# Supplementary material for: Global-Mode Analysis of Full-Disk Data from the Michelson Doppler Imager and the Helioseismic and Magnetic Imager
Source: Sol Phys. 2018 Jan 31;293(2):29. doi: 10.1007/s11207-017-1201-5 (PMC6566312; doi:10.1007/s11207-017-1201-5)
Supplement: Supplementary file 1 — (TXT 1 kB) [file 11207_2017_1201_MOESM1_ESM.txt]

The Electronic Supplementary Material for the article "Global-Mode Analysis of Full-Disk Data from the Michelson Doppler Imager and Helioseismic and Magnetic Imager� by Timothy P. Larson and Jesper Schou (https://doi.org/10.1007/s11207-017-1201-5) contains data referred to in the article.

11207_2017_1201_MOESM1_ESM.tar contains the HMI data accompanying this article. 

tar -xvf 11207_2017_1201_MOESM1_ESM.tar 

will create a directory named HMI with all of the contents, including a README.txt (copied as AAA_README.txt and hmireadme.txt) and Global_products.html describing the generation of the data.
ZZ
11207_2017_1201_MOESM2_ESM.tar contains the MDI data accompanying this article.

tar -xvf 11207_2017_1201_MOESM2_ESM.tar 

will create a directory named MDI with all of the contents, including a README.txt (copied as AAA_README.txt and mdireadme.txt) and MDI_Global.html describing the generation of the data.

The HTML file contain links, which will only work while connected to the internet.

16 December 2017
