# Supplementary material for: Global-Mode Analysis of Full-Disk Data from the Michelson Doppler Imager and the Helioseismic and Magnetic Imager
Source: Sol Phys. 2018 Jan 31;293(2):29. doi: 10.1007/s11207-017-1201-5 (PMC6566312; doi:10.1007/s11207-017-1201-5)
Supplement: Supplementary file 2 — (TAR 362.4 MB) [file 11207_2017_1201_MOESM2_ESM.tar]

Archive with 315 entries (314 files):
- HMI
- HMI/hmiv72d.7120.36
- HMI/hmiv72d.8128
- HMI/hmiv360d.7768.36
- HMI/hmiv360dasym.7408.36
- HMI/hmiv72dasym.8128.18
- HMI/hmiv360dasym.6328
- HMI/hmivw72d.7192.18
- HMI/hmiv72dasym.8344.18
- HMI/hmivw72d.7696.36
- HMI/hmiv72d.6904.18
- HMI/Global_products.html
- HMI/README.txt
- HMI/hmiv360d.7768.18
- HMI/hmiv360dasym.8128.18
- HMI/hmivw72d.6832.18
- HMI/hmivw72d.7192.36
- HMI/hmivw72d.8200.18
- HMI/hmiv72dasym.6616
- HMI/hmiv72dasym.7984.36
- HMI/hmiv72d.8272.18
- HMI/hmiv72d.6688.36
- HMI/hmivw72d.6976.36
- HMI/hmiv72d.7120
- HMI/hmiv72dasym.7624.18
- HMI/hmiv72dasym.6688.36
- HMI/hmivw72d.7048.18
- HMI/hmivw72d.8416
- HMI/hmiv72dasym.7984.18
- HMI/hmiv72dasym.6976.36
- HMI/hmivw72d.6832
- HMI/hmiv72dasym.7336.36
- HMI/hmiv72dasym.7768
- HMI/hmiv72d.8416.36
- HMI/hmiv72dasym.6616.36
- HMI/hmivw72d.8200
- HMI/hmivw72d.7120
- HMI/hmivw72d.7912.36
- HMI/hmiv72d.6832.36
- HMI/hmiv72dasym.7192.36
- HMI/hmiv360dasym.6328.18
- HMI/hmivw72d.6544
- HMI/hmiv72d.7768.36
- HMI/hmiv72dasym.6328.36
- HMI/hmiv72d.7480.18
- HMI/hmivw72d.7984.36
- HMI/hmiv72dasym.7480.36
- HMI/hmivw72d.6688.36
- HMI/hmiv360d.7408.18
- HMI/hmiv72dasym.8056.36
- HMI/hmiv72dasym.7264
- HMI/hmiv72d.6544
- HMI/hmivw72d.7840.36
- HMI/hmiv360dasym.8128.36
- HMI/hmiv72dasym.6760.18
- HMI/hmiv72dasym.7552.18
- HMI/hmiv72d.6328.18
- HMI/hmivw72d.6976
- HMI/hmiv72dasym.8200.36
- HMI/hmiv72dasym.7264.18
- HMI/hmiv72dasym.7048.36
- HMI/hmiv72dasym.7048
- HMI/hmiv72dasym.7408
- HMI/hmivw72d.7264.36
- HMI/hmiv72d.7048
- HMI/hmiv72d.6328.36
- HMI/AAA_README.txt
- HMI/hmiv72dasym.7120
- HMI/hmiv72dasym.7336.18
- HMI/hmivw72d.7624.36
- HMI/hmiv72dasym.7048.18
- HMI/hmiv72dasym.6976
- HMI/hmiv72d.8344.36
- HMI/hmivw72d.7552
- HMI/hmivw72d.7120.18
- HMI/hmiv360dasym.7408
- HMI/hmiv72dasym.7912.36
- HMI/hmiv72d.7840.36
- HMI/hmiv72d.7480
- HMI/hmiv72d.7264.18
- HMI/hmiv72d.6688.18
- HMI/hmiv72dasym.7552
- HMI/hmiv72d.7408.18
- HMI/hmiv72d.7696.18
- HMI/hmiv72dasym.7768.36
- HMI/hmiv72d.6400.18
- HMI/hmiv360dasym.7768.36
- HMI/hmiv72d.7048.18
- HMI/hmivw72d.7912
- HMI/hmiv72d.8344
- HMI/hmivw72d.6328.18
- HMI/hmiv72d.6832.18
- HMI/hmiv72dasym.7192
- HMI/hmivw72d.7264
- HMI/hmivw72d.7768.36
- HMI/hmiv72d.7768.18
- HMI/hmiv72d.8128.18
- HMI/hmiv360dasym.7768.18
- HMI/hmiv72d.6760.36
- HMI/hmivw72d.7840
- HMI/hmivw72d.6544.18
- HMI/hmireadme.txt
- HMI/hmiv72dasym.7696.36
- HMI/hmiv72d.7912.36
- HMI/hmiv72d.8056
- HMI/hmiv72d.7624
- HMI/hmiv72d.7840
- HMI/hmivw72d.7624.18
- HMI/hmiv72dasym.7840
- HMI/hmivw72d.6904.18
- HMI/hmiv72dasym.7120.36
- HMI/hmiv72dasym.7840.36
- HMI/hmiv72d.8200.18
- HMI/hmiv72dasym.6472.36
- HMI/hmivw72d.6544.36
- HMI/hmiv72dasym.6760.36
- HMI/hmiv360d.8128.36
- HMI/hmiv72d.7192.18
- HMI/hmiv72dasym.7696
- HMI/hmivw72d.6760
- HMI/hmiv72d.6328
- HMI/hmiv72d.6616
- HMI/hmiv72dasym.6400.36
- HMI/hmivw72d.8128.36
- HMI/hmiv72d.7336.18
- HMI/hmivw72d.7048.36
- HMI/hmiv72d.8128.36
- HMI/hmiv72d.7336.36
- HMI/hmiv72dasym.7336
- HMI/hmiv72dasym.7408.18
- HMI/hmiv72d.6688
- HMI/hmiv72dasym.8128
- HMI/hmiv72dasym.7912
- HMI/hmivw72d.8056.18
- HMI/hmiv360d.6328
- HMI/hmiv360d.6688.36
- HMI/hmiv72dasym.8272
- HMI/hmivw72d.7768
- HMI/hmiv72dasym.7912.18
- HMI/hmivw72d.7336.18
- HMI/hmivw72d.8128
- HMI/hmiv72d.6544.36
- HMI/hmiv72d.6976.36
- HMI/hmivw72d.6400.36
- HMI/hmiv72d.8272.36
- HMI/hmiv72dasym.7120.18
- HMI/hmiv72d.8200
- HMI/hmiv72d.7480.36
- HMI/hmiv360d.7408.36
- HMI/hmivw72d.8128.18
- HMI/hmivw72d.6616
- HMI/hmiv72dasym.8272.18
- HMI/hmivw72d.6472.18
- HMI/hmivw72d.6328.36
- HMI/hmiv72d.8272
- HMI/hmivw72d.8272.18
- HMI/hmiv72dasym.7624.36
- HMI/hmivw72d.7984
- HMI/hmivw72d.7480
- HMI/hmivw72d.8416.36
- HMI/hmiv72d.6904.36
- HMI/hmiv72d.7984
- HMI/hmiv72d.8416
- HMI/hmiv72dasym.6544
- HMI/hmivw72d.8272.36
- HMI/hmiv72dasym.8272.36
- HMI/hmivw72d.6616.18
- HMI/hmivw72d.7984.18
- HMI/hmiv72d.6976
- HMI/hmivw72d.7840.18
- HMI/err2d.hmiv72d.ave
- HMI/hmiv72d.7552.18
- HMI/hmiv72dasym.8344
- HMI/hmivw72d.7624
- HMI/hmiv72d.7984.36
- HMI/hmiv72d.7840.18
- HMI/hmivw72d.7696.18
- HMI/hmiv72dasym.8416.36
- HMI/hmiv72d.7120.18
- HMI/hmivw72d.6328
- HMI/hmiv72d.6472.18
- HMI/hmiv360d.7408
- HMI/hmiv360d.6688
- HMI/hmiv72dasym.6904.36
- HMI/hmiv72d.7408
- HMI/hmiv72dasym.7840.18
- HMI/hmiv72dasym.7768.18
- HMI/hmiv72d.7408.36
- HMI/hmiv72dasym.8056
- HMI/hmivw72d.7264.18
- HMI/hmiv72d.7912
- HMI/hmivw72d.7120.36
- HMI/hmiv72dasym.8416
- HMI/hmiv72dasym.6400
- HMI/hmiv360d.7048.36
- HMI/hmivw72d.6976.18
- HMI/hmiv72d.8056.18
- HMI/hmivw72d.6472
- HMI/hmiv72d.6400.36
- HMI/hmiv360d.8128.18
- HMI/hmiv360dasym.7408.18
- HMI/hmiv72d.7912.18
- HMI/hmivw72d.6760.36
- HMI/hmiv72dasym.7192.18
- HMI/hmiv72d.6760.18
- HMI/hmiv72dasym.6832.36
- HMI/hmiv72dasym.6328
- HMI/hmiv72d.7264
- HMI/hmiv72d.6544.18
- HMI/hmiv72d.8416.18
- HMI/hmiv72d.6400
- HMI/hmiv72d.6760
- HMI/hmiv360d.7048.18
- HMI/hmiv72dasym.8056.18
- HMI/hmiv72dasym.6328.18
- HMI/hmivw72d.8056
- HMI/hmiv72dasym.8416.18
- HMI/hmiv72dasym.8200
- HMI/hmiv360d.7768
- HMI/hmivw72d.7336.36
- HMI/hmivw72d.6904
- HMI/hmiv72d.7984.18
- HMI/hmiv72d.7624.18
- HMI/hmivw72d.6688
- HMI/hmiv72d.7696
- HMI/hmivw72d.6904.36
- HMI/hmiv360d.7048
- HMI/hmivw72d.6760.18
- HMI/hmiv72dasym.7984
- HMI/hmiv72d.6976.18
- HMI/hmivw72d.7192
- HMI/hmiv72dasym.7480
- HMI/hmiv360dasym.7048.18
- HMI/hmiv72dasym.7624
- HMI/hmivw72d.8344.18
- HMI/hmiv72d.6904
- HMI/hmiv72d.6616.18
- HMI/hmiv72d.7264.36
- HMI/hmiv72dasym.6544.18
- HMI/hmiv72dasym.7696.18
- HMI/hmiv72dasym.6616.18
- HMI/hmiv72d.7192
- HMI/hmiv72dasym.6544.36
- HMI/hmiv72dasym.8344.36
- HMI/hmiv360dasym.7048
- HMI/hmiv360dasym.7768
- HMI/hmiv72dasym.6976.18
- HMI/hmiv360d.6688.18
- HMI/hmiv72dasym.6400.18
- HMI/hmiv72d.7336
- HMI/hmiv360dasym.6688.18
- HMI/hmiv72dasym.7552.36
- HMI/hmiv72d.7192.36
- HMI/hmivw72d.6688.18
- HMI/hmiv72d.6832
- HMI/hmiv72dasym.6472
- HMI/hmiv360d.6328.18
- HMI/hmiv72d.7552.36
- HMI/hmiv72dasym.6832
- HMI/hmiv72d.8200.36
- HMI/hmiv72d.8056.36
- HMI/hmiv360dasym.6688.36
- HMI/hmiv72d.8344.18
- HMI/hmivw72d.7408.36
- HMI/hmivw72d.7768.18
- HMI/hmiv72dasym.8128.36
- HMI/hmiv72d.7624.36
- HMI/hmiv72d.6472
- HMI/rmesh.orig
- HMI/hmiv72d.7048.36
- HMI/hmiv72dasym.8200.18
- HMI/hmivw72d.6832.36
- HMI/hmivw72d.7408
- HMI/hmiv72d.7768
- HMI/splittings.hmiv72d.ave
- HMI/hmivw72d.6400
- HMI/hmiv360dasym.6328.36
- HMI/hmiv72d.6616.36
- HMI/hmiv72dasym.6760
- HMI/hmiv72dasym.6904.18
- HMI/hmivw72d.8272
- HMI/hmiv72dasym.6688
- HMI/hmiv360d.6328.36
- HMI/hmivw72d.7552.36
- HMI/hmiv72d.7552
- HMI/hmivw72d.8344
- HMI/hmivw72d.7408.18
- HMI/rot2d.hmiv72d.ave
- HMI/hmivw72d.7336
- HMI/hmivw72d.8344.36
- HMI/hmiv72dasym.6688.18
- HMI/hmiv72d.6472.36
- HMI/hmiv360dasym.7048.36
- HMI/hmivw72d.6472.36
- HMI/hmiv72dasym.7480.18
- HMI/hmiv72dasym.6832.18
- HMI/hmivw72d.7696
- HMI/hmivw72d.6400.18
- HMI/hmiv72dasym.7264.36
- HMI/hmiv72dasym.7408.36
[truncated: 15 more entries]
