# Supplementary material for: Global-Mode Analysis of Full-Disk Data from the Michelson Doppler Imager and the Helioseismic and Magnetic Imager
Source: Sol Phys. 2018 Jan 31;293(2):29. doi: 10.1007/s11207-017-1201-5 (PMC6566312; doi:10.1007/s11207-017-1201-5)
Supplement: Supplementary file 2 — (TAR 362.4 MB) [file 11207_2017_1201_MOESM2_ESM.tar › HMI/hmiv72d.7120.36]

   0  13 1957.3746    0.5687  0.5057 10.0103  0.0000  0.1156   0.1057   0.2654    0.4960   0.0000    -0.0000       0.00000       0.00000       0.00000       0.00000       0.00000       0.00000       0.00000       0.00000       0.00000       0.00000       0.00000       0.00000       0.00000       0.00000       0.00000       0.00000       0.00000       0.00000       0.00000       0.00000       0.00000       0.00000       0.00000       0.00000       0.00000       0.00000       0.00000       0.00000       0.00000       0.00000       0.00000       0.00000       0.00000       0.00000       0.00000       0.00000       0.00000       0.00000       0.00000       0.00000       0.00000       0.00000       0.00000       0.00000       0.00000       0.00000       0.00000       0.00000       0.00000       0.00000       0.00000       0.00000       0.00000       0.00000       0.00000       0.00000       0.00000       0.00000       0.00000       0.00000       0.00000       0.00000       0.00000       0.00000       0.00000       0.00000       0.00000       0.00000       0.00000       0.00000       0.00000
   0  23 3303.7140    3.2879  1.5842  9.7644  0.0000  0.1833   0.3983   0.5621   24.4154   0.0000    -0.0000       0.00000       0.00000       0.00000       0.00000       0.00000       0.00000       0.00000       0.00000       0.00000       0.00000       0.00000       0.00000       0.00000       0.00000       0.00000       0.00000       0.00000       0.00000       0.00000       0.00000       0.00000       0.00000       0.00000       0.00000       0.00000       0.00000       0.00000       0.00000       0.00000       0.00000       0.00000       0.00000       0.00000       0.00000       0.00000       0.00000       0.00000       0.00000       0.00000       0.00000       0.00000       0.00000       0.00000       0.00000       0.00000       0.00000       0.00000       0.00000       0.00000       0.00000       0.00000       0.00000       0.00000       0.00000       0.00000       0.00000       0.00000       0.00000       0.00000       0.00000       0.00000       0.00000       0.00000       0.00000       0.00000       0.00000       0.00000       0.00000       0.00000       0.00000       0.00000
   0  24 3439.1932    3.0597  2.1156  5.5665  0.0000  0.2129   0.3555   1.0001 1000.0000   0.0000    -0.0000       0.00000       0.00000       0.00000       0.00000       0.00000       0.00000       0.00000       0.00000       0.00000       0.00000       0.00000       0.00000       0.00000       0.00000       0.00000       0.00000       0.00000       0.00000       0.00000       0.00000       0.00000       0.00000       0.00000       0.00000       0.00000       0.00000       0.00000       0.00000       0.00000       0.00000       0.00000       0.00000       0.00000       0.00000       0.00000       0.00000       0.00000       0.00000       0.00000       0.00000       0.00000       0.00000       0.00000       0.00000       0.00000       0.00000       0.00000       0.00000       0.00000       0.00000       0.00000       0.00000       0.00000       0.00000       0.00000       0.00000       0.00000       0.00000       0.00000       0.00000       0.00000       0.00000       0.00000       0.00000       0.00000       0.00000       0.00000       0.00000       0.00000       0.00000       0.00000
   1  11 1749.2354    0.3375  0.4232 10.3055  0.0000  0.1039   0.0560   0.2019    0.1575   0.0000   406.5421      -13.4160       0.00000       0.00000       0.00000       0.00000       0.00000       0.00000       0.00000       0.00000       0.00000       0.00000       0.00000       0.00000       0.00000       0.00000       0.00000       0.00000       0.00000       0.00000       0.00000       0.00000       0.00000       0.00000       0.00000       0.00000       0.00000       0.00000       0.00000       0.00000       0.00000       0.00000       0.00000       0.00000       0.00000       0.00000       89.9332       71.8437       0.00000       0.00000       0.00000       0.00000       0.00000       0.00000       0.00000       0.00000       0.00000       0.00000       0.00000       0.00000       0.00000       0.00000       0.00000       0.00000       0.00000       0.00000       0.00000       0.00000       0.00000       0.00000       0.00000       0.00000       0.00000       0.00000       0.00000       0.00000       0.00000       0.00000       0.00000       0.00000       0.00000       0.00000
   1  15 2291.9191    1.1072  0.9067  2.1548  0.0000  0.0822   0.0895   0.1926 1000.0000   0.0000   457.1437       16.6637       0.00000       0.00000       0.00000       0.00000       0.00000       0.00000       0.00000       0.00000       0.00000       0.00000       0.00000       0.00000       0.00000       0.00000       0.00000       0.00000       0.00000       0.00000       0.00000       0.00000       0.00000       0.00000       0.00000       0.00000       0.00000       0.00000       0.00000       0.00000       0.00000       0.00000       0.00000       0.00000       0.00000       0.00000       97.0899       57.3822       0.00000       0.00000       0.00000       0.00000       0.00000       0.00000       0.00000       0.00000       0.00000       0.00000       0.00000       0.00000       0.00000       0.00000       0.00000       0.00000       0.00000       0.00000       0.00000       0.00000       0.00000       0.00000       0.00000       0.00000       0.00000       0.00000       0.00000       0.00000       0.00000       0.00000       0.00000       0.00000       0.00000       0.00000
   1  17 2559.1250    1.8240  1.0248 -0.8205  0.0000  0.0732   0.1369   0.2826 1000.0000   0.0000   610.9816       37.2096       0.00000       0.00000       0.00000       0.00000       0.00000       0.00000       0.00000       0.00000       0.00000       0.00000       0.00000       0.00000       0.00000       0.00000       0.00000       0.00000       0.00000       0.00000       0.00000       0.00000       0.00000       0.00000       0.00000       0.00000       0.00000       0.00000       0.00000       0.00000       0.00000       0.00000       0.00000       0.00000       0.00000       0.00000       88.0713       52.3018       0.00000       0.00000       0.00000       0.00000       0.00000       0.00000       0.00000       0.00000       0.00000       0.00000       0.00000       0.00000       0.00000       0.00000       0.00000       0.00000       0.00000       0.00000       0.00000       0.00000       0.00000       0.00000       0.00000       0.00000       0.00000       0.00000       0.00000       0.00000       0.00000       0.00000       0.00000       0.00000       0.00000       0.00000
   1  18 2693.3637    2.3292  0.8017 12.2653  0.0000  0.0817   0.2156   0.2354    0.6115   0.0000   353.4340      -52.7314       0.00000       0.00000       0.00000       0.00000       0.00000       0.00000       0.00000       0.00000       0.00000       0.00000       0.00000       0.00000       0.00000       0.00000       0.00000       0.00000       0.00000       0.00000       0.00000       0.00000       0.00000       0.00000       0.00000       0.00000       0.00000       0.00000       0.00000       0.00000       0.00000       0.00000       0.00000       0.00000       0.00000       0.00000       96.5719       53.9263       0.00000       0.00000       0.00000       0.00000       0.00000       0.00000       0.00000       0.00000       0.00000       0.00000       0.00000       0.00000       0.00000       0.00000       0.00000       0.00000       0.00000       0.00000       0.00000       0.00000       0.00000       0.00000       0.00000       0.00000       0.00000       0.00000       0.00000       0.00000       0.00000       0.00000       0.00000       0.00000       0.00000       0.00000
   1  19 2828.3889    3.0385  0.8132  6.1615  0.0000  0.0720   0.2445   0.2113  313.2879   0.0000   514.7707      -2.09698       0.00000       0.00000       0.00000       0.00000       0.00000       0.00000       0.00000       0.00000       0.00000       0.00000       0.00000       0.00000       0.00000       0.00000       0.00000       0.00000       0.00000       0.00000       0.00000       0.00000       0.00000       0.00000       0.00000       0.00000       0.00000       0.00000       0.00000       0.00000       0.00000       0.00000       0.00000       0.00000       0.00000       0.00000       90.1702       50.3399       0.00000       0.00000       0.00000       0.00000       0.00000       0.00000       0.00000       0.00000       0.00000       0.00000       0.00000       0.00000       0.00000       0.00000       0.00000       0.00000       0.00000       0.00000       0.00000       0.00000       0.00000       0.00000       0.00000       0.00000       0.00000       0.00000       0.00000       0.00000       0.00000       0.00000       0.00000       0.00000       0.00000       0.00000
   1  21 3098.0943    3.7950  0.9306  5.9701  0.0000  0.0908   0.2955   0.2109  836.6212   0.0000   496.0896       30.1064       0.00000       0.00000       0.00000       0.00000       0.00000       0.00000       0.00000       0.00000       0.00000       0.00000       0.00000       0.00000       0.00000       0.00000       0.00000       0.00000       0.00000       0.00000       0.00000       0.00000       0.00000       0.00000       0.00000       0.00000       0.00000       0.00000       0.00000       0.00000       0.00000       0.00000       0.00000       0.00000       0.00000       0.00000       98.8954       67.5992       0.00000       0.00000       0.00000       0.00000       0.00000       0.00000       0.00000       0.00000       0.00000       0.00000       0.00000       0.00000       0.00000       0.00000       0.00000       0.00000       0.00000       0.00000       0.00000       0.00000       0.00000       0.00000       0.00000       0.00000       0.00000       0.00000       0.00000       0.00000       0.00000       0.00000       0.00000       0.00000       0.00000       0.00000
   1  23 3368.6177    3.4039  1.7000 10.8580  0.0201  0.1210   0.2647   0.4003    2.2538   0.0000   287.1806       13.3479       0.00000       0.00000       0.00000       0.00000       0.00000       0.00000       0.00000       0.00000       0.00000       0.00000       0.00000       0.00000       0.00000       0.00000       0.00000       0.00000       0.00000       0.00000       0.00000       0.00000       0.00000       0.00000       0.00000       0.00000       0.00000       0.00000       0.00000       0.00000       0.00000       0.00000       0.00000       0.00000       0.00000       0.00000       168.896       78.2889       0.00000       0.00000       0.00000       0.00000       0.00000       0.00000       0.00000       0.00000       0.00000       0.00000       0.00000       0.00000       0.00000       0.00000       0.00000       0.00000       0.00000       0.00000       0.00000       0.00000       0.00000       0.00000       0.00000       0.00000       0.00000       0.00000       0.00000       0.00000       0.00000       0.00000       0.00000       0.00000       0.00000       0.00000
   1  25 3640.5264    2.4278  4.3505  7.1649  0.0000  0.2022   0.1117   0.6731   34.0698   0.0000   693.8875      -83.1544       0.00000       0.00000       0.00000       0.00000       0.00000       0.00000       0.00000       0.00000       0.00000       0.00000       0.00000       0.00000       0.00000       0.00000       0.00000       0.00000       0.00000       0.00000       0.00000       0.00000       0.00000       0.00000       0.00000       0.00000       0.00000       0.00000       0.00000       0.00000       0.00000       0.00000       0.00000       0.00000       0.00000       0.00000       251.925       139.376       0.00000       0.00000       0.00000       0.00000       0.00000       0.00000       0.00000       0.00000       0.00000       0.00000       0.00000       0.00000       0.00000       0.00000       0.00000       0.00000       0.00000       0.00000       0.00000       0.00000       0.00000       0.00000       0.00000       0.00000       0.00000       0.00000       0.00000       0.00000       0.00000       0.00000       0.00000       0.00000       0.00000       0.00000
   1  26 3776.4414    2.1335  5.8081  3.2664  0.0000  0.2423   0.0754   0.7584  913.4915   0.0000   116.9522       70.6717       0.00000       0.00000       0.00000       0.00000       0.00000       0.00000       0.00000       0.00000       0.00000       0.00000       0.00000       0.00000       0.00000       0.00000       0.00000       0.00000       0.00000       0.00000       0.00000       0.00000       0.00000       0.00000       0.00000       0.00000       0.00000       0.00000       0.00000       0.00000       0.00000       0.00000       0.00000       0.00000       0.00000       0.00000       279.340       176.456       0.00000       0.00000       0.00000       0.00000       0.00000       0.00000       0.00000       0.00000       0.00000       0.00000       0.00000       0.00000       0.00000       0.00000       0.00000       0.00000       0.00000       0.00000       0.00000       0.00000       0.00000       0.00000       0.00000       0.00000       0.00000       0.00000       0.00000       0.00000       0.00000       0.00000       0.00000       0.00000       0.00000       0.00000
   2  12 1945.8190    0.4909  0.3852 10.2729  0.0000  0.1030   0.0507   0.1291    0.1395   0.0000   439.2296      -20.9391      -14.2419       6.89474       0.00000       0.00000       0.00000       0.00000       0.00000       0.00000       0.00000       0.00000       0.00000       0.00000       0.00000       0.00000       0.00000       0.00000       0.00000       0.00000       0.00000       0.00000       0.00000       0.00000       0.00000       0.00000       0.00000       0.00000       0.00000       0.00000       0.00000       0.00000       0.00000       0.00000       0.00000       0.00000       33.9154       70.0838       18.1102       21.4869       0.00000       0.00000       0.00000       0.00000       0.00000       0.00000       0.00000       0.00000       0.00000       0.00000       0.00000       0.00000       0.00000       0.00000       0.00000       0.00000       0.00000       0.00000       0.00000       0.00000       0.00000       0.00000       0.00000       0.00000       0.00000       0.00000       0.00000       0.00000       0.00000       0.00000       0.00000       0.00000
   2  13 2081.9852    0.8935  0.6495  8.8407  0.0000  0.0552   0.0610   0.1191    0.8557   0.0000   435.3788       42.0777       2.30057      -9.29746       0.00000       0.00000       0.00000       0.00000       0.00000       0.00000       0.00000       0.00000       0.00000       0.00000       0.00000       0.00000       0.00000       0.00000       0.00000       0.00000       0.00000       0.00000       0.00000       0.00000       0.00000       0.00000       0.00000       0.00000       0.00000       0.00000       0.00000       0.00000       0.00000       0.00000       0.00000       0.00000       39.3298       33.9505       17.1383       7.23658       0.00000       0.00000       0.00000       0.00000       0.00000       0.00000       0.00000       0.00000       0.00000       0.00000       0.00000       0.00000       0.00000       0.00000       0.00000       0.00000       0.00000       0.00000       0.00000       0.00000       0.00000       0.00000       0.00000       0.00000       0.00000       0.00000       0.00000       0.00000       0.00000       0.00000       0.00000       0.00000
   2  14 2217.6105    0.7753  0.7661 10.8179  0.0000  0.0804   0.0591   0.1963    0.2329   0.0000   432.2369      -16.4788      -17.7877       14.0807       0.00000       0.00000       0.00000       0.00000       0.00000       0.00000       0.00000       0.00000       0.00000       0.00000       0.00000       0.00000       0.00000       0.00000       0.00000       0.00000       0.00000       0.00000       0.00000       0.00000       0.00000       0.00000       0.00000       0.00000       0.00000       0.00000       0.00000       0.00000       0.00000       0.00000       0.00000       0.00000       58.1940       44.7260       26.4063       9.32020       0.00000       0.00000       0.00000       0.00000       0.00000       0.00000       0.00000       0.00000       0.00000       0.00000       0.00000       0.00000       0.00000       0.00000       0.00000       0.00000       0.00000       0.00000       0.00000       0.00000       0.00000       0.00000       0.00000       0.00000       0.00000       0.00000       0.00000       0.00000       0.00000       0.00000       0.00000       0.00000
   2  18 2754.5041    2.9128  0.8930 10.8914  0.0000  0.0596   0.1739   0.1744    1.5911   0.0000   357.0184      -21.8630       8.69960      -5.86232       0.00000       0.00000       0.00000       0.00000       0.00000       0.00000       0.00000       0.00000       0.00000       0.00000       0.00000       0.00000       0.00000       0.00000       0.00000       0.00000       0.00000       0.00000       0.00000       0.00000       0.00000       0.00000       0.00000       0.00000       0.00000       0.00000       0.00000       0.00000       0.00000       0.00000       0.00000       0.00000       46.0762       37.3683       19.6956       7.09531       0.00000       0.00000       0.00000       0.00000       0.00000       0.00000       0.00000       0.00000       0.00000       0.00000       0.00000       0.00000       0.00000       0.00000       0.00000       0.00000       0.00000       0.00000       0.00000       0.00000       0.00000       0.00000       0.00000       0.00000       0.00000       0.00000       0.00000       0.00000       0.00000       0.00000       0.00000       0.00000
   2  23 3431.0138    3.1793  2.1148  9.6431  0.0000  0.0882   0.1382   0.2907    5.5940   0.0000   510.9912       49.5542      -12.8079       6.65733       0.00000       0.00000       0.00000       0.00000       0.00000       0.00000       0.00000       0.00000       0.00000       0.00000       0.00000       0.00000       0.00000       0.00000       0.00000       0.00000       0.00000       0.00000       0.00000       0.00000       0.00000       0.00000       0.00000       0.00000       0.00000       0.00000       0.00000       0.00000       0.00000       0.00000       0.00000       0.00000       65.3375       52.7077       31.3617       10.9202       0.00000       0.00000       0.00000       0.00000       0.00000       0.00000       0.00000       0.00000       0.00000       0.00000       0.00000       0.00000       0.00000       0.00000       0.00000       0.00000       0.00000       0.00000       0.00000       0.00000       0.00000       0.00000       0.00000       0.00000       0.00000       0.00000       0.00000       0.00000       0.00000       0.00000       0.00000       0.00000
   2  24 3566.6892    2.5168  3.0893 11.5069  0.0000  0.1194   0.1046   0.4237    0.5127   0.0000   477.6098       125.196      -12.0738       29.7627       0.00000       0.00000       0.00000       0.00000       0.00000       0.00000       0.00000       0.00000       0.00000       0.00000       0.00000       0.00000       0.00000       0.00000       0.00000       0.00000       0.00000       0.00000       0.00000       0.00000       0.00000       0.00000       0.00000       0.00000       0.00000       0.00000       0.00000       0.00000       0.00000       0.00000       0.00000       0.00000       89.8209       72.5903       43.5011       14.7094       0.00000       0.00000       0.00000       0.00000       0.00000       0.00000       0.00000       0.00000       0.00000       0.00000       0.00000       0.00000       0.00000       0.00000       0.00000       0.00000       0.00000       0.00000       0.00000       0.00000       0.00000       0.00000       0.00000       0.00000       0.00000       0.00000       0.00000       0.00000       0.00000       0.00000       0.00000       0.00000
   3  10 1729.0037    0.3355  0.3454  9.8683  0.0000  0.0574   0.0306   0.1180    0.1117   0.0000   441.5918       2.17796       19.9095       22.8522       7.76951       1.96773       0.00000       0.00000       0.00000       0.00000       0.00000       0.00000       0.00000       0.00000       0.00000       0.00000       0.00000       0.00000       0.00000       0.00000       0.00000       0.00000       0.00000       0.00000       0.00000       0.00000       0.00000       0.00000       0.00000       0.00000       0.00000       0.00000       0.00000       0.00000       0.00000       0.00000       34.6505       33.5838       24.8668       13.1170       4.29385       1.16358       0.00000       0.00000       0.00000       0.00000       0.00000       0.00000       0.00000       0.00000       0.00000       0.00000       0.00000       0.00000       0.00000       0.00000       0.00000       0.00000       0.00000       0.00000       0.00000       0.00000       0.00000       0.00000       0.00000       0.00000       0.00000       0.00000       0.00000       0.00000       0.00000       0.00000
   3  12 2001.1381    0.5449  0.5168  9.9872  0.0000  0.0476   0.0385   0.1202    0.1868   0.0000   408.2524       16.4305      0.356102       11.2840      -1.73996      -1.08478       0.00000       0.00000       0.00000       0.00000       0.00000       0.00000       0.00000       0.00000       0.00000       0.00000       0.00000       0.00000       0.00000       0.00000       0.00000       0.00000       0.00000       0.00000       0.00000       0.00000       0.00000       0.00000       0.00000       0.00000       0.00000       0.00000       0.00000       0.00000       0.00000       0.00000       24.3593       23.3988       17.6224       9.45066       4.79439       1.33342       0.00000       0.00000       0.00000       0.00000       0.00000       0.00000       0.00000       0.00000       0.00000       0.00000       0.00000       0.00000       0.00000       0.00000       0.00000       0.00000       0.00000       0.00000       0.00000       0.00000       0.00000       0.00000       0.00000       0.00000       0.00000       0.00000       0.00000       0.00000       0.00000       0.00000
   3  13 2137.7455    0.7891  0.5648  9.9651  0.0000  0.1168   0.0527   0.1110    0.2508   0.0000   434.9888       21.8487       23.8851      -5.32894       4.78230      0.672936       0.00000       0.00000       0.00000       0.00000       0.00000       0.00000       0.00000       0.00000       0.00000       0.00000       0.00000       0.00000       0.00000       0.00000       0.00000       0.00000       0.00000       0.00000       0.00000       0.00000       0.00000       0.00000       0.00000       0.00000       0.00000       0.00000       0.00000       0.00000       0.00000       0.00000       80.9254       76.5158       45.1032       16.9632       4.89641       1.16948       0.00000       0.00000       0.00000       0.00000       0.00000       0.00000       0.00000       0.00000       0.00000       0.00000       0.00000       0.00000       0.00000       0.00000       0.00000       0.00000       0.00000       0.00000       0.00000       0.00000       0.00000       0.00000       0.00000       0.00000       0.00000       0.00000       0.00000       0.00000       0.00000       0.00000
   3  14 2273.4335    1.0471  0.6996 10.4696  0.0000  0.0474   0.0663   0.1636    0.3176   0.0000   487.6614       35.2178       4.27290      -10.8208      0.612521      0.374551       0.00000       0.00000       0.00000       0.00000       0.00000       0.00000       0.00000       0.00000       0.00000       0.00000       0.00000       0.00000       0.00000       0.00000       0.00000       0.00000       0.00000       0.00000       0.00000       0.00000       0.00000       0.00000       0.00000       0.00000       0.00000       0.00000       0.00000       0.00000       0.00000       0.00000       25.7771       22.5538       15.7718       9.75987       3.77412       1.30864       0.00000       0.00000       0.00000       0.00000       0.00000       0.00000       0.00000       0.00000       0.00000       0.00000       0.00000       0.00000       0.00000       0.00000       0.00000       0.00000       0.00000       0.00000       0.00000       0.00000       0.00000       0.00000       0.00000       0.00000       0.00000       0.00000       0.00000       0.00000       0.00000       0.00000
   3  15 2407.6777    1.5889  0.9602 10.1520 -0.0039  0.0616   0.0866   0.1671    0.9063   0.0000   431.6079       37.7228       23.1588     -0.121781       2.46999      -1.64973       0.00000       0.00000       0.00000       0.00000       0.00000       0.00000       0.00000       0.00000       0.00000       0.00000       0.00000       0.00000       0.00000       0.00000       0.00000       0.00000       0.00000       0.00000       0.00000       0.00000       0.00000       0.00000       0.00000       0.00000       0.00000       0.00000       0.00000       0.00000       0.00000       0.00000       24.9303       26.1115       21.0026       9.72686       6.22920       1.76647       0.00000       0.00000       0.00000       0.00000       0.00000       0.00000       0.00000       0.00000       0.00000       0.00000       0.00000       0.00000       0.00000       0.00000       0.00000       0.00000       0.00000       0.00000       0.00000       0.00000       0.00000       0.00000       0.00000       0.00000       0.00000       0.00000       0.00000       0.00000       0.00000       0.00000
   3  17 2676.3153    2.2466  1.4246  3.2475  0.0000  0.0650   0.0959   0.1759 1000.0000   0.0000   380.7335       12.2936       31.6705      -4.05135      -2.59269      -1.82114       0.00000       0.00000       0.00000       0.00000       0.00000       0.00000       0.00000       0.00000       0.00000       0.00000       0.00000       0.00000       0.00000       0.00000       0.00000       0.00000       0.00000       0.00000       0.00000       0.00000       0.00000       0.00000       0.00000       0.00000       0.00000       0.00000       0.00000       0.00000       0.00000       0.00000       32.8667       32.6577       23.3775       13.0270       6.13441       1.91064       0.00000       0.00000       0.00000       0.00000       0.00000       0.00000       0.00000       0.00000       0.00000       0.00000       0.00000       0.00000       0.00000       0.00000       0.00000       0.00000       0.00000       0.00000       0.00000       0.00000       0.00000       0.00000       0.00000       0.00000       0.00000       0.00000       0.00000       0.00000       0.00000       0.00000
   3  18 2811.3993    3.0057  0.9445 11.9957  0.0000  0.0639   0.1579   0.1495    0.6060   0.0000   426.3116      -7.69408       6.71738      -8.08537       1.49004     -0.839639       0.00000       0.00000       0.00000       0.00000       0.00000       0.00000       0.00000       0.00000       0.00000       0.00000       0.00000       0.00000       0.00000       0.00000       0.00000       0.00000       0.00000       0.00000       0.00000       0.00000       0.00000       0.00000       0.00000       0.00000       0.00000       0.00000       0.00000       0.00000       0.00000       0.00000       34.5089       35.5469       20.8697       14.4020       4.34522       1.98512       0.00000       0.00000       0.00000       0.00000       0.00000       0.00000       0.00000       0.00000       0.00000       0.00000       0.00000       0.00000       0.00000       0.00000       0.00000       0.00000       0.00000       0.00000       0.00000       0.00000       0.00000       0.00000       0.00000       0.00000       0.00000       0.00000       0.00000       0.00000       0.00000       0.00000
   3  19 2947.0125    3.5192  0.9711 11.8406  0.0000  0.0632   0.1748   0.1384    0.8850   0.0000   415.1343      -6.63569       1.07131      -4.84305      -8.52604     -0.515116       0.00000       0.00000       0.00000       0.00000       0.00000       0.00000       0.00000       0.00000       0.00000       0.00000       0.00000       0.00000       0.00000       0.00000       0.00000       0.00000       0.00000       0.00000       0.00000       0.00000       0.00000       0.00000       0.00000       0.00000       0.00000       0.00000       0.00000       0.00000       0.00000       0.00000       38.5869       34.7586       23.9850       12.7322       4.98959       1.41064       0.00000       0.00000       0.00000       0.00000       0.00000       0.00000       0.00000       0.00000       0.00000       0.00000       0.00000       0.00000       0.00000       0.00000       0.00000       0.00000       0.00000       0.00000       0.00000       0.00000       0.00000       0.00000       0.00000       0.00000       0.00000       0.00000       0.00000       0.00000       0.00000       0.00000
   3  20 3082.3103    4.1402  1.0366 10.2914  0.0000  0.0551   0.1938   0.1350    4.9669   0.0000   448.6861       25.8692      -16.4566      -2.64172      -1.67508      -1.60565       0.00000       0.00000       0.00000       0.00000       0.00000       0.00000       0.00000       0.00000       0.00000       0.00000       0.00000       0.00000       0.00000       0.00000       0.00000       0.00000       0.00000       0.00000       0.00000       0.00000       0.00000       0.00000       0.00000       0.00000       0.00000       0.00000       0.00000       0.00000       0.00000       0.00000       26.6792       23.8815       19.6616       13.7699       5.27350       1.59190       0.00000       0.00000       0.00000       0.00000       0.00000       0.00000       0.00000       0.00000       0.00000       0.00000       0.00000       0.00000       0.00000       0.00000       0.00000       0.00000       0.00000       0.00000       0.00000       0.00000       0.00000       0.00000       0.00000       0.00000       0.00000       0.00000       0.00000       0.00000       0.00000       0.00000
   3  21 3217.8400    4.0481  1.3249 -0.1219  0.0000  0.0630   0.1765   0.1530 1000.0000   0.0000   456.3111       42.5835      -32.0154       21.5855       7.39593      -2.75596       0.00000       0.00000       0.00000       0.00000       0.00000       0.00000       0.00000       0.00000       0.00000       0.00000       0.00000       0.00000       0.00000       0.00000       0.00000       0.00000       0.00000       0.00000       0.00000       0.00000       0.00000       0.00000       0.00000       0.00000       0.00000       0.00000       0.00000       0.00000       0.00000       0.00000       31.1155       32.0190       22.7182       12.1806       6.06322       1.91933       0.00000       0.00000       0.00000       0.00000       0.00000       0.00000       0.00000       0.00000       0.00000       0.00000       0.00000       0.00000       0.00000       0.00000       0.00000       0.00000       0.00000       0.00000       0.00000       0.00000       0.00000       0.00000       0.00000       0.00000       0.00000       0.00000       0.00000       0.00000       0.00000       0.00000
   3  22 3353.5547    3.2257  1.7730 12.6214  0.0000  0.0814   0.1426   0.2126    0.3743   0.0000   551.6924       39.5661      -32.2330      -20.1952       1.71570     -0.237191       0.00000       0.00000       0.00000       0.00000       0.00000       0.00000       0.00000       0.00000       0.00000       0.00000       0.00000       0.00000       0.00000       0.00000       0.00000       0.00000       0.00000       0.00000       0.00000       0.00000       0.00000       0.00000       0.00000       0.00000       0.00000       0.00000       0.00000       0.00000       0.00000       0.00000       41.8398       41.1587       29.4071       17.2385       7.61455       2.39374       0.00000       0.00000       0.00000       0.00000       0.00000       0.00000       0.00000       0.00000       0.00000       0.00000       0.00000       0.00000       0.00000       0.00000       0.00000       0.00000       0.00000       0.00000       0.00000       0.00000       0.00000       0.00000       0.00000       0.00000       0.00000       0.00000       0.00000       0.00000       0.00000       0.00000
   3  23 3489.6336    2.9585  2.3188 11.5396  0.0000  0.0913   0.1022   0.2244    0.4514   0.0000   412.6904       50.1322      -2.99711       17.4812       8.60617      -3.27636       0.00000       0.00000       0.00000       0.00000       0.00000       0.00000       0.00000       0.00000       0.00000       0.00000       0.00000       0.00000       0.00000       0.00000       0.00000       0.00000       0.00000       0.00000       0.00000       0.00000       0.00000       0.00000       0.00000       0.00000       0.00000       0.00000       0.00000       0.00000       0.00000       0.00000       43.1636       44.7306       32.4311       18.3312       9.05666       2.83371       0.00000       0.00000       0.00000       0.00000       0.00000       0.00000       0.00000       0.00000       0.00000       0.00000       0.00000       0.00000       0.00000       0.00000       0.00000       0.00000       0.00000       0.00000       0.00000       0.00000       0.00000       0.00000       0.00000       0.00000       0.00000       0.00000       0.00000       0.00000       0.00000       0.00000
   3  24 3626.1878    2.3909  3.8011 10.5805  0.0000  0.1163   0.0672   0.3117    0.4429   0.0000   360.3317       40.7257       13.6146       34.7778       1.25292      -3.88147       0.00000       0.00000       0.00000       0.00000       0.00000       0.00000       0.00000       0.00000       0.00000       0.00000       0.00000       0.00000       0.00000       0.00000       0.00000       0.00000       0.00000       0.00000       0.00000       0.00000       0.00000       0.00000       0.00000       0.00000       0.00000       0.00000       0.00000       0.00000       0.00000       0.00000       55.6098       56.6241       39.5674       25.3158       10.4188       3.62223       0.00000       0.00000       0.00000       0.00000       0.00000       0.00000       0.00000       0.00000       0.00000       0.00000       0.00000       0.00000       0.00000       0.00000       0.00000       0.00000       0.00000       0.00000       0.00000       0.00000       0.00000       0.00000       0.00000       0.00000       0.00000       0.00000       0.00000       0.00000       0.00000       0.00000
   3  25 3762.7706    2.0036  4.8974 10.7611  0.0000  0.1451   0.0517   0.3792    0.2518   0.0000   406.2759      -3.29527      -86.1077       8.71521      -4.99991      -3.84749       0.00000       0.00000       0.00000       0.00000       0.00000       0.00000       0.00000       0.00000       0.00000       0.00000       0.00000       0.00000       0.00000       0.00000       0.00000       0.00000       0.00000       0.00000       0.00000       0.00000       0.00000       0.00000       0.00000       0.00000       0.00000       0.00000       0.00000       0.00000       0.00000       0.00000       68.5449       72.2482       49.0835       29.2369       12.9838       4.52051       0.00000       0.00000       0.00000       0.00000       0.00000       0.00000       0.00000       0.00000       0.00000       0.00000       0.00000       0.00000       0.00000       0.00000       0.00000       0.00000       0.00000       0.00000       0.00000       0.00000       0.00000       0.00000       0.00000       0.00000       0.00000       0.00000       0.00000       0.00000       0.00000       0.00000
   4  12 2051.6933    0.7228  0.4278 10.1735 -0.0039  0.0482   0.0604   0.1005    0.1594   0.0000   440.8612      -4.01016       9.85249       3.67707      -3.16814       1.75678      -1.49794     -0.613691       0.00000       0.00000       0.00000       0.00000       0.00000       0.00000       0.00000       0.00000       0.00000       0.00000       0.00000       0.00000       0.00000       0.00000       0.00000       0.00000       0.00000       0.00000       0.00000       0.00000       0.00000       0.00000       0.00000       0.00000       0.00000       0.00000       0.00000       0.00000       16.6271       14.1852       17.0873       10.5866       5.20658       4.15826       1.40580      0.249980       0.00000       0.00000       0.00000       0.00000       0.00000       0.00000       0.00000       0.00000       0.00000       0.00000       0.00000       0.00000       0.00000       0.00000       0.00000       0.00000       0.00000       0.00000       0.00000       0.00000       0.00000       0.00000       0.00000       0.00000       0.00000       0.00000       0.00000       0.00000
   4  13 2188.2195    0.9128  0.8787  9.6346 -0.0132  0.0486   0.0457   0.1282    0.5849   0.0000   433.7753      0.790020      0.435413     -0.472337     -0.318627      -2.58418      -2.63438      0.155260       0.00000       0.00000       0.00000       0.00000       0.00000       0.00000       0.00000       0.00000       0.00000       0.00000       0.00000       0.00000       0.00000       0.00000       0.00000       0.00000       0.00000       0.00000       0.00000       0.00000       0.00000       0.00000       0.00000       0.00000       0.00000       0.00000       0.00000       0.00000       17.5339       18.7232       16.3638       10.9361       6.17693       3.30506       1.36784      0.331195       0.00000       0.00000       0.00000       0.00000       0.00000       0.00000       0.00000       0.00000       0.00000       0.00000       0.00000       0.00000       0.00000       0.00000       0.00000       0.00000       0.00000       0.00000       0.00000       0.00000       0.00000       0.00000       0.00000       0.00000       0.00000       0.00000       0.00000       0.00000
   4  14 2324.1053    1.2316  0.8806 10.0900 -0.0018  0.0527   0.0605   0.1270    0.4675   0.0000   441.6037       66.2194       17.7611      -34.3082       1.15204      -1.26513      -2.51613      0.685612       0.00000       0.00000       0.00000       0.00000       0.00000       0.00000       0.00000       0.00000       0.00000       0.00000       0.00000       0.00000       0.00000       0.00000       0.00000       0.00000       0.00000       0.00000       0.00000       0.00000       0.00000       0.00000       0.00000       0.00000       0.00000       0.00000       0.00000       0.00000       16.1731       20.4600       16.5406       11.4339       8.23300       3.16013       1.66404      0.435753       0.00000       0.00000       0.00000       0.00000       0.00000       0.00000       0.00000       0.00000       0.00000       0.00000       0.00000       0.00000       0.00000       0.00000       0.00000       0.00000       0.00000       0.00000       0.00000       0.00000       0.00000       0.00000       0.00000       0.00000       0.00000       0.00000       0.00000       0.00000
   4  15 2458.5265    1.5681  0.9900 11.1377 -0.0292  0.0556   0.0829   0.1574    0.5929   0.0000   443.1149      -27.6113       14.4271      -13.6532      -7.64116       2.00714      0.482906     0.0776524       0.00000       0.00000       0.00000       0.00000       0.00000       0.00000       0.00000       0.00000       0.00000       0.00000       0.00000       0.00000       0.00000       0.00000       0.00000       0.00000       0.00000       0.00000       0.00000       0.00000       0.00000       0.00000       0.00000       0.00000       0.00000       0.00000       0.00000       0.00000       19.0986       20.3887       18.6766       12.7086       7.57304       4.19190       1.61607      0.395430       0.00000       0.00000       0.00000       0.00000       0.00000       0.00000       0.00000       0.00000       0.00000       0.00000       0.00000       0.00000       0.00000       0.00000       0.00000       0.00000       0.00000       0.00000       0.00000       0.00000       0.00000       0.00000       0.00000       0.00000       0.00000       0.00000       0.00000       0.00000
   4  16 2592.9746    2.1425  1.1113  1.8010  0.0000  0.0622   0.0993   0.1394 1000.0000   0.0000   461.7709       4.83115      -11.4714       9.94120       1.88736       2.75125       0.00000       0.00000       0.00000       0.00000       0.00000       0.00000       0.00000       0.00000       0.00000       0.00000       0.00000       0.00000       0.00000       0.00000       0.00000       0.00000       0.00000       0.00000       0.00000       0.00000       0.00000       0.00000       0.00000       0.00000       0.00000       0.00000       0.00000       0.00000       0.00000       0.00000       20.2126       25.2381       18.4377       14.7742       7.33341       4.51969       1.46306      0.506250       0.00000       0.00000       0.00000       0.00000       0.00000       0.00000       0.00000       0.00000       0.00000       0.00000       0.00000       0.00000       0.00000       0.00000       0.00000       0.00000       0.00000       0.00000       0.00000       0.00000       0.00000       0.00000       0.00000       0.00000       0.00000       0.00000       0.00000       0.00000
   4  17 2728.4826    2.3635  0.8969 12.1625  0.0072  0.0546   0.1129   0.1371    0.3768   0.0000   441.8337       37.9915      0.579179      -16.3579       6.74065      0.303260      0.762446     -0.344219       0.00000       0.00000       0.00000       0.00000       0.00000       0.00000       0.00000       0.00000       0.00000       0.00000       0.00000       0.00000       0.00000       0.00000       0.00000       0.00000       0.00000       0.00000       0.00000       0.00000       0.00000       0.00000       0.00000       0.00000       0.00000       0.00000       0.00000       0.00000       16.9579       19.9403       17.1991       12.3987       8.95445       3.52588       1.72671      0.431543       0.00000       0.00000       0.00000       0.00000       0.00000       0.00000       0.00000       0.00000       0.00000       0.00000       0.00000       0.00000       0.00000       0.00000       0.00000       0.00000       0.00000       0.00000       0.00000       0.00000       0.00000       0.00000       0.00000       0.00000       0.00000       0.00000       0.00000       0.00000
   4  18 2864.2574    3.2268  0.9328 12.3041 -0.0067  0.0541   0.1598   0.1430    0.5958   0.0000   424.0442       37.9892      -11.1648       16.9523      -4.50720       1.61035     -0.238973     -0.446321       0.00000       0.00000       0.00000       0.00000       0.00000       0.00000       0.00000       0.00000       0.00000       0.00000       0.00000       0.00000       0.00000       0.00000       0.00000       0.00000       0.00000       0.00000       0.00000       0.00000       0.00000       0.00000       0.00000       0.00000       0.00000       0.00000       0.00000       0.00000       19.6473       19.9180       19.1756       11.7479       7.14304       3.86251       1.52161      0.350977       0.00000       0.00000       0.00000       0.00000       0.00000       0.00000       0.00000       0.00000       0.00000       0.00000       0.00000       0.00000       0.00000       0.00000       0.00000       0.00000       0.00000       0.00000       0.00000       0.00000       0.00000       0.00000       0.00000       0.00000       0.00000       0.00000       0.00000       0.00000
   4  19 3000.1625    3.8648  0.8759 12.5472 -0.0030  0.0444   0.1859   0.1244    0.5181   0.0000   418.8025       20.5927     0.0428419       4.05944       1.44322       1.47794      0.440573     -0.455120       0.00000       0.00000       0.00000       0.00000       0.00000       0.00000       0.00000       0.00000       0.00000       0.00000       0.00000       0.00000       0.00000       0.00000       0.00000       0.00000       0.00000       0.00000       0.00000       0.00000       0.00000       0.00000       0.00000       0.00000       0.00000       0.00000       0.00000       0.00000       16.9513       17.3771       14.6355       10.3800       6.22023       3.01332       1.15440      0.287881       0.00000       0.00000       0.00000       0.00000       0.00000       0.00000       0.00000       0.00000       0.00000       0.00000       0.00000       0.00000       0.00000       0.00000       0.00000       0.00000       0.00000       0.00000       0.00000       0.00000       0.00000       0.00000       0.00000       0.00000       0.00000       0.00000       0.00000       0.00000
   4  20 3136.0014    3.9765  1.2115  1.1740  0.0000  0.0610   0.1738   0.1421 1000.0000   0.0000   412.6537       28.2013       20.9107      -14.4045       5.67732       1.51336       0.00000       0.00000       0.00000       0.00000       0.00000       0.00000       0.00000       0.00000       0.00000       0.00000       0.00000       0.00000       0.00000       0.00000       0.00000       0.00000       0.00000       0.00000       0.00000       0.00000       0.00000       0.00000       0.00000       0.00000       0.00000       0.00000       0.00000       0.00000       0.00000       0.00000       26.3240       27.9493       22.0996       13.8913       7.61293       3.65617       1.33689      0.329901       0.00000       0.00000       0.00000       0.00000       0.00000       0.00000       0.00000       0.00000       0.00000       0.00000       0.00000       0.00000       0.00000       0.00000       0.00000       0.00000       0.00000       0.00000       0.00000       0.00000       0.00000       0.00000       0.00000       0.00000       0.00000       0.00000       0.00000       0.00000
   4  21 3271.7716    3.5227  1.5686 12.1845  0.0004  0.0633   0.1346   0.1794    0.5148   0.0000   407.0372       22.6319      -25.4773      -39.7956       1.36540      -1.89120      -1.35281     -0.901616       0.00000       0.00000       0.00000       0.00000       0.00000       0.00000       0.00000       0.00000       0.00000       0.00000       0.00000       0.00000       0.00000       0.00000       0.00000       0.00000       0.00000       0.00000       0.00000       0.00000       0.00000       0.00000       0.00000       0.00000       0.00000       0.00000       0.00000       0.00000       23.2596       24.9896       20.1715       14.6331       9.26394       3.99827       1.68384      0.456258       0.00000       0.00000       0.00000       0.00000       0.00000       0.00000       0.00000       0.00000       0.00000       0.00000       0.00000       0.00000       0.00000       0.00000       0.00000       0.00000       0.00000       0.00000       0.00000       0.00000       0.00000       0.00000       0.00000       0.00000       0.00000       0.00000       0.00000       0.00000
   4  22 3408.2173    3.2553  2.0971 11.7851 -0.0056  0.0717   0.1088   0.2058    0.4546   0.0000   455.7298       36.2247       6.66482      -21.8079       1.99435      -3.59853       1.49052     -0.697863       0.00000       0.00000       0.00000       0.00000       0.00000       0.00000       0.00000       0.00000       0.00000       0.00000       0.00000       0.00000       0.00000       0.00000       0.00000       0.00000       0.00000       0.00000       0.00000       0.00000       0.00000       0.00000       0.00000       0.00000       0.00000       0.00000       0.00000       0.00000       25.7225       27.7766       22.9754       16.5901       9.26378       5.04672       1.81782      0.510540       0.00000       0.00000       0.00000       0.00000       0.00000       0.00000       0.00000       0.00000       0.00000       0.00000       0.00000       0.00000       0.00000       0.00000       0.00000       0.00000       0.00000       0.00000       0.00000       0.00000       0.00000       0.00000       0.00000       0.00000       0.00000       0.00000       0.00000       0.00000
   4  23 3544.6762    2.7037  2.6944 11.4074 -0.0015  0.0857   0.0832   0.2196    0.3667   0.0000   386.1087       95.4376       27.3805       35.9833      -15.7736      -2.33373     -0.366153      0.357522       0.00000       0.00000       0.00000       0.00000       0.00000       0.00000       0.00000       0.00000       0.00000       0.00000       0.00000       0.00000       0.00000       0.00000       0.00000       0.00000       0.00000       0.00000       0.00000       0.00000       0.00000       0.00000       0.00000       0.00000       0.00000       0.00000       0.00000       0.00000       32.0347       33.1064       28.0286       20.0636       12.7079       5.61970       2.32456      0.592722       0.00000       0.00000       0.00000       0.00000       0.00000       0.00000       0.00000       0.00000       0.00000       0.00000       0.00000       0.00000       0.00000       0.00000       0.00000       0.00000       0.00000       0.00000       0.00000       0.00000       0.00000       0.00000       0.00000       0.00000       0.00000       0.00000       0.00000       0.00000
   5  10 1823.3499    0.3482  0.3049 10.0862  0.0157  0.0351   0.0281   0.0881    0.0776   0.0000   451.2320       32.1990       14.4821      -30.5500       4.18107       9.14066      0.321013      -2.35848    -0.0837943     0.0978364       0.00000       0.00000       0.00000       0.00000       0.00000       0.00000       0.00000       0.00000       0.00000       0.00000       0.00000       0.00000       0.00000       0.00000       0.00000       0.00000       0.00000       0.00000       0.00000       0.00000       0.00000       0.00000       0.00000       0.00000       0.00000       0.00000       10.6609       12.6301       8.83470       8.78486       4.92057       3.88118       1.26806      0.877614      0.206136     0.0759920       0.00000       0.00000       0.00000       0.00000       0.00000       0.00000       0.00000       0.00000       0.00000       0.00000       0.00000       0.00000       0.00000       0.00000       0.00000       0.00000       0.00000       0.00000       0.00000       0.00000       0.00000       0.00000       0.00000       0.00000       0.00000       0.00000
   5  11 1960.5431    0.5347  0.4955 10.1004 -0.0009  0.0576   0.0311   0.0932    0.1261   0.0000   446.6037       4.00252       11.8348       9.32081       8.70460      -4.02382     -0.578483       1.83347     -0.155788    -0.0706715       0.00000       0.00000       0.00000       0.00000       0.00000       0.00000       0.00000       0.00000       0.00000       0.00000       0.00000       0.00000       0.00000       0.00000       0.00000       0.00000       0.00000       0.00000       0.00000       0.00000       0.00000       0.00000       0.00000       0.00000       0.00000       0.00000       22.2991       26.1597       22.3387       14.7295       8.10280       4.95464       1.76429      0.978768      0.303509     0.0778289       0.00000       0.00000       0.00000       0.00000       0.00000       0.00000       0.00000       0.00000       0.00000       0.00000       0.00000       0.00000       0.00000       0.00000       0.00000       0.00000       0.00000       0.00000       0.00000       0.00000       0.00000       0.00000       0.00000       0.00000       0.00000       0.00000
   5  12 2098.4414    0.6961  0.5963 10.3123  0.0073  0.0460   0.0405   0.0924    0.1532   0.0000   450.4156      -18.1543       26.8826      -2.19089      -13.8457       2.28252      0.807881      0.435444      0.318857    0.00843032       0.00000       0.00000       0.00000       0.00000       0.00000       0.00000       0.00000       0.00000       0.00000       0.00000       0.00000       0.00000       0.00000       0.00000       0.00000       0.00000       0.00000       0.00000       0.00000       0.00000       0.00000       0.00000       0.00000       0.00000       0.00000       0.00000       13.5344       14.1918       13.7911       10.2822       6.85847       3.88710       2.29896      0.897823      0.315886     0.0617140       0.00000       0.00000       0.00000       0.00000       0.00000       0.00000       0.00000       0.00000       0.00000       0.00000       0.00000       0.00000       0.00000       0.00000       0.00000       0.00000       0.00000       0.00000       0.00000       0.00000       0.00000       0.00000       0.00000       0.00000       0.00000       0.00000
   5  13 2235.3961    0.9874  0.6794 10.4077  0.0027  0.0620   0.0546   0.1125    0.1960   0.0000   425.7744       11.2098       10.2956       8.43648      -2.12311      -4.58108      -2.92042      -1.16137     -0.112749     0.0392226       0.00000       0.00000       0.00000       0.00000       0.00000       0.00000       0.00000       0.00000       0.00000       0.00000       0.00000       0.00000       0.00000       0.00000       0.00000       0.00000       0.00000       0.00000       0.00000       0.00000       0.00000       0.00000       0.00000       0.00000       0.00000       0.00000       18.1542       14.7760       11.8491       12.6400       11.3819       6.13955       2.52868      0.941153      0.276513     0.0574737       0.00000       0.00000       0.00000       0.00000       0.00000       0.00000       0.00000       0.00000       0.00000       0.00000       0.00000       0.00000       0.00000       0.00000       0.00000       0.00000       0.00000       0.00000       0.00000       0.00000       0.00000       0.00000       0.00000       0.00000       0.00000       0.00000
   5  14 2371.0640    1.3032  0.9537 10.7032  0.0024  0.0523   0.0583   0.1330    0.3113   0.0000   429.6293       27.4075       6.34099      -1.17530       2.62237      -5.05058       1.38271     -0.140638      0.193570     0.0202980       0.00000       0.00000       0.00000       0.00000       0.00000       0.00000       0.00000       0.00000       0.00000       0.00000       0.00000       0.00000       0.00000       0.00000       0.00000       0.00000       0.00000       0.00000       0.00000       0.00000       0.00000       0.00000       0.00000       0.00000       0.00000       0.00000       17.2608       15.0932       12.3945       12.3185       10.3053       5.76605       2.41940      0.890109      0.295021     0.0650293       0.00000       0.00000       0.00000       0.00000       0.00000       0.00000       0.00000       0.00000       0.00000       0.00000       0.00000       0.00000       0.00000       0.00000       0.00000       0.00000       0.00000       0.00000       0.00000       0.00000       0.00000       0.00000       0.00000       0.00000       0.00000       0.00000
   5  15 2506.1285    1.7432  0.8279 11.1202 -0.0045  0.0456   0.0799   0.1048    0.2964   0.0000   419.5771      -25.2192      -11.5750       4.91060       9.27194      -5.55905       1.47644     -0.668347    -0.0416681    -0.0801934       0.00000       0.00000       0.00000       0.00000       0.00000       0.00000       0.00000       0.00000       0.00000       0.00000       0.00000       0.00000       0.00000       0.00000       0.00000       0.00000       0.00000       0.00000       0.00000       0.00000       0.00000       0.00000       0.00000       0.00000       0.00000       0.00000       14.6864       15.2735       14.1018       10.5154       7.15280       4.47646       1.98000      0.986227      0.297628     0.0639961       0.00000       0.00000       0.00000       0.00000       0.00000       0.00000       0.00000       0.00000       0.00000       0.00000       0.00000       0.00000       0.00000       0.00000       0.00000       0.00000       0.00000       0.00000       0.00000       0.00000       0.00000       0.00000       0.00000       0.00000       0.00000       0.00000
   5  16 2641.1998    2.1638  1.0724 10.0874 -0.0011  0.0467   0.0828   0.1206    1.3942   0.0000   426.6712       31.6006       9.33375      -8.00832      0.154824      -4.58557      -1.51335     0.0725031     0.0919748    -0.0153252       0.00000       0.00000       0.00000       0.00000       0.00000       0.00000       0.00000       0.00000       0.00000       0.00000       0.00000       0.00000       0.00000       0.00000       0.00000       0.00000       0.00000       0.00000       0.00000       0.00000       0.00000       0.00000       0.00000       0.00000       0.00000       0.00000       14.4761       14.9467       12.4084       11.4870       8.46565       5.14728       2.14003      0.969808      0.306527     0.0768001       0.00000       0.00000       0.00000       0.00000       0.00000       0.00000       0.00000       0.00000       0.00000       0.00000       0.00000       0.00000       0.00000       0.00000       0.00000       0.00000       0.00000       0.00000       0.00000       0.00000       0.00000       0.00000       0.00000       0.00000       0.00000       0.00000
   5  18 2913.7887    3.3770  0.8849 12.0139 -0.0150  0.0416   0.1501   0.1103    0.8820   0.0000   454.2553       34.1984       13.1001       8.61541       6.24988      -4.16394      -2.50071      -1.32942      0.224030    -0.0665743       0.00000       0.00000       0.00000       0.00000       0.00000       0.00000       0.00000       0.00000       0.00000       0.00000       0.00000       0.00000       0.00000       0.00000       0.00000       0.00000       0.00000       0.00000       0.00000       0.00000       0.00000       0.00000       0.00000       0.00000       0.00000       0.00000       13.0012       14.4086       12.2304       10.0538       6.65721       3.93644       2.13717      0.847027      0.280840     0.0675003       0.00000       0.00000       0.00000       0.00000       0.00000       0.00000       0.00000       0.00000       0.00000       0.00000       0.00000       0.00000       0.00000       0.00000       0.00000       0.00000       0.00000       0.00000       0.00000       0.00000       0.00000       0.00000       0.00000       0.00000       0.00000       0.00000
   5  19 3049.9996    4.2089  0.9715  7.4120  0.0000  0.0466   0.2021   0.1247  102.1251   0.0000   432.1740       19.4340       11.8000       4.65100      0.611000      -1.99900       0.00000       0.00000       0.00000       0.00000       0.00000       0.00000       0.00000       0.00000       0.00000       0.00000       0.00000       0.00000       0.00000       0.00000       0.00000       0.00000       0.00000       0.00000       0.00000       0.00000       0.00000       0.00000       0.00000       0.00000       0.00000       0.00000       0.00000       0.00000       0.00000       0.00000       14.3889       16.2244       14.2917       11.1928       7.41773       4.41293       2.29410      0.975969      0.336667     0.0789873       0.00000       0.00000       0.00000       0.00000       0.00000       0.00000       0.00000       0.00000       0.00000       0.00000       0.00000       0.00000       0.00000       0.00000       0.00000       0.00000       0.00000       0.00000       0.00000       0.00000       0.00000       0.00000       0.00000       0.00000       0.00000       0.00000
   5  21 3322.7630    3.4703  1.4702 12.2035 -0.0090  0.0631   0.1259   0.1534    0.6839   0.0000   474.0219       34.7670       55.2206       14.0538      -23.8680      -10.1557      -7.53296      0.394332       1.26313     -0.114780       0.00000       0.00000       0.00000       0.00000       0.00000       0.00000       0.00000       0.00000       0.00000       0.00000       0.00000       0.00000       0.00000       0.00000       0.00000       0.00000       0.00000       0.00000       0.00000       0.00000       0.00000       0.00000       0.00000       0.00000       0.00000       0.00000       20.5168       19.9833       18.8669       14.4796       11.3858       6.57997       3.05319       1.29217      0.462369     0.0856866       0.00000       0.00000       0.00000       0.00000       0.00000       0.00000       0.00000       0.00000       0.00000       0.00000       0.00000       0.00000       0.00000       0.00000       0.00000       0.00000       0.00000       0.00000       0.00000       0.00000       0.00000       0.00000       0.00000       0.00000       0.00000       0.00000
   5  22 3459.5769    3.1817  2.3573 -0.3814  0.0000  0.0749   0.0863   0.1771 1000.0000   0.0000   414.0013       45.4597       7.37191       9.14116      -14.8453      -1.04029       0.00000       0.00000       0.00000       0.00000       0.00000       0.00000       0.00000       0.00000       0.00000       0.00000       0.00000       0.00000       0.00000       0.00000       0.00000       0.00000       0.00000       0.00000       0.00000       0.00000       0.00000       0.00000       0.00000       0.00000       0.00000       0.00000       0.00000       0.00000       0.00000       0.00000       23.0588       23.5947       20.2294       17.5216       13.0652       7.48327       3.66955       1.42037      0.491637      0.111641       0.00000       0.00000       0.00000       0.00000       0.00000       0.00000       0.00000       0.00000       0.00000       0.00000       0.00000       0.00000       0.00000       0.00000       0.00000       0.00000       0.00000       0.00000       0.00000       0.00000       0.00000       0.00000       0.00000       0.00000       0.00000       0.00000
   5  23 3596.8904    2.5235  3.2834 11.2696 -0.0056  0.0879   0.0640   0.2398    0.3449   0.0000   484.0246      -21.2934       11.8166       17.9317       7.45837      -11.4088      0.684655      -2.91920       1.05176      0.179714       0.00000       0.00000       0.00000       0.00000       0.00000       0.00000       0.00000       0.00000       0.00000       0.00000       0.00000       0.00000       0.00000       0.00000       0.00000       0.00000       0.00000       0.00000       0.00000       0.00000       0.00000       0.00000       0.00000       0.00000       0.00000       0.00000       28.0347       30.4383       28.3427       21.1383       13.8276       8.53579       4.20964       1.93921      0.635224      0.138429       0.00000       0.00000       0.00000       0.00000       0.00000       0.00000       0.00000       0.00000       0.00000       0.00000       0.00000       0.00000       0.00000       0.00000       0.00000       0.00000       0.00000       0.00000       0.00000       0.00000       0.00000       0.00000       0.00000       0.00000       0.00000       0.00000
   6  12 2142.4145    0.7531  0.7221 10.3349 -0.0094  0.0362   0.0341   0.0989    0.1374   0.0000   450.1860       2.15245      -28.0005      -9.01681       4.75349       2.87229     -0.147064      -1.05143      0.766874     -0.369590     0.0796992     0.0127743       0.00000       0.00000       0.00000       0.00000       0.00000       0.00000       0.00000       0.00000       0.00000       0.00000       0.00000       0.00000       0.00000       0.00000       0.00000       0.00000       0.00000       0.00000       0.00000       0.00000       0.00000       0.00000       0.00000       0.00000       8.79022       9.54242       9.82314       8.11735       5.77892       3.94742       2.42257       1.30515      0.633649      0.241286     0.0691972     0.0137969       0.00000       0.00000       0.00000       0.00000       0.00000       0.00000       0.00000       0.00000       0.00000       0.00000       0.00000       0.00000       0.00000       0.00000       0.00000       0.00000       0.00000       0.00000       0.00000       0.00000       0.00000       0.00000       0.00000       0.00000
   6  13 2279.9221    1.0738  0.8582 10.4879  0.0029  0.0404   0.0442   0.1020    0.2042   0.0000   421.9009       2.44443       4.60006       12.6820       5.61842       1.00958     -0.946517      0.816958     -0.426061     -0.310792    -0.0669617     0.0174126       0.00000       0.00000       0.00000       0.00000       0.00000       0.00000       0.00000       0.00000       0.00000       0.00000       0.00000       0.00000       0.00000       0.00000       0.00000       0.00000       0.00000       0.00000       0.00000       0.00000       0.00000       0.00000       0.00000       0.00000       10.4228       12.1123       10.8489       8.68247       7.11734       4.39182       2.55580       1.43504      0.544785      0.235689     0.0761940     0.0151638       0.00000       0.00000       0.00000       0.00000       0.00000       0.00000       0.00000       0.00000       0.00000       0.00000       0.00000       0.00000       0.00000       0.00000       0.00000       0.00000       0.00000       0.00000       0.00000       0.00000       0.00000       0.00000       0.00000       0.00000
   6  14 2415.5475    1.4317  0.9044 10.7969 -0.0095  0.0397   0.0565   0.1021    0.2357   0.0000   430.9387       2.53023       7.63903      -12.8906      -4.64235       10.7961      -2.65891      -1.63923     0.0861173      0.303554     0.0699118    -0.0302815       0.00000       0.00000       0.00000       0.00000       0.00000       0.00000       0.00000       0.00000       0.00000       0.00000       0.00000       0.00000       0.00000       0.00000       0.00000       0.00000       0.00000       0.00000       0.00000       0.00000       0.00000       0.00000       0.00000       0.00000       10.2846       10.9030       11.1220       8.58051       6.45732       4.70390       2.64042       1.26570      0.655152      0.248535     0.0720119     0.0140921       0.00000       0.00000       0.00000       0.00000       0.00000       0.00000       0.00000       0.00000       0.00000       0.00000       0.00000       0.00000       0.00000       0.00000       0.00000       0.00000       0.00000       0.00000       0.00000       0.00000       0.00000       0.00000       0.00000       0.00000
   6  15 2551.0981    1.9508  0.7985 11.5200 -0.0074  0.0388   0.0893   0.1066    0.2383   0.0000   447.1734       27.7109       16.9146       2.64707       3.69837       4.44278     -0.287271       1.63941     -0.398289     0.0925482    -0.0603389    -0.0187240       0.00000       0.00000       0.00000       0.00000       0.00000       0.00000       0.00000       0.00000       0.00000       0.00000       0.00000       0.00000       0.00000       0.00000       0.00000       0.00000       0.00000       0.00000       0.00000       0.00000       0.00000       0.00000       0.00000       0.00000       10.6714       10.9996       10.0113       8.26680       7.06395       4.47789       2.66412       1.40128      0.516334      0.209184     0.0703812     0.0138402       0.00000       0.00000       0.00000       0.00000       0.00000       0.00000       0.00000       0.00000       0.00000       0.00000       0.00000       0.00000       0.00000       0.00000       0.00000       0.00000       0.00000       0.00000       0.00000       0.00000       0.00000       0.00000       0.00000       0.00000
   6  16 2687.0738    2.5913  0.8545 11.7632  0.0021  0.0452   0.0992   0.0870    0.2846   0.0000   442.0736       17.4449       25.7979      -11.1249      -2.33550      -6.03029      -2.64780     -0.360285      0.195831      0.143949     0.0511117   -0.00746176       0.00000       0.00000       0.00000       0.00000       0.00000       0.00000       0.00000       0.00000       0.00000       0.00000       0.00000       0.00000       0.00000       0.00000       0.00000       0.00000       0.00000       0.00000       0.00000       0.00000       0.00000       0.00000       0.00000       0.00000       14.0911       16.4684       14.5923       11.6540       7.48828       4.55318       2.60450       1.35388      0.583963      0.218524     0.0642629     0.0153312       0.00000       0.00000       0.00000       0.00000       0.00000       0.00000       0.00000       0.00000       0.00000       0.00000       0.00000       0.00000       0.00000       0.00000       0.00000       0.00000       0.00000       0.00000       0.00000       0.00000       0.00000       0.00000       0.00000       0.00000
   6  17 2823.8177    2.9535  0.7888 12.2979  0.0012  0.0394   0.1205   0.0943    0.2656   0.0000   424.6689       2.45712       5.38730       4.05936      -5.98440       1.44005      -4.26780     -0.333461      0.434818      0.346602    -0.0754350   6.05847e-05       0.00000       0.00000       0.00000       0.00000       0.00000       0.00000       0.00000       0.00000       0.00000       0.00000       0.00000       0.00000       0.00000       0.00000       0.00000       0.00000       0.00000       0.00000       0.00000       0.00000       0.00000       0.00000       0.00000       0.00000       10.3148       12.5495       11.2080       8.99966       6.45865       4.16583       2.37870       1.34885      0.540120      0.231392     0.0723774     0.0159867       0.00000       0.00000       0.00000       0.00000       0.00000       0.00000       0.00000       0.00000       0.00000       0.00000       0.00000       0.00000       0.00000       0.00000       0.00000       0.00000       0.00000       0.00000       0.00000       0.00000       0.00000       0.00000       0.00000       0.00000
   6  18 2960.7183    3.5881  1.0987 11.3392  0.0083  0.0420   0.1338   0.1194    0.7891   0.0000   444.7764       22.7666       8.65016      -2.47718      -13.6911      -4.48008       2.82395      0.471190     -0.542090      0.403192     0.0749579    -0.0114004       0.00000       0.00000       0.00000       0.00000       0.00000       0.00000       0.00000       0.00000       0.00000       0.00000       0.00000       0.00000       0.00000       0.00000       0.00000       0.00000       0.00000       0.00000       0.00000       0.00000       0.00000       0.00000       0.00000       0.00000       11.8760       11.9570       11.0949       9.02279       7.88523       5.28114       2.94838       1.45040      0.595588      0.238379     0.0748598     0.0130592       0.00000       0.00000       0.00000       0.00000       0.00000       0.00000       0.00000       0.00000       0.00000       0.00000       0.00000       0.00000       0.00000       0.00000       0.00000       0.00000       0.00000       0.00000       0.00000       0.00000       0.00000       0.00000       0.00000       0.00000
   6  19 3097.3024    3.6655  0.9837 13.0012 -0.0055  0.0451   0.1477   0.1101    0.3094   0.0000   427.0191       15.7969       23.7533       33.0003       7.24644      -14.5391      -1.67536     -0.832397      0.245447     0.0913027      0.131065   -0.00996600       0.00000       0.00000       0.00000       0.00000       0.00000       0.00000       0.00000       0.00000       0.00000       0.00000       0.00000       0.00000       0.00000       0.00000       0.00000       0.00000       0.00000       0.00000       0.00000       0.00000       0.00000       0.00000       0.00000       0.00000       10.7023       11.7217       12.0161       9.80081       7.31707       4.63353       2.95152       1.67031      0.709907      0.278585     0.0901070     0.0175333       0.00000       0.00000       0.00000       0.00000       0.00000       0.00000       0.00000       0.00000       0.00000       0.00000       0.00000       0.00000       0.00000       0.00000       0.00000       0.00000       0.00000       0.00000       0.00000       0.00000       0.00000       0.00000       0.00000       0.00000
   6  20 3234.0648    3.6676  1.1239 13.0185 -0.0027  0.0465   0.1400   0.1280    0.3304   0.0000   469.4469       34.1819       10.6879      -17.1931      -4.44426      -4.98098       2.35511      -2.35335     -0.834515     -0.684258     0.0479585    0.00650228       0.00000       0.00000       0.00000       0.00000       0.00000       0.00000       0.00000       0.00000       0.00000       0.00000       0.00000       0.00000       0.00000       0.00000       0.00000       0.00000       0.00000       0.00000       0.00000       0.00000       0.00000       0.00000       0.00000       0.00000       12.4741       14.3533       13.4434       10.5597       7.76280       5.02527       2.99826       1.46593      0.732378      0.273441     0.0871359     0.0173866       0.00000       0.00000       0.00000       0.00000       0.00000       0.00000       0.00000       0.00000       0.00000       0.00000       0.00000       0.00000       0.00000       0.00000       0.00000       0.00000       0.00000       0.00000       0.00000       0.00000       0.00000       0.00000       0.00000       0.00000
   6  21 3371.0369    3.3686  2.2205 10.1921 -0.0049  0.0616   0.0814   0.1651    1.5482   0.0000   449.5263       17.1787       9.72463       15.1634      -3.37396      -7.34544      -8.64088      -1.12548     -0.309684     -0.281763      0.271223    -0.0254194       0.00000       0.00000       0.00000       0.00000       0.00000       0.00000       0.00000       0.00000       0.00000       0.00000       0.00000       0.00000       0.00000       0.00000       0.00000       0.00000       0.00000       0.00000       0.00000       0.00000       0.00000       0.00000       0.00000       0.00000       15.8319       18.5693       17.0085       14.2797       10.0932       6.71114       3.99905       2.15899      0.954152      0.373179      0.114442     0.0248254       0.00000       0.00000       0.00000       0.00000       0.00000       0.00000       0.00000       0.00000       0.00000       0.00000       0.00000       0.00000       0.00000       0.00000       0.00000       0.00000       0.00000       0.00000       0.00000       0.00000       0.00000       0.00000       0.00000       0.00000
   6  22 3508.3157    2.8233  2.6690 11.4970 -0.0161  0.0748   0.0685   0.1992    0.3487   0.0000   432.7027       16.0140       15.2883       17.4317      -8.78037      -7.91098     -0.391061      -3.00760       2.84431     -0.820661     -0.243902    -0.0421224       0.00000       0.00000       0.00000       0.00000       0.00000       0.00000       0.00000       0.00000       0.00000       0.00000       0.00000       0.00000       0.00000       0.00000       0.00000       0.00000       0.00000       0.00000       0.00000       0.00000       0.00000       0.00000       0.00000       0.00000       19.1631       22.0752       20.3282       17.7068       12.2960       8.42129       4.98212       2.69852       1.23315      0.477520      0.138437     0.0307843       0.00000       0.00000       0.00000       0.00000       0.00000       0.00000       0.00000       0.00000       0.00000       0.00000       0.00000       0.00000       0.00000       0.00000       0.00000       0.00000       0.00000       0.00000       0.00000       0.00000       0.00000       0.00000       0.00000       0.00000
   6  24 3783.5840    1.9445  5.6406 10.5088 -0.0017  0.1154   0.0355   0.3113    0.1885   0.0000   434.2518       102.660       49.7663      -41.2436      -12.8294      -2.96898      -1.69353      -1.33823      0.471518       1.41878      0.382078    -0.0870363       0.00000       0.00000       0.00000       0.00000       0.00000       0.00000       0.00000       0.00000       0.00000       0.00000       0.00000       0.00000       0.00000       0.00000       0.00000       0.00000       0.00000       0.00000       0.00000       0.00000       0.00000       0.00000       0.00000       0.00000       28.2797       33.1897       31.7876       25.4876       20.0280       13.2603       7.70175       4.11194       1.84206      0.753961      0.243596     0.0482119       0.00000       0.00000       0.00000       0.00000       0.00000       0.00000       0.00000       0.00000       0.00000       0.00000       0.00000       0.00000       0.00000       0.00000       0.00000       0.00000       0.00000       0.00000       0.00000       0.00000       0.00000       0.00000       0.00000       0.00000
   6  25 3921.8280    1.6733  7.0995 10.0305  0.0001  0.1314   0.0267   0.3534    0.1701   0.0000   393.3570       29.2502      -8.70586      -45.9345      -16.7105      -26.0772       6.18441      0.959794     -0.141752      0.586817    -0.0167944    -0.0882490       0.00000       0.00000       0.00000       0.00000       0.00000       0.00000       0.00000       0.00000       0.00000       0.00000       0.00000       0.00000       0.00000       0.00000       0.00000       0.00000       0.00000       0.00000       0.00000       0.00000       0.00000       0.00000       0.00000       0.00000       31.1956       36.9506       34.9282       29.7420       22.5183       15.2193       8.97400       4.76332       2.18515      0.874835      0.272898     0.0571546       0.00000       0.00000       0.00000       0.00000       0.00000       0.00000       0.00000       0.00000       0.00000       0.00000       0.00000       0.00000       0.00000       0.00000       0.00000       0.00000       0.00000       0.00000       0.00000       0.00000       0.00000       0.00000       0.00000       0.00000
   7  10 1906.9097    0.4456  0.4418 10.0460  0.0084  0.0613   0.0240   0.0774    0.0862   0.0000   440.0301      -12.3805       15.7705       2.28221      -5.43169     -0.618526       3.98600     -0.766680      -1.01110      0.566247    0.00277167    -0.0791025     0.0349231   -0.00110339       0.00000       0.00000       0.00000       0.00000       0.00000       0.00000       0.00000       0.00000       0.00000       0.00000       0.00000       0.00000       0.00000       0.00000       0.00000       0.00000       0.00000       0.00000       0.00000       0.00000       0.00000       0.00000       17.4376       21.2097       19.8365       14.0214       11.8046       7.24601       4.82745       2.58642      0.960237      0.625045      0.161028     0.0869891     0.0295893    0.00428158       0.00000       0.00000       0.00000       0.00000       0.00000       0.00000       0.00000       0.00000       0.00000       0.00000       0.00000       0.00000       0.00000       0.00000       0.00000       0.00000       0.00000       0.00000       0.00000       0.00000       0.00000       0.00000
   7  11 2045.8491    0.7066  0.4315 10.0988 -0.0066  0.0310   0.0395   0.0661    0.1078   0.0000   429.2469      -7.26518       22.6243       7.52823       4.29640       1.39935      -1.26437     0.0664156     -0.531135     -0.647520     0.0659283     0.0485803    -0.0165134    0.00348445       0.00000       0.00000       0.00000       0.00000       0.00000       0.00000       0.00000       0.00000       0.00000       0.00000       0.00000       0.00000       0.00000       0.00000       0.00000       0.00000       0.00000       0.00000       0.00000       0.00000       0.00000       0.00000       5.71798       8.12641       6.69192       7.32593       4.19011       3.84780       2.29379       1.38898      0.699979      0.399546      0.160331     0.0583842     0.0131554    0.00393231       0.00000       0.00000       0.00000       0.00000       0.00000       0.00000       0.00000       0.00000       0.00000       0.00000       0.00000       0.00000       0.00000       0.00000       0.00000       0.00000       0.00000       0.00000       0.00000       0.00000       0.00000       0.00000
   7  14 2458.1718    1.6189  0.9148 10.8465  0.0024  0.0389   0.0591   0.1032    0.2498   0.0000   443.3728      0.930217       14.1236      -1.73969       5.68066      -6.04612      -2.14439     -0.917617       1.21111     -0.284400      0.239109     0.0671918     0.0109739   0.000491809       0.00000       0.00000       0.00000       0.00000       0.00000       0.00000       0.00000       0.00000       0.00000       0.00000       0.00000       0.00000       0.00000       0.00000       0.00000       0.00000       0.00000       0.00000       0.00000       0.00000       0.00000       0.00000       8.13009       9.53208       9.24272       8.02358       6.19351       4.18715       2.71497       1.66623      0.956066      0.403443      0.180151     0.0609190     0.0181288    0.00349579       0.00000       0.00000       0.00000       0.00000       0.00000       0.00000       0.00000       0.00000       0.00000       0.00000       0.00000       0.00000       0.00000       0.00000       0.00000       0.00000       0.00000       0.00000       0.00000       0.00000       0.00000       0.00000
   7  15 2594.3411    2.0650  0.8767 11.7056 -0.0155  0.0396   0.0805   0.0934    0.2316   0.0000   433.0738       3.55949      0.180382       3.37158       10.4971      -7.20505      -5.24788      -1.91144      0.176938     -0.272224      0.119401    -0.0585928    -0.0235281    0.00477340       0.00000       0.00000       0.00000       0.00000       0.00000       0.00000       0.00000       0.00000       0.00000       0.00000       0.00000       0.00000       0.00000       0.00000       0.00000       0.00000       0.00000       0.00000       0.00000       0.00000       0.00000       0.00000       10.0259       11.7380       10.6151       8.96650       7.08329       4.98644       3.27516       1.76685      0.873572      0.413572      0.164980     0.0578704     0.0168936    0.00333889       0.00000       0.00000       0.00000       0.00000       0.00000       0.00000       0.00000       0.00000       0.00000       0.00000       0.00000       0.00000       0.00000       0.00000       0.00000       0.00000       0.00000       0.00000       0.00000       0.00000       0.00000       0.00000
   7  16 2731.1488    2.6681  0.9329 12.0016 -0.0134  0.0430   0.0967   0.0936    0.2808   0.0000   441.6125       6.07925       16.4272      -21.4833       8.71440       2.67066      -6.23054      -2.12176      -1.26096      0.134093    -0.0435271     0.0725446     0.0100710    0.00217858       0.00000       0.00000       0.00000       0.00000       0.00000       0.00000       0.00000       0.00000       0.00000       0.00000       0.00000       0.00000       0.00000       0.00000       0.00000       0.00000       0.00000       0.00000       0.00000       0.00000       0.00000       0.00000       9.24736       12.6245       11.0154       9.48380       7.18834       4.73337       3.31029       1.72639       1.00645      0.439060      0.202097     0.0648201     0.0216248    0.00456429       0.00000       0.00000       0.00000       0.00000       0.00000       0.00000       0.00000       0.00000       0.00000       0.00000       0.00000       0.00000       0.00000       0.00000       0.00000       0.00000       0.00000       0.00000       0.00000       0.00000       0.00000       0.00000
   7  17 2868.3503    3.1579  0.8575 12.4981 -0.0050  0.0362   0.1189   0.0933    0.2301   0.0000   420.9020       5.95225       5.48338       10.5362       9.63172     -0.848211     -0.905786      -1.69663      -1.62881     -0.972204     -0.289875     0.0251953     0.0420121    0.00237267       0.00000       0.00000       0.00000       0.00000       0.00000       0.00000       0.00000       0.00000       0.00000       0.00000       0.00000       0.00000       0.00000       0.00000       0.00000       0.00000       0.00000       0.00000       0.00000       0.00000       0.00000       0.00000       9.05538       8.69144       8.64968       7.99101       6.52319       4.66495       3.10384       1.87140      0.998073      0.452261      0.172052     0.0559057     0.0146742    0.00250427       0.00000       0.00000       0.00000       0.00000       0.00000       0.00000       0.00000       0.00000       0.00000       0.00000       0.00000       0.00000       0.00000       0.00000       0.00000       0.00000       0.00000       0.00000       0.00000       0.00000       0.00000       0.00000
   7  18 3005.6938    3.6037  0.7439 13.2596 -0.0167  0.0377   0.1478   0.0866    0.1938   0.0000   453.0426      -7.47400      -15.9750       17.5849      -6.81871      0.806993      0.946168      -3.62117    -0.0129918      0.165407      0.143836    -0.0284928     0.0162334   -0.00152473       0.00000       0.00000       0.00000       0.00000       0.00000       0.00000       0.00000       0.00000       0.00000       0.00000       0.00000       0.00000       0.00000       0.00000       0.00000       0.00000       0.00000       0.00000       0.00000       0.00000       0.00000       0.00000       8.45177       9.81649       9.25285       8.23716       6.36181       4.65236       2.99874       1.83779       1.01453      0.393540      0.197687     0.0627671     0.0178495    0.00355620       0.00000       0.00000       0.00000       0.00000       0.00000       0.00000       0.00000       0.00000       0.00000       0.00000       0.00000       0.00000       0.00000       0.00000       0.00000       0.00000       0.00000       0.00000       0.00000       0.00000       0.00000       0.00000
   7  19 3142.8987    3.9767  0.8759 12.9767 -0.0081  0.0376   0.1503   0.0965    0.2400   0.0000   421.7138       10.1259       1.68534       26.4262       6.38264      -8.72902       1.43556      -2.65197     -0.711398     -0.349771    -0.0440603    -0.0694375    0.00975385   0.000543722       0.00000       0.00000       0.00000       0.00000       0.00000       0.00000       0.00000       0.00000       0.00000       0.00000       0.00000       0.00000       0.00000       0.00000       0.00000       0.00000       0.00000       0.00000       0.00000       0.00000       0.00000       0.00000       7.95178       9.10082       8.96213       8.25076       5.42068       4.80323       2.87283       1.73600      0.875901      0.466614      0.196201     0.0701701     0.0158523    0.00379915       0.00000       0.00000       0.00000       0.00000       0.00000       0.00000       0.00000       0.00000       0.00000       0.00000       0.00000       0.00000       0.00000       0.00000       0.00000       0.00000       0.00000       0.00000       0.00000       0.00000       0.00000       0.00000
   7  20 3279.9825    3.4862  1.4626 12.9140 -0.0073  0.0504   0.1091   0.1325    0.2095   0.0000   447.2022       25.4194       2.20538      -1.00400      -2.32444      -1.10160      -7.54967      -3.54998      0.639769     -0.565592     -0.103316    -0.0580994     0.0244729   -0.00706826       0.00000       0.00000       0.00000       0.00000       0.00000       0.00000       0.00000       0.00000       0.00000       0.00000       0.00000       0.00000       0.00000       0.00000       0.00000       0.00000       0.00000       0.00000       0.00000       0.00000       0.00000       0.00000       11.1943       12.8488       12.1349       10.6325       8.52107       6.20584       4.35513       2.34850       1.19847      0.622330      0.246203     0.0859495     0.0252760    0.00486390       0.00000       0.00000       0.00000       0.00000       0.00000       0.00000       0.00000       0.00000       0.00000       0.00000       0.00000       0.00000       0.00000       0.00000       0.00000       0.00000       0.00000       0.00000       0.00000       0.00000       0.00000       0.00000
   7  21 3417.5282    3.0621  1.8217 12.5481 -0.0045  0.0569   0.0896   0.1533    0.2097   0.0000   427.9281       25.3114      -1.25449       33.8239       1.83937      -11.9993       2.58688      -5.00580      0.113857      0.936516      0.184209    -0.0546186    -0.0326047    0.00371273       0.00000       0.00000       0.00000       0.00000       0.00000       0.00000       0.00000       0.00000       0.00000       0.00000       0.00000       0.00000       0.00000       0.00000       0.00000       0.00000       0.00000       0.00000       0.00000       0.00000       0.00000       0.00000       13.7394       15.7203       14.7925       12.2643       9.94941       7.42623       4.36083       2.71331       1.40357      0.592770      0.260731     0.0991962     0.0253922    0.00492262       0.00000       0.00000       0.00000       0.00000       0.00000       0.00000       0.00000       0.00000       0.00000       0.00000       0.00000       0.00000       0.00000       0.00000       0.00000       0.00000       0.00000       0.00000       0.00000       0.00000       0.00000       0.00000
   7  22 3555.4993    2.6978  2.7990 11.7094 -0.0082  0.0690   0.0647   0.1836    0.2353   0.0000   440.7170       4.65706      -21.9548      -9.50097      -4.41903      -9.32459      -8.11500       1.55133      -4.33379      0.324293     0.0981055   -0.00744666     0.0474927    0.00568474       0.00000       0.00000       0.00000       0.00000       0.00000       0.00000       0.00000       0.00000       0.00000       0.00000       0.00000       0.00000       0.00000       0.00000       0.00000       0.00000       0.00000       0.00000       0.00000       0.00000       0.00000       0.00000       15.5640       18.6251       17.2757       15.0980       11.7206       8.50597       5.52829       3.21243       1.68268      0.799032      0.325288      0.115788     0.0326413    0.00666386       0.00000       0.00000       0.00000       0.00000       0.00000       0.00000       0.00000       0.00000       0.00000       0.00000       0.00000       0.00000       0.00000       0.00000       0.00000       0.00000       0.00000       0.00000       0.00000       0.00000       0.00000       0.00000
   7  23 3693.6751    2.1994  4.2394 10.9451 -0.0017  0.0886   0.0410   0.2337    0.1890   0.0000   470.5376       46.5890       18.7224      -39.3857      0.861306       15.9428      -14.5184       1.56290       3.44101      0.323048     0.0414993     -0.241736    -0.0298944     0.0116537       0.00000       0.00000       0.00000       0.00000       0.00000       0.00000       0.00000       0.00000       0.00000       0.00000       0.00000       0.00000       0.00000       0.00000       0.00000       0.00000       0.00000       0.00000       0.00000       0.00000       0.00000       0.00000       20.3627       23.4331       21.7382       19.1404       15.4025       11.4830       7.45039       4.23690       2.27600       1.02490      0.446789      0.150946     0.0420838    0.00823835       0.00000       0.00000       0.00000       0.00000       0.00000       0.00000       0.00000       0.00000       0.00000       0.00000       0.00000       0.00000       0.00000       0.00000       0.00000       0.00000       0.00000       0.00000       0.00000       0.00000       0.00000       0.00000
   7  24 3832.0154    1.8557  6.0520 10.4279  0.0002  0.1113   0.0292   0.3025    0.1497   0.0000   405.3077       11.7272       15.2220      -35.6207       20.2742       4.28128       12.7541      -3.56099       7.60843      0.984058     -0.422607    -0.0104553   -0.00106578    -0.0126646       0.00000       0.00000       0.00000       0.00000       0.00000       0.00000       0.00000       0.00000       0.00000       0.00000       0.00000       0.00000       0.00000       0.00000       0.00000       0.00000       0.00000       0.00000       0.00000       0.00000       0.00000       0.00000       23.5262       28.7188       28.3255       23.5444       19.4013       13.7108       9.10100       5.22223       2.79642       1.33726      0.574692      0.206990     0.0621844     0.0110720       0.00000       0.00000       0.00000       0.00000       0.00000       0.00000       0.00000       0.00000       0.00000       0.00000       0.00000       0.00000       0.00000       0.00000       0.00000       0.00000       0.00000       0.00000       0.00000       0.00000       0.00000       0.00000
   7  25 3970.7119    1.5481  7.5260 10.1590 -0.0026  0.1302   0.0234   0.3645    0.1342   0.0000   445.5988      -14.1851       38.4682       5.95611      -15.0147     -0.870438      -7.39082      -2.10032       4.53669      -3.65343     -0.469926   -0.00605370      0.147056   0.000154458       0.00000       0.00000       0.00000       0.00000       0.00000       0.00000       0.00000       0.00000       0.00000       0.00000       0.00000       0.00000       0.00000       0.00000       0.00000       0.00000       0.00000       0.00000       0.00000       0.00000       0.00000       0.00000       28.2333       34.0159       32.5194       28.2248       22.6085       16.4690       10.5002       6.41927       3.28944       1.63565      0.652064      0.244211     0.0684650     0.0131875       0.00000       0.00000       0.00000       0.00000       0.00000       0.00000       0.00000       0.00000       0.00000       0.00000       0.00000       0.00000       0.00000       0.00000       0.00000       0.00000       0.00000       0.00000       0.00000       0.00000       0.00000       0.00000
   7  27 4248.8301    1.0494 11.8141 10.0078 -0.0011  0.1995   0.0156   0.5719    0.0800   0.0000   436.2325       39.2729       16.2570       41.2814      -16.2804      -3.47347      -15.4390      -7.39603       6.34035       4.63306      0.574084     -0.199453     0.0968395    0.00666388       0.00000       0.00000       0.00000       0.00000       0.00000       0.00000       0.00000       0.00000       0.00000       0.00000       0.00000       0.00000       0.00000       0.00000       0.00000       0.00000       0.00000       0.00000       0.00000       0.00000       0.00000       0.00000       40.8090       51.4580       47.6689       44.0673       33.5256       25.2653       16.2093       9.83039       5.19153       2.55961       1.05233      0.382771      0.105445     0.0219327       0.00000       0.00000       0.00000       0.00000       0.00000       0.00000       0.00000       0.00000       0.00000       0.00000       0.00000       0.00000       0.00000       0.00000       0.00000       0.00000       0.00000       0.00000       0.00000       0.00000       0.00000       0.00000
   8  10 1946.0770    0.4932  0.4456 10.1031 -0.0097  0.0330   0.0261   0.0693    0.0812   0.0000   429.1289      -5.53390       8.57898      0.455788       1.90216      -2.91788      0.598239     -0.714029      0.129672     -0.439161      0.227231    -0.0686783     0.0226342    -0.0136128   0.000551767   0.000454182       0.00000       0.00000       0.00000       0.00000       0.00000       0.00000       0.00000       0.00000       0.00000       0.00000       0.00000       0.00000       0.00000       0.00000       0.00000       0.00000       0.00000       0.00000       0.00000       0.00000       6.38988       8.01452       6.23041       6.10995       5.44218       4.57650       3.36833       1.99450       1.15821      0.498518      0.295395     0.0973614     0.0466330     0.0130047    0.00403844   0.000830005       0.00000       0.00000       0.00000       0.00000       0.00000       0.00000       0.00000       0.00000       0.00000       0.00000       0.00000       0.00000       0.00000       0.00000       0.00000       0.00000       0.00000       0.00000       0.00000       0.00000
   8  12 2225.1632    0.9847  0.7530 10.5026 -0.0048  0.0398   0.0408   0.0934    0.1463   0.0000   428.3239      -3.52302       17.7952       2.72061       5.64990       2.66043       3.69713      0.881905     -0.143284    -0.0908142     -0.291220    -0.0293103  -0.000601212  -0.000803660    0.00918737  -0.000141402       0.00000       0.00000       0.00000       0.00000       0.00000       0.00000       0.00000       0.00000       0.00000       0.00000       0.00000       0.00000       0.00000       0.00000       0.00000       0.00000       0.00000       0.00000       0.00000       0.00000       6.35909       8.48652       7.78219       7.25828       5.97666       4.20858       3.62011       1.88818       1.23458      0.615784      0.331179      0.152232     0.0620594     0.0157480    0.00569954   0.000957730       0.00000       0.00000       0.00000       0.00000       0.00000       0.00000       0.00000       0.00000       0.00000       0.00000       0.00000       0.00000       0.00000       0.00000       0.00000       0.00000       0.00000       0.00000       0.00000       0.00000
   8  13 2362.8532    1.2929  0.8539 10.8364 -0.0053  0.0349   0.0470   0.0884    0.1792   0.0000   436.9125       1.61540       1.76555       7.37150       2.71247      0.598922      -2.12755      -4.92560       1.11920     -0.147514      0.196702     0.0463522    -0.0273450   0.000858136   -0.00298189  -0.000289441       0.00000       0.00000       0.00000       0.00000       0.00000       0.00000       0.00000       0.00000       0.00000       0.00000       0.00000       0.00000       0.00000       0.00000       0.00000       0.00000       0.00000       0.00000       0.00000       0.00000       6.87716       7.50698       7.51613       7.12924       5.72160       4.53924       3.02710       2.18281       1.22980      0.657491      0.322685      0.134007     0.0501770     0.0169109    0.00389153   0.000787145       0.00000       0.00000       0.00000       0.00000       0.00000       0.00000       0.00000       0.00000       0.00000       0.00000       0.00000       0.00000       0.00000       0.00000       0.00000       0.00000       0.00000       0.00000       0.00000       0.00000
   8  14 2499.4038    1.7486  1.0240 10.7421 -0.0010  0.0376   0.0560   0.0917    0.3079   0.0000   440.7686       8.49993       23.2638       10.7941       3.94665     0.0448157       3.99611     -0.602141      -1.23938    -0.0342622     -0.112660    -0.0988345     0.0112555   0.000703167    0.00560583   0.000333542       0.00000       0.00000       0.00000       0.00000       0.00000       0.00000       0.00000       0.00000       0.00000       0.00000       0.00000       0.00000       0.00000       0.00000       0.00000       0.00000       0.00000       0.00000       0.00000       0.00000       8.24193       9.65449       9.16911       8.12961       6.44215       4.91264       3.36168       2.15603       1.15065      0.634347      0.304293      0.134051     0.0466353     0.0159832    0.00386543   0.000740396       0.00000       0.00000       0.00000       0.00000       0.00000       0.00000       0.00000       0.00000       0.00000       0.00000       0.00000       0.00000       0.00000       0.00000       0.00000       0.00000       0.00000       0.00000       0.00000       0.00000
   8  15 2636.1805    2.0993  0.8956 11.6684 -0.0041  0.0351   0.0735   0.0922    0.2183   0.0000   454.3366       8.76369       3.80438       4.71318       9.26629      -3.43894      -7.27337       2.00992      0.787818      0.363846     -0.239176     0.0471789     0.0439908     0.0229512    0.00133294   0.000362753       0.00000       0.00000       0.00000       0.00000       0.00000       0.00000       0.00000       0.00000       0.00000       0.00000       0.00000       0.00000       0.00000       0.00000       0.00000       0.00000       0.00000       0.00000       0.00000       0.00000       7.38277       8.27095       8.33388       7.13036       5.95542       4.62997       3.22974       1.97620       1.19245      0.628079      0.279755      0.133065     0.0513032     0.0159648    0.00418651   0.000704492       0.00000       0.00000       0.00000       0.00000       0.00000       0.00000       0.00000       0.00000       0.00000       0.00000       0.00000       0.00000       0.00000       0.00000       0.00000       0.00000       0.00000       0.00000       0.00000       0.00000
   8  16 2773.8044    2.7930  0.7945 12.4304 -0.0090  0.0329   0.1039   0.0862    0.1815   0.0000   454.1273       10.0695       6.95101      -13.3722      -7.17682      -6.77121      0.383853       2.71501     -0.604931      -1.01712     -0.119289   -0.00754802     0.0209671   -0.00113088   -0.00270138  -0.000589853       0.00000       0.00000       0.00000       0.00000       0.00000       0.00000       0.00000       0.00000       0.00000       0.00000       0.00000       0.00000       0.00000       0.00000       0.00000       0.00000       0.00000       0.00000       0.00000       0.00000       7.25082       7.74826       7.60480       6.62858       5.96134       4.36504       3.10351       2.02688       1.15000      0.609837      0.284257      0.117220     0.0418195     0.0142430    0.00376937   0.000551929       0.00000       0.00000       0.00000       0.00000       0.00000       0.00000       0.00000       0.00000       0.00000       0.00000       0.00000       0.00000       0.00000       0.00000       0.00000       0.00000       0.00000       0.00000       0.00000       0.00000
   8  17 2911.6999    3.3043  0.8633 12.6732 -0.0196  0.0326   0.1220   0.0880    0.2257   0.0000   444.8386       16.1610       23.0063      -4.61969       3.33509      -14.1879       1.54755     -0.508995      -1.16628     -0.900472     -0.506111     -0.284131     0.0516436    0.00699937    0.00586874   -0.00172658       0.00000       0.00000       0.00000       0.00000       0.00000       0.00000       0.00000       0.00000       0.00000       0.00000       0.00000       0.00000       0.00000       0.00000       0.00000       0.00000       0.00000       0.00000       0.00000       0.00000       6.67301       7.65507       7.14457       6.69827       5.63307       4.13944       3.04720       1.89946       1.10653      0.609964      0.277541      0.128994     0.0434927     0.0141249    0.00399230   0.000720146       0.00000       0.00000       0.00000       0.00000       0.00000       0.00000       0.00000       0.00000       0.00000       0.00000       0.00000       0.00000       0.00000       0.00000       0.00000       0.00000       0.00000       0.00000       0.00000       0.00000
   8  19 3186.8398    3.6238  1.3447 12.8512 -0.0052  0.0457   0.1072   0.1098    0.2148   0.0000   430.9358       31.2600       1.78750      -4.02756      -1.29793      -15.9169       1.79613      0.143886       2.47738     -0.124673     -0.110137    -0.0376211     0.0701074    0.00136501   -0.00241388   0.000763793       0.00000       0.00000       0.00000       0.00000       0.00000       0.00000       0.00000       0.00000       0.00000       0.00000       0.00000       0.00000       0.00000       0.00000       0.00000       0.00000       0.00000       0.00000       0.00000       0.00000       9.64289       11.3510       10.6283       9.49499       8.03180       5.85978       4.31647       2.64010       1.51409      0.790823      0.382439      0.164608     0.0597334     0.0191245    0.00553524   0.000968850       0.00000       0.00000       0.00000       0.00000       0.00000       0.00000       0.00000       0.00000       0.00000       0.00000       0.00000       0.00000       0.00000       0.00000       0.00000       0.00000       0.00000       0.00000       0.00000       0.00000
   8  20 3324.5576    3.3803  1.4171 12.9906 -0.0207  0.0490   0.1033   0.1311    0.1931   0.0000   442.2871       15.1091      -8.71214      -13.4895      -6.99807       7.73536       5.93892      -2.82768      0.516559      0.185015     -0.411516     -0.504637     0.0719404     0.0384793   -0.00668423    0.00142217       0.00000       0.00000       0.00000       0.00000       0.00000       0.00000       0.00000       0.00000       0.00000       0.00000       0.00000       0.00000       0.00000       0.00000       0.00000       0.00000       0.00000       0.00000       0.00000       0.00000       9.55742       11.7187       11.1489       10.0204       7.95061       6.35185       4.44640       2.59296       1.67454      0.781609      0.453534      0.169844     0.0766984     0.0211469    0.00618218    0.00119660       0.00000       0.00000       0.00000       0.00000       0.00000       0.00000       0.00000       0.00000       0.00000       0.00000       0.00000       0.00000       0.00000       0.00000       0.00000       0.00000       0.00000       0.00000       0.00000       0.00000
   8  21 3462.5227    2.9829  2.2290 11.8252 -0.0055  0.0582   0.0692   0.1420    0.1874   0.0000   451.6535       11.1744       13.5075      -17.8640     -0.908457      -4.79213       5.68202      -8.49218    -0.0138806      -1.22134      0.364315     -0.570167     -0.164794    -0.0225702   -0.00311050    0.00147796       0.00000       0.00000       0.00000       0.00000       0.00000       0.00000       0.00000       0.00000       0.00000       0.00000       0.00000       0.00000       0.00000       0.00000       0.00000       0.00000       0.00000       0.00000       0.00000       0.00000       11.5446       13.5908       13.5619       11.9786       9.32647       7.51918       5.18013       3.14525       1.94065       1.04176      0.459794      0.234171     0.0886988     0.0268542    0.00678121    0.00128111       0.00000       0.00000       0.00000       0.00000       0.00000       0.00000       0.00000       0.00000       0.00000       0.00000       0.00000       0.00000       0.00000       0.00000       0.00000       0.00000       0.00000       0.00000       0.00000       0.00000
   8  22 3600.8578    2.3628  3.4236 11.7409 -0.0045  0.0797   0.0497   0.1989    0.1316   0.0000   433.8206       31.2961       35.2512      -15.9225       5.34218       10.4445      -4.52815       3.05082      -2.29017     -0.285549       1.13953    -0.0108471     0.0385647    -0.0251190    -0.0160643   -0.00179307       0.00000       0.00000       0.00000       0.00000       0.00000       0.00000       0.00000       0.00000       0.00000       0.00000       0.00000       0.00000       0.00000       0.00000       0.00000       0.00000       0.00000       0.00000       0.00000       0.00000       15.0715       17.5985       17.8453       15.4275       13.3074       10.2300       7.30248       4.64661       2.63313       1.42912      0.707297      0.312995      0.118935     0.0402288     0.0106599    0.00180235       0.00000       0.00000       0.00000       0.00000       0.00000       0.00000       0.00000       0.00000       0.00000       0.00000       0.00000       0.00000       0.00000       0.00000       0.00000       0.00000       0.00000       0.00000       0.00000       0.00000
   8  23 3739.3785    2.0979  5.0455 10.7069 -0.0010  0.0903   0.0334   0.2438    0.1505   0.0000   401.1343       42.5246       1.05289       4.07362       12.5863      -1.86606      -7.67780      -2.04976     0.0897873       1.47157      0.976872      0.284735    -0.0272657      0.126688    0.00107874  -0.000339936       0.00000       0.00000       0.00000       0.00000       0.00000       0.00000       0.00000       0.00000       0.00000       0.00000       0.00000       0.00000       0.00000       0.00000       0.00000       0.00000       0.00000       0.00000       0.00000       0.00000       17.3691       21.1461       20.6992       18.3573       15.2000       11.3795       7.87322       5.16333       2.98811       1.62306      0.813188      0.343788      0.131807     0.0448033     0.0117147    0.00209079       0.00000       0.00000       0.00000       0.00000       0.00000       0.00000       0.00000       0.00000       0.00000       0.00000       0.00000       0.00000       0.00000       0.00000       0.00000       0.00000       0.00000       0.00000       0.00000       0.00000
   8  24 3878.2396    1.7535  6.9930 10.3556 -0.0019  0.1126   0.0247   0.3089    0.1201   0.0000   434.7362       26.5864       4.85420      -1.74787       12.5305       15.5890      -19.4282      -7.90681      0.532611       2.77570      0.457055     -0.290466     0.0304463   4.17244e-05    0.00469100   0.000703603       0.00000       0.00000       0.00000       0.00000       0.00000       0.00000       0.00000       0.00000       0.00000       0.00000       0.00000       0.00000       0.00000       0.00000       0.00000       0.00000       0.00000       0.00000       0.00000       0.00000       21.5426       25.6469       25.3902       22.8221       19.1891       14.3838       10.2344       6.58042       3.90812       2.12005       1.03525      0.453675      0.174025     0.0570301     0.0152502    0.00263814       0.00000       0.00000       0.00000       0.00000       0.00000       0.00000       0.00000       0.00000       0.00000       0.00000       0.00000       0.00000       0.00000       0.00000       0.00000       0.00000       0.00000       0.00000       0.00000       0.00000
   8  26 4156.6452    1.2500 10.3655  9.9705  0.0013  0.1563   0.0167   0.4461    0.0894   0.0000   430.8644       19.9248       11.6731      -7.15212      -30.7208      -13.0541       16.6118      -7.51117       1.59411      0.701036     -0.278467     -0.756501    -0.0415034      0.103468    -0.0180218   -0.00373895       0.00000       0.00000       0.00000       0.00000       0.00000       0.00000       0.00000       0.00000       0.00000       0.00000       0.00000       0.00000       0.00000       0.00000       0.00000       0.00000       0.00000       0.00000       0.00000       0.00000       30.1379       37.5502       36.9538       33.3231       26.8599       20.1438       13.8516       9.03483       5.21074       2.86562       1.40135      0.622468      0.235240     0.0810110     0.0214186    0.00385220       0.00000       0.00000       0.00000       0.00000       0.00000       0.00000       0.00000       0.00000       0.00000       0.00000       0.00000       0.00000       0.00000       0.00000       0.00000       0.00000       0.00000       0.00000       0.00000       0.00000
   8  27 4296.4191    1.0408 12.8459  9.9688  0.0003  0.2016   0.0145   0.5795    0.0731   0.0000   453.2757      -10.1972      -5.40194      -24.0460      -7.77300       4.15006      -21.7569      -12.6158       3.64497      -5.08659       1.03468     -0.504132     0.0827182     -0.201440     0.0235386   -0.00392337       0.00000       0.00000       0.00000       0.00000       0.00000       0.00000       0.00000       0.00000       0.00000       0.00000       0.00000       0.00000       0.00000       0.00000       0.00000       0.00000       0.00000       0.00000       0.00000       0.00000       37.1622       45.1426       44.9765       40.8116       33.9153       25.8148       18.4652       11.8597       7.09278       3.90831       1.90544      0.854566      0.327143      0.106922     0.0281969    0.00494010       0.00000       0.00000       0.00000       0.00000       0.00000       0.00000       0.00000       0.00000       0.00000       0.00000       0.00000       0.00000       0.00000       0.00000       0.00000       0.00000       0.00000       0.00000       0.00000       0.00000
   8  29 4576.4148    0.7071 17.2746 10.0491 -0.0018  0.3188   0.0111   0.9084    0.0512   0.0000   501.1308       63.3080       33.5959      -59.6993      -17.0336       46.1675       52.7408      -11.1375      -2.53842      -17.3366      -2.44400     -0.971476      0.166423      0.271275    -0.0415724   -0.00199629       0.00000       0.00000       0.00000       0.00000       0.00000       0.00000       0.00000       0.00000       0.00000       0.00000       0.00000       0.00000       0.00000       0.00000       0.00000       0.00000       0.00000       0.00000       0.00000       0.00000       58.0195       73.0876       70.2888       65.1535       54.7679       41.7421       30.4779       19.7058       11.3844       6.42401       3.08150       1.42127      0.523504      0.175997     0.0464319    0.00819989       0.00000       0.00000       0.00000       0.00000       0.00000       0.00000       0.00000       0.00000       0.00000       0.00000       0.00000       0.00000       0.00000       0.00000       0.00000       0.00000       0.00000       0.00000       0.00000       0.00000
   9  10 1984.2393    0.5656  0.4104 10.1278  0.0013  0.0277   0.0268   0.0591    0.0844   0.0000   431.9686       3.46119       10.9071      -6.22127       4.37474       1.32838      -3.16254      0.836438      0.191440     -0.685759     -0.119849     0.0441441     0.0500847    0.00935181   -0.00615203    0.00210356  -0.000567503   0.000155104       0.00000       0.00000       0.00000       0.00000       0.00000       0.00000       0.00000       0.00000       0.00000       0.00000       0.00000       0.00000       0.00000       0.00000       0.00000       0.00000       0.00000       0.00000       5.02392       6.27876       5.69436       5.41025       4.41267       3.72622       2.74667       1.78913       1.08339      0.658197      0.318130      0.160040     0.0716894     0.0313035    0.00998234    0.00319444   0.000785995   0.000154234       0.00000       0.00000       0.00000       0.00000       0.00000       0.00000       0.00000       0.00000       0.00000       0.00000       0.00000       0.00000       0.00000       0.00000       0.00000       0.00000       0.00000       0.00000
   9  12 2264.5028    1.0255  0.7484 10.6341 -0.0090  0.0546   0.0401   0.0743    0.1388   0.0000   435.6360       10.7184       18.9784       1.72901      -3.90190      -3.03168      0.638442     -0.783930       2.02804      0.658494      0.130754      0.192580     -0.119483     0.0131183    -0.0198146    -0.0110733   -0.00171894   1.78123e-05       0.00000       0.00000       0.00000       0.00000       0.00000       0.00000       0.00000       0.00000       0.00000       0.00000       0.00000       0.00000       0.00000       0.00000       0.00000       0.00000       0.00000       0.00000       5.57840       12.3194       7.41255       11.0851       6.19394       7.61881       3.78290       3.91770       1.62981       1.58673      0.440415      0.465256     0.0890242     0.0889468     0.0165007    0.00994852    0.00158022   0.000514203       0.00000       0.00000       0.00000       0.00000       0.00000       0.00000       0.00000       0.00000       0.00000       0.00000       0.00000       0.00000       0.00000       0.00000       0.00000       0.00000       0.00000       0.00000
   9  13 2402.3020    1.4225  0.9118 10.9881 -0.0012  0.0345   0.0473   0.0895    0.1723   0.0000   428.2741     -0.819523       10.0600       8.95831      0.817265       1.70593      -2.28905      -1.48931      -1.18463     0.0948984      0.296767      0.249366     0.0423485    -0.0160443    0.00956852    0.00773907   0.000499241   7.08507e-05       0.00000       0.00000       0.00000       0.00000       0.00000       0.00000       0.00000       0.00000       0.00000       0.00000       0.00000       0.00000       0.00000       0.00000       0.00000       0.00000       0.00000       0.00000       6.34040       7.48302       7.54864       6.32760       5.78881       4.68247       3.37833       2.35233       1.45185      0.749205      0.433272      0.220672     0.0906736     0.0364510     0.0145836    0.00448096    0.00109683   0.000164868       0.00000       0.00000       0.00000       0.00000       0.00000       0.00000       0.00000       0.00000       0.00000       0.00000       0.00000       0.00000       0.00000       0.00000       0.00000       0.00000       0.00000       0.00000
   9  14 2539.5705    1.8794  0.8213 11.6713 -0.0057  0.0332   0.0663   0.0807    0.1627   0.0000   442.2239       5.95383       13.1622       7.18745      -14.1537      -8.35086       1.14980      -2.35045     0.0164056     -0.571656     -0.506905     0.0307395     -0.117780   0.000412122     0.0185432   -0.00238536   -0.00205743  -0.000307257       0.00000       0.00000       0.00000       0.00000       0.00000       0.00000       0.00000       0.00000       0.00000       0.00000       0.00000       0.00000       0.00000       0.00000       0.00000       0.00000       0.00000       0.00000       5.80695       6.98637       6.39765       6.66169       5.35117       4.31409       2.95433       2.08558       1.32347      0.874536      0.432802      0.213671     0.0936404     0.0399065     0.0127299    0.00419361   0.000951774   0.000197800       0.00000       0.00000       0.00000       0.00000       0.00000       0.00000       0.00000       0.00000       0.00000       0.00000       0.00000       0.00000       0.00000       0.00000       0.00000       0.00000       0.00000       0.00000
   9  15 2677.1048    2.3847  0.8359 11.9945 -0.0045  0.0347   0.0815   0.0803    0.1799   0.0000   435.0594       16.9583       3.56174       7.69585       6.89914      -6.94581       2.83598       1.13146      0.271882     -0.177589     -0.616947     -0.273185     -0.107278     0.0768598   -0.00170391    0.00216997  -0.000510771  -2.25022e-05       0.00000       0.00000       0.00000       0.00000       0.00000       0.00000       0.00000       0.00000       0.00000       0.00000       0.00000       0.00000       0.00000       0.00000       0.00000       0.00000       0.00000       0.00000       6.43382       7.67246       7.15143       6.55638       5.44964       4.69661       3.64846       2.41094       1.46000      0.749656      0.437832      0.202561      0.102710     0.0363309     0.0141405    0.00397805    0.00101339   0.000186608       0.00000       0.00000       0.00000       0.00000       0.00000       0.00000       0.00000       0.00000       0.00000       0.00000       0.00000       0.00000       0.00000       0.00000       0.00000       0.00000       0.00000       0.00000
   9  16 2815.2590    3.0244  0.7682 12.2185 -0.0073  0.0288   0.1047   0.0741    0.2117   0.0000   441.0750       14.2702      -3.47082      -9.21791     -0.598179     -0.128460      -2.55507      -5.16677       2.99062     -0.801818    -0.0410466     -0.121590    0.00209888     0.0663259   -0.00210349   -0.00634291   0.000318986   0.000400527       0.00000       0.00000       0.00000       0.00000       0.00000       0.00000       0.00000       0.00000       0.00000       0.00000       0.00000       0.00000       0.00000       0.00000       0.00000       0.00000       0.00000       0.00000       5.54512       6.68343       6.60052       6.08469       4.84038       3.86535       2.91252       1.94689       1.15640      0.653443      0.356687      0.173756     0.0832532     0.0332223     0.0115857    0.00336988   0.000843062   0.000150742       0.00000       0.00000       0.00000       0.00000       0.00000       0.00000       0.00000       0.00000       0.00000       0.00000       0.00000       0.00000       0.00000       0.00000       0.00000       0.00000       0.00000       0.00000
   9  17 2953.6415    3.5662  0.8190 12.8826 -0.0015  0.0300   0.1262   0.0836    0.1713   0.0000   435.1212       5.04486       11.7059       2.34947      -5.52485      -10.3050      -1.65538     -0.346924       3.18049      0.322759      0.564325    -0.0377147     -0.130159     0.0371053   -0.00167521   -0.00808667   -0.00125963   0.000234889       0.00000       0.00000       0.00000       0.00000       0.00000       0.00000       0.00000       0.00000       0.00000       0.00000       0.00000       0.00000       0.00000       0.00000       0.00000       0.00000       0.00000       0.00000       6.02145       7.16903       6.96590       6.21537       5.14989       4.18732       3.02250       1.98963       1.30160      0.684473      0.375793      0.171658     0.0817645     0.0309559     0.0119619    0.00339967   0.000827489   0.000144986       0.00000       0.00000       0.00000       0.00000       0.00000       0.00000       0.00000       0.00000       0.00000       0.00000       0.00000       0.00000       0.00000       0.00000       0.00000       0.00000       0.00000       0.00000
   9  18 3091.5929    3.9651  0.8545 13.1276 -0.0069  0.0359   0.1406   0.0888    0.1892   0.0000   441.3275       20.4238       4.19890      0.423129      -3.20352     -0.680350      -4.77620      -2.76900       3.08048     -0.463362     -0.686898     -0.344670    -0.0329059     0.0176056    0.00430002   -0.00112484   0.000799580  -0.000115899       0.00000       0.00000       0.00000       0.00000       0.00000       0.00000       0.00000       0.00000       0.00000       0.00000       0.00000       0.00000       0.00000       0.00000       0.00000       0.00000       0.00000       0.00000       7.86540       9.93192       10.1846       8.87757       6.84943       4.93838       3.30429       2.00854       1.32710      0.769773      0.385998      0.205493     0.0829948     0.0391296     0.0130745    0.00374558   0.000895946   0.000161341       0.00000       0.00000       0.00000       0.00000       0.00000       0.00000       0.00000       0.00000       0.00000       0.00000       0.00000       0.00000       0.00000       0.00000       0.00000       0.00000       0.00000       0.00000
   9  19 3229.6357    3.6286  1.1319 12.8834 -0.0062  0.0414   0.1099   0.1062    0.2228   0.0000   441.1512       21.3914       23.6769      -13.2934     -0.672492       3.67349       6.52707      -2.46716      0.828176      0.902957     -0.418994      0.114152     -0.148116    -0.0678456     0.0216148    0.00141698    0.00138735   0.000154140       0.00000       0.00000       0.00000       0.00000       0.00000       0.00000       0.00000       0.00000       0.00000       0.00000       0.00000       0.00000       0.00000       0.00000       0.00000       0.00000       0.00000       0.00000       8.50110       9.33693       8.08539       6.88221       6.81342       6.32269       4.98458       3.21634       1.95924       1.04550      0.510989      0.229452      0.104968     0.0425366     0.0155053    0.00447423    0.00114799   0.000188511       0.00000       0.00000       0.00000       0.00000       0.00000       0.00000       0.00000       0.00000       0.00000       0.00000       0.00000       0.00000       0.00000       0.00000       0.00000       0.00000       0.00000       0.00000
   9  20 3367.8764    3.3545  1.8665 12.6088 -0.0062  0.0513   0.0830   0.1266    0.1492   0.0000   428.3385       10.0474       19.3139      -5.08968      -12.2950      -6.46089      -5.23513      -8.09091      -1.96471     -0.813250     -0.126393     -0.508685      0.258554     0.0379515   -0.00775492    0.00413816   -0.00157257  -6.64882e-05       0.00000       0.00000       0.00000       0.00000       0.00000       0.00000       0.00000       0.00000       0.00000       0.00000       0.00000       0.00000       0.00000       0.00000       0.00000       0.00000       0.00000       0.00000       8.92884       11.1070       10.8866       9.84345       8.26471       6.86811       4.80273       3.39655       2.10916       1.19936      0.648137      0.332685      0.142492     0.0595766     0.0222560    0.00683389    0.00159272   0.000295758       0.00000       0.00000       0.00000       0.00000       0.00000       0.00000       0.00000       0.00000       0.00000       0.00000       0.00000       0.00000       0.00000       0.00000       0.00000       0.00000       0.00000       0.00000
   9  21 3506.3697    2.8321  2.5836 11.8815  0.0004  0.0586   0.0592   0.1504    0.1429   0.0000   446.3791       20.2557       10.6362      -20.2361      -2.20313      -5.53224       2.79989       2.90784       2.10735      -2.28437      -1.42829     0.0658876    0.00733929     0.0389724   -0.00380912  -0.000820168   0.000981025   0.000299471       0.00000       0.00000       0.00000       0.00000       0.00000       0.00000       0.00000       0.00000       0.00000       0.00000       0.00000       0.00000       0.00000       0.00000       0.00000       0.00000       0.00000       0.00000       10.5526       12.4378       12.8092       11.5948       9.64741       7.51494       5.59306       3.87640       2.31047       1.38722      0.752180      0.373117      0.177707     0.0697399     0.0242317    0.00764644    0.00182283   0.000306143       0.00000       0.00000       0.00000       0.00000       0.00000       0.00000       0.00000       0.00000       0.00000       0.00000       0.00000       0.00000       0.00000       0.00000       0.00000       0.00000       0.00000       0.00000
   9  22 3645.3684    2.2958  3.6824 11.7251 -0.0025  0.0739   0.0429   0.2054    0.1014   0.0000   445.9658       19.7181       9.92149      -11.6111      -8.51622      -5.46987      -1.09874      -13.5454      -1.54053      -2.62399      0.823070      0.186508      0.103208     -0.161664   -0.00265835    0.00642119    0.00167025   4.55918e-05       0.00000       0.00000       0.00000       0.00000       0.00000       0.00000       0.00000       0.00000       0.00000       0.00000       0.00000       0.00000       0.00000       0.00000       0.00000       0.00000       0.00000       0.00000       13.2033       15.6645       15.4288       14.3887       12.3399       9.47671       7.04768       4.76172       3.09448       1.79450      0.999329      0.482332      0.224504     0.0884197     0.0321259    0.00946896    0.00244012   0.000406970       0.00000       0.00000       0.00000       0.00000       0.00000       0.00000       0.00000       0.00000       0.00000       0.00000       0.00000       0.00000       0.00000       0.00000       0.00000       0.00000       0.00000       0.00000
   9  23 3784.4010    1.9023  5.4812 10.8617 -0.0024  0.0897   0.0289   0.2596    0.1058   0.0000   408.5835      -2.55729    -0.0227058      -10.2082      -26.0946       13.9198       3.05739      -13.9122   -0.00187132     -0.857122     -0.733618     -0.808871      0.279883     0.0925963    0.00471044    -0.0155553    0.00554192  -0.000108839       0.00000       0.00000       0.00000       0.00000       0.00000       0.00000       0.00000       0.00000       0.00000       0.00000       0.00000       0.00000       0.00000       0.00000       0.00000       0.00000       0.00000       0.00000       16.1261       18.8420       19.2656       17.5166       14.8900       11.8238       8.45782       6.01557       3.72112       2.15684       1.19635      0.607211      0.266629      0.107591     0.0390045     0.0121281    0.00281955   0.000471225       0.00000       0.00000       0.00000       0.00000       0.00000       0.00000       0.00000       0.00000       0.00000       0.00000       0.00000       0.00000       0.00000       0.00000       0.00000       0.00000       0.00000       0.00000
   9  24 3923.6804    1.6090  6.8395 10.5549  0.0005  0.1065   0.0224   0.2991    0.0911   0.0000   443.2342       19.1635       11.4229      -42.0584       3.92020      -30.1875     -0.756167       8.93448       1.79834       2.69082      -3.32781      -1.04198     -0.120096     -0.156689    -0.0339840    -0.0114042   0.000943172    0.00154195       0.00000       0.00000       0.00000       0.00000       0.00000       0.00000       0.00000       0.00000       0.00000       0.00000       0.00000       0.00000       0.00000       0.00000       0.00000       0.00000       0.00000       0.00000       18.5634       22.7461       23.0692       20.7968       17.8806       13.7118       10.2915       6.95802       4.37472       2.63566       1.43889      0.708912      0.335480      0.133746     0.0474605     0.0146577    0.00369177   0.000593508       0.00000       0.00000       0.00000       0.00000       0.00000       0.00000       0.00000       0.00000       0.00000       0.00000       0.00000       0.00000       0.00000       0.00000       0.00000       0.00000       0.00000       0.00000
   9  25 4062.9778    1.3662  9.6869 10.1679 -0.0006  0.1357   0.0173   0.4040    0.0816   0.0000   447.1096       45.4529       22.9942      -23.4461      -12.8323      -10.5368       7.89296      -2.98723       3.78809      -1.03128      0.481605       1.45862     -0.562727    -0.0990318    -0.0824528     0.0216668    0.00592077   -0.00104533       0.00000       0.00000       0.00000       0.00000       0.00000       0.00000       0.00000       0.00000       0.00000       0.00000       0.00000       0.00000       0.00000       0.00000       0.00000       0.00000       0.00000       0.00000       23.4771       28.1993       28.7907       26.3687       22.4711       17.8580       13.3441       8.91779       5.78452       3.40354       1.84656      0.920498      0.422877      0.175265     0.0630405     0.0189781    0.00471253   0.000755454       0.00000       0.00000       0.00000       0.00000       0.00000       0.00000       0.00000       0.00000       0.00000       0.00000       0.00000       0.00000       0.00000       0.00000       0.00000       0.00000       0.00000       0.00000
   9  26 4202.8992    1.1470 10.8629 10.0683 -0.0006  0.1587   0.0147   0.4557    0.0724   0.0000   451.5291       24.6071       24.4934       20.7874      -10.2545      -14.0758      -19.9377     -0.744288       3.34986       4.88422      -2.96849      0.254498     -0.795863    -0.0646116    -0.0144173    -0.0160560   0.000726600  -0.000790094       0.00000       0.00000       0.00000       0.00000       0.00000       0.00000       0.00000       0.00000       0.00000       0.00000       0.00000       0.00000       0.00000       0.00000       0.00000       0.00000       0.00000       0.00000       26.8515       34.3011       33.7756       31.6988       26.4064       20.4361       15.5659       10.2863       6.74988       3.81916       2.20560       1.07623      0.514499      0.200327     0.0753523     0.0218925    0.00570841   0.000956393       0.00000       0.00000       0.00000       0.00000       0.00000       0.00000       0.00000       0.00000       0.00000       0.00000       0.00000       0.00000       0.00000       0.00000       0.00000       0.00000       0.00000       0.00000
  10  10 2021.4898    0.5795  0.4524 10.3268 -0.0059  0.0310   0.0292   0.0582    0.0802   0.0000   430.6795      -9.98128       15.8429       3.04993      0.102424       1.57987      -6.47946     -0.258567       2.67649     -0.660144     -0.123201     -0.207486     -0.249929    -0.0366892    -0.0102524     0.0105216    0.00211395  -0.000474749  -0.000203281   2.05258e-05       0.00000       0.00000       0.00000       0.00000       0.00000       0.00000       0.00000       0.00000       0.00000       0.00000       0.00000       0.00000       0.00000       0.00000       0.00000       0.00000       4.57031       6.22767       6.04663       5.88832       4.58936       3.94002       2.84567       1.77830       1.30593      0.919591      0.451877      0.275292      0.129750     0.0597397     0.0252132     0.0114035    0.00347623    0.00102433   0.000228322   4.58486e-05       0.00000       0.00000       0.00000       0.00000       0.00000       0.00000       0.00000       0.00000       0.00000       0.00000       0.00000       0.00000       0.00000       0.00000       0.00000       0.00000
  10  12 2302.8285    1.1579  0.7264 10.4909 -0.0040  0.0312   0.0397   0.0696    0.1744   0.0000   437.8291       2.56320       12.7262      -1.57238      -3.11978      -5.39317     -0.975618      0.309932      0.616014      -1.71909      0.413399      0.505979     -0.109733    -0.0504114    -0.0199274   -0.00640713    0.00438025   -0.00171552  -0.000199421  -1.07721e-05       0.00000       0.00000       0.00000       0.00000       0.00000       0.00000       0.00000       0.00000       0.00000       0.00000       0.00000       0.00000       0.00000       0.00000       0.00000       0.00000       5.00724       5.48460       5.63949       5.33997       5.03242       4.15429       2.76790       2.01185       1.45713       1.00210      0.579443      0.318711      0.157055     0.0627686     0.0278632     0.0108492    0.00366411    0.00107022   0.000223708   3.49128e-05       0.00000       0.00000       0.00000       0.00000       0.00000       0.00000       0.00000       0.00000       0.00000       0.00000       0.00000       0.00000       0.00000       0.00000       0.00000       0.00000
  10  13 2440.8754    1.5186  0.8174 11.4469 -0.0046  0.0343   0.0509   0.0732    0.1551   0.0000   436.4417       3.51049       26.8166      -3.29555      -6.17226      -1.67771      0.983452      -3.58129      -1.20790      0.460434     -0.546795      0.122154    -0.0211363    -0.0193583    -0.0132729   -0.00837019   -0.00544942  -3.42545e-05   0.000267839   4.48933e-05       0.00000       0.00000       0.00000       0.00000       0.00000       0.00000       0.00000       0.00000       0.00000       0.00000       0.00000       0.00000       0.00000       0.00000       0.00000       0.00000       5.54482       6.70193       7.37189       6.47357       5.55086       4.30259       3.56910       2.32049       1.51103       1.03375      0.544839      0.308054      0.161089     0.0708140     0.0351430     0.0134799    0.00396085    0.00121128   0.000291493   4.09660e-05       0.00000       0.00000       0.00000       0.00000       0.00000       0.00000       0.00000       0.00000       0.00000       0.00000       0.00000       0.00000       0.00000       0.00000       0.00000       0.00000
  10  14 2578.7161    2.0738  0.8380 11.5962 -0.0029  0.0309   0.0642   0.0709    0.1742   0.0000   436.0845      -1.90331       12.6645       4.41750      0.790337      -2.22571      -3.30499     -0.849052     0.0382734      -1.23521      0.270780      0.249960     -0.132012     0.0270997     0.0453816    0.00379018   -0.00425378   -0.00173710  -9.48948e-05  -5.82153e-05       0.00000       0.00000       0.00000       0.00000       0.00000       0.00000       0.00000       0.00000       0.00000       0.00000       0.00000       0.00000       0.00000       0.00000       0.00000       0.00000       5.21923       6.25069       6.19630       6.00353       5.19387       4.04473       3.01131       2.05888       1.39873      0.948185      0.573957      0.295262      0.142828     0.0705944     0.0287734     0.0106834    0.00352604    0.00100307   0.000235804   3.87536e-05       0.00000       0.00000       0.00000       0.00000       0.00000       0.00000       0.00000       0.00000       0.00000       0.00000       0.00000       0.00000       0.00000       0.00000       0.00000       0.00000
  10  15 2717.0469    2.5330  0.8732 11.9966  0.0019  0.0329   0.0776   0.0706    0.1918   0.0000   431.6215       8.70302      0.787448      -3.92053    -0.0624205       1.57986       2.70300     -0.474244      0.547546     -0.535148      0.844570    -0.0291242      0.144226    -0.0232045    -0.0390692    0.00329409   -0.00141942   0.000611544  -0.000223011   5.01189e-05       0.00000       0.00000       0.00000       0.00000       0.00000       0.00000       0.00000       0.00000       0.00000       0.00000       0.00000       0.00000       0.00000       0.00000       0.00000       0.00000       5.42922       6.64889       6.48378       5.85056       5.36261       4.41085       3.28881       2.37889       1.55967      0.972864      0.602752      0.296176      0.147349     0.0691004     0.0284588     0.0104524    0.00393392    0.00113869   0.000256106   4.14299e-05       0.00000       0.00000       0.00000       0.00000       0.00000       0.00000       0.00000       0.00000       0.00000       0.00000       0.00000       0.00000       0.00000       0.00000       0.00000       0.00000
  10  16 2855.7219    3.2656  0.7966 12.5695 -0.0102  0.0338   0.1152   0.0751    0.1770   0.0000   430.9289       14.9472       6.11213      -7.68428      -4.39843      -7.73847       1.48078       1.25285      -1.39021      -1.20036      -1.01056      0.101298     -0.149467   -0.00731973    -0.0404241    -0.0134692    0.00837462    0.00290867   3.34087e-05   4.79699e-05       0.00000       0.00000       0.00000       0.00000       0.00000       0.00000       0.00000       0.00000       0.00000       0.00000       0.00000       0.00000       0.00000       0.00000       0.00000       0.00000       6.44023       7.58445       7.77556       7.14478       5.96181       4.46220       3.48816       2.49939       1.59434      0.902188      0.515701      0.300565      0.155277     0.0730810     0.0279996     0.0106954    0.00334483   0.000941009   0.000211031   3.20316e-05       0.00000       0.00000       0.00000       0.00000       0.00000       0.00000       0.00000       0.00000       0.00000       0.00000       0.00000       0.00000       0.00000       0.00000       0.00000       0.00000
  10  17 2994.5537    3.8256  0.8324 12.9421  0.0029  0.0330   0.1214   0.0705    0.1725   0.0000   447.8961       19.8304       17.7346       5.33228      0.338947     0.0994563      -1.99564     0.0597965      0.752762      -1.70894     -0.130804     -0.248745   -0.00694258    -0.0390992     0.0121710    0.00101294   -0.00189556   0.000202686  -0.000390763   9.56032e-05       0.00000       0.00000       0.00000       0.00000       0.00000       0.00000       0.00000       0.00000       0.00000       0.00000       0.00000       0.00000       0.00000       0.00000       0.00000       0.00000       4.70230       6.40711       5.69883       6.09920       4.45376       4.52540       3.11027       2.56054       1.35737       1.10247      0.514150      0.329408      0.130478     0.0816924     0.0290690     0.0137423    0.00340462    0.00137450   0.000233614   5.78012e-05       0.00000       0.00000       0.00000       0.00000       0.00000       0.00000       0.00000       0.00000       0.00000       0.00000       0.00000       0.00000       0.00000       0.00000       0.00000       0.00000
  10  18 3133.0288    3.8797  1.0292 12.9819 -0.0029  0.0371   0.1111   0.0878    0.2026   0.0000   437.4411       9.62917      -6.06733       10.0106       3.65758      -8.51021       3.28839      -2.52853       1.56277      -1.58238     -0.407392     -0.177026    -0.0794891     0.0225696     0.0295682    0.00405762   -0.00139064    0.00120049   3.12035e-05  -3.19734e-05       0.00000       0.00000       0.00000       0.00000       0.00000       0.00000       0.00000       0.00000       0.00000       0.00000       0.00000       0.00000       0.00000       0.00000       0.00000       0.00000       5.09849       7.14801       6.14784       6.83859       5.07034       4.99185       3.40317       2.78859       1.66184       1.14298      0.589450      0.356704      0.173787     0.0832058     0.0343492     0.0142162    0.00441059    0.00145747   0.000280271   6.54009e-05       0.00000       0.00000       0.00000       0.00000       0.00000       0.00000       0.00000       0.00000       0.00000       0.00000       0.00000       0.00000       0.00000       0.00000       0.00000       0.00000
  10  19 3271.4156    3.4907  1.3148 13.1191 -0.0124  0.0413   0.0972   0.1028    0.1543   0.0000   440.9657       9.02912       7.65673      -6.28788       13.1047      -13.1332       2.72853      -5.60453     -0.660319      -2.42987     -0.233184     -0.351701     -0.285942     0.0543509    -0.0290390    0.00977958    0.00429958   -0.00310693  -3.46427e-05  -8.02490e-06       0.00000       0.00000       0.00000       0.00000       0.00000       0.00000       0.00000       0.00000       0.00000       0.00000       0.00000       0.00000       0.00000       0.00000       0.00000       0.00000       6.48846       7.83982       8.13723       8.04794       6.09492       5.39130       4.10130       2.90282       1.84101       1.24869      0.744550      0.376379      0.197596     0.0974880     0.0450101     0.0160817    0.00530092    0.00146820   0.000306112   5.78062e-05       0.00000       0.00000       0.00000       0.00000       0.00000       0.00000       0.00000       0.00000       0.00000       0.00000       0.00000       0.00000       0.00000       0.00000       0.00000       0.00000
  10  20 3410.1703    3.1592  1.9058 12.2920 -0.0024  0.0472   0.0708   0.1191    0.1473   0.0000   434.9287       26.2165       19.4984       1.49991       10.4438      -8.53759       6.15385     -0.137626       2.75316     -0.574503     -0.648733     -0.822572      0.120977      0.115983     0.0850451   -0.00641324    0.00657367   0.000122562  -0.000462279   8.72693e-05       0.00000       0.00000       0.00000       0.00000       0.00000       0.00000       0.00000       0.00000       0.00000       0.00000       0.00000       0.00000       0.00000       0.00000       0.00000       0.00000       7.40594       9.54523       9.60279       9.02097       7.51787       6.27925       4.70359       3.17814       2.28920       1.35360      0.785740      0.450908      0.225721      0.101750     0.0439947     0.0179933    0.00621458    0.00165106   0.000411824   6.79934e-05       0.00000       0.00000       0.00000       0.00000       0.00000       0.00000       0.00000       0.00000       0.00000       0.00000       0.00000       0.00000       0.00000       0.00000       0.00000       0.00000
  10  21 3549.1615    2.6312  3.1462 11.7123 -0.0008  0.0616   0.0465   0.1628    0.1063   0.0000   431.3965       20.0255      -5.88796      -8.95831       10.8348       2.99499      -11.3002      -5.24055      0.944276      -2.45477      -2.13825     0.0223174     0.0508704      0.246243     0.0740610    -0.0372374   -0.00572743    0.00360990   0.000754841   6.24079e-06       0.00000       0.00000       0.00000       0.00000       0.00000       0.00000       0.00000       0.00000       0.00000       0.00000       0.00000       0.00000       0.00000       0.00000       0.00000       0.00000       9.50833       12.2171       12.0007       11.7702       9.91392       7.79059       6.15059       4.13235       2.88445       1.80823       1.08509      0.591322      0.290613      0.144714     0.0586835     0.0231914    0.00759245    0.00212855   0.000546300   8.99802e-05       0.00000       0.00000       0.00000       0.00000       0.00000       0.00000       0.00000       0.00000       0.00000       0.00000       0.00000       0.00000       0.00000       0.00000       0.00000       0.00000
  10  22 3688.5699    2.2155  4.1022 11.2449 -0.0041  0.0751   0.0355   0.1860    0.1019   0.0000   458.4059      -11.9206       22.3250       10.6915      -11.6840      -13.2812       14.5781       8.47229      -2.01947      -2.59083      -1.02328       1.76271     -0.488959     -0.207648     -0.152647     0.0319033     0.0131588  -3.75527e-05   0.000528225   0.000106235       0.00000       0.00000       0.00000       0.00000       0.00000       0.00000       0.00000       0.00000       0.00000       0.00000       0.00000       0.00000       0.00000       0.00000       0.00000       0.00000       11.5819       13.6844       13.6336       13.8058       11.6544       9.72480       7.27835       5.26329       3.56481       2.29234       1.37375      0.744473      0.383119      0.174008     0.0759739     0.0278114    0.00941668    0.00264962   0.000600518   0.000105149       0.00000       0.00000       0.00000       0.00000       0.00000       0.00000       0.00000       0.00000       0.00000       0.00000       0.00000       0.00000       0.00000       0.00000       0.00000       0.00000
  10  23 3827.9998    1.8714  5.8902 10.6940  0.0007  0.0920   0.0265   0.2350    0.1031   0.0000   459.4099      -19.1331       1.90460       6.29784      -12.9670       10.6222      -20.2113      -9.34696      -1.08508      -7.58165     -0.950563     -0.114412    -0.0166624      0.150440      0.103550     0.0582670    -0.0262421    0.00491909  -6.85623e-05   0.000223841       0.00000       0.00000       0.00000       0.00000       0.00000       0.00000       0.00000       0.00000       0.00000       0.00000       0.00000       0.00000       0.00000       0.00000       0.00000       0.00000       14.8781       17.6652       17.4397       16.6233       14.4065       12.2501       9.46410       6.89005       4.57721       2.82353       1.65575      0.889766      0.454117      0.210282     0.0898093     0.0336004     0.0114958    0.00324094   0.000737077   0.000122934       0.00000       0.00000       0.00000       0.00000       0.00000       0.00000       0.00000       0.00000       0.00000       0.00000       0.00000       0.00000       0.00000       0.00000       0.00000       0.00000
  10  24 3967.7223    1.5592  7.2431 10.5296 -0.0016  0.1052   0.0200   0.2878    0.0808   0.0000   429.5162       12.4358       16.4980     -0.191329       5.71988      -12.2388       2.38512      0.172124       2.37419      -1.72048     -0.599069     -0.565760      0.246176    -0.0698264      0.175662     0.0381076    -0.0340382    0.00222870   0.000218320  -0.000266106       0.00000       0.00000       0.00000       0.00000       0.00000       0.00000       0.00000       0.00000       0.00000       0.00000       0.00000       0.00000       0.00000       0.00000       0.00000       0.00000       16.5766       20.3355       20.3567       18.8442       16.9077       13.6118       10.8722       7.71792       5.13929       3.26192       1.89612       1.04458      0.521548      0.253217      0.105308     0.0409900     0.0134323    0.00392870   0.000933809   0.000141758       0.00000       0.00000       0.00000       0.00000       0.00000       0.00000       0.00000       0.00000       0.00000       0.00000       0.00000       0.00000       0.00000       0.00000       0.00000       0.00000
  10  25 4107.7246    1.2847  9.6871 10.3506 -0.0004  0.1325   0.0155   0.3865    0.0638   0.0000   415.4606       20.5501       35.1723      -16.5362       22.4215      -27.9144      -20.4791      -1.67280      -4.26284      -11.3989      -1.56079     -0.385267     -0.255236    -0.0399830     -0.142598     0.0102875    0.00542289  -0.000313513   0.000445857  -1.42446e-06       0.00000       0.00000       0.00000       0.00000       0.00000       0.00000       0.00000       0.00000       0.00000       0.00000       0.00000       0.00000       0.00000       0.00000       0.00000       0.00000       20.5566       25.2228       25.2623       23.9191       21.2293       17.3410       13.5883       9.69013       6.59379       4.16894       2.43910       1.36742      0.673400      0.329898      0.134130     0.0533948     0.0174693    0.00505560    0.00118775   0.000183726       0.00000       0.00000       0.00000       0.00000       0.00000       0.00000       0.00000       0.00000       0.00000       0.00000       0.00000       0.00000       0.00000       0.00000       0.00000       0.00000
  10  27 4388.2903    0.9011 14.8807 10.1639 -0.0005  0.2237   0.0119   0.6274    0.0523   0.0000   443.2961       99.2282      -6.09551      -28.6950       12.2691       5.65010      -28.6616      -2.66593      -17.9291      -8.33393       1.84129       4.05872     0.0270740     -0.534005     -0.157532      0.102864    -0.0135827   -0.00207595  -0.000545942   0.000282592       0.00000       0.00000       0.00000       0.00000       0.00000       0.00000       0.00000       0.00000       0.00000       0.00000       0.00000       0.00000       0.00000       0.00000       0.00000       0.00000       33.7353       42.1671       43.0595       40.4506       36.4794       29.5180       21.9609       16.5271       11.0647       7.13418       4.28740       2.37983       1.19936      0.576419      0.237435     0.0919020     0.0314742    0.00932253    0.00204263   0.000316747       0.00000       0.00000       0.00000       0.00000       0.00000       0.00000       0.00000       0.00000       0.00000       0.00000       0.00000       0.00000       0.00000       0.00000       0.00000       0.00000
  11   9 1915.4149    0.5315  0.3633 10.1030 -0.0039  0.0225   0.0266   0.0548    0.0672   0.0000   439.0462       4.58549       13.5212      -3.15037      -4.99453     -0.183891     -0.401922       1.00886     -0.400918      0.952330      0.210503    -0.0396100     0.0197760     0.0833803    -0.0271022     0.0224186    0.00543506    0.00214340   8.16275e-05   6.50757e-05  -4.22849e-05   1.10737e-05       0.00000       0.00000       0.00000       0.00000       0.00000       0.00000       0.00000       0.00000       0.00000       0.00000       0.00000       0.00000       0.00000       0.00000       3.31538       3.78166       3.66659       3.64549       3.51860       2.92698       2.15318       1.57164       1.13094      0.839146      0.507450      0.290430      0.173456     0.0826518     0.0330355     0.0156277    0.00643560    0.00214164   0.000691714   0.000199683   4.16063e-05   6.36613e-06       0.00000       0.00000       0.00000       0.00000       0.00000       0.00000       0.00000       0.00000       0.00000       0.00000       0.00000       0.00000       0.00000       0.00000
  11  11 2199.8038    0.8838  0.6306 10.7536 -0.0021  0.0349   0.0338   0.0707    0.1026   0.0000   439.1490       7.28426       4.09739     -0.614433    -0.0847012      -1.76509    0.00412742      0.618963      0.193803      -2.92460     -0.740870     -0.298747     0.0401468     0.0112695    -0.0881335     0.0376384   0.000864083    0.00196854   8.64604e-05  -4.08524e-05  -1.05834e-05  -9.91573e-07       0.00000       0.00000       0.00000       0.00000       0.00000       0.00000       0.00000       0.00000       0.00000       0.00000       0.00000       0.00000       0.00000       0.00000       5.41186       6.40795       6.68351       6.36364       5.57728       4.64366       3.33799       2.20271       1.54239       1.31114      0.870459      0.464705      0.254362      0.117427     0.0551648     0.0254886     0.0106010    0.00342760    0.00111670   0.000282551   5.88397e-05   9.15490e-06       0.00000       0.00000       0.00000       0.00000       0.00000       0.00000       0.00000       0.00000       0.00000       0.00000       0.00000       0.00000       0.00000       0.00000
  11  12 2340.0122    1.2187  0.8831 10.7009 -0.0068  0.0332   0.0378   0.0829    0.1717   0.0000   437.3711       4.70063       17.2538      0.181534      -10.0118       3.81607       4.71108      -1.58409       1.48825     -0.883235      -1.66673     -0.452807      0.115836    -0.0301592   -0.00757541     0.0281524   -0.00463500   0.000671373  -0.000333983   6.96977e-05  -4.89728e-05   6.00358e-06       0.00000       0.00000       0.00000       0.00000       0.00000       0.00000       0.00000       0.00000       0.00000       0.00000       0.00000       0.00000       0.00000       0.00000       5.48874       6.25670       6.22583       5.56167       4.93189       4.43297       3.91260       2.91026       1.90847       1.23914      0.758693      0.424227      0.195518      0.104392     0.0543290     0.0236249    0.00902392    0.00326290   0.000960778   0.000269245   5.58794e-05   7.96907e-06       0.00000       0.00000       0.00000       0.00000       0.00000       0.00000       0.00000       0.00000       0.00000       0.00000       0.00000       0.00000       0.00000       0.00000
  11  13 2478.5372    1.6921  0.8089 11.3413  0.0009  0.0349   0.0540   0.0703    0.1610   0.0000   428.5670       10.1434       20.4751       8.00727      -6.69216     -0.638043      0.896316     -0.987783     -0.933671      -1.06218      0.106503      0.354453     -0.494023     -0.122875    0.00576630     0.0520559     0.0138317   0.000823968   -0.00131698  -0.000127091   0.000113096   1.41574e-05       0.00000       0.00000       0.00000       0.00000       0.00000       0.00000       0.00000       0.00000       0.00000       0.00000       0.00000       0.00000       0.00000       0.00000       4.39788       6.20897       5.01186       6.26225       4.94809       4.35285       3.21006       2.45174       1.78655       1.18288      0.769692      0.427693      0.273678      0.125038     0.0618709     0.0246243     0.0108208    0.00336772    0.00124048   0.000307192   7.58564e-05   1.46959e-05       0.00000       0.00000       0.00000       0.00000       0.00000       0.00000       0.00000       0.00000       0.00000       0.00000       0.00000       0.00000       0.00000       0.00000
  11  14 2616.9617    2.2006  0.9693 11.8020 -0.0054  0.0333   0.0643   0.0786    0.1877   0.0000   444.9714      0.740681       1.56678       12.3186      -4.52363      -5.18653      -1.01812       3.04089      0.562644     -0.616660     0.0636499     -0.538277      0.131859      0.115013   0.000779177    -0.0157321   -0.00575308    0.00176309  -0.000392899   0.000300596  -1.84525e-06   1.26904e-05       0.00000       0.00000       0.00000       0.00000       0.00000       0.00000       0.00000       0.00000       0.00000       0.00000       0.00000       0.00000       0.00000       0.00000       4.97583       5.57178       5.58671       5.65721       5.33658       4.29321       3.27701       2.52806       1.79700       1.20001      0.746713      0.460732      0.251432      0.132108     0.0583733     0.0255420    0.00933157    0.00350561    0.00108010   0.000304562   6.63258e-05   1.00139e-05       0.00000       0.00000       0.00000       0.00000       0.00000       0.00000       0.00000       0.00000       0.00000       0.00000       0.00000       0.00000       0.00000       0.00000
  11  15 2756.2073    2.6768  0.7795 12.3817 -0.0033  0.0420   0.0881   0.0774    0.1488   0.0000   433.9953       2.22204      0.193629      -2.58109      -12.9589       1.87834     -0.902953      -1.11845      0.668578      0.556529    -0.0164291   -0.00234590      0.128169    -0.0119790     0.0172495   -0.00404408     0.0151419   -0.00180793   0.000320490   4.96340e-05  -3.73784e-05  -1.11649e-06       0.00000       0.00000       0.00000       0.00000       0.00000       0.00000       0.00000       0.00000       0.00000       0.00000       0.00000       0.00000       0.00000       0.00000       7.78944       9.13190       7.37864       4.96834       5.42976       6.10082       5.91517       4.62927       3.13909       1.79737      0.960849      0.473233      0.205099      0.103284     0.0466770     0.0208694    0.00768720    0.00301610   0.000909983   0.000249905   5.38415e-05   7.56650e-06       0.00000       0.00000       0.00000       0.00000       0.00000       0.00000       0.00000       0.00000       0.00000       0.00000       0.00000       0.00000       0.00000       0.00000
  11  16 2895.4588    3.3416  0.8053 12.7029 -0.0038  0.0287   0.1095   0.0740    0.1528   0.0000   436.0300       9.52550       7.35032     -0.348266       4.37345      -3.21363     -0.586667      -5.28738      -1.37177     0.0737007      0.122872     -0.736050     -0.305986    -0.0732650    -0.0188390   0.000513676    0.00160917   -0.00371176   -0.00118642  -0.000149403  -3.76769e-05   6.06350e-06       0.00000       0.00000       0.00000       0.00000       0.00000       0.00000       0.00000       0.00000       0.00000       0.00000       0.00000       0.00000       0.00000       0.00000       3.99855       4.84896       4.72251       5.14421       4.13813       3.72089       2.88407       2.19090       1.40677      0.999618      0.684200      0.365738      0.205323     0.0965365     0.0530745     0.0223858    0.00952625    0.00289894    0.00100611   0.000260241   5.63926e-05   1.05176e-05       0.00000       0.00000       0.00000       0.00000       0.00000       0.00000       0.00000       0.00000       0.00000       0.00000       0.00000       0.00000       0.00000       0.00000
  11  17 3034.6467    3.8709  0.8910 12.8024  0.0008  0.0296   0.1235   0.0774    0.1878   0.0000   435.8303       16.2548       3.18774       2.91220       1.37266      0.891790       1.20924      -2.65852      -1.21226     -0.243315     -0.500207     -0.405182      0.428989     0.0801652     -0.102419    0.00399218    0.00676207   0.000374383   0.000590725  -0.000450790  -7.51455e-05   1.09031e-05       0.00000       0.00000       0.00000       0.00000       0.00000       0.00000       0.00000       0.00000       0.00000       0.00000       0.00000       0.00000       0.00000       0.00000       4.17999       5.17007       5.33620       5.28959       4.44796       3.74351       3.01651       2.16899       1.51513       1.02595      0.630923      0.366423      0.220903      0.104992     0.0546634     0.0224966    0.00976543    0.00326569    0.00101968   0.000276579   6.53441e-05   9.96332e-06       0.00000       0.00000       0.00000       0.00000       0.00000       0.00000       0.00000       0.00000       0.00000       0.00000       0.00000       0.00000       0.00000       0.00000
  11  18 3173.5531    3.8737  1.1440 12.9704 -0.0067  0.0348   0.1084   0.0867    0.2044   0.0000   435.7782       9.90457       19.6459      -2.73101     0.0956375      -2.97410      -1.92643       1.81980     -0.862047      -1.74856     -0.745702     0.0529723    0.00189012    -0.0548943   -0.00168897    0.00365334    -0.0225328    0.00122275    0.00120949   3.08870e-05   0.000117922  -2.10265e-05       0.00000       0.00000       0.00000       0.00000       0.00000       0.00000       0.00000       0.00000       0.00000       0.00000       0.00000       0.00000       0.00000       0.00000       4.88347       6.16173       5.86082       5.82394       5.20367       4.62655       3.50889       2.66650       1.92205       1.24694      0.791352      0.449078      0.257754      0.121834     0.0632715     0.0239302     0.0110428    0.00364471    0.00128986   0.000337402   7.58704e-05   1.25759e-05       0.00000       0.00000       0.00000       0.00000       0.00000       0.00000       0.00000       0.00000       0.00000       0.00000       0.00000       0.00000       0.00000       0.00000
  11  19 3312.4497    3.4648  1.5430 12.3294 -0.0027  0.0393   0.0804   0.1045    0.1798   0.0000   437.7415       25.9150       8.37995       11.1351       12.9050      -5.40252      -2.56001      -4.74180     -0.963791      -2.67173      0.143510      0.356138     -0.334268    -0.0643999     0.0156261    -0.0495759   -0.00292763   -0.00436088    0.00122849   0.000198891  -1.53220e-05  -3.45717e-05       0.00000       0.00000       0.00000       0.00000       0.00000       0.00000       0.00000       0.00000       0.00000       0.00000       0.00000       0.00000       0.00000       0.00000       5.49540       6.56328       7.14626       6.83216       5.77231       5.06648       3.88124       2.88807       2.06662       1.32653      0.851978      0.497408      0.276942      0.141750     0.0701178     0.0304100     0.0125059    0.00456079    0.00147732   0.000374589   8.21861e-05   1.29683e-05       0.00000       0.00000       0.00000       0.00000       0.00000       0.00000       0.00000       0.00000       0.00000       0.00000       0.00000       0.00000       0.00000       0.00000
  11  20 3451.6745    3.0179  2.1822 12.1389 -0.0041  0.0476   0.0612   0.1259    0.1216   0.0000   435.9700       8.73036       29.5527      -9.30775       5.41744       2.42077      -4.37373      -7.48905       2.04329      -1.89834     -0.133831     -0.789097     -0.460588      0.112845      0.198049    -0.0213762     0.0167354    0.00949350    0.00233685  -0.000435978  -6.12224e-05   3.85858e-06       0.00000       0.00000       0.00000       0.00000       0.00000       0.00000       0.00000       0.00000       0.00000       0.00000       0.00000       0.00000       0.00000       0.00000       7.15455       8.58209       8.75684       8.17946       7.55207       6.15496       5.00293       3.75747       2.56957       1.72969       1.04687      0.616057      0.334481      0.173885     0.0793971     0.0364816     0.0140555    0.00512967    0.00159428   0.000458811   0.000100161   1.45356e-05       0.00000       0.00000       0.00000       0.00000       0.00000       0.00000       0.00000       0.00000       0.00000       0.00000       0.00000       0.00000       0.00000       0.00000
  11  21 3591.2753    2.4828  3.3651 11.6583 -0.0019  0.0625   0.0407   0.1615    0.0901   0.0000   431.9948       10.1047       8.14583       4.68677       14.4481      -11.7112      -9.65097       1.65575    -0.0566302     -0.649178      0.605184     -0.847375      0.621089     0.0665960    -0.0823031     0.0301931    0.00116833  -0.000420881   0.000747849   0.000592134   8.14740e-05   3.73990e-05       0.00000       0.00000       0.00000       0.00000       0.00000       0.00000       0.00000       0.00000       0.00000       0.00000       0.00000       0.00000       0.00000       0.00000       9.05987       10.9384       11.6376       10.4093       9.33854       8.40520       6.37017       4.93359       3.45479       2.18897       1.38465      0.807389      0.423476      0.222764      0.107277     0.0468690     0.0185913    0.00719670    0.00237540   0.000635930   0.000128562   1.96751e-05       0.00000       0.00000       0.00000       0.00000       0.00000       0.00000       0.00000       0.00000       0.00000       0.00000       0.00000       0.00000       0.00000       0.00000
  11  22 3730.9065    2.0989  4.7570 11.0999 -0.0043  0.0769   0.0301   0.1946    0.0841   0.0000   434.6689       18.7223       11.3960       24.8067       4.86933      -3.82087       5.34437    -0.0202635      -2.20889      0.561459      -3.37285      0.322900      0.329547      0.464591     -0.186623    -0.0579057     0.0368177   -0.00236291   -0.00366830   0.000861145  -0.000356102   2.61315e-05       0.00000       0.00000       0.00000       0.00000       0.00000       0.00000       0.00000       0.00000       0.00000       0.00000       0.00000       0.00000       0.00000       0.00000       10.8455       13.2443       13.5975       12.8737       11.5586       10.0019       7.70063       5.88339       4.14850       2.68034       1.69533       1.00614      0.525387      0.281796      0.131331     0.0588412     0.0224142    0.00870358    0.00278908   0.000765725   0.000164699   2.57078e-05       0.00000       0.00000       0.00000       0.00000       0.00000       0.00000       0.00000       0.00000       0.00000       0.00000       0.00000       0.00000       0.00000       0.00000
  11  23 3870.9241    1.7512  6.3858 10.7739 -0.0019  0.0908   0.0229   0.2546    0.0742   0.0000   415.4230       5.95415       26.6769       14.6128      -12.1889      0.534885      -23.8100      -6.36309       1.90497      -5.99880       2.58606      0.610961     -0.296010     -0.436675     -0.155896     0.0449649     0.0172712   -0.00428228  -5.51621e-05  -0.000531415  -0.000157242   5.76528e-05       0.00000       0.00000       0.00000       0.00000       0.00000       0.00000       0.00000       0.00000       0.00000       0.00000       0.00000       0.00000       0.00000       0.00000       12.7826       15.7107       15.9996       15.4925       13.9454       11.4016       9.40874       6.96014       4.94077       3.21490       1.99767       1.16206      0.658519      0.341150      0.159340     0.0717906     0.0284514     0.0101966    0.00329508   0.000901772   0.000207198   3.05015e-05       0.00000       0.00000       0.00000       0.00000       0.00000       0.00000       0.00000       0.00000       0.00000       0.00000       0.00000       0.00000       0.00000       0.00000
  11  24 4011.1917    1.4141  8.5290 10.5091 -0.0005  0.1164   0.0172   0.3297    0.0640   0.0000   422.2970       26.1084       3.38005      -3.39834       6.60385       28.7189      -9.62936      -11.8910     -0.831541      -6.92968       2.97175      -3.32726      -1.32922      -1.34891     0.0195804     0.0761826   -0.00396843     0.0163200   -0.00479830  -0.000689669  -0.000134704  -1.18999e-05       0.00000       0.00000       0.00000       0.00000       0.00000       0.00000       0.00000       0.00000       0.00000       0.00000       0.00000       0.00000       0.00000       0.00000       16.5348       19.9996       20.6645       20.0675       18.1544       14.9266       11.9076       8.92792       6.39603       4.17145       2.64722       1.56381      0.875736      0.444847      0.220623     0.0913676     0.0378608     0.0133744    0.00435794    0.00117416   0.000263482   3.85193e-05       0.00000       0.00000       0.00000       0.00000       0.00000       0.00000       0.00000       0.00000       0.00000       0.00000       0.00000       0.00000       0.00000       0.00000
  11  25 4151.6593    1.1976  9.8608 10.2566 -0.0067  0.1344   0.0146   0.3820    0.0632   0.0000   441.3180       40.3148      -7.44350       15.5757       8.84708      -22.9290       18.1810      -9.27684      -15.2234      -10.9182       4.53180       1.97603      0.741048    -0.0699980     -0.714444      0.154626     0.0937818     0.0377293    0.00456253   -0.00289414  -0.000915126  -3.24466e-05       0.00000       0.00000       0.00000       0.00000       0.00000       0.00000       0.00000       0.00000       0.00000       0.00000       0.00000       0.00000       0.00000       0.00000       19.0124       23.8220       24.7214       23.3138       20.9605       17.3967       14.0310       10.2033       7.28058       4.79312       3.07117       1.78632      0.970645      0.501818      0.244913      0.107792     0.0436382     0.0158710    0.00510031    0.00138296   0.000312489   4.50050e-05       0.00000       0.00000       0.00000       0.00000       0.00000       0.00000       0.00000       0.00000       0.00000       0.00000       0.00000       0.00000       0.00000       0.00000
  11  27 4432.8974    0.8085 14.2834 10.1697 -0.0056  0.2197   0.0110   0.6177    0.0472   0.0000   434.3980      -48.6529       114.506       75.0050      -38.5740      -4.80084      -5.52264       11.2763       10.3129      -4.92643      -7.99799      -5.15132       2.55912      -1.42196      0.551028      0.156354    -0.0392163    -0.0298796    0.00240610   -0.00356293  -0.000339769  -0.000104477       0.00000       0.00000       0.00000       0.00000       0.00000       0.00000       0.00000       0.00000       0.00000       0.00000       0.00000       0.00000       0.00000       0.00000       30.9935       38.6590       39.5469       38.9580       34.2707       28.6793       22.7820       17.0907       12.1946       8.14781       5.17251       3.10531       1.72195      0.914986      0.428427      0.195309     0.0758148     0.0279509    0.00872679    0.00234331   0.000505645   7.61891e-05       0.00000       0.00000       0.00000       0.00000       0.00000       0.00000       0.00000       0.00000       0.00000       0.00000       0.00000       0.00000       0.00000       0.00000
  12   8 1805.8098    0.3976  0.2918 10.0003 -0.0099  0.0322   0.0200   0.0402    0.0574   0.0000   438.6515      -3.07610       14.6402      -2.40068     -0.772957      -2.47798     0.0416398     -0.473265       1.32872     -0.229133      0.494076      0.303829    -0.0394249     -0.150726    -0.0211866    0.00136985    -0.0186558   -0.00520009   0.000584055  -0.000407904   0.000167854  -1.24334e-05  -2.62218e-06   8.93762e-07       0.00000       0.00000       0.00000       0.00000       0.00000       0.00000       0.00000       0.00000       0.00000       0.00000       0.00000       0.00000       4.38875       4.50815       4.57176       4.87584       4.38329       4.48742       3.01185       2.19828       1.31705       1.25038      0.906002      0.637560      0.325079      0.159803     0.0768992     0.0439793     0.0153382    0.00785307    0.00277497    0.00102845   0.000269137   7.90995e-05   1.14847e-05   2.53855e-06       0.00000       0.00000       0.00000       0.00000       0.00000       0.00000       0.00000       0.00000       0.00000       0.00000       0.00000       0.00000
  12   9 1949.9583    0.5631  0.4688 10.0436 -0.0074  0.0334   0.0250   0.0534    0.0785   0.0000   440.3233       1.82698       11.3861     -0.520715      -2.15735       5.01063       2.08177      -1.25279       1.68316     -0.470418      0.792196     -0.564599     0.0355910      0.127501     0.0839911    -0.0560146    0.00357187  -0.000429753    0.00321522  -0.000211640   7.34286e-05  -7.76398e-05  -1.16410e-05   1.76236e-06       0.00000       0.00000       0.00000       0.00000       0.00000       0.00000       0.00000       0.00000       0.00000       0.00000       0.00000       0.00000       4.98277       6.24683       5.38634       4.68441       4.40567       4.65583       4.09677       3.24082       2.40957       1.55308      0.974354      0.517521      0.311775      0.147720     0.0814651     0.0353690     0.0160572    0.00628779    0.00276154   0.000806274   0.000289267   7.44804e-05   1.57049e-05   2.50923e-06       0.00000       0.00000       0.00000       0.00000       0.00000       0.00000       0.00000       0.00000       0.00000       0.00000       0.00000       0.00000
  12  10 2093.6175    0.7481  0.5500 10.1886 -0.0022  0.0254   0.0284   0.0576    0.0878   0.0000   435.0841     -0.200846       12.3557       5.70374       1.40783       1.86901       5.57669      0.494934      -2.47897      0.413292     0.0212680     -0.445493     0.0206659    -0.0647365      0.107160     0.0417650     0.0154423    0.00109296    0.00297444  -0.000867066   0.000218259   8.55651e-05  -4.50974e-06  -9.00270e-07       0.00000       0.00000       0.00000       0.00000       0.00000       0.00000       0.00000       0.00000       0.00000       0.00000       0.00000       0.00000       3.19072       3.85386       4.04615       4.07821       3.67899       3.02335       2.47768       1.93375       1.52123      0.979213      0.578468      0.392804      0.218457      0.138935     0.0716926     0.0339049     0.0152994    0.00598262    0.00226143   0.000853763   0.000230480   6.44726e-05   1.35392e-05   1.97171e-06       0.00000       0.00000       0.00000       0.00000       0.00000       0.00000       0.00000       0.00000       0.00000       0.00000       0.00000       0.00000
  12  11 2235.8372    0.9528  0.7755 10.6226  0.0036  0.0426   0.0307   0.0674    0.1089   0.0000   430.3784      -11.7551       22.6387       8.71029     -0.562843      -2.34732    -0.0296913      -4.25118       3.84140      0.152973      0.626350     -0.366819      0.234300    -0.0446383     0.0245988     0.0932247     0.0302964    0.00772305   -0.00214433   0.000437433   0.000198632  -4.03212e-05  -1.26576e-05   3.38378e-06       0.00000       0.00000       0.00000       0.00000       0.00000       0.00000       0.00000       0.00000       0.00000       0.00000       0.00000       0.00000       4.04625       6.86987       6.07916       6.95626       6.11407       4.48766       4.94579       2.37654       2.90318       1.21068       1.29670      0.499344      0.429476      0.222396      0.101491     0.0621349     0.0189664     0.0128392    0.00388840    0.00140688   0.000559116   7.42481e-05   3.67997e-05   4.63542e-06       0.00000       0.00000       0.00000       0.00000       0.00000       0.00000       0.00000       0.00000       0.00000       0.00000       0.00000       0.00000
  12  12 2376.3623    1.3158  0.7608 11.1357  0.0005  0.0357   0.0431   0.0650    0.1298   0.0000   440.2617       3.93417       15.9002       2.92810      -12.4728      -3.73101      -1.20107       1.88020      0.472298      0.677605      0.417022     -0.113931   -0.00266728     -0.121533      0.110698     0.0218618    -0.0115543   -0.00121041    0.00217806   -0.00163057  -0.000241153   4.61017e-05  -1.22792e-05   2.46189e-07       0.00000       0.00000       0.00000       0.00000       0.00000       0.00000       0.00000       0.00000       0.00000       0.00000       0.00000       0.00000       4.43877       5.17653       6.58719       5.10200       4.89771       5.02231       3.16625       2.85798       2.20759       1.25613      0.971557      0.601990      0.303505      0.200142     0.0964133     0.0440503     0.0241199    0.00835887    0.00332429    0.00153678   0.000485750   0.000106448   1.75218e-05   2.36943e-06       0.00000       0.00000       0.00000       0.00000       0.00000       0.00000       0.00000       0.00000       0.00000       0.00000       0.00000       0.00000
  12  14 2654.6454    2.3534  0.8556 11.9840 -0.0154  0.0361   0.0751   0.0727    0.1830   0.0000   434.1545      -6.83302       4.28344       8.23521      -6.17462      0.886638      0.255059      -6.10977      -2.20696      0.397213     -0.656271      0.229015     0.0970180    -0.0231338     0.0475018    -0.0283808    -0.0143318    0.00339550  -0.000961041  -0.000510170   0.000115076  -0.000138477  -1.88327e-05  -5.43766e-06       0.00000       0.00000       0.00000       0.00000       0.00000       0.00000       0.00000       0.00000       0.00000       0.00000       0.00000       0.00000       4.49266       5.95095       6.16525       5.92608       5.20399       4.39608       3.35231       2.74960       1.91898       1.21621      0.895615      0.496846      0.289146      0.177904     0.0886476     0.0375165     0.0221138    0.00793722    0.00296412    0.00110865   0.000377885   8.97619e-05   1.87777e-05   2.97091e-06       0.00000       0.00000       0.00000       0.00000       0.00000       0.00000       0.00000       0.00000       0.00000       0.00000       0.00000       0.00000
  12  16 2934.3900    3.4293  0.8669 12.5804 -0.0073  0.0287   0.1018   0.0687    0.1731   0.0000   439.8899       6.64448       10.1393       3.58462      -4.84825      -3.94529      0.956071      -2.70343       1.12327      -1.85672     -0.529109     -0.900802     0.0522648    -0.0425748    -0.0632412    -0.0572904     0.0140059   -0.00388186   -0.00442037   0.000400295  -0.000223268  -2.23228e-05   1.73823e-05  -1.08070e-06       0.00000       0.00000       0.00000       0.00000       0.00000       0.00000       0.00000       0.00000       0.00000       0.00000       0.00000       0.00000       3.83808       4.76953       4.84835       4.83173       4.01504       3.80081       2.91974       2.22493       1.64029       1.12731      0.724821      0.478152      0.266152      0.132957     0.0743439     0.0383437     0.0158137    0.00669363    0.00275287   0.000946137   0.000279905   6.82573e-05   1.40592e-05   2.41956e-06       0.00000       0.00000       0.00000       0.00000       0.00000       0.00000       0.00000       0.00000       0.00000       0.00000       0.00000       0.00000
  12  17 3073.8749    3.8588  0.8483 13.0414 -0.0074  0.0268   0.1139   0.0733    0.1481   0.0000   428.4707       13.6360       25.1646       3.51166      -4.90073      -7.80624     -0.312913      -1.72212      0.722252      -1.01711     -0.160440     -0.142009     -0.262348      0.148308      0.186469     0.0370035    0.00527898    0.00622603   -0.00280203   3.11380e-05  -0.000692865  -4.23369e-05  -1.92613e-05  -7.89353e-07       0.00000       0.00000       0.00000       0.00000       0.00000       0.00000       0.00000       0.00000       0.00000       0.00000       0.00000       0.00000       3.56612       4.39524       4.39890       4.31708       3.87286       3.47821       2.78081       2.01787       1.67508       1.04856      0.706124      0.422716      0.260489      0.142496     0.0737456     0.0357727     0.0145867    0.00650103    0.00249618   0.000898376   0.000280373   6.00009e-05   1.47835e-05   2.17135e-06       0.00000       0.00000       0.00000       0.00000       0.00000       0.00000       0.00000       0.00000       0.00000       0.00000       0.00000       0.00000
  12  18 3213.3148    3.9968  1.0233 13.4102 -0.0056  0.0334   0.1130   0.0831    0.1452   0.0000   436.5857       17.1956       15.7802      -1.37434      -2.66452      -13.2264      -6.69483      0.192716     0.0397224      -2.24373      0.114375     0.0805261     -0.147963     -0.301643    0.00447874     0.0615761     0.0108959   -0.00836007   -0.00356860   0.000256344  -0.000200635  -0.000125050   1.21484e-05  -1.36357e-06       0.00000       0.00000       0.00000       0.00000       0.00000       0.00000       0.00000       0.00000       0.00000       0.00000       0.00000       0.00000       4.82603       5.60683       5.06730       4.95570       4.99579       4.30667       3.68265       2.82785       2.14123       1.44747      0.951044      0.573847      0.330663      0.185707     0.0885591     0.0440345     0.0177448    0.00776566    0.00264582   0.000973983   0.000297376   7.66185e-05   1.73290e-05   2.46284e-06       0.00000       0.00000       0.00000       0.00000       0.00000       0.00000       0.00000       0.00000       0.00000       0.00000       0.00000       0.00000
  12  19 3352.7925    3.2415  1.6419 12.7361  0.0010  0.0423   0.0726   0.1050    0.1211   0.0000   430.5037       9.68748       10.5147       4.80148      -4.07908      -5.10543      0.222074       1.70656     -0.691994      -1.81759     -0.370193     -0.350534     -0.331921    -0.0419817    -0.0157274      0.163213  -0.000757874   -0.00672769    0.00498692  -0.000378368   9.20205e-05   0.000129444  -9.54941e-06  -1.60029e-06       0.00000       0.00000       0.00000       0.00000       0.00000       0.00000       0.00000       0.00000       0.00000       0.00000       0.00000       0.00000       5.73222       7.16032       7.33134       7.22782       6.38970       5.42390       4.40558       3.42045       2.45164       1.73568       1.06725      0.700611      0.395655      0.225990      0.112965     0.0612354     0.0239931     0.0111146    0.00393977    0.00142913   0.000395337   0.000111224   2.25838e-05   3.47889e-06       0.00000       0.00000       0.00000       0.00000       0.00000       0.00000       0.00000       0.00000       0.00000       0.00000       0.00000       0.00000
  12  20 3492.4882    2.8796  2.4377 11.8475  0.0004  0.0480   0.0514   0.1247    0.1091   0.0000   429.2648       12.0076       16.7672      -19.6766      -1.08869      -14.5748      -13.5816      -2.38629     -0.583908      0.335634      0.285085      -1.02206       1.09390    -0.0543602    -0.0951369    -0.0150332   -0.00232537  -0.000422091    0.00688494   0.000885514  -0.000667620  -0.000170461  -2.43046e-06   3.07008e-06       0.00000       0.00000       0.00000       0.00000       0.00000       0.00000       0.00000       0.00000       0.00000       0.00000       0.00000       0.00000       6.30222       7.60808       8.20259       7.69764       7.05258       6.09983       4.91765       3.71693       2.74906       1.93501       1.22071      0.766585      0.464228      0.251195      0.130440     0.0645080     0.0271634     0.0121231    0.00470339    0.00162671   0.000489443   0.000128308   2.59029e-05   3.65210e-06       0.00000       0.00000       0.00000       0.00000       0.00000       0.00000       0.00000       0.00000       0.00000       0.00000       0.00000       0.00000
  12  21 3632.6259    2.3374  3.6744 11.2956 -0.0029  0.0622   0.0353   0.1591    0.0915   0.0000   437.9477       21.7195      -4.36366      -7.35486      -3.01469      -5.48768      -6.63424      -13.5726       1.80661      -4.10357      -4.02835      -2.16907      0.130960      0.619701      0.191668     0.0152159    -0.0338145    0.00827076   -0.00672315   0.000917513  -5.80268e-05   1.39150e-05   1.53291e-05  -2.30044e-06       0.00000       0.00000       0.00000       0.00000       0.00000       0.00000       0.00000       0.00000       0.00000       0.00000       0.00000       0.00000       8.21334       10.2881       10.4906       10.2826       8.91037       8.11396       6.28088       5.14361       3.64763       2.48789       1.62034       1.00511      0.565572      0.326661      0.165013     0.0812006     0.0367456     0.0154501    0.00563257    0.00208449   0.000629861   0.000162606   3.20975e-05   5.31039e-06       0.00000       0.00000       0.00000       0.00000       0.00000       0.00000       0.00000       0.00000       0.00000       0.00000       0.00000       0.00000
  12  22 3772.5567    1.9649  5.3599 10.9375  0.0007  0.0794   0.0250   0.2031    0.0750   0.0000   420.3621      0.745908       12.1974      -12.5085       16.3836       2.75936      -4.37882       2.28141     -0.865918       1.01804      -1.86156      -2.68704     0.0237691      0.520452    -0.0734804     0.0355189    -0.0128470    0.00113625    0.00761429   -0.00140034  -0.000150391   0.000259425   3.95763e-05   1.17272e-05       0.00000       0.00000       0.00000       0.00000       0.00000       0.00000       0.00000       0.00000       0.00000       0.00000       0.00000       0.00000       10.1825       12.8486       12.8425       12.9545       11.5425       9.92461       8.20977       6.32163       4.69362       3.18299       2.05867       1.31145      0.754559      0.417306      0.216848      0.111455     0.0464687     0.0204023    0.00756195    0.00269160   0.000797828   0.000209066   4.59407e-05   6.88607e-06       0.00000       0.00000       0.00000       0.00000       0.00000       0.00000       0.00000       0.00000       0.00000       0.00000       0.00000       0.00000
  12  23 3913.0005    1.6089  6.9170 10.7312 -0.0017  0.0975   0.0196   0.2559    0.0654   0.0000   435.9261       11.2242      -31.9322      -4.26082       5.18831       15.0049      -9.48459      -9.73319       7.08229       1.98509       2.00042      -1.11958      0.607176     0.0138554     0.0492500     0.0104000   -0.00344251     0.0169875   -0.00322234    0.00364914   0.000512577  -9.92330e-05  -6.26124e-06  -4.25150e-06       0.00000       0.00000       0.00000       0.00000       0.00000       0.00000       0.00000       0.00000       0.00000       0.00000       0.00000       0.00000       12.4490       15.5996       16.1083       15.2472       14.5385       12.1931       9.86883       8.03872       5.54488       4.02397       2.58393       1.60187      0.962174      0.518125      0.271021      0.137553     0.0580958     0.0257272    0.00958771    0.00323138    0.00102752   0.000284487   5.58980e-05   7.97491e-06       0.00000       0.00000       0.00000       0.00000       0.00000       0.00000       0.00000       0.00000       0.00000       0.00000       0.00000       0.00000
  12  24 4053.6299    1.3547  8.9040 10.4601 -0.0012  0.1194   0.0160   0.3232    0.0626   0.0000   441.1115       40.9103       10.5114      -24.8602       25.0362      -25.0618      -14.1197      -8.32011       2.54375      -1.97368      -2.14888      -1.17018       1.08215      0.677585     -0.116324    -0.0283268     0.0759094   -0.00729070    0.00111603   -0.00365209   -0.00218110  -0.000479037  -8.56819e-06   2.54849e-06       0.00000       0.00000       0.00000       0.00000       0.00000       0.00000       0.00000       0.00000       0.00000       0.00000       0.00000       0.00000       14.8580       19.4408       19.4496       19.2050       17.5845       14.8209       12.6088       9.34967       7.08322       4.74693       3.18269       1.98158       1.15202      0.625175      0.334491      0.159736     0.0746380     0.0300399     0.0118758    0.00410720    0.00126444   0.000326153   7.54670e-05   1.06247e-05       0.00000       0.00000       0.00000       0.00000       0.00000       0.00000       0.00000       0.00000       0.00000       0.00000       0.00000       0.00000
  12  25 4194.5575    1.1516 10.5519 10.3169 -0.0017  0.1397   0.0136   0.3877    0.0553   0.0000   442.8612      -6.33676      -21.2903       11.8051      -24.7101     -0.722877       8.04669      -22.6822      -14.3448       13.3861       1.77811      -4.63238       2.60348      0.626678     -0.550256     -0.134493     0.0641029     0.0107371     0.0137435   -0.00485588    0.00129196   0.000655755  -1.44486e-05   1.50850e-05       0.00000       0.00000       0.00000       0.00000       0.00000       0.00000       0.00000       0.00000       0.00000       0.00000       0.00000       0.00000       17.6404       22.6261       23.2520       22.2287       20.6177       17.7810       14.3901       11.4166       8.36775       5.76398       3.77986       2.31989       1.38569      0.776187      0.399162      0.198450     0.0872878     0.0376647     0.0141650    0.00500734    0.00155833   0.000407477   8.38947e-05   1.19448e-05       0.00000       0.00000       0.00000       0.00000       0.00000       0.00000       0.00000       0.00000       0.00000       0.00000       0.00000       0.00000
  12  26 4335.1181    0.9351 12.5095 10.2235 -0.0024  0.1692   0.0116   0.4997    0.0498   0.0000   436.0647       20.6366       56.8988      -11.9733      -2.34772       5.94857       10.5584       5.33483     -0.290606      -3.30082      -4.74011      -1.42720      0.540802     -0.241749     -0.638175      0.107156     -0.117054     0.0686881    0.00398234    -0.0166097   0.000799941   0.000702741   2.96948e-05  -1.26265e-06       0.00000       0.00000       0.00000       0.00000       0.00000       0.00000       0.00000       0.00000       0.00000       0.00000       0.00000       0.00000       21.7489       27.2199       28.6900       27.7245       25.2607       21.6267       17.4798       13.7742       10.1365       6.88629       4.56311       2.88983       1.68139      0.942289      0.506156      0.244315      0.113822     0.0456300     0.0177252    0.00620384    0.00189018   0.000485218   9.94763e-05   1.40652e-05       0.00000       0.00000       0.00000       0.00000       0.00000       0.00000       0.00000       0.00000       0.00000       0.00000       0.00000       0.00000
  12  27 4476.4693    0.7857 15.1930 10.1736 -0.0027  0.2338   0.0101   0.6330    0.0438   0.0000   414.2402       29.4760       29.4630      -37.0510       28.7466       6.41045      -43.2870       22.9437       3.76693      -3.53558      -4.91901      -5.93783      -1.42924     -0.346124      -1.32599     -0.164479     0.0981425   -0.00266974    -0.0615607     0.0122822    0.00125316   0.000548366  -0.000229820  -1.59245e-05       0.00000       0.00000       0.00000       0.00000       0.00000       0.00000       0.00000       0.00000       0.00000       0.00000       0.00000       0.00000       28.7639       37.6022       39.0480       38.0861       34.7076       29.5977       24.4987       18.5247       13.6538       9.63982       6.44077       4.02056       2.42808       1.31658      0.694833      0.352237      0.152809     0.0675846     0.0257633    0.00879602    0.00270143   0.000696726   0.000146231   2.04965e-05       0.00000       0.00000       0.00000       0.00000       0.00000       0.00000       0.00000       0.00000       0.00000       0.00000       0.00000       0.00000
  13  10 2128.4509    0.8386  0.5569 10.2323  0.0065  0.0219   0.0311   0.0570    0.0940   0.0000   440.5333     -0.778247       14.5489       3.21782     0.0324292      0.162894      -3.60136      -2.97358      -1.05022      0.446149      0.124182    -0.0606754     -0.147329    -0.0544979     -0.136930    0.00944086     0.0169966   -0.00569593    0.00277101   0.000948005   0.000391983  -0.000240678  -4.44127e-05   4.20537e-07   3.20349e-06  -2.34013e-07       0.00000       0.00000       0.00000       0.00000       0.00000       0.00000       0.00000       0.00000       0.00000       0.00000       2.70835       3.27572       3.41916       3.35665       3.08733       2.72807       2.24425       1.69462       1.44221       1.00637      0.636355      0.388857      0.267228      0.151828     0.0853190     0.0468790     0.0211292    0.00973803    0.00380677    0.00174931   0.000629004   0.000210728   5.92794e-05   1.34087e-05   2.99838e-06   4.05721e-07       0.00000       0.00000       0.00000       0.00000       0.00000       0.00000       0.00000       0.00000       0.00000       0.00000
  13  11 2271.1340    1.0984  0.7331 10.6456 -0.0060  0.0273   0.0346   0.0608    0.1254   0.0000   433.0620      -4.30832       3.76939       1.74944      -9.77390       4.49048       1.26441     -0.133648       3.88942      -1.95874     -0.520428      0.671297     -0.608308      0.127703     -0.174009    -0.0272277     0.0296817    -0.0314349     0.0117132  -0.000796223   0.000295856  -0.000352897   0.000204819   8.18902e-06  -1.12993e-06   5.52236e-08       0.00000       0.00000       0.00000       0.00000       0.00000       0.00000       0.00000       0.00000       0.00000       0.00000       3.32267       3.96319       4.56712       4.41652       3.84356       3.39421       2.79378       2.03467       1.62965       1.14326      0.718097      0.518184      0.321745      0.176837     0.0961944     0.0562679     0.0277521     0.0127238    0.00518384    0.00225637   0.000832919   0.000271022   7.28754e-05   1.74573e-05   3.49425e-06   4.78281e-07       0.00000       0.00000       0.00000       0.00000       0.00000       0.00000       0.00000       0.00000       0.00000       0.00000
  13  12 2411.9158    1.4266  0.8690 11.1271 -0.0037  0.0279   0.0411   0.0752    0.1236   0.0000   436.6217       1.79471       6.40175      -4.47044      -6.73128      -2.52824      -6.06741       1.59187     -0.353344     -0.812644      0.350203     0.0888452     -0.239478    -0.0298670      0.164046     0.0239735   -0.00878283     0.0134348   -0.00431971   -0.00253942  -6.23098e-05  -3.69361e-05   8.28723e-05  -2.94113e-05   5.04862e-07   1.59152e-06       0.00000       0.00000       0.00000       0.00000       0.00000       0.00000       0.00000       0.00000       0.00000       0.00000       3.32363       4.46600       4.62111       4.58360       4.16674       3.45721       2.83147       2.16803       1.64009       1.10765      0.772029      0.509191      0.308815      0.179517      0.106154     0.0518621     0.0271678     0.0124511    0.00538993    0.00196317   0.000781619   0.000255323   7.64385e-05   1.91791e-05   4.04525e-06   5.77324e-07       0.00000       0.00000       0.00000       0.00000       0.00000       0.00000       0.00000       0.00000       0.00000       0.00000
  13  13 2551.7411    1.8999  1.0357 11.3510 -0.0050  0.0301   0.0512   0.0839    0.2107   0.0000   435.1741      0.242534       10.7634      -3.59365      -3.79774      -8.93915       5.41899       2.76023      -3.12568      -1.35415       1.19824     -0.183605     -0.539004      0.180583      0.123794     0.0376904    -0.0444209    0.00306064     0.0128840   -0.00137067   -0.00117623  -0.000396681   0.000116583  -9.10921e-06   8.24153e-07  -2.78151e-07       0.00000       0.00000       0.00000       0.00000       0.00000       0.00000       0.00000       0.00000       0.00000       0.00000       3.78496       4.51633       4.62088       4.90348       4.30188       3.72121       3.14300       2.41735       1.86972       1.39932      0.907360      0.534540      0.364790      0.214017      0.124750     0.0639373     0.0305070     0.0136896    0.00604054    0.00245868   0.000891600   0.000262675   8.04417e-05   1.90195e-05   3.97867e-06   5.97163e-07       0.00000       0.00000       0.00000       0.00000       0.00000       0.00000       0.00000       0.00000       0.00000       0.00000
  13  14 2691.7756    2.3741  0.9309 12.2843 -0.0087  0.0333   0.0684   0.0718    0.1628   0.0000   438.3695       4.87099       21.9090      -2.16815      -4.38979      -4.84981      0.991650      -4.92531       1.88188      -1.20703     -0.346117      0.523675      0.164409      0.201734    -0.0329042   -0.00506848    0.00813186     0.0125933   -0.00649280  -0.000293440  -0.000141943   4.04876e-05  -6.29275e-05  -2.29765e-06   3.68539e-07  -6.37060e-07       0.00000       0.00000       0.00000       0.00000       0.00000       0.00000       0.00000       0.00000       0.00000       0.00000       4.01158       4.60653       5.25766       4.83698       4.68545       4.00749       3.42327       2.56354       2.04484       1.56518      0.918276      0.640242      0.416034      0.235561      0.131193     0.0723335     0.0362091     0.0140902    0.00667097    0.00273956    0.00107905   0.000328696   8.94952e-05   2.39725e-05   4.62328e-06   5.54085e-07       0.00000       0.00000       0.00000       0.00000       0.00000       0.00000       0.00000       0.00000       0.00000       0.00000
  13  15 2832.2102    3.0669  0.8084 12.4339 -0.0058  0.0270   0.0902   0.0654    0.1889   0.0000   436.8328       13.8367       16.3134      -6.76765       4.16433       4.39168       2.04439      -3.03928     -0.793648      -1.33860      0.948859     -0.250746      0.354939    -0.0570603     0.0828082     0.0199474     0.0140371    0.00319325    0.00392987   -0.00588335   -0.00101076   0.000821982   3.82547e-05  -1.28867e-05   8.68830e-07  -7.78134e-07       0.00000       0.00000       0.00000       0.00000       0.00000       0.00000       0.00000       0.00000       0.00000       0.00000       3.28004       4.05803       4.55316       4.08736       4.00446       3.49643       2.61943       2.24343       1.52847       1.09730      0.824077      0.505106      0.322099      0.189235     0.0985915     0.0534977     0.0269982     0.0115060    0.00556140    0.00214155   0.000740126   0.000265045   8.40118e-05   1.99564e-05   3.52584e-06   4.77039e-07       0.00000       0.00000       0.00000       0.00000       0.00000       0.00000       0.00000       0.00000       0.00000       0.00000
  13  16 2972.7109    3.6537  0.8417 12.9442 -0.0010  0.0275   0.1104   0.0709    0.1748   0.0000   438.0704       7.71678       17.7703       4.07358      -1.36261      -2.31792     -0.432346      -3.91287     0.0435008      -2.90537     -0.941366     0.0337748      0.250289     0.0951274      0.161467    -0.0592386     0.0414490     0.0175460   -0.00286837   0.000693479  -0.000517053  -5.93960e-05   5.20408e-05   4.12815e-05   5.66404e-07   1.40725e-07       0.00000       0.00000       0.00000       0.00000       0.00000       0.00000       0.00000       0.00000       0.00000       0.00000       3.39053       3.98623       4.13965       4.34463       3.88228       3.28551       2.74001       2.24844       1.68622       1.15196      0.792692      0.545206      0.320334      0.186127      0.104522     0.0562094     0.0291789     0.0132228    0.00545601    0.00204510   0.000753987   0.000252700   6.98738e-05   1.73815e-05   3.62032e-06   5.26368e-07       0.00000       0.00000       0.00000       0.00000       0.00000       0.00000       0.00000       0.00000       0.00000       0.00000
  13  17 3112.5821    4.0619  0.7893 13.4651 -0.0136  0.0379   0.1247   0.0625    0.1328   0.0000   436.4206       8.25419       10.8118       7.07656     -0.690792      -10.3697      -1.38023      -7.48319      0.330382      -2.02405       1.68440     -0.247809     -0.554632    -0.0815363     0.0584877     0.0577173    -0.0643478     0.0276026    0.00516895    0.00298290   -0.00114390   0.000266171   3.80078e-05   1.83841e-05  -4.61774e-06  -7.12422e-07       0.00000       0.00000       0.00000       0.00000       0.00000       0.00000       0.00000       0.00000       0.00000       0.00000       5.56797       5.15769       4.96125       6.28671       5.67814       4.39264       3.97235       3.42307       2.22777       1.41483       1.22766      0.913044      0.527563      0.251254      0.135698     0.0839031     0.0493387     0.0219325    0.00826326    0.00270714   0.000871102   0.000242917   6.95872e-05   1.69866e-05   3.34775e-06   5.18402e-07       0.00000       0.00000       0.00000       0.00000       0.00000       0.00000       0.00000       0.00000       0.00000       0.00000
  13  18 3252.4715    3.5530  1.1620 13.4181 -0.0118  0.0353   0.0924   0.0926    0.1375   0.0000   439.4982      -4.63551       18.4153       1.91608      -4.05976      -8.28189       2.28816      -3.77382      -1.60999      -1.22514      -1.42989      -1.05674      0.267906      0.224141      0.117133     0.0223872    -0.0137716     0.0225778  -0.000254229    0.00117122   -0.00131208   0.000257699   6.93103e-06   6.39449e-06   1.95109e-07  -8.56648e-07       0.00000       0.00000       0.00000       0.00000       0.00000       0.00000       0.00000       0.00000       0.00000       0.00000       4.06711       5.09146       5.53903       5.56634       4.74218       4.43584       3.42407       2.75211       2.14819       1.51250      0.968025      0.664374      0.412423      0.235691      0.137128     0.0735939     0.0364046     0.0172981    0.00688758    0.00291119    0.00111677   0.000359763   0.000101087   2.42653e-05   4.75468e-06   7.39507e-07       0.00000       0.00000       0.00000       0.00000       0.00000       0.00000       0.00000       0.00000       0.00000       0.00000
  13  19 3392.4825    3.1276  1.9048 12.5985 -0.0083  0.0434   0.0632   0.1084    0.1006   0.0000   445.9625       6.34009       13.0012      -2.96948      -10.5632      -4.22670       7.59291      -3.08910       2.20842      -1.09182       1.46004    -0.0686792     -0.762071     -0.152835      0.108688    0.00700362   -0.00716354     0.0130842    0.00384147    0.00241168   -0.00128789  -4.57270e-05   0.000348048   1.28221e-05   1.21970e-06   1.64434e-06       0.00000       0.00000       0.00000       0.00000       0.00000       0.00000       0.00000       0.00000       0.00000       0.00000       5.27267       6.45617       6.83276       6.67784       5.94305       5.26581       4.66489       3.41461       2.76600       1.94546       1.31153      0.808631      0.527866      0.305716      0.167844     0.0904920     0.0424726     0.0199726    0.00850820    0.00374084    0.00130241   0.000424134   0.000119423   2.77019e-05   6.24162e-06   8.35080e-07       0.00000       0.00000       0.00000       0.00000       0.00000       0.00000       0.00000       0.00000       0.00000       0.00000
  13  20 3532.5756    2.7157  2.7371 11.9914 -0.0036  0.0516   0.0453   0.1322    0.0893   0.0000   429.2591       10.0418      -1.73535       2.67154      -15.8951      -3.22248      -5.55107      -6.69617      -5.32391      -4.33500      0.783726      -1.71824       1.06555     -0.143450     -0.107921     0.0269686    -0.0648148     0.0134837    -0.0121758    0.00129418   0.000390449   0.000658134   3.13019e-05  -2.99247e-05   4.65754e-06   9.70483e-07       0.00000       0.00000       0.00000       0.00000       0.00000       0.00000       0.00000       0.00000       0.00000       0.00000       6.45062       8.43535       8.83376       8.57306       7.73087       6.89562       5.28641       4.32563       3.09159       2.25275       1.50586      0.986248      0.617552      0.350800      0.195227      0.102244     0.0517455     0.0227208     0.0102125    0.00396536    0.00150228   0.000494279   0.000149448   3.75472e-05   6.92684e-06   1.06644e-06       0.00000       0.00000       0.00000       0.00000       0.00000       0.00000       0.00000       0.00000       0.00000       0.00000
  13  21 3673.1940    2.2449  3.6960 11.5699 -0.0018  0.0608   0.0329   0.1618    0.0742   0.0000   453.7189       5.53781       9.24232       6.13429      -5.43444       5.46261       7.74901      -4.90680      -1.26181      -4.72655     -0.529705      -1.30433      0.296742     -0.364385    -0.0828540     -0.295695     0.0329062     0.0286261   -0.00105289   -0.00571563   0.000965794   0.000572876   4.68127e-05  -4.59054e-05   7.51278e-06   3.08116e-07       0.00000       0.00000       0.00000       0.00000       0.00000       0.00000       0.00000       0.00000       0.00000       0.00000       7.46418       9.16572       9.46132       9.67987       8.74457       7.67423       6.36355       4.87682       3.56383       2.58706       1.84585       1.21155      0.761261      0.430018      0.235197      0.124594     0.0617602     0.0286676     0.0123349    0.00493837    0.00176826   0.000565757   0.000167129   4.09063e-05   8.45307e-06   1.22190e-06       0.00000       0.00000       0.00000       0.00000       0.00000       0.00000       0.00000       0.00000       0.00000       0.00000
  13  22 3813.8340    1.8594  5.5550 11.0503 -0.0030  0.0783   0.0231   0.2092    0.0617   0.0000   450.8850       15.4618       19.3399       1.88329     -0.692722      -7.30553       4.42489      -13.3112      -1.46758     -0.228745       3.55188      0.666403      0.360205      0.384675      0.406353    0.00119485     0.0662653     0.0674508    0.00542629   0.000176542   -0.00433114  -0.000362314  -0.000265613  -8.25377e-05  -1.27451e-05   1.34606e-06       0.00000       0.00000       0.00000       0.00000       0.00000       0.00000       0.00000       0.00000       0.00000       0.00000       9.16298       11.7217       12.0057       11.7626       10.8126       9.56816       8.20038       6.41344       4.82426       3.46596       2.35651       1.58341      0.941033      0.561939      0.298032      0.161954     0.0798846     0.0370173     0.0161596    0.00652417    0.00233431   0.000799467   0.000221952   5.78385e-05   1.17199e-05   1.62623e-06       0.00000       0.00000       0.00000       0.00000       0.00000       0.00000       0.00000       0.00000       0.00000       0.00000
  13  23 3954.5096    1.5458  6.9800 10.7537 -0.0009  0.0932   0.0184   0.2525    0.0604   0.0000   410.0577       44.7587       12.7147      -31.7511      -2.71483       11.3412      -6.11461       11.9873       2.11614      -4.68737      -2.41526       3.48405     0.0622125      -1.24579      0.297116    -0.0284871     -0.165025     0.0355500     0.0218466     0.0148375   -0.00646645   0.000173613  -0.000254784   0.000101253  -1.53824e-05  -3.83852e-06       0.00000       0.00000       0.00000       0.00000       0.00000       0.00000       0.00000       0.00000       0.00000       0.00000       11.6096       14.2029       14.9923       15.0735       13.8850       11.9779       9.48834       7.70033       5.68486       4.12674       2.78656       1.82696       1.14537      0.674589      0.378016      0.200843     0.0983613     0.0453240     0.0190704    0.00764676    0.00275631   0.000901904   0.000265747   6.72511e-05   1.29075e-05   1.83734e-06       0.00000       0.00000       0.00000       0.00000       0.00000       0.00000       0.00000       0.00000       0.00000       0.00000
  13  24 4095.5490    1.3055  9.0205 10.4729 -0.0005  0.1139   0.0147   0.3217    0.0563   0.0000   426.0499       16.6182       21.9976      -9.86183      -10.9301      -2.46293      -15.0826      -3.72363       13.1187       1.90987      -1.72177      0.462348       2.41843      -1.14516     -0.762589    0.00289656      0.193258   -0.00518471    -0.0343954   -0.00965520    0.00427484  -0.000464963   0.000106018   4.09833e-05  -1.79171e-05   2.16580e-06       0.00000       0.00000       0.00000       0.00000       0.00000       0.00000       0.00000       0.00000       0.00000       0.00000       13.8935       17.4090       18.1445       17.8967       16.1429       14.4364       11.8115       9.56202       7.24444       5.18637       3.46833       2.28854       1.37046      0.830891      0.477245      0.237975      0.122555     0.0559103     0.0249032    0.00932284    0.00359043    0.00117678   0.000332598   8.30922e-05   1.61515e-05   2.32554e-06       0.00000       0.00000       0.00000       0.00000       0.00000       0.00000       0.00000       0.00000       0.00000       0.00000
  13  25 4236.6313    1.0393 11.3367 10.3914 -0.0013  0.1503   0.0124   0.4240    0.0486   0.0000   440.5794       45.8453       26.3321      -20.4963       67.3685      -12.0961      0.807769     -0.234975      -16.2138      -10.6141     -0.131209      -1.91210      -1.28675     0.0857825      0.966177    -0.0199385     -0.200853     0.0579924    -0.0144783     0.0173758    0.00253483   -0.00174721  -0.000749136   0.000150412  -3.43041e-05   6.20513e-06       0.00000       0.00000       0.00000       0.00000       0.00000       0.00000       0.00000       0.00000       0.00000       0.00000       17.6258       22.4692       23.6726       23.2335       21.6878       18.5225       15.5962       12.4401       9.31466       6.57670       4.65928       2.95370       1.87833       1.09690      0.603211      0.326073      0.163420     0.0741840     0.0328463     0.0130644    0.00462028    0.00153584   0.000465293   0.000113987   2.31201e-05   3.08318e-06       0.00000       0.00000       0.00000       0.00000       0.00000       0.00000       0.00000       0.00000       0.00000       0.00000
  13  26 4377.9524    0.9197 14.1465 10.2625 -0.0066  0.1911   0.0107   0.5366    0.0448   0.0000   391.9871       1.84648       14.5291       23.1814       65.5968      -1.61352       11.6094      -14.3034      -20.2707      -8.25586       6.25663     -0.295704      -4.92119      0.555583       2.52586      0.296266     0.0685345     -0.132906     0.0457459     0.0334433    0.00424826   2.10310e-05  -0.000330381   0.000321582  -2.36916e-05   1.79033e-06       0.00000       0.00000       0.00000       0.00000       0.00000       0.00000       0.00000       0.00000       0.00000       0.00000       22.4476       28.7900       30.3099       29.2548       27.4240       23.7644       20.0661       15.9213       12.0581       8.70587       5.88097       3.92835       2.38114       1.41608      0.809282      0.415442      0.208005     0.0989667     0.0421445     0.0166706    0.00624247    0.00206165   0.000590174   0.000150107   2.95118e-05   3.92103e-06       0.00000       0.00000       0.00000       0.00000       0.00000       0.00000       0.00000       0.00000       0.00000       0.00000
  14   9 2017.0054    0.5863  0.6152 10.1515 -0.0063  0.0243   0.0206   0.0625    0.0813   0.0000   440.5572      -1.70788       11.4170     -0.303869       4.67620     -0.277958      -2.83102      -1.66991       1.55881     -0.778132      -1.24251    0.00243697     -0.268559     0.0209992    -0.0608560    -0.0274068    -0.0156506     0.0643535    0.00767842   -0.00120540   -0.00146947   0.000296579   0.000246200  -0.000187612  -1.26171e-05   6.24130e-06  -7.44025e-07   4.41110e-09       0.00000       0.00000       0.00000       0.00000       0.00000       0.00000       0.00000       0.00000       2.69788       3.33421       3.44913       3.52407       3.29976       2.75309       2.53965       1.94573       1.51348       1.10465      0.802512      0.535724      0.344939      0.207284      0.126102     0.0700124     0.0342238     0.0191299    0.00870165    0.00395940    0.00152738   0.000605999   0.000198263   6.29684e-05   1.72689e-05   4.17964e-06   8.94637e-07   1.12333e-07       0.00000       0.00000       0.00000       0.00000       0.00000       0.00000       0.00000       0.00000
  14  10 2162.5629    0.8064  0.6452 10.4857 -0.0006  0.0263   0.0268   0.0637    0.0868   0.0000   441.4939       3.39201       8.28979      -5.76020      -4.59923       3.33377      0.952754      -6.05297       4.13561       1.06246     -0.153918     -0.151852    -0.0588960     0.0876703     -0.149326    -0.0319198    -0.0212814    0.00341643    0.00889496  -0.000939675  -6.50652e-05   -0.00146263  -5.87305e-05  -5.60166e-05   7.51652e-06  -3.85303e-06   3.64820e-07  -1.00592e-07       0.00000       0.00000       0.00000       0.00000       0.00000       0.00000       0.00000       0.00000       3.01362       3.44706       3.68277       3.81700       3.37875       3.16026       2.69911       2.03917       1.67526       1.34778      0.835111      0.564999      0.370312      0.241052      0.134929     0.0794442     0.0429350     0.0203300    0.00879511    0.00394147    0.00175813   0.000723552   0.000233955   7.05347e-05   1.67397e-05   4.48799e-06   8.15478e-07   1.16853e-07       0.00000       0.00000       0.00000       0.00000       0.00000       0.00000       0.00000       0.00000
  14  11 2305.6993    1.2161  0.7028 10.8410 -0.0059  0.0275   0.0360   0.0596    0.1127   0.0000   444.0299      -1.91099       11.5456      0.666824       1.69131       1.27651     -0.100489     -0.796308      0.522929     -0.154213      -1.38563      0.902316    -0.0752191    -0.0309504      0.155530    -0.0766847     0.0316074   -0.00481505    -0.0132051    0.00648707   -0.00215637   0.000637772  -0.000125042   9.99299e-05  -1.06899e-05  -1.11228e-06   8.97772e-07  -2.18065e-07       0.00000       0.00000       0.00000       0.00000       0.00000       0.00000       0.00000       0.00000       3.05500       3.78879       3.73030       4.09913       3.29973       3.17444       2.72523       2.47022       1.70521       1.34452      0.941534      0.629709      0.364881      0.249741      0.132573     0.0843796     0.0375832     0.0226517    0.00910908    0.00512359    0.00173675   0.000778043   0.000204540   7.70376e-05   1.87192e-05   4.99542e-06   8.53966e-07   1.50862e-07       0.00000       0.00000       0.00000       0.00000       0.00000       0.00000       0.00000       0.00000
  14  12 2446.7527    1.5073  0.8706 11.3834 -0.0043  0.0286   0.0431   0.0693    0.1139   0.0000   432.0988       1.27786       15.0348       2.88710      -2.47933      -6.50981      0.533208      -1.62620     0.0140553    -0.0774510     0.0665494      -1.01008      0.514419     -0.257040     -0.331131     0.0340580     0.0889450    -0.0214468     0.0149008    0.00180374   -0.00189513  -0.000126217   0.000130275  -2.09539e-05  -8.05599e-06   5.39861e-06   8.39575e-07   5.47509e-08       0.00000       0.00000       0.00000       0.00000       0.00000       0.00000       0.00000       0.00000       2.94933       3.97299       4.17603       4.26035       3.81034       3.40519       2.75761       2.28315       1.73997       1.24526      0.908248      0.596159      0.401896      0.241872      0.136629     0.0824601     0.0418819     0.0218792     0.0106198    0.00437179    0.00186829   0.000742848   0.000238544   8.10998e-05   2.31557e-05   5.38518e-06   1.07184e-06   1.55899e-07       0.00000       0.00000       0.00000       0.00000       0.00000       0.00000       0.00000       0.00000
  14  13 2587.3695    1.9734  0.9711 11.6966 -0.0083  0.0309   0.0522   0.0693    0.1451   0.0000   439.7539       4.03546       18.2976       9.41141      -6.62408      -6.77523      -2.68198      -2.29527       2.07018      -1.69774       1.63379      0.358252    -0.0541473     0.0695034      0.422109     0.0145414    -0.0119579  -0.000680109   -0.00786177    0.00340602    0.00237555   0.000302611  -8.18055e-05   2.61035e-05  -5.23811e-06  -2.09076e-06   3.74058e-08  -1.73243e-07       0.00000       0.00000       0.00000       0.00000       0.00000       0.00000       0.00000       0.00000       3.52984       4.31981       4.61996       4.44495       4.27341       3.50271       3.39037       2.45750       1.98814       1.41222       1.02481      0.730891      0.414207      0.287254      0.154192     0.0892924     0.0446475     0.0217011     0.0117066    0.00459708    0.00214902   0.000744667   0.000253517   8.83989e-05   1.97091e-05   5.54261e-06   1.17922e-06   1.29080e-07       0.00000       0.00000       0.00000       0.00000       0.00000       0.00000       0.00000       0.00000
  14  14 2728.2588    2.6564  0.7439 12.2353 -0.0057  0.0347   0.0833   0.0655    0.1603   0.0000   438.2475       1.19118       3.08969       2.87888      -1.65681      -1.07992       2.42577      -1.21504     -0.458819      -1.28411      0.944978      0.198390      0.475380    -0.0793116     -0.128919     0.0803936    -0.0542211     0.0364307   -0.00102548    0.00259871  -3.22313e-05  -0.000289054   0.000135515   3.29640e-05   1.40961e-05  -6.68512e-07   1.62385e-06  -2.51794e-07       0.00000       0.00000       0.00000       0.00000       0.00000       0.00000       0.00000       0.00000       3.49425       4.98127       4.92788       4.40310       4.62730       3.94315       3.23291       2.75961       1.86220       1.42219       1.14152      0.626763      0.529616      0.277721      0.159519      0.100870     0.0457438     0.0231079     0.0133261    0.00394535    0.00226033   0.000877216   0.000240629   7.98611e-05   3.04604e-05   6.09610e-06   1.24227e-06   1.83130e-07       0.00000       0.00000       0.00000       0.00000       0.00000       0.00000       0.00000       0.00000
  14  15 2869.2532    3.2029  1.0073 12.4745 -0.0107  0.0302   0.0821   0.0709    0.2049   0.0000   437.5254       9.24829       10.9794      -1.65507     -0.814097      -3.69685      -3.35866      -5.88065      0.646844      -1.40753      0.522884      -1.19597      0.889064      0.157108    -0.0152382    -0.0619355     0.0196679     0.0118387   -0.00159998   -0.00190612    0.00197236   0.000429314  -0.000149545  -9.07290e-06   3.37993e-05  -4.63169e-07  -1.29479e-06   1.51771e-07       0.00000       0.00000       0.00000       0.00000       0.00000       0.00000       0.00000       0.00000       3.61064       4.19923       4.32859       4.53543       4.26892       3.82452       3.07401       2.53927       1.92898       1.29602      0.991136      0.726010      0.481559      0.282148      0.156636     0.0860869     0.0486395     0.0245528     0.0112820    0.00487257    0.00189053   0.000696657   0.000250374   8.07787e-05   2.25500e-05   4.90511e-06   9.69383e-07   1.35857e-07       0.00000       0.00000       0.00000       0.00000       0.00000       0.00000       0.00000       0.00000
  14  16 3010.1956    3.6470  0.9705 12.7499 -0.0021  0.0281   0.0946   0.0730    0.1926   0.0000   435.8133       6.22197       10.3706       3.08453       2.62025      -1.01104       1.18821      -4.02228      -1.23932     -0.114473       1.88082     -0.347908     -0.943375      0.234623     0.0311014     0.0655553    -0.0385503     0.0289103     0.0193550  -0.000565759   -0.00375704   0.000990455  -0.000246496  -7.21421e-05   1.49144e-05   3.85438e-06  -1.84250e-06  -4.02073e-08       0.00000       0.00000       0.00000       0.00000       0.00000       0.00000       0.00000       0.00000       3.17653       4.04977       4.37497       4.35056       3.82004       3.42940       2.96742       2.24992       1.70497       1.23250      0.911927      0.598639      0.393939      0.237183      0.137659     0.0766592     0.0391073     0.0201793    0.00967819    0.00441635    0.00183433   0.000712146   0.000240326   7.52597e-05   2.07440e-05   4.71843e-06   9.88929e-07   1.34966e-07       0.00000       0.00000       0.00000       0.00000       0.00000       0.00000       0.00000       0.00000
  14  17 3150.5820    3.8301  0.9540 13.2088 -0.0014  0.0280   0.1040   0.0736    0.1556   0.0000   437.1777       8.47732       10.0591      -7.28358       4.68050      -5.68105      -6.33871      -5.21318      0.409596     -0.453414      0.211123      0.617069     0.0135715     0.0890215     -0.329338     0.0201583    -0.0200781   -0.00411617   -0.00431647    0.00550063    0.00150196   -0.00109067  -0.000726340   3.37121e-05  -2.59191e-06   8.93343e-07  -1.03841e-06  -1.91958e-08       0.00000       0.00000       0.00000       0.00000       0.00000       0.00000       0.00000       0.00000       3.37027       3.88413       4.15136       4.17389       3.69026       3.46976       3.03952       2.34933       1.88760       1.41286      0.957416      0.633047      0.431187      0.257164      0.143198     0.0806116     0.0448573     0.0216553    0.00946141    0.00424025    0.00184533   0.000731172   0.000253714   7.36462e-05   1.97653e-05   4.52812e-06   8.99305e-07   1.20880e-07       0.00000       0.00000       0.00000       0.00000       0.00000       0.00000       0.00000       0.00000
  14  18 3290.9554    3.4475  1.4818 13.1981 -0.0056  0.0385   0.0789   0.0993    0.1131   0.0000   438.1012       17.8972       17.9852      -1.85035      -3.69927      -4.40002       1.16378      -2.24930       2.77092      0.949925     -0.394428    -0.0770543      0.235959     -0.192868     -0.273903      0.104953    -0.0851171    -0.0233970     0.0390821    0.00695091   -0.00189906   -0.00202542   3.89039e-05   6.17211e-05   1.82252e-05  -1.37145e-05  -5.37649e-07   1.04397e-07       0.00000       0.00000       0.00000       0.00000       0.00000       0.00000       0.00000       0.00000       4.33856       5.39567       5.87991       5.86580       5.21037       4.83999       3.92600       2.99745       2.45864       1.80174       1.27942      0.778215      0.536548      0.341851      0.194685      0.111736     0.0617059     0.0289766     0.0131540    0.00587232    0.00262487    0.00101603   0.000346873   0.000108342   3.00384e-05   6.54095e-06   1.33021e-06   1.85008e-07       0.00000       0.00000       0.00000       0.00000       0.00000       0.00000       0.00000       0.00000
  14  19 3431.5165    3.0539  2.0790 12.5938  0.0009  0.0459   0.0569   0.1101    0.0966   0.0000   442.4351       30.4340       16.1629       14.5626       3.21206      -9.01825      -5.59208     -0.554773       2.16708      0.822771      -1.55398      0.413772       1.27835     -0.423822     -0.278164     -0.154990     0.0601103   -0.00990762  -0.000432896   -0.00668167   -0.00267793    0.00167085   4.00908e-05  -0.000123788  -1.82989e-06  -3.28757e-07  -1.14838e-06  -3.01398e-07       0.00000       0.00000       0.00000       0.00000       0.00000       0.00000       0.00000       0.00000       5.35779       6.61808       7.18916       7.25232       6.75346       5.65139       4.85811       3.68656       2.89873       2.13139       1.46721       1.01635      0.644116      0.396115      0.243079      0.135472     0.0694349     0.0351352     0.0169442    0.00736231    0.00296022    0.00114538   0.000404309   0.000122511   3.32772e-05   8.38811e-06   1.67100e-06   2.08690e-07       0.00000       0.00000       0.00000       0.00000       0.00000       0.00000       0.00000       0.00000
  14  20 3572.2624    2.5134  2.9981 11.9004 -0.0083  0.0539   0.0399   0.1333    0.0812   0.0000   426.5693       7.19534       12.5255      -2.36143      -6.70701      -3.11436     -0.763751      -4.29561      -7.05325      0.646836       1.19727      -1.99780     -0.400816      0.216175      0.463516     -0.284439    -0.0692263    -0.0244723     0.0286032    -0.0131387   -0.00220757   0.000545213   0.000560220   0.000106349  -0.000107196   4.95617e-06  -1.34751e-06   3.67472e-07       0.00000       0.00000       0.00000       0.00000       0.00000       0.00000       0.00000       0.00000       6.19613       7.81493       7.92066       8.47281       7.42517       6.72190       5.49344       4.62934       3.42500       2.59436       1.77011       1.22764      0.766434      0.472341      0.280893      0.156030     0.0808349     0.0412465     0.0193923    0.00866672    0.00342033    0.00131828   0.000454024   0.000141656   3.98659e-05   1.00233e-05   1.81973e-06   2.84595e-07       0.00000       0.00000       0.00000       0.00000       0.00000       0.00000       0.00000       0.00000
  14  21 3713.2871    2.1427  4.4003 11.2354 -0.0031  0.0652   0.0278   0.1679    0.0724   0.0000   443.7561       11.6355       27.9867      -6.97718       7.50443      -1.41937      0.680673      -1.52495      -7.48831      0.247750      -4.77459     -0.621810     -0.406010      0.713989     0.0713980     0.0728174     -0.122550     0.0425885    -0.0112067     0.0114133  -0.000988774    0.00169411  -0.000677714  -4.64125e-05   2.24217e-05   2.51593e-05  -4.66124e-06   1.62814e-07       0.00000       0.00000       0.00000       0.00000       0.00000       0.00000       0.00000       0.00000       7.77281       9.93747       10.7785       10.5304       9.47805       8.45156       7.01201       5.52878       4.11479       3.08790       2.09541       1.47761      0.915349      0.576973      0.320206      0.185372     0.0938122     0.0482194     0.0230531     0.0101086    0.00422402    0.00166214   0.000561875   0.000183152   4.74249e-05   1.22428e-05   2.23003e-06   3.06719e-07       0.00000       0.00000       0.00000       0.00000       0.00000       0.00000       0.00000       0.00000
  14  22 3854.3197    1.7616  5.9142 10.9053 -0.0007  0.0807   0.0206   0.2119    0.0613   0.0000   438.1045       2.17798       7.07860      -5.10428      -2.20724      -10.7548       13.5794      -2.89134       4.76991      -2.04272      -8.96507     -0.370442       2.02921     -0.393971     -0.634872     0.0639580    -0.0435739    -0.0495305    0.00714799    -0.0149268   -0.00565434   0.000525200   0.000885359  -7.43065e-05  -7.93319e-05  -6.24603e-07  -1.34560e-08  -1.76266e-07       0.00000       0.00000       0.00000       0.00000       0.00000       0.00000       0.00000       0.00000       8.75732       11.4330       11.7576       11.6787       10.9042       9.84156       8.15482       6.70350       5.17531       3.86862       2.70012       1.83520       1.13115      0.738084      0.415088      0.237383      0.124460     0.0606825     0.0292183     0.0124489    0.00541318    0.00200502   0.000707884   0.000239106   6.39359e-05   1.61209e-05   3.04907e-06   4.21906e-07       0.00000       0.00000       0.00000       0.00000       0.00000       0.00000       0.00000       0.00000
  14  23 3995.4175    1.4583  8.1572 10.6430 -0.0019  0.1015   0.0161   0.2830    0.0546   0.0000   427.5518       10.5618       30.7384      -5.69825       12.3164      -10.7254      -7.46726       1.83214      -8.74293      -2.66723      -6.45557      -3.34028     -0.993950      0.429255     -0.254435      0.547370     -0.169119     -0.161788     0.0264586    -0.0170029   -0.00707147   -0.00550061   0.000815079   0.000695687  -4.55629e-05   3.14261e-06  -2.88960e-06  -4.95788e-07       0.00000       0.00000       0.00000       0.00000       0.00000       0.00000       0.00000       0.00000       11.2547       14.0251       14.8643       14.9792       14.0849       12.6142       10.1885       8.34875       6.45423       4.90264       3.35453       2.28848       1.45152      0.925141      0.552471      0.307029      0.165780     0.0810026     0.0376387     0.0166861    0.00690588    0.00259206   0.000933277   0.000294341   8.10113e-05   2.00844e-05   3.68136e-06   5.06183e-07       0.00000       0.00000       0.00000       0.00000       0.00000       0.00000       0.00000       0.00000
  14  24 4136.7146    1.2359 10.4358 10.3774 -0.0012  0.1270   0.0131   0.3454    0.0525   0.0000   446.3729       25.8080       36.9275      -2.72534      -7.43623       5.02079      -4.38847       5.56210       12.3507      -2.05114      -6.22191       4.70697      0.550795    -0.0966525     -0.396782      0.567472      0.196444     0.0115002    -0.0248139     0.0289834   -0.00489622   -0.00352659   0.000846386   0.000421469  -0.000217115   3.41348e-06   4.06068e-06  -2.40455e-07       0.00000       0.00000       0.00000       0.00000       0.00000       0.00000       0.00000       0.00000       13.8477       18.1102       18.4170       18.6143       17.4966       15.2801       13.2621       10.4641       8.62909       5.96506       4.43355       2.85823       1.91301       1.13628      0.684216      0.381926      0.198896      0.103641     0.0464443     0.0216599    0.00831714    0.00337350    0.00116182   0.000372138   0.000108276   2.40373e-05   5.20608e-06   6.63266e-07       0.00000       0.00000       0.00000       0.00000       0.00000       0.00000       0.00000       0.00000
  14  25 4278.2585    1.0028 12.8548 10.3428 -0.0049  0.1656   0.0114   0.4633    0.0464   0.0000   434.8210       16.6990       13.2078      -25.7763       33.4118      -13.7397       12.1133       1.97474      -5.47987       4.62399       7.71213       2.52129       1.23590     -0.744919      0.566202     -0.342538     0.0409059      0.245342     0.0535012   -0.00645643   -0.00676561    0.00400040    0.00244731   0.000701086  -0.000472711  -5.53739e-05   5.10349e-06   1.36302e-06       0.00000       0.00000       0.00000       0.00000       0.00000       0.00000       0.00000       0.00000       18.3789       22.9887       24.6175       23.9510       22.4751       20.0161       17.2530       13.9602       10.8807       8.11771       5.69614       3.82593       2.48797       1.54906      0.904325      0.512265      0.276619      0.138369     0.0653976     0.0291556     0.0121906    0.00463816    0.00160519   0.000502059   0.000138414   3.28852e-05   6.22996e-06   8.02583e-07       0.00000       0.00000       0.00000       0.00000       0.00000       0.00000       0.00000       0.00000
  14  26 4420.0787    0.8360 14.1049 10.2615 -0.0061  0.1972   0.0097   0.5389    0.0412   0.0000   422.9538       4.78770      -15.7410      -16.9950       10.4421       17.1652       32.9355       11.7866       1.77586      -8.66296       12.8837       4.35582      -2.76867      0.424256      0.241181      0.237387      0.974942     -0.278224     -0.229450     0.0265274    0.00541333    0.00374521   -0.00509331  -0.000920198  -0.000309289   8.87326e-06  -9.85559e-06  -1.62619e-06       0.00000       0.00000       0.00000       0.00000       0.00000       0.00000       0.00000       0.00000       21.3442       27.4136       29.0061       28.6792       26.9430       23.8938       20.3457       16.4704       12.9702       9.74266       6.75569       4.57265       2.98618       1.86066       1.09179      0.619021      0.335009      0.165927     0.0786314     0.0342750     0.0146165    0.00555506    0.00195699   0.000615371   0.000170791   4.09432e-05   7.69037e-06   1.00317e-06       0.00000       0.00000       0.00000       0.00000       0.00000       0.00000       0.00000       0.00000
  14  27 4562.0335    0.6918 17.4084 10.1298 -0.0042  0.2639   0.0076   0.6835    0.0347   0.0000   421.4640       43.1934       61.8487      -60.0078      -2.98340      -2.19883      -24.0046       2.77311      -22.5907       27.5824     -0.851303     -0.875030      -4.92082       2.37533     -0.328998       1.43657     -0.218191     -0.207583    -0.0718360   -0.00660220    -0.0119807   0.000190580   0.000505846   0.000367765  -0.000128783  -6.05715e-06  -2.20821e-05  -1.98053e-06       0.00000       0.00000       0.00000       0.00000       0.00000       0.00000       0.00000       0.00000       27.6728       37.0759       38.0253       38.6477       35.4428       32.1814       27.2284       22.2399       17.1738       13.0013       9.18608       6.23392       4.00757       2.55249       1.48787      0.856438      0.445483      0.225244      0.107688     0.0476520     0.0199692    0.00772118    0.00264234   0.000852716   0.000233572   5.64566e-05   1.06292e-05   1.45374e-06       0.00000       0.00000       0.00000       0.00000       0.00000       0.00000       0.00000       0.00000
  15  10 2195.8478    0.9424  0.6914 10.4952  0.0021  0.0265   0.0271   0.0579    0.1029   0.0000   438.6877       1.52493       19.3418       1.00861      -2.57185      0.841241     -0.837115       2.80500      -1.97776      0.557640      0.751700     -0.184417     -0.454346     -0.209197      0.188631      0.192527    -0.0213023    -0.0217911    -0.0197097    0.00422411    0.00215234   0.000759998   4.65507e-05   7.63723e-05  -5.25887e-05   1.63550e-05   1.69790e-06  -2.91703e-07  -2.09313e-07   2.94744e-08       0.00000       0.00000       0.00000       0.00000       0.00000       0.00000       2.65194       3.54607       3.65561       3.50587       3.25237       2.80820       2.72893       2.17786       1.85502       1.32324      0.974250      0.642585      0.418641      0.274713      0.155530     0.0912395     0.0501677     0.0283967     0.0143124    0.00616903    0.00319485    0.00127476   0.000539432   0.000191728   6.37887e-05   2.03513e-05   5.21344e-06   1.23205e-06   2.70112e-07   3.15299e-08       0.00000       0.00000       0.00000       0.00000       0.00000       0.00000
  15  11 2339.5547    1.2301  0.8717 10.9827 -0.0019  0.0280   0.0326   0.0707    0.1076   0.0000   438.6554       3.17885       14.1559      -2.20256     -0.752406      -4.16443      -2.26128      -1.26018       1.87913       1.76083      0.630630      0.298334      0.484995      0.132985     -0.228030     0.0800133    -0.0457052    -0.0375266   -0.00974661     0.0123247   -0.00349938  -0.000109863  -0.000163863  -0.000195515  -4.24080e-05  -7.05212e-06   1.18352e-06   2.42632e-07  -6.74216e-08  -2.76349e-08       0.00000       0.00000       0.00000       0.00000       0.00000       0.00000       2.90802       3.75309       3.89630       3.88739       3.68943       3.17750       3.03203       2.24893       1.86318       1.28466       1.01794      0.723399      0.483880      0.298243      0.191872      0.105600     0.0588401     0.0298805     0.0152272    0.00806096    0.00338782    0.00154796   0.000556527   0.000209023   7.32142e-05   2.09886e-05   5.70309e-06   1.27734e-06   2.84654e-07   3.23942e-08       0.00000       0.00000       0.00000       0.00000       0.00000       0.00000
  15  12 2481.0495    1.6339  0.9756 11.4011  0.0009  0.0326   0.0425   0.0737    0.1325   0.0000   440.7270      -1.07852       9.76674     0.0866802       1.78854      -5.15265      -1.39693      0.792768       2.68925      -1.15966      0.565017     -0.467317      0.166110     -0.356346    -0.0477622      0.211771    -0.0444390    0.00844715    0.00655475    0.00573999  -0.000106988  -0.000471634   0.000406585   0.000109138   6.40888e-07  -2.60144e-05  -3.03168e-07   2.66601e-06   7.73896e-08  -8.73135e-09       0.00000       0.00000       0.00000       0.00000       0.00000       0.00000       3.23314       4.48935       4.09116       4.29207       4.20416       3.53267       3.44813       2.63766       2.25115       1.62543       1.20683      0.869728      0.507862      0.380664      0.195718      0.135579     0.0626674     0.0364883     0.0175588    0.00809031    0.00398885    0.00153580   0.000643643   0.000239118   6.56943e-05   2.81406e-05   5.83814e-06   1.74521e-06   3.55911e-07   4.38307e-08       0.00000       0.00000       0.00000       0.00000       0.00000       0.00000
  15  13 2622.3237    2.2607  0.9210 11.5040 -0.0044  0.0281   0.0565   0.0616    0.1709   0.0000   440.4800       9.39133       13.0743      -1.39952      -4.06598      0.427828       3.76779       1.45746      -2.78755      -2.94394     -0.162268       1.22031    -0.0317281   -0.00727690     0.0765950    -0.0201894    -0.0201943    -0.0162084   -0.00906868    0.00648402   -0.00236033    0.00120483  -0.000241146   3.35664e-05   2.64322e-05  -9.45659e-06  -3.85211e-07   8.67645e-07   1.02295e-07  -4.81095e-09       0.00000       0.00000       0.00000       0.00000       0.00000       0.00000       2.97604       3.76800       4.00570       3.75017       3.54857       3.15540       3.02457       2.38873       1.98253       1.52182       1.03671      0.755786      0.459380      0.310245      0.185745     0.0976397     0.0599713     0.0318776     0.0157159    0.00741838    0.00353955    0.00154738   0.000591208   0.000211486   7.77740e-05   2.20087e-05   5.51593e-06   1.45643e-06   2.73915e-07   3.17635e-08       0.00000       0.00000       0.00000       0.00000       0.00000       0.00000
  15  15 2905.8376    3.5597  0.8502 12.1564 -0.0029  0.0249   0.0925   0.0601    0.2483   0.0000   442.8574       4.47017       8.90546      0.523388       6.99021      -4.77007      -1.38584       1.97960      0.798155     0.0983880     -0.925943      0.173950    -0.0204061      0.456436      0.104956      0.121469    -0.0389079     0.0105660    0.00922065   -0.00128793    0.00107971   0.000872732  -8.58522e-05  -0.000105700   1.13395e-06   2.66028e-05  -9.53641e-06  -2.59991e-06  -2.56937e-07  -1.12306e-08       0.00000       0.00000       0.00000       0.00000       0.00000       0.00000       2.76677       3.54126       3.52932       3.44488       3.31965       3.15760       2.65971       2.22120       1.63211       1.27566      0.893084      0.681058      0.439908      0.292100      0.164689     0.0961724     0.0523159     0.0259366     0.0134321    0.00656449    0.00267308    0.00120693   0.000478445   0.000173341   6.07866e-05   1.93494e-05   4.89762e-06   1.26539e-06   2.10076e-07   3.01820e-08       0.00000       0.00000       0.00000       0.00000       0.00000       0.00000
  15  16 3047.1235    3.6618  0.8044 13.4486 -0.0177  0.0278   0.1125   0.0637    0.1335   0.0000   444.7235       5.38742       13.8461       3.69264      0.569521       4.07331       2.65570       1.27200      -5.66270      -1.78031      0.359607     -0.195123     -0.862196     0.0620000     -0.110262     0.0204632    -0.0332072     0.0555029    0.00811354  -0.000782857    0.00571675   0.000496899  -0.000752448  -0.000376600   3.71152e-05   2.67026e-05  -1.01702e-05  -8.65932e-07   3.96821e-07   6.55609e-09       0.00000       0.00000       0.00000       0.00000       0.00000       0.00000       3.16643       3.89422       4.19890       4.09990       3.92253       3.49908       3.09383       2.27973       1.99113       1.37679      0.996732      0.712277      0.459980      0.291683      0.178354      0.114835     0.0566624     0.0307200     0.0158761    0.00735776    0.00375722    0.00129865   0.000590628   0.000217800   6.81991e-05   2.22744e-05   5.23294e-06   1.23494e-06   2.47515e-07   2.83645e-08       0.00000       0.00000       0.00000       0.00000       0.00000       0.00000
  15  17 3188.1316    3.8920  1.1336 13.3240 -0.0027  0.0339   0.0997   0.0803    0.1720   0.0000   436.0986       10.0132       13.0463       4.56662       7.15322      -10.5369      0.285220      -1.56241       1.58763      -1.92253      0.175924     -0.607487    -0.0428608      0.332914     0.0577210      0.122907     0.0389539     0.0459946    -0.0209922    0.00381305   -0.00338521   0.000650620   0.000155185   0.000272392  -4.32655e-05   1.56221e-05   1.00353e-05  -9.47306e-07   3.45720e-07  -7.32106e-08       0.00000       0.00000       0.00000       0.00000       0.00000       0.00000       3.23786       4.54392       4.35439       4.71495       4.28131       4.03837       3.19707       2.81897       2.24128       1.69323       1.18635      0.889424      0.522478      0.379947      0.212645      0.135001     0.0712339     0.0407619     0.0198898    0.00926752    0.00445609    0.00177001   0.000698539   0.000259433   8.70498e-05   3.03449e-05   7.14901e-06   1.85539e-06   3.30295e-07   5.12419e-08       0.00000       0.00000       0.00000       0.00000       0.00000       0.00000
  15  18 3328.8591    3.5174  1.6660 12.8038 -0.0024  0.0403   0.0705   0.0986    0.1303   0.0000   433.0885       11.5348       3.18519      -3.29579      -4.58524      -3.45203       3.59855      0.802773      0.104076      -2.54107      0.360604      0.355455      0.113782      0.101623     0.0571854      0.140291    0.00646282     0.0991423  -0.000889305     0.0142339    0.00215559  -0.000743524   2.95750e-05   0.000165421  -5.04758e-05  -2.09888e-05   2.10646e-06  -1.58818e-06  -7.54629e-07   2.81748e-08       0.00000       0.00000       0.00000       0.00000       0.00000       0.00000       4.26669       5.81235       5.87157       6.25245       5.58733       5.02956       4.36684       3.20420       2.75315       1.88695       1.47311      0.956874      0.696049      0.427791      0.264661      0.153086     0.0859258     0.0466913     0.0231513     0.0108714    0.00493673    0.00209664   0.000861394   0.000322427   0.000106491   3.19955e-05   8.77343e-06   1.79229e-06   4.22431e-07   5.44692e-08       0.00000       0.00000       0.00000       0.00000       0.00000       0.00000
  15  19 3470.0939    2.9041  2.2081 12.2487 -0.0020  0.0448   0.0506   0.1114    0.1045   0.0000   439.6049       12.2481       10.3446      0.918991       3.62027       3.60878      0.949839      -7.41329       3.20687      -3.70052     -0.600151       1.10463     -0.264803      -1.24298      0.231590      0.125008     0.0836929    -0.0246242   -0.00493035     0.0131820   -0.00711229  -0.000944990   0.000852781  -0.000470537  -7.50338e-05   2.42994e-05  -6.26109e-06  -3.65883e-06  -2.66681e-07  -4.06561e-08       0.00000       0.00000       0.00000       0.00000       0.00000       0.00000       4.60354       5.81401       6.04440       6.06252       5.97763       5.05823       4.58287       3.66707       3.01262       2.27584       1.59639       1.13358      0.767907      0.482143      0.297278      0.175202     0.0979654     0.0532607     0.0266785     0.0127540    0.00570100    0.00235512   0.000924429   0.000353422   0.000116985   3.48368e-05   9.50577e-06   2.28386e-06   4.44693e-07   5.29065e-08       0.00000       0.00000       0.00000       0.00000       0.00000       0.00000
  15  20 3611.3279    2.4622  3.2415 11.8134 -0.0061  0.0548   0.0366   0.1363    0.0784   0.0000   457.0226       2.61665       15.5125      -7.45176      -14.6529      -1.70568       5.62483      -1.11490      -3.26194      -4.86512     -0.503185      0.602584       1.65607     -0.109774     0.0975720     -0.144517     0.0152983     0.0731060    -0.0469435     0.0277926    0.00268837    0.00278742  -0.000660488   7.28526e-05   0.000116963  -3.06815e-05  -2.42479e-05  -1.66444e-06   4.68403e-07  -6.34375e-08       0.00000       0.00000       0.00000       0.00000       0.00000       0.00000       5.77807       7.10338       7.70889       7.56660       7.25136       6.38161       5.57916       4.61015       3.70927       2.69896       1.97483       1.40837      0.943572      0.594690      0.369743      0.205816      0.122050     0.0631638     0.0333888     0.0160433    0.00710232    0.00301579    0.00118389   0.000415548   0.000150358   4.37907e-05   1.18784e-05   2.68075e-06   5.04007e-07   6.17019e-08       0.00000       0.00000       0.00000       0.00000       0.00000       0.00000
  15  21 3752.6486    2.0025  4.8595 11.1394  0.0007  0.0669   0.0247   0.1805    0.0668   0.0000   436.3558       4.02039      -1.98131      -6.27141       7.47795      -11.0920      -13.8480      -4.31940      0.987435      -1.70010      -1.88356      -2.80658       1.42455     -0.529264      0.286035    -0.0545265      0.198480     -0.189272    -0.0229445     0.0142132     0.0137729    0.00385626   -0.00234257   0.000542867   0.000232915   4.25995e-05  -8.14649e-06   2.43824e-07   3.72418e-07  -2.45109e-08       0.00000       0.00000       0.00000       0.00000       0.00000       0.00000       7.27183       9.01463       9.52979       9.47003       8.99686       8.17579       6.96603       5.67899       4.54085       3.43913       2.53725       1.69157       1.14363      0.740129      0.443345      0.264362      0.146560     0.0781748     0.0384346     0.0183824    0.00804946    0.00354965    0.00140291   0.000514459   0.000168335   5.33593e-05   1.43833e-05   3.23500e-06   6.13855e-07   7.76438e-08       0.00000       0.00000       0.00000       0.00000       0.00000       0.00000
  15  22 3894.2145    1.6872  6.9133 10.7526 -0.0032  0.0849   0.0184   0.2310    0.0592   0.0000   437.7712       3.41230       26.2658      -9.37775      -2.18432      -18.2080       3.28170      -8.32942       2.85191       1.02529      0.848880      -1.50549       2.06304       1.99376      0.377393    -0.0666939     -0.495064    -0.0798807     0.0533057   -0.00460679   -0.00373421    0.00518570    0.00264076  -0.000908106  -7.69721e-06  -2.36276e-05   2.35089e-05   5.87634e-06   6.36475e-07  -8.66983e-08       0.00000       0.00000       0.00000       0.00000       0.00000       0.00000       8.96524       11.3530       11.9032       11.9070       11.0325       10.1048       8.86637       7.30785       5.76546       4.33540       3.20607       2.17349       1.48991      0.939416      0.568304      0.327911      0.185182     0.0986152     0.0490246     0.0244419     0.0103863    0.00476149    0.00182289   0.000680373   0.000223621   6.82914e-05   1.88611e-05   4.23868e-06   8.07002e-07   1.03587e-07       0.00000       0.00000       0.00000       0.00000       0.00000       0.00000
  15  23 4035.9656    1.3838  8.3336 10.6924 -0.0017  0.1043   0.0151   0.2807    0.0488   0.0000   429.5602       4.79101       30.5580       9.72464      -20.6295      -16.7514       4.65292       4.88014     -0.788356      -5.28193       3.92005      -5.49282       1.47255       1.51114      0.122627    -0.0765963      0.259912     0.0260059    -0.0280309    -0.0133736  -0.000816164   -0.00284794   -0.00183752   0.000568159   0.000118743  -4.06911e-05  -4.84578e-07   3.40991e-07  -2.79602e-07   8.22497e-08       0.00000       0.00000       0.00000       0.00000       0.00000       0.00000       10.5314       13.6074       14.6386       14.6641       13.5737       12.4364       10.6844       8.62054       6.95896       5.20529       3.85579       2.62396       1.77350       1.15076      0.693943      0.412360      0.228983      0.124341     0.0616842     0.0296922     0.0134734    0.00584147    0.00232719   0.000869153   0.000286522   8.98460e-05   2.38746e-05   5.37942e-06   1.03255e-06   1.31587e-07       0.00000       0.00000       0.00000       0.00000       0.00000       0.00000
  15  24 4177.4925    1.1459 10.5750 10.4009 -0.0016  0.1270   0.0123   0.3608    0.0480   0.0000   433.8602       28.7483      -8.33965       3.86778      -19.8315      -9.83499      -14.4358       6.48090     -0.156282       5.40551       7.06249      -8.24885      -3.23931       1.11064      0.544954    -0.0371115     -0.502273     0.0394664      0.187914     0.0293807    -0.0154208    0.00216971   -0.00498772   0.000979816  -0.000429935  -0.000248641   3.41513e-05   3.71255e-06  -1.86962e-06  -2.49916e-07       0.00000       0.00000       0.00000       0.00000       0.00000       0.00000       13.2665       17.3525       17.9199       18.4443       17.0888       15.3719       13.2983       10.8406       8.60489       6.41039       4.66484       3.31245       2.21266       1.43075      0.858530      0.500650      0.281535      0.151873     0.0772460     0.0367461     0.0167406    0.00707066    0.00279865    0.00102587   0.000346970   0.000106338   2.81850e-05   6.62173e-06   1.25489e-06   1.63815e-07       0.00000       0.00000       0.00000       0.00000       0.00000       0.00000
  15  25 4319.7308    0.9702 13.4961 10.2836 -0.0029  0.1644   0.0102   0.4661    0.0425   0.0000   446.4330       9.18722       35.6463      -44.1507      -22.5087       4.40923       26.0320      -7.51830       6.07315       10.8584      -3.42049      -2.22024       5.77877      0.279516     -0.282783     -0.862348     -0.243745     0.0658777    -0.0295871    -0.0369606    -0.0249910   -0.00785275   -0.00779618   0.000430818  -0.000169839   0.000156048  -1.24324e-05   1.36364e-05  -3.42474e-07   1.73211e-09       0.00000       0.00000       0.00000       0.00000       0.00000       0.00000       17.3242       21.9241       23.6417       23.2877       21.8873       20.0584       16.8815       14.2630       11.1662       8.35415       6.10906       4.33444       2.92683       1.83686       1.14933      0.669942      0.374108      0.201484      0.102511     0.0502444     0.0225964    0.00958931    0.00373830    0.00140274   0.000473571   0.000142226   3.85800e-05   8.59946e-06   1.52806e-06   1.97881e-07       0.00000       0.00000       0.00000       0.00000       0.00000       0.00000
  15  27 4603.4746    0.6381 17.1045 10.1288 -0.0036  0.2601   0.0073   0.6867    0.0327   0.0000   454.2742      -22.4970       67.0378       26.0063       17.9238       17.2218       10.3809       12.2411       16.7118      -17.9711       9.44595      -1.72857     -0.413708       3.74384     -0.275253     -0.435053    0.00491336     -0.231566      0.368959    -0.0756434    -0.0213379    -0.0228908     0.0149262   -0.00403025   0.000659695  -8.22055e-05   1.78372e-06   3.46930e-06   2.91105e-06   1.41714e-08       0.00000       0.00000       0.00000       0.00000       0.00000       0.00000       26.3800       33.7432       36.2769       36.3644       34.6284       30.4703       26.8354       21.9940       17.6149       13.2192       9.84631       6.80994       4.64019       3.01277       1.85719       1.11227      0.625771      0.342133      0.176637     0.0826433     0.0397261     0.0160994    0.00658225    0.00236152   0.000779057   0.000237051   6.28233e-05   1.39970e-05   2.60902e-06   3.17653e-07       0.00000       0.00000       0.00000       0.00000       0.00000       0.00000
  16   9 2081.5633    0.6512  0.7345 10.2329 -0.0056  0.0283   0.0192   0.0648    0.0887   0.0000   435.8673       2.91090       14.9887      -6.00631      -1.61691       2.52310       2.55153     0.0899507     -0.496609      -1.73315     -0.693113      0.194419      0.217856     -0.374035      0.177276    -0.0524181    -0.0780766   0.000752375    0.00994011    -0.0121291    0.00178170    0.00155127    0.00174234  -0.000210034   4.50803e-07   0.000133670  -2.41205e-05   5.18904e-06   9.84356e-07   2.04759e-07   1.51723e-08   1.33001e-10       0.00000       0.00000       0.00000       0.00000       2.60576       3.53048       3.34585       3.69065       3.42869       3.34890       2.75217       2.38132       1.62439       1.41758      0.981722      0.786701      0.543031      0.367372      0.227339      0.150346     0.0815849     0.0477123     0.0213776     0.0133342    0.00572953    0.00290588    0.00111502   0.000528267   0.000171209   7.21351e-05   1.92392e-05   6.32447e-06   1.58948e-06   3.99287e-07   6.29975e-08   9.91046e-09       0.00000       0.00000       0.00000       0.00000
  16  10 2228.3964    0.9977  0.7484 10.5684  0.0024  0.0258   0.0276   0.0580    0.1119   0.0000   437.6695      -2.74416       11.0692       2.62424     -0.258708      -2.65531      -2.51399       1.17234       4.16542      0.646611      -1.21949      -1.46379     -0.889105      0.584662      0.205018     0.0211337    -0.0319745   -0.00620007     0.0303053   -0.00827405   -0.00747964   -0.00436830   -0.00127643  -0.000694382   0.000312938   2.99335e-05  -2.18672e-05  -1.66000e-06   9.88206e-07   1.00391e-07   1.21090e-07   2.25457e-09       0.00000       0.00000       0.00000       0.00000       2.49138       3.33871       3.36320       3.47831       3.19882       3.02657       2.51890       2.14869       1.69894       1.34016      0.984659      0.690519      0.489950      0.309882      0.204290      0.118233     0.0763762     0.0375109     0.0219960     0.0102744    0.00555031    0.00213907    0.00108704   0.000399097   0.000175170   5.33016e-05   2.00323e-05   5.25974e-06   1.50939e-06   3.18178e-07   5.72447e-08   8.26505e-09       0.00000       0.00000       0.00000       0.00000
  16  12 2514.8687    1.7820  0.8882 11.5525 -0.0010  0.0283   0.0446   0.0647    0.1220   0.0000   444.0667       2.79234       15.8185      -3.37666       3.23625       1.09521       3.59384      -2.49248     -0.822510     0.0198173       2.73594      0.229677      0.278455     0.0353473    -0.0468354    -0.0618092     0.0699318    0.00740696     0.0387392     0.0171802   -0.00386898   0.000293640   0.000592379  -0.000203576  -1.85513e-05   9.74551e-05  -9.52207e-06   8.58929e-07   2.01041e-06   6.27281e-08   8.04373e-08  -2.61170e-09       0.00000       0.00000       0.00000       0.00000       2.72698       3.52592       3.62328       3.52987       3.62817       3.18516       2.93893       2.24986       1.73262       1.34306       1.05014      0.746490      0.523785      0.368907      0.219084      0.138706     0.0778964     0.0424167     0.0228915     0.0111379    0.00535525    0.00247377    0.00107793   0.000451999   0.000178155   5.93267e-05   1.88646e-05   5.91399e-06   1.47089e-06   3.57351e-07   6.81373e-08   7.52208e-09       0.00000       0.00000       0.00000       0.00000
  16  13 2656.9158    2.2495  0.9181 12.0701 -0.0113  0.0265   0.0589   0.0682    0.1277   0.0000   437.5753       2.22766       12.5948      -2.82260      0.671180      -3.46188    -0.0875577      -1.25906     -0.161819      -1.96516     -0.656027      0.194483     -0.783527    -0.0150116      0.261068     -0.197598     0.0853601   4.30554e-05   -0.00381057    -0.0218351    0.00724353    0.00476460   0.000621997   4.92860e-05  -0.000120480  -2.48025e-05  -7.74860e-06  -5.64375e-06  -3.76248e-07  -4.33636e-08  -1.03271e-07  -7.20594e-09       0.00000       0.00000       0.00000       0.00000       2.75512       3.39510       3.53013       3.46485       3.54644       3.22758       2.84644       2.21259       1.72926       1.35975      0.965052      0.761583      0.528150      0.363245      0.228258      0.134658     0.0814389     0.0408579     0.0232319     0.0115457    0.00532727    0.00259158   0.000986943   0.000442924   0.000171191   5.62730e-05   2.01865e-05   5.46766e-06   1.40026e-06   3.41112e-07   5.97396e-08   7.12377e-09       0.00000       0.00000       0.00000       0.00000
  16  14 2799.5589    2.8369  0.7968 12.7023 -0.0011  0.0261   0.0761   0.0586    0.1047   0.0000   439.3215       5.04947       8.71671       2.70812      -2.64160       1.57387       1.41235     -0.794318      0.876910    -0.0804195     -0.770838      0.328480    -0.0456654     -0.691181      0.153579     0.0470635    -0.0310534     0.0483101    -0.0163701     0.0165771   -0.00881118   -0.00363772   9.18769e-05   0.000167662  -6.74160e-06  -4.94090e-05   1.41840e-05  -9.66754e-06   8.35526e-07   2.72368e-07  -4.19229e-08   1.37296e-08       0.00000       0.00000       0.00000       0.00000       2.64446       3.06903       3.14324       3.55795       3.46908       2.98894       2.35294       2.17871       1.88177       1.32395      0.969078      0.681427      0.523454      0.350987      0.205337      0.126336     0.0713174     0.0458474     0.0248116     0.0133995    0.00611319    0.00272833    0.00106213   0.000434772   0.000153367   5.88779e-05   1.73684e-05   5.80024e-06   1.43573e-06   2.98582e-07   5.78105e-08   7.58897e-09       0.00000       0.00000       0.00000       0.00000
  16  15 2941.8417    3.4329  0.9266 12.9397 -0.0093  0.0269   0.0874   0.0664    0.1392   0.0000   439.6088       9.14572       4.39743     -0.323800      -6.98403      0.388513      -1.81735      -5.50115      0.320012       1.27497     -0.352252     -0.758696     -0.933139     -0.196638      0.169963   -0.00105498     0.0133998     0.0695565   0.000865249   -0.00538948    0.00498735  -0.000986778  -0.000308203  -0.000438390  -0.000127927   7.08250e-05  -9.46076e-06  -6.21794e-07  -6.07483e-07   5.63850e-07   8.25276e-08   1.37727e-10       0.00000       0.00000       0.00000       0.00000       2.68578       3.41787       3.37107       3.76237       3.48499       3.28333       2.46516       2.33306       1.78414       1.42865      0.990040      0.710312      0.512009      0.340963      0.211303      0.126026     0.0744524     0.0437472     0.0250514     0.0118616    0.00591109    0.00253253    0.00111596   0.000413580   0.000172987   5.69383e-05   1.90009e-05   5.52919e-06   1.51496e-06   3.37846e-07   5.36223e-08   8.93879e-09       0.00000       0.00000       0.00000       0.00000
  16  16 3083.5612    3.9310  0.8859 13.2414 -0.0137  0.0298   0.1058   0.0633    0.1567   0.0000   441.2674       4.98336       4.89120      -9.13340      -3.91015      -9.54954       2.03537      -6.23516      -3.25107      -2.46455      0.751284      -1.51367     -0.893455      0.492988     -0.392015     -0.171254     0.0483862     0.0180264    -0.0160883   -0.00206539    0.00109341   -0.00360978   0.000260568   0.000262149  -5.17129e-05  -2.80188e-05   9.97228e-06   2.33988e-06  -8.40312e-07  -5.38374e-07   9.52156e-08   2.74374e-09       0.00000       0.00000       0.00000       0.00000       3.09774       3.40217       4.05111       4.14983       3.59851       3.44854       3.14387       2.62789       1.87498       1.46059       1.23911      0.800815      0.522566      0.415570      0.260037      0.131706     0.0801458     0.0511644     0.0259880     0.0126102    0.00560392    0.00284997    0.00145525   0.000616199   0.000203042   6.71579e-05   2.16495e-05   6.60188e-06   1.56585e-06   3.18483e-07   5.76247e-08   7.34641e-09       0.00000       0.00000       0.00000       0.00000
  16  17 3225.0598    3.6370  1.1814 13.2823 -0.0070  0.0334   0.0873   0.0829    0.1402   0.0000   440.6633       12.0702       11.1888      -2.86302      0.125544      -4.39596      -5.98804      -9.54609       3.36601     -0.363584      -2.44985       1.32582       1.00416    -0.0876422   0.000723948    -0.0429902      0.151595  -0.000109178    0.00464101     0.0147303     0.0120441  -0.000446099    0.00109261  -0.000333050  -0.000186064  -2.52378e-06   6.38373e-06  -1.45146e-06  -2.99611e-07  -2.25846e-07   5.13830e-08  -1.98769e-09       0.00000       0.00000       0.00000       0.00000       2.91502       4.14675       3.88578       4.43730       3.92048       3.76008       3.07429       2.86897       2.06146       1.74551       1.16292      0.942940      0.598801      0.418675      0.250866      0.167795     0.0898984     0.0552843     0.0261116     0.0154381    0.00712421    0.00336431    0.00139676   0.000596650   0.000205809   8.38060e-05   2.35251e-05   7.80234e-06   1.82840e-06   4.94757e-07   7.62162e-08   1.26270e-08       0.00000       0.00000       0.00000       0.00000
  16  18 3366.4867    3.2234  1.7472 12.7917 -0.0143  0.0406   0.0640   0.0946    0.1268   0.0000   439.5734       9.55294       18.2889      0.723696       11.1325       4.23469       8.33113      -5.40261      -5.83682      -1.73415      -1.04574      0.437402     -0.779060      0.106481    -0.0433566    -0.0831461    -0.0645821     0.0607906    -0.0452658    -0.0101570    0.00612628    0.00666188    0.00259502   0.000434113  -0.000205089  -1.33972e-05   6.67060e-06   8.59447e-08  -3.79779e-06  -1.33024e-07  -7.23794e-08   8.43258e-09       0.00000       0.00000       0.00000       0.00000       3.81077       4.98371       5.01372       5.26682       4.94569       4.65392       4.02242       3.30249       2.62256       2.06949       1.51255       1.10989      0.758504      0.502565      0.336445      0.195557      0.117492     0.0657181     0.0358380     0.0170668    0.00877220    0.00373538    0.00182478   0.000671063   0.000269921   9.33175e-05   3.16904e-05   8.63689e-06   2.35901e-06   5.25749e-07   9.36577e-08   1.30324e-08       0.00000       0.00000       0.00000       0.00000
  16  19 3508.0148    2.7300  2.7886 11.9450 -0.0006  0.0474   0.0417   0.1234    0.0991   0.0000   437.4994       9.91638       13.6967       2.27779       6.79284      -8.93523      -2.91962      -3.54086      0.773472      -4.22728     0.0673144      -1.73884     0.0873239      0.282053      0.253387      0.355966      0.118834      0.175610     0.0130539     0.0214484   -0.00348030   -0.00173712    0.00109620  -7.27696e-05  -0.000119692   0.000158733   3.98409e-05  -6.71237e-06  -1.85741e-06  -4.51617e-07   1.29433e-07   5.23669e-09       0.00000       0.00000       0.00000       0.00000       4.79308       5.93779       6.23529       6.35615       6.12794       5.48463       4.92019       4.00499       3.22370       2.49804       1.86300       1.32917      0.923974      0.616281      0.386583      0.236561      0.135540     0.0776612     0.0405390     0.0207584     0.0100537    0.00451843    0.00201723   0.000806111   0.000307484   0.000109012   3.41601e-05   1.01585e-05   2.63899e-06   6.06179e-07   1.11396e-07   1.32997e-08       0.00000       0.00000       0.00000       0.00000
  16  20 3649.8516    2.3143  4.1455 11.4225 -0.0017  0.0587   0.0300   0.1561    0.0767   0.0000   435.9440       12.5719       18.8514      -3.07018     -0.935836       1.02609       5.18677      -14.3103      -1.21206      0.999275       2.05293      -3.94935       2.24720       1.24714      0.168678     -0.519900      0.145247    0.00805589    -0.0460907     0.0413546    0.00638634    0.00707771   -0.00382422  -0.000681203   3.97118e-05   8.50248e-05  -3.58339e-05  -1.88627e-05  -3.60921e-06   4.25546e-07   8.59181e-08   2.30972e-08       0.00000       0.00000       0.00000       0.00000       6.13864       7.50921       8.12461       8.09672       7.82536       7.12366       6.09660       5.02392       4.08171       3.10598       2.36381       1.63929       1.14295      0.748396      0.479970      0.295492      0.170436     0.0962664     0.0517293     0.0255266     0.0121944    0.00575374    0.00242066   0.000996071   0.000380758   0.000135184   4.33650e-05   1.29201e-05   3.36791e-06   7.10470e-07   1.32406e-07   1.58338e-08       0.00000       0.00000       0.00000       0.00000
  16  21 3791.5979    1.9246  5.4531 10.9940 -0.0009  0.0705   0.0218   0.1855    0.0634   0.0000   446.4301       5.59902       17.8765      0.342176       9.47111      -15.1965       1.66911      -8.21159       1.33625      -5.17983      -6.72546      0.993517       1.10737      0.647296     0.0398986      0.251623      0.320495     0.0578414     0.0578991    -0.0161289     0.0484467   -0.00821996   -0.00171447  -0.000316683  -0.000322458  -2.62158e-05  -0.000106208  -1.69353e-05  -4.89476e-06   1.80453e-07  -1.35284e-07  -5.49324e-09       0.00000       0.00000       0.00000       0.00000       6.95580       8.66690       9.30223       9.42441       8.91903       8.00229       7.07791       6.10264       4.76349       3.75051       2.77901       2.01046       1.35630      0.886717      0.580861      0.345159      0.209132      0.114109     0.0610666     0.0315365     0.0157503    0.00704108    0.00318697    0.00126758   0.000477402   0.000165515   5.52478e-05   1.55090e-05   4.20273e-06   9.44657e-07   1.63310e-07   2.06843e-08       0.00000       0.00000       0.00000       0.00000
  16  22 3933.5755    1.6052  7.2121 10.6618 -0.0040  0.0854   0.0165   0.2343    0.0553   0.0000   442.9088       20.3568       15.6427      -9.60322      -17.4351      -3.11436       7.74886      -5.16093       6.93334       10.0124      -1.14095      0.698956      0.188701      0.317268     -0.891391      0.244986     -0.102375     0.0588798     0.0146818    -0.0411313     0.0150666    -0.0147764   -0.00353924    0.00201885   0.000995330  -0.000279785  -0.000243155  -1.33649e-05   2.79060e-06   2.13811e-06  -8.20394e-08  -1.02173e-08       0.00000       0.00000       0.00000       0.00000       8.28382       10.6370       11.0410       11.3405       10.9082       9.85426       8.72637       7.18472       5.76184       4.52368       3.35414       2.39225       1.66550       1.11495      0.702026      0.426703      0.254217      0.139917     0.0748608     0.0385239     0.0185268    0.00835837    0.00367697    0.00152362   0.000581713   0.000202556   6.66589e-05   1.94412e-05   5.10970e-06   1.16435e-06   2.13193e-07   2.64112e-08       0.00000       0.00000       0.00000       0.00000
  16  23 4075.6091    1.3209  9.4535 10.4984 -0.0023  0.1073   0.0131   0.2978    0.0480   0.0000   427.3378       27.9680      -10.9701      0.674909       7.14662       6.26765       14.6034      0.624893      -1.90276      -7.09068      -1.34569       2.29952       1.54868     -0.503651      0.757139     -0.807052      0.270584     -0.276626     0.0446089    -0.0701430    -0.0225000   -0.00897370   -0.00706066    0.00318319   0.000140144   0.000167381   4.25221e-05  -1.19737e-06   6.59364e-08  -1.54236e-06   1.59513e-07   1.38405e-08       0.00000       0.00000       0.00000       0.00000       10.5097       13.5569       14.3449       14.8255       13.7946       12.5383       10.8706       9.24130       7.37101       5.62843       4.21741       3.02443       2.09762       1.39271      0.882498      0.541037      0.314552      0.179271     0.0960176     0.0501542     0.0238943     0.0114937    0.00478355    0.00201537   0.000746164   0.000267712   8.51285e-05   2.53526e-05   6.54616e-06   1.44132e-06   2.58450e-07   3.31601e-08       0.00000       0.00000       0.00000       0.00000
  16  24 4217.7502    1.0662 11.3978 10.4565  0.0010  0.1386   0.0114   0.3898    0.0432   0.0000   451.4939     0.0318527      -21.7980      -22.1181      -10.8270       20.8482      -26.4578      -26.1618       14.8882     -0.964995      -5.44766      -3.88912       6.11897      -1.88625      0.348112      0.604566      0.422167      0.115167     -0.231467    -0.0171409     0.0311759    -0.0151731   -0.00200280    0.00545893   0.000835374  -0.000850294  -6.79509e-05   0.000130020  -1.73419e-06  -3.70451e-06  -1.80771e-07  -5.16532e-08       0.00000       0.00000       0.00000       0.00000       13.2262       17.0883       18.2522       18.1915       17.7081       15.7538       14.2140       11.6601       9.44245       7.47820       5.49119       3.97544       2.69590       1.81575       1.16564      0.698343      0.418075      0.234171      0.126528     0.0636435     0.0310972     0.0141925    0.00636391    0.00258579   0.000993229   0.000347767   0.000115511   3.30551e-05   8.60403e-06   1.99409e-06   3.54307e-07   4.16767e-08       0.00000       0.00000       0.00000       0.00000
  16  25 4360.2473    0.9203 13.9461 10.3075 -0.0006  0.1757   0.0095   0.4754    0.0399   0.0000   447.4222       41.0772       21.5844      -34.1315      -11.1851      -6.59363      -7.51786      -17.7419    -0.0123194       3.26646      -5.74197       7.26388       4.08590      -1.42407     -0.448896      0.346630      0.403447     -0.182072     -0.119305      0.102249     0.0484021    -0.0243360    -0.0125399   -0.00189958    0.00103178  -0.000466000  -0.000138111   9.52505e-05  -1.49113e-05  -4.92670e-06   1.06320e-06   8.04709e-08       0.00000       0.00000       0.00000       0.00000       16.9169       21.2073       23.0221       23.3829       22.1902       20.4777       17.6372       14.9962       11.8964       9.17306       7.02518       5.01627       3.48622       2.33055       1.48775      0.918932      0.548528      0.297461      0.164823     0.0831477     0.0407225     0.0192641    0.00813701    0.00338611    0.00130023   0.000444261   0.000147964   4.32940e-05   1.12476e-05   2.41750e-06   4.24601e-07   5.29030e-08       0.00000       0.00000       0.00000       0.00000
  16  26 4502.5096    0.7565 16.2214 10.1890 -0.0024  0.2177   0.0075   0.5800    0.0340   0.0000   420.8980       16.7590       38.8586       18.2752       3.12895       8.89622       10.8588     -0.165422      -6.68290      -4.01311      0.299033      0.876895       5.28230      -1.49000     -0.628319     -0.944034     -0.115194      0.305556      0.389123    -0.0228120    0.00403712     0.0567272   -0.00567343   -0.00311345  -0.000618252   0.000686256   0.000337035   6.52720e-05  -1.86529e-05  -1.83909e-06   5.63517e-07   4.63712e-08       0.00000       0.00000       0.00000       0.00000       20.6356       26.8099       28.6317       29.0295       27.4769       25.6397       21.8472       18.4959       14.7537       11.5365       8.61552       6.25667       4.33991       2.87656       1.87368       1.14108      0.686820      0.378674      0.207309      0.105288     0.0520867     0.0239193     0.0105003    0.00426289    0.00164812   0.000574197   0.000190123   5.42939e-05   1.41794e-05   3.07578e-06   5.34383e-07   6.83927e-08       0.00000       0.00000       0.00000       0.00000
  17  10 2260.3046    1.0701  0.7517 10.7005  0.0024  0.0260   0.0282   0.0565    0.0993   0.0000   438.9536       7.12590       15.8808       3.34216      -3.10524       1.95130      -1.90227    -0.0645440       1.73163      0.463620      -1.19376     -0.210178      0.698784      0.968315     -0.398650     -0.111739     0.0315345    -0.0415391     0.0178194    0.00953117   -0.00444335    0.00222727   -0.00135112  -0.000450291   0.000393338   7.60660e-05   4.72385e-05   1.31746e-05  -1.98866e-06  -2.15677e-06  -2.52249e-07   6.28710e-08  -1.10120e-08   3.98851e-09       0.00000       0.00000       2.49777       2.78649       3.14737       3.38687       3.09744       2.63304       2.62082       2.30150       1.65453       1.35989       1.11806      0.780034      0.537642      0.373699      0.277505      0.157176     0.0878314     0.0546531     0.0343288     0.0176075    0.00793500    0.00398872    0.00212548    0.00100593   0.000414060   0.000154267   5.27342e-05   1.73923e-05   5.23738e-06   1.43282e-06   4.07733e-07   8.35256e-08   1.43310e-08   1.68086e-09       0.00000       0.00000
  17  11 2405.0096    1.4597  0.9553 10.8217 -0.0040  0.0270   0.0352   0.0627    0.1466   0.0000   435.4444       1.12388       11.3497       3.64177       3.13586      -1.42088      -4.66821      -2.11297      0.532899      -1.40959     -0.673151     -0.188515      0.874085     -0.601339      0.265759      0.210083     -0.114765    -0.0315119     0.0182355     0.0298660     0.0121813   -0.00634620    0.00263757   0.000593267  -0.000715852  -4.03453e-05   8.37547e-06  -9.76115e-06  -4.27586e-06   1.12524e-06  -4.83054e-07   6.99981e-08  -2.11250e-08   1.82742e-09       0.00000       0.00000       2.50485       3.33035       3.51825       3.48001       3.27731       2.99727       2.69987       2.29630       1.92223       1.46627       1.12516      0.801759      0.581081      0.375999      0.259295      0.150401     0.0935188     0.0562684     0.0295183     0.0164355    0.00882130    0.00416930    0.00186086   0.000876767   0.000374338   0.000140361   5.18117e-05   1.88935e-05   5.89651e-06   1.57812e-06   4.19050e-07   8.46059e-08   1.64707e-08   1.96070e-09       0.00000       0.00000
  17  12 2548.1481    1.8611  0.8970 11.5791 -0.0144  0.0288   0.0458   0.0606    0.1277   0.0000   440.4921      -2.75335       19.2656       2.35718      -3.93016      -2.20765       5.78559       4.28196      0.494836      -1.28006     0.0257112       1.65728      -1.43382      0.241970      0.382093    -0.0803634      0.115813     0.0349342    -0.0532981   -0.00337346    0.00324012    0.00805778   -0.00261397   2.91062e-06  -0.000201961   0.000254456   3.40565e-05  -1.49852e-05   1.42900e-05  -7.42911e-07  -5.54848e-07   1.97389e-08   5.95092e-09  -3.30684e-09       0.00000       0.00000       2.55997       3.33649       3.35254       3.76713       3.36299       3.09664       2.64676       2.55452       1.97518       1.52621       1.20378      0.922444      0.622685      0.383080      0.245883      0.172231      0.114245     0.0609340     0.0321182     0.0181659    0.00975798    0.00511337    0.00260183   0.000979959   0.000438076   0.000162839   5.72024e-05   1.92706e-05   6.25566e-06   1.79427e-06   4.60148e-07   9.75897e-08   1.61485e-08   2.42253e-09       0.00000       0.00000
  17  13 2691.0517    2.3639  1.0156 12.1798 -0.0119  0.0290   0.0566   0.0708    0.1276   0.0000   440.5868       1.10446       17.7885       6.38478       1.42484      -2.99048       2.21167      0.329158      -1.59086       1.48661      -1.85361       1.08295     -0.519831     -0.172928      0.104994    -0.0104224    -0.0322424     -0.141188     0.0239202    0.00356108     0.0154415   0.000587921   -0.00310611   0.000796001   2.73332e-05  -8.98940e-05   3.30910e-05   2.10118e-06   3.44216e-06  -2.05095e-06  -1.11367e-07   2.72300e-08   1.32250e-09  -3.35174e-09       0.00000       0.00000       2.77523       3.73964       3.99468       3.93494       3.78822       3.13984       3.00258       2.53741       2.09812       1.65692       1.20748      0.894273      0.619198      0.385850      0.260940      0.159307     0.0970747     0.0586914     0.0306687     0.0180794    0.00919627    0.00446696    0.00233326   0.000879693   0.000422691   0.000150671   5.46418e-05   1.99795e-05   5.76203e-06   1.61702e-06   4.44790e-07   1.01036e-07   1.79015e-08   2.03780e-09       0.00000       0.00000
  17  14 2834.3250    3.1043  0.8443 12.5331 -0.0010  0.0245   0.0752   0.0583    0.1198   0.0000   440.6021       3.58869       7.15250      -3.06287      0.376218       2.33483      -5.65020     -0.623166       2.22169     -0.437144    -0.0465716       1.54176      0.488266      0.168640      0.178221      0.342230   -0.00794051    -0.0777059     0.0270339     0.0108678    -0.0146874  -0.000573650    0.00218488  -0.000984759  -0.000144116   0.000154997   6.41392e-06  -2.45003e-05   2.74911e-06  -4.13057e-07  -1.97520e-07   7.39765e-09   1.89012e-08   1.64891e-09       0.00000       0.00000       2.34990       2.81053       3.03585       3.25119       2.97493       2.76206       2.40828       2.07143       1.74782       1.28017       1.03477      0.720238      0.515850      0.362848      0.245676      0.144125     0.0833322     0.0509001     0.0306677     0.0168819    0.00801920    0.00399405    0.00189959   0.000862710   0.000349352   0.000137307   4.69988e-05   1.66192e-05   5.22537e-06   1.46569e-06   3.60546e-07   6.98712e-08   1.37572e-08   1.72671e-09       0.00000       0.00000
  17  16 3119.5410    3.8876  0.8568 13.4141 -0.0103  0.0242   0.1034   0.0624    0.1157   0.0000   441.0518       10.8955       4.70521      -4.93571      -3.45434      -4.39006     0.0195108      -2.66354       2.15272      0.710044      0.418258      0.454753     -0.744480      -1.22325     0.0952368     -0.275354   -0.00403626     0.0568240   0.000357873   0.000721302    0.00220723   -0.00449320   -0.00177419   1.19225e-05   0.000149878  -7.11652e-05   7.59064e-05   4.39981e-05  -1.30816e-06  -4.60591e-07  -5.80030e-07   1.37481e-08   3.14964e-09  -3.15135e-09       0.00000       0.00000       2.12989       2.80254       2.93620       2.85848       2.89511       2.65743       2.31135       1.98772       1.65947       1.28668       1.00925      0.747165      0.490137      0.367229      0.216902      0.150205     0.0892628     0.0499544     0.0296041     0.0150461    0.00774750    0.00377746    0.00178075   0.000791162   0.000326708   0.000131668   4.88806e-05   1.59008e-05   5.50559e-06   1.64029e-06   3.76897e-07   8.91001e-08   1.49926e-08   1.78738e-09       0.00000       0.00000
  17  17 3261.5310    3.6479  1.2852 13.0796 -0.0003  0.0319   0.0794   0.0822    0.1475   0.0000   434.5382       10.2788       18.3199       5.75320      -6.08257      -1.19138       6.83561      -5.76266      -3.48026      -3.78205    -0.0190611      0.187383     -0.601476     -0.253648     -0.196705      0.227472     -0.199365     0.0165843     0.0445123    0.00602099    0.00864484    0.00308852   -0.00146776   -0.00105616   0.000309405   7.11095e-05   0.000156229   7.70526e-06  -1.18149e-05  -1.03728e-06  -4.39717e-07  -6.64977e-08  -6.84904e-09  -2.42032e-09       0.00000       0.00000       2.92252       3.76329       3.86648       4.05915       3.80805       3.59078       3.18780       2.67468       2.12940       1.68646       1.30356      0.929876      0.677215      0.470257      0.312212      0.192881      0.113898     0.0673230     0.0389703     0.0200569     0.0105307    0.00493506    0.00231729    0.00108502   0.000447095   0.000171499   6.59022e-05   2.10451e-05   6.71115e-06   1.92278e-06   4.94391e-07   1.03201e-07   1.84891e-08   2.43540e-09       0.00000       0.00000
  17  18 3403.5013    3.2213  1.8844 12.5228 -0.0042  0.0386   0.0599   0.0988    0.1279   0.0000   440.0111       5.24885       4.85373      -4.12085      0.136744      -7.57859       4.76402      -4.86391     -0.337523      -2.68309      0.946151      -1.79955      0.154765   -0.00858260      0.342130      0.271525   -0.00899151    0.00945242    -0.0428262    0.00701378    -0.0127320    0.00800749   -0.00293566  -0.000369780   0.000893546  -0.000309632   9.56546e-05   5.17799e-05   1.45105e-06   2.16440e-06   5.94532e-07   6.86852e-08  -2.19931e-08  -7.80962e-09       0.00000       0.00000       3.40784       4.60475       4.56189       5.03822       4.55872       4.29303       3.69976       3.12851       2.58929       2.00112       1.56649       1.08722      0.808772      0.523283      0.366381      0.218830      0.138985     0.0811324     0.0454195     0.0254982     0.0123868    0.00641263    0.00285961    0.00131971   0.000528453   0.000221995   7.53152e-05   2.71130e-05   8.25480e-06   2.26498e-06   6.12186e-07   1.18971e-07   2.36770e-08   3.24440e-09       0.00000       0.00000
  17  19 3545.6886    2.6739  2.8792 12.1953 -0.0054  0.0508   0.0425   0.1247    0.0845   0.0000   428.5072       15.7139       10.8065       15.9707      -2.01929      0.625425     -0.955950       4.74310       2.73495      -4.78390     -0.210545       1.14153      0.631701      -1.38790      -1.03357      0.265012    -0.0770287     -0.141487    -0.0875143    -0.0737672     0.0133837   -0.00558856   0.000538717   -0.00226519   -0.00130647  -0.000218115  -0.000121958  -2.72576e-05   1.04195e-05   1.11420e-06   3.64168e-07   3.96389e-08  -1.72038e-08  -3.43916e-09       0.00000       0.00000       4.74917       6.36304       6.81864       6.75915       6.62169       5.97953       5.18408       4.44878       3.45540       2.72772       2.07548       1.50414       1.08324      0.749820      0.486017      0.302861      0.183045      0.107512     0.0585907     0.0328919     0.0163787    0.00800693    0.00390540    0.00161214   0.000732315   0.000279565   0.000101534   3.54344e-05   1.10228e-05   3.28559e-06   8.50968e-07   1.81993e-07   3.07501e-08   3.77657e-09       0.00000       0.00000
  17  20 3687.9403    2.1866  3.9931 11.5429 -0.0048  0.0588   0.0290   0.1553    0.0730   0.0000   442.6942       24.6580      -9.47517      -1.23995      -9.96426      -7.21351      -4.32881      -11.1653      -2.95456      -1.52543     -0.742039      0.278063      -2.37498      0.454100       1.16725     -0.201959   -0.00379469   -0.00686582      0.130467   -0.00453165   -0.00706638    0.00590627   -0.00187913  -0.000997128   0.000442583   4.20224e-05   7.90414e-05  -1.92340e-05  -1.38637e-05   5.71742e-06   8.52031e-07  -3.75949e-07  -4.23291e-08   1.13108e-09       0.00000       0.00000       5.42307       6.96335       7.21432       7.63836       7.22854       6.76975       5.81439       4.89813       4.02107       3.13942       2.36763       1.78463       1.23197      0.867923      0.556077      0.363636      0.217413      0.130210     0.0707067     0.0394605     0.0194939    0.00995564    0.00447743    0.00202514   0.000817704   0.000336117   0.000117983   4.22866e-05   1.28713e-05   3.79604e-06   8.90161e-07   2.02659e-07   3.52229e-08   4.53621e-09       0.00000       0.00000
  17  21 3830.0587    1.8474  5.7713 10.9041 -0.0038  0.0705   0.0199   0.1899    0.0623   0.0000   437.7212       9.89514       14.2446      -1.16412      -5.75120      -2.64840       2.29389      -5.95474      -3.63033       2.84482       2.56110      -2.73848      0.797461      0.990959      0.194828      0.642855    -0.0571760     -0.119210    -0.0180567     0.0779603   -0.00548857     0.0118129   -0.00100499    0.00336338   0.000110058  -0.000192303  -8.74200e-05  -7.05459e-05   1.40885e-05  -2.11035e-06   2.02238e-07  -3.54386e-07   2.19291e-08  -3.94129e-09       0.00000       0.00000       6.84804       8.78155       9.41022       9.61242       9.30553       8.42190       7.26869       6.13178       5.01385       3.85470       2.92007       2.17464       1.50988       1.01961      0.677364      0.431259      0.258334      0.153868     0.0854246     0.0454663     0.0238040     0.0115529    0.00539328    0.00240757   0.000989655   0.000376613   0.000142111   4.92490e-05   1.54740e-05   4.41798e-06   1.10216e-06   2.42054e-07   4.24489e-08   5.08266e-09       0.00000       0.00000
  17  22 3972.6677    1.5377  8.2064 10.4632 -0.0021  0.0902   0.0145   0.2435    0.0546   0.0000   437.3394       3.02334       19.1239      -2.00594      -8.85289      -10.4578       20.2636      -3.26168      -11.4870       1.73474       1.60881      -1.07607      -2.13472     -0.951893     -0.284070      0.166759     -0.286292      0.363345    -0.0941900     -0.102741    0.00489954     0.0126326   -0.00719411    0.00271925   -0.00142407   -0.00141520  -0.000145474   2.71453e-05   5.48782e-05  -5.02729e-06  -1.36499e-07  -1.42974e-07  -1.38707e-08  -3.94446e-09       0.00000       0.00000       8.51813       10.8034       11.6205       11.7054       11.3449       10.5363       9.27941       7.73377       6.30389       4.94590       3.68961       2.77759       1.99958       1.33594      0.884764      0.566143      0.340537      0.197353      0.110319     0.0587480     0.0304397     0.0149907    0.00703838    0.00307538    0.00127760   0.000505496   0.000192247   6.56647e-05   2.05039e-05   5.79533e-06   1.47081e-06   3.19126e-07   5.46204e-08   6.49820e-09       0.00000       0.00000
  17  23 4115.1964    1.2514  9.8443 10.4677 -0.0004  0.1116   0.0123   0.3032    0.0458   0.0000   422.5762       35.4910       33.6098      -26.1517       2.92766       6.91418      -9.67065      -3.56966       8.76809      -1.29413      -3.73211       4.40675      0.746242      -2.18149       1.43307     -0.896063      0.112344     -0.107015     -0.156560     0.0615902    -0.0366202    -0.0305526     0.0185274    0.00323880   0.000301569   0.000394200  -0.000212198  -9.43935e-07  -5.13126e-06  -7.34478e-06   2.44426e-07  -6.54997e-07  -6.67069e-08   5.76035e-09       0.00000       0.00000       10.4180       13.5568       14.3111       14.8747       14.1755       12.9863       11.2805       9.53783       7.86644       6.13410       4.74897       3.37898       2.41227       1.66493       1.07609      0.687948      0.423045      0.246165      0.139576     0.0763097     0.0382743     0.0191226    0.00883876    0.00389638    0.00162686   0.000661059   0.000236672   8.07312e-05   2.55679e-05   7.38143e-06   1.83637e-06   3.89876e-07   6.97445e-08   8.52000e-09       0.00000       0.00000
  17  24 4257.7119    1.0741 12.9538 10.3871 -0.0021  0.1476   0.0103   0.4114    0.0411   0.0000   453.0207       24.7362      -8.46713      -9.96303      -13.1397       6.74182      -6.16765     -0.776625       8.13147     -0.279601     -0.650885      -1.76966       3.05176       2.31559     -0.486114      -1.74756      0.738636      0.873784     -0.219202    -0.0605501     0.0642291     0.0517366   -0.00576383   -0.00777073    0.00453248   0.000703624  -0.000200556   0.000140895   5.62576e-05   1.78795e-06  -5.07977e-06  -6.82566e-07  -3.25573e-08  -7.58308e-09       0.00000       0.00000       13.5831       17.4352       18.8980       19.0180       18.4618       16.8726       14.8069       12.5728       10.3820       8.09143       6.26830       4.57372       3.22565       2.17220       1.44151      0.924058      0.573716      0.336631      0.185745      0.101708     0.0522155     0.0259292     0.0122955    0.00532301    0.00227528   0.000891756   0.000324437   0.000112542   3.53121e-05   1.00283e-05   2.51102e-06   5.29216e-07   9.23632e-08   1.08314e-08       0.00000       0.00000
  18   9 2143.6615    0.7916  0.6538 10.4408 -0.0049  0.0311   0.0248   0.0568    0.0834   0.0000   440.5976    -0.0914882       10.8356       1.07399      0.367539      -1.55180      0.717396      0.498405       3.68101      0.228837   -0.00906851      0.597867      0.422160     -0.185179      0.324878      0.149000     0.0660706    -0.0568948     0.0115424   -0.00215225    -0.0170598   -0.00244168    0.00288376   -0.00101552  -0.000117670  -7.18779e-05  -7.29934e-05   1.81437e-05   1.44636e-05  -6.75443e-06   9.83831e-07   5.62178e-08  -7.15762e-08  -2.27903e-08  -5.64818e-10  -3.70459e-10       2.58549       3.11448       4.17400       3.08146       3.32537       3.64665       2.49946       2.59589       2.30240       1.31915       1.41968      0.978108      0.587330      0.554813      0.343810      0.171958      0.154130     0.0799324     0.0375074     0.0285395     0.0149013    0.00576875    0.00392395    0.00190026   0.000508691   0.000338604   0.000158841   4.87927e-05   1.33730e-05   7.08711e-06   2.68853e-06   6.65018e-07   1.30530e-07   2.12079e-08   3.91944e-09   4.19829e-10
  18  10 2291.5979    1.1099  0.8199 11.0089 -0.0039  0.0272   0.0300   0.0596    0.1025   0.0000   440.8593     -0.331953       11.5135       1.40144      -1.54746      -3.89205      0.834970       2.22210    -0.0810110      0.138877   -0.00582209     -0.824516      -1.01521     0.0519528     -0.233592      0.261160    -0.0488497    -0.0172375     0.0224432    -0.0257741   -0.00571173    -0.0117703   0.000339076  -0.000296591  -0.000576047  -0.000349719   4.18037e-05   1.40362e-05  -2.06940e-05  -3.65094e-06  -2.19078e-06  -2.54147e-07   2.86392e-08   1.51965e-08   6.50796e-10  -8.86941e-10       2.38727       3.06425       3.15000       3.22357       3.04822       3.01220       2.77505       2.23021       1.84896       1.49272       1.21150      0.850807      0.675083      0.436825      0.309104      0.201855      0.125520     0.0784708     0.0431108     0.0253588     0.0130473    0.00634070    0.00328164    0.00153504   0.000682374   0.000294316   0.000129178   4.75356e-05   1.74524e-05   5.86850e-06   1.60449e-06   4.57459e-07   1.16745e-07   2.21867e-08   4.24929e-09   5.08905e-10
  18  11 2436.8724    1.5542  0.8863 11.3765 -0.0018  0.0257   0.0385   0.0613    0.1119   0.0000   441.2576      0.893797       12.7061       1.53824       2.97977       1.68971       1.55887      -1.86033     0.0163804      0.123438     -0.297288     -0.494781       1.91695   -0.00732658    -0.0168655      0.328974      0.130585     -0.146873    -0.0916578     0.0195988     0.0160434    0.00646861   -0.00115367   -0.00326405    0.00103232   4.18130e-05  -0.000163647  -4.21119e-05   3.51388e-06  -3.22455e-07   1.19808e-06   1.84435e-07   1.54224e-07  -2.92743e-08   3.79897e-09   4.18189e-10       2.34457       2.92413       3.28830       3.23608       3.14190       2.88394       2.48738       2.24847       1.81412       1.44346       1.16868      0.780387      0.613435      0.430302      0.280179      0.177192      0.113690     0.0673708     0.0405006     0.0230852     0.0121682    0.00678076    0.00316786    0.00147314   0.000694059   0.000288848   0.000120560   4.77025e-05   1.52699e-05   5.07988e-06   1.60317e-06   4.58126e-07   1.13461e-07   2.10893e-08   3.57276e-09   4.20669e-10
  18  12 2580.8886    1.9302  0.9931 11.9202 -0.0101  0.0262   0.0457   0.0690    0.1135   0.0000   438.3683       5.43943       15.7750       1.51184      0.912911      -2.43788      -1.97611      -1.54970      -2.19449     -0.185130      0.530340      -1.34959     -0.986494     -0.601695     -0.635048    -0.0946617      0.265552     0.0218775     0.0336688     0.0224558   -0.00644590   -0.00515979    0.00549542    0.00152130   -0.00142765   1.68258e-05   0.000337298   2.30151e-05   1.47451e-05   6.13896e-06   4.45749e-07   1.07071e-07   1.14336e-07   7.78139e-09  -3.21505e-09   1.48946e-10       2.27039       3.00529       3.23534       3.23680       3.16615       2.80782       2.60607       2.20127       1.85810       1.49986       1.10372      0.849632      0.605948      0.424145      0.294083      0.186418      0.113894     0.0680631     0.0403913     0.0233355     0.0126469    0.00627476    0.00317558    0.00155759   0.000660122   0.000298568   0.000118595   4.48838e-05   1.63129e-05   5.46396e-06   1.63377e-06   4.37254e-07   1.11577e-07   2.49143e-08   4.05094e-09   4.70622e-10
  18  13 2724.7588    2.5989  0.9468 12.2351 -0.0016  0.0251   0.0594   0.0623    0.1231   0.0000   438.5377       7.97575       19.5248      -3.63285      -2.37392      -1.78427       1.01361       4.19794       1.42044      -3.37191     -0.776683      0.240842      0.455471      0.208390      0.148811   -0.00424381    -0.0456591    -0.0510550     0.0117980    0.00381229    0.00102322    0.00280346   -0.00182546   -0.00164624   0.000163809   0.000446590   9.75217e-05   3.04259e-06  -3.35339e-05   7.22225e-06   1.33929e-06   5.15356e-07   1.57199e-07   3.31345e-08  -1.77186e-09   1.79159e-10       2.19307       2.83711       2.92089       2.88123       2.90240       2.61293       2.39328       2.16664       1.71209       1.49717       1.10637      0.841656      0.582998      0.405817      0.275964      0.174576      0.111470     0.0664503     0.0391043     0.0223604     0.0116417    0.00613795    0.00302050    0.00136185   0.000679829   0.000262333   0.000114337   4.19711e-05   1.44918e-05   4.87852e-06   1.47702e-06   4.01449e-07   1.06439e-07   2.38253e-08   3.63879e-09   4.51683e-10
  18  16 3154.9109    3.8984  1.0015 13.3087 -0.0094  0.0341   0.0949   0.0676    0.1255   0.0000   436.5333       11.9969       12.3120       3.49648      -4.25178    -0.0864194       2.34238      -1.12020       3.58313       1.09052       2.09979     -0.259266      0.912403     -0.721809     0.0597166      0.105929     -0.167045     0.0636407    -0.0411650     0.0596185    0.00594299    0.00335182  -0.000386274   0.000824326   0.000487217   8.60307e-05  -0.000104677  -7.29373e-05   1.91485e-05   5.53722e-06  -1.17188e-06   1.52383e-07   1.25462e-08   1.87262e-09   1.26735e-08   1.33971e-10       3.60498       3.59625       3.21615       4.43057       4.92430       4.06714       2.79511       2.48777       2.76577       2.24605       1.42154      0.800101      0.760450      0.690108      0.467542      0.256602      0.121412     0.0784924     0.0617048     0.0430142     0.0237902     0.0116750    0.00530437    0.00212451   0.000840563   0.000305282   0.000129824   4.58985e-05   1.62195e-05   5.24152e-06   1.55021e-06   4.49269e-07   9.94026e-08   1.98424e-08   4.00862e-09   4.52575e-10
  18  17 3297.4534    3.5165  1.3730 13.2268  0.0001  0.0324   0.0750   0.0823    0.1121   0.0000   436.4621       11.1386       7.51828       1.39187      -1.77602      0.502966       2.54442      -5.36657       1.03291      -1.36670     -0.836237      -2.87269     -0.620560       1.18504     -0.633584     -0.616563     -0.135917      0.112493    -0.0306383     0.0132326     0.0175216     0.0130374    0.00240853   -0.00370581  -0.000960550   0.000624197  -8.90389e-05  -8.16686e-05  -5.85760e-05   1.17813e-05   3.98562e-07  -7.81855e-07  -1.72692e-07   7.45375e-09   9.30437e-09  -9.63441e-10       2.98379       3.76002       3.90176       4.08531       3.91362       3.70865       3.30395       2.77186       2.31573       1.83325       1.42842       1.01870      0.783365      0.563120      0.374266      0.242387      0.148580     0.0901984     0.0528293     0.0292360     0.0161562    0.00845344    0.00387242    0.00192717   0.000763535   0.000378577   0.000137565   5.78643e-05   2.01410e-05   6.46674e-06   1.94750e-06   5.54493e-07   1.32875e-07   2.65538e-08   4.82119e-09   5.77910e-10
  18  18 3440.1227    3.0392  2.0365 12.3893 -0.0013  0.0388   0.0512   0.1000    0.1145   0.0000   439.7007       14.3646       21.6876      -4.79191      -6.91910      -3.34213    -0.0677331      -2.23433       1.44878     -0.851622      -3.37464      0.736889     -0.304795     -0.451821      0.340778      0.550539   -0.00421826    -0.0260271     0.0509613    0.00637159     0.0178495     0.0105710  -0.000305842    0.00168565  -0.000340961   7.01549e-05   0.000191411   1.76134e-07  -1.00008e-05   1.28645e-06   3.69360e-06  -7.27821e-08  -3.91997e-09  -1.57157e-08  -4.55182e-09  -3.81854e-10       3.45979       4.31492       4.46144       4.53143       4.50858       4.35448       3.88979       3.25442       2.61164       2.18144       1.69846       1.29246      0.906132      0.672661      0.426511      0.302430      0.185622      0.113098     0.0662991     0.0358478     0.0191781    0.00976956    0.00467536    0.00226220   0.000977768   0.000440566   0.000173398   6.96379e-05   2.46348e-05   7.76971e-06   2.41766e-06   6.98241e-07   1.56620e-07   3.58512e-08   5.66721e-09   6.94376e-10
  18  19 3582.7489    2.5180  3.4146 11.6816 -0.0050  0.0500   0.0338   0.1369    0.0874   0.0000   441.0880       9.02431       8.91990      -4.35227      -8.17042       5.83961      -2.83924      -2.69849      0.153058     -0.914060      -1.75042     -0.540396      -1.12375     -0.246303      0.394719     0.0973303     -0.304789      0.207953     0.0707734     0.0594515   0.000270519    0.00994845     0.0109373   -0.00992705   0.000280884   0.000195779  -0.000172165   4.16148e-05   2.19270e-05  -1.41358e-05   2.62626e-07   9.23638e-07   1.89249e-07  -2.54978e-08  -1.54018e-08  -1.80816e-10       4.46696       5.72065       6.19707       6.38237       6.21112       5.49820       5.01065       4.19746       3.57512       2.83150       2.19290       1.63372       1.15859      0.808241      0.531779      0.349412      0.225739      0.137053     0.0808871     0.0436741     0.0244812     0.0128939    0.00632076    0.00298693    0.00134013   0.000577169   0.000229151   8.76173e-05   3.14723e-05   1.01154e-05   3.16961e-06   8.58764e-07   2.08318e-07   4.49898e-08   7.76172e-09   8.65232e-10
  18  20 3725.5054    2.1186  4.6845 11.1600 -0.0029  0.0608   0.0243   0.1593    0.0714   0.0000   435.7045       18.8656      -3.31633      -20.9985      -2.78256       6.00376      0.193085      -9.77748      -2.58529       3.33040       2.63241      0.157880     -0.976640      0.369919      -1.44914    -0.0947562      0.122331     -0.245354     0.0819481   4.99889e-05   -0.00830738     0.0110911    -0.0114794   -0.00911010   -0.00293772  -0.000167482   6.99047e-05   0.000181410   3.74223e-05  -1.33743e-05  -2.38671e-06   2.18835e-06   4.19930e-07  -4.36684e-08   5.13889e-09  -1.59229e-10       5.39612       6.76001       7.35836       7.48096       7.40021       6.74587       5.88266       5.14023       4.30800       3.46006       2.62272       1.96018       1.40587       1.02457      0.677796      0.430760      0.277992      0.167467     0.0988631     0.0552312     0.0314952     0.0158358    0.00809958    0.00367782    0.00163528   0.000702752   0.000292940   0.000106642   3.91799e-05   1.25697e-05   4.00779e-06   1.07528e-06   2.59103e-07   5.53540e-08   9.02227e-09   1.05549e-09
  18  21 3868.3195    1.7961  6.3945 10.7984  0.0000  0.0735   0.0180   0.2029    0.0565   0.0000   430.3823       10.6206       3.85956      -7.17181       7.47449      -1.28786      -3.30841      -8.86488      -5.40356       1.47297    -0.0526079      -5.38227      0.571958       1.38177     -0.520892     -0.309840      0.313943    -0.0420536    -0.0867820    -0.0422912    -0.0534264    -0.0126842   -0.00122554    0.00474336   0.000503026  -1.62438e-05  -0.000105444  -1.91964e-05  -4.02373e-05  -8.34467e-06   4.69373e-06   5.21536e-07   5.34748e-08   1.20415e-07  -3.77420e-09   2.40533e-09       6.32075       8.17578       8.75232       8.91611       8.85796       8.12006       7.27541       6.08511       5.19813       4.08790       3.16632       2.36402       1.73083       1.21463      0.817399      0.543295      0.328680      0.206876      0.117852     0.0681153     0.0366197     0.0185834    0.00943494    0.00428865    0.00200642   0.000817421   0.000347644   0.000127854   4.75774e-05   1.59729e-05   4.68232e-06   1.35105e-06   3.22939e-07   6.92511e-08   1.20255e-08   1.34539e-09
  18  22 4011.1210    1.4448  7.8605 10.6184 -0.0034  0.0908   0.0140   0.2382    0.0479   0.0000   443.4068       2.64001       8.35504      -27.0721      -10.1135       4.04608      -2.37417      -5.48057       6.42154      -6.13887      -3.40639      -2.08318       5.82901       2.16789      0.697236     -0.830465      0.112806      0.158534    -0.0472313     -0.132640     0.0360742     0.0424034    -0.0261587   -0.00152424   -0.00128212    0.00142566  -0.000990412   0.000135739   5.76322e-05  -3.85656e-05   7.71929e-07  -9.72837e-07   2.92490e-07  -1.16998e-07  -2.69152e-08   2.87282e-09       7.90116       10.2307       10.6576       11.1051       10.8227       9.88692       8.98743       7.62765       6.45820       5.14004       3.98467       3.02106       2.13985       1.51172       1.04275      0.670803      0.414256      0.254470      0.149068     0.0854005     0.0454033     0.0234627     0.0114179    0.00553644    0.00245832    0.00108339   0.000422746   0.000162036   5.73734e-05   1.96158e-05   5.89784e-06   1.62236e-06   3.95213e-07   8.56369e-08   1.46922e-08   1.69325e-09
  18  23 4153.9025    1.1933 10.2490 10.4881 -0.0020  0.1143   0.0114   0.3156    0.0414   0.0000   419.1362       3.71008       39.4906      -10.4127      -2.86479      -2.31600      -3.03677      -17.5281       22.9246      -11.9091      -3.79382     0.0792492      0.801683      -2.22828      -1.34916      0.352017      0.432787    -0.0310386     -0.164920      0.160048     0.0563109     0.0144283   -0.00307115    0.00294497    0.00479100   -0.00144389  -0.000149103  -0.000178239   0.000146892   2.30972e-05   1.19027e-06  -2.14717e-07  -5.46220e-07   1.02730e-07  -1.36469e-08  -2.04656e-09       9.85870       12.7392       13.9078       13.9408       13.5317       12.4351       11.3263       9.75373       8.08290       6.43540       5.00995       3.75573       2.70310       1.92958       1.29152      0.851808      0.528387      0.317747      0.187613      0.108348     0.0579508     0.0294963     0.0150192    0.00730146    0.00322515    0.00141042   0.000572883   0.000218331   7.75104e-05   2.55299e-05   7.77138e-06   2.16003e-06   5.13967e-07   1.08106e-07   1.80079e-08   2.05556e-09
  18  24 4297.0952    0.9679 12.4986 10.4407 -0.0035  0.1474   0.0096   0.4138    0.0372   0.0000   441.5553       36.7655      -14.1585      -14.3864       12.0809       28.6182      -30.9653      -14.4118       24.9171      0.836243      -4.21927      -2.66027      -2.74661      0.325285      0.952742     -0.357623     -0.138105     0.0169575      0.373862      0.259134     0.0211843   -0.00911583    0.00952523   -0.00930593   0.000179883   -0.00325039   0.000302723  -0.000330507   0.000116591  -8.32863e-05  -8.62721e-06   3.74636e-06   1.19619e-06   1.89471e-07   2.80929e-08   1.09554e-09       12.6698       16.2076       17.8746       17.9328       17.4909       16.1574       14.4253       12.5961       10.2434       8.39517       6.47074       4.78510       3.56359       2.46159       1.68191       1.10630      0.685382      0.422393      0.246484      0.140483     0.0761323     0.0391224     0.0196443    0.00935951    0.00420760    0.00182387   0.000740686   0.000283441   0.000102421   3.36414e-05   9.96298e-06   2.79836e-06   6.90072e-07   1.40020e-07   2.27177e-08   2.64574e-09
  18  25 4440.1056    0.8142 14.0899 10.3008 -0.0048  0.1821   0.0082   0.4842    0.0347   0.0000   409.9880      -4.95011       38.6390       27.4890      -5.28638      -43.8356       19.3423       10.6082      -9.72468      -11.1446      -3.00072     -0.406711       3.01018       3.00529       2.42314      0.843123      0.498880      -1.69358      0.245142     0.0720203     -0.156125    -0.0208443     0.0142281   -0.00902415   -0.00983482    0.00440002   0.000834055   -0.00114131  -0.000276463   9.52793e-05   1.09302e-05  -1.34578e-06   7.62446e-07   9.04155e-08   7.14369e-09  -9.77037e-10       15.5498       20.1069       22.0974       22.1778       21.8079       20.2568       17.6810       15.4750       12.8551       10.2411       8.05701       6.03228       4.34004       3.04105       2.06251       1.36137      0.855937      0.530586      0.311832      0.172006     0.0956233     0.0493267     0.0244810     0.0116631    0.00526918    0.00230340   0.000916129   0.000348466   0.000127479   4.18909e-05   1.29140e-05   3.57824e-06   8.56004e-07   1.74366e-07   2.86126e-08   3.32452e-09
  18  26 4583.3692    0.6725 17.7607 10.1920 -0.0063  0.2453   0.0064   0.6251    0.0284   0.0000   409.1072       26.0265       11.4091      -17.7418       71.1724       8.04373     0.0740857      -73.0245      -1.76012       18.5049      -11.7996       6.65207       10.0786      -5.86668      -3.76946      0.530237       1.14720      0.845110      0.193111     -0.113805      0.229779     -0.125047     0.0618661    0.00476879    0.00661813   -0.00121236   0.000905010    0.00101839  -3.02308e-05   4.75504e-05  -1.61115e-06  -1.50796e-05  -1.95490e-06   1.00239e-06   3.50450e-08  -1.15000e-08       20.7146       26.7240       28.9570       29.8686       28.9366       26.8705       23.8365       20.8034       16.9720       14.0023       10.6062       8.26293       5.89182       4.12430       2.84923       1.85815       1.21132      0.733265      0.432267      0.250188      0.133656     0.0700544     0.0356480     0.0168506    0.00776460    0.00323672    0.00134678   0.000506721   0.000178468   5.97245e-05   1.78738e-05   4.71577e-06   1.15725e-06   2.41852e-07   3.81575e-08   4.60550e-09
  19   8 2021.7795    0.6483  0.4977 10.2784 -0.0158  0.0232   0.0228   0.0478    0.0677   0.0000   436.2955      -1.00017       14.8802     -0.270221     -0.430910      -2.65274     -0.251672      -1.00316      -1.17787      0.900568      0.914600     -0.150924    -0.0750446     -0.139454      0.416082     0.0970922    -0.0517159     0.0589321    0.00858041    -0.0375074    0.00585615   -0.00604456   -0.00265226   -0.00353840   0.000483935  -0.000208679   1.95750e-05   2.78206e-05  -1.84707e-05  -2.74996e-06  -4.78902e-06   1.02563e-06  -4.14525e-07  -2.83788e-08  -6.29107e-09   6.98265e-09       1.75192       2.42351       2.46227       2.64109       2.60755       2.03318       2.41056       1.67302       1.79810       1.12478       1.07914      0.773273      0.539869      0.401824      0.249232      0.194064      0.108584     0.0696265     0.0419789     0.0255802     0.0154242    0.00699474    0.00418965    0.00196638    0.00102430   0.000485077   0.000191785   8.44506e-05   2.98935e-05   1.10630e-05   4.04737e-06   1.15133e-06   4.16667e-07   1.01810e-07   1.96711e-08   5.50695e-09
  19  10 2322.3355    1.2334  0.8136 10.9342 -0.0045  0.0252   0.0308   0.0555    0.0994   0.0000   434.6139      -2.13162       17.5308       4.07130      -5.88443      -2.79112      -1.96564      -1.03657     -0.104206      -1.94362      0.274332      -1.17991      0.264117      0.206852    -0.0408380     0.0515682     0.0356765    -0.0502310     0.0268794     0.0450925    -0.0243824     0.0103515    0.00551224    0.00213985   0.000809466    0.00123312  -0.000329326  -0.000148393   4.38835e-06   4.72637e-06  -9.80162e-08  -6.56074e-07  -8.71352e-07  -1.32723e-08  -2.06057e-08   1.15654e-10       2.20599       2.60897       2.87921       3.13041       2.56659       2.48113       2.46229       2.19331       1.74898       1.56192       1.20658      0.942285      0.628429      0.479754      0.318238      0.215479      0.129586     0.0864417     0.0512337     0.0295812     0.0157745    0.00954156    0.00456782    0.00239285    0.00104656   0.000561909   0.000242153   0.000107810   3.81750e-05   1.48886e-05   4.55436e-06   1.45802e-06   3.96897e-07   1.03014e-07   2.27327e-08   5.16982e-09
  19  11 2468.1755    1.6569  0.9180 11.3914  0.0007  0.0258   0.0382   0.0631    0.1130   0.0000   439.5081       4.77945       11.8830       2.17004      0.348674      -5.05918     -0.857068     -0.929205      -1.36611      -3.42503      0.808900     -0.616721     -0.588116      0.421732      0.418524     -0.181756     0.0551171      0.116084     0.0279913   -0.00549903     0.0152537    -0.0158955  -0.000777327    0.00240594   0.000801548  -0.000398532   0.000177564   8.03578e-05  -2.15494e-05  -8.15708e-06  -3.14934e-06   1.62785e-06  -1.42361e-07  -2.51513e-07   2.13996e-09  -3.83634e-09       1.98497       2.70765       3.05909       2.83917       3.01300       2.76717       2.35745       2.13738       1.69856       1.43452       1.13755      0.842884      0.629907      0.413111      0.308967      0.192111      0.131754     0.0820962     0.0502460     0.0300738     0.0155110    0.00939437    0.00457843    0.00232015    0.00109960   0.000517728   0.000231716   9.22118e-05   3.62247e-05   1.40767e-05   4.50548e-06   1.65502e-06   4.89905e-07   1.29232e-07   3.39654e-08   6.36551e-09
  19  12 2613.1194    2.1064  0.8817 12.0444 -0.0083  0.0276   0.0537   0.0584    0.1178   0.0000   436.3840       5.14507       17.3413      -2.82354       1.66930       1.88495     -0.948003     -0.712732     -0.504799      -4.48998      0.139612       1.00186     0.0894308     -0.529138      0.628098      0.256222     -0.120250    -0.0729701     -0.111535   -0.00176331    -0.0178780    0.00228331    0.00347886   0.000577071   0.000570029   0.000861522  -2.27501e-05  -0.000149303   4.22530e-05  -1.26528e-05   4.61551e-06   6.21112e-07   1.08564e-07   2.96933e-08  -2.11764e-08   7.88519e-09       2.59013       3.36424       3.42093       3.46590       2.91595       2.89233       2.49482       2.54880       2.20388       1.96896       1.51417       1.12957      0.758025      0.557125      0.343972      0.227272      0.143185     0.0849467     0.0521710     0.0321089     0.0166140    0.00965485    0.00478743    0.00241115    0.00107942   0.000559285   0.000212329   9.80781e-05   3.71445e-05   1.42842e-05   4.16800e-06   1.44434e-06   4.46345e-07   1.16771e-07   2.53808e-08   5.16685e-09
  19  13 2758.0026    2.7607  0.8753 12.5215 -0.0124  0.0295   0.0687   0.0594    0.1153   0.0000   438.9735       3.95928       8.70369      -1.68033      -1.57284      -2.98547      0.900926      -3.22126    -0.0621561      -3.01343      0.495978       2.03691     -0.809420     -0.252772     0.0430831     0.0776574     -0.233178   -0.00268855   -0.00791290     0.0248894    0.00910460    -0.0117197  -0.000517999   -0.00306706  -6.57407e-05  -0.000375593  -0.000214594  -3.89952e-05   1.63161e-05   1.25558e-05   2.96583e-06   2.38881e-06   7.77974e-07   1.96639e-08  -1.41239e-08  -3.75724e-09       3.06281       3.82707       3.99226       3.99344       3.14466       2.54592       2.89270       2.94982       2.64531       2.22403       1.84884       1.38259      0.915836      0.576491      0.396146      0.249821      0.145824     0.0797150     0.0505488     0.0331146     0.0179614    0.00907113    0.00417338    0.00245493    0.00127180   0.000634325   0.000275814   0.000109946   3.91556e-05   1.36339e-05   4.29234e-06   1.40340e-06   4.00894e-07   1.00344e-07   2.44833e-08   5.02778e-09
  19  14 2902.5896    3.4495  0.7641 12.9505  0.0004  0.0234   0.0824   0.0506    0.1040   0.0000   437.6087       4.69860       12.9825      -3.69249      -2.48277      -3.41724     -0.535735     -0.562206       2.56174      -2.32024     -0.705260      0.841795    -0.0523840     -0.584473     -0.227379    -0.0726340    0.00735845    -0.0488152   -0.00830290    0.00403866    0.00383381   -0.00334572    0.00740503   0.000914342   0.000243563   0.000240892  -0.000200894   1.93788e-06   1.38145e-05   3.95972e-06  -2.91260e-06  -2.44357e-06   6.21037e-07  -1.12098e-07   8.24691e-09   2.42115e-09       2.47575       3.29392       3.78168       3.95940       3.74749       3.33883       2.87103       2.30949       1.85023       1.41628       1.06776      0.765154      0.539899      0.392568      0.274259      0.181313      0.110833     0.0683116     0.0420310     0.0247754     0.0147229    0.00766139    0.00396677    0.00195299   0.000959304   0.000412838   0.000195544   7.67337e-05   3.02773e-05   1.07168e-05   3.79699e-06   1.15616e-06   3.41222e-07   8.86371e-08   1.99137e-08   4.26622e-09
  19  15 3046.6335    3.8604  0.8709 13.1415 -0.0070  0.0251   0.0927   0.0593    0.1224   0.0000   442.3161       4.49825       17.5465       1.52307      -4.15457      -4.64492      -1.47020      -4.54680      -3.70582     -0.980716      0.624457     -0.867231      0.500400      0.251329     -0.223319     -0.330017    -0.0579081     0.0724370     -0.142681    -0.0587041     0.0141384    0.00144120   -0.00113973   -0.00152855   0.000444275  -2.39929e-05   8.06839e-05  -7.99495e-05   1.42570e-05  -1.32722e-05  -6.90988e-06   1.29005e-06  -5.35383e-07  -2.20650e-07  -3.94749e-08  -1.11529e-09       2.01095       2.76687       2.79367       2.84453       2.89295       2.57722       2.57377       2.13640       1.79077       1.35827       1.10564      0.835295      0.649046      0.457726      0.333350      0.220272      0.143784     0.0808785     0.0564475     0.0281255     0.0187737    0.00853761    0.00485029    0.00240899    0.00110120   0.000583458   0.000210644   0.000102049   3.71863e-05   1.36276e-05   5.44674e-06   1.39329e-06   5.18848e-07   1.21184e-07   3.13321e-08   6.74274e-09
  19  16 3189.9686    3.9204  1.1615 13.2355 -0.0136  0.0305   0.0833   0.0673    0.1279   0.0000   439.3702       12.1765       12.4318      -1.51618      -2.14285      -2.51398      -2.40592      -1.81381     -0.685650      -4.43338      0.745984      0.968686     -0.582950     -0.518546      0.141315      0.303769     -0.233899     0.0322835   -0.00996478     0.0301819     0.0154548   -0.00887118    0.00736174    0.00630745   0.000587526   0.000762045   0.000370078   0.000244646  -4.74158e-05  -3.04140e-05   2.38559e-06   1.63530e-06  -1.14778e-06  -2.27564e-07  -2.73815e-09   6.82204e-09       2.59392       3.46638       3.75612       3.70931       3.57114       3.36626       3.06764       2.62051       2.22337       1.75782       1.41171       1.03818      0.768535      0.567801      0.385576      0.249491      0.168613      0.102676     0.0594032     0.0371799     0.0186114     0.0112173    0.00561290    0.00274993    0.00139991   0.000566229   0.000288513   0.000105148   4.76409e-05   1.68886e-05   5.31205e-06   1.92297e-06   5.67142e-07   1.49365e-07   3.44552e-08   6.77824e-09
  19  17 3333.0187    3.4172  1.6713 12.7404  0.0021  0.0341   0.0603   0.0902    0.0983   0.0000   440.9292       6.20119       14.2968       3.23584       2.05154      -3.60284       3.39749      -3.09925      0.733356       2.36174     -0.758773      -1.81246       1.78170      0.924098     -0.254733      0.299770      0.265445    -0.0984189     0.0256344     0.0456710     0.0132106   -0.00126304   -0.00692192    0.00234393  -0.000933010   0.000572362  -0.000285647  -5.45719e-05   4.68936e-05   1.93187e-05  -5.68786e-06   2.28854e-06  -1.40617e-07  -3.99160e-08  -5.73314e-08   1.43477e-08       2.68158       3.62230       3.98009       3.85115       3.88134       3.46042       3.22428       2.74273       2.37167       1.90776       1.52668       1.14751      0.860675      0.589856      0.393567      0.281440      0.171696      0.110269     0.0687351     0.0384544     0.0213459     0.0120644    0.00620282    0.00311757    0.00146253   0.000714934   0.000302903   0.000125021   4.73680e-05   1.92743e-05   6.54036e-06   2.08092e-06   6.09760e-07   1.73574e-07   3.96327e-08   8.27421e-09
  19  18 3476.2577    2.8595  2.3704 12.3881 -0.0030  0.0419   0.0446   0.1057    0.0855   0.0000   434.9081       4.62329       16.8368     -0.948091      -1.15928       5.43553     -0.407645       2.17270       1.68662      -4.72015      -1.58463      0.979047     0.0668994      -1.05744      -1.86814      0.926397      0.221643     0.0931654     0.0644172     0.0329108     0.0263664    -0.0186412    0.00694073    0.00488680  -0.000460290   1.91533e-06   0.000533921   5.24914e-05   4.98368e-06   1.03607e-05   9.02816e-06  -1.57170e-06   7.51029e-07   2.47583e-07   1.27100e-08   3.15208e-09       3.38075       4.67641       4.72915       4.99506       4.70273       4.45344       3.97673       3.55063       2.94899       2.54326       1.91097       1.52123       1.04512      0.774729      0.515603      0.353672      0.223031      0.138671     0.0841018     0.0511350     0.0279783     0.0153664    0.00795975    0.00388690    0.00193927   0.000866219   0.000391214   0.000153585   6.41095e-05   2.30724e-05   7.92590e-06   2.55815e-06   7.60445e-07   2.03675e-07   4.75009e-08   1.06492e-08
  19  19 3619.4141    2.4305  3.7152 11.5606  0.0001  0.0504   0.0304   0.1442    0.0798   0.0000   443.8454       7.13904       15.6777       2.16112      -12.2001     -0.400801      -3.03266      -11.3410       3.28345      -2.63692      -2.23330      -1.25749     -0.541078     -0.231754   -0.00647702      0.686811     -0.502499     -0.148302     -0.124012    -0.0476644     0.0242063     0.0107717    -0.0158970   -0.00124303   -0.00105768  -0.000949099   0.000806221   0.000236117  -0.000169559  -5.51822e-06  -1.32079e-05   5.44291e-07   1.44501e-06  -3.51858e-08  -2.43144e-08   4.60420e-09       4.24127       5.43876       5.93211       6.02739       5.95253       5.42344       4.96145       4.21930       3.61212       2.89105       2.26071       1.74323       1.26398      0.919978      0.613159      0.417544      0.273953      0.170860      0.102505     0.0597278     0.0345127     0.0179557    0.00962012    0.00488213    0.00230775    0.00107332   0.000443534   0.000195254   7.49761e-05   2.73859e-05   9.71253e-06   3.01887e-06   9.23238e-07   2.42431e-07   5.63360e-08   1.21718e-08
  19  20 3762.6118    2.0288  5.1370 11.1066 -0.0003  0.0634   0.0219   0.1715    0.0642   0.0000   445.5358       10.9980       21.8052       8.33025       3.16727      -5.60474       1.16712      -16.1431      0.623564       4.31293       1.62402       3.03851     -0.843744      0.564418     -0.828263     0.0650926     -0.212038    -0.0738190      0.138394    -0.0482628     0.0639263    -0.0344544   -0.00556695   -0.00370443    0.00688370   0.000534631   0.000265433  -0.000175948  -0.000127432   4.15474e-06  -5.94572e-06  -9.62605e-06   6.52464e-07   7.63339e-07   6.91327e-08  -2.79364e-08       5.24260       6.85225       7.31125       7.56574       7.17014       6.80580       6.11573       5.40737       4.51774       3.69674       2.88263       2.26126       1.58959       1.17635      0.792561      0.535428      0.344146      0.212510      0.130467     0.0746444     0.0430523     0.0227855     0.0119118    0.00600654    0.00288676    0.00133030   0.000581571   0.000243448   9.45200e-05   3.46759e-05   1.22009e-05   3.84333e-06   1.18915e-06   3.11089e-07   7.14142e-08   1.54450e-08
  19  21 3905.8576    1.6798  6.4264 10.8527 -0.0040  0.0744   0.0168   0.2019    0.0527   0.0000   434.4565       11.2673       9.15639       8.10711      -5.37048       9.57753       5.53391      -3.77245     0.0269956       3.00651      -2.01273      -3.67927       2.61287     0.0867038     -0.453626      -1.14334     -0.344949    -0.0165512     -0.258584     -0.131565     0.0124264     0.0510400   -0.00918851  -0.000974020    0.00162739   -0.00225581  -0.000440368   0.000141649   0.000131632   8.86169e-05   1.61617e-05  -1.53134e-06   5.52302e-07   4.64522e-07  -8.74735e-08   2.09165e-08       6.27276       8.15885       8.58515       8.83990       8.68013       8.13595       7.31899       6.29647       5.39327       4.34616       3.39133       2.60000       1.92345       1.35253      0.967778      0.631483      0.408402      0.256576      0.153695     0.0902405     0.0512848     0.0273403     0.0144401    0.00710858    0.00339229    0.00156857   0.000669768   0.000282222   0.000109696   3.96932e-05   1.43208e-05   4.61653e-06   1.34005e-06   3.55431e-07   8.64018e-08   1.76794e-08
  19  22 4049.1506    1.3870  8.4561 10.5884 -0.0007  0.0916   0.0129   0.2538    0.0447   0.0000   443.3617       30.0620       11.3498      -12.8518      -10.9098     -0.780506       8.19117      -6.62889       6.00879      -4.37861       8.09497     -0.541649      0.625509     -0.121022     0.0394062      0.249084      0.349656      0.150274      0.250861   0.000401910    -0.0439811     0.0341885     0.0100898    -0.0126467   -0.00519512   -0.00128614  -0.000211708  -1.24385e-05  -1.57951e-05   1.77661e-05   1.61197e-06   1.52278e-05  -1.23742e-06   4.58512e-08  -9.89019e-08   4.28039e-09       7.70617       9.92817       10.6436       11.1552       10.9800       9.95913       9.02612       7.81332       6.54856       5.42683       4.19205       3.19877       2.34659       1.66594       1.17636      0.769785      0.504181      0.313349      0.189645      0.112619     0.0640635     0.0343938     0.0177313    0.00901580    0.00426095    0.00194381   0.000842794   0.000354771   0.000136911   5.05724e-05   1.74778e-05   5.69146e-06   1.67031e-06   4.43026e-07   1.09984e-07   2.26932e-08
  19  24 4335.7642    0.9556 13.6628 10.4029  0.0033  0.1608   0.0089   0.4323    0.0356   0.0000   463.5642       8.18633       26.0479      -3.93843      -25.3659       3.97302       28.5531      -13.0726       14.0875      -13.5619      -5.52831       6.92984      -1.26086      0.161708      -1.93185       1.41752   -0.00186020      0.339687     -0.251440     -0.386873    -0.0280433      0.110003    -0.0370101    -0.0432442  -0.000146947    0.00482264    0.00136920  -0.000266414  -0.000463884  -7.99942e-05   2.48136e-05   2.90218e-06  -3.58618e-07  -4.02977e-07   2.29800e-07  -2.50192e-08       13.0002       17.1481       18.6197       19.1039       18.6837       17.3444       15.7359       13.4836       11.4438       9.25567       7.35952       5.57320       4.18736       2.91872       2.05364       1.36539      0.905495      0.574733      0.343116      0.205028      0.114645     0.0619869     0.0330627     0.0163749    0.00805441    0.00362651    0.00160749   0.000659619   0.000267510   9.63664e-05   3.37935e-05   1.09367e-05   3.15012e-06   8.42783e-07   2.00942e-07   4.00387e-08
  19  25 4479.2866    0.7717 16.2924 10.2833 -0.0023  0.2040   0.0070   0.5384    0.0308   0.0000   426.5101       22.4029      -4.37328      -33.9711      -12.1723       14.9829       8.58993      -20.8291      -21.7352       4.44894       14.9568      0.566713       4.73374      -2.55448      -3.30897     -0.277100     -0.129094      -1.57159      0.156619      0.277093   -0.00623527    -0.0118968     0.0783519    -0.0132351    -0.0158621    0.00693566   -0.00175518   -0.00231831   0.000927338   0.000350575   6.34639e-05  -1.39588e-05  -6.21618e-07   1.29397e-08  -3.14220e-07   2.69052e-08       16.4231       21.2701       23.5382       23.6822       23.3701       21.8943       19.4368       17.1895       14.3659       11.9577       9.28157       7.15525       5.32830       3.73060       2.66541       1.77769       1.15728      0.728930      0.447086      0.264694      0.148595     0.0825684     0.0421881     0.0216805     0.0102754    0.00480679    0.00208280   0.000873744   0.000335364   0.000128830   4.39689e-05   1.43540e-05   4.13711e-06   1.09462e-06   2.62119e-07   5.12408e-08
  19  26 4622.3483    0.6242 17.9131 10.1726  0.0005  0.2536   0.0062   0.6351    0.0276   0.0000   468.3178      -2.15920      -23.3742      -61.3209       30.1448       9.95428      -20.9881      0.790711      -1.62261      0.659079       9.16724      -7.90987       20.3068      -4.68051      -6.01638      -1.55903     -0.451532      -1.14265      -1.33298      0.377451     -0.124018    -0.0456978     0.0407083    -0.0219043    -0.0167383    0.00541723   -0.00134736   -0.00183806  -8.30012e-05  -4.02482e-05   5.59067e-05  -2.07645e-05  -3.06569e-06  -1.22894e-06  -1.22980e-07  -4.17405e-08       20.1182       26.2740       28.8918       29.8318       28.8167       27.0064       23.8876       21.3352       17.5993       14.8707       11.4725       8.76140       6.48357       4.67525       3.30465       2.18622       1.43002      0.900155      0.557800      0.326615      0.190313      0.103504     0.0548182     0.0274378     0.0131363    0.00610117    0.00266602    0.00112695   0.000437514   0.000162028   5.59552e-05   1.77180e-05   5.20172e-06   1.35261e-06   3.25527e-07   6.35105e-08
  20   9 2203.1227    0.9616  0.7094 10.4696 -0.0166  0.0248   0.0246   0.0497    0.0962   0.0000   434.4575      0.128990       18.6942      -2.60912      -2.05878      -2.66246      -1.65226      -3.52744       2.05467      0.677442      -1.39214     -0.569276     -0.657834      0.740995    -0.0654353     0.0811579    -0.0985010     0.0200278     0.0175438    0.00355849     0.0134016    -0.0100039    0.00484228   -0.00166293   -0.00437171  -0.000409430   0.000300115   0.000160420   1.34174e-05  -2.23362e-05   8.82637e-06  -6.87613e-07  -3.57506e-06  -9.77940e-07   1.46723e-07   1.59149e-08       2.19998       2.95745       3.41129       3.54816       3.40463       3.23463       2.78877       2.22472       1.71078       1.44346       1.08598      0.830561      0.617423      0.424600      0.282976      0.204720      0.139796     0.0904340     0.0611840     0.0344739     0.0212770     0.0108946    0.00612516    0.00311463    0.00149220   0.000755596   0.000348137   0.000154319   6.31283e-05   2.79607e-05   1.04728e-05   3.97311e-06   1.37907e-06   3.75803e-07   1.11924e-07   2.74800e-08
  20  10 2352.4347    1.3559  0.8805 10.9273 -0.0093  0.0246   0.0314   0.0556    0.1106   0.0000   439.7690       2.82244       16.2413      -4.06005      -3.06550      0.306512       1.99403     -0.792810      0.136107      -1.42188      -1.85185       1.17189     -0.111722      0.119620      0.344994     -0.154129    -0.0697982    -0.0331499    -0.0198103     0.0247117    -0.0641963    0.00764346   -0.00437778   0.000792081    0.00168412   0.000501678   0.000906748   0.000273776   3.68763e-05  -3.96932e-05   9.72500e-06   1.86799e-06  -1.99807e-07   1.14690e-07   8.48017e-08   1.81931e-08       1.94845       2.35859       2.48074       2.73421       2.67228       2.54207       2.26228       1.82629       1.71811       1.42311       1.09830      0.819226      0.637554      0.461865      0.337866      0.239170      0.150420     0.0932634     0.0605594     0.0382006     0.0226436     0.0126363    0.00764529    0.00368423    0.00182785   0.000875527   0.000407655   0.000182993   6.78910e-05   2.89136e-05   1.16882e-05   4.00936e-06   1.42469e-06   4.04127e-07   1.12141e-07   2.85953e-08
  20  11 2498.9524    1.7563  0.9947 11.3734 -0.0140  0.0253   0.0384   0.0609    0.1370   0.0000   439.6469       3.13529       18.6861      -5.38459      -3.03098      -1.83004       1.99774     -0.952904       2.73245      -3.42884       1.84024     -0.840123     -0.853229     0.0295450      0.721242     -0.110347     0.0989795     0.0134960    -0.0583923    0.00584591   -0.00124366    -0.0101562    0.00180974   -0.00191530    0.00388623   5.83703e-05  -0.000362735  -0.000187771  -5.68526e-05   5.76214e-05  -4.72193e-07  -4.33201e-07  -1.57024e-06  -2.51458e-07   8.29576e-08   4.71851e-08       2.01398       2.58414       2.77290       2.75474       2.87152       2.60284       2.47668       2.15840       1.79861       1.40642       1.07399      0.901621      0.664186      0.494304      0.360416      0.242200      0.166835      0.104477     0.0632771     0.0382726     0.0222925     0.0121425    0.00653219    0.00339423    0.00178599   0.000878376   0.000402302   0.000178573   7.30668e-05   3.00443e-05   1.10595e-05   3.80055e-06   1.36055e-06   4.29210e-07   1.22642e-07   3.13465e-08
  20  13 2790.7475    2.7965  0.8619 12.6319 -0.0101  0.0256   0.0644   0.0531    0.1010   0.0000   434.6216       6.61216       9.85478       5.56263      -2.63392      -2.74396       1.75644      -1.99276    -0.0579059      -1.89186    -0.0436136      0.248169       1.50426      0.118416     -0.262555      0.150946      0.291020    -0.0103301    -0.0390884    -0.0195863    -0.0222475    0.00474362    0.00650656   0.000238523   -0.00176790    0.00125563   0.000219662   0.000129965  -7.81856e-05  -1.71478e-05   6.56426e-06   4.94583e-06   1.15842e-06   6.49313e-07  -1.19830e-08  -1.97234e-08       2.41299       3.16857       3.28821       3.16126       2.60964       2.47181       2.29712       2.33770       2.20924       1.94135       1.56827       1.20742      0.874680      0.572287      0.379902      0.237190      0.156228     0.0937651     0.0589002     0.0345945     0.0197130     0.0110069    0.00622219    0.00321524    0.00162323   0.000785440   0.000378365   0.000161451   6.81964e-05   2.67571e-05   1.04248e-05   3.70778e-06   1.24621e-06   4.05214e-07   1.08492e-07   2.77666e-08
  20  14 2936.0178    3.5327  0.8315 13.0266 -0.0087  0.0214   0.0819   0.0532    0.1045   0.0000   440.4043       3.88470       9.53180      -2.81810     0.0584694     -0.511572      -3.61418      -6.72151      -1.05680     -0.270704      -1.20618      0.442821     -0.533662      0.190736     0.0667536      0.105904     -0.237098     0.0729680    -0.0310166   -0.00124831     0.0231582   -0.00945325   -0.00652767    0.00265007    0.00296791    0.00102132   0.000264869  -0.000165472   0.000116470   4.73129e-05   5.87704e-06  -3.16235e-06  -1.17579e-06  -1.53233e-07  -1.55739e-07  -2.30822e-08       1.82216       2.30292       2.55665       2.57728       2.47113       2.29091       2.13439       1.88241       1.58945       1.29990       1.03268      0.804602      0.598064      0.423050      0.295942      0.203324      0.135409     0.0831689     0.0521395     0.0318620     0.0183483     0.0103211    0.00549567    0.00294656    0.00142303   0.000733596   0.000342930   0.000149260   6.17803e-05   2.56382e-05   9.44017e-06   3.53026e-06   1.13026e-06   3.55983e-07   1.00478e-07   2.53723e-08
  20  15 3080.5229    4.0040  0.9011 13.1319 -0.0045  0.0233   0.0899   0.0576    0.1181   0.0000   435.8837       10.0501       9.13912      0.659020      -2.05760       3.67069      -3.27738      -3.84043       2.36679      0.573510      0.204360      0.642475      0.400868     -0.285393      0.477310     0.0274043      0.246676    -0.0742802      0.101359     0.0217347     0.0208610    0.00271801    0.00150062    0.00400523   0.000117688  -0.000532119   0.000197749  -7.15946e-05   5.54506e-05   3.17252e-06  -1.01631e-05   6.81152e-07   4.70223e-07   1.01128e-06   1.13331e-08   1.85735e-08       1.92892       2.70809       2.95492       3.07403       3.09127       2.72799       2.56411       2.03297       1.69636       1.31546       1.05485      0.781234      0.583922      0.435100      0.289069      0.217032      0.136113     0.0920894     0.0555847     0.0342254     0.0201513     0.0110815    0.00606466    0.00304134    0.00164170   0.000715574   0.000392208   0.000143146   7.34599e-05   2.62326e-05   1.08350e-05   3.77442e-06   1.26146e-06   3.81661e-07   1.07002e-07   2.99364e-08
  20  16 3224.4917    3.7803  1.1565 13.4639 -0.0035  0.0305   0.0825   0.0716    0.1142   0.0000   439.6154       8.10887       12.4939       6.14948       2.64860      -4.49649      -2.45367      -1.51148     -0.693384      -2.62190       1.11074     -0.309800     -0.285467      0.674947      0.284570      0.261576     0.0981622     0.0151289   -0.00964524     0.0505143    -0.0195436     0.0135293     0.0124340    -0.0111208  -0.000315468   -0.00134964   0.000250734  -0.000583511  -1.98865e-06   8.14419e-05  -4.31775e-06  -2.48242e-06  -6.57170e-07  -1.47514e-07  -6.79874e-09   2.38384e-08       2.58512       3.20171       3.44103       3.42899       3.20415       3.35690       3.09981       2.68506       2.23817       1.71037       1.32126       1.09427      0.809581      0.651140      0.451733      0.326904      0.208344      0.133055     0.0774000     0.0482653     0.0268864     0.0143166    0.00821288    0.00414488    0.00204233   0.000997656   0.000517882   0.000203433   9.24015e-05   3.64244e-05   1.41884e-05   4.79446e-06   1.73383e-06   5.23321e-07   1.50899e-07   3.79061e-08
  20  17 3368.1968    3.2322  1.9575 12.6517 -0.0045  0.0360   0.0514   0.0922    0.0820   0.0000   434.5860       6.41717       17.3357      -1.60576      -3.42357      -2.81111      0.752669      -1.09572       1.04824      -5.97463      0.982137      -1.80868     -0.365179     -0.386511       1.00071      0.187272      0.174037     0.0943719    -0.0155294    -0.0800147    -0.0460876    0.00772361     0.0100548   -0.00527821   0.000377311   9.38981e-05   0.000826942  -0.000130903  -3.71945e-05  -4.09744e-05   4.02302e-06  -1.32034e-06   8.86805e-07  -4.61455e-07   7.00826e-08  -1.57640e-08       2.86972       3.56191       3.99541       4.14502       3.93406       3.71898       3.44723       3.04964       2.56206       2.09546       1.66838       1.33118      0.967342      0.722399      0.507690      0.340526      0.240821      0.146713     0.0876214     0.0568460     0.0327140     0.0183676    0.00954146    0.00517949    0.00261543    0.00131870   0.000626004   0.000259058   0.000114638   4.71634e-05   1.78356e-05   6.21112e-06   1.98992e-06   6.73458e-07   1.86179e-07   4.65584e-08
  20  18 3511.8929    2.7898  2.7936 11.9548 -0.0028  0.0428   0.0377   0.1096    0.0800   0.0000   436.4073       10.5040       14.2782       2.53632      -8.01906      -11.2481      -5.23474      -2.15681  -0.000150358      -2.79753       2.26526     -0.516987      -1.10662      -1.29739     0.0148443     -0.362895     -0.501638    -0.0459309    -0.0396614    -0.0400668    -0.0838304    -0.0381466   -0.00759047   -0.00934429   0.000689516    0.00233550  -0.000613289   0.000176284  -0.000111872   6.00794e-05  -5.64299e-06   5.71643e-06   3.31177e-06   5.38624e-07  -2.57792e-08  -1.78770e-08       3.37470       4.37641       4.64938       4.90273       4.79843       4.52868       4.05845       3.49538       3.08772       2.53295       2.00543       1.58285       1.14676      0.852975      0.599143      0.406037      0.268042      0.176462      0.109593     0.0672943     0.0378670     0.0223460     0.0119238    0.00652345    0.00308089    0.00149970   0.000722059   0.000301104   0.000134947   5.28114e-05   1.96774e-05   7.41063e-06   2.39044e-06   7.93854e-07   2.14665e-07   5.60171e-08
  20  19 3655.7091    2.3462  3.8191 11.4886 -0.0024  0.0510   0.0280   0.1378    0.0712   0.0000   439.9404       16.3748       8.63487       2.15468       4.44338      -4.03129      -2.70531      -10.0923     -0.314203      -2.97176      -2.02186     -0.989911      0.208134       2.10680      0.303559      0.178149     0.0251800    -0.0731526     0.0466882     0.0397622     -0.119702    0.00656952    -0.0113313  -0.000318813    0.00466240   -0.00424213    0.00204072  -0.000198341   1.46094e-05   4.78562e-05   3.63343e-06  -3.41407e-06  -3.53380e-06  -1.54459e-06   2.10702e-07  -6.05634e-08       4.12700       5.33841       5.70125       5.95992       5.70377       5.56632       4.82380       4.32668       3.66865       3.06346       2.41485       1.86877       1.39489       1.01464      0.719805      0.496413      0.328359      0.206581      0.129710     0.0796710     0.0467819     0.0266913     0.0141617    0.00739918    0.00376213    0.00176736   0.000856699   0.000354510   0.000159626   6.05269e-05   2.41198e-05   8.67179e-06   2.86250e-06   9.10087e-07   2.58424e-07   6.63883e-08
  20  20 3799.3556    1.9430  5.1843 11.0456 -0.0018  0.0625   0.0208   0.1682    0.0627   0.0000   439.2294       9.37455       8.42040       8.71596      -1.20718      -2.87346       4.95930      -3.06716       8.22970      -4.32150      -1.14641      -1.88878       1.56717      0.509867     -0.505219      -1.13617     -0.204794      0.201926    -0.0343445    -0.0351807     0.0945999     0.0382389     0.0328777   -0.00666213    0.00590683   0.000444395   0.000438695   0.000197277  -0.000144092  -3.47888e-05   3.99280e-05   1.08149e-06  -6.43462e-07   7.13234e-07   1.65420e-07   5.81304e-08       5.10435       6.60110       6.93465       7.23058       7.00163       6.84077       6.05336       5.33827       4.50858       3.75730       2.97444       2.28882       1.75518       1.25493      0.888664      0.610029      0.407469      0.262335      0.163572     0.0971241     0.0578213     0.0318597     0.0172689    0.00898854    0.00454908    0.00220209   0.000987316   0.000445161   0.000184828   7.62535e-05   2.89741e-05   1.04743e-05   3.57836e-06   1.07999e-06   3.09685e-07   8.07995e-08
  20  21 3943.0297    1.5753  7.5301 10.6730 -0.0017  0.0802   0.0143   0.2192    0.0463   0.0000   440.3926       2.50138       26.0614      -13.8752      -8.34126       4.13188      -10.2040      -16.9804      0.418731      -3.87177     -0.424605      -3.93753      -1.98719       2.55927       1.89728      -1.75692     -0.841020      0.454296     -0.291292     -0.244180    0.00820995     0.0992649    -0.0332635    -0.0161817    0.00959943    0.00158955  -0.000392292    0.00102919  -0.000214553   0.000112075   2.66898e-05  -1.82882e-06   4.86147e-06  -1.70651e-06   3.43136e-08   4.23085e-08       6.60061       8.33246       8.87995       9.37525       9.11704       8.74616       7.81065       6.88899       5.77289       4.82822       3.78103       2.95043       2.22911       1.60727       1.17241      0.791843      0.535782      0.336086      0.210621      0.127673     0.0754776     0.0427549     0.0226032     0.0118027    0.00602923    0.00287957    0.00133150   0.000585601   0.000250972   9.90041e-05   3.81536e-05   1.37203e-05   4.55673e-06   1.43759e-06   3.97766e-07   1.02767e-07
  20  22 4086.9485    1.3198  9.4823 10.4511 -0.0024  0.0977   0.0114   0.2724    0.0416   0.0000   447.2641       2.17558      -10.5653       2.30753       2.44675      -12.7064       12.4026      -19.0670      -4.02013       4.29764       4.35223      -2.86447       3.11036      -1.50130      -1.22864     -0.320241      0.564451       1.01883     -0.116296      0.115849    -0.0266212    -0.0124470     0.0202446    -0.0100702     0.0103297  -0.000565046    0.00156562   0.000439433   0.000317735  -0.000114607   1.11202e-05   1.60624e-05  -7.21381e-06  -2.40341e-06  -3.13776e-08   5.06605e-08       7.59128       9.89086       10.7368       11.0195       10.8717       10.2421       9.33029       8.27860       6.83123       5.75205       4.55187       3.56199       2.65471       1.94726       1.39509      0.939444      0.639860      0.408531      0.254289      0.153177     0.0906386     0.0506824     0.0272560     0.0142887    0.00729597    0.00353545    0.00161332   0.000732205   0.000309779   0.000126576   4.78606e-05   1.70628e-05   5.76582e-06   1.80914e-06   5.13593e-07   1.33681e-07
  20  23 4230.7939    1.0936 12.1459 10.3662 -0.0014  0.1285   0.0093   0.3597    0.0372   0.0000   424.8531       12.9130       16.1159      -7.51388      -3.40844      -1.20929      -25.3279       6.53457       11.5154       3.78713     -0.453810      -2.92704       4.45549      -1.66149      -1.72347       1.46613       1.57651     -0.742436      0.342175      0.273024     -0.239285    -0.0828993     0.0356200    0.00788246    -0.0133099  -0.000957675  -0.000327920  -0.000879485  -1.49889e-05   3.74126e-05   7.37181e-06  -3.78648e-05  -1.77617e-05   1.16422e-06   6.18266e-07   1.29367e-07       9.99558       12.9640       13.9041       14.4281       14.2293       13.3739       12.1626       10.8383       9.01944       7.64029       6.09895       4.72329       3.55188       2.60351       1.83063       1.26197      0.842584      0.549689      0.337865      0.210335      0.119225     0.0688280     0.0371223     0.0193457    0.00987288    0.00476140    0.00218141   0.000997362   0.000413064   0.000168820   6.49931e-05   2.30284e-05   7.63255e-06   2.45335e-06   6.73281e-07   1.83455e-07
  20  24 4374.5686    0.9142 14.5161 10.2937 -0.0031  0.1618   0.0078   0.4472    0.0341   0.0000   432.9829       30.1695       11.2931       3.82447       15.2178      -26.4961      -28.9780      -2.60085      -5.94181      -6.22743      -7.32742      0.743771       12.1395       2.94417      -2.63405      -3.02487       1.96881      0.765850     -0.781516     -0.234469    0.00725987   -0.00689643     0.0924117     0.0114967    -0.0181425   -0.00192822    0.00222425  -0.000333955  -0.000988342   0.000168063   1.62108e-05  -5.03355e-05   1.48719e-05   2.19993e-06  -1.64173e-06   1.22130e-07       12.3667       16.2014       17.6199       18.2644       17.8550       16.9907       15.4381       13.5584       11.3989       9.33217       7.61148       5.79890       4.44414       3.23371       2.34005       1.60005       1.07405      0.691863      0.436402      0.264801      0.154527     0.0874455     0.0485378     0.0249655     0.0128649    0.00613573    0.00292004    0.00129422   0.000556877   0.000220523   8.63213e-05   3.01749e-05   1.02560e-05   3.17279e-06   8.99615e-07   2.34169e-07
  21   8 2077.7315    0.7351  0.5542 10.2945 -0.0072  0.0271   0.0216   0.0524    0.0702   0.0000   438.1829       2.31523       13.9224      -2.63250      0.666073    -0.0781899      -2.81538       3.22256      0.635348     -0.298364      0.113441      0.110018      0.816298     0.0136181      0.265514     -0.352696     -0.303646      0.268023    -0.0479700    -0.0621229     0.0202600    0.00369043   0.000954005   0.000203974  -0.000291888  -0.000776074   0.000699062   0.000205903  -0.000264260  -3.85604e-05   1.89526e-05   5.65627e-06  -3.38597e-06   2.53752e-06   1.23205e-07  -4.87339e-08       2.68417       2.94022       2.72777       2.61483       3.04755       3.33795       3.16195       2.38566       1.68070       1.50598       1.58630       1.34629      0.986623      0.610490      0.353328      0.233908      0.203444      0.158570      0.116897     0.0759312     0.0401558     0.0219967     0.0114976    0.00533018    0.00253454    0.00105499   0.000499365   0.000259340   0.000126802   5.34382e-05   2.03065e-05   7.77095e-06   2.69314e-06   8.66457e-07   2.67441e-07   9.08034e-08
  21   9 2231.9270    1.0288  0.7538 10.7315 -0.0056  0.0259   0.0265   0.0537    0.0893   0.0000   436.6243      -1.17106       11.3164       4.56143       2.55661       1.48825      -1.97714      -1.96213       3.79189     -0.695254      0.332154      0.112167     0.0469314      0.125424     0.0365898     -0.123823    -0.0524113     0.0660898     0.0194897   -0.00979998    0.00155356   -0.00148206    0.00787492  -0.000741674   -0.00288272   -0.00113062   0.000153208   0.000522961  -0.000142850  -4.37041e-05  -1.14406e-05  -1.44547e-05  -3.93308e-06  -4.86336e-07   4.11594e-07  -7.44516e-08       1.76228       2.54083       2.32067       2.77632       2.56712       2.46711       2.34240       1.90175       1.85295       1.30128       1.21721      0.791296      0.679471      0.481923      0.380477      0.256758      0.173433      0.116853     0.0681323     0.0448618     0.0255282     0.0167517    0.00857454    0.00495956    0.00248496    0.00127230   0.000605572   0.000268565   0.000135001   5.17455e-05   2.48137e-05   8.17827e-06   3.54611e-06   1.03028e-06   3.57293e-07   1.03945e-07
  21  10 2381.9572    1.3507  0.8360 11.1899 -0.0061  0.0231   0.0309   0.0512    0.0948   0.0000   437.8161      0.568449       13.3560       4.28766      0.155873      -2.53883      0.296727      0.636601       1.05584     -0.375938     -0.395501     -0.149032      0.281470     -0.266617     -0.289845     -0.282841     0.0527154    -0.0877752     -0.103370     0.0467839     0.0392096    -0.0104219    -0.0210994   -0.00572426    0.00252538  -0.000636032  -0.000999525   0.000197452  -0.000116566   3.53775e-05   4.84698e-06  -4.78624e-06  -2.37772e-06  -1.93037e-07  -7.82898e-07   3.15268e-08       1.69652       2.18414       2.32121       2.43910       2.30067       2.35439       2.14931       1.84781       1.63558       1.27152       1.08809      0.832288      0.662244      0.475815      0.361711      0.242581      0.171963      0.112114     0.0723823     0.0452792     0.0267159     0.0152785    0.00877887    0.00479712    0.00251753    0.00119521   0.000644802   0.000287729   0.000134526   5.49419e-05   2.43633e-05   8.90810e-06   3.54215e-06   1.15597e-06   4.03541e-07   1.23955e-07
  21  12 2676.2481    2.3495  0.9052 12.3941 -0.0080  0.0280   0.0529   0.0589    0.0993   0.0000   439.2395       3.45855       11.9725       1.42125      -2.87562       5.14619      -3.78692      -3.90865      0.421121       1.18677   -0.00893166     -0.785561     -0.663292      0.118657    -0.0643472     0.0397484    -0.0248365     -0.241555     -0.118251     0.0582259     0.0382343    0.00426593    0.00928295   -0.00103049   -0.00207994  -0.000912041   0.000126535   9.44766e-05  -0.000196037   3.63321e-05   3.57785e-05  -4.80371e-06   2.88579e-06   2.22242e-06   5.69651e-07   5.25922e-08       2.26736       2.96268       2.91218       2.92948       2.66964       2.94761       2.76512       2.53293       2.20301       1.57085       1.18518      0.966668      0.751785      0.647530      0.496856      0.358851      0.225313      0.150734     0.0890574     0.0537270     0.0287279     0.0164806    0.00956684    0.00527044    0.00284482    0.00133498   0.000669527   0.000301449   0.000144058   6.07876e-05   2.39592e-05   9.01803e-06   3.37984e-06   1.20782e-06   4.26865e-07   1.30754e-07
  21  13 2822.9992    3.0475  0.8813 12.5601 -0.0015  0.0223   0.0673   0.0555    0.1153   0.0000   437.2104       5.83876       13.5136       2.14821      -3.67547      -4.18583       4.11452      -1.63649      -2.14345      -1.24746       1.83560      0.785104     -0.160115     -0.569099     -0.238128    -0.0723831    -0.0438430     -0.106482     0.0538649    -0.0668797    0.00218795   -0.00492488   -0.00319133   -0.00805822  -0.000695789    0.00134937  -0.000702895  -0.000220945  -1.50212e-05  -1.89322e-05  -1.84631e-05  -4.57204e-06   1.16142e-06   1.04332e-06  -5.07904e-07  -3.70897e-08       1.77017       2.28782       2.33788       2.28806       2.29827       2.14674       2.18591       1.92866       1.66512       1.33589       1.06845      0.835867      0.636754      0.497563      0.378640      0.264809      0.176911      0.109547     0.0680047     0.0432493     0.0232507     0.0143621    0.00795780    0.00442878    0.00227163    0.00109584   0.000559023   0.000253052   0.000126805   4.99782e-05   2.12349e-05   7.87278e-06   3.05426e-06   1.02017e-06   3.16619e-07   1.08566e-07
  21  14 2968.9542    3.6279  0.8679 13.0881 -0.0093  0.0224   0.0797   0.0533    0.1083   0.0000   439.3811       9.56910       11.8807      0.367753       2.23854     -0.604927      -2.05202      -3.43534      0.844384      -3.61522    -0.0649087     -0.902773     -0.292557     -0.992918     -0.279083     -0.133199     0.0484551     0.0576543     -0.145659    -0.0261156    -0.0343079  -0.000979046  -0.000498695   -0.00256104  -0.000283962  -0.000845398  -0.000316858   0.000118936  -0.000114739  -4.32973e-05  -2.73017e-05   4.27172e-06   3.76278e-06  -3.09489e-07  -3.89819e-07  -2.22012e-07       1.77921       2.24059       2.47328       2.66090       2.56963       2.41809       2.13385       2.00693       1.67487       1.28085       1.00991      0.847569      0.631232      0.465205      0.333066      0.248879      0.160497      0.111324     0.0660115     0.0426351     0.0252658     0.0154673    0.00799551    0.00445921    0.00235818    0.00125345   0.000634658   0.000303003   0.000132626   5.60501e-05   2.26595e-05   8.18131e-06   3.04177e-06   1.08297e-06   3.60823e-07   1.14810e-07
  21  15 3114.0164    3.8990  0.9785 13.2274 -0.0073  0.0235   0.0856   0.0604    0.1231   0.0000   439.8729       9.85675       11.6377       2.23156      -2.58796      -3.96951      -2.04524      0.744357      0.504160      -1.97635      0.142176      -2.03526      -1.16738      0.272766     0.0109692     0.0515321    0.00761263      0.232520    0.00626777    -0.0243368     0.0444463     0.0115951   -0.00319143   -0.00147519    0.00249550    0.00210839   -0.00112275   0.000435757  -6.00666e-05   6.24658e-05  -3.54418e-05  -4.31787e-06   7.39395e-06   2.57436e-06  -5.68854e-07   1.03952e-07       1.90616       2.32065       2.49861       2.43073       2.39243       2.36444       2.31661       2.07698       1.75918       1.37745       1.06849      0.843150      0.669694      0.526252      0.398725      0.285025      0.189978      0.123985     0.0726530     0.0442774     0.0269908     0.0149049    0.00869001    0.00455777    0.00243284    0.00123616   0.000612880   0.000293024   0.000127198   5.65903e-05   2.27487e-05   9.19783e-06   3.25618e-06   1.13991e-06   3.84324e-07   1.10713e-07
  21  16 3258.6593    3.6685  1.2760 13.1394 -0.0061  0.0276   0.0704   0.0692    0.1117   0.0000   442.2610       4.18167       9.13922     -0.828650      -2.19047      0.414650      0.250933      -1.81689       1.73227     -0.846514      0.131619     0.0328950      0.946464      0.838954     -0.376064      0.106010     0.0852927     0.0537750      0.168627     0.0174035     0.0428035    -0.0185971   -0.00996655    0.00641970  -0.000499139   -0.00391709  -0.000374310  -0.000111172   0.000103098  -1.99933e-05   8.18223e-07   4.02783e-06   8.62803e-06  -1.77544e-06   3.55952e-07  -1.23912e-07       2.24426       2.66934       2.92247       3.17454       3.07085       2.97175       2.65699       2.27557       2.01763       1.64133       1.28176       1.03738      0.798857      0.583398      0.425400      0.295795      0.199145      0.136163     0.0896403     0.0542730     0.0321106     0.0194275     0.0106742    0.00585243    0.00311027    0.00166521   0.000752628   0.000354851   0.000159283   7.03263e-05   2.69973e-05   1.07706e-05   3.91491e-06   1.43440e-06   4.52396e-07   1.37418e-07
  21  17 3402.9392    3.1738  1.9348 12.6645 -0.0016  0.0347   0.0488   0.0888    0.0762   0.0000   438.4567       10.6683       12.2818     -0.259771      -4.20338      -6.55172      -1.25505      -3.48250      0.170911      -1.69433       1.14608       1.17145     -0.403088     -0.882418      0.337414    0.00365077      0.116311    -0.0240957    -0.0133083    -0.0826031    -0.0238981    -0.0365679   -0.00661953    0.00245033   -0.00615805    0.00125252   0.000216163   0.000296873  -0.000226712  -2.55178e-05   5.14119e-05  -5.74666e-06   1.70674e-06  -3.61308e-06  -3.15353e-07   3.85645e-08       2.69625       3.41108       3.72855       3.94929       3.75020       3.53962       3.30549       2.92188       2.50637       2.03930       1.66792       1.30656      0.996139      0.744579      0.531205      0.361359      0.258039      0.169704      0.103603     0.0635158     0.0407368     0.0236572     0.0125981    0.00689996    0.00366839    0.00193946   0.000974603   0.000437614   0.000197690   8.38717e-05   3.68566e-05   1.39065e-05   4.96612e-06   1.73556e-06   5.61827e-07   1.72542e-07
  21  18 3547.1924    2.5477  2.9744 12.1589 -0.0013  0.0457   0.0339   0.1190    0.0608   0.0000   436.8654       5.32416       16.7350      -10.1580      -10.3512       4.73287      -2.45444      0.407832       3.39046      -6.17151       1.36460       1.92190     -0.718660     -0.926823       1.26067      0.650556     -0.392237     -0.102206     0.0131752     0.0364403     -0.111692     0.0103379     0.0191131     0.0112840   -0.00113553  -0.000744051  -0.000757541  -0.000902166  -6.18317e-05   0.000117324   8.93204e-05   1.33991e-05   8.40331e-06   6.33951e-07  -4.75290e-07  -3.63088e-07       3.42199       4.61519       4.80358       4.93447       4.96886       4.54570       4.26686       3.71161       3.27457       2.80247       2.24850       1.76096       1.30630      0.998817      0.695072      0.504581      0.328091      0.220186      0.137011     0.0860918     0.0531387     0.0309938     0.0175395    0.00955774    0.00501398    0.00251438    0.00123975   0.000573253   0.000257896   0.000110556   4.66616e-05   1.79872e-05   6.65518e-06   2.33890e-06   7.37077e-07   2.22678e-07
  21  19 3691.5517    2.1965  4.2380 11.4951 -0.0000  0.0541   0.0249   0.1430    0.0597   0.0000   440.7971       8.84757       8.16138       5.94753       7.04382     -0.986706      -2.92623      -7.46973       7.26716      -1.74801      -1.76102       1.04955      -1.30637      0.687385       1.08563      0.311201     -0.360350     -0.253119     0.0486604     0.0552461    -0.0636081    -0.0148263     0.0369502   -0.00754655   -0.00888013  -0.000551330   -0.00186367   6.49741e-05  -1.67658e-05   8.86560e-05   6.73994e-05  -4.21147e-05  -1.11945e-05  -3.99452e-07  -4.43656e-07   9.14386e-08       4.19156       5.36152       5.67044       6.00594       5.90490       5.61695       5.09344       4.58030       3.94465       3.20336       2.62754       2.04017       1.57844       1.16026      0.853444      0.600650      0.407720      0.263546      0.170162      0.104280     0.0640026     0.0363093     0.0210010     0.0114293    0.00590142    0.00299971    0.00147343   0.000693387   0.000316285   0.000131214   5.41937e-05   2.11151e-05   7.60376e-06   2.70818e-06   8.69571e-07   2.63998e-07
  21  20 3835.8439    1.8344  5.7546 11.0975 -0.0031  0.0669   0.0185   0.1768    0.0511   0.0000   439.2043       12.1067      0.590990      0.846803       7.96995     -0.148513      -5.05027      -3.26186       10.3170      -6.91855     -0.185897      0.252603       1.31117     -0.344374     -0.608420       1.43975      -1.40717     0.0879055      0.236634     0.0552910     0.0677996     0.0490438     0.0491118    -0.0107632   -0.00214484   -0.00392272    0.00117885   -0.00100995   0.000509217  -0.000227834  -8.12301e-05   8.11571e-06   3.03288e-06   1.84002e-06   1.60453e-06   1.97462e-07       5.16072       6.48666       7.18015       7.41844       7.17922       6.80769       6.33399       5.47571       4.93769       3.99593       3.26213       2.57027       1.94456       1.45799       1.03411      0.733804      0.496429      0.323527      0.209040      0.129115     0.0781500     0.0449180     0.0261279     0.0138968    0.00749324    0.00375483    0.00185881   0.000869846   0.000396643   0.000168285   6.91581e-05   2.68545e-05   1.01954e-05   3.45606e-06   1.14945e-06   3.43790e-07
  21  21 3980.0247    1.5172  8.2290 10.6067 -0.0013  0.0839   0.0131   0.2288    0.0437   0.0000   438.4952       20.2129       29.5112       19.4402      -10.4570      -15.7497      -16.9400      -3.87236       4.93535      -6.44995       2.92954      -1.42592      0.786871      0.859902     -0.830620       1.73195     -0.417499     -0.440679      0.155516      0.264974     0.0256871    -0.0166584     0.0191651     0.0238181   -0.00913794   -0.00485492   -0.00210228   0.000988409   4.73970e-05  -2.69120e-05  -3.98984e-05  -9.22930e-06  -8.24212e-06   2.04743e-07  -2.59038e-06  -1.40694e-07       6.47522       8.38699       9.08225       9.45504       9.28854       8.80505       8.13966       7.11944       6.02810       5.03883       4.10364       3.16491       2.43779       1.79742       1.31600      0.926737      0.621795      0.413885      0.264512      0.162314     0.0995039     0.0586715     0.0325431     0.0177667    0.00936037    0.00474392    0.00231990    0.00108388   0.000488603   0.000215949   8.88183e-05   3.42282e-05   1.26186e-05   4.45412e-06   1.40220e-06   4.19489e-07
  21  22 4124.2724    1.2590  9.9490 10.5126 -0.0027  0.1026   0.0106   0.2847    0.0374   0.0000   444.7633      -9.49056       13.8728       1.29548       8.70688      -10.0889      -6.45616      -15.5845      -3.33302      -11.1047    -0.0367275      -1.22691       3.53198      -1.92552     0.0535621      0.309932     -0.708185     -0.527740     -0.164245     0.0637054     -0.235134     -0.250231   -0.00705621    0.00274277    -0.0132732   -0.00274776   -0.00437084   0.000471521  -0.000327904  -0.000382702   0.000135742   3.18176e-05  -2.26697e-06   2.22899e-06   5.20979e-07   7.85845e-08       7.58119       9.99773       10.6587       11.2899       11.1067       10.4711       9.50969       8.44821       7.33607       6.08422       5.03118       3.86329       2.99031       2.20466       1.59012       1.10633      0.753405      0.504594      0.320909      0.202242      0.121257     0.0716577     0.0402128     0.0221897     0.0116795    0.00594171    0.00289747    0.00136533   0.000606340   0.000265119   0.000108358   4.27181e-05   1.55974e-05   5.45812e-06   1.74143e-06   5.36135e-07
  21  23 4268.7134    1.0471 12.6347 10.3627 -0.0014  0.1330   0.0087   0.3694    0.0354   0.0000   440.5628       7.46371       19.7001      -5.72366      -5.28768       1.20892      -2.12962      -26.4008      -7.23528       1.31635       10.1750      -4.88437     -0.808210      0.570996       3.27753     -0.685273     -0.127244     -0.192893      0.258501      0.459456     0.0235893     0.0421807     0.0757816    0.00577807    -0.0188435   -0.00847484  -0.000268491   0.000124843    0.00166509   0.000181022  -0.000186119   4.99224e-05  -4.29300e-05   4.11591e-06   2.81931e-06   3.69749e-07       9.80805       12.7462       13.9475       14.4625       14.3090       13.5180       12.3441       10.9324       9.55648       7.86202       6.40950       5.06068       3.92622       2.84585       2.08662       1.43221      0.986681      0.667846      0.425497      0.268903      0.160244     0.0936894     0.0531176     0.0292091     0.0155174    0.00791035    0.00388960    0.00182888   0.000825730   0.000354472   0.000146612   5.72560e-05   2.10417e-05   7.40016e-06   2.41997e-06   7.31269e-07
  21  24 4412.5279    0.8586 14.7491 10.3369 -0.0022  0.1684   0.0074   0.4542    0.0309   0.0000   433.7147       30.9069       4.45915      -13.0975     -0.507702       3.23382       11.2354      -20.9776      -3.00646      -3.76587      -2.25960      -1.78102      -8.99305      0.782846       2.61965      -1.19875      -2.09307       1.13537      0.495289      0.170248     -0.144199      0.109045   -0.00789962   -0.00978870   -0.00298247     0.0111353    0.00371017  -2.90908e-05   0.000838239  -0.000709926   0.000150936  -1.18867e-06   3.35421e-05  -1.19220e-05  -1.98599e-06   3.30648e-07       12.2906       16.1276       17.7691       17.9130       18.0311       17.1017       15.3379       13.9692       11.9827       10.0295       8.19711       6.46136       4.98835       3.64829       2.62913       1.85136       1.27419      0.829960      0.550039      0.339875      0.204163      0.121301     0.0677370     0.0374936     0.0197933     0.0100415    0.00495201    0.00235982    0.00105107   0.000461277   0.000186254   7.30108e-05   2.74683e-05   9.75118e-06   3.05411e-06   9.49640e-07
  21  25 4556.9822    0.6519 16.3473 10.2858 -0.0041  0.2207   0.0063   0.5783    0.0271   0.0000   437.1580      -19.9646       17.6836      -5.26685       2.86073       10.4132      -1.73191      -7.58894      -16.2016       6.40245       19.1530      0.207105       3.57767      -3.32286      -4.17878      -3.64702     -0.263699      0.501169      0.247846      0.812741   -0.00111760    -0.0451644    -0.0975033    -0.0113189    -0.0226136   -0.00283836    0.00113905    0.00499587   -0.00193222   -0.00186409   0.000802394   3.32541e-05   3.25160e-05   1.08097e-06  -3.43723e-06   1.09224e-06       15.9118       21.0385       23.0266       23.9226       23.6352       22.5723       20.4031       18.4304       15.5104       13.0933       10.4803       8.24825       6.48352       4.79073       3.50613       2.39092       1.70572       1.12062      0.741363      0.454344      0.276961      0.161877     0.0918713     0.0507821     0.0272745     0.0140169    0.00690755    0.00322233    0.00146013   0.000631628   0.000262348   0.000102215   3.81930e-05   1.31769e-05   4.12955e-06   1.26686e-06
  22   7 1945.0205    0.5565  0.5505 10.0287 -0.0046  0.0197   0.0157   0.0464    0.0601   0.0000   436.8349      -1.94928       16.5501      -1.86049      -1.53085     -0.191702     -0.946092      0.230302     -0.276470     -0.311305      0.405555   -0.00314579    -0.0400142    -0.0340422     -0.399553     -0.128963      0.229657    -0.0402239     0.0598462     0.0721969  -9.19356e-05   0.000354568   -0.00251394   -0.00452133    0.00205153   0.000323316   0.000842876  -5.78255e-05   4.55175e-05  -3.64071e-05   1.96517e-05  -6.09434e-06  -6.37933e-06  -1.77877e-06   1.30781e-06  -6.72212e-08       1.46906       1.63350       1.98531       2.08466       1.98898       1.90790       1.83069       1.53716       1.30966       1.15742      0.916787      0.695974      0.591812      0.431050      0.296180      0.232370      0.163020      0.103655     0.0702719     0.0451745     0.0277069     0.0172556    0.00959001    0.00572269    0.00305836    0.00151336   0.000865462   0.000396075   0.000193740   9.28198e-05   3.58824e-05   1.63650e-05   6.57260e-06   2.47700e-06   9.84010e-07   3.25771e-07
  22   8 2104.6948    0.7892  0.6435 10.3505 -0.0081  0.0198   0.0207   0.0466    0.0740   0.0000   436.5899       1.83108       18.0623      0.253482      -3.27780       2.87983       2.39241      -1.10019    -0.0644538     -0.808750     -0.228200      0.955879     -0.905799     0.0843292     -0.483762     -0.237086     0.0372998    -0.0591820     0.0153853     0.0122273    -0.0337626    0.00929060     0.0237085   -0.00425433   -0.00205384   -0.00127512   0.000961841   0.000333755  -0.000390172   1.69113e-05   2.57570e-05  -7.53418e-06   6.33985e-06  -1.31605e-06  -4.55719e-07   1.91494e-07       1.49301       1.84087       1.97369       1.99127       2.06373       1.96337       1.89701       1.59998       1.52170       1.15836      0.929924      0.732467      0.578700      0.453732      0.346238      0.261186      0.172046      0.119104     0.0746548     0.0459805     0.0289391     0.0173646     0.0105434    0.00551107    0.00333935    0.00169249   0.000841291   0.000440465   0.000205309   8.27654e-05   4.20088e-05   1.61250e-05   6.29064e-06   2.39498e-06   8.92479e-07   3.08066e-07
  22   9 2259.9667    1.0546  0.8649 10.7164 -0.0085  0.0242   0.0240   0.0537    0.0955   0.0000   439.3186       1.50029       11.3890      0.999520     -0.644246      -2.11615      -3.04162       1.89577      -1.39785    -0.0138461      0.177878      -1.21605     -0.584500      0.692767    -0.0990552     -0.310195    -0.0575402     0.0479622     0.0150859     0.0145095     0.0247512     0.0319054   -0.00182976  -0.000797302  -0.000492409    0.00114795   0.000724698   0.000791535  -0.000180177   0.000256396  -7.04869e-05   2.38679e-05  -6.76781e-06   1.38484e-06  -8.97008e-07  -4.13664e-08       1.78340       2.16794       2.32128       2.71200       2.46024       2.39397       2.21746       1.94752       1.64176       1.43098       1.20118      0.901848      0.689708      0.540086      0.408169      0.273599      0.199288      0.132257     0.0886470     0.0516677     0.0337395     0.0220342     0.0126290    0.00685575    0.00372037    0.00208308    0.00109621   0.000506087   0.000230332   0.000108549   4.90065e-05   2.10999e-05   8.40353e-06   3.00213e-06   1.13873e-06   3.46158e-07
  22  10 2410.8614    1.4994  0.9755 10.9058 -0.0022  0.0228   0.0314   0.0589    0.1247   0.0000   435.0086      -1.68164       15.7473      0.988869     -0.850503      -1.08522       1.37716      -2.70400      0.949158      0.472824      -1.21419      -1.23436      0.137518     -0.207496     -0.333390     -0.271627     -0.176558    -0.0281166     0.0901228    -0.0358232     0.0324832    0.00354012    -0.0211337   -0.00535764   -0.00309793  -0.000819660   -0.00104079  -5.88337e-05   1.90699e-05  -0.000168352  -2.23655e-05  -7.44366e-06  -4.52587e-07  -5.07937e-06   5.17213e-08   1.06496e-07       1.65411       2.13815       2.33106       2.33501       2.34394       2.17404       1.98898       1.81875       1.62478       1.36777       1.15714      0.898766      0.723290      0.505795      0.374806      0.268155      0.182609      0.120168     0.0800207     0.0501004     0.0313831     0.0193157     0.0114451    0.00614354    0.00347796    0.00183769   0.000926823   0.000470723   0.000223738   9.44383e-05   4.62897e-05   1.74535e-05   6.97558e-06   2.73382e-06   1.00478e-06   3.32424e-07
  22  11 2559.2873    2.0272  0.9436 11.7070 -0.0038  0.0226   0.0425   0.0556    0.1071   0.0000   439.2821      -2.50733       19.2383      -4.00052      -1.41135       3.13514      -1.99549      0.472690     -0.128935      -4.57902     -0.527852      0.756446      0.519723     -0.770070      0.139456      0.214537    -0.0211947     0.0217887     -0.103835     0.0836856    0.00354073    0.00759881    -0.0233621   -0.00911024    0.00420771    0.00160941   0.000382301  -0.000324684   0.000296614  -0.000149386   6.08221e-05  -6.16123e-06  -5.77837e-06  -4.72753e-06  -9.71396e-07  -5.16979e-10       1.73912       2.14829       2.48638       2.47306       2.45520       2.39016       2.24716       1.88279       1.68053       1.36372       1.04010      0.866957      0.670409      0.500370      0.370628      0.266540      0.183488      0.126830     0.0822757     0.0512262     0.0326598     0.0188287     0.0108633    0.00612309    0.00332043    0.00175430   0.000864931   0.000457338   0.000219040   9.35518e-05   4.24529e-05   1.75381e-05   7.10306e-06   2.64172e-06   9.59707e-07   3.57898e-07
  22  12 2707.1671    2.4843  0.8657 12.3101  0.0004  0.0222   0.0540   0.0531    0.1073   0.0000   436.1729     0.0602711       14.8345       6.29720     -0.211176      -3.67958      0.185656      -2.99387       3.07390      -1.45280       1.38543      0.331823      0.923389     -0.157890      0.117262     -0.202581     -0.118053     0.0138871     0.0663001     0.0143093    -0.0482013    -0.0213020   -0.00631613    0.00359727    0.00332085   -0.00171857    0.00156311   0.000702376   7.55330e-05  -0.000140345  -1.74510e-05   1.66955e-05  -1.74377e-06  -5.73145e-07  -4.79554e-07  -1.87229e-07       1.67904       2.28835       2.42104       2.56220       2.40209       2.45568       2.18496       1.91828       1.59366       1.34857       1.10771      0.879987      0.699172      0.498408      0.355431      0.255183      0.173240      0.122361     0.0804236     0.0522989     0.0314767     0.0192599     0.0109327    0.00588532    0.00320487    0.00169460   0.000875332   0.000421840   0.000206226   8.85698e-05   4.25453e-05   1.65118e-05   6.86030e-06   2.60558e-06   9.92160e-07   3.25501e-07
  22  13 2854.8107    3.1483  0.8675 12.8863 -0.0021  0.0212   0.0689   0.0545    0.0954   0.0000   437.2806       3.18428       16.3331      -5.79249      -4.16265      -1.68411       2.52038     -0.621322       3.40564      0.136924      0.630178      0.407665     -0.630379     0.0265350      0.240425     0.0974938     0.0355704     -0.123675     0.0917743     0.0479263     0.0113423   -0.00119505    -0.0211165     0.0109739    0.00476181  -0.000897603   -0.00121479  -6.44871e-05   0.000199875   7.90703e-05  -6.73180e-05  -7.01510e-06   6.80427e-06  -3.62841e-06  -1.52261e-06   7.22365e-08       1.58606       2.04271       2.12909       2.30753       2.20469       2.17414       1.95742       1.69831       1.59778       1.26015       1.11056      0.834743      0.680311      0.491095      0.358763      0.248330      0.177436      0.117691     0.0779013     0.0497786     0.0306755     0.0183836     0.0110055    0.00601735    0.00327849    0.00176270   0.000925149   0.000425571   0.000216121   8.98431e-05   4.30432e-05   1.54993e-05   6.95783e-06   2.50840e-06   9.41596e-07   3.09145e-07
  22  14 3001.4455    3.6798  0.9213 13.0788 -0.0017  0.0229   0.0786   0.0545    0.1066   0.0000   438.2384       7.04803       16.2803      0.655694      -1.48187      -2.25426       3.27475      0.168527      0.517199      -1.99625      0.574372     -0.728428     -0.786013    -0.0135387      0.749636      0.187575     -0.192068      0.155699    0.00239360     0.0660093    -0.0158345     0.0106417     0.0156353   -0.00267236  -0.000698269    0.00184294   -0.00205597  -0.000452226  -0.000492351   4.55514e-05   4.85182e-05  -1.32856e-05  -3.82396e-06   7.26498e-07   4.67626e-08  -3.63736e-07       1.73203       2.13910       2.36520       2.35776       2.29957       2.18836       2.11572       1.96982       1.63136       1.38070       1.14833      0.868816      0.673627      0.544030      0.406678      0.283756      0.187398      0.133627     0.0888744     0.0518776     0.0323053     0.0189625     0.0112170    0.00614218    0.00337417    0.00188540   0.000998311   0.000442475   0.000208755   9.95521e-05   4.48334e-05   1.93263e-05   7.71180e-06   2.82305e-06   9.82883e-07   3.33346e-07
  22  15 3147.0909    3.8555  1.0086 13.1489 -0.0054  0.0250   0.0793   0.0601    0.1221   0.0000   436.1492       2.91901       20.4275       2.08076     -0.864978      -2.81063      0.204852      -5.48885       1.44589    -0.0174026      -1.72055      0.429795      0.163723     -0.401859      0.528947      0.275558      0.249636   -0.00671831     -0.119744     0.0690627     0.0151367     0.0406755    -0.0175607    0.00105846   -0.00188917   -0.00150953  -0.000830130  -1.63223e-05   0.000277549   0.000167884  -8.77396e-05   9.56514e-06  -1.48140e-05  -2.87944e-06  -2.55819e-07   2.12078e-07       1.97677       2.30382       2.57945       2.72100       2.61745       2.40395       2.23120       1.94027       1.93602       1.58938       1.30200       1.01935      0.793127      0.610508      0.449590      0.279338      0.186725      0.138598     0.0949339     0.0577168     0.0345451     0.0213346     0.0116951    0.00689411    0.00396360    0.00221819    0.00114929   0.000529877   0.000238542   0.000102820   4.76912e-05   2.06471e-05   8.36840e-06   2.84620e-06   1.00769e-06   3.62250e-07
  22  16 3292.3250    3.4567  1.4437 13.1566 -0.0070  0.0299   0.0627   0.0761    0.0869   0.0000   437.7887       8.38892       14.4142      -5.09055      0.290524      -4.46587      -1.04200      -2.48206    -0.0388734     -0.194131      -2.09256       1.22269      0.108292      0.367708      0.134127   0.000392543      0.194971     -0.103603      0.208659     0.0768574   -0.00992090    0.00294315     0.0305327     0.0231278   -0.00803915    0.00397417  -0.000669892  -0.000589396   0.000447078  -0.000105070   2.60106e-05  -9.88711e-06  -2.43095e-06  -6.75039e-07   1.09476e-06  -6.81093e-07       2.21535       2.95060       2.97999       3.20985       3.15176       3.14554       2.80364       2.49371       2.08282       1.77424       1.48845       1.19517      0.930078      0.692095      0.478646      0.347223      0.244934      0.163746      0.114744     0.0711102     0.0453712     0.0262947     0.0153309    0.00846938    0.00460556    0.00234536    0.00120495   0.000594342   0.000278442   0.000128913   5.39226e-05   2.33023e-05   9.03899e-06   3.52908e-06   1.25780e-06   4.20049e-07
  22  17 3437.3580    2.9779  2.0982 12.5099 -0.0012  0.0353   0.0432   0.0914    0.0711   0.0000   436.1052       2.37661       4.60127       1.46253      0.236133      -4.12445     -0.870080      -1.85411     -0.901995      -3.66965      0.703862      0.113078     -0.309086     -0.770555      0.791650      0.159051     -0.253177     -0.351071     0.0147219      0.139142    -0.0647297   -0.00504610  -0.000223901    0.00501313   -0.00469783   -0.00115416   0.000376144  -0.000183254   0.000279716   0.000135172  -0.000125383   6.64591e-05  -9.11878e-06  -9.61753e-06   1.25493e-07   1.88846e-07       2.62331       3.31135       3.73346       3.82643       3.76405       3.70750       3.18271       2.99622       2.55089       2.11256       1.73013       1.38272       1.05501      0.812472      0.581738      0.425245      0.286426      0.192230      0.132653     0.0844535     0.0506280     0.0306245     0.0172516     0.0103021    0.00572565    0.00297564    0.00147051   0.000758051   0.000347691   0.000164485   6.95608e-05   3.04360e-05   1.12822e-05   4.45984e-06   1.59866e-06   5.58354e-07
  22  18 3582.2586    2.5449  3.2192 11.9369 -0.0020  0.0454   0.0305   0.1169    0.0560   0.0000   441.3688      0.939727       23.0635       4.99630      -5.81002      -7.87141       1.45189      -7.63488      -4.29809       3.66403       2.46967      -3.50338       1.99541     0.0145737     -0.892201     -0.264143      0.543629     0.0124893     0.0629977    -0.0870990    -0.0476227    -0.0428977    -0.0251452    0.00665300    0.00244156   -0.00312508   -0.00375458    0.00125762  -0.000222927   1.51781e-06  -8.48614e-06  -1.90780e-05   1.06318e-06  -3.86007e-06   1.89148e-06   7.63919e-07       3.23710       4.19619       4.62268       4.82325       4.78265       4.37609       4.15518       3.67505       3.15249       2.75616       2.27267       1.75606       1.35283       1.03517      0.770289      0.516694      0.367813      0.245289      0.167226      0.101266     0.0649997     0.0387476     0.0232091     0.0126228    0.00737576    0.00377987    0.00200078   0.000953552   0.000450321   0.000196596   9.32116e-05   3.93329e-05   1.55600e-05   5.83200e-06   2.10302e-06   6.76585e-07
  22  19 3727.0766    2.0903  4.6138 11.3756 -0.0044  0.0556   0.0218   0.1472    0.0516   0.0000   433.0067       17.4513       24.2739      -8.05475      -11.4043      -9.66324       3.27737      -2.63040       11.5572      -9.25161      -1.29935      -1.13808      0.905529      0.423802      0.647212     -0.126945      0.190102   0.000474835     0.0577060     -0.132691    -0.0335520     0.0456040    -0.0220949     0.0422615     0.0291300   0.000774127   -0.00231777  -0.000363113   0.000574037  -3.06562e-05  -0.000247433  -2.15614e-05  -3.31871e-06  -2.85333e-07  -1.96651e-06   2.42615e-07       4.04698       5.23221       5.71787       5.87099       5.86093       5.55774       5.15256       4.50320       4.00423       3.33840       2.81108       2.18814       1.70936       1.26579      0.935240      0.665633      0.466404      0.310362      0.200614      0.132477     0.0817080     0.0488434     0.0284188     0.0165110    0.00897767    0.00466133    0.00228331    0.00118729   0.000556980   0.000252955   0.000109583   4.65160e-05   1.84506e-05   7.27880e-06   2.49267e-06   8.61726e-07
  22  20 3871.8112    1.7385  6.4715 10.9420 -0.0010  0.0705   0.0161   0.1858    0.0449   0.0000   436.3764       7.56979       5.62026       7.06644       1.53936      -13.6336       18.2377      -23.0490     -0.624416       4.63116       3.97990      -3.41770       1.19966      0.707439       2.48154     -0.206183    -0.0711025      0.659155     -0.162187    0.00659361     -0.138050     0.0202599    -0.0335115     0.0171725   -0.00264808    0.00852549    0.00265489    0.00232629   -0.00155204   0.000508810   0.000172034   1.22472e-05   5.11238e-06  -6.32065e-06  -3.42296e-07  -1.72547e-06       5.04774       6.49563       7.00008       7.25353       7.28297       6.91706       6.40038       5.74769       4.98900       4.23820       3.47013       2.81566       2.14521       1.59825       1.20007      0.858251      0.592914      0.396554      0.261397      0.166632      0.102994     0.0629751     0.0369310     0.0205161     0.0113418    0.00590555    0.00301782    0.00149156   0.000701726   0.000329086   0.000141598   6.04690e-05   2.31835e-05   8.92588e-06   3.20166e-06   1.09106e-06
  22  21 4016.4494    1.4306  8.4155 10.6745 -0.0017  0.0864   0.0122   0.2399    0.0390   0.0000   441.1102       4.83513      -2.74259       3.71165      -8.11544       12.7978      -8.42226       1.62492       16.1910      -4.82079       7.04320       5.01178     -0.320476      -2.45640       1.03674      0.880085     -0.391164     -0.687049      0.221189     -0.503122     0.0630959     0.0395556     0.0506961    -0.0375253    -0.0230763     0.0126251    0.00427258   -0.00257741   0.000992885   0.000517033   8.52744e-05  -1.47100e-05  -1.47269e-05   2.00537e-06  -1.06208e-06  -2.83514e-07       6.21215       8.21842       8.77493       9.16341       9.08966       8.63328       7.98106       7.23047       6.14142       5.25211       4.31129       3.45512       2.64548       2.00581       1.46721       1.04456      0.731690      0.493224      0.322188      0.206821      0.126396     0.0783283     0.0452064     0.0252623     0.0135410    0.00740578    0.00371522    0.00186367   0.000854740   0.000408239   0.000174245   7.55194e-05   2.89245e-05   1.14473e-05   3.88316e-06   1.32761e-06
  22  22 4161.2089    1.2103 10.7302 10.5293 -0.0026  0.1096   0.0101   0.2978    0.0352   0.0000   431.5026       16.1170       1.31317      -24.0486      -15.2529       4.98241      -7.57824       1.34811       5.38798      -13.9400       3.42603      -1.29760    -0.0872417      -3.30844    -0.0449502      0.258498      -2.06081      0.521173      0.632160    0.00469484   -0.00710826     0.0159492     0.0102457    -0.0312953    -0.0104190   -0.00649834   -0.00290326   -0.00370501  -0.000946938   0.000392174   0.000262924   0.000233302  -5.36903e-05  -6.84186e-06   3.73939e-06   1.01634e-07       7.79232       10.1485       10.9969       11.4343       11.3604       10.8567       10.2560       9.11607       7.81630       6.49275       5.39189       4.26661       3.33472       2.52882       1.89663       1.33965      0.932486      0.639845      0.421493      0.266851      0.163581     0.0999400     0.0568741     0.0323172     0.0176690    0.00932424    0.00483196    0.00233508    0.00112243   0.000507664   0.000228883   9.61945e-05   3.86225e-05   1.42583e-05   5.15247e-06   1.73940e-06
  22  24 4450.7031    0.7890 14.9975 10.3279 -0.0014  0.1785   0.0069   0.4685    0.0293   0.0000   455.7215       18.8596       68.9085      -4.75814      -32.2779       1.01511      -8.47711       14.2896      -6.86117      -2.08231       12.0702      -6.16599       1.36975      -3.99189       2.21421      0.674457       5.11195      0.152754     -0.247680     -0.519148      0.368572    -0.0906213     -0.103150    -0.0234155   -0.00376622   -0.00245654     0.0105419    -0.0119807  -0.000409704   0.000233665   0.000667977   3.45996e-05   4.80475e-05   3.55116e-05  -9.73730e-06   4.99672e-06       12.4551       16.2589       17.6826       18.7724       18.3025       17.6679       16.1415       14.3052       12.7550       10.6615       8.85776       6.91745       5.44680       4.10535       3.06240       2.16143       1.53882       1.01414      0.684098      0.436822      0.271255      0.165986     0.0963970     0.0562946     0.0308531     0.0164951    0.00838811    0.00417395    0.00201087   0.000894179   0.000406186   0.000165290   6.74776e-05   2.53913e-05   9.02562e-06   3.03802e-06
  22  25 4595.1102    0.6740 18.0724 10.2129  0.0004  0.2240   0.0060   0.5845    0.0254   0.0000   434.2772       3.18496       21.2613      -21.1732      -16.7792       8.93851      -18.2162       36.6582      -25.7790      -13.9866      -3.06884       5.00510       8.85483      -12.4417       1.14411     -0.408224       3.63901       1.17036      -1.10264     0.0466916      0.213653     -0.458457    -0.0863698     0.0631980     0.0540484    -0.0327586    -0.0116163   -0.00259856   0.000409974    0.00132504  -0.000341054   4.23135e-08   6.75259e-05   2.38351e-05   2.24363e-05  -9.68433e-07       15.5355       20.3033       22.3565       23.4012       23.1351       22.1372       20.3068       18.0771       15.8703       13.3192       11.0590       8.77131       6.89674       5.15558       3.80917       2.73035       1.90916       1.30602      0.860881      0.558461      0.349359      0.211842      0.125370     0.0715969     0.0389491     0.0213549     0.0107325    0.00542763    0.00259439    0.00117178   0.000529898   0.000216625   8.73716e-05   3.36636e-05   1.14332e-05   3.95766e-06
  23   9 2287.4363    1.0883  0.8941 10.9388 -0.0086  0.0248   0.0246   0.0593    0.0850   0.0000   442.4862      0.287435       17.8326      -2.07444       3.62433      -2.32125     -0.889067      -2.56700       1.97875      -1.08841      0.470934     -0.950717     -0.585597     -0.404632     0.0668056    -0.0690887     0.0121185    -0.0377127     0.0860861    -0.0492228    -0.0515710    0.00973562    0.00717066    0.00620425    0.00800445   -0.00201178   2.54766e-05  -0.000346695  -0.000230655  -0.000204716  -7.00347e-05   7.78154e-05   2.57917e-06  -6.63807e-06  -3.58202e-06   9.78739e-07       1.95893       2.50475       2.77184       3.17986       3.07371       2.82267       2.56790       2.32910       1.90836       1.47010       1.18118      0.965813      0.717413      0.541384      0.410389      0.318446      0.214058      0.144978     0.0971615     0.0695838     0.0418250     0.0246155     0.0143069    0.00895095    0.00531234    0.00289754    0.00145832   0.000710432   0.000383433   0.000190583   8.95687e-05   4.04561e-05   1.58849e-05   6.13785e-06   2.39716e-06   8.30133e-07
  23  10 2439.1735    1.5565  0.8962 11.5254 -0.0051  0.0231   0.0342   0.0550    0.0944   0.0000   440.7737       1.43065       14.3038       2.47428      -1.62666      -1.66431      0.916108      -1.67777      0.450641      0.577880       1.86636      0.681172      0.971934       1.19267      0.192551   -0.00355164      0.209099    -0.0705975      0.122515     0.0302478     0.0287496     0.0205187    -0.0167838    0.00113562   -0.00325763   0.000901416   -0.00151612   0.000580217  -0.000140105   7.12281e-05  -1.61543e-05   4.26239e-05   5.67029e-06  -1.11745e-06   2.59069e-06   3.50703e-07       1.69598       2.13653       2.37990       2.50456       2.57320       2.40836       2.18459       1.94194       1.61881       1.38151       1.16100      0.879257      0.734347      0.537603      0.393723      0.288502      0.193532      0.143490     0.0932381     0.0651018     0.0414464     0.0244142     0.0149179    0.00847233    0.00495216    0.00272675    0.00139636   0.000727949   0.000350319   0.000169911   7.95863e-05   3.36249e-05   1.42771e-05   5.94033e-06   2.27543e-06   8.70838e-07
  23  11 2588.6374    2.1016  0.9762 11.8521 -0.0017  0.0227   0.0422   0.0574    0.1081   0.0000   438.2136      0.546967       12.7009      0.817345    -0.0464812      -3.52867      -1.48597      -2.41882       1.19011      -1.72284     -0.355521      0.484641     0.0212809     -0.218371     -0.684158      0.538354      0.365409     -0.167462      0.159366    0.00731586     0.0183593     0.0232847    0.00759622  -0.000749911    0.00638504    0.00463930  -0.000708774  -0.000462279  -0.000165976   2.38893e-05  -3.66489e-05  -1.26094e-05   2.08403e-05  -2.05562e-06   2.36154e-06   5.59832e-07       1.50958       1.99375       2.07616       2.32195       2.11805       2.17820       2.00172       1.77365       1.51208       1.31579       1.12010      0.874909      0.686362      0.535209      0.384603      0.282997      0.200911      0.140571     0.0927448     0.0600142     0.0415453     0.0234330     0.0145175    0.00831789    0.00501004    0.00257095    0.00138207   0.000672420   0.000358327   0.000171604   7.62199e-05   3.43483e-05   1.44011e-05   6.23908e-06   2.55313e-06   8.81021e-07
  23  12 2737.6646    2.6723  0.8472 12.2819 -0.0035  0.0231   0.0569   0.0511    0.1064   0.0000   437.7335      0.855320       15.9902       1.47950      -3.88885     0.0187364     -0.361297     -0.188243      0.272234     -0.825180      0.789841     -0.609828     -0.255684      0.179457      0.248015      0.106485      0.270148     0.0648688      0.109395    -0.0195984    -0.0214764     0.0139364  -0.000643552   -0.00392637    0.00668132  -0.000240169   -0.00160213  -0.000988817  -0.000123563  -5.38966e-05  -2.75158e-05  -7.29393e-05   9.19806e-06   1.43522e-06  -7.79592e-07   2.33387e-07       1.86567       2.17574       2.15003       2.12344       2.24228       2.49427       2.40113       1.98411       1.51257       1.26124       1.11559       1.05542      0.869906      0.618837      0.391166      0.277252      0.201260      0.150295      0.114746     0.0824721     0.0531452     0.0308107     0.0177806    0.00945521    0.00511753    0.00254593    0.00128677   0.000655365   0.000316742   0.000167737   7.49065e-05   3.43380e-05   1.29295e-05   5.60348e-06   2.08636e-06   8.48684e-07
  23  13 2886.1522    3.2395  0.8526 12.9229 -0.0096  0.0224   0.0707   0.0530    0.1022   0.0000   435.7049       4.87871       14.3566       1.51703      -5.83657      -3.90948       1.19520      -1.69398       2.11102      -3.61706     -0.271168    -0.0817311     -0.335556      0.166312     0.0361928      0.197685      0.112509      0.223407     0.0146627     0.0944113    0.00385173    0.00504299    -0.0119064    0.00871104   -0.00334335   -0.00144466   0.000821269   0.000315316  -0.000375015  -4.27061e-05  -9.71338e-06  -1.50717e-05   4.92164e-08  -5.77510e-06   1.66474e-06   2.31806e-06       1.54201       2.16722       2.26308       2.49824       2.42797       2.26526       2.17298       1.90654       1.56908       1.44311       1.11663      0.845743      0.699296      0.521418      0.391580      0.265270      0.203952      0.142100     0.0891541     0.0576712     0.0385813     0.0233338     0.0135486    0.00780172    0.00482663    0.00243301    0.00133684   0.000670760   0.000365515   0.000162489   7.28705e-05   3.00244e-05   1.33383e-05   5.81440e-06   2.51350e-06   8.87894e-07
  23  14 3033.5128    3.8707  0.9236 13.1976 -0.0068  0.0289   0.0818   0.0542    0.1144   0.0000   437.8664       5.01390       15.7783      0.284961      0.559223      -3.30952       2.72708      -2.50130     -0.769511     -0.732911      0.676844     -0.307169      0.583066      -1.46606     0.0265196     -0.300056     0.0451770     -0.163417     0.0470383     0.0750609     0.0566986     0.0139161     0.0153836   -0.00286503    0.00689334  -0.000696888   -0.00170380  -0.000284965   0.000338264  -2.06379e-06  -8.33060e-06  -2.30454e-05   6.74122e-06  -1.36441e-06   7.77919e-07   5.56987e-07       2.38890       3.14975       2.92015       2.61945       2.31815       2.74302       2.99383       2.97630       2.63118       1.88090       1.29499      0.930825      0.856421      0.782258      0.673679      0.533682      0.386139      0.262624      0.160828     0.0932101     0.0551910     0.0307503     0.0176314    0.00942984    0.00496395    0.00274210    0.00147035   0.000803620   0.000400101   0.000189577   8.90134e-05   3.50523e-05   1.64577e-05   6.00734e-06   2.46820e-06   8.83617e-07
  23  15 3179.7786    3.8033  1.1120 13.3986 -0.0084  0.0257   0.0770   0.0648    0.1062   0.0000   437.7380       6.72938       15.0775      0.331311      0.963700      -3.51068      -7.39190      -2.20887       1.76169      -3.58824      -1.22318      -1.11455      0.354241    -0.0682962     -0.193502     -0.196381      0.122610   -0.00554749      0.250294    -0.0346219   -0.00173109     0.0761056   -0.00254884    0.00455747   -0.00380792    0.00306960   -0.00199800   6.25487e-05   0.000437170   0.000179520   3.98833e-05   9.19111e-05   4.82602e-06  -7.94624e-06   2.61922e-07  -1.68539e-07       1.79665       2.46144       2.48910       2.65274       2.75504       2.50281       2.51835       2.15601       1.89066       1.56563       1.22866       1.03643      0.792102      0.626187      0.457392      0.331565      0.248827      0.165070      0.116124     0.0695107     0.0459450     0.0288632     0.0172243    0.00987711    0.00514457    0.00300073    0.00151321   0.000849508   0.000403053   0.000194936   8.98930e-05   3.86537e-05   1.64427e-05   6.63767e-06   2.43053e-06   9.27064e-07
  23  16 3325.6694    3.4628  1.4982 13.0915 -0.0064  0.0295   0.0598   0.0743    0.0822   0.0000   440.2429       5.38523       15.2946       3.72098      -7.14717      -5.22767      -1.68827      -3.34603      -1.92073      -4.67733      -1.13899      -2.88921      -1.01884     -0.665264      0.247586      0.693424     -0.203995      0.170933    -0.0594823    -0.0211834    -0.0882268     0.0220984    -0.0264470    -0.0103204    -0.0108198   -0.00212097   -0.00153714   0.000501700  -4.60914e-05  -0.000122567  -0.000161285  -6.50911e-06  -3.93051e-05  -1.89477e-06   5.49881e-06  -4.37224e-07       2.10612       2.61862       2.86552       3.01231       2.95933       2.90647       2.81612       2.37001       2.13022       1.79014       1.42834       1.14476      0.930260      0.716956      0.520310      0.385735      0.278153      0.189260      0.128465     0.0842804     0.0549688     0.0318197     0.0197662     0.0112237    0.00631672    0.00351111    0.00180265   0.000954089   0.000466954   0.000229910   0.000101112   4.65202e-05   1.86548e-05   7.83719e-06   3.16792e-06   1.21652e-06
  23  17 3471.3570    2.9184  2.4064 12.4293 -0.0054  0.0365   0.0391   0.0975    0.0592   0.0000   438.7398       7.74399       18.1250      -6.95838      -2.59886     -0.136767       3.53627       1.86223       4.35335      -1.90317      0.586406      -1.29248     -0.694252     -0.105219      -1.04075     -0.727443     -0.764816      0.226361      0.291318     0.0738028     0.0159658     0.0338817     0.0115183    0.00154419    -0.0128116    0.00407328    0.00503911   -0.00105262  -0.000260708   0.000257660   0.000146430   6.37623e-07   1.77601e-05  -8.48787e-06  -5.80305e-06   2.46316e-06       2.62898       3.36879       3.58388       3.66528       3.61908       3.51374       3.34488       3.06628       2.66923       2.21209       1.84493       1.52144       1.19024      0.904447      0.681979      0.500873      0.356090      0.246768      0.159533      0.105818     0.0652668     0.0406927     0.0245358     0.0138002    0.00775362    0.00420685    0.00220399    0.00115469   0.000575673   0.000276125   0.000131196   5.68286e-05   2.49658e-05   9.68890e-06   3.77048e-06   1.39308e-06
  23  18 3616.8735    2.4368  3.5507 11.7266 -0.0011  0.0454   0.0266   0.1185    0.0520   0.0000   436.3439       13.3405       13.6456       8.21080       3.21608      -8.88116       2.49635      -2.92983      -1.60254      0.847076      -2.66009      0.709160      0.614625      0.962697      0.659142     0.0850944      0.417545     0.0395651     -0.182749   -0.00773411     0.0631079   -0.00819470    -0.0230290    0.00203941    -0.0130749    0.00770604    0.00276539    0.00236425   0.000728087  -3.27624e-05  -3.52338e-05  -5.29027e-05  -1.35530e-05   9.25078e-06   3.60489e-08  -2.95656e-07       3.27163       4.22759       4.41372       4.80047       4.77835       4.63952       4.27775       3.64304       3.28698       2.79749       2.33842       1.86207       1.44415       1.10863      0.826433      0.603426      0.421182      0.294777      0.197569      0.126123     0.0825761     0.0513387     0.0307913     0.0179329     0.0102859    0.00554012    0.00291579    0.00146744   0.000739553   0.000340281   0.000153204   6.88469e-05   2.91686e-05   1.20274e-05   4.59806e-06   1.68359e-06
  23  19 3762.2335    1.9792  4.9304 11.3266 -0.0021  0.0568   0.0197   0.1538    0.0470   0.0000   433.0400       19.4859       13.5157       5.16221       6.12358      -10.9168      -6.14604      -2.97876      0.194292      -3.25766     0.0940850      -4.82608     -0.457158       1.44142      0.481931      -2.03025      0.621978      0.744786    -0.0572356     -0.237338     -0.142314     0.0155233     0.0374948   -0.00738369    -0.0167939   -0.00435055    0.00324371   0.000932496   -0.00105832   0.000553202   3.40907e-05   0.000152040   5.06495e-06   1.45498e-05  -4.36105e-06   4.16445e-06       3.93174       5.10032       5.55848       5.85483       5.77157       5.64608       5.13323       4.59881       4.00111       3.49683       2.84538       2.27401       1.82945       1.35943       1.03303      0.735710      0.537380      0.360547      0.243015      0.157675      0.101651     0.0629256     0.0377425     0.0220057     0.0125777    0.00689297    0.00357255    0.00184065   0.000939055   0.000441368   0.000200034   8.89566e-05   3.79118e-05   1.54510e-05   6.12093e-06   2.26747e-06
  23  20 3907.3378    1.6381  6.8477 10.8518 -0.0010  0.0717   0.0145   0.1947    0.0428   0.0000   439.3664       3.36780       23.7765       8.33808       2.17682      -1.35281      -9.37674      -16.4470      -5.06567      -1.50161       3.39857      -6.55275      0.495520      0.563378    -0.0375039     -0.159079       1.55462      0.353687    -0.0825411     0.0222643      0.142891    -0.0499423    -0.0687642     0.0277237    -0.0193334   -0.00524208  -0.000808061    0.00852852   -0.00181497   9.37701e-05  -0.000218984  -8.54649e-06   7.75117e-06   9.66733e-06   9.34145e-06  -3.00039e-06       4.97106       6.52345       6.87655       7.37481       7.31705       7.10720       6.53444       5.83576       5.09478       4.38109       3.62471       2.95104       2.30561       1.74287       1.32361      0.938824      0.671196      0.457341      0.314974      0.204779      0.129929     0.0808367     0.0479050     0.0280615     0.0159340    0.00874689    0.00457733    0.00236944    0.00115345   0.000553369   0.000254988   0.000112676   4.86341e-05   1.96827e-05   7.42000e-06   2.77884e-06
  23  21 4052.6903    1.3739  9.1878 10.5951 -0.0009  0.0900   0.0111   0.2485    0.0370   0.0000   432.6725       1.24559       7.19949       3.20249      -10.5059      -5.46048      -5.07625      -3.26328       12.3113    -0.0449721     -0.833169      0.566141     -0.571187      -1.62807      0.453016      -2.29266      0.696303      0.420440      0.460711     -0.348789     -0.300729      0.130870     0.0323482    0.00406408    0.00137328     0.0211481  -0.000409468   -0.00135815  -0.000150567  -0.000782633  -0.000625720  -1.89857e-06  -3.71859e-05  -1.21291e-05   6.85730e-06   4.28470e-06       6.21508       8.09885       8.86025       9.22437       9.15251       8.84178       8.18331       7.43606       6.49243       5.51445       4.56862       3.66528       2.87717       2.22298       1.66026       1.22003      0.852449      0.597345      0.393981      0.255353      0.164001     0.0999124     0.0606950     0.0350983     0.0199272     0.0108382    0.00582510    0.00300196    0.00146219   0.000719328   0.000322742   0.000148980   6.02875e-05   2.62046e-05   9.68551e-06   3.62668e-06
  23  22 4197.6796    1.1155 10.7699 10.5761 -0.0008  0.1139   0.0096   0.3125    0.0329   0.0000   438.5853       9.28925      0.799960       20.0643      -1.71050      -5.60251       4.27412      -22.5689      0.194023      -9.79873      -4.68333       2.73556       5.60076       2.64693       1.31239    -0.0634987     -0.290749     -0.973191     -0.179227    -0.0328889     0.0829203     -0.186016    0.00547699     0.0498732     0.0180155   -0.00467198   -0.00415101    0.00179511  -0.000339544  -0.000625652   0.000436917   0.000169367  -3.05866e-05  -3.43621e-05  -1.98897e-06  -3.83352e-06       7.87537       10.2461       11.1975       11.8234       11.7167       11.2952       10.6103       9.40398       8.12589       6.87637       5.64277       4.49664       3.61459       2.73602       2.06472       1.52161       1.06918      0.752237      0.499595      0.328121      0.207277      0.128950     0.0782212     0.0450000     0.0256555     0.0139260    0.00758100    0.00382494    0.00196313   0.000906107   0.000434552   0.000188469   8.24822e-05   3.25291e-05   1.28384e-05   4.69331e-06
  23  23 4342.7904    0.9359 13.4403 10.3750 -0.0019  0.1445   0.0075   0.3963    0.0307   0.0000   440.0701       5.52677       44.4051       14.3719       20.9597       9.44646      -3.82704       14.6281       14.0363      -7.86928      -5.83934       1.36202     0.0231463       3.92319      -2.56021      0.208008      0.538732       1.72104      -1.66781      0.149399      0.235335      0.232040     -0.115668    -0.0143235    -0.0888006   0.000569587     0.0194371  -0.000170518  -8.45353e-05   0.000967579   0.000287312  -4.85274e-05  -8.55550e-05   3.44604e-05   3.17827e-06  -3.37763e-06       9.62383       12.7851       13.9110       14.7635       14.5104       14.1210       12.8464       11.6645       10.1821       8.75468       7.11615       5.92636       4.51289       3.53267       2.61442       1.89074       1.35277      0.932648      0.629027      0.413416      0.262346      0.164234     0.0988487     0.0579073     0.0327468     0.0181452    0.00965689    0.00499885    0.00250540    0.00118188   0.000564477   0.000240711   0.000107817   4.21287e-05   1.63599e-05   6.00987e-06
  23  24 4487.8992    0.7784 16.2644 10.2887 -0.0010  0.1840   0.0063   0.4971    0.0268   0.0000   438.7955       10.2971       27.0607       20.0314      -3.34571      -1.87590       29.5147       3.78862       17.9138      -11.5793       6.74054       6.07041      -6.36555      -10.1798      -2.56585      -6.50163      -1.10036       1.14436      -1.02082      0.121330      0.236768      0.141632      0.193921    -0.0457373    -0.0951193     0.0193018     0.0155385    0.00256158   -0.00180996    0.00180790  -0.000124293  -0.000699227  -5.87685e-06   5.98640e-06   7.62262e-07  -3.18267e-06       12.2856       16.2378       18.1462       18.7447       18.8361       18.0253       16.7891       14.9059       13.1435       10.9782       9.14553       7.45057       5.74880       4.49304       3.34020       2.42258       1.74896       1.20590      0.811529      0.531414      0.344580      0.211419      0.128644     0.0750221     0.0429674     0.0235512     0.0125760    0.00647321    0.00326384    0.00159139   0.000714662   0.000332711   0.000135653   5.78368e-05   2.13721e-05   7.96924e-06
  24   7 1993.5571    0.6162  0.4932 10.1893 -0.0140  0.0173   0.0195   0.0447    0.0563   0.0000   439.5313      -2.02564       18.2950       3.23833      -3.29811      -1.68999     -0.271474      -2.39701       1.15795      -1.99115       1.37072     0.0160986     -0.369093      0.247210     -0.484112     -0.293957   -0.00209492      0.252664    0.00470887    -0.0468221    -0.0377273    -0.0334334    0.00228985    -0.0162552     0.0137646   -0.00410520   0.000295336   0.000703290   0.000966803   5.13885e-05  -1.54980e-05   2.02973e-05  -1.80647e-05  -6.01554e-06  -7.01274e-06   3.01370e-07       1.21117       1.41793       1.55379       1.60587       1.71371       1.60717       1.61246       1.37866       1.25331       1.10543      0.844523      0.661282      0.541272      0.445555      0.339989      0.252114      0.188851      0.122736     0.0934998     0.0600042     0.0399323     0.0239313     0.0141546    0.00897767    0.00467710    0.00302783    0.00160973   0.000854856   0.000466392   0.000213118   0.000101444   4.47854e-05   2.09190e-05   9.34771e-06   3.56875e-06   1.39871e-06
  24   8 2156.7316    0.8521  0.7847 10.3370 -0.0049  0.0259   0.0198   0.0517    0.0814   0.0000   440.0250       1.54771       18.4610     -0.833136      -2.92032      -4.46594       3.70145      -3.00857      -1.37597     -0.535287       2.36945     -0.486047     -0.139453      0.588365      0.504756      0.164577      0.222153     0.0463185    -0.0372956     0.0400945     0.0197154     0.0271719    -0.0179173    -0.0236456   -0.00283613  -0.000210853   -0.00106579   0.000666787   0.000914895  -0.000262287   0.000140868   1.32336e-05   6.10276e-06   2.26823e-06  -8.13870e-06  -1.41711e-06       1.89856       2.40991       2.64339       2.88686       2.87036       2.57294       2.47547       2.40530       1.96952       1.50338       1.12517       1.03900      0.806705      0.547956      0.456845      0.385599      0.279703      0.178490      0.115395     0.0840818     0.0560025     0.0318501     0.0176639     0.0105135    0.00689795    0.00410417    0.00199093   0.000941956   0.000477727   0.000276089   0.000152889   7.37854e-05   3.34242e-05   1.32099e-05   5.15683e-06   1.78308e-06
  24   9 2314.2757    1.2154  0.9527 10.9378 -0.0060  0.0242   0.0254   0.0553    0.0940   0.0000   440.4371      0.231866       15.1614       2.40972      -3.76745       1.58165      0.926201      -1.50741     -0.862156      0.321655       1.05052    -0.0839124     -0.260115      0.451770      0.326305     -0.352305     -0.175492     0.0258842      0.162051     0.0843640    -0.0537503     0.0643545    -0.0474399    0.00217364   -0.00419687    0.00599943    0.00186429  -0.000671161   0.000531050  -0.000113869  -7.91962e-05   5.04485e-05   0.000100146  -4.38592e-06   6.27530e-06  -3.29844e-06       1.62101       2.11615       2.12064       2.43774       2.25173       2.31307       2.12720       1.94165       1.63401       1.41015       1.23622       1.02996      0.797784      0.587819      0.459452      0.335071      0.248099      0.162648      0.119675     0.0771691     0.0522913     0.0318175     0.0219760     0.0116498    0.00729385    0.00406901    0.00214287    0.00106089   0.000573324   0.000291232   0.000131505   6.44841e-05   3.11376e-05   1.40832e-05   5.15632e-06   2.07030e-06
  24  10 2467.0223    1.6758  0.9602 11.4939 -0.0010  0.0225   0.0343   0.0572    0.1013   0.0000   439.5000       2.70625       14.5656     -0.196664       3.25344       2.34362     -0.948696     -0.445911    0.00162958     -0.281354      -1.79598      0.172130      -1.82639      0.345998     0.0270589   -0.00818667     -0.117492      0.225918     -0.120843     0.0155491  -0.000612800     0.0360148    0.00531145   -0.00989902    -0.0118609   -0.00485997    0.00662293  -0.000717444   0.000977605   2.72484e-06  -9.66344e-05   1.52458e-05  -2.64138e-05  -2.45179e-05  -2.10532e-06  -1.95852e-08       1.59497       1.97105       2.04774       2.20663       2.27745       2.23816       2.02520       1.74525       1.55473       1.42226       1.17077      0.918999      0.747443      0.549546      0.431671      0.327694      0.229199      0.163161      0.107024     0.0738444     0.0472202     0.0297214     0.0187158     0.0115879    0.00672487    0.00387786    0.00211980    0.00110935   0.000547460   0.000262400   0.000126933   5.81174e-05   2.62322e-05   1.08192e-05   4.53910e-06   1.77726e-06
  24  11 2617.7067    2.1658  0.9252 12.0961 -0.0034  0.0225   0.0452   0.0545    0.0989   0.0000   439.0667       2.43542       16.1691      0.329391      -2.55254       1.14963       1.33383      -2.33566     -0.306430      0.952220     -0.774824     -0.175900      0.452625      0.525318      0.235792      0.129470     0.0978473      0.101144    -0.0758693      0.117186    -0.0841640    -0.0200481    -0.0322677   0.000979588    0.00583785    0.00188285    0.00253949   0.000629048  -0.000154913   0.000287512  -6.03897e-05   0.000104847   6.65317e-06   7.03701e-06  -3.66860e-06  -1.79982e-06       1.53601       1.97955       2.03283       2.24857       2.09876       2.25989       1.92428       1.80694       1.49801       1.40249       1.11536      0.988645      0.729842      0.566421      0.420846      0.321879      0.223252      0.166329      0.105910     0.0690683     0.0456617     0.0306792     0.0184715     0.0115688    0.00656607    0.00369075    0.00192726    0.00101249   0.000509099   0.000264546   0.000123608   5.68054e-05   2.58063e-05   1.06047e-05   4.82148e-06   1.84487e-06
  24  12 2767.7616    2.8711  0.8446 12.4701  0.0017  0.0200   0.0591   0.0491    0.1016   0.0000   438.1890       4.27166       15.9055      0.795256     -0.544546      -3.10774      -3.67704      -2.55222       2.31106     -0.358001     -0.134705       1.18195     -0.208130     -0.195395     0.0799880      0.217531      0.166508     0.0958327     0.0756051    -0.0185781     0.0171125     0.0245181   -0.00600517    -0.0112749    0.00293926   -0.00359189    0.00153331    0.00208466   5.92739e-05   1.99065e-05  -0.000153376   3.15010e-05   5.99318e-05  -7.32362e-06  -5.35476e-06  -1.95811e-06       1.35703       1.72840       1.90538       1.97449       1.94119       1.89677       1.78679       1.56975       1.45933       1.23066       1.01312      0.823304      0.672461      0.512947      0.387155      0.282685      0.209724      0.139406     0.0975887     0.0672045     0.0399854     0.0273135     0.0159805    0.00956031    0.00546721    0.00329917    0.00175845   0.000888249   0.000488342   0.000244091   0.000115287   5.28265e-05   2.38328e-05   1.06817e-05   4.13228e-06   1.64973e-06
  24  14 3065.0860    4.0099  0.9760 13.1085 -0.0030  0.0223   0.0788   0.0570    0.1131   0.0000   439.9608       6.64490       14.5936       1.43431      -1.20367      -2.43260     -0.615478      0.216251     -0.520323     -0.462625     -0.288105       1.13410      -1.40861      0.665351     -0.598587     0.0887868    -0.0275985    -0.0899684    -0.0274467     0.0551323    -0.0108808    -0.0363299     0.0343384   -0.00789579   -0.00241775    0.00312491   -0.00357626   -0.00105986  -0.000439183  -0.000103872  -9.53666e-05  -7.13332e-05  -2.31169e-05   9.79413e-06   8.18754e-06  -1.57864e-06       1.47885       1.93274       2.03125       2.14328       2.07648       2.15401       2.02051       1.77686       1.55603       1.24069       1.08982      0.928734      0.724084      0.578989      0.413529      0.298986      0.211522      0.157476      0.107458     0.0753047     0.0485908     0.0311565     0.0187764     0.0110509    0.00618757    0.00356964    0.00187327    0.00101787   0.000507815   0.000272554   0.000122543   5.93128e-05   2.73807e-05   1.12405e-05   4.74106e-06   1.95562e-06
  24  15 3212.0652    3.8167  1.2491 13.1923 -0.0101  0.0269   0.0695   0.0648    0.1099   0.0000   438.5612       7.70976       14.7431       1.78734      -2.39617      -1.21233       4.99314      -2.40652      -4.09273      -3.05965       1.03731      -1.69011     -0.101540     0.0623832      0.686932      0.164043     -0.263949      0.136435     -0.161622      0.158582     0.0352467    -0.0387600     0.0141276    0.00368795     0.0162437    0.00250007   0.000237727   0.000161139   0.000112680   0.000408858   0.000105681  -6.49911e-07  -2.59736e-05   8.20686e-06  -8.35389e-06  -4.67209e-07       1.77737       2.44149       2.62792       2.75238       2.53124       2.53018       2.34897       2.10938       1.96383       1.67697       1.40870       1.16920      0.942424      0.673391      0.532470      0.383532      0.269036      0.183020      0.129324     0.0816416     0.0543934     0.0342979     0.0204230     0.0122816    0.00717930    0.00423229    0.00214166    0.00118717   0.000598131   0.000306459   0.000146003   7.14703e-05   3.11562e-05   1.38195e-05   5.56230e-06   2.17578e-06
  24  16 3358.5430    3.2907  1.8817 12.6924  0.0008  0.0323   0.0480   0.0792    0.0728   0.0000   442.9701       10.6857       7.80222       3.22867      -4.26450      -1.00778      0.357291      -6.13588       1.89754     -0.577392      -3.37610      -1.13939      -1.00373     -0.588810     -0.247924      0.448659     -0.216446     -0.399841    -0.0433287      0.114528     0.0151265    -0.0171413    -0.0598918     0.0425958   -0.00375666   0.000296552    0.00163006  -0.000353336   0.000567708  -0.000239348   3.68739e-05  -0.000155592   9.50816e-05   5.14810e-06  -5.94998e-06  -4.84108e-07       2.21240       2.90350       3.16078       3.27502       3.27987       3.29834       3.00191       2.65626       2.34230       1.96313       1.61953       1.33947       1.05202      0.810893      0.622889      0.451670      0.327524      0.234245      0.157364      0.107832     0.0691012     0.0438625     0.0269230     0.0161672    0.00937883    0.00502172    0.00288535    0.00150451   0.000754803   0.000388090   0.000182245   8.55590e-05   3.99405e-05   1.60358e-05   6.89886e-06   2.73168e-06
  24  17 3505.0074    2.8669  2.6746 12.1692 -0.0026  0.0380   0.0349   0.0970    0.0579   0.0000   440.2542       4.91603       12.5142       1.01024      -1.87661      -1.16433       1.56279      -3.92356      -5.89222      -4.76998      0.276088      -4.10157     -0.967597      0.839548      -1.12706      0.557021      0.269420     -0.135535      0.195589      0.142216     0.0539833    -0.0306505     0.0288831    -0.0139850     0.0113097   -0.00396459   1.51396e-05  -0.000966437  -0.000478699   0.000611798   2.88547e-05  -2.70361e-05  -7.07400e-05  -4.97582e-06  -7.18312e-06   3.55006e-06       2.59378       3.16315       3.58722       3.84491       3.73854       3.68948       3.35973       3.00906       2.70477       2.27639       1.95664       1.59016       1.21987      0.954722      0.720185      0.542237      0.389303      0.269560      0.181977      0.123636     0.0790811     0.0504910     0.0316508     0.0188468     0.0112538    0.00635915    0.00346654    0.00182931   0.000942101   0.000465079   0.000226986   0.000108993   4.71742e-05   2.15002e-05   8.54794e-06   3.44468e-06
  24  18 3651.1343    2.3150  3.7193 11.7214 -0.0018  0.0474   0.0243   0.1210    0.0468   0.0000   447.1166       6.15300       14.7883       5.57718       7.79355       1.52983      -1.01221      -3.93795      0.399900      -1.45512      -4.09133      -2.07157      -2.46901      0.956654       1.31975       1.22785       1.17785      0.676460     -0.462537     -0.242304     0.0506855     0.0556168     0.0170726    0.00958569   -0.00253113   -0.00252916    0.00570031    0.00279774   5.11888e-05  -0.000591281   9.13724e-05  -3.72795e-05   2.04874e-05  -5.19875e-06   1.39303e-05  -1.20872e-06       3.11084       4.05464       4.39319       4.55833       4.61589       4.39933       4.17078       3.78982       3.43927       2.78924       2.37834       1.93506       1.52825       1.17630      0.928671      0.682104      0.490590      0.350548      0.237175      0.158770     0.0999904     0.0646665     0.0391927     0.0241831     0.0136661    0.00764552    0.00436683    0.00231177    0.00120834   0.000602103   0.000294697   0.000132475   6.47614e-05   2.57689e-05   1.11488e-05   4.20561e-06
  24  19 3796.8728    1.9113  5.4269 11.1407 -0.0009  0.0577   0.0174   0.1573    0.0443   0.0000   441.5886       10.1571       9.96500       2.15379       4.29433       6.34267      -10.2802      -8.04613     -0.323298      -1.68870       5.65438      -1.12640       2.55935      0.736335     -0.401376      0.139282     -0.872359     -0.385872     -0.214396      0.161807      0.101225     0.0913395     0.0212460    -0.0180438    0.00741382    0.00500262   -0.00429603   -0.00327000   -0.00233215   0.000118486  -6.18587e-05  -9.92948e-05  -4.55075e-05  -8.62064e-06   1.29952e-05  -7.38750e-06       3.91175       5.02695       5.52988       5.78365       5.77108       5.42562       5.20108       4.70420       4.13005       3.56508       2.98516       2.44776       1.90321       1.49321       1.13569      0.824147      0.605718      0.421034      0.289403      0.186258      0.121316     0.0777288     0.0482350     0.0290985     0.0166451    0.00936800    0.00517468    0.00278416    0.00144941   0.000721488   0.000349365   0.000160582   7.37590e-05   3.14857e-05   1.33665e-05   5.23614e-06
  24  20 3942.6648    1.5975  7.6944 10.7161 -0.0001  0.0742   0.0129   0.2051    0.0401   0.0000   437.9585       3.30550       16.0574       2.30790      -4.39869      -4.00270      -1.41306      -5.51705      -7.46826       3.76752       4.34978      -6.95246      -2.68572       1.70636      -1.42287     -0.268426     -0.890797      0.222345     -0.120385     0.0698721      0.247000    -0.0479155    -0.0685760    -0.0631698    0.00924819     0.0297368     0.0106297   -0.00647453   0.000196996   -0.00100813   0.000402767   5.56081e-05   0.000102909   1.05595e-05  -1.21305e-05   1.13637e-05       4.94691       6.48010       6.99380       7.59173       7.47063       7.22786       6.69516       5.95447       5.35924       4.56861       3.81841       3.11453       2.42529       1.89809       1.44299       1.05793      0.764559      0.542031      0.362359      0.242925      0.155993      0.100189     0.0625864     0.0370489     0.0218772     0.0125113    0.00676508    0.00364929    0.00186376   0.000956212   0.000448368   0.000208352   9.40329e-05   4.04928e-05   1.68363e-05   6.61564e-06
[truncated: 1,585,012 more chars]
