# Supplementary material for: Global-Mode Analysis of Full-Disk Data from the Michelson Doppler Imager and the Helioseismic and Magnetic Imager
Source: Sol Phys. 2018 Jan 31;293(2):29. doi: 10.1007/s11207-017-1201-5 (PMC6566312; doi:10.1007/s11207-017-1201-5)
Supplement: Supplementary file 2 — (TAR 362.4 MB) [file 11207_2017_1201_MOESM2_ESM.tar › HMI/hmiv72d.8128]

   0  13 1957.3016    0.5465  0.3797 10.3109  0.0000  0.0898   0.1130   0.2869    0.3550   0.0000    -0.0000       0.00000       0.00000       0.00000       0.00000       0.00000       0.00000       0.00000       0.00000       0.00000       0.00000       0.00000
   0  14 2093.5213    0.8125  0.9149  3.1101  0.0000  0.1367   0.1052   0.3156  638.2496   0.0000    -0.0000       0.00000       0.00000       0.00000       0.00000       0.00000       0.00000       0.00000       0.00000       0.00000       0.00000       0.00000
   0  15 2228.6074    1.0635  0.7141 10.5713  0.0000  0.1206   0.1635   0.3491    0.7814   0.0000    -0.0000       0.00000       0.00000       0.00000       0.00000       0.00000       0.00000       0.00000       0.00000       0.00000       0.00000       0.00000
   0  19 2764.2791    3.0300  0.8756  0.6053  0.0000  0.1058   0.4384   0.5294 1000.0000   0.0000    -0.0000       0.00000       0.00000       0.00000       0.00000       0.00000       0.00000       0.00000       0.00000       0.00000       0.00000       0.00000
   0  20 2898.9693    3.6617  1.0811  2.3454  0.0000  0.1342   0.5006   0.4789 1000.0000   0.0000    -0.0000       0.00000       0.00000       0.00000       0.00000       0.00000       0.00000       0.00000       0.00000       0.00000       0.00000       0.00000
   0  21 3033.9191    3.6937  1.2331 11.0305  0.0012  0.1439   0.5056   0.6380    8.0305   0.0000    -0.0000       0.00000       0.00000       0.00000       0.00000       0.00000       0.00000       0.00000       0.00000       0.00000       0.00000       0.00000
   0  22 3168.6873    3.5999  1.0494 11.4508  0.0000  0.1551   0.4821   0.3656    5.9329   0.0000    -0.0000       0.00000       0.00000       0.00000       0.00000       0.00000       0.00000       0.00000       0.00000       0.00000       0.00000       0.00000
   0  24 3439.0724    3.0824  2.6247  6.6890  0.0000  0.2233   0.2680   0.7372  303.1214   0.0000    -0.0000       0.00000       0.00000       0.00000       0.00000       0.00000       0.00000       0.00000       0.00000       0.00000       0.00000       0.00000
   1  11 1749.2172    0.3626  0.2525  9.9191  0.0000  0.0496   0.0564   0.1194    0.1400   0.0000   507.6510      -17.0506       0.00000       0.00000       0.00000       0.00000       69.9120       30.8520       0.00000       0.00000       0.00000       0.00000
   1  12 1885.0853    0.4558  0.4034 10.0567  0.0000  0.0610   0.0608   0.2054    0.1933   0.0000   523.8412      -29.9949       0.00000       0.00000       0.00000       0.00000       59.9956       56.1667       0.00000       0.00000       0.00000       0.00000
   1  13 2020.7062    0.6013  0.4960 10.2852  0.0000  0.0649   0.0690   0.2250    0.2479   0.0000   637.9067      -58.8726       0.00000       0.00000       0.00000       0.00000       81.3541       43.9765       0.00000       0.00000       0.00000       0.00000
   1  14 2156.6787    0.8633  0.9756  9.2665  0.0000  0.0867   0.0773   0.2590    1.5040   0.0000   372.2509      -71.4178       0.00000       0.00000       0.00000       0.00000       109.977       61.9538       0.00000       0.00000       0.00000       0.00000
   1  16 2425.7002    1.3913  0.7376 10.8203  0.0000  0.0774   0.1237   0.2424    0.6882   0.0000   406.0631       26.7528       0.00000       0.00000       0.00000       0.00000       95.7279       50.9954       0.00000       0.00000       0.00000       0.00000
   1  18 2693.4664    2.4477  0.9909 11.6069  0.0000  0.0890   0.2036   0.2537    1.2483   0.0000   438.8486       49.9797       0.00000       0.00000       0.00000       0.00000       92.9608       71.2008       0.00000       0.00000       0.00000       0.00000
   1  19 2828.2655    3.0827  0.6930 10.5126  0.0017  0.0699   0.2572   0.1796    4.0424   0.0000   371.6854       33.7570       0.00000       0.00000       0.00000       0.00000       94.4812       42.5312       0.00000       0.00000       0.00000       0.00000
   1  20 2963.3133    3.5258  1.2181  8.6793  0.0031  0.0926   0.3118   0.3138   16.8721   0.0000   356.4487       128.300       0.00000       0.00000       0.00000       0.00000       121.448       62.0145       0.00000       0.00000       0.00000       0.00000
   1  22 3233.3217    3.2561  1.3824 12.3748 -0.0070  0.1159   0.2544   0.3236    1.6825   0.0000   537.6463       46.5951       0.00000       0.00000       0.00000       0.00000       158.456       75.2480       0.00000       0.00000       0.00000       0.00000
   1  23 3368.4879    3.3649  2.0843 11.2244  0.0000  0.1243   0.2187   0.5083    2.6881   0.0000   247.1803       57.7386       0.00000       0.00000       0.00000       0.00000       159.223       80.7985       0.00000       0.00000       0.00000       0.00000
   1  24 3503.9888    2.8252  3.0702  3.1776  0.0000  0.1685   0.1696   0.5172 1000.0000   0.0000   450.4349       142.611       0.00000       0.00000       0.00000       0.00000       204.246       116.177       0.00000       0.00000       0.00000       0.00000
   1  25 3640.1641    2.5212  4.1526 -4.5025  0.0000  0.1831   0.1168   0.6476 1000.0000   0.0000   242.4509       172.110       0.00000       0.00000       0.00000       0.00000       230.992       126.490       0.00000       0.00000       0.00000       0.00000
   2  12 1945.7152    0.5391  0.4244 10.1779  0.0000  0.0460   0.0482   0.1182    0.1588   0.0000   459.1534      -12.1838      -11.3247       1.94065       0.00000       0.00000       34.8992       27.1020       16.5359       5.65239       0.00000       0.00000
   2  13 2082.0323    0.6965  0.5681  9.9064  0.0000  0.0564   0.0533   0.1225    0.2619   0.0000   434.5411       4.00983       39.2547       22.8699       0.00000       0.00000       33.4065       35.9206       17.0734       9.28431       0.00000       0.00000
   2  15 2352.1408    1.3880  1.1410  2.1401  0.0000  0.0723   0.0803   0.1918 1000.0000   0.0000   443.5613       32.2531       1.73216       1.15468       0.00000       0.00000       51.9853       42.9076       25.0936       9.30537       0.00000       0.00000
   2  16 2485.7715    1.7538  1.1388  2.2319  0.0000  0.0643   0.1029   0.2121 1000.0000   0.0000   414.8428       51.1566      -16.6956      -9.95552       0.00000       0.00000       49.7277       39.7764       22.1548       7.82752       0.00000       0.00000
   2  17 2619.6650    2.0628  1.1033 11.3840  0.0000  0.0775   0.1387   0.2050    0.9379   0.0000   393.4414       60.5284       43.3479       17.3887       0.00000       0.00000       57.6200       44.1380       31.3783       9.44790       0.00000       0.00000
   2  18 2754.3863    2.4000  1.0583 11.2308  0.0000  0.0672   0.1414   0.1982    1.0826   0.0000   436.1083       30.6311      -4.82274       5.82972       0.00000       0.00000       41.0566       40.2587       23.4169       9.84397       0.00000       0.00000
   2  19 2889.5965    3.5514  0.9648  5.3135  0.0000  0.0587   0.2085   0.2046  851.2760   0.0000   409.0711       47.4756      0.597942      -4.71156       0.00000       0.00000       36.0404       31.7565       23.3865       8.59401       0.00000       0.00000
   2  21 3160.0372    3.7171  1.4497  5.4695  0.0000  0.0775   0.1874   0.2118  649.9454   0.0000   352.6024       43.4859       34.3064       17.4322       0.00000       0.00000       60.9033       48.7925       27.1561       9.27323       0.00000       0.00000
   2  22 3295.3741    3.4555  1.1732 13.2058  0.0000  0.0833   0.2122   0.2242    0.5252   0.0000   417.2856       117.879      -21.6965       34.3419       0.00000       0.00000       61.6802       54.2129       25.0785       11.0784       0.00000       0.00000
   2  23 3430.9672    3.2916  2.1746 10.0716  0.0104  0.1085   0.1412   0.3002    1.4850   0.0000   415.3360       93.4210      -42.4636       15.7535       0.00000       0.00000       62.8628       69.0426       30.1283       17.9239       0.00000       0.00000
   3  12 2001.1480    0.6010  0.5369  9.8798  0.0000  0.0544   0.0433   0.1025    0.2046   0.0000   471.4497       12.7180     -0.792162       16.3488      -2.75980      0.995737       22.7867       21.5693       18.7177       10.9880       5.45926       1.49423
   3  13 2137.7088    0.8146  0.6427  9.6118  0.0000  0.0556   0.0460   0.1036    0.3502   0.0000   429.5808      -1.66277      -18.4824      -12.2082       2.50630      0.357987       21.8779       25.6889       20.8191       10.8191       6.61852       2.09711
   3  14 2273.4615    1.0104  0.9259 10.3830  0.0000  0.0620   0.0559   0.1484    0.3535   0.0000   476.4531      -74.5674      -19.4182       3.95669      -8.88373      0.699431       28.8807       31.4523       22.6469       11.4691       6.17528       1.91539
   3  15 2407.6653    1.3987  0.7139 11.3756  0.0000  0.0573   0.0855   0.1247    0.2579   0.0000   414.9758      -32.2168      -27.1391      -2.82666     0.0832474     -0.241364       24.5605       24.7280       19.3911       11.3393       5.70357       1.70656
   3  16 2541.6408    1.9311  1.1631  0.7594  0.0000  0.0562   0.0923   0.1676 1000.0000   0.0000   393.3679      -19.3776       10.4358       6.32840      -3.17715      0.263657       29.0466       28.6231       19.6924       11.1124       5.00930       1.60659
   3  17 2676.2293    2.5104  0.9392  0.5219  0.0000  0.0535   0.1257   0.1283 1000.0000   0.0000   409.9566       46.4246      -10.6681       13.7278     -0.440885      -1.23694       27.2429       25.9562       19.9961       11.0290       5.42344       1.53086
   3  18 2811.5273    2.8976  0.9402  9.3414  0.0000  0.0520   0.1430   0.1431    5.8852   0.0000   447.9699       50.3973       11.5682       11.9539       1.06602       1.50937       26.0386       24.9093       17.9062       10.0585       4.44062       1.31211
   3  19 2947.0320    3.7971  0.8705  7.0886  0.0000  0.0449   0.1915   0.1288   94.3471   0.0000   446.7159       41.7871      -9.51546       2.57142      -2.04130     -0.652065       22.7313       20.8694       16.4503       9.80720       4.36669       1.23100
   3  20 3082.4010    3.8462  0.8068 12.3780  0.0000  0.0560   0.2025   0.1233    0.6103   0.0000   374.2609       23.5439       38.1475      -14.3219      -4.48651      -1.39473       29.4344       29.2644       19.7554       10.4129       4.86838       1.50851
   3  21 3217.8146    3.9516  1.3251 12.0032 -0.0003  0.0646   0.1780   0.1731    1.0566   0.0000   419.6480      -10.7813      -17.2826       23.7380      -2.08168      -1.00037       31.8938       29.2987       23.3723       15.8096       6.36250       1.85216
   3  22 3353.5908    3.7367  1.8185 -0.3563  0.0000  0.0672   0.1374   0.1996 1000.0000   0.0000   376.1983       35.9317       29.5603       2.60554      0.104457     -0.262547       33.3076       31.6804       24.4615       13.9774       6.69089       1.88231
   3  23 3489.5240    2.8490  2.4231 11.4428  0.0000  0.0909   0.0969   0.2496    0.4622   0.0000   400.1788       37.8107       26.7520       4.86401       5.93115      -2.19727       46.5849       47.4954       31.6339       19.0660       7.96455       2.76725
   3  24 3626.1473    2.4124  3.4413 11.0675  0.0000  0.1123   0.0731   0.3145    0.3697   0.0000   517.0991       1.75179      -25.9090      -35.0039       14.7618      -1.20388       53.3578       54.5298       40.5305       22.2687       11.5183       3.49064
   4  11 1914.6634    0.5372  0.3919 10.1818  0.0000  0.0862   0.0531   0.1624    0.1276   0.0000   449.7101       30.7196       11.8273       4.40539       6.28721      -2.36907       16.3375       21.2667       23.8687       10.5269       5.40381       2.92741
   4  12 2051.6514    0.6106  0.6773 10.0483  0.0000  0.0458   0.0350   0.1254    0.1642   0.0000   450.3043       26.7810       21.2408      -4.35325      -18.2811      -3.09763       16.5174       15.2391       14.2479       11.0530       6.43004       3.42340
   4  13 2188.4111    0.8524  0.5530 10.2623  0.0000  0.0376   0.0458   0.0881    0.2149   0.0000   427.3298       4.99482       19.4351      -2.67287      -9.39753       3.19384       14.1627       13.2586       11.8894       9.21468       5.48040       2.73256
   4  14 2324.1602    1.3038  0.8450 10.0901  0.0000  0.0692   0.0686   0.1345    0.6587   0.0000   421.9604      -2.72974       8.43742       16.2708       7.54001      -3.20632       33.4629       35.7284       23.7247       14.9637       7.49055       3.10163
   4  15 2458.5564    1.5140  1.3843  3.4330  0.0000  0.0629   0.0644   0.1634  725.9056   0.0000   413.6028       14.9436      -7.13960      0.684809      0.162499      -3.84002       24.6297       27.5749       21.7942       14.7014       8.23042       4.25010
   4  17 2728.4718    2.5705  0.9835 11.7359  0.0000  0.0524   0.1144   0.1325    0.5746   0.0000   439.9483     -0.941336      -6.24942       14.5015       3.05505      0.572167       20.7544       20.6946       16.2513       12.4440       7.43613       3.36756
   4  18 2864.3002    3.0189  0.9307 11.3297  0.0000  0.0460   0.1397   0.1257    1.1151   0.0000   436.6468      -6.90770       6.43845       5.05938      -3.45335      -9.14619       19.8345       20.0147       15.7338       11.4000       6.35074       3.06193
   4  19 3000.2927    3.6086  0.9348 12.9379  0.0000  0.0815   0.1817   0.1335    0.4161   0.0000   452.0636       15.3599      -15.0879       8.02454       9.11405       1.41888       39.9990       41.8358       33.1930       16.6061       7.97566       3.92780
   4  20 3135.9559    3.9121  0.9886 12.3490  0.0000  0.0485   0.1729   0.1282    0.6712   0.0000   449.5405      -13.4253      -4.47325       5.39013      -8.06790       5.95253       19.6172       18.7260       16.8989       10.9269       7.39533       3.07629
   4  21 3271.8141    3.7944  1.3613 11.6526  0.0000  0.0579   0.1513   0.1494    1.1649   0.0000   444.9457       68.0065       43.3846       20.7412       1.18794       2.29995       24.5623       24.7913       19.8839       14.3857       7.80158       3.92319
   4  23 3544.6428    2.6426  2.8551 11.6029  0.0000  0.0874   0.0776   0.2392    0.2916   0.0000   454.6351       80.1191       27.1409      -11.4588      -4.31851       10.3455       33.2753       35.4006       29.3015       20.3439       12.4082       5.68015
   4  24 3681.5973    2.2820  4.8065 10.3677  0.0000  0.1157   0.0494   0.3245    0.3512   0.0000   411.0202       51.3123       21.8673       12.1507      -5.24429       11.7875       39.9689       44.2206       35.7648       26.7893       15.8226       7.82487
   4  25 3818.7774    1.9068  6.1304  9.9868 -0.0027  0.1343   0.0390   0.3805    0.3623   0.0000   458.3213       122.369       35.6019       18.1840       28.6007       9.59114       50.4603       51.8195       43.3051       32.4778       20.2014       8.88020
   4  26 3956.4192    1.6318  7.5843  9.9444 -0.0001  0.1611   0.0327   0.4387    0.2684   0.0000   372.7653       42.0329       40.0930       60.3165      -23.4634       2.47347       58.5571       64.6560       51.2254       38.6557       22.4113       10.9518
   5   9 1685.8055    0.2457  0.2565 10.0470  0.0000  0.0348   0.0221   0.0659    0.0685   0.0000   447.5110      -22.9943       9.81095      -1.44968      -2.95812      -4.02791       10.0453       10.3695       10.3069       8.08271       5.28319       3.17260
   5  10 1823.3490    0.3934  0.3104 10.1309  0.0000  0.0418   0.0296   0.0651    0.0804   0.0000   416.1615      -23.5689       6.88458      -6.31922      -4.47937      -1.22836       16.1447       17.6651       16.0079       9.32565       5.69771       3.66564
   5  11 1960.5723    0.5213  0.4772  9.9921  0.0000  0.0363   0.0299   0.0810    0.1089   0.0000   425.2117       17.9904     -0.796104      -3.97950     -0.918442       1.79097       10.6354       11.6722       8.94349       8.55968       5.37517       3.33735
   5  12 2098.4125    0.6829  0.6284 10.3887  0.0000  0.0442   0.0351   0.0975    0.1401   0.0000   441.3860      0.648328       14.0417      -5.63319      -11.9483       6.34083       11.5496       13.8925       10.2864       9.98339       6.72477       4.59913
   5  13 2235.4289    1.0648  0.7395  9.7316  0.0000  0.0402   0.0472   0.0921    0.3573   0.0000   415.4251      0.747653       2.82478      -2.35029      -4.04835      0.327589       13.9472       14.4662       11.7153       9.83155       6.78983       4.38463
   5  14 2371.1970    1.3041  0.8538 10.9276  0.0000  0.0456   0.0569   0.1005    0.2508   0.0000   448.3263       1.92096       1.34495       12.1322      -5.41741       2.80458       15.0919       16.6092       14.1466       10.7169       7.60059       4.19572
   5  15 2506.0505    1.6638  1.0834 11.2004  0.0000  0.0494   0.0724   0.1220    0.3698   0.0000   432.1245       34.9867       16.5979      -7.23112      0.327292     -0.846056       15.1888       16.0368       14.9963       12.1415       7.18123       4.61357
   5  16 2641.2258    2.1493  0.8260 11.6092  0.0000  0.0406   0.0968   0.1045    0.3673   0.0000   413.5703       40.4464       16.7058       31.7567       12.6303       5.07771       13.7647       14.0769       11.7747       10.0399       7.01053       3.90661
   5  18 2913.7324    3.6954  0.6993 11.9259  0.0000  0.0472   0.1704   0.0917    0.6719   0.0000   420.5535       23.6159       9.27626      -2.02946      -9.74696       2.61165       19.5579       22.4575       18.3287       12.1453       6.82136       3.18723
   5  19 3049.9742    3.7815  0.8557 13.0678  0.0000  0.0423   0.1734   0.1253    0.4536   0.0000   449.7584       55.3317       23.2436       1.50362      -5.28706     -0.772934       13.0323       14.3248       11.8392       10.4768       6.84008       4.12215
   5  22 3459.4692    3.0308  2.4990 11.0795  0.0000  0.0757   0.0828   0.1959    0.7194   0.0000   459.6134       38.9920       2.93616       14.8847      -5.92431      -1.18411       21.1887       25.5486       21.7185       16.6848       12.4212       7.12617
   5  23 3596.7883    2.5638  3.4898 11.0735  0.0000  0.0911   0.0614   0.2494    0.3488   0.0000   429.4324       47.7251       61.9605       36.2117       1.35860       1.17790       26.8841       29.6385       27.2451       20.8652       14.2104       8.73500
   5  24 3733.8452    2.0444  5.0719 10.8582  0.0000  0.1131   0.0429   0.3193    0.2019   0.0000   519.1916       38.6229       10.8886       52.5468      -6.27930      -3.19125       33.9204       37.5632       34.8787       26.5045       18.0182       10.8568
   5  25 3871.6013    1.8080  6.4382  9.9561  0.0000  0.1297   0.0325   0.3454    0.2637   0.0000   458.4740       78.8271       80.2271      -49.8011      -10.7788      -6.31847       40.8417       44.4379       39.7431       31.0080       21.6584       12.5791
   6   9 1727.6767    0.2883  0.2949 10.0334  0.0000  0.0327   0.0214   0.0661    0.0659   0.0000   427.0740     -0.196625       19.8951       2.54453      0.773150       4.60045       8.93379       7.70299       8.28027       7.50867       5.33848       3.32572
   6  10 1866.1027    0.4317  0.2864  9.9814  0.0000  0.0239   0.0285   0.0559    0.0759   0.0000   431.6453      -2.76460       5.51395       2.37318      -2.82158      -1.97223       7.26816       8.49114       8.25846       6.20274       4.23853       2.30187
   6  11 2004.1005    0.5499  0.5620 10.1030  0.0000  0.0335   0.0278   0.0884    0.1083   0.0000   437.5299       9.34117      -2.95866     -0.729988      -4.18667      0.299468       10.4721       10.5605       9.60565       7.92221       6.70382       4.27767
   6  12 2142.5268    0.8888  0.6216  9.8662  0.0000  0.0315   0.0390   0.0801    0.1794   0.0000   435.0671      -5.90991       1.90964       15.3767      -1.55722       4.44806       8.38240       8.21421       8.12943       6.70451       5.40436       3.90449
   6  13 2279.8579    1.0425  0.7103 10.4801  0.0000  0.0382   0.0449   0.0829    0.1967   0.0000   426.0739      -9.23505       15.5632      -5.40848       5.73566      -7.80042       10.8066       11.3155       11.2278       8.70606       6.82136       4.38049
   6  14 2415.6084    1.3955  1.0630 10.4981  0.0000  0.0472   0.0513   0.1051    0.3506   0.0000   444.1072      -1.74681       18.6072      -5.15515       5.20186      -2.74490       11.1178       11.7800       12.7872       9.52609       7.64198       4.98245
   6  15 2551.0642    1.8826  0.9928 11.1012  0.0000  0.0393   0.0677   0.1013    0.3036   0.0000   434.3947      0.747329       6.87238      -12.7356       5.10055      -7.79100       10.2958       11.5495       10.8867       9.38605       6.24054       4.45216
   6  16 2687.1108    2.3432  0.9763 11.1302  0.0000  0.0426   0.0857   0.1008    0.4547   0.0000   440.1794      -8.54513       13.0672       9.92033      -7.75491      -6.17910       13.4215       15.5602       13.8750       10.1574       7.00856       4.49598
   6  17 2823.7294    2.9080  0.8712 12.1438 -0.0004  0.0384   0.1096   0.0973    0.2710   0.0000   417.1887       13.0249      -13.6520       3.83787       1.95654     -0.828983       10.6745       11.5804       11.0407       8.76105       6.64843       4.09489
   6  18 2960.7257    3.4677  0.8763 12.1305  0.0000  0.0395   0.1283   0.0911    0.4191   0.0000   433.9103       5.93555       9.87107       4.21295      -1.33879       9.02402       9.06470       11.9202       9.60309       8.70952       6.09339       4.04408
   6  19 3097.4067    4.0977  0.8855 12.2637  0.0000  0.0343   0.1578   0.1058    0.5193   0.0000   438.1864       10.9650       16.9080       17.4848       2.84596     -0.220717       8.97335       10.7130       9.50197       7.80970       5.86163       3.55966
   6  20 3234.1042    3.9547  1.4881  6.8504  0.0020  0.0492   0.1142   0.1258   18.1532   0.0000   437.6645       49.3169      -8.14864      -7.29726       2.20991      0.547529       12.0314       14.5269       12.7963       10.9017       8.02413       5.31098
   6  21 3371.2339    3.3958  1.9772 11.5747  0.0000  0.0618   0.0954   0.1620    0.6167   0.0000   444.9989       20.9486       16.2382       17.2079       16.3152      -7.49909       15.6784       19.4009       15.6165       14.0304       10.2053       6.82296
   6  22 3508.4173    2.9104  2.6045 11.2665  0.0000  0.0699   0.0731   0.1989    0.4595   0.0000   461.5601       53.0839      -12.4479       24.5879      -4.70820      -2.24674       17.9784       20.8811       18.9640       16.4253       11.6963       7.43534
   6  23 3646.2833    2.4354  3.5799 11.0604  0.0000  0.0888   0.0545   0.2312    0.2978   0.0000   445.9723       17.7788      -7.23692       6.63015       20.3166       10.7514       22.3592       27.6093       24.3571       19.5327       15.1465       10.0418
   6  24 3784.1780    1.9787  5.2389 10.6220 -0.0002  0.1073   0.0381   0.3159    0.2056   0.0000   373.1612       33.9463       7.25352      -13.1285      -50.4458      -10.7559       27.7005       32.0969       29.0306       24.8660       18.8419       12.4529
   6  26 4060.6825    1.3912  9.8604  9.8073  0.0000  0.1691   0.0207   0.4688    0.1409   0.0000   411.1674       45.4228       10.6992       70.9391       19.3050       11.3919       42.0758       50.2834       45.2071       38.4951       29.2640       18.9361
   7   9 1767.6579    0.3038  0.2815 10.1090  0.0000  0.0278   0.0210   0.0632    0.0632   0.0000   437.8084      -13.8319       1.06742      0.336084     -0.289186      -1.91739       6.56143       6.82533       6.92199       5.64679       4.26899       4.07772
   7  10 1906.8301    0.4829  0.4628  9.9959  0.0000  0.0299   0.0256   0.0851    0.0911   0.0000   434.5090      -4.97898      -5.35915       3.61010     -0.965848      -3.72518       7.06344       8.38210       7.92561       6.58440       5.84350       3.20761
   7  11 2045.8600    0.6395  0.6554 10.0335  0.0000  0.0348   0.0285   0.0968    0.1171   0.0000   431.3193      -8.28970       6.80435       4.48582     0.0832950     -0.613007       7.44637       9.27309       9.13784       7.65040       5.71961       4.24602
   7  12 2184.5829    0.8829  0.7713 10.1008  0.0000  0.0396   0.0346   0.0901    0.1827   0.0000   441.6622      -3.28107       2.34762       6.82680       3.54709       1.06717       10.0157       12.3482       11.1921       9.24125       6.54054       4.47002
   7  13 2322.0810    1.1708  0.8138 10.5010  0.0000  0.0351   0.0416   0.0823    0.1955   0.0000   434.9525       5.66372       5.88819      -13.0514      0.565418      0.631445       7.64043       8.83418       9.04658       7.45759       5.80061       4.07099
   7  14 2458.2263    1.5730  1.1072  9.9854  0.0000  0.0412   0.0498   0.0981    0.5122   0.0000   422.1949      -3.05986       4.09425       18.7999       3.59105      -1.68191       9.72356       11.3588       10.6199       8.74720       7.09558       5.10411
   7  15 2594.2299    2.1197  0.8248 11.5778  0.0000  0.0349   0.0763   0.0827    0.2386   0.0000   444.6499       24.6031      -6.27429      -5.18523       9.70285      -2.18877       7.62224       9.15499       8.48133       7.87238       5.74870       4.18020
   7  16 2731.2105    2.5326  0.9871 11.8151  0.0000  0.0428   0.0885   0.0886    0.3120   0.0000   426.4995       7.64588       22.3658      -5.28884       1.94697       3.53177       9.56932       10.4973       8.83259       8.77333       7.80381       5.40818
   7  17 2868.3865    3.3476  0.9137 11.8454 -0.0014  0.0348   0.1132   0.0845    0.4030   0.0000   424.7195       5.36429       11.7297       10.5440      -2.08284      -5.11987       8.31400       9.40506       9.09459       7.72252       6.07021       4.34087
   7  18 3005.7689    3.7113  1.0769 11.7217  0.0000  0.0357   0.1194   0.1032    0.5693   0.0000   437.1607       26.0850       17.8428       7.79744       5.42036      -9.45137       8.20064       9.36430       8.68734       7.87010       6.02383       4.40816
   7  19 3142.9169    4.0814  1.1951  2.2702  0.0000  0.0366   0.1264   0.1084 1000.0000   0.0000   447.3748       20.0981       27.0637     -0.720210      -1.78701      -6.13477       8.29426       9.89389       9.45257       8.17111       6.11351       4.21519
   7  20 3280.0149    3.6879  1.5027 11.0262  0.0000  0.0457   0.1030   0.1105    0.9496   0.0000   436.8170       29.8468       24.5943       3.36439       3.99885       4.22130       10.5248       12.5078       11.5426       10.0533       7.63999       5.45402
   7  21 3417.6771    3.2365  2.0358 11.4958  0.0000  0.0558   0.0821   0.1348    0.4266   0.0000   464.2329       24.3379      -8.48366       16.1148       5.63745      -11.0484       12.6192       13.9817       13.8881       11.9370       9.60853       6.76147
   7  22 3555.4310    2.6625  3.1274 10.5736  0.0000  0.0700   0.0539   0.1852    0.4625   0.0000   451.3730       36.1676     -0.634223       15.6237      -1.90118      -14.4128       15.7702       17.4280       16.8469       14.9215       12.0137       8.68196
   7  23 3693.4157    2.2121  4.6482 10.3737  0.0000  0.0888   0.0370   0.2421    0.2571   0.0000   458.7959       16.5515       13.6009       40.6997      -8.00097      -12.4180       19.9686       22.7902       21.6813       20.1842       15.1225       10.8641
   7  24 3831.9677    1.8502  6.8038  9.7154  0.0000  0.1138   0.0259   0.3177    0.2224   0.0000   418.2266       35.2129       2.37328       17.0869       7.19819      -4.71398       23.7191       29.2343       27.8974       24.4784       18.6213       13.6255
   7  25 3970.4594    1.5140  8.4831 10.1592  0.0000  0.1399   0.0218   0.4076    0.1179   0.0000   424.6114       83.5758       29.5244       10.0594      -23.9301       18.0902       29.7724       36.9899       34.4924       30.0556       23.7106       16.8683
   7  26 4109.7734    1.3263  9.7289  9.8693  0.0000  0.1565   0.0187   0.4463    0.1178   0.0000   449.6366      -12.5158       15.2003       14.2317      0.500019      -1.59815       32.9407       40.7545       39.0541       33.7905       26.1028       18.6138
   8   8 1665.7494    0.2201  0.1898 10.0160  0.0000  0.0316   0.0193   0.0632    0.0508   0.0000   432.3329     -0.811763       13.5308     -0.687100      -1.32455      -1.84711       5.34108       7.19904       8.30789       6.56620       4.80841       3.18156
   8   9 1806.2231    0.4126  0.3287 10.0443  0.0000  0.0273   0.0228   0.0501    0.0683   0.0000   434.5795      -1.90508       4.73668      -8.83319       6.02246      -1.27986       5.46356       5.68667       5.76866       5.53103       4.50664       3.28015
   8  11 2086.1052    0.6986  0.6219 10.1779  0.0000  0.0292   0.0292   0.0785    0.1153   0.0000   443.7234       9.72883       4.10112       2.70246     -0.154324      0.193466       5.26762       6.40014       6.28481       5.68619       4.74031       3.30065
   8  12 2225.1933    0.9876  0.6806 10.5252  0.0000  0.0312   0.0376   0.0693    0.1440   0.0000   431.5667       10.8841       7.58041      0.763621      -1.13103       1.50216       6.32436       8.00795       7.21649       6.60180       5.13259       4.04374
   8  13 2362.8472    1.2418  1.0937 10.3710  0.0000  0.0381   0.0392   0.0984    0.2561   0.0000   421.8816       20.6614       1.74846      -3.70961      -6.32902       2.12975       7.20931       8.67165       8.96222       7.68637       6.17927       4.53927
   8  14 2499.4799    1.8238  0.8462 11.1215  0.0000  0.0325   0.0621   0.0802    0.2281   0.0000   442.8696       11.3948       9.98741       18.8445      -6.41966     -0.126623       6.34851       7.46953       7.84871       6.40271       5.35209       4.07721
   8  15 2636.2120    2.2780  0.9800 11.2086  0.0000  0.0341   0.0721   0.0938    0.3426   0.0000   437.8928       12.7195       7.73654      -3.00525       6.79703      -6.35855       6.99352       7.86489       7.98238       6.67402       5.63499       4.43692
   8  16 2773.8341    2.8389  0.8834 11.4215  0.0000  0.0308   0.0918   0.0807    0.3692   0.0000   446.7662       6.54695       6.24252       4.65479      -1.70288      -1.00085       6.30636       7.92941       7.26338       6.54618       5.48534       3.95206
   8  17 2911.6266    3.5333  0.8632 11.8658  0.0000  0.0295   0.1166   0.0836    0.3640   0.0000   424.5932       24.1133       1.50332       6.12739      -5.72094      -7.41871       6.29630       7.50121       7.24241       6.26415       4.94902       3.85821
   8  18 3049.2222    3.8488  1.1177 11.8281  0.0000  0.0376   0.1106   0.0948    0.5476   0.0000   440.4313       15.8576       5.03075      -6.17677      -4.26607       1.53778       7.09678       8.64193       8.37820       7.29773       6.13099       4.62749
   8  19 3186.8320    3.9981  1.1384 12.5694  0.0000  0.0379   0.1186   0.1019    0.3436   0.0000   427.9884       29.5463       33.2507       12.7494      -4.26159      -4.39275       7.59454       9.12900       8.81995       8.33222       6.33373       4.81633
   8  20 3324.5449    3.5422  1.6318 12.2697 -0.0005  0.0443   0.0900   0.1264    0.2341   0.0000   445.6726       4.15033       17.2480      0.989331       9.21054      0.420006       9.30803       11.2456       10.4805       9.53310       7.65566       5.70287
   8  21 3462.5687    3.1667  2.5850 10.9543  0.0000  0.0554   0.0631   0.1483    0.3373   0.0000   444.0952       33.7343       2.68302       2.40382       6.09328      -24.6387       10.9657       12.8508       12.6707       11.4328       9.36038       6.92530
   8  22 3600.9056    2.4464  3.5613 10.9353  0.0000  0.0717   0.0442   0.1818    0.2127   0.0000   439.8541       32.7942       10.5303       14.2270      -5.87255       4.77581       15.2462       17.9064       17.6479       15.5808       12.5516       9.26865
   8  23 3739.5255    2.0887  5.1320 10.2097  0.0000  0.0869   0.0314   0.2467    0.2194   0.0000   440.1648       38.0890       18.2702       7.94234       2.66303      -6.50098       17.6559       21.4933       20.9531       18.6080       14.4633       11.1503
   8  24 3878.4784    1.7959  6.6145 10.2340  0.0000  0.1053   0.0251   0.2940    0.1461   0.0000   457.5423       11.4761      -13.5053      -9.43208       7.41664      -3.06233       21.2029       25.7921       25.2228       22.4368       18.1399       13.5611
   8  25 4017.8145    1.5132  8.3037  9.8632  0.0012  0.1274   0.0199   0.3534    0.1347   0.0000   433.9200       16.3724       25.2232       11.5685       57.0398      -12.5246       24.2171       29.5328       28.4542       26.2816       21.6663       15.5695
   8  26 4156.7431    1.2364 10.8622  9.8482  0.0000  0.1631   0.0160   0.4615    0.0994   0.0000   452.5327       85.0129      -13.1262       6.78080       39.5636       15.1773       29.9875       36.5401       37.7291       31.9905       26.7033       20.2403
   9   6 1408.4294    0.1145  0.1056 10.0371  0.0000  0.0247   0.0158   0.0566    0.0424   0.0000   434.6809      -4.87355       12.8220       1.27868      -2.95318       3.81010       4.51357       5.56115       3.97189       4.25157       4.49160       4.02299
   9   7 1557.6668    0.2056  0.0952 10.0940  0.0000  0.0188   0.0246   0.0368    0.0435   0.0000   432.5880      0.299914       15.3015       4.45280      -2.68887      -1.21105       3.90207       5.50168       4.33840       3.83859       3.16074       2.46345
   9   8 1702.4459    0.2766  0.2274 10.0145  0.0000  0.0254   0.0175   0.0399    0.0507   0.0000   433.6523      -1.47856       16.4764      -2.64568      -1.53706       3.12058       5.22328       4.27627       4.31136       4.87356       4.38686       2.96375
   9  10 1984.2485    0.5792  0.4962 10.0355  0.0000  0.0301   0.0246   0.0613    0.0920   0.0000   437.9953      -7.84939       9.58994       1.79261      -5.35176      0.425040       4.17144       6.19057       5.83116       4.87969       4.42134       3.40530
   9  11 2125.1084    0.7803  0.6452 10.2068  0.0000  0.0287   0.0291   0.0724    0.1367   0.0000   428.0572      0.179515       13.3384      -6.25430     -0.164238     -0.804099       5.46946       6.47284       6.20558       5.80390       4.81170       3.74145
   9  12 2264.5729    1.0917  0.7956 10.2085  0.0000  0.0317   0.0355   0.0765    0.1883   0.0000   439.3564      -2.21576       25.9044       2.71295       5.00640      -3.90888       6.27705       7.85898       7.39248       6.29021       5.10591       4.04708
   9  13 2402.3259    1.4249  0.8321 10.7389  0.0000  0.0304   0.0461   0.0776    0.1882   0.0000   426.5813      -2.27094       12.3898       12.6718       3.26682      -5.28994       4.97514       6.16767       5.99110       5.46138       4.65297       3.69687
   9  14 2539.6011    1.8183  0.9472 11.0276  0.0000  0.0332   0.0557   0.0818    0.2427   0.0000   434.5438       6.74088       10.0057       2.88110      -7.18085       1.29151       6.42860       7.67520       6.78664       6.42285       5.73263       4.43339
   9  15 2677.0673    2.5383  0.8541 11.4609  0.0000  0.0284   0.0790   0.0757    0.2614   0.0000   443.8224       10.3195       7.97037       7.60806       7.78495      -2.85618       5.03491       6.18368       6.16732       5.44067       4.61350       3.67365
   9  16 2815.2482    3.1297  1.0138 11.3854  0.0000  0.0343   0.0874   0.0746    0.4200   0.0000   438.0191       13.2370       22.4479       7.04481      -3.58950      -5.16512       5.71063       6.66268       7.23432       6.03236       5.61865       4.12534
   9  17 2953.5942    3.7271  0.9848 11.2441  0.0000  0.0312   0.1046   0.0788    0.6824   0.0000   439.2609       22.3250       11.8515       2.95170       3.62854       1.40397       5.61216       6.33973       7.19481       6.24845       5.21453       3.80880
   9  18 3091.5902    4.0280  1.0121 11.9627  0.0000  0.0316   0.1161   0.0843    0.4600   0.0000   437.6187       18.8256       4.41907       11.0044       4.03462      -3.69002       5.78997       7.18641       7.00093       6.07990       5.27388       4.06860
   9  19 3229.6276    3.9610  1.3143 12.1815  0.0000  0.0383   0.1040   0.0980    0.3739   0.0000   441.4257       11.4943       12.1839       13.2995      -2.27632      -1.20662       6.54499       8.44217       8.02440       7.72279       5.94055       5.01419
   9  20 3367.9805    3.3827  1.9471 11.9567  0.0000  0.0472   0.0749   0.1202    0.2164   0.0000   423.1799       33.7885       17.9990       13.5017       8.42342      -1.05829       8.61934       10.5254       10.1498       9.91178       8.03931       6.01781
   9  21 3506.3997    2.7357  2.5349 11.6753  0.0000  0.0561   0.0536   0.1457    0.1580   0.0000   434.6793       49.1009      -5.68372      0.682110      -6.88871      -4.73213       9.60725       11.8519       11.8693       10.6392       9.21758       7.12083
   9  22 3645.0745    2.4069  3.9350 10.9593  0.0000  0.0696   0.0399   0.1892    0.1609   0.0000   447.8617       23.2801       14.3827       24.6720       4.09425      -7.66441       12.8191       15.3108       15.6538       13.6445       11.2623       9.43280
   9  23 3784.3830    1.9580  5.4604 10.6944 -0.0003  0.0888   0.0290   0.2425    0.1287   0.0000   429.4529       26.6501      0.117454       15.4854     -0.776951       11.2948       15.9714       19.0260       18.6612       17.6422       15.0990       11.4875
   9  24 3923.5923    1.6812  7.4232 10.0935  0.0000  0.1076   0.0211   0.2917    0.1260   0.0000   480.3236       9.82395       12.7601       45.6083      -5.62341      -1.13914       18.6656       22.7683       22.9643       20.8754       17.8021       13.8361
   9  25 4063.3708    1.4231  9.7187  9.8501  0.0014  0.1337   0.0170   0.3677    0.1088   0.0000   427.6241      -4.23803       9.00015       30.8822       13.8725       3.05006       22.7012       28.0512       27.6484       26.5181       21.5216       17.4090
   9  28 4483.4373    0.8003 15.8134  9.9750  0.0002  0.2551   0.0116   0.7467    0.0606   0.0000   410.1753       82.7174    -0.0997893       7.41795       5.53109       14.6085       40.8729       53.0012       51.3512       48.6307       40.4318       31.9806
  10   7 1592.9287    0.1705  0.2086 10.0043  0.0000  0.0247   0.0132   0.0553    0.0434   0.0000   435.2536     -0.644756       11.1072      -5.72068      0.777061       4.45755       3.74222       3.98287       4.36021       4.23476       3.06587       4.04234
  10   8 1737.8144    0.3206  0.2367 10.0961  0.0000  0.0191   0.0190   0.0411    0.0502   0.0000   438.2373       1.20429       10.3572      -1.15416       2.02903       2.69309       3.03636       3.95588       3.82175       3.66151       2.97303       2.29287
  10   9 1880.0189    0.4634  0.3995 10.0503  0.0000  0.0235   0.0215   0.0573    0.0669   0.0000   434.0214     -0.103407       15.9452       2.30058      -2.02490       1.22442       3.60641       4.66621       4.39272       4.33701       3.53944       2.87674
  10  10 2021.4117    0.6424  0.5603  9.9959  0.0000  0.0282   0.0254   0.0633    0.0985   0.0000   432.9254      -11.0551       19.5465       7.45465      -5.83614      -4.68577       4.90779       6.31455       6.89287       5.74155       4.67467       4.00088
  10  11 2162.9541    0.8299  0.6518 10.4106  0.0000  0.0274   0.0287   0.0652    0.1179   0.0000   440.5881       2.01200       14.6488       9.63438      -3.51852     0.0723921       4.44311       5.21420       5.45314       4.84798       4.31328       3.63483
  10  12 2302.7951    1.1106  0.8901 10.2781  0.0000  0.0305   0.0335   0.0818    0.2050   0.0000   437.9757      -3.28626       14.0188       4.26082       8.53004      -3.17236       4.85239       5.84699       5.53596       5.57563       4.73905       3.81156
  10  13 2440.8330    1.5480  1.0308 10.7384  0.0000  0.0340   0.0432   0.0805    0.2285   0.0000   438.3941       21.0849       20.0563       1.78644      -5.89205       9.01134       5.05527       6.47676       6.68572       6.30562       5.26610       4.17272
  10  14 2578.6738    1.9623  0.9514 11.4123  0.0000  0.0316   0.0569   0.0796    0.1930   0.0000   433.8648     -0.179764       1.99834       4.53456       1.38799      -5.39002       5.19933       5.57352       6.15081       5.71615       4.74707       4.04617
  10  15 2717.0466    2.5304  0.8942 12.2073  0.0000  0.0308   0.0775   0.0774    0.1735   0.0000   441.6440       10.5028    -0.0814082      -5.72791       12.7929     -0.654869       5.23128       5.92228       6.72543       6.09381       5.07027       4.01686
  10  16 2855.8152    3.1303  1.0018 11.9122  0.0000  0.0300   0.0885   0.0814    0.2796   0.0000   438.3911       8.23737       12.2505      -4.33915       2.38919      -4.13993       5.27264       5.94923       6.47769       5.77049       4.88391       4.36924
  10  17 2994.6049    3.6807  0.9501 12.3546  0.0000  0.0307   0.1025   0.0715    0.2539   0.0000   433.7509       26.0628       1.52697       1.14727      -18.5990       5.08976       5.06760       6.09086       5.94537       5.57772       4.94904       4.12842
  10  18 3133.0658    3.8903  1.0407 13.0570  0.0000  0.0383   0.1119   0.0850    0.2052   0.0000   444.0777       21.1280       11.5633       16.8674      -2.24538      -8.06752       7.68442       10.2844       9.92485       9.30997       6.99192       5.27500
  10  19 3271.5867    3.7983  1.4479 12.0750  0.0000  0.0369   0.0887   0.0990    0.2732   0.0000   429.7139       10.9370       20.1381       10.6029      -3.53580      -3.94281       5.90482       6.83921       7.18821       6.75953       5.91006       4.66872
  10  20 3410.1990    3.2287  1.9236 11.9792 -0.0016  0.0458   0.0684   0.1195    0.1861   0.0000   422.0414       17.2863     -0.487560       6.75962      -4.43179      -4.18775       7.63443       9.79977       9.43211       8.82145       7.69113       6.03454
  10  21 3549.2442    2.6423  2.8900 11.6672 -0.0016  0.0572   0.0470   0.1497    0.1231   0.0000   441.4404       33.8374       10.1100      -1.58751       4.38906      -12.1353       9.19265       10.4320       10.9140       10.8106       8.90223       7.34983
  10  22 3688.5982    2.2723  4.3845 10.6973 -0.0026  0.0702   0.0328   0.1881    0.1373   0.0000   420.2193       30.1938       8.17810      -10.7268       11.6080      -8.69132       11.3221       13.9548       14.2091       13.4829       11.2436       9.03597
  10  23 3828.0895    1.8998  5.5072 10.5195  0.0000  0.0849   0.0257   0.2222    0.1161   0.0000   467.5004       23.4586       12.4548      -2.01103      -2.14671       10.6730       13.4474       16.3603       16.6731       15.7721       13.3804       10.8561
  10  24 3967.8462    1.5927  8.0858 10.1268  0.0000  0.1091   0.0186   0.3012    0.0982   0.0000   411.7146      -2.51650      -10.8012      -18.5862       15.4766       12.5128       16.8905       20.6675       21.1335       20.1531       16.9965       14.1225
  10  26 4247.9888    1.0969 12.5892  9.8969  0.0000  0.1672   0.0130   0.4818    0.0756   0.0000   398.2466       95.5608       40.3317      -11.7612       36.0059       11.6806       25.9010       31.7593       32.1174       30.6906       26.7267       21.6989
  10  27 4388.2880    0.8958 14.4097 10.0211  0.0000  0.2106   0.0119   0.6185    0.0602   0.0000   464.4176      -13.1266       100.724       10.1030      -22.0023      -29.6922       31.9201       39.4283       41.0712       37.7310       32.5534       26.9517
  11   5 1320.5732    0.0986  0.0803 10.1469  0.0000  0.0290   0.0152   0.0396    0.0372   0.0000   437.8892      0.249881       12.6453    -0.0165593      -9.64095      -6.19793       3.99308       5.64169       6.57307       4.11631       5.82236       4.12098
  11   8 1772.2198    0.3306  0.2298 10.0583  0.0000  0.0174   0.0186   0.0369    0.0495   0.0000   440.6311      -7.89267       20.9592       1.03015      -3.10528      0.860174       2.72071       3.09321       2.87685       3.11103       2.39500       2.30812
  11   9 1915.4716    0.4369  0.3719 10.2954  0.0000  0.0242   0.0202   0.0499    0.0623   0.0000   439.3027     -0.460364       15.1589       2.57520       1.62946     -0.282173       3.43379       3.85316       4.17004       3.81801       3.37662       2.90145
  11  10 2057.9975    0.6582  0.4704 10.1852  0.0000  0.0256   0.0260   0.0554    0.0838   0.0000   434.6858      -1.71697       8.93569      -6.13038      -3.83349      -4.40618       3.58799       4.29694       5.17765       4.31135       4.04733       3.48439
  11  11 2199.8356    0.9469  0.6622 10.2544  0.0000  0.0241   0.0318   0.0648    0.1268   0.0000   439.9573     -0.955470       17.4570      -1.87317      -6.13611       2.64586       3.62762       4.43260       4.36714       3.97635       3.42736       3.26241
  11  12 2340.0391    1.2844  0.9077 10.4604  0.0000  0.0303   0.0368   0.0713    0.2131   0.0000   438.2387       2.30647       14.0317       2.68615      -1.05152      -3.72974       4.15729       5.13465       5.00470       4.78743       4.61367       3.76422
  11  13 2478.5000    1.6833  0.9150 11.0750  0.0000  0.0296   0.0483   0.0737    0.2125   0.0000   437.8669      -2.09428       19.1000      -9.11347      -4.38936       2.55378       4.37298       4.98798       5.25534       5.07171       4.57203       3.74678
  11  14 2616.9852    2.1426  1.0936 11.4262 -0.0013  0.0319   0.0560   0.0827    0.2364   0.0000   445.0094       6.53529       5.89643       5.43690       5.98727       3.07958       4.66430       5.58086       5.94774       5.59420       5.00217       4.06468
  11  15 2756.2230    2.6564  0.9663 11.8612  0.0000  0.0299   0.0718   0.0727    0.2053   0.0000   436.8365       6.14169       14.2917      -7.75019       5.93923      -1.21623       4.52935       5.54804       5.72524       5.47185       4.94290       3.97423
  11  16 2895.4818    3.3519  0.8734 12.2750  0.0000  0.0270   0.0936   0.0702    0.2169   0.0000   435.6226       10.2175       8.84713      -8.38279      -4.67877       2.35250       4.16210       5.05718       5.29164       4.98077       4.18917       3.53271
  11  17 3034.6278    3.9196  0.9788 12.2639  0.0000  0.0289   0.1048   0.0743    0.2890   0.0000   440.6586       16.3861       15.4247       2.86197      -3.97694       2.18798       4.72356       5.46382       5.48669       5.45917       4.76462       3.83203
  11  18 3173.6002    3.9098  1.0917 12.5540  0.0000  0.0307   0.1043   0.0836    0.2819   0.0000   426.6879       1.56834       5.87432       12.1232       5.05597      -3.20027       4.68199       5.44966       5.66632       5.49249       4.68513       3.98874
  11  19 3312.4539    3.4831  1.7150 11.9568  0.0000  0.0402   0.0729   0.0996    0.2138   0.0000   439.5705       9.60803       12.5219       12.2292      -7.27615      0.612269       5.90830       7.30466       6.97852       7.23194       5.91342       5.30394
  11  20 3451.8090    2.9260  2.5112 11.5713 -0.0004  0.0489   0.0513   0.1289    0.1416   0.0000   445.0045       9.72489       12.7170       13.9050      0.274958       3.27798       7.25808       8.95107       9.14949       8.72102       7.61035       6.21686
  11  21 3591.2766    2.6388  3.5700 10.9188  0.0000  0.0596   0.0394   0.1514    0.1449   0.0000   440.9780       25.4342       23.9685       25.9540      0.509383      -4.84234       8.63460       10.9069       10.7241       10.4952       9.28156       7.70035
  11  22 3731.0262    2.1439  4.9223 10.8778  0.0001  0.0736   0.0291   0.2000    0.0988   0.0000   431.0715       9.34336       6.11923       18.3217      -7.69668      -13.5017       10.6092       13.0010       12.9869       12.6696       11.0570       9.48135
  11  23 3871.0160    1.7793  6.4928 10.5062  0.0000  0.0898   0.0225   0.2453    0.0957   0.0000   454.0507       23.6945       53.0437      -23.1470      -15.2583      -21.5556       13.3631       16.7051       17.0411       16.0983       14.1155       11.8424
  11  24 4011.1712    1.4596  8.5570 10.2325  0.0000  0.1116   0.0169   0.3131    0.0839   0.0000   463.5420       29.8756       22.8182      -24.1670       23.4049       25.4240       16.0147       19.6821       20.0222       19.4133       17.1251       14.6223
  11  26 4291.9159    1.0487 13.4750  9.9496  0.0000  0.1747   0.0120   0.5023    0.0665   0.0000   480.3637       52.4393      -4.02456      -24.0821       12.5809       4.13108       24.3093       31.2933       30.7182       30.8759       26.4424       22.2543
  11  27 4433.1174    0.8437 14.6302 10.0375 -0.0006  0.2170   0.0112   0.6024    0.0560   0.0000   433.9683       39.2903       26.9470       2.45467       15.1850       32.3411       29.3315       37.2342       39.3489       36.4032       32.4933       27.1121
  11  29 4715.0484    0.5906 21.1664  9.9396 -0.0004  0.3673   0.0076   0.9571    0.0385   0.0000   446.4412       53.3459       26.5224       46.8987       13.0932      -26.2194       50.1716       62.9890       64.9632       62.3260       55.2617       46.1825
  12   5 1351.9041    0.1215  0.0654 10.0906  0.0000  0.0162   0.0162   0.0294    0.0355   0.0000   436.4105      -1.56300       12.2855       1.95085     -0.505619      -2.82743       2.42467       2.41871       2.64548       3.08379       2.72297       2.02077
  12   6 1509.6793    0.1413  0.1069 10.0621  0.0000  0.0210   0.0141   0.0427    0.0369   0.0000   436.2349      0.539140       12.6583      -2.29241      -1.47039     -0.817843       2.98735       2.64657       2.71053       3.30713       2.58491       1.98553
  12   7 1660.2437    0.2519  0.2563 10.0452  0.0000  0.0248   0.0144   0.0432    0.0445   0.0000   445.1335       3.42459       10.9651       2.80018      -1.06475      -3.06584       4.02399       3.97864       4.11071       5.13731       4.93019       3.57182
  12   9 1949.9948    0.5276  0.3862 10.2055  0.0000  0.0201   0.0228   0.0512    0.0656   0.0000   439.1640      -3.87112       10.7337     -0.784785      -2.62128       1.96964       2.56100       3.24134       3.57990       2.98059       2.74259       2.40167
  12  10 2093.6260    0.7415  0.6809  9.9046  0.0000  0.0268   0.0233   0.0625    0.1155   0.0000   436.5786      -10.1785       11.2754       1.58855      -2.69927    -0.0827770       3.37409       4.29999       4.39083       3.91817       3.93357       3.30867
  12  11 2235.8410    1.0221  0.7458 10.1909  0.0000  0.0256   0.0301   0.0632    0.1533   0.0000   442.9236      -2.52503       13.6596     -0.262555      0.662236       2.25015       3.33056       3.91808       4.18633       4.49006       4.07966       3.09990
  12  12 2376.3577    1.3706  0.8090 10.7091  0.0000  0.0264   0.0397   0.0683    0.1713   0.0000   438.4276       3.14954       10.3864     -0.178845      -5.85765       2.16907       3.44112       4.68270       4.57991       4.67705       4.07604       3.33208
  12  13 2515.4858    1.7077  1.0117 10.9870  0.0000  0.0287   0.0458   0.0811    0.2397   0.0000   434.5832       7.00601       11.8452     -0.544417      0.782522      -3.62431       3.93191       4.87069       4.90470       4.90067       4.49338       3.61587
  12  14 2654.6237    2.2697  1.0400 11.2860  0.0000  0.0298   0.0585   0.0757    0.3185   0.0000   435.9901      -4.52830       2.55626     -0.646158       5.94477       2.55686       3.89717       4.74916       4.97039       4.69989       4.35977       3.83968
  12  15 2794.5474    2.8187  0.9227 12.0073  0.0000  0.0283   0.0745   0.0701    0.2263   0.0000   438.5851       3.58958      0.974083       5.20156      -8.60628      -3.13372       3.97913       5.07736       5.21409       4.86298       4.22363       3.64709
  12  16 2934.4212    3.5944  0.8748 12.1171  0.0000  0.0250   0.0978   0.0654    0.2406   0.0000   435.0525       12.4796       12.6405      0.549060      -3.21964      -2.79004       3.55571       4.40184       4.46544       4.25479       3.66914       3.28403
  12  17 3073.9003    3.9502  0.9430 12.7913  0.0000  0.0282   0.1035   0.0684    0.1961   0.0000   444.8571       15.0302       12.2662       4.15279      -6.78182       4.88432       4.01914       4.89893       4.97012       4.63060       4.32074       3.81315
  12  18 3213.3522    3.9176  1.2111 12.6671  0.0000  0.0314   0.0962   0.0890    0.2420   0.0000   444.3337       10.1901     -0.909723       11.1471      -2.19303      -6.60427       4.17131       5.39021       5.37514       5.50569       4.75171       4.19186
  12  19 3352.7707    3.4170  1.7097 12.3571  0.0000  0.0389   0.0718   0.1006    0.1666   0.0000   441.3772       24.1888       18.5098      -4.16343       1.61155     -0.907304       5.41752       6.54168       6.87605       6.59667       6.11797       5.07679
  12  20 3492.5638    2.9567  2.6047 11.2363  0.0000  0.0472   0.0481   0.1180    0.1586   0.0000   437.0839       22.2122       2.91225       21.7452      -1.88900      -10.9733       6.40526       7.80027       7.90979       7.88961       6.89139       6.01828
  12  21 3632.6659    2.4613  3.7754 10.9041  0.0000  0.0593   0.0347   0.1504    0.1213   0.0000   441.7604      -6.25682      -1.25969      -4.70171      -17.8522      -1.96451       8.13125       9.96623       10.2902       10.0317       9.03403       7.77361
  12  22 3772.6176    2.0393  5.7672 10.4983  0.0000  0.0780   0.0245   0.2116    0.1013   0.0000   436.6344       53.7690       46.3929       4.82228      -9.53223       3.29567       9.72222       12.9782       12.9608       12.5116       11.7352       9.57802
  12  23 3912.9708    1.6698  7.4414 10.2732  0.0000  0.0925   0.0188   0.2712    0.0913   0.0000   449.8012       14.5207       35.7520       11.1105      -28.5556       4.80093       11.9132       15.0183       15.2435       15.0901       13.3876       11.4324
  12  24 4053.6857    1.4035  9.5194 10.0719  0.0000  0.1164   0.0153   0.3300    0.0835   0.0000   424.7703       18.6909       4.04938       28.2463      -18.1362      -9.01787       14.7955       19.0941       18.9579       19.0138       16.9195       14.8688
  12  26 4335.3239    0.9771 13.3734 10.0460 -0.0006  0.1751   0.0114   0.4982    0.0580   0.0000   443.5427       31.0066       16.2402      -36.6201       3.76822       24.7226       22.3554       28.3704       29.4150       28.6635       26.1156       21.9566
  12  28 4617.9412    0.6379 18.8370 10.0379 -0.0016  0.3038   0.0080   0.8278    0.0385   0.0000   365.7879      -20.9468       52.1921       31.2895       22.9400       30.1375       37.5631       48.3140       50.6518       48.9332       43.9104       37.6991
  13   6 1541.1402    0.1815  0.1385 10.0541  0.0000  0.0173   0.0136   0.0316    0.0372   0.0000   435.4038     -0.631442       12.0040     -0.610360     -0.887854      0.844604       1.73327       2.72646       2.43559       2.52399       2.21469       2.35084
  13   7 1692.3748    0.2463  0.2889 10.0371  0.0000  0.0287   0.0133   0.0521    0.0443   0.0000   440.2402      -3.35726       10.1037       1.48234       3.33529      0.382679       3.12400       5.28560       3.97962       5.13593       4.93798       4.61485
  13   8 1838.6516    0.4202  0.3230 10.0910  0.0000  0.0189   0.0188   0.0432    0.0540   0.0000   434.6961      -1.27675       14.8990      -1.56275      0.134832      0.254933       2.37338       3.08831       3.29058       3.20885       3.02256       2.51517
  13   9 1983.7818    0.5519  0.5288 10.1508  0.0000  0.0225   0.0192   0.0555    0.0723   0.0000   437.1411       3.47843       14.6184      -2.84073      -2.21013       3.56033       2.51150       3.40809       3.35093       3.44232       3.07136       2.74881
  13  10 2128.5239    0.7931  0.5751 10.3488  0.0000  0.0231   0.0257   0.0506    0.0889   0.0000   436.0202      -5.12739       8.94592      0.434253      -4.63519      -1.00379       2.64628       3.41816       3.62219       3.28677       3.23821       2.62999
  13  11 2271.1332    1.1253  0.8464 10.0089  0.0000  0.0250   0.0297   0.0634    0.1849   0.0000   437.5566       5.68529       5.32539     -0.665980      0.698610      -2.44175       3.31338       3.96089       3.98809       3.94897       3.53614       3.24417
  13  12 2411.8351    1.4312  0.9570 11.0945  0.0000  0.0273   0.0382   0.0722    0.1350   0.0000   439.6311       6.71266       15.3378       2.78331      -4.66125      -7.64236       3.36016       4.24286       4.44775       4.34050       3.82156       3.48074
  13  13 2551.7234    1.9527  0.9279 11.1111  0.0000  0.0266   0.0515   0.0679    0.2346   0.0000   439.8687       5.32635       6.27611       3.23445      -2.41817       4.21760       3.35004       4.01999       4.24915       4.32444       3.82339       3.59733
  13  14 2691.7182    2.4338  1.0211 11.8227  0.0000  0.0283   0.0625   0.0771    0.2228   0.0000   436.3698       16.2263       11.1035      -4.73117      -2.20995      -1.12377       3.52241       4.43968       4.67301       4.66290       4.16396       3.52691
  13  15 2832.2627    3.0249  0.9378 12.0974  0.0000  0.0270   0.0789   0.0705    0.2557   0.0000   436.6032       8.66063       14.6574     -0.455682      -2.17493      -1.49409       3.41107       4.60600       4.49301       4.48474       4.07150       3.38606
  13  16 2972.7088    3.7561  0.8927 12.3855  0.0000  0.0252   0.0966   0.0622    0.2503   0.0000   434.7023       4.78907       11.1757       2.26298       3.48003      -3.09136       3.25908       4.00114       4.13477       4.18594       3.73523       3.28514
  13  17 3112.5782    4.0697  0.9168 12.8027  0.0000  0.0264   0.1053   0.0665    0.1995   0.0000   438.0892       9.34648       12.9178     0.0705126       1.10675      -3.62280       3.79819       4.68047       4.79382       4.54130       4.07158       3.59811
  13  18 3252.4414    3.6598  1.3655 12.5044  0.0000  0.0329   0.0808   0.0900    0.1973   0.0000   435.5349       7.02005       9.90229      -11.7187    0.00164214       5.34959       4.18762       5.35438       5.05703       5.01220       4.68978       4.27457
  13  19 3392.4527    3.2621  2.1347 11.7752  0.0000  0.0415   0.0555   0.1041    0.1486   0.0000   446.0374       10.4991       14.0497       5.74697       1.44784       4.60442       5.23686       6.37127       6.79440       6.45457       6.32103       5.26498
  13  20 3532.7907    2.7542  2.8914 11.4701 -0.0017  0.0475   0.0424   0.1336    0.1140   0.0000   427.9873       16.8253       10.1742     -0.388564      -1.40032       6.40565       6.02287       7.40056       7.74171       7.32927       6.83162       5.95600
  13  21 3673.1647    2.2459  4.2531 11.0036  0.0003  0.0624   0.0292   0.1650    0.0928   0.0000   432.2324       37.7838       5.68150       26.7643       7.08882      -4.67826       7.43395       9.53309       9.98801       9.49615       8.86157       7.56685
  13  22 3813.9331    1.8799  5.8375 10.5695  0.0000  0.0776   0.0218   0.2044    0.0901   0.0000   449.7375       18.6907      -1.62902       18.3169       1.21586       5.03416       9.65797       12.3108       12.8472       12.4733       11.4255       9.92602
  13  23 3954.5278    1.5656  7.9271 10.4055  0.0000  0.0966   0.0172   0.2735    0.0756   0.0000   446.3441      -2.67690       28.5910       7.72526      -4.97639      -9.70305       11.6614       15.0980       15.3232       15.1080       14.0346       12.0535
  13  24 4095.6656    1.3303 10.1262 10.1673  0.0000  0.1209   0.0143   0.3373    0.0737   0.0000   436.9699       8.05137       14.7390      -22.0255       3.05695       22.3377       14.4052       18.6145       18.9636       18.7977       17.0765       15.0417
  13  25 4236.6238    1.1183 11.7411 10.0609  0.0000  0.1439   0.0124   0.4069    0.0669   0.0000   447.1679      -12.3113       63.3205       69.5005       4.42524      -18.4946       16.9134       22.2211       22.7875       22.6276       20.2911       17.5472
  13  26 4378.1011    0.9386 14.2931 10.1326  0.0000  0.1817   0.0107   0.5265    0.0515   0.0000   429.1154       16.6960       54.4231       42.8224       11.2185      0.616818       21.4290       27.4482       28.5728       28.4113       25.2987       22.4236
  13  27 4519.5585    0.7533 16.6706 10.0843  0.0000  0.2401   0.0088   0.6573    0.0440   0.0000   411.6807       24.9437      -33.0027      -33.6841      -2.97715       22.2671       26.9513       35.2376       37.2586       36.3293       32.7115       28.6076
  14   6 1571.5633    0.1764  0.1248 10.0351  0.0000  0.0206   0.0138   0.0307    0.0355   0.0000   439.6726      0.322934       13.4430      -1.44323      -1.72854     -0.162348       2.06682       2.15323       2.30681       2.42390       2.11465       1.91613
  14   7 1723.4925    0.3115  0.2294 10.0980  0.0000  0.0209   0.0165   0.0354    0.0418   0.0000   435.1052      0.527393       12.3044       5.53933      -1.43709      0.949013       2.82202       3.93621       3.67746       3.22902       2.70630       2.16835
  14   8 1870.8175    0.4482  0.4122  9.9824  0.0000  0.0229   0.0172   0.0498    0.0602   0.0000   439.2628      -1.16150       9.38545      -4.56287      -1.62708      -1.15895       3.23240       4.17761       4.36783       4.47430       4.01978       3.59297
  14   9 2017.0367    0.6202  0.5292 10.2285  0.0000  0.0245   0.0206   0.0500    0.0774   0.0000   431.1419      -11.0327       13.7130       3.38089      -6.25739       1.17818       2.89931       3.85158       4.16451       4.26319       3.96606       2.95377
  14  10 2162.5544    0.9051  0.6186 10.3538  0.0000  0.0222   0.0270   0.0514    0.0965   0.0000   438.1844      0.410576       12.0856      0.816455      0.396200     -0.330655       2.85689       3.45111       3.43165       3.19079       3.15201       2.85284
  14  11 2305.6395    1.1772  0.9720 10.3171  0.0000  0.0277   0.0287   0.0684    0.1620   0.0000   434.8107       3.79037       16.1689      -2.85788     -0.543486       3.74443       3.37427       4.22266       4.47482       4.51154       4.13910       3.65794
  14  12 2446.7676    1.5956  0.9577 10.8797  0.0000  0.0270   0.0384   0.0640    0.1689   0.0000   435.4572       1.88452       8.06916       2.86032      -4.56009      -3.36843       3.19124       3.98846       4.24940       4.10138       3.85019       3.46670
  14  13 2587.4082    2.0626  0.9981 11.5294  0.0000  0.0267   0.0502   0.0697    0.1728   0.0000   439.9602       2.16166       10.0141       1.16281     -0.618343      -4.46557       3.12841       3.84224       4.01744       4.26149       3.64695       3.24529
  14  14 2728.2225    2.6557  0.9653 11.7342  0.0000  0.0263   0.0659   0.0665    0.2504   0.0000   435.0270       5.35950       14.4576       2.33795     -0.751962      -1.88305       3.00622       3.75388       3.76113       3.83688       3.51396       3.11694
  14  15 2869.2643    3.2516  1.1524 11.5376  0.0000  0.0286   0.0750   0.0742    0.4741   0.0000   438.1763       10.0171       19.1683       9.77666     -0.215171       5.62588       3.24945       3.91989       4.30554       4.26260       3.94018       3.38913
  14  16 3010.2816    3.8949  0.9192 12.5268  0.0000  0.0254   0.0988   0.0658    0.2687   0.0000   437.3790       13.4598       9.38588       7.96057      -4.40359       1.59416       2.84489       3.68883       3.62989       3.72302       3.40575       3.12083
  14  17 3150.6571    3.8611  1.1454 12.6731  0.0000  0.0297   0.0908   0.0794    0.2720   0.0000   431.4317       18.9742       9.25781       1.31047       7.45856     -0.360980       3.52082       4.61792       4.84024       4.70877       4.38785       3.83127
  14  18 3290.9852    3.6968  1.4864 12.3757  0.0000  0.0340   0.0747   0.0860    0.1914   0.0000   428.2045       12.9430       13.6047      -1.80043      0.905665      -4.74198       4.13994       5.17032       5.56446       5.15408       4.89311       4.10225
  14  19 3431.5416    3.1460  2.3129 11.6582  0.0000  0.0405   0.0515   0.1097    0.1432   0.0000   439.4311       19.6560       19.2063       4.82062      -3.66963      -4.28682       4.57885       5.79595       6.07000       6.26220       5.57482       4.89927
  14  20 3572.3491    2.5666  3.3013 11.4119  0.0000  0.0519   0.0369   0.1375    0.1042   0.0000   434.2606       17.8399       27.6241       15.9284       8.08662      -3.00137       6.15030       7.80473       8.14857       7.78928       7.60840       6.54208
  14  21 3713.2464    2.2306  4.5593 10.8515  0.0000  0.0620   0.0274   0.1665    0.0968   0.0000   424.9322       22.8811       4.74781       15.4137      -4.88535      -3.86378       7.05876       8.76382       9.12963       8.95220       8.54992       7.54899
  14  22 3854.4263    1.8014  6.1264 10.6056  0.0000  0.0776   0.0202   0.2100    0.0779   0.0000   437.2264       11.0649       9.25309       21.3477       24.0042       5.32559       8.54210       11.0359       11.4274       11.3454       10.3892       9.30406
  14  23 3995.3391    1.4857  8.1506 10.4285  0.0000  0.0981   0.0161   0.2729    0.0696   0.0000   421.5797       28.6639       32.3781      -4.09501      -15.5249      -7.75608       11.1607       13.8573       14.3576       14.6810       13.3977       11.9828
  14  24 4136.7959    1.2693 10.7803 10.1767  0.0000  0.1244   0.0132   0.3515    0.0672   0.0000   432.5534       33.2138      -5.94121       42.2934       8.28483      -28.5131       13.6997       17.3594       18.2737       18.4254       16.6834       14.8964
  14  25 4278.2376    1.0458 12.7509 10.1786  0.0000  0.1525   0.0116   0.4407    0.0566   0.0000   443.6120      -8.65149       12.3888       31.0127      -2.86805       15.0061       17.0199       21.6125       22.9306       22.8215       20.9412       18.3148
  15   6 1601.0102    0.2280  0.1140 10.0257  0.0000  0.0155   0.0160   0.0300    0.0365   0.0000   436.9581      -1.35862       14.5853       1.23153      -3.94054      -1.78340       2.45710       5.34984       5.80933       3.34751       5.75914       6.09353
  15   7 1753.7554    0.3291  0.2929 10.0652  0.0000  0.0169   0.0150   0.0426    0.0455   0.0000   444.9681      -4.45170       12.6342       6.26759      -4.15940      0.113434       1.89726       2.50639       2.78281       2.97505       2.25222       2.15496
  15   8 1902.3169    0.4488  0.4789 10.0527  0.0000  0.0228   0.0157   0.0504    0.0616   0.0000   437.9236       5.56303       18.4699       1.92672      -2.94458     -0.729321       2.25765       3.01798       3.28556       3.03689       3.02508       2.57714
  15   9 2049.6375    0.6743  0.6195  9.9038  0.0000  0.0220   0.0195   0.0525    0.0995   0.0000   438.9145      0.467625       12.6531     -0.491453      -1.35284       2.49260       2.37479       3.02613       3.24686       3.21651       2.94115       2.70708
  15  10 2195.7854    0.8812  0.8417 10.1470  0.0000  0.0251   0.0222   0.0621    0.1203   0.0000   436.6998       1.64299       14.3052      -6.72566      -3.23880       1.74503       2.72041       3.35370       3.38805       3.58651       3.01329       3.09024
  15  11 2339.4986    1.2505  0.8834 10.4996  0.0000  0.0244   0.0306   0.0644    0.1530   0.0000   440.0623     -0.301686       17.7178       4.30323      -3.83561       2.96604       2.66665       3.34712       3.47306       3.66248       3.35150       3.13504
  15  12 2481.0571    1.6709  1.0456 10.7441  0.0000  0.0269   0.0375   0.0685    0.1969   0.0000   439.7052       5.94377       13.2907       2.57242      -7.79414      -2.04175       2.97390       3.67695       3.91385       3.82251       3.58046       3.25371
  15  13 2622.4499    2.1206  0.9514 11.4680  0.0000  0.0250   0.0497   0.0657    0.1602   0.0000   437.6195       4.10973       12.4948      -1.82093     -0.537329      -1.33200       2.96057       3.64557       3.87097       3.87771       3.70455       3.22955
  15  14 2764.2157    2.6988  1.0992 11.4083  0.0000  0.0267   0.0608   0.0684    0.2919   0.0000   437.7058       10.5583       12.5840     0.0153492       1.42282       2.68635       2.77639       3.41858       3.67074       3.84542       3.49913       3.01296
  15  15 2905.8621    3.5533  0.8730 12.2080  0.0000  0.0238   0.0868   0.0607    0.2365   0.0000   443.7512       16.3412       9.19173       6.50794       4.12011     -0.367936       2.93517       3.71769       4.06428       3.81906       3.62742       3.30075
  15  16 3047.1767    3.8725  1.0868 12.3646  0.0000  0.0267   0.0916   0.0717    0.3268   0.0000   440.4812       12.5957       15.4419       7.27821      -5.61947       3.86740       2.96120       3.56967       3.80730       3.73256       3.43346       3.37412
  15  17 3188.1221    3.9353  1.2496 12.5125  0.0000  0.0302   0.0870   0.0798    0.2958   0.0000   435.5731       21.2072       7.80574     -0.891574      -4.31108       3.68313       3.10567       4.09005       4.04360       4.25473       3.75732       3.59836
  15  18 3328.9802    3.5446  1.6730 12.1736  0.0000  0.0339   0.0674   0.0915    0.2122   0.0000   442.9543       15.3283       12.2255       3.09845      -18.3944      -5.46495       3.65164       4.58565       4.88819       4.86149       4.57245       4.01708
  15  19 3470.0380    2.9566  2.6423 11.7531  0.0000  0.0450   0.0453   0.1191    0.1260   0.0000   439.3512       6.84127       7.54895       5.62596       9.20372      -4.65175       4.80780       6.31465       6.33148       6.66365       5.97587       5.54076
  15  20 3611.3639    2.4810  3.7698 11.2855  0.0000  0.0536   0.0323   0.1509    0.0961   0.0000   444.5901       15.1059       17.6646       15.3546       6.11189       2.08738       5.66687       7.29412       7.44135       7.48729       7.06383       6.30162
  15  21 3752.6895    2.0838  5.4122 10.6138  0.0000  0.0669   0.0234   0.1827    0.0960   0.0000   444.7139       7.82769       10.9318      -3.15642      -6.65987      -6.62054       7.38813       9.18532       9.84107       9.72210       9.09752       8.21719
  15  22 3894.2037    1.6932  7.0959 10.4692  0.0000  0.0820   0.0176   0.2284    0.0735   0.0000   431.3241       10.4588       41.0337       11.0647      -1.36950      0.693144       8.88144       11.1815       12.0064       11.9838       11.4071       10.1167
  15  23 4035.8524    1.4557  9.2499 10.3230  0.0000  0.1032   0.0146   0.2937    0.0651   0.0000   435.5781      -17.0079      -7.75345       14.3709      -6.80250     -0.787836       10.8953       13.9492       14.6881       14.7522       13.7878       12.3787
  15  24 4177.3949    1.1798 11.6126 10.1314  0.0000  0.1296   0.0119   0.3714    0.0618   0.0000   432.0509       19.7111      -17.5758       9.17401       9.91984       18.4136       13.4956       17.0945       17.9018       18.2492       17.2109       15.2227
  15  26 4461.5104    0.8035 15.6931 10.1029  0.0011  0.2036   0.0086   0.5677    0.0434   0.0000   462.8018       37.3089       53.2299      -31.6182      -30.4803       17.9005       20.6937       27.1365       28.4828       28.5730       26.6646       24.1576
  16   5 1467.2852    0.1332  0.0641 10.1123  0.0000  0.0167   0.0151   0.0211    0.0310   0.0000   439.3460      -1.12085       14.7017      0.411788       1.12876      0.248739       1.40661       1.88394       2.43311       1.78754       2.12693       2.11159
  16   7 1783.2303    0.3529  0.3161 10.0854  0.0000  0.0162   0.0147   0.0397    0.0439   0.0000   440.4257      -1.46506       13.4922       3.94716      -1.97214      -1.86430       1.71724       2.23041       2.38386       2.44343       2.13888       1.86174
  16   8 1933.1500    0.5092  0.4869 10.0778  0.0000  0.0200   0.0175   0.0529    0.0649   0.0000   437.9190      -1.53065       11.3250      -1.10022      -1.99602       1.98635       2.19318       2.92725       2.97197       2.96181       2.86854       2.49084
  16   9 2081.6338    0.7088  0.5763 10.2732  0.0000  0.0206   0.0215   0.0499    0.0837   0.0000   436.7254      -7.04991       14.7465      -1.24856      -2.82320      -2.89463       2.14463       2.72520       2.86849       2.80397       2.51386       2.39767
  16  10 2228.4243    0.9823  0.7559 10.5385  0.0000  0.0231   0.0256   0.0582    0.1115   0.0000   439.5848     -0.549195       14.4309      -1.73102     0.0866359      -1.48308       2.40879       2.91022       3.14247       3.22739       2.99770       2.78060
  16  11 2372.5591    1.3771  1.1197 10.5490  0.0000  0.0268   0.0303   0.0758    0.1689   0.0000   437.5172      -1.74842       17.9298      -1.17186       1.85264       1.02527       2.83197       3.72657       3.88187       3.83836       3.63851       3.34095
  16  12 2514.8530    1.8181  1.0240 11.1172  0.0000  0.0255   0.0405   0.0666    0.1759   0.0000   442.6749       1.61742       9.02098       2.66788      0.147043       4.51521       2.62644       3.33083       3.56908       3.48828       3.13896       2.93880
  16  13 2656.9872    2.3502  1.0199 11.4808  0.0000  0.0256   0.0511   0.0623    0.1833   0.0000   435.4961       3.65714       9.51052       1.63375      -2.55249      -4.30955       2.62591       3.38739       3.36336       3.40942       3.29451       3.18995
  16  14 2799.5727    2.9000  0.9706 12.1505  0.0000  0.0239   0.0664   0.0643    0.1642   0.0000   436.1520       10.2436       11.8890      -4.40710      -2.33243      -2.48560       2.52456       3.06042       3.25803       3.21666       3.10998       2.78456
  16  15 2941.8672    3.3893  0.9521 12.4925  0.0000  0.0245   0.0785   0.0609    0.1845   0.0000   439.8607       8.36961       11.6750       4.72074      -3.13712       1.25027       2.73355       3.38387       3.62851       3.40531       3.28605       2.93262
  16  16 3083.5633    3.9838  1.0270 12.4542  0.0000  0.0259   0.0886   0.0659    0.2967   0.0000   437.2732       9.70610       11.3856       6.48914      -5.46701      -3.12493       2.61958       3.46786       3.62200       3.70637       3.14227       3.06242
  16  17 3225.0387    3.9338  1.3210 12.2628  0.0000  0.0294   0.0801   0.0749    0.3264   0.0000   432.7994       19.5387       19.8547       6.03676      -2.73854      -4.69698       2.99294       3.74128       4.01728       3.95518       3.71541       3.53158
  16  18 3366.4231    3.4340  1.9909 11.7359  0.0010  0.0374   0.0587   0.0950    0.2378   0.0000   431.7358       10.1434       10.6397       1.33233       5.97862       4.35823       3.86512       4.91964       5.31384       5.25885       4.94356       4.40225
  16  19 3508.1485    2.9324  2.8284 11.3601  0.0000  0.0448   0.0421   0.1148    0.1661   0.0000   435.3574       12.2987       26.1042      -1.42318       4.77092      -6.27466       4.45467       5.64770       5.78204       6.22349       5.68487       5.22066
  16  20 3649.8465    2.3804  4.0469 10.9890  0.0000  0.0544   0.0296   0.1493    0.1130   0.0000   438.3702       16.1240       9.53715       10.5217       6.32764      -2.75652       5.64286       6.90257       7.37448       7.31156       6.97327       6.48328
  16  21 3791.6465    2.0236  5.7882 10.4245  0.0000  0.0682   0.0208   0.1826    0.0948   0.0000   425.8609       18.5647       12.7074       10.2697      -5.60325      -22.0311       6.62689       8.61852       8.89889       9.13709       8.80985       7.74100
  16  22 3933.5441    1.6518  7.6153 10.3858 -0.0001  0.0842   0.0160   0.2357    0.0703   0.0000   442.8349       22.9193       25.5702       29.1944       6.82538      -9.98460       8.41527       10.9278       11.3888       11.5927       10.7458       10.0250
  16  23 4075.8094    1.3325  9.0844 10.3022  0.0000  0.1021   0.0133   0.2882    0.0618   0.0000   443.5940       42.9769       17.3139      -1.26146      -19.2144       6.77746       10.0639       12.8752       13.6645       13.6940       13.0617       11.9371
  16  24 4217.7226    1.1489 12.2379 10.1124  0.0008  0.1298   0.0106   0.3830    0.0555   0.0000   435.7618      -14.4597      -4.56295       8.30738       34.1293       3.39822       12.7496       16.2870       17.5187       17.6039       16.8182       15.0029
  16  25 4360.2069    0.9250 14.0633 10.1636  0.0000  0.1654   0.0094   0.4776    0.0467   0.0000   439.2241       4.40052       19.1573       29.8722      -6.20228      -22.0510       15.9603       20.4112       21.8497       22.0688       21.1056       18.8191
  17   5 1493.4926    0.1480  0.1402 10.0391  0.0000  0.0154   0.0105   0.0335    0.0319   0.0000   435.9933      -3.27346       19.7144       1.66233      0.755569      0.104285       1.62765       1.80466       1.90220       1.83960       1.80602       1.93544
  17   6 1657.0237    0.2374  0.2355 10.0751  0.0000  0.0165   0.0120   0.0378    0.0368   0.0000   439.8313     -0.661261       11.9286       1.35249      -3.09213       2.76708       1.67830       1.72981       1.83977       2.03456       2.13137       1.66981
  17   7 1811.9721    0.3929  0.3193 10.0590  0.0000  0.0159   0.0152   0.0358    0.0454   0.0000   439.9682      -4.88840       15.4070     -0.634449      -2.83684      0.713964       1.62020       1.78444       2.04653       2.14169       1.80486       1.99940
  17   8 1963.3099    0.5659  0.5299 10.0792  0.0000  0.0189   0.0173   0.0489    0.0660   0.0000   437.4957       1.00759       13.4797       3.87882     -0.433673      -2.44480       1.87666       2.34535       2.62143       2.64011       2.36425       2.26243
  17   9 2113.0183    0.7468  0.6796 10.2119  0.0000  0.0212   0.0198   0.0529    0.0851   0.0000   438.9605       6.47988       13.2217     -0.762838     -0.515861     -0.778178       1.95885       2.51588       2.69005       2.72004       2.66859       2.35065
  17  10 2260.3325    1.0470  0.8048 10.5171  0.0000  0.0236   0.0253   0.0571    0.1144   0.0000   437.2110     -0.980091       11.8676      -1.11754    -0.0283749       1.29750       2.13635       2.85974       3.10049       2.86085       2.78670       2.68175
  17  11 2405.0605    1.4447  1.0085 10.9505  0.0000  0.0257   0.0325   0.0654    0.1444   0.0000   442.2269       4.31199       13.5739       2.82781      -5.67741      -1.91366       2.50131       3.25058       3.35392       3.27373       3.28998       2.93972
  17  12 2548.1412    1.8934  1.1054 11.2271  0.0007  0.0263   0.0395   0.0686    0.1612   0.0000   431.5235      0.929023       18.1295     -0.354533      -5.97435      -1.56010       2.48094       3.02710       3.28251       3.41958       3.26433       2.86881
  17  13 2691.1088    2.4042  1.0363 11.5107  0.0000  0.0246   0.0509   0.0626    0.1904   0.0000   438.7697       11.1981       12.2069       1.83828      -6.54116       4.18459       2.31313       2.89200       3.12836       3.32291       2.90854       2.85329
  17  14 2834.3574    3.2967  0.9366 11.6117  0.0000  0.0230   0.0704   0.0542    0.2689   0.0000   438.5925       5.28387       18.9615       1.07188     -0.763231      -1.31826       2.24755       2.75295       2.99436       2.97406       3.01069       2.72291
  17  15 2977.3219    3.6694  0.9055 12.4565  0.0000  0.0209   0.0843   0.0617    0.1729   0.0000   438.5398       7.91831       8.35508       3.96397      -1.55161     -0.540956       2.07336       2.51124       2.65445       2.85511       2.65541       2.37237
  17  16 3119.4836    4.0182  1.0899 12.6481  0.0000  0.0260   0.0863   0.0643    0.2313   0.0000   440.3336       6.47849       15.7708       3.40129       1.53403     -0.848804       2.49496       3.18523       3.34833       3.29658       3.17666       2.85263
  17  17 3261.4896    3.7909  1.5779 12.0369  0.0000  0.0321   0.0709   0.0841    0.2930   0.0000   436.9347       14.1586       13.5173       9.72088      -6.91435      -2.48658       3.12076       4.09165       4.03526       4.09235       3.95026       3.74278
  17  18 3403.4575    3.2695  2.3627 11.7590  0.0000  0.0396   0.0522   0.1041    0.2022   0.0000   440.8456       9.63124       15.5606      -3.81761       4.80102       5.30548       3.77370       4.80451       5.08598       5.32217       4.97301       4.56571
  17  19 3545.6318    2.6728  3.0711 11.5118  0.0000  0.0470   0.0375   0.1243    0.1287   0.0000   435.8104       5.53134       20.5434      -6.44402       9.05240       3.89929       4.44421       5.79914       6.21821       6.19892       5.95884       5.53506
  17  20 3687.8754    2.3067  4.6258 10.9137  0.0000  0.0582   0.0258   0.1572    0.0978   0.0000   439.4768       21.8835       19.7317       13.2593       4.06775      -9.53597       5.52533       7.19179       7.44345       7.86964       7.34021       6.77995
  17  21 3830.1627    1.8588  6.1472 10.5265  0.0000  0.0723   0.0189   0.1898    0.0808   0.0000   428.7558       9.68171       18.0812       15.8456      -2.01338       9.33892       6.72645       8.89321       9.24188       9.49055       8.74087       8.20558
  17  22 3972.5253    1.5386  8.2762 10.3383  0.0000  0.0874   0.0144   0.2491    0.0647   0.0000   437.2552       10.6111       7.90570       14.7257       7.24144       5.96942       8.47825       10.5353       11.4710       11.4416       11.2890       10.3867
  17  23 4115.0599    1.2977 11.0344 10.2096  0.0001  0.1127   0.0117   0.3283    0.0564   0.0000   441.7807       20.4488       8.42906      -4.15959      -15.7676       6.14924       10.4656       13.3495       14.1450       14.2935       13.8543       12.7961
  17  24 4257.3882    1.0824 12.7406 10.1615 -0.0005  0.1382   0.0101   0.4011    0.0516   0.0000   439.4170      -9.37383      -14.6619       17.9027      -18.8756      -3.40250       12.3108       16.1928       17.3534       17.7713       16.6483       15.4897
  17  25 4400.4565    0.8994 15.1827 10.1442 -0.0004  0.1752   0.0084   0.4954    0.0437   0.0000   468.0242      -27.2545       20.2024       37.9566      -12.2069      -30.0231       16.0204       20.5028       22.2660       22.8144       21.4001       19.4798
  17  26 4543.1563    0.7257 17.6239 10.0608 -0.0031  0.2260   0.0070   0.6038    0.0370   0.0000   447.1544      -2.63844      -51.3154      -17.9338       32.0908       7.54513       19.7368       26.1511       27.5781       28.2248       27.0070       24.3106
  18   4 1341.4700    0.1008  0.0833 10.0909  0.0000  0.0170   0.0123   0.0453    0.0292   0.0000   431.6691      -10.0527       13.6742     -0.591147     -0.371574       2.00445       1.78484       2.38620       2.31626       2.21039       2.47365       1.94816
  18   6 1683.6556    0.2895  0.1906 10.0456  0.0000  0.0114   0.0143   0.0284    0.0361   0.0000   438.3308       1.32807       13.1443     -0.808665      -3.38111       2.37071       1.09501       1.42792       1.56758       1.42413       1.36847       1.27568
  18   7 1839.9801    0.4334  0.3905 10.0018  0.0000  0.0176   0.0152   0.0419    0.0507   0.0000   436.8146      -2.67600       15.5353     -0.349782      -2.30239      -1.16949       1.53664       2.16860       2.18441       2.24381       2.15496       2.00972
  18   8 1992.8073    0.6251  0.5100 10.0777  0.0000  0.0183   0.0186   0.0430    0.0683   0.0000   438.5538     -0.622399       13.1608      -1.00810      -2.76468      -3.42658       1.70991       2.22423       2.42727       2.46653       2.32186       2.24289
  18   9 2143.6819    0.8248  0.7402 10.1793  0.0000  0.0221   0.0208   0.0541    0.1029   0.0000   437.1232      -2.95627       13.1119       1.26981      -2.68736       3.47230       1.95562       2.54563       2.59027       2.65086       2.64924       2.54020
  18  10 2291.6414    1.1810  0.8698 10.4607  0.0000  0.0229   0.0275   0.0594    0.1372   0.0000   438.7549     -0.145318       12.2965      0.759715      -2.94864      0.449420       2.02079       2.39600       2.70610       2.84538       2.72351       2.59250
  18  11 2436.9004    1.5686  1.0628 10.5716  0.0000  0.0255   0.0322   0.0618    0.2000   0.0000   442.3975       6.56819       14.9985      -3.93607      -3.71051     -0.863555       2.30022       3.08400       3.20341       3.38179       3.26620       3.20348
  18  12 2580.8875    2.0237  1.0183 11.2634  0.0014  0.0247   0.0420   0.0619    0.1651   0.0000   440.7290       7.69608       18.0091      0.589920       1.07931     0.0716497       2.25701       3.01466       3.21389       3.36865       3.14147       2.80784
  18  13 2724.7981    2.6399  0.8936 11.7422  0.0000  0.0213   0.0577   0.0553    0.1755   0.0000   432.9161       3.19600       16.1529       3.47941      0.356826      0.187025       1.99999       2.42992       2.58061       2.88013       2.94757       2.54720
  18  14 2868.7177    3.3170  0.8933 11.9520  0.0000  0.0218   0.0710   0.0528    0.1954   0.0000   439.3646       4.08232       15.5477      0.216751     -0.825919       3.08278       2.11747       2.65267       2.90295       2.84142       2.66789       2.53158
  18  15 3012.2479    3.7334  1.0417 12.6875  0.0000  0.0248   0.0779   0.0631    0.1703   0.0000   440.9411       7.69138       10.6771       3.87655       3.10865      -1.52141       2.31808       3.02320       3.30703       3.23196       3.21653       2.89788
  18  16 3154.9308    3.8201  1.2463 12.9413  0.0000  0.0279   0.0766   0.0725    0.1578   0.0000   436.7892       9.40489       12.1629      -1.14364      -4.45652       1.35857       2.58192       3.27667       3.47795       3.56594       3.47751       3.14428
  18  17 3297.4517    3.6242  1.6975 12.3063  0.0000  0.0327   0.0626   0.0839    0.1702   0.0000   434.8509       5.64651       9.11547       3.09017      0.638877      -5.16069       2.88363       3.91092       4.01280       4.17527       3.98520       3.62801
  18  18 3440.0516    3.1203  2.4420 11.5996  0.0000  0.0395   0.0459   0.1030    0.1835   0.0000   435.5260       13.6823       9.60233      -7.25486      -8.20697       5.81449       3.47086       4.48429       4.83326       4.92426       4.72455       4.34080
  18  19 3582.7429    2.6302  3.5955 11.0758  0.0010  0.0483   0.0321   0.1309    0.1365   0.0000   439.2717       8.25274       25.0442       10.3280      -2.06235       2.72116       4.29993       5.44097       5.91497       5.90523       5.73590       5.27604
  18  20 3725.4924    2.1510  4.9242 10.8579  0.0000  0.0605   0.0231   0.1621    0.0878   0.0000   437.2568       23.4224       2.12028       12.1404       12.7752       11.4219       5.31832       6.75381       7.12633       7.33519       7.04449       6.60329
  18  21 3868.2032    1.8154  6.9913 10.2849  0.0000  0.0743   0.0165   0.2020    0.0796   0.0000   428.1279       32.0958       8.83729       7.67273      -8.57515       8.95733       6.64020       8.54123       9.17102       9.35512       8.88228       8.46792
  18  22 4011.0921    1.4941  8.8747 10.2452 -0.0002  0.0917   0.0130   0.2510    0.0609   0.0000   443.6837       39.1384       21.5347      -23.5668      -9.92749      -2.21018       7.99872       10.4236       11.0365       11.3210       11.0198       10.1803
  18  23 4154.1178    1.2301 10.7210 10.1829  0.0000  0.1115   0.0109   0.3119    0.0535   0.0000   435.6001       35.7832       1.79661       2.24981      -1.64845      -12.7815       9.67817       12.5152       13.4927       13.8550       13.1839       12.2667
  18  26 4583.1044    0.7042 18.8233 10.0656  0.0052  0.2361   0.0066   0.6319    0.0332   0.0000   399.6310    -0.0305298      -11.7568      -20.3509      -1.73966       2.59955       19.5812       26.0997       28.1581       28.7921       26.9466       25.3069
  19   4 1364.3138    0.1080  0.0618 10.0872  0.0000  0.0162   0.0121   0.0218    0.0285   0.0000   442.1139     -0.626142       16.8980      -2.59479     -0.571813      0.761729       1.34703       2.09747       1.93326       1.75801       1.98688       1.67130
  19   5 1543.0243    0.1821  0.1460 10.0115  0.0000  0.0124   0.0113   0.0313    0.0312   0.0000   439.2808      -1.02628       16.7244      -2.68895    -0.0839983     -0.400828       1.69844       2.01525       2.29851       2.38213       2.38103       2.51116
  19   6 1709.3602    0.2895  0.2313 10.1017  0.0000  0.0135   0.0131   0.0314    0.0369   0.0000   440.2355     -0.717245       16.4554      0.887647     -0.593973     -0.436947       1.23141       1.52961       1.57378       1.47136       1.53120       1.54645
  19   7 1867.2995    0.4453  0.3632 10.1305  0.0000  0.0153   0.0151   0.0363    0.0481   0.0000   441.0708     -0.302791       13.2837       1.16473     -0.841085       1.23784       1.34790       1.70832       1.80785       1.94642       1.70822       1.66716
  19   8 2021.7356    0.6482  0.5527 10.0915  0.0000  0.0190   0.0180   0.0437    0.0717   0.0000   438.7743       4.79877       11.3896       3.67088    -0.0921762      0.136353       1.62742       2.23539       2.27442       2.31385       2.13094       2.04832
  19   9 2173.7834    0.8837  0.7352 10.2695  0.0000  0.0204   0.0210   0.0497    0.0929   0.0000   437.2575      0.741336       8.09650      0.767765      0.976249      0.122149       1.67175       2.11594       2.33607       2.39559       2.32566       2.10495
  19  10 2322.3307    1.2600  0.8960 10.4402  0.0000  0.0230   0.0270   0.0528    0.1371   0.0000   436.2406      0.739381       12.1747     -0.601855      -3.75541       2.06999       1.87419       2.53896       2.55553       2.63253       2.67236       2.43018
  19  11 2468.1602    1.6592  0.9545 11.2110  0.0000  0.0236   0.0355   0.0582    0.1444   0.0000   436.0017       7.56977       8.77011     -0.329766     -0.553061      -1.19655       2.05136       2.60994       2.86795       2.95334       2.85040       2.66228
  19  12 2613.1213    2.1689  1.0970 11.5828  0.0000  0.0245   0.0447   0.0674    0.1731   0.0000   440.5324       6.66413       17.1417       4.84939      -1.90888       5.50680       2.03305       2.67938       2.72931       2.96842       2.82972       2.63027
  19  13 2758.0528    2.8308  0.8871 12.0714  0.0000  0.0208   0.0620   0.0567    0.1474   0.0000   439.7915       3.15642       11.1478      -1.17049      -2.35741       2.30584       1.92822       2.39090       2.50286       2.57421       2.35176       2.31829
  19  14 2902.5388    3.4149  0.8422 12.5386  0.0000  0.0201   0.0749   0.0528    0.1409   0.0000   437.6577       8.22754       14.8411       6.35764      -7.01942      -2.28652       1.76689       2.23211       2.41951       2.55084       2.25395       2.18575
  19  15 3046.6166    3.9361  1.0483 12.4768  0.0000  0.0231   0.0787   0.0605    0.2052   0.0000   435.4958       5.10799       13.0599       5.16707     -0.938627      0.111285       1.98292       2.55355       2.64501       2.69662       2.61290       2.55136
  19  16 3189.9676    3.9043  1.3571 12.6819  0.0000  0.0280   0.0702   0.0711    0.1486   0.0000   437.3102       11.7058       15.5170       1.18712     -0.672523       6.82372       2.48124       3.33137       3.50315       3.77296       3.54754       3.23032
  19  17 3333.0049    3.5373  1.7213 12.2215  0.0000  0.0311   0.0580   0.0821    0.1560   0.0000   439.4347       12.7571       11.5878       9.30904      -5.20511      -3.45201       2.71588       3.50682       3.72324       3.85398       3.60114       3.39937
  19  18 3476.3088    2.9480  2.5861 11.7139  0.0000  0.0405   0.0400   0.1015    0.1277   0.0000   440.3363       12.9977       13.7284       3.02483      -1.93976      -2.76161       3.47051       4.46686       4.60006       4.89197       4.78151       4.36880
  19  19 3619.5189    2.5175  3.7792 11.1802  0.0000  0.0491   0.0293   0.1330    0.1069   0.0000   435.0682       8.15681       14.7645       10.3090       1.98835      -12.4417       4.31892       5.58582       5.99240       6.18185       5.86321       5.42815
  19  20 3762.5723    2.0509  5.5431 10.7161 -0.0001  0.0636   0.0201   0.1699    0.0810   0.0000   440.4432       22.4670       18.8737       8.60643      -5.54066      -2.06450       5.28280       6.84235       7.38330       7.45340       7.25071       6.66632
  19  21 3906.1040    1.7184  7.2916 10.4226  0.0000  0.0775   0.0152   0.2066    0.0668   0.0000   436.5370       3.98812       11.7356      -2.92829       7.29035     -0.943323       6.45591       8.54899       9.04478       9.47695       8.93792       8.39067
  19  22 4049.1611    1.4278  9.6397 10.2283  0.0000  0.0938   0.0118   0.2719    0.0557   0.0000   441.5828       20.8831       23.1051      -2.95205       15.0865       15.4109       7.82738       10.0871       10.8861       11.1194       10.5273       9.94079
  19  23 4192.4832    1.1787 11.3803 10.2226  0.0000  0.1173   0.0103   0.3292    0.0498   0.0000   411.5116       18.9429       45.2300       20.5696      -2.59458      -13.2923       9.82662       12.8363       13.8724       14.1731       13.7305       12.6687
  19  24 4335.9888    0.9691 14.0912 10.2262 -0.0012  0.1521   0.0085   0.4346    0.0424   0.0000   443.0664      -5.55607       11.8213       5.37223       3.14299       8.33599       12.6569       16.2692       17.5170       18.0527       17.7335       16.5210
  19  26 4622.5597    0.6459 19.1303 10.0977 -0.0010  0.2549   0.0061   0.6625    0.0305   0.0000   413.6020      -15.8072      -1.68274       42.5432       3.02762      -8.36053       19.5063       26.7279       28.3696       29.3776       28.5757       26.4017
  20   6 1734.1882    0.3207  0.2463 10.1101  0.0000  0.0175   0.0143   0.0340    0.0374   0.0000   439.1953      -1.11009       16.3137   -0.00606584      -3.09982      -1.11811       1.98363       2.59151       2.89226       2.90226       2.65328       2.14202
  20   7 1893.9222    0.4998  0.3834 10.1668  0.0000  0.0152   0.0163   0.0354    0.0474   0.0000   438.8675      -3.08612       14.4915       1.73232      -2.19116      0.238569       1.23569       1.59418       1.74479       1.94968       1.80013       1.76292
  20   8 2050.0730    0.6838  0.5997 10.2235  0.0000  0.0198   0.0183   0.0478    0.0714   0.0000   441.6291      0.174145       19.4114      0.452418     -0.806770       3.64066       1.55428       2.06935       2.25452       2.35133       2.30410       2.16687
  20   9 2203.1407    0.9712  0.7617 10.3888 -0.0004  0.0211   0.0226   0.0484    0.1031   0.0000   441.3163      -2.15642       11.3615       3.70617      -4.37902       2.50917       1.80024       2.34212       2.51746       2.59746       2.45627       2.26546
  20  10 2352.4372    1.3163  0.9586 10.6670  0.0000  0.0230   0.0274   0.0577    0.1321   0.0000   438.0009       4.58472       18.3502     -0.430258      -1.44961       4.07311       1.79799       2.35342       2.58473       2.60147       2.57768       2.47577
  20  11 2499.0171    1.7862  0.9894 10.6918  0.0000  0.0217   0.0362   0.0567    0.2131   0.0000   438.1356       4.58641       15.0749       4.87863     -0.594651      -5.60768       1.77262       2.30834       2.50826       2.54441       2.33964       2.29477
  20  12 2644.8932    2.3405  1.0412 11.5427  0.0000  0.0230   0.0464   0.0600    0.1742   0.0000   439.0143       3.36138       16.4900       2.55744       1.98058      -2.41645       1.86203       2.43545       2.63324       2.78559       2.58549       2.42073
  20  13 2790.7936    2.9553  0.9937 12.0142  0.0000  0.0226   0.0595   0.0541    0.1761   0.0000   437.0604       7.27898       14.8988       1.56478     -0.213666       1.16614       1.87680       2.33834       2.50889       2.72099       2.36397       2.39277
  20  14 2935.9869    3.4998  0.9787 12.1843  0.0000  0.0219   0.0693   0.0560    0.1914   0.0000   438.5332       6.47059       9.79818       3.47376     0.0590612      -6.68579       1.79101       2.38597       2.54391       2.53877       2.45868       2.26523
  20  15 3080.5191    4.0721  1.1138 12.1619  0.0000  0.0235   0.0758   0.0587    0.2645   0.0000   437.0867       9.36372       14.9846      -1.51401      0.559372       4.35793       1.98566       2.29849       2.48100       2.69509       2.47322       2.48084
  20  16 3224.5639    3.8534  1.2774 12.8731  0.0000  0.0270   0.0723   0.0676    0.1594   0.0000   437.3895       9.51644       13.1773      0.932981      -3.30161     -0.422371       2.37599       3.01424       3.15713       3.21802       3.15292       2.97080
  20  17 3368.1661    3.3800  2.0259 12.1490  0.0000  0.0328   0.0492   0.0886    0.1081   0.0000   442.3304       16.0659       11.7362    -0.0500352       1.77174       7.01458       2.80351       3.60970       3.82289       3.83460       3.96257       3.72385
  20  18 3511.9752    2.8378  2.7869 11.8249  0.0000  0.0411   0.0374   0.1081    0.0962   0.0000   443.0233       12.0082       7.89973      -3.61009     -0.507615      -3.53710       3.30525       4.32057       4.47099       4.79003       4.66442       4.36112
  20  19 3655.7943    2.3705  4.3020 10.8859  0.0000  0.0522   0.0253   0.1366    0.1041   0.0000   439.4286       11.6510       11.2600       11.7409       4.54741      -9.46693       4.25223       5.51721       5.80520       6.07215       5.83185       5.61770
  20  20 3799.2624    1.9793  6.0607 10.6593  0.0000  0.0652   0.0183   0.1785    0.0710   0.0000   442.5857       22.8633       9.52551      -5.86763      -14.3690       11.1286       5.19755       6.63610       7.06896       7.45275       7.17249       6.72165
  20  21 3943.1079    1.6339  7.8089 10.3171  0.0000  0.0786   0.0137   0.2156    0.0615   0.0000   434.3977       8.93959       4.13387       10.5372      -20.0969       5.56542       6.16261       8.20736       8.70554       8.91563       8.70816       8.18680
  20  22 4086.9235    1.3490  9.8829 10.2104  0.0000  0.0981   0.0110   0.2706    0.0538   0.0000   451.0303       30.6914       14.0250      -15.0028      -3.02197      -7.07369       7.60202       10.1205       10.7409       11.1612       10.8544       10.2124
  20  23 4230.8751    1.1149 12.2177 10.2238  0.0000  0.1261   0.0094   0.3508    0.0457   0.0000   431.2230       14.2853       20.6306      0.588649      -12.5417       10.8700       9.71759       12.8958       13.8136       14.3216       13.9200       13.2952
  20  24 4375.0535    0.9377 14.8866 10.2345  0.0009  0.1591   0.0079   0.4495    0.0383   0.0000   415.6813      -25.7435       25.2794       40.1532      -18.6602      -6.62260       12.2485       16.1806       17.3373       18.5727       17.6307       16.5448
  20  25 4518.2305    0.7474 15.9714 10.1862  0.0000  0.1942   0.0070   0.5175    0.0344   0.0000   436.1849       41.6486       17.9537      -1.03079       6.02082       14.1185       14.9484       19.2363       20.9843       21.9934       21.2808       19.8709
  21   5 1589.2787    0.2125  0.2080 10.0538  0.0000  0.0128   0.0104   0.0330    0.0312   0.0000   440.2609      -2.35566       16.3518      -3.23278      -3.57237      -1.83696       1.02542       1.34206       1.45702       1.56225       1.56510       1.32450
  21   6 1758.2202    0.3382  0.3290 10.0474  0.0000  0.0172   0.0123   0.0373    0.0400   0.0000   438.1455      -2.68260       16.0426     -0.934723      -3.07808      -1.63005       1.25218       1.40533       1.90678       2.05944       1.86652       1.80851
  21   7 1919.8532    0.5002  0.5091 10.0581  0.0000  0.0187   0.0143   0.0423    0.0533   0.0000   436.0091      -1.18076       16.5256       2.67240      -3.94057      -2.38282       1.42557       2.11757       2.09928       2.39249       2.28347       2.25774
  21   8 2077.7622    0.7408  0.6617 10.1447  0.0000  0.0183   0.0178   0.0472    0.0791   0.0000   439.5125      0.856575       13.8323      0.814868      -2.29610       1.92516       1.38876       1.79995       1.96621       2.10014       1.93435       1.87786
  21   9 2231.8626    1.0493  0.8004 10.3463  0.0000  0.0206   0.0233   0.0494    0.1172   0.0000   441.0632       2.61820       14.6894      -4.04307     -0.697775      -1.32000       1.57941       2.01194       2.23637       2.32569       2.20435       2.07061
  21  10 2381.9296    1.4201  0.9268 10.9092  0.0000  0.0219   0.0292   0.0553    0.1236   0.0000   440.8994     -0.665739       16.7256       4.59109      -5.11527       3.44123       1.72103       2.26831       2.41059       2.50683       2.47790       2.29289
  21  11 2529.3511    1.8702  0.9878 11.2113  0.0001  0.0221   0.0376   0.0576    0.1464   0.0000   434.0246      -4.58967       15.3624      -4.55943      -6.07708      -1.28666       1.71740       2.24603       2.34325       2.50347       2.59045       2.29462
  21  12 2676.2061    2.4219  1.1385 11.1356  0.0000  0.0230   0.0450   0.0615    0.2476   0.0000   435.6657       6.87250       11.4030       1.37082      -1.51815      -5.10301       1.82511       2.36571       2.50611       2.62933       2.61592       2.41147
  21  13 2823.0170    3.1036  0.9474 12.1954  0.0000  0.0214   0.0617   0.0522    0.1629   0.0000   441.6416     -0.855409       14.3775       1.55876      -2.97324     -0.119150       1.69329       2.09540       2.34168       2.33910       2.27659       2.19573
  21  14 2968.9689    3.6166  0.9862 12.4242  0.0000  0.0212   0.0703   0.0548    0.1631   0.0000   439.4660       3.44868       14.9877       2.59527      -2.60929     0.0146974       1.78403       2.27223       2.50117       2.61432       2.45184       2.21773
  21  15 3114.0074    3.9209  1.1970 12.7961  0.0000  0.0256   0.0730   0.0621    0.1741   0.0000   435.6061       9.60914       11.7652       3.51377       2.08958      -1.04976       1.93858       2.54208       2.69848       2.94107       2.74808       2.55404
  21  16 3258.6673    3.8433  1.4622 12.2876  0.0000  0.0268   0.0620   0.0692    0.1621   0.0000   442.9567       11.0465       14.2503     -0.218664      -3.08648      -1.40089       2.12448       2.68126       2.79506       2.96594       2.95801       2.82991
  21  17 3402.9845    3.2070  2.2675 11.8590  0.0000  0.0344   0.0424   0.0889    0.0954   0.0000   435.3219       11.4468       14.1979       2.90141      -1.12271       5.54678       2.80952       3.74369       3.98594       4.05805       3.98587       3.80589
  21  18 3547.3021    2.6582  3.1572 11.6713  0.0000  0.0426   0.0316   0.1140    0.0773   0.0000   441.5537       10.7799       11.2723       2.06521      -1.73447       3.55809       3.21979       4.31751       4.53801       4.79679       4.67233       4.60526
  21  19 3691.5115    2.2468  4.6608 10.9188  0.0000  0.0536   0.0220   0.1430    0.0794   0.0000   432.3436       7.41891       13.0420       4.42299      -9.31213       5.94164       4.02680       5.29511       5.65002       5.93518       5.81091       5.44686
  21  20 3835.8119    1.8545  6.3705 10.5841  0.0000  0.0662   0.0165   0.1809    0.0664   0.0000   441.9918       18.5769       11.0125       2.59235       7.98973      -3.94311       5.11773       6.55640       7.21674       7.43598       7.36709       6.94837
  21  22 4124.1327    1.3128 10.8794 10.1883  0.0000  0.1021   0.0102   0.2963    0.0497   0.0000   439.0416       42.8841       11.3277       14.2057      -3.15401      -7.51749       7.76175       9.95092       10.9666       11.3207       10.9679       10.5328
  21  24 4412.8350    0.8578 15.2775 10.2757  0.0008  0.1718   0.0073   0.4751    0.0348   0.0000   445.9303       1.04279       16.3104      -1.99597       4.01134       31.5941       12.4301       16.5574       17.9645       18.5621       18.1081       17.2716
  21  25 4556.3120    0.7226 18.3352 10.1031  0.0011  0.2169   0.0061   0.5699    0.0314   0.0000   438.5547       32.9824       27.2430      -15.6362       1.78570       17.6713       15.6381       21.0250       22.2931       23.9597       22.4794       21.3557
  22   4 1429.1297    0.1368  0.0829 10.0412  0.0000  0.0147   0.0105   0.0177    0.0269   0.0000   440.3193      -1.63513       18.8293     -0.195011      -5.46338     -0.152611       1.36603       1.27182       1.72144       1.59761       1.40262       1.67943
  22   5 1611.3457    0.2480  0.1410 10.0738  0.0000  0.0122   0.0137   0.0254    0.0303   0.0000   438.9341     -0.216683       17.3696      -1.65458      -2.73594     -0.490712      0.897313       1.25515       1.27847       1.28027       1.54512       1.46022
  22   6 1781.5705    0.3619  0.2913 10.1177  0.0000  0.0133   0.0132   0.0324    0.0372   0.0000   437.5851      -1.17477       18.2502      -2.08250      -4.01343      0.832084      0.900805       1.22086       1.33402       1.27467       1.34659       1.33309
  22   7 1945.0457    0.5151  0.5358 10.0775  0.0000  0.0185   0.0144   0.0471    0.0571   0.0000   440.5212     -0.642440       19.2309      -1.94809      -2.80118      -2.12000       1.27783       1.65216       1.83135       1.98552       2.13942       1.93468
  22   8 2104.7544    0.7793  0.7268 10.0513  0.0000  0.0196   0.0177   0.0496    0.0898   0.0000   440.9623      -1.31305       13.6485       3.17916     -0.795244      -1.42473       1.39734       1.78597       1.85949       2.05446       2.12403       2.00691
  22   9 2259.9600    1.0690  0.9896 10.2688  0.0000  0.0225   0.0209   0.0595    0.1276   0.0000   440.6649       4.20954       11.1663      -2.28641      -2.47587      -1.20847       1.56443       2.19256       2.20364       2.50735       2.18588       2.19869
  22  10 2410.7879    1.4799  1.0715 11.0123  0.0000  0.0235   0.0293   0.0620    0.1362   0.0000   437.5282       4.49439       13.9888      -1.75172      0.223864       1.73212       1.71976       2.21201       2.49560       2.63155       2.77022       2.44701
  22  11 2559.2569    2.0125  1.1011 11.2885  0.0000  0.0230   0.0375   0.0591    0.1522   0.0000   437.0961       4.90776       18.1246     0.0896764      -1.55051     -0.584266       1.79063       2.34554       2.50560       2.67057       2.48962       2.39630
  22  12 2707.1597    2.5741  1.0523 11.6041  0.0000  0.0213   0.0487   0.0563    0.1768   0.0000   438.6663       6.03163       17.1457     -0.444796      -2.38122      -2.67449       1.59442       2.06138       2.20093       2.36759       2.20377       2.11814
  22  13 2854.8447    3.2195  1.0122 11.5321 -0.0004  0.0209   0.0591   0.0536    0.2642   0.0000   437.7143       6.74215       12.5744   -0.00835682      0.250545     -0.942231       1.54698       1.91341       2.17327       2.25873       2.19203       2.01972
  22  14 3001.4908    3.8260  0.9096 12.6805  0.0000  0.0202   0.0751   0.0507    0.1546   0.0000   437.9882       5.48453       14.4478       3.29184       1.73414       4.27826       1.55743       2.01418       2.18310       2.24379       2.15191       2.05758
  22  15 3147.1388    4.0642  1.1417 12.7797  0.0000  0.0235   0.0741   0.0610    0.1778   0.0000   439.1344       9.48882       15.3188       4.05099       2.00917       4.90051       1.84264       2.34757       2.48669       2.51214       2.52254       2.37566
  22  16 3292.3189    3.6024  1.5811 12.5233  0.0000  0.0295   0.0574   0.0728    0.1200   0.0000   438.7042       8.64902       11.3008       4.06021       1.58317      -3.76705       2.45465       3.20676       3.64115       3.82448       3.78294       3.47440
  22  17 3437.3547    3.1316  2.2595 11.8418  0.0000  0.0332   0.0405   0.0878    0.0930   0.0000   439.5335       6.32952       9.21030       3.41485       6.74211      0.350166       2.49584       3.24520       3.54799       3.67422       3.49960       3.37080
  22  18 3582.1976    2.5632  3.4441 11.4106  0.0000  0.0434   0.0279   0.1131    0.0729   0.0000   444.5596       8.52401       11.8546       9.79800      -4.39953      -4.37997       3.19243       4.19158       4.47502       4.67500       4.59207       4.39432
  22  19 3727.0836    2.1549  5.1535 10.9811  0.0000  0.0558   0.0204   0.1531    0.0633   0.0000   442.3271       17.9966       10.2000       7.25487     -0.228794      -5.27950       4.05906       5.19583       5.56572       5.86757       5.73776       5.61284
  22  20 3871.7557    1.8116  6.9188 10.3834  0.0000  0.0677   0.0149   0.1849    0.0643   0.0000   438.7815       10.6101       14.9707       8.10925      -3.19188      0.417581       4.95324       6.39239       6.85600       7.19199       7.15581       6.84671
  22  21 4016.4471    1.4774  9.0639 10.3216 -0.0003  0.0864   0.0116   0.2383    0.0502   0.0000   446.3753       11.3309       21.8572       21.6160      -18.1464      -25.3724       6.34546       8.22472       8.93797       9.36744       8.98534       8.77599
  22  22 4161.3698    1.2449 11.6750 10.1415  0.0000  0.1103   0.0091   0.3089    0.0454   0.0000   434.5639       5.09422       13.5781       24.4850      -4.19469      -2.97995       7.71258       10.3145       11.0645       11.5952       11.2726       10.8295
  22  23 4305.6841    1.0534 13.9779 10.1032  0.0002  0.1363   0.0077   0.3793    0.0411   0.0000   446.7251       22.6777       1.82295       2.04286       4.70248       13.5056       9.70121       12.5940       13.7553       14.2782       13.9792       13.4047
  23   3 1252.2099    0.0692  0.0313 10.1929  0.0000  0.0189   0.0129   0.0167    0.0249   0.0000   440.1293       1.42352       20.5438       1.18732      -1.87049       1.74010       1.64741       1.80955       1.75175       2.49211       2.63324       2.44324
  23   5 1632.7485    0.2418  0.2136 10.0374  0.0000  0.0131   0.0115   0.0359    0.0309   0.0000   439.2505      0.115855       16.6448     -0.516357      0.288383     0.0691050       1.00343       1.37969       1.49407       1.52072       1.54727       1.32224
  23   6 1804.1835    0.3885  0.3903 10.1232  0.0000  0.0248   0.0131   0.0398    0.0423   0.0000   438.4277      -1.26895       18.7927     -0.227221      -2.72293      -1.50458       2.15960       3.01207       3.35673       3.17232       2.90038       2.23023
  23   7 1969.6332    0.6262  0.4674 10.2151  0.0000  0.0168   0.0171   0.0362    0.0557   0.0000   439.7469       1.94475       16.5328       2.15101      -1.76863      0.409767      0.980570       1.44653       1.49457       1.53069       1.47653       1.42349
  23   8 2131.1141    0.8393  0.7964 10.0152  0.0000  0.0196   0.0177   0.0481    0.0947   0.0000   438.5967     -0.509330       15.6177       1.90248      -3.16049     -0.411725       1.38657       1.76497       1.97913       2.06928       1.97191       1.92191
  23   9 2287.4785    1.1361  0.9309 10.4951  0.0000  0.0210   0.0225   0.0543    0.1113   0.0000   441.7691       1.02820       17.4853       4.96095      -3.06958       1.09588       1.50645       1.96334       2.09901       2.18828       2.18644       2.07525
  23  10 2439.1708    1.5536  1.1313 10.8390  0.0000  0.0238   0.0286   0.0608    0.1591   0.0000   438.6356       4.75898       14.7663      0.678692      -1.20680      -1.60910       1.57605       2.10786       2.27304       2.38774       2.31938       2.20234
  23  11 2588.6616    2.1111  1.0166 11.3150  0.0000  0.0209   0.0391   0.0543    0.1536   0.0000   437.2930       4.00872       15.2633      0.239665     -0.750916       4.29821       1.51793       1.94240       2.12211       2.15301       2.17957       2.04383
  23  12 2737.6626    2.7054  1.0171 11.7390  0.0000  0.0207   0.0496   0.0544    0.1624   0.0000   441.4973       6.52691       16.6562       3.42478      -2.36561      0.262807       1.46067       1.93481       2.02957       2.14934       2.11251       2.09348
  23  13 2886.1387    3.4331  1.0022 12.1924  0.0000  0.0207   0.0642   0.0532    0.1910   0.0000   441.1320       4.85013       19.0888       3.35502      -1.26227      0.145527       1.48957       1.90670       2.07145       2.16436       2.08271       2.02321
  23  14 3033.5628    3.9407  0.9826 12.3837  0.0000  0.0218   0.0735   0.0494    0.2096   0.0000   438.4130       8.29576       17.1562       6.76574      -1.56298       2.52260       1.68392       2.28399       2.42188       2.46499       2.46211       2.21042
  23  15 3179.8040    3.8978  1.2207 12.6148 -0.0058  0.0239   0.0659   0.0602    0.1734   0.0000   438.5756       10.3928       13.6056       3.68661     -0.323606     -0.658230       1.81135       2.37097       2.55231       2.55936       2.50203       2.32459
  23  16 3325.6657    3.4541  1.8114 12.4626  0.0000  0.0297   0.0495   0.0751    0.0942   0.0000   437.6773       11.5246       10.4853       6.86338      0.362068       5.33935       2.10741       2.63514       2.93529       3.12494       3.18991       2.89397
  23  17 3471.3161    2.9973  2.7276 11.8453  0.0000  0.0360   0.0351   0.0992    0.0740   0.0000   438.2744       2.72356       14.3256       6.82025       3.36453    -0.0113114       2.58871       3.30385       3.61764       3.68277       3.63354       3.45073
  23  18 3616.8316    2.4826  3.8095 11.2878  0.0000  0.0451   0.0253   0.1169    0.0683   0.0000   435.3405       24.0402       12.2001       3.67559      -6.36923       4.33473       3.19443       4.13801       4.39953       4.63592       4.65999       4.43831
  23  19 3762.1725    2.0541  5.2891 10.9077  0.0000  0.0556   0.0185   0.1494    0.0607   0.0000   436.0149       20.2185       14.3018       11.2510      -12.2010      -9.38113       3.86248       5.02516       5.48404       5.76276       5.63813       5.49963
  23  20 3907.5528    1.6987  7.4513 10.4985 -0.0000  0.0708   0.0137   0.1994    0.0559   0.0000   444.1135       3.91174       8.93180      -1.54722      -3.24280      -13.7626       4.90710       6.38103       6.93003       7.30937       7.23273       6.98889
  23  21 4052.6333    1.4072  9.6992 10.3552  0.0000  0.0899   0.0107   0.2530    0.0470   0.0000   447.9167       10.0546       31.4541       9.49532     -0.853495       1.97914       6.26060       8.02751       8.69764       8.95468       9.09781       8.59472
  23  22 4197.7017    1.1675 11.6080 10.2400  0.0000  0.1121   0.0088   0.3080    0.0432   0.0000   448.1623       25.1217       8.45046      -18.1932       18.8669      -6.57261       7.83276       10.3756       11.0855       11.7814       11.5603       11.0747
  23  24 4487.9223    0.7886 16.7505 10.1623  0.0000  0.1825   0.0062   0.4968    0.0326   0.0000   464.8833       4.85855      -12.7700       1.95718       19.3505      -14.5811       12.1847       15.9843       17.6702       18.1744       18.1856       17.4133
  24   4 1469.7895    0.1651  0.1196 10.0719  0.0000  0.0183   0.0105   0.0271    0.0269   0.0000   440.2953     -0.545969       20.2253     -0.618473      -2.85260    -0.0269862      0.726703       1.57954       1.08368       1.60380       1.60054       1.50504
  24   5 1653.6807    0.2702  0.2262 10.0494  0.0000  0.0139   0.0111   0.0277    0.0318   0.0000   440.3670     0.0649522       18.2888       2.88734      -1.81102     -0.740234       1.31573       1.85241       1.94237       2.19404       2.17555       2.29348
  24   6 1826.2892    0.4355  0.3813 10.0841  0.0000  0.0146   0.0133   0.0340    0.0414   0.0000   440.1569       1.50122       19.6145     -0.279729      -3.46100      0.237544      0.952560       1.27010       1.37880       1.45233       1.43854       1.29737
  24   7 1993.5589    0.6249  0.6390 10.0988  0.0000  0.0188   0.0148   0.0442    0.0662   0.0000   440.7366     -0.183898       20.1436       1.39688      -2.85634       2.32982       1.23505       1.64785       1.69830       1.81491       1.89907       1.76173
  24   8 2156.7810    0.8938  0.7299 10.3121  0.0000  0.0182   0.0194   0.0471    0.0808   0.0000   439.7075       1.71391       19.9123       2.99881     -0.165806       1.14591       1.20044       1.49665       1.76990       1.72799       1.72003       1.61238
  24   9 2314.3407    1.2274  0.9596 10.7620  0.0000  0.0204   0.0237   0.0553    0.1021   0.0000   436.5650      0.521338       16.8551       3.98426      0.460188      0.165332       1.42624       1.78116       1.99839       2.12974       1.99934       2.01397
  24  10 2467.0283    1.6801  1.1499 10.9051  0.0000  0.0226   0.0304   0.0607    0.1733   0.0000   438.7573       2.35015       14.1136       3.68756     -0.179164       3.45559       1.63420       2.09709       2.27698       2.29561       2.32562       2.32840
  24  11 2617.6625    2.2012  1.0292 11.5369  0.0000  0.0202   0.0413   0.0567    0.1477   0.0000   440.4907      -1.25143       16.0504       5.34846     -0.835531     -0.524927       1.44725       1.85206       1.96739       2.16187       2.10167       2.00270
  24  12 2767.7384    2.7793  1.0420 11.5172  0.0000  0.0202   0.0491   0.0532    0.1958   0.0000   439.8906       3.25553       16.2593       1.73319       1.03068      -4.13552       1.35994       1.79515       1.95524       2.11860       2.07491       1.95880
  24  13 2917.0441    3.4925  1.0000 12.1198  0.0000  0.0203   0.0638   0.0509    0.1981   0.0000   440.7868       7.17163       12.1308     -0.848399      -3.80976       2.11987       1.41506       1.71678       1.77580       1.98610       1.93957       1.85484
  24  14 3065.1404    4.0785  0.9763 12.4833  0.0000  0.0196   0.0746   0.0529    0.1839   0.0000   440.0751       6.81813       19.5925       4.50659      -8.02510       1.21392       1.36001       1.78868       1.90579       2.05837       2.08899       1.92020
  24  15 3212.1035    3.9148  1.2745 12.7752  0.0000  0.0241   0.0673   0.0640    0.1720   0.0000   438.1662       6.98322       14.8288       3.09100      -1.52262      -2.34983       1.60081       2.08681       2.27551       2.35926       2.24945       2.14671
  24  16 3358.5816    3.4001  1.8880 12.3914  0.0000  0.0300   0.0471   0.0751    0.0920   0.0000   437.7293       8.74747       13.5368       12.0831      -7.65521      -6.18812       2.03309       2.69246       2.83579       2.96508       2.96609       2.84494
  24  17 3504.9662    2.8407  2.8757 11.6410  0.0000  0.0377   0.0314   0.0937    0.0748   0.0000   436.9377       10.5366       12.3048       8.47919      -3.00501      -2.24632       2.56909       3.35024       3.57944       3.73195       3.78564       3.51087
  24  18 3651.1573    2.3691  4.2332 11.2139  0.0000  0.0480   0.0225   0.1220    0.0615   0.0000   441.0986       8.73903       18.2308       7.96942      -7.65016     -0.947018       3.24481       4.22418       4.50582       4.86295       4.72125       4.59110
  24  19 3796.9393    1.9476  6.1738 10.7784  0.0000  0.0619   0.0162   0.1616    0.0554   0.0000   437.4230       11.5113       10.7887       9.96841      -4.34863      0.441252       4.05673       5.43546       5.82433       6.08810       6.12068       5.99104
  24  20 3942.7308    1.6474  7.9588 10.4351  0.0000  0.0727   0.0127   0.2043    0.0535   0.0000   444.1612       10.9319       14.8736       9.01821      -6.06648       5.10219       4.79894       6.22884       6.83715       7.15966       7.05625       6.81834
  24  21 4088.4767    1.3909 10.6400 10.2453  0.0002  0.0944   0.0098   0.2624    0.0460   0.0000   428.1755       20.6642       11.1807      -4.46998      -4.97186      -6.70979       6.23172       8.17356       9.00871       9.39983       9.33140       9.01102
  24  22 4233.7619    1.1277 13.2033 10.2674  0.0036  0.1242   0.0081   0.3494    0.0400   0.0000   437.5510       25.5976       28.2882       18.8288       10.2063       1.64414       7.98210       10.6451       11.6140       12.2503       11.9666       11.6229
  24  23 4379.5233    0.8948 13.9619 10.2627 -0.0013  0.1461   0.0070   0.4016    0.0344   0.0000   441.9342       47.3142       18.7653       2.37375      -6.81922       1.73783       9.45239       12.4454       13.6364       14.4541       14.0653       13.4794
  25   3 1289.4185    0.0751  0.0583 10.1246  0.0000  0.0182   0.0105   0.0259    0.0243   0.0000   439.8758      -1.44432       21.7301      0.654756      -2.56359       3.35909       1.26235       1.27982       1.67216       1.61631       2.01158       1.52136
  25   4 1489.4564    0.1725  0.1190 10.0657  0.0000  0.0104   0.0109   0.0258    0.0263   0.0000   440.2553     -0.283088       20.1459     -0.566825      -2.82574      0.540297      0.728335      0.893628      0.824185       1.05023      0.894195      0.888093
  25   5 1674.0975    0.2698  0.2168 10.0290  0.0000  0.0141   0.0111   0.0264    0.0308   0.0000   439.1834      0.557598       18.6210     -0.277525      -2.37843      -1.97372       1.12323       1.49689       1.46832       1.53577       1.38647       1.48208
  25   6 1847.8816    0.4636  0.4151 10.0683  0.0000  0.0160   0.0132   0.0341    0.0444   0.0000   440.1037      0.852722       17.9738      0.608344      -4.92926      0.279757       1.10653       1.31832       1.39136       1.53559       1.48972       1.38296
  25   7 2016.9212    0.6338  0.6173 10.2174  0.0000  0.0182   0.0152   0.0447    0.0602   0.0000   439.3805      -1.94206       18.3504     -0.635685      -3.59358      0.733217       1.11841       1.43937       1.51664       1.67091       1.59563       1.58161
  25   8 2181.7519    0.9593  0.7524 10.2812  0.0000  0.0177   0.0198   0.0449    0.0941   0.0000   442.7161    -0.0698302       14.8605       1.89157       2.12826     -0.830293       1.16501       1.54092       1.68241       1.85498       1.79985       1.75251
  25   9 2340.4925    1.3790  0.9837 10.4270  0.0000  0.0198   0.0250   0.0521    0.1400   0.0000   439.2820       3.34470       13.8816       2.97751     -0.857804       1.65642       1.25832       1.60663       1.79942       1.90626       1.96519       1.81521
  25  10 2494.3907    1.7296  1.2230 10.7907  0.0000  0.0225   0.0286   0.0608    0.1577   0.0000   438.1218       4.69883       18.5490       1.44522      -3.29488       4.19723       1.52019       2.01064       2.18932       2.41467       2.40933       2.27382
  25  11 2646.2665    2.2645  1.0959 11.5798  0.0000  0.0217   0.0407   0.0566    0.1593   0.0000   438.8475      0.867706       13.4551    0.00403928      -1.11579      -1.79255       1.45879       1.91447       2.14589       2.29912       2.37441       2.19075
  25  12 2797.4070    2.9975  1.0183 11.8566  0.0000  0.0195   0.0530   0.0523    0.1694   0.0000   438.5125       5.40070       12.8307       4.87131      -2.91912      0.302545       1.35301       1.72350       1.85903       1.95895       1.97842       1.92773
  25  13 2947.4741    3.7161  0.9301 12.3884  0.0000  0.0183   0.0690   0.0489    0.1487   0.0000   438.9531       5.28003       12.2841      0.175495      -4.03123      -1.45995       1.20000       1.54348       1.62230       1.84303       1.72426       1.66788
  25  14 3096.2595    3.9593  1.1146 12.7213  0.0000  0.0214   0.0697   0.0575    0.1768   0.0000   440.4296       5.04685       15.0714       2.05656      -4.08498       2.28294       1.46491       1.87125       2.03893       2.18462       2.05855       2.07888
  25  15 3243.9775    3.8033  1.5893 12.4658  0.0009  0.0264   0.0559   0.0678    0.1264   0.0000   436.9188       4.31263       10.6526       5.66218      -3.44231      -4.25028       1.74738       2.34232       2.46147       2.65158       2.59036       2.53375
  25  16 3391.1883    3.1751  2.1858 12.2951  0.0000  0.0324   0.0406   0.0819    0.0803   0.0000   437.2718       9.74400       9.29168       5.66722      0.878920     -0.599275       1.99245       2.71736       2.95107       3.14786       3.07953       3.06485
  25  17 3538.1638    2.7457  3.0522 11.8250  0.0000  0.0383   0.0299   0.1013    0.0616   0.0000   438.1586       14.2352       7.46244       8.70657      -1.62807      -3.10995       2.46502       3.30733       3.60146       3.73983       3.76973       3.58192
  25  18 3684.9723    2.2240  4.5857 11.1798  0.0000  0.0488   0.0202   0.1316    0.0544   0.0000   432.3920       15.9696       17.4246      -1.26850      -5.23641     -0.460100       3.13653       4.20269       4.51061       4.77391       4.74250       4.59653
  25  19 3831.4179    1.8612  6.2415 10.8066  0.0000  0.0606   0.0154   0.1663    0.0523   0.0000   432.6094       14.1763       14.1728      0.847450       3.73748      -2.74578       3.88854       4.97658       5.46325       5.65437       5.79774       5.56897
  25  20 3977.8046    1.5478  8.2480 10.4545  0.0000  0.0759   0.0118   0.2092    0.0495   0.0000   444.6006       11.3686       17.9472       7.53607      -8.00435      -2.90716       4.80143       6.41702       6.96367       7.34878       7.41916       7.11517
  25  21 4123.9077    1.2789 10.6867 10.3278 -0.0005  0.0972   0.0093   0.2755    0.0434   0.0000   430.0936       12.1635       19.2867       12.4336      -3.00261      -10.3590       6.16235       8.12400       8.88149       9.32933       9.32573       9.02584
  25  22 4269.8095    1.0786 13.3612 10.2283  0.0000  0.1257   0.0076   0.3486    0.0391   0.0000   442.8358       41.0761       20.8624       10.3152       6.03908      -20.0676       7.82820       10.4478       11.2284       11.9655       11.7728       11.4994
  25  23 4415.8473    0.8807 16.1660 10.2272  0.0007  0.1622   0.0063   0.4409    0.0321   0.0000   452.8963       23.3405       3.22973      0.692945       4.94397       4.77505       10.1374       13.3028       14.7750       15.4647       15.2591       14.8339
  26   2 1088.6256    0.0759  0.0371 10.3029  0.0000  0.0146   0.0126   0.0244    0.0234   0.0000   439.1048       3.86023       21.7640      -3.54503      -2.86044      0.455897       1.05548       1.31903       1.53736       1.57484       1.59387       1.36199
  26   3 1307.4861    0.1107  0.0831 10.1188  0.0000  0.0164   0.0097   0.0228    0.0244   0.0000   440.4815       1.13026       22.3378      0.758918      -1.54597       1.59002      0.919476       1.16245       1.49234       1.37722       1.49326       1.52464
  26   4 1508.7150    0.1806  0.1253 10.0868  0.0000  0.0108   0.0103   0.0240    0.0259   0.0000   439.0166      -1.27118       20.2052     -0.817027      -3.74064    -0.0612764      0.695663      0.967326       1.03686       1.03477      0.946705      0.956317
  26   5 1694.0278    0.2955  0.2978 10.0214  0.0000  0.0173   0.0103   0.0313    0.0325   0.0000   438.7688       1.01760       20.9582      0.724618      -1.99048    -0.0151508       1.38903       1.88906       2.14074       2.05794       1.84766       1.59350
  26   6 1868.9861    0.4780  0.4688 10.0464  0.0000  0.0153   0.0126   0.0373    0.0455   0.0000   439.3967      0.237435       20.3861      -4.95178      -4.29913     -0.591673      0.951588       1.19671       1.31889       1.32235       1.51796       1.41411
  26   7 2039.7447    0.6907  0.6818 10.2414  0.0000  0.0180   0.0154   0.0470    0.0666   0.0000   440.3278     -0.556135       17.8192      0.698108     -0.417856     -0.305082       1.14126       1.51279       1.58256       1.70494       1.66969       1.66361
  26   8 2206.0442    1.0160  0.7947 10.2821  0.0000  0.0182   0.0200   0.0446    0.0958   0.0000   442.6806     -0.822291       18.9781     -0.785813      -6.23940      -1.30470       1.15654       1.52182       1.64460       1.81445       1.85702       1.76617
  26   9 2366.0643    1.4272  0.9885 10.7645  0.0000  0.0200   0.0258   0.0520    0.1208   0.0000   439.0971       3.87400       16.2450      0.438887      -4.03693      0.569703       1.25032       1.64814       1.77578       1.87493       1.97528       1.81157
  26  10 2521.2270    1.8907  1.1152 11.2349  0.0000  0.0217   0.0322   0.0548    0.1338   0.0000   438.5874       1.85189       14.2437      0.106085      -3.57104       3.67377       1.31021       1.75029       1.82905       1.96371       1.88715       1.90530
  26  11 2674.4061    2.4791  1.0847 11.7227  0.0000  0.0213   0.0429   0.0525    0.1528   0.0000   437.4116       2.73782       13.6702       3.84770      0.357600       1.05117       1.29194       1.65556       1.86151       1.98486       1.86748       1.86879
  26  12 2826.6427    3.0299  1.0048 12.1934  0.0000  0.0199   0.0529   0.0494    0.1360   0.0000   438.7793       3.41123       13.6610      -2.31217      -5.90919     -0.894781       1.21746       1.56223       1.67679       1.80319       1.79465       1.67228
  26  13 2977.5314    3.8182  0.9778 12.4781  0.0000  0.0189   0.0668   0.0478    0.1455   0.0000   438.3917       6.58946       13.8451      0.813212     -0.927047      0.876345       1.22615       1.54155       1.64992       1.80929       1.79789       1.78732
  26  14 3127.0345    3.8896  1.1582 13.1199  0.0000  0.0220   0.0679   0.0601    0.1272   0.0000   437.7169       6.48116       10.6203       5.70661     -0.912380       3.40858       1.35905       1.73308       1.95602       2.06023       2.07225       2.10377
  26  15 3275.4897    3.7081  1.5628 12.4862  0.0000  0.0257   0.0541   0.0662    0.1229   0.0000   440.6041       5.21503       14.6796       1.24105      -4.16074       3.43940       1.65326       2.11811       2.39206       2.51822       2.55770       2.38512
  26  16 3423.3781    3.2773  2.1751 12.1517  0.0000  0.0309   0.0405   0.0797    0.0895   0.0000   437.3227       10.5150       17.5244       4.28979     0.0196134      -2.02921       1.94507       2.59295       2.88007       2.99855       2.95135       2.85564
  26  17 3571.1958    2.6130  3.3365 11.6572 -0.0003  0.0394   0.0268   0.1040    0.0619   0.0000   436.7736       14.4804       8.78685       2.35367      0.669295      -1.14910       2.47407       3.19819       3.47491       3.69960       3.64634       3.53131
  26  18 3718.4018    2.1220  4.9515 11.1327  0.0000  0.0509   0.0185   0.1361    0.0515   0.0000   439.7393       20.2140       7.80026      -6.51202       5.67544      0.856951       3.12395       4.07759       4.46539       4.72144       4.80130       4.58452
  26  19 3865.5339    1.8128  6.8251 10.6703  0.0000  0.0625   0.0138   0.1734    0.0497   0.0000   431.6868       5.01711       27.3436     -0.536393      -3.84794      -13.2881       3.84121       5.14370       5.56317       5.99755       5.91645       5.80147
  26  20 4012.3554    1.5115  8.8914 10.4560  0.0000  0.0778   0.0110   0.2171    0.0453   0.0000   433.0300       26.6784       21.3263       16.3982      -6.16574      -8.32075       4.81671       6.30813       6.93862       7.30041       7.31770       7.09975
  26  21 4158.9684    1.2495 11.8895 10.2843  0.0012  0.1057   0.0085   0.2964    0.0414   0.0000   433.7888       5.95068       11.1562       14.6959      -5.06066       7.44064       6.39238       8.51001       9.44565       9.75900       9.68992       9.51784
  27   3 1325.2251    0.1105  0.1186 10.1254  0.0000  0.0133   0.0087   0.0363    0.0244   0.0000   440.0944      -1.08308       20.7302     -0.104734      -1.86297      0.523758      0.768508       1.11085       1.16208       1.28372       1.34846       1.29293
  27   4 1527.5459    0.1755  0.1650 10.0126  0.0000  0.0123   0.0087   0.0240    0.0263   0.0000   441.1869      -1.22562       20.4283     -0.937444      -1.99968      0.759990      0.653112      0.998470       1.12470      0.973894       1.12428       1.04469
  27   5 1713.5904    0.3199  0.2819 10.0784  0.0000  0.0134   0.0109   0.0282    0.0331   0.0000   441.6059     -0.486676       18.4029       1.69740      -3.44930     -0.521205      0.788101       1.10736       1.07322       1.13637       1.24083       1.21350
  27   6 1889.7547    0.5010  0.4892 10.1476  0.0000  0.0152   0.0132   0.0404    0.0457   0.0000   439.7663     -0.851038       22.1058     -0.137821      -3.08084     -0.123943      0.828066       1.10247       1.22447       1.24537       1.30117       1.25435
  27   7 2062.0403    0.7222  0.6886 10.2245  0.0000  0.0182   0.0154   0.0429    0.0663   0.0000   436.1256     -0.970541       17.0139      -1.39713      -3.54617      -1.70919       1.11975       1.52560       1.67622       1.87746       1.88368       1.86822
  27   8 2229.7417    1.0640  0.9721 10.2755  0.0000  0.0199   0.0190   0.0519    0.1117   0.0000   440.6453     -0.629002       17.9257      0.201493      -3.13667    -0.0882635       1.16309       1.50462       1.64769       1.83273       1.89457       1.75037
  27   9 2390.9706    1.4670  1.0880 10.7576  0.0000  0.0202   0.0252   0.0565    0.1272   0.0000   439.8689       2.03140       13.3694     -0.969004       1.68990      -2.81962       1.23627       1.53731       1.69944       1.75445       1.80647       1.85533
  27  10 2547.5622    1.9288  1.1614 11.4104  0.0000  0.0212   0.0323   0.0584    0.1280   0.0000   440.9014       5.23407       13.7108     -0.826628       1.33342    0.00887089       1.31878       1.68853       1.80289       1.91083       1.91424       1.89206
  27  11 2702.1149    2.6531  1.1406 11.1548  0.0000  0.0198   0.0426   0.0547    0.2376   0.0000   437.0306       4.39494       19.5648       1.37375       1.42378      0.345268       1.19250       1.53717       1.71590       1.81166       1.82156       1.80552
  27  12 2855.4422    3.2973  1.0131 12.1785  0.0000  0.0193   0.0576   0.0499    0.1689   0.0000   440.5770       3.59812       12.5495       2.63546      -2.25350     0.0806355       1.18162       1.56529       1.65432       1.81283       1.75036       1.70861
  27  13 3007.1246    3.8911  0.9244 12.7355  0.0000  0.0178   0.0689   0.0474    0.1236   0.0000   439.8083       4.94394       17.9633       3.31368      -3.54818      -1.52593       1.12300       1.43976       1.52640       1.62021       1.65844       1.69561
  27  14 3157.4569    3.9616  1.1677 12.9693  0.0002  0.0217   0.0660   0.0574    0.1418   0.0000   440.5564       9.11334       15.6449       3.42080      0.888935     -0.381867       1.33124       1.77132       1.89946       2.04343       2.02915       2.05480
  27  15 3306.6057    3.5910  1.7853 12.4106  0.0000  0.0272   0.0479   0.0709    0.1101   0.0000   438.1117       5.26721       12.8347      -1.12978     -0.739640     -0.908110       1.69019       2.13472       2.45987       2.55199       2.60117       2.52795
  27  16 3455.3933    3.0738  2.5061 12.1618  0.0000  0.0331   0.0359   0.0885    0.0753   0.0000   440.5879       8.14349       13.0483       2.19057       2.63764      0.941739       1.98251       2.63732       2.82373       3.07418       3.04225       2.99543
  27  17 3603.6494    2.5052  3.7400 11.4591  0.0000  0.0408   0.0241   0.1121    0.0605   0.0000   444.1875       9.52953       10.8076       1.64695      -8.49728      -6.15441       2.49718       3.17509       3.51095       3.76683       3.76439       3.71626
  27  18 3751.5931    2.0402  5.2925 11.0542  0.0000  0.0520   0.0169   0.1404    0.0488   0.0000   442.3814       11.3538       15.3811       7.50125      -4.77044      -2.57626       3.12786       4.00378       4.42306       4.71085       4.68069       4.63314
  27  19 3899.3773    1.7167  7.6755 10.6382  0.0000  0.0676   0.0124   0.1868    0.0452   0.0000   439.4385       12.4582       5.21745       10.2644       5.05958       4.41232       3.94826       5.24027       5.67983       6.01366       6.14792       6.01493
  27  20 4046.5125    1.4109  9.9261 10.4850 -0.0000  0.0862   0.0100   0.2471    0.0422   0.0000   435.6586       6.90283       30.5064       19.8173      -5.53063      -7.39391       5.05283       6.55282       7.32910       7.78103       7.67831       7.53061
  27  21 4194.0216    1.1735 12.6754 10.3075 -0.0014  0.1146   0.0077   0.3146    0.0388   0.0000   417.7818       5.03216       10.2877      -11.6974       4.47737       19.3980       6.59576       8.78052       9.67426       10.2237       10.3468       10.0108
  27  22 4340.9579    0.9529 14.5766 10.3010  0.0000  0.1412   0.0064   0.3863    0.0322   0.0000   435.5197       35.3560       17.0607      -18.6207      -1.16221      -2.89576       8.02419       10.8465       11.8896       12.5192       12.7416       12.3877
  27  23 4487.4492    0.8009 17.1113 10.1614  0.0009  0.1737   0.0055   0.4619    0.0291   0.0000   435.6408       8.35194       13.1514       2.75282       25.8057       17.0551       9.82664       13.2208       14.6303       15.5089       15.4799       15.0363
  28   3 1342.6529    0.1159  0.0954 10.1303  0.0000  0.0315   0.0097   0.0266    0.0238   0.0000   440.8974      -1.26930       21.2842      0.480551      -4.10403       1.47986       1.32322       1.25443       1.45484       1.50217       1.89432       3.29501
  28   4 1546.0400    0.2131  0.1639  9.9389  0.0000  0.0132   0.0113   0.0262    0.0266   0.0000   440.0198     -0.914282       20.9718     -0.585947      -2.93888      0.910517      0.839174       1.65185       2.72330       2.79091       3.10687       2.31284
  28   5 1732.7432    0.3534  0.2959 10.0342  0.0000  0.0119   0.0114   0.0286    0.0335   0.0000   439.3599      0.515875       19.5487     -0.313426      -2.28296     -0.467206      0.734039      0.986406       1.07494       1.10798       1.10794       1.06259
  28   6 1910.1440    0.5172  0.5062 10.0794  0.0000  0.0154   0.0130   0.0381    0.0484   0.0000   441.8755      0.941073       16.8834       1.08134      -3.58264      0.298468      0.903760       1.14744       1.22632       1.29437       1.40295       1.30502
  28   7 2083.9170    0.7994  0.6898 10.1021  0.0000  0.0165   0.0164   0.0418    0.0751   0.0000   440.0110      -1.32951       19.7428       1.23412      -2.17899      0.759497      0.891047       1.22922       1.33276       1.37920       1.45225       1.46421
  28   8 2252.8125    1.1198  0.9109 10.2639  0.0000  0.0179   0.0200   0.0472    0.1036   0.0000   438.7357       1.81126       17.1393      -1.96930      -2.63016       1.39657       1.09291       1.45235       1.58775       1.71571       1.69556       1.67162
  28   9 2415.3462    1.5613  1.1524 10.8064  0.0000  0.0209   0.0256   0.0549    0.1344   0.0000   439.0449       1.25494       13.8737      0.488636      -3.76971       1.04181       1.24718       1.60770       1.75217       1.89712       1.91318       1.94672
  28  10 2573.3943    2.1486  1.1445 11.1324  0.0000  0.0210   0.0346   0.0520    0.1715   0.0000   439.0164       4.03915       17.1373       4.78851      -2.08847     -0.281758       1.27155       1.64365       1.85557       1.91193       1.89261       1.87071
  28  11 2729.3861    2.7621  1.0192 11.9217  0.0000  0.0189   0.0467   0.0506    0.1361   0.0000   438.6176       5.39787       15.9823       3.45347      -3.60802      -1.15105       1.18261       1.52181       1.63232       1.77459       1.74296       1.70038
  28  12 2883.7721    3.3342  1.1080 11.9501  0.0000  0.0199   0.0541   0.0515    0.1969   0.0000   440.3180       2.30762       14.7135       1.88664      -1.53202      -1.03678       1.16843       1.55178       1.68077       1.81470       1.78660       1.79138
  28  13 3036.3103    3.8957  1.0263 12.7000  0.0000  0.0191   0.0653   0.0499    0.1410   0.0000   438.7681       4.47815       16.1799       3.51022      -3.83678      -3.75909       1.14392       1.51877       1.61559       1.71113       1.76153       1.72323
  28  14 3187.2882    3.9675  1.3163 12.7781  0.0000  0.0225   0.0604   0.0584    0.1247   0.0000   438.8190       6.86359       17.3835       4.51743      -1.93099      0.180122       1.31157       1.76353       1.84073       2.08692       2.01747       1.98759
  28  15 3337.4369    3.5184  1.7307 12.5490  0.0000  0.0262   0.0475   0.0694    0.0953   0.0000   435.5310       7.12764       13.1665       6.19014      0.561285      0.121512       1.48519       1.94823       2.09751       2.31264       2.25671       2.24628
  28  16 3486.9266    2.9156  2.7725 11.7689  0.0000  0.0340   0.0310   0.0882    0.0756   0.0000   439.4911       4.37575       16.5693       9.72575       1.17291       1.68124       1.94949       2.47936       2.78551       2.95494       3.00516       2.92299
  28  17 3635.8693    2.4137  3.9801 11.4083  0.0000  0.0433   0.0222   0.1107    0.0564   0.0000   439.5041       11.8364       9.28341      0.176584      -2.52404      0.995107       2.49825       3.30423       3.67273       3.82161       3.84173       3.75704
  28  18 3784.5233    1.9839  5.8866 10.8142 -0.0000  0.0550   0.0152   0.1470    0.0494   0.0000   436.8259       9.44815       17.4148       4.88010      -2.59435     -0.343498       3.08448       4.03477       4.51092       4.72305       4.81626       4.73967
  28  19 3932.7821    1.6440  7.8873 10.6195  0.0000  0.0689   0.0116   0.1921    0.0425   0.0000   442.5913       5.26248       19.6126       9.72318       4.36122       1.39131       3.84742       5.01924       5.59776       6.04961       5.96771       5.90336
  28  20 4080.5866    1.3591 10.2898 10.4263  0.0003  0.0907   0.0093   0.2451    0.0407   0.0000   433.0836       21.3750       14.5867      -7.25911     -0.382283      -5.48087       5.07174       6.72546       7.39308       7.90100       7.91163       7.78429
  28  21 4228.1869    1.1582 13.4966 10.2342  0.0007  0.1154   0.0069   0.3245    0.0363   0.0000   435.3275       10.9066       27.9795       18.4553       7.24788       1.04550       6.52132       8.50771       9.46082       9.99372       10.1342       9.84606
  28  22 4375.7397    0.9138 15.5770 10.3052  0.0000  0.1510   0.0061   0.4043    0.0304   0.0000   417.5171       12.6605       30.7753       7.28267      -10.0983       11.6679       8.33925       10.9959       12.2384       12.9778       13.0569       12.7692
  29   3 1359.8076    0.0972  0.0687 10.1358  0.0000  0.0131   0.0092   0.0197    0.0230   0.0000   441.2436      0.336438       20.4681      0.177380      -4.32129     -0.725474      0.608168      0.931593      0.961601      0.991657      0.928931      0.860916
  29   4 1564.1405    0.2139  0.1713 10.0538  0.0000  0.0102   0.0093   0.0240    0.0264   0.0000   440.5638     -0.574516       21.1725      0.866019      -4.46546      0.124114      0.573525      0.722898      0.899907      0.987987       1.11188       1.24584
  29   5 1751.5470    0.3648  0.3088 10.0488  0.0000  0.0121   0.0114   0.0296    0.0334   0.0000   440.2515      -1.01565       20.7352      0.271822      -1.55955      0.327186      0.621330      0.794485      0.893072      0.915859      0.926474      0.893971
  29   6 1930.2056    0.5422  0.5372 10.1726  0.0000  0.0161   0.0128   0.0363    0.0485   0.0000   440.1471      -1.26084       20.0726    -0.0300763      -2.53944       1.04148      0.890168       1.09254       1.30960       1.30316       1.33389       1.32270
  29   7 2105.3137    0.8061  0.8380 10.2525  0.0000  0.0182   0.0153   0.0488    0.0754   0.0000   440.0000      -1.95115       17.6051     -0.868867      -1.65631     0.0589963       1.03275       1.29030       1.44938       1.56701       1.57737       1.58985
  29   8 2275.3423    1.1926  0.9382 10.6124  0.0000  0.0183   0.0210   0.0499    0.1025   0.0000   440.4270       1.84634       16.3690      -1.31118      -6.27668      0.441834       1.01403       1.31142       1.48175       1.51987       1.54310       1.55262
  29   9 2439.0903    1.6067  1.1860 10.8894  0.0000  0.0206   0.0261   0.0581    0.1408   0.0000   442.0650       2.79734       16.8376      0.103930      -1.04498      -2.08051       1.22957       1.53203       1.71305       1.81351       1.83542       1.81336
  29  10 2598.6993    2.1972  1.1676 11.5707  0.0000  0.0201   0.0353   0.0572    0.1294   0.0000   438.9740       1.71946       17.5160       4.27914      -4.65462       1.88813       1.16140       1.51755       1.64778       1.78473       1.80097       1.84554
  29  11 2756.1954    2.7582  1.1557 11.9641  0.0000  0.0208   0.0439   0.0526    0.1386   0.0000   438.7557       2.83907       14.5087       2.00737      -3.36377      0.547875       1.16468       1.48383       1.62926       1.74775       1.80762       1.75017
  29  12 2911.6891    3.5626  0.9769 12.4176  0.0000  0.0181   0.0604   0.0477    0.1528   0.0000   440.5622       4.35716       14.3872       3.64386      -1.69389      0.704917       1.12259       1.38662       1.45918       1.58886       1.60466       1.61341
  29  13 3065.0625    3.9998  1.0972 12.6375  0.0000  0.0187   0.0655   0.0541    0.1592   0.0000   439.8321       3.28767       13.5416       2.72175      -4.97837      -4.46823       1.09987       1.43424       1.58399       1.64795       1.62676       1.61412
  29  14 3216.8509    3.8463  1.4543 12.6143  0.0004  0.0230   0.0545   0.0609    0.1145   0.0000   441.6855       7.48391       18.3217     -0.221273      -4.73095      -2.21541       1.25463       1.67428       1.86111       1.99201       1.92297       1.95875
  29  15 3367.7149    3.3988  1.9890 12.3410  0.0000  0.0284   0.0420   0.0711    0.0867   0.0000   441.3520       6.29891       14.5188      0.547105      -2.85990     -0.831565       1.64997       2.21360       2.44972       2.46648       2.51612       2.52348
  29  16 3518.0316    2.8463  2.9476 11.9118  0.0000  0.0351   0.0295   0.0935    0.0637   0.0000   444.5125       13.7258       17.3656       6.73777      -3.83452       3.86744       1.93966       2.61796       2.81334       3.00413       3.06814       2.98797
  29  17 3667.8811    2.3069  4.2805 11.3569  0.0000  0.0446   0.0205   0.1181    0.0548   0.0000   440.3355       8.14881       15.7323       11.7849       1.09600       1.47360       2.47820       3.27862       3.57119       3.80514       3.82744       3.81074
  29  18 3816.9842    1.9248  6.3831 10.8141  0.0000  0.0563   0.0141   0.1554    0.0458   0.0000   440.1675       12.1371       14.8118       14.4460       3.13611       3.16431       3.19632       4.12519       4.56752       4.84941       4.95691       4.89766
  29  19 3965.7943    1.5794  8.3311 10.6285  0.0000  0.0716   0.0110   0.1981    0.0413   0.0000   440.4939       12.8210       3.80654      -2.59462      -3.89900      -7.00168       4.04508       5.39325       5.91634       6.29268       6.50737       6.45576
  29  20 4114.2559    1.3225 11.3778 10.4043  0.0000  0.0967   0.0084   0.2666    0.0392   0.0000   441.6993      0.986984       22.3849       8.31235      -8.94159       11.3588       5.26878       6.93595       7.67817       8.10464       8.21728       8.06288
  29  21 4262.6533    1.0791 13.2012 10.3650  0.0000  0.1195   0.0068   0.3253    0.0333   0.0000   434.5839       9.72043       16.8150       14.9230       1.91044      0.137299       6.46198       8.54662       9.55058       10.0274       10.1982       9.81493
  29  22 4410.4324    0.8903 16.0810 10.3013  0.0000  0.1534   0.0058   0.4113    0.0294   0.0000   435.9694       14.0659       20.2090      -5.93154       4.62911      0.430322       8.25779       10.7815       12.0810       12.9012       12.8673       12.6330
  30   4 1581.8959    0.2175  0.1741 10.0927  0.0000  0.0099   0.0093   0.0230    0.0257   0.0000   440.9003     -0.564249       22.4546     -0.274535      -2.46178    -0.0897599      0.502515      0.708170      0.703322      0.764844      0.768665      0.776054
  30   5 1770.0498    0.3766  0.3544 10.1210  0.0000  0.0128   0.0110   0.0311    0.0344   0.0000   439.8039      0.188977       20.1900     0.0885010      -2.60630       1.08437      0.737666      0.969560       1.03375       1.12611       1.16975       1.15450
  30   6 1949.9459    0.5858  0.5965 10.0453  0.0000  0.0156   0.0127   0.0370    0.0534   0.0000   440.4775     -0.145321       19.8295     -0.765985      -1.33759       1.05468      0.845681       1.14847       1.25631       1.33587       1.28652       1.25736
  30   7 2126.3591    0.8451  0.7779 10.2919  0.0000  0.0173   0.0158   0.0415    0.0730   0.0000   440.5857      -1.54692       20.3128       2.96130      -1.08553     -0.924525      0.914369       1.18182       1.32879       1.43821       1.42943       1.35168
  30   8 2297.3828    1.2017  0.9579 10.8492  0.0000  0.0191   0.0210   0.0488    0.0918   0.0000   439.3384     -0.165933       19.9760       1.37482      -4.28617      -2.81638       1.03036       1.32512       1.49876       1.63095       1.61635       1.55926
  30   9 2462.3166    1.7564  1.0954 11.2477 -0.0004  0.0198   0.0287   0.0529    0.1153   0.0000   438.6435       2.29552       15.7807       1.06005     -0.761785      -2.61952       1.17806       1.49083       1.62176       1.67411       1.67142       1.65346
  30  10 2623.5466    2.3437  1.1637 11.3480  0.0000  0.0196   0.0358   0.0524    0.1579   0.0000   440.0412       4.33196       17.0101       4.75832       1.79591       1.35472       1.08775       1.37502       1.46513       1.60633       1.62770       1.64227
  30  11 2782.5664    2.9645  1.0614 11.9415  0.0000  0.0187   0.0471   0.0484    0.1465   0.0000   440.6488       4.50712       15.9609      -1.02240      -1.82551     -0.852017       1.03397       1.33029       1.53382       1.59587       1.64939       1.56983
  30  12 2939.1944    3.6928  0.9918 12.6193  0.0000  0.0182   0.0604   0.0462    0.1289   0.0000   438.5202       4.51974       15.8083       1.53745      0.556920       1.06176      0.988618       1.32443       1.40622       1.60305       1.60557       1.53369
  30  13 3093.4636    4.0843  1.0773 12.8883  0.0000  0.0193   0.0661   0.0499    0.1460   0.0000   440.9718       6.65911       14.5620       5.04069      0.673476       1.16328       1.05368       1.39426       1.54750       1.59145       1.61567       1.65480
  30  14 3246.1337    3.8457  1.5287 12.6151 -0.0016  0.0236   0.0519   0.0605    0.1032   0.0000   440.1219       7.65550       14.7279       2.32275      -1.09721       3.26065       1.31161       1.70698       1.83605       2.05620       2.03366       2.07565
  30  15 3397.8522    3.2928  2.2448 12.1902 -0.0004  0.0288   0.0367   0.0758    0.0714   0.0000   439.3961       7.44066       15.4674       3.58033      0.416986     -0.119518       1.56386       2.02643       2.24607       2.35352       2.39219       2.34973
  30  16 3548.7849    2.7419  3.2603 11.8057  0.0000  0.0370   0.0267   0.0976    0.0595   0.0000   437.5087       10.3384       13.9679       3.72654      0.342052       2.83379       1.93934       2.66373       2.83470       3.06365       3.08589       3.06657
  30  17 3699.2580    2.2583  5.2120 11.0085  0.0000  0.0477   0.0175   0.1277    0.0514   0.0000   442.2663       5.47030       6.31598       9.38523      0.365038      -3.06251       2.59350       3.38400       3.74179       3.94179       4.05410       3.99260
  30  18 3849.1140    1.8284  6.7410 10.8506  0.0000  0.0587   0.0132   0.1628    0.0424   0.0000   437.1023       14.0813       15.6551       11.2984       6.29636       5.49609       3.22422       4.18187       4.72532       4.84832       5.04095       4.86216
  30  19 3998.5663    1.5184  8.9295 10.5544  0.0000  0.0749   0.0100   0.2084    0.0396   0.0000   444.0082       12.5166      0.390093      -4.09643      -1.69529      -13.2036       3.92839       5.16345       5.70294       6.14802       6.18408       6.13411
  30  20 4147.6049    1.2447 11.8230 10.4789 -0.0005  0.1040   0.0079   0.2831    0.0358   0.0000   430.6273       13.9662       25.9162       10.4833       8.83617       4.04184       5.30274       7.19195       7.82426       8.41762       8.46606       8.31602
  30  21 4296.0151    1.0230 13.4828 10.3488 -0.0008  0.1228   0.0065   0.3306    0.0330   0.0000   433.6313       29.1438       18.1052     -0.787737      0.390687       14.0480       6.37579       8.34832       9.33497       9.86933       9.96671       9.85352
  31   3 1393.1604    0.1185  0.1198 10.0828  0.0000  0.0176   0.0083   0.0303    0.0231   0.0000   442.8098      -2.46618       21.3385      0.186624      -3.16979      0.137508       1.16467       1.75637       1.97987       2.25200       1.84767       1.81115
  31   4 1599.3203    0.2319  0.1989 10.0513  0.0000  0.0104   0.0092   0.0237    0.0264   0.0000   440.5948     0.0462996       20.9479      0.543155      -1.54063     -0.697859      0.553030      0.639758      0.782467      0.797366      0.811892      0.904351
  31   5 1788.2563    0.3924  0.3616 10.0701  0.0000  0.0132   0.0111   0.0301    0.0351   0.0000   439.8313      0.127709       19.0767       1.21246      -2.65191      -1.08384      0.667780      0.864207      0.984095       1.05858       1.04855      0.996404
  31   6 1969.4301    0.6186  0.5895 10.0031  0.0000  0.0161   0.0131   0.0360    0.0572   0.0000   440.5971      0.778348       21.3124       1.70316      -2.35454      0.186134      0.816345       1.02923       1.19641       1.20085       1.31812       1.34459
  31   7 2147.0556    0.8963  0.7469 10.4422  0.0000  0.0167   0.0169   0.0406    0.0712   0.0000   440.3214      0.520689       19.4046      0.906416      -1.59281      0.685865      0.830698       1.11245       1.23746       1.31019       1.31290       1.33573
  31   8 2318.9460    1.3108  1.0622 10.4909  0.0000  0.0188   0.0209   0.0515    0.1192   0.0000   441.9868     0.0517820       18.5953      0.300838      -1.45973      -1.16773      0.959332       1.23650       1.39113       1.49852       1.53590       1.53181
  31   9 2484.9960    1.7562  1.0571 11.2423  0.0000  0.0189   0.0284   0.0501    0.1148   0.0000   439.3069       1.39935       17.5210       2.07587      -2.98500       3.15109       1.02481       1.33623       1.46897       1.57309       1.62065       1.57650
  31  10 2647.8955    2.4132  1.1258 11.6750  0.0010  0.0194   0.0373   0.0518    0.1331   0.0000   442.1319       3.86883       16.2599       4.36918      -3.16430      -1.83789       1.00707       1.29858       1.49696       1.54918       1.63618       1.57044
  31  11 2808.4166    3.0784  1.1018 12.3489  0.0000  0.0192   0.0488   0.0509    0.1191   0.0000   441.2095       4.03918       17.3857      0.834337      -5.79983      -1.25237       1.05696       1.39076       1.49020       1.59678       1.61043       1.61214
  31  12 2966.2264    3.6736  1.0306 12.6476  0.0000  0.0178   0.0585   0.0483    0.1206   0.0000   438.6472       4.45012       18.0717       1.27189      -2.74227      0.830049      0.939134       1.20011       1.33290       1.45111       1.52032       1.46068
  31  13 3121.3787    4.0989  1.2824 12.8039  0.0000  0.0223   0.0616   0.0536    0.1548   0.0000   438.8065       5.15335       14.7704       1.05192      -3.04161       1.32784       1.17496       1.51337       1.57365       1.75293       1.74433       1.71826
  31  14 3274.8925    3.8612  1.5576 12.5727  0.0000  0.0234   0.0514   0.0594    0.1124   0.0000   441.3796       5.76345       19.4271       4.51914      -3.95818       1.94032       1.24398       1.63273       1.83080       1.94375       1.99978       1.95054
  31  15 3427.4755    3.1483  2.3081 12.2834  0.0001  0.0294   0.0348   0.0793    0.0653   0.0000   437.1194       8.71668       14.5214       1.68703      -2.21993      -2.75036       1.50355       2.00522       2.16207       2.30397       2.36043       2.37615
  31  16 3579.3807    2.5720  3.5438 11.5720 -0.0000  0.0381   0.0231   0.0977    0.0542   0.0000   438.7812       6.69903       15.7931       7.31592      -6.43240      -2.13972       2.00148       2.58776       2.92439       3.08976       3.14177       3.06600
  31  17 3730.5488    2.1187  5.1180 11.2098  0.0000  0.0489   0.0169   0.1296    0.0455   0.0000   439.0228       9.75877       21.8737       11.1257      -3.47826       4.35016       2.53112       3.41893       3.69605       3.96248       4.01547       3.93727
  31  18 3880.9123    1.7416  7.3433 10.7296  0.0000  0.0619   0.0119   0.1722    0.0409   0.0000   441.4073       7.62057       21.1964       6.75433      -3.87076      -1.76638       3.23093       4.28138       4.71426       5.04302       5.10902       4.99311
  31  19 4031.1209    1.4822  9.6534 10.5088  0.0000  0.0810   0.0093   0.2186    0.0388   0.0000   441.5723       1.25793       15.8021       9.19688      -2.78848      -2.15096       4.08013       5.50070       5.98723       6.47539       6.57195       6.44268
  31  20 4180.6303    1.2151 12.0437 10.4598  0.0005  0.1024   0.0074   0.2833    0.0340   0.0000   430.5165       8.92512       19.3634       12.1968      -13.0495       10.8978       5.27224       6.91346       7.75353       8.21931       8.40122       8.26745
  32   4 1616.4171    0.2537  0.2201 10.0294  0.0000  0.0102   0.0094   0.0263    0.0267   0.0000   441.1488      0.606902       20.0218      0.333645      -3.51982       1.17661      0.489123      0.645330      0.687910      0.802723      0.739384      0.714262
  32   5 1806.1661    0.4052  0.4661 10.0267  0.0000  0.0171   0.0104   0.0356    0.0391   0.0000   439.7374     -0.431615       20.1589     -0.611015      -3.47511      -1.00208      0.981674       1.47078       1.71984       1.88560       1.89387       2.15536
  32   6 1988.6188    0.6260  0.6597 10.1160  0.0000  0.0164   0.0127   0.0385    0.0567   0.0000   440.7487      -1.28517       19.8360      0.802574      -2.60378      -2.98598      0.817108       1.05746       1.20741       1.31145       1.28732       1.34511
  32   7 2167.3413    0.9607  0.8601 10.1860  0.0000  0.0172   0.0165   0.0432    0.0894   0.0000   440.6648     -0.711746       19.7706     -0.458678     -0.597934      -1.61840      0.855098       1.13224       1.26544       1.33739       1.35981       1.32269
  32   8 2340.0730    1.3553  1.1007 10.6276  0.0000  0.0193   0.0215   0.0513    0.1162   0.0000   441.1097     -0.214356       16.5491       3.34482      -1.14391      0.410775      0.944880       1.26117       1.37105       1.45561       1.50146       1.49766
  32   9 2507.3068    1.8806  1.2150 11.1757  0.0000  0.0199   0.0281   0.0544    0.1256   0.0000   438.8560       1.22994       19.3439      0.638183      -1.31545      0.471700       1.00979       1.29824       1.42427       1.57222       1.53468       1.50157
  32  10 2671.7229    2.5352  1.1677 11.6793  0.0000  0.0197   0.0383   0.0511    0.1453   0.0000   441.5765       1.36640       18.3047       1.77650      -1.39949       1.21979       1.02159       1.32243       1.42267       1.52026       1.53371       1.49110
  32  11 2833.7524    3.2739  1.0293 12.1867  0.0000  0.0174   0.0514   0.0471    0.1328   0.0000   439.3522       3.14142       20.0659       2.18255      -2.64937      0.987166      0.906959       1.21289       1.32796       1.45981       1.42341       1.42283
  32  12 2992.7889    3.8445  1.1488 11.9579  0.0000  0.0185   0.0565   0.0490    0.2248   0.0000   440.7665       2.62574       16.0130       1.95531     -0.486199      -1.57043      0.977811       1.21536       1.37117       1.41898       1.51177       1.46520
  32  13 3149.0175    3.9948  1.2017 12.9915  0.0000  0.0205   0.0611   0.0527    0.1312   0.0000   440.7239       7.50467       15.3687       3.86964      -1.91523       1.01344       1.05229       1.37828       1.50071       1.62555       1.58490       1.61147
  32  14 3303.4290    3.7071  1.7004 12.6014  0.0000  0.0243   0.0467   0.0638    0.0897   0.0000   440.1296       5.32405       21.6509       2.22123     0.0480152      -1.21237       1.25934       1.63310       1.79408       1.94141       1.95359       1.98075
  32  15 3456.8639    3.0731  2.4625 12.1941  0.0000  0.0303   0.0323   0.0786    0.0601   0.0000   436.7664       8.86974       17.0973       4.22250      -1.03557       1.73673       1.53598       2.05429       2.22392       2.38613       2.40153       2.33086
  32  16 3609.5052    2.4737  3.9339 11.5039  0.0000  0.0398   0.0209   0.1041    0.0484   0.0000   436.8058       8.02588       17.6078      0.726633       1.02863      0.456003       2.00770       2.63659       2.95427       3.12982       3.20958       3.18381
  32  17 3761.3876    2.0511  5.6778 11.0254  0.0000  0.0499   0.0150   0.1396    0.0427   0.0000   439.8232       11.9966       5.76369       6.68324      -4.33756       1.16081       2.50554       3.28388       3.66101       3.86364       3.90417       3.91025
  32  18 3912.5482    1.7029  8.1080 10.6199  0.0000  0.0650   0.0108   0.1818    0.0391   0.0000   433.0083       16.4652       18.9434       7.71609      0.337464      -2.91329       3.32949       4.27605       4.81501       5.15072       5.35102       5.28971
  32  19 4063.1683    1.4004 10.1164 10.5100 -0.0006  0.0839   0.0086   0.2300    0.0367   0.0000   436.2663       21.5008       33.2251      -5.81651      -11.7688       12.4206       4.16515       5.52687       6.14553       6.48999       6.69803       6.64202
  32  20 4213.3990    1.1479 12.9926 10.4089 -0.0006  0.1116   0.0066   0.3017    0.0322   0.0000   443.5743       17.1986       13.1709       5.90959       8.22728      -6.13116       5.42312       7.20495       8.08069       8.58774       8.80171       8.71145
  33   2 1193.8675    0.0680  0.0372 10.2521  0.0000  0.0182   0.0118   0.0213    0.0208   0.0000   439.8885    -0.0871858       23.0593       1.09391      -3.51893     -0.353888      0.715057       1.34228       1.19013       1.11850       1.27960       1.15447
  33   3 1425.4145    0.1396  0.1254 10.0876  0.0000  0.0103   0.0082   0.0282    0.0228   0.0000   440.5734     -0.604520       20.7236     0.0623765      -1.79535      0.231202      0.537203      0.718401      0.875887      0.823700      0.871769      0.872517
  33   4 1633.2349    0.2687  0.2720 10.0328  0.0000  0.0125   0.0089   0.0279    0.0277   0.0000   441.8000       2.08885       22.5343     -0.227651      -3.59690     -0.877220      0.649289      0.855563      0.939378       1.04955       1.09027      0.942679
  33   5 1823.8142    0.4189  0.4668 10.1089  0.0000  0.0150   0.0103   0.0345    0.0374   0.0000   441.9411    -0.0958446       21.1132       1.41036      -4.23809     -0.161366      0.683097      0.960684       1.06797       1.10751       1.16360       1.15551
  33   6 2007.6185    0.6811  0.6403 10.1393  0.0000  0.0150   0.0136   0.0379    0.0558   0.0000   441.2565      -1.41350       23.3689     -0.461991      -2.47337     -0.533860      0.730129      0.993345       1.12570       1.17498       1.22522       1.24744
  33   7 2187.3267    0.9695  0.8983 10.2649  0.0000  0.0179   0.0161   0.0431    0.0877   0.0000   439.3426       2.37389       18.9228       1.45661      -4.42953     0.0210305      0.874593       1.20020       1.30226       1.43364       1.50107       1.49180
  33   8 2360.8303    1.3995  1.1448 10.7123  0.0000  0.0196   0.0213   0.0517    0.1174   0.0000   440.2409      0.820299       17.8596     -0.644423      -2.26736      -1.24255      0.966825       1.25845       1.38158       1.49159       1.54276       1.52275
  33   9 2529.1848    1.9797  1.1017 11.2916 -0.0002  0.0189   0.0306   0.0493    0.1350   0.0000   440.8216      0.891463       17.8931     -0.516669      -3.19458     -0.564930       1.01674       1.37166       1.51590       1.62439       1.57517       1.61470
  33  10 2695.0642    2.6669  1.1656 11.4354  0.0000  0.0190   0.0389   0.0492    0.1819   0.0000   440.7750       3.65293       18.5353     -0.155919     -0.265678      -2.12845       1.00746       1.33725       1.48734       1.58500       1.61233       1.56982
  33  11 2858.6048    3.2520  1.1092 12.1448  0.0000  0.0180   0.0486   0.0497    0.1434   0.0000   439.3207       2.93503       18.0214      0.872031      -1.45837     -0.770843      0.917192       1.16264       1.25908       1.41999       1.41165       1.43876
  33  12 3018.8880    3.9457  1.1082 12.6921  0.0000  0.0179   0.0595   0.0493    0.1313   0.0000   439.0994       5.17954       14.1463       2.26751     -0.889722     -0.244760      0.921845       1.19540       1.32836       1.41202       1.41672       1.47076
  33  13 3176.1704    4.0186  1.3711 12.6877 -0.0002  0.0213   0.0550   0.0536    0.1216   0.0000   439.9362       8.03696       16.3774       3.70992      -2.36351      0.677859       1.11108       1.46793       1.61470       1.81058       1.77529       1.79586
  33  14 3331.5535    3.5595  1.9048 12.3595  0.0000  0.0255   0.0414   0.0648    0.0892   0.0000   442.4081       6.91797       12.5938       3.48213      -2.39533       2.40655       1.29185       1.68985       1.84092       2.01266       2.07810       2.00355
  33  15 3485.9155    2.9456  2.8873 11.8809 -0.0009  0.0321   0.0281   0.0844    0.0595   0.0000   443.4663       6.66523       18.9261       6.74539     -0.993896      -1.16009       1.56951       2.09938       2.32331       2.51131       2.55764       2.52799
  33  16 3639.3477    2.3955  4.1878 11.3381  0.0000  0.0402   0.0192   0.1071    0.0484   0.0000   439.4863       6.12379       18.9327       7.42947     0.0456120      -1.32860       1.93185       2.53763       2.83830       3.03876       3.02477       3.01577
  33  17 3791.9051    1.9902  6.3662 10.8689  0.0000  0.0537   0.0135   0.1455    0.0425   0.0000   436.0420       10.9231       21.2034       2.26680       7.65740      -6.21789       2.59843       3.43047       3.82976       4.10514       4.08997       4.11315
  33  18 3943.7157    1.6556  8.4308 10.5832  0.0000  0.0680   0.0101   0.1858    0.0387   0.0000   439.7382       7.50900       10.9555     -0.932228      -4.61494       8.22255       3.23016       4.33752       4.78018       5.18255       5.20523       5.21944
  33  19 4094.9184    1.3700 11.1222 10.4433  0.0000  0.0892   0.0078   0.2510    0.0358   0.0000   445.7382       7.57125       12.9825       2.74721      -5.41867      -7.04929       4.40479       5.86907       6.46855       6.86201       7.08678       7.08147
  33  20 4245.8571    1.0890 13.6225 10.4013 -0.0001  0.1186   0.0061   0.3181    0.0311   0.0000   436.6067       6.88377       15.0711      -2.13980      -9.70078       1.91255       5.61760       7.42137       8.41397       8.84909       9.07107       9.04980
  34   3 1441.1286    0.1327  0.1149 10.0633  0.0000  0.0104   0.0084   0.0284    0.0221   0.0000   441.8342      0.307055       20.6295     -0.300844      -3.85054      0.440440      0.459784      0.671066      0.719935      0.818450      0.855672      0.883514
  34   4 1649.7268    0.2810  0.2876  9.9756  0.0000  0.0118   0.0088   0.0272    0.0284   0.0000   440.9850     -0.106128       21.8213      -1.26231      -3.67338      -1.50317      0.578919      0.737965      0.775787      0.840700      0.910128      0.900872
  34   5 1841.2467    0.4584  0.3789 10.0845  0.0000  0.0113   0.0117   0.0288    0.0361   0.0000   441.0139     -0.183220       21.2677      0.628030      -1.56064      0.625210      0.562826      0.726909      0.821773      0.841794      0.842946      0.842167
  34   6 2026.3410    0.7111  0.6606 10.1756  0.0000  0.0157   0.0140   0.0383    0.0609   0.0000   440.7282      -1.62759       20.0384      0.435174      -2.62502      0.151212      0.718265      0.955311      0.985084       1.12468       1.11004       1.12765
  34   7 2207.0419    1.0390  0.9272 10.5121  0.0000  0.0174   0.0175   0.0468    0.0823   0.0000   441.1256     -0.711984       20.1684       2.54252      -2.03176     -0.964000      0.812201       1.06086       1.16517       1.30932       1.29290       1.28706
  34   8 2381.2594    1.4567  1.2057 10.7403 -0.0001  0.0202   0.0214   0.0518    0.1182   0.0000   439.5670      0.586115       20.4072       2.20834      -3.88798       1.74935      0.979115       1.34577       1.45599       1.60597       1.56717       1.56108
  34   9 2550.6699    2.0971  1.2379 11.2197  0.0000  0.0195   0.0296   0.0516    0.1303   0.0000   441.6572       4.31048       19.9744      -1.28597      -1.49452      -2.02361      0.941203       1.24314       1.38517       1.45978       1.50443       1.51138
  34  10 2718.0221    2.6817  1.1714 12.0245  0.0000  0.0189   0.0399   0.0523    0.1199   0.0000   440.2208       2.19063       19.7207       1.76918      -1.04843      -2.05805      0.904805       1.23512       1.32907       1.48824       1.48907       1.47611
  34  11 2883.0003    3.5561  0.9360 12.5368  0.0000  0.0166   0.0557   0.0411    0.1156   0.0000   440.8118       3.99215       16.4961       2.40577      -5.59354     -0.105069      0.815118       1.06521       1.17971       1.26670       1.25790       1.26519
  34  12 3044.5294    4.0367  1.0875 12.9840  0.0000  0.0177   0.0617   0.0502    0.1142   0.0000   438.9079       6.13330       16.8464       4.21764      -2.14138       1.81636      0.896574       1.15590       1.29473       1.39307       1.44960       1.43533
  34  13 3202.8943    3.9865  1.3400 12.6764  0.0000  0.0208   0.0550   0.0525    0.1331   0.0000   440.0169       5.48423       14.8485       3.44511     0.0646174      0.366402       1.02483       1.35701       1.49357       1.61117       1.61008       1.61300
  34  14 3359.3389    3.4847  1.9777 12.4282  0.0000  0.0255   0.0400   0.0665    0.0816   0.0000   438.7476       7.13748       11.7719     -0.106955      -1.87743     0.0954640       1.23839       1.60180       1.78621       1.92754       1.95800       1.97047
  34  15 3514.4319    2.8347  3.2554 11.6655  0.0000  0.0344   0.0251   0.0878    0.0599   0.0000   439.6387       10.4714       11.8693       2.68151      -6.45263      -1.36231       1.65579       2.24015       2.46515       2.64838       2.70845       2.69142
  34  16 3668.7388    2.2996  4.6267 11.2684  0.0000  0.0424   0.0175   0.1131    0.0459   0.0000   439.6440       9.99740       15.2872       6.55429       2.26566       2.02970       2.02271       2.68292       2.99185       3.20689       3.30639       3.28727
  34  17 3822.0733    1.9359  6.6090 10.8373 -0.0000  0.0551   0.0126   0.1466    0.0410   0.0000   436.2509       14.9762       10.0503       6.50244      -8.71545      -1.29594       2.53595       3.44307       3.79104       4.07732       4.06823       4.14844
  34  18 3974.6873    1.5983  8.9835 10.5664  0.0000  0.0716   0.0094   0.1935    0.0376   0.0000   439.0397       8.69838       16.1319       6.93959       5.86786     -0.551642       3.32983       4.39187       4.89384       5.22881       5.35122       5.42768
  34  19 4126.6598    1.2902 11.8154 10.4947  0.0000  0.0963   0.0071   0.2672    0.0328   0.0000   433.2548       5.65376       19.4964     -0.484820       4.17944     -0.109092       4.47169       5.97297       6.60137       7.13909       7.33701       7.27795
  34  20 4277.7185    1.0770 14.4204 10.3209  0.0013  0.1196   0.0057   0.3256    0.0309   0.0000   434.9364       13.7305       7.29045      -1.51694      -4.27647      -2.79277       5.56644       7.33335       8.19654       8.85200       8.92737       8.92972
  35   3 1456.6254    0.1596  0.1189 10.0280  0.0000  0.0090   0.0087   0.0223    0.0222   0.0000   441.2042      0.276919       21.2362      0.856173      -2.90891     -0.537240      0.444299      0.461030      0.551244      0.663930      0.618010      0.615990
  35   4 1665.9587    0.2863  0.2582 10.0507  0.0000  0.0106   0.0092   0.0256    0.0269   0.0000   441.0055      0.199406       21.7425     0.0520012      -3.00450       1.25354      0.533523      0.688296      0.765567      0.804197      0.904092      0.876280
  35   5 1858.4463    0.4838  0.4587 10.0512  0.0000  0.0130   0.0112   0.0320    0.0403   0.0000   440.6919      -1.18731       22.8940     -0.932669      -1.91312       1.73113      0.626154      0.807090      0.919469      0.963425      0.933797      0.920838
  35   6 2044.8341    0.7289  0.6445 10.3470  0.0000  0.0148   0.0141   0.0365    0.0548   0.0000   441.9741       1.08866       21.5220     0.0867631      -2.06348      -1.00066      0.690438      0.923372       1.02838       1.14749       1.10826       1.08874
  35   7 2226.3836    1.1002  0.9229 10.4369  0.0000  0.0168   0.0178   0.0440    0.0914   0.0000   440.5021      0.268074       21.0975       1.87271      -1.38101      0.894179      0.794051       1.01172       1.12736       1.24121       1.32387       1.30082
  35   8 2401.3848    1.5681  1.1779 10.9751  0.0000  0.0195   0.0233   0.0515    0.1141   0.0000   440.0315       1.68872       22.7098       1.71463      -3.17015       1.84262      0.949451       1.21608       1.33310       1.44800       1.43873       1.45735
  35   9 2571.8791    2.1709  1.2149 11.2190  0.0000  0.0194   0.0304   0.0495    0.1490   0.0000   439.2863       1.38956       22.0269       1.53635      -1.40558      -1.56032      0.906170       1.18464       1.27752       1.37630       1.40824       1.39647
  35  10 2740.6151    2.7596  1.2021 11.9513  0.0000  0.0193   0.0398   0.0505    0.1367   0.0000   441.1193       4.84149       17.7617       1.31300      -1.60443     -0.108105      0.902193       1.16844       1.29920       1.40996       1.45001       1.47960
  35  11 2906.8546    3.6444  1.0675 12.4849  0.0000  0.0173   0.0536   0.0461    0.1257   0.0000   440.4558       2.54096       18.4101       2.55751      -3.47793       1.50348      0.830270       1.07046       1.14464       1.30373       1.27455       1.30129
  35  12 3069.6775    4.2040  1.1192 12.8751  0.0000  0.0178   0.0619   0.0483    0.1283   0.0000   441.1787       6.23534       17.3283       2.18291      -3.12050       1.01942      0.852988       1.13943       1.26404       1.37376       1.36631       1.42156
  35  13 3229.2803    3.8620  1.5629 12.8723  0.0000  0.0219   0.0490   0.0599    0.0788   0.0000   442.0141       5.76159       15.2471       2.04677      -6.74361      -1.57198       1.01495       1.29572       1.49230       1.55173       1.62182       1.61911
  35  14 3386.7567    3.4480  2.1601 12.1989  0.0000  0.0260   0.0364   0.0690    0.0725   0.0000   438.1609       8.12040       15.0733       3.39321      -4.06502       4.74425       1.18202       1.56882       1.70086       1.82105       1.90107       1.89951
  35  15 3542.8761    2.7992  3.4379 11.6621  0.0000  0.0346   0.0236   0.0896    0.0535   0.0000   436.6547       10.6055       19.1441       2.70858      -4.62951      -1.03486       1.59131       2.07277       2.32159       2.41949       2.51211       2.51878
  35  16 3697.9716    2.2394  5.0030 11.1261 -0.0000  0.0433   0.0161   0.1186    0.0443   0.0000   437.0824       6.56670       19.9070       7.37715      -4.45508      -4.21873       1.98565       2.58587       2.92647       3.14393       3.23373       3.23159
  35  17 3852.0700    1.8503  7.0795 10.7818  0.0000  0.0568   0.0118   0.1549    0.0400   0.0000   441.8667       8.15706       15.2533       6.80859      -4.69681       5.35208       2.64190       3.41782       3.85673       4.08182       4.23334       4.21260
  35  18 4005.3505    1.5195  9.7452 10.5424  0.0000  0.0773   0.0086   0.2092    0.0361   0.0000   435.0009       21.5401       26.7371       2.76755    -0.0524461       2.27142       3.45941       4.69284       5.09597       5.54985       5.68495       5.66993
  35  19 4157.9177    1.2488 11.9352 10.5207  0.0006  0.0968   0.0069   0.2685    0.0310   0.0000   440.4719       8.99855       4.51091       9.64778       3.14622      -3.73791       4.37903       5.80698       6.41899       6.88290       7.12994       7.05292
  35  20 4309.5499    1.0302 14.8195 10.3130  0.0000  0.1241   0.0055   0.3388    0.0295   0.0000   438.9918       8.55515       14.4743       2.69462      -6.96315       11.8441       5.54886       7.32294       8.17453       8.71044       8.91670       8.97555
  36   2 1235.6530    0.0838  0.0523 10.1699  0.0000  0.0136   0.0092   0.0163    0.0202   0.0000   441.9495     -0.614364       20.3391      0.841663      -4.39877      0.515058      0.802686       1.03969      0.959349      0.967153       1.21274       1.12067
  36   3 1471.8501    0.1651  0.1328 10.0764  0.0000  0.0168   0.0083   0.0266    0.0223   0.0000   441.8402     -0.414026       20.3797      0.203621      -2.82937     -0.135586       1.24891       2.14926       2.40368       2.47845       2.20358       1.55612
  36   4 1681.9096    0.2987  0.2851 10.0187  0.0000  0.0112   0.0091   0.0264    0.0286   0.0000   441.2377     -0.262283       23.1021      0.476423      -2.63152      0.622462      0.546699      0.676705      0.837407      0.955468      0.994161      0.854975
  36   5 1875.4278    0.4950  0.5478 10.0669  0.0000  0.0147   0.0107   0.0369    0.0420   0.0000   440.1156     -0.765835       21.7349     -0.325030      -3.65559      -1.94506      0.652446      0.889532      0.938258       1.04747       1.08784       1.08467
  36   6 2063.0978    0.7551  0.7937 10.1420  0.0006  0.0162   0.0133   0.0423    0.0679   0.0000   440.2788       1.50768       21.3276     -0.719219      -1.99393       1.32674      0.709866      0.928545       1.03590       1.16559       1.19615       1.20873
  36   7 2245.5450    1.1157  1.0476 10.4892  0.0000  0.0182   0.0173   0.0472    0.0927   0.0000   443.0587       2.83014       20.9243      0.263881      -2.90938      -1.26024      0.826438       1.08448       1.21299       1.31130       1.39016       1.33057
  36   8 2421.1265    1.6241  1.2605 10.9150  0.0000  0.0194   0.0229   0.0537    0.1113   0.0000   440.7395       2.66537       21.5529       1.17269      -1.26623      -1.33575      0.910154       1.18469       1.30322       1.42956       1.45298       1.49834
  36   9 2592.7901    2.3041  1.1638 11.4313  0.0000  0.0184   0.0329   0.0489    0.1411   0.0000   440.5231       2.91300       21.6354       2.67866      -1.01417       1.84419      0.858311       1.13165       1.24103       1.31552       1.38345       1.41083
  36  10 2762.8038    2.9178  1.2006 12.0541  0.0000  0.0193   0.0415   0.0502    0.1381   0.0000   441.2721       3.15256       18.2973       1.44654      -3.00634      -2.30267      0.892499       1.19495       1.28511       1.35616       1.45132       1.43803
  36  11 2930.3588    3.7405  1.1001 12.3208  0.0000  0.0175   0.0532   0.0457    0.1454   0.0000   440.7294       3.87423       19.6455      -1.15073      -4.28304      -1.04411      0.790335       1.07037       1.17624       1.26306       1.31620       1.32372
  36  12 3094.3547    4.1438  1.2188 12.6924  0.0000  0.0186   0.0583   0.0512    0.1519   0.0000   440.9846       7.75163       19.6690       3.97487      0.732452     -0.602213      0.901198       1.18116       1.28868       1.38178       1.39233       1.38678
  36  13 3255.1886    3.8830  1.5447 12.7332  0.0000  0.0217   0.0478   0.0570    0.0847   0.0000   439.6929       5.06151       15.0519       3.26842      -4.28209       1.13184      0.957512       1.29527       1.43032       1.53719       1.54330       1.55479
  36  14 3413.8109    3.2615  2.2656 12.4312  0.0000  0.0268   0.0336   0.0724    0.0535   0.0000   441.7346       7.34283       15.4473     -0.437079      -2.49044      -3.44040       1.20253       1.58700       1.76352       1.87321       1.93221       1.90900
  36  15 3570.9488    2.6550  3.6951 11.5905  0.0000  0.0365   0.0216   0.0926    0.0507   0.0000   434.9849       8.50199       18.1239       3.88533      -6.67015      -1.39708       1.61285       2.14487       2.42579       2.55825       2.68230       2.61931
  36  16 3726.6725    2.1970  5.6312 10.9276  0.0000  0.0455   0.0145   0.1246    0.0435   0.0000   438.8918       6.50933       15.4745       3.00795      -9.40649     -0.797083       2.09636       2.74612       3.07715       3.25933       3.36028       3.35532
  36  17 3881.5575    1.7423  7.5361 10.7941  0.0000  0.0600   0.0107   0.1639    0.0367   0.0000   443.8134       9.82363       20.8569       9.03674      -3.39866      -1.73685       2.66461       3.54705       3.95638       4.28107       4.37772       4.39548
  36  18 4035.6489    1.4694  9.9710 10.5933 -0.0004  0.0780   0.0082   0.2169    0.0341   0.0000   439.5871       7.99053       24.1279       10.5569      -5.47055       4.99170       3.49824       4.59027       4.99937       5.53543       5.67773       5.69209
  36  19 4188.8721    1.1660 12.7677 10.5056 -0.0012  0.1052   0.0064   0.2885    0.0307   0.0000   449.0749       6.80817       10.7426    -0.0737853       12.8307       7.99743       4.71768       6.26461       6.98547       7.53213       7.76670       7.82338
  37   2 1249.2100    0.0682  0.0852 10.1582  0.0000  0.0216   0.0085   0.0325    0.0202   0.0000   441.9663      0.646832       19.1518      -1.81177      0.487091      -1.69625      0.950941       1.99161       1.39107       1.82363       2.31909       3.42548
  37   3 1486.8172    0.1719  0.1373 10.0649  0.0000  0.0084   0.0082   0.0238    0.0221   0.0000   441.5156     -0.714669       21.9240    -0.0426962      -2.90795     -0.127646      0.384800      0.515122      0.620542      0.646111      0.761375      0.675258
  37   4 1697.6058    0.3077  0.3342 10.0570  0.0000  0.0114   0.0087   0.0309    0.0283   0.0000   441.0740     0.0642710       20.6511     -0.963077      -2.93647      0.286540      0.482657      0.662667      0.741207      0.812344      0.852139      0.842377
  37   5 1892.2099    0.5321  0.4958 10.0890  0.0000  0.0132   0.0116   0.0328    0.0420   0.0000   441.5011      0.225444       19.5951       1.08561      -3.55880     -0.945652      0.519398      0.695181      0.761516      0.856713      0.831408      0.849464
  37   6 2081.1660    0.7943  0.7601 10.2925  0.0000  0.0156   0.0139   0.0393    0.0648   0.0000   441.8215     0.0832042       20.9293     -0.567974      -3.22141     -0.326616      0.705289      0.945970       1.02499       1.08692       1.10786       1.12205
  37   7 2264.3855    1.1964  1.0637 10.4450  0.0000  0.0180   0.0176   0.0458    0.1048   0.0000   440.3029      0.845072       18.9090      0.916756     -0.790437      0.515056      0.840720       1.09342       1.20096       1.33898       1.33072       1.28831
  37   8 2440.6923    1.7135  1.1956 11.1089  0.0000  0.0191   0.0245   0.0505    0.1194   0.0000   441.9379       2.17232       20.3598     -0.812241      -4.10042     -0.857792      0.874186       1.13575       1.28259       1.44293       1.44508       1.42807
  37   9 2613.3948    2.3620  1.1822 11.5853  0.0000  0.0186   0.0329   0.0474    0.1278   0.0000   441.0332       2.30923       19.6870      0.818991      -3.74534      0.431562      0.836172       1.07174       1.23038       1.29263       1.39775       1.38689
  37  10 2784.6006    3.0077  1.2524 12.1128  0.0000  0.0191   0.0409   0.0497    0.1199   0.0000   440.8292       2.52550       18.3486       2.31397      -3.37483     -0.711820      0.861715       1.14384       1.25706       1.34883       1.40537       1.37839
  37  11 2953.3839    3.8254  1.1815 12.3527  0.0000  0.0178   0.0530   0.0481    0.1583   0.0000   442.2673       4.39322       17.9046      0.479601      -3.86204      -1.59966      0.821039       1.07960       1.14091       1.28653       1.31980       1.31227
  37  12 3118.6196    4.2529  1.3081 12.6494  0.0000  0.0190   0.0563   0.0521    0.1362   0.0000   442.1520       5.97167       19.1909       1.44023      -2.89881     -0.472525      0.860542       1.16400       1.28700       1.38284       1.38827       1.38857
  37  13 3280.7317    3.8584  1.7274 12.5444  0.0000  0.0224   0.0438   0.0585    0.0858   0.0000   440.4587       4.42503       16.9828       1.55137      -1.60873     0.0228268       1.00292       1.28727       1.44901       1.60097       1.61497       1.60462
  37  14 3440.5097    3.1772  2.5107 12.1705  0.0000  0.0281   0.0301   0.0724    0.0530   0.0000   441.6098       7.07711       14.8123      -1.10104      -5.39086      -4.78495       1.19690       1.62629       1.76932       1.92699       1.98042       1.96414
  37  15 3598.4872    2.6023  4.0352 11.3061  0.0000  0.0369   0.0196   0.0946    0.0528   0.0000   438.0069       9.95540       14.8656      -1.55686      -1.03914     -0.394817       1.58695       2.11319       2.33316       2.54181       2.61073       2.57370
  37  16 3755.2938    2.0877  5.9372 10.9526  0.0000  0.0480   0.0134   0.1301    0.0411   0.0000   438.6727       10.9251       20.8718       6.47354      -2.40269     -0.676318       2.08847       2.75087       3.05310       3.34054       3.40686       3.40675
  37  17 3910.7822    1.6934  8.0639 10.7422 -0.0001  0.0623   0.0099   0.1713    0.0362   0.0000   443.7766       5.41286       19.2477     -0.766238      -8.98137       4.21165       2.68969       3.54443       3.99192       4.25800       4.37333       4.43590
  37  18 4065.6035    1.4314 11.2625 10.5395  0.0002  0.0863   0.0072   0.2378    0.0331   0.0000   442.2771       11.1091       15.1902      -3.73367      -9.24755      -7.22988       3.68876       4.90206       5.46958       5.86955       6.02323       6.06471
  37  19 4219.2493    1.1542 13.1307 10.4390  0.0014  0.1065   0.0060   0.2878    0.0302   0.0000   438.9082       20.4992       29.8028       11.7899      -1.71946       2.66041       4.55047       6.10422       6.80531       7.38590       7.67134       7.61178
  38   2 1262.5393    0.0938  0.0589 10.1507  0.0000  0.0100   0.0089   0.0210    0.0198   0.0000   440.5980     -0.676410       20.9291     -0.577493      -2.73718     -0.207754      0.508102      0.589606      0.622135      0.766926      0.772191      0.724515
  38   3 1501.5501    0.1947  0.1262 10.1015  0.0000  0.0090   0.0086   0.0165    0.0219   0.0000   441.6621      0.360955       21.5405    -0.0133975      -4.06568     -0.786369      0.415668      0.514859      0.546099      0.569953      0.655660      0.618967
  38   4 1713.0222    0.3400  0.3797 10.0383  0.0000  0.0123   0.0088   0.0303    0.0301   0.0000   441.1144     -0.750029       20.0680     -0.728820      -1.95960     -0.423496      0.495440      0.659768      0.745659      0.773465      0.838152      0.869789
  38   5 1908.7888    0.5601  0.5519 10.0613  0.0000  0.0135   0.0114   0.0337    0.0450   0.0000   440.7488      -1.09636       20.1065      0.751712      -4.78544      -1.75235      0.577116      0.700319      0.832052      0.932318      0.903076      0.963445
  38   6 2098.9494    0.8280  0.8339 10.2914  0.0000  0.0163   0.0138   0.0404    0.0692   0.0000   440.7207      0.403649       20.0959     -0.260414      -3.49673       1.17458      0.681707      0.875730       1.00115       1.10826       1.09701       1.11266
  38   7 2282.9541    1.2158  1.0816 10.6650  0.0000  0.0188   0.0182   0.0469    0.0991   0.0000   442.7309      0.514114       21.0246      -1.41073     -0.409251     -0.414863      0.793537       1.06525       1.18337       1.31540       1.28908       1.31907
  38   8 2459.9751    1.7993  1.1896 11.1105  0.0000  0.0189   0.0251   0.0486    0.1263   0.0000   441.2262       3.59311       20.4823    -0.0928548     -0.772403      0.301759      0.791484       1.02440       1.19102       1.32589       1.26693       1.31244
  38   9 2633.7747    2.4372  1.2244 11.6979  0.0000  0.0186   0.0331   0.0502    0.1160   0.0000   440.4641       3.81265       19.7676       2.77013      -3.17410      0.125721      0.847116       1.18015       1.29208       1.42915       1.46329       1.43313
  38  10 2806.1541    3.1741  1.1655 12.1933  0.0000  0.0180   0.0441   0.0469    0.1335   0.0000   441.0941       3.44081       16.5008     -0.692955      -3.42236      -2.52254      0.796603       1.05183       1.16389       1.25767       1.25927       1.32391
  38  11 2975.9932    4.0310  1.0293 12.9022  0.0000  0.0163   0.0583   0.0443    0.1116   0.0000   439.2191       4.08713       18.5123       1.32870      -2.88272      0.285759      0.716265      0.936598       1.04977       1.15490       1.15492       1.17302
  38  12 3142.4173    4.1851  1.3578 12.5746  0.0000  0.0193   0.0526   0.0501    0.1237   0.0000   440.2642       6.40478       17.9671       1.89362      -4.33029     -0.416850      0.878233       1.14300       1.29804       1.40408       1.44807       1.43777
  38  13 3305.8138    3.7094  1.8263 12.7734  0.0000  0.0235   0.0417   0.0611    0.0657   0.0000   440.1624       7.51385       18.3004       3.24094     0.0418195      -2.56514      0.991769       1.31628       1.45787       1.61293       1.64385       1.65493
  38  14 3466.8399    3.0609  2.9866 11.9222 -0.0000  0.0299   0.0261   0.0798    0.0496   0.0000   443.2856       5.02551       16.5642       3.90198       1.37327       2.50496       1.26816       1.65798       1.84029       1.99818       2.13049       2.11062
  38  15 3625.8811    2.4696  4.3842 11.4365  0.0000  0.0390   0.0179   0.1015    0.0424   0.0000   439.8650       8.28962       20.1643       4.84429      -3.51986      -1.94789       1.65443       2.22945       2.44040       2.66388       2.79651       2.77028
  38  16 3783.4327    2.0335  6.3243 10.9249 -0.0000  0.0496   0.0126   0.1363    0.0394   0.0000   442.4652       6.20968       16.7566       6.05811      -5.82418      -1.50538       2.10144       2.81946       3.12563       3.41041       3.52326       3.54780
  38  17 3940.0159    1.6533  8.9078 10.6317  0.0000  0.0667   0.0091   0.1853    0.0367   0.0000   440.5738       13.0964       15.3448       2.19614      -10.9992       4.64546       2.81149       3.73945       4.20911       4.50814       4.69336       4.75049
  38  18 4095.3379    1.3518 11.3583 10.5452 -0.0008  0.0877   0.0068   0.2445    0.0321   0.0000   434.8509       5.98806       18.8333       20.9329      -8.15508      -1.45925       3.64782       4.89071       5.46074       5.89019       6.05029       6.12162
  38  19 4249.7745    1.1151 14.4298 10.3808 -0.0004  0.1152   0.0054   0.3127    0.0289   0.0000   445.8493       15.6066       15.0780      0.954385      -2.48014      -7.81640       4.83382       6.47315       7.28620       7.75436       8.06467       8.09927
  39   2 1275.7603    0.0932  0.0795 10.1416  0.0000  0.0169   0.0082   0.0213    0.0198   0.0000   441.1822     -0.993601       23.1339  -0.000908656      -4.62553      0.914675      0.705865      0.801127       1.29114       1.01793       1.15357       1.25482
  39   3 1516.0497    0.1952  0.1883 10.0491  0.0000  0.0106   0.0076   0.0231    0.0227   0.0000   441.3711     -0.339058       21.1784      0.722684      -2.98974     -0.902263      0.455110      0.599835      0.701639      0.744708      0.826630      0.775391
  39   4 1728.2328    0.3526  0.3404 10.0709  0.0000  0.0110   0.0093   0.0288    0.0292   0.0000   441.9803      -1.04478       22.4213      0.374195      -3.77017     -0.671325      0.478005      0.570158      0.706638      0.750559      0.777168      0.815867
  39   5 1925.1947    0.5916  0.5269 10.1324  0.0000  0.0125   0.0119   0.0313    0.0437   0.0000   440.4088     0.0335835       21.4020       1.32298      -2.68154     -0.145097      0.528592      0.680033      0.776165      0.861441      0.885173      0.848559
  39   6 2116.5391    0.8433  0.9788 10.2180  0.0000  0.0184   0.0130   0.0454    0.0767   0.0000   441.4039     -0.238530       19.6583      0.229943     -0.934615     -0.509479      0.704001      0.989603       1.08521       1.17750       1.20191       1.21207
  39   7 2301.2298    1.2985  1.1119 10.5544  0.0000  0.0176   0.0184   0.0477    0.1063   0.0000   440.2680     -0.820497       21.2943       1.03507     -0.729509      0.427844      0.730537      0.986774       1.08460       1.17188       1.19959       1.20202
  39   8 2479.1118    1.8390  1.1904 11.4289  0.0000  0.0185   0.0257   0.0510    0.1039   0.0000   443.1548       2.26893       21.2590       1.49075      -1.32745      0.152270      0.765378       1.03205       1.16847       1.23999       1.26692       1.26712
  39   9 2653.9242    2.4627  1.2021 12.0151  0.0000  0.0183   0.0345   0.0506    0.1061   0.0000   441.2200       1.58426       20.9220      0.868657      -5.01448      0.224195      0.804777       1.02082       1.12921       1.21695       1.22477       1.24853
  39  10 2827.3717    3.3829  1.1325 12.2505  0.0000  0.0170   0.0465   0.0455    0.1349   0.0000   440.2262       3.88145       19.0510       2.44063     -0.853807       1.17136      0.730501      0.935867       1.01901       1.15328       1.14682       1.17098
  39  11 2998.2434    3.9264  1.2271 12.5243  0.0000  0.0179   0.0514   0.0473    0.1294   0.0000   440.7205       3.27150       20.3676      0.776024      -1.19495     -0.739763      0.748936      0.979770       1.10822       1.21116       1.20839       1.20920
  39  12 3165.8245    4.0482  1.3466 13.0620  0.0000  0.0200   0.0538   0.0516    0.1026   0.0000   441.1640       5.73282       18.8314      0.118691      -1.67211       2.47842      0.870565       1.12162       1.19998       1.30225       1.39241       1.41679
  39  13 3330.4792    3.6013  1.9607 12.6472  0.0000  0.0237   0.0385   0.0641    0.0625   0.0000   440.3249       5.85625       17.8491       1.59204      -3.85908       2.67881      0.983815       1.29473       1.42857       1.57990       1.59373       1.64870
  39  14 3492.8097    2.9325  3.0520 12.1076  0.0000  0.0307   0.0250   0.0815    0.0432   0.0000   443.0019       8.09294       15.7734      0.376499       1.26273       2.45499       1.27957       1.69348       1.87356       2.03144       2.07055       2.12898
  39  15 3652.8726    2.4062  4.8312 11.3254 -0.0000  0.0403   0.0162   0.1070    0.0393   0.0000   442.0893       10.5680       16.4128       6.47341     -0.185137     -0.450219       1.66389       2.19275       2.47157       2.62174       2.74350       2.72413
  39  16 3811.1915    1.9787  6.9142 10.8253  0.0000  0.0530   0.0116   0.1421    0.0394   0.0000   438.4208       9.73115       17.7584       6.85361      -1.24688       7.34065       2.18443       2.92030       3.24896       3.46434       3.62602       3.70800
  39  17 3968.4468    1.5812  9.0966 10.7721 -0.0006  0.0693   0.0087   0.1940    0.0334   0.0000   437.0417       14.3011       17.1599      -3.82015      -2.69346      -1.77021       2.86133       3.72692       4.21197       4.51038       4.68088       4.67980
  39  18 4124.8008    1.3095 12.0389 10.5465  0.0014  0.0930   0.0064   0.2515    0.0311   0.0000   438.0405       1.53770       15.8116       12.9791       5.45593       8.77311       3.82465       5.07742       5.70049       6.14266       6.39557       6.42011
  40   2 1288.7312    0.1105  0.0837 10.1213  0.0000  0.0097   0.0081   0.0202    0.0197   0.0000   441.5707    -0.0323613       21.4475       1.30115      -2.94975     -0.767450      0.387014      0.497388      0.639591      0.622803      0.736287      0.791549
  40   3 1530.3121    0.2093  0.2034 10.0316  0.0000  0.0095   0.0076   0.0239    0.0225   0.0000   441.7024     -0.502444       21.7243     -0.133700      -1.93738      0.220357      0.376322      0.504042      0.601329      0.574174      0.630950      0.636385
  40   4 1743.2548    0.3692  0.3282 10.0858  0.0000  0.0103   0.0096   0.0258    0.0292   0.0000   441.4645     -0.217279       22.3541     -0.217382      -2.84771      -1.27847      0.413453      0.536706      0.586724      0.625824      0.679695      0.701835
  40   5 1941.4145    0.5848  0.6165 10.1518  0.0000  0.0140   0.0110   0.0348    0.0456   0.0000   441.5643      0.368694       21.5931     -0.587636      -2.60517     0.0339813      0.552326      0.740347      0.830285      0.910103      0.929025      0.918702
  40   6 2133.9712    0.9117  0.8528 10.3004  0.0000  0.0157   0.0144   0.0390    0.0725   0.0000   441.4603      0.470984       21.8978      -1.36555      -4.15696      -1.17112      0.629881      0.850224      0.927129       1.01842       1.04947       1.06320
  40   7 2319.3356    1.3686  1.0613 10.6290  0.0000  0.0175   0.0192   0.0432    0.1060   0.0000   441.1632     -0.364765       21.0322      0.332356      -1.85238       2.56025      0.759631       1.02421       1.09170       1.17185       1.21412       1.20736
  40   8 2497.9297    1.9141  1.3044 10.9856  0.0000  0.0189   0.0243   0.0493    0.1172   0.0000   440.8101       1.53781       19.4814       2.94520      -4.98531     -0.371631      0.814270       1.08391       1.24692       1.32733       1.37777       1.38906
  40   9 2673.8284    2.5873  1.2640 11.8935  0.0000  0.0185   0.0342   0.0490    0.1113   0.0000   439.9357       4.92485       22.1505       1.25919      -3.45116     -0.824506      0.789521       1.02271       1.13191       1.27353       1.28470       1.33056
  40  10 2848.3544    3.3259  1.1393 12.6170  0.0000  0.0170   0.0463   0.0487    0.1047   0.0000   441.4159       2.48402       20.8254      0.190544      -1.40934      0.879645      0.705996      0.919113       1.02166       1.13172       1.14615       1.15811
  40  11 3020.1426    4.0782  1.1985 12.7602  0.0000  0.0178   0.0548   0.0469    0.1309   0.0000   441.2960       5.38129       20.6914       1.85105      -2.61385       1.06329      0.779277       1.03062       1.15571       1.26477       1.29247       1.34391
  40  12 3188.8282    4.2145  1.4335 12.8735  0.0000  0.0197   0.0514   0.0508    0.0936   0.0000   441.8178       6.96454       19.6042       4.36253      -1.54905     -0.402287      0.840576       1.08402       1.21648       1.35543       1.40104       1.39316
  40  13 3354.8137    3.5432  2.1050 12.5379  0.0000  0.0250   0.0359   0.0637    0.0610   0.0000   441.4134       6.27321       17.4625       2.40889      -3.52245     -0.684434       1.02898       1.35385       1.46535       1.63898       1.70445       1.70309
  40  14 3518.2602    2.8811  3.2762 11.9161 -0.0027  0.0314   0.0231   0.0838    0.0430   0.0000   442.3555       7.53414       14.2197       4.16459       1.60311      -1.58026       1.24442       1.62922       1.85775       1.98333       2.06144       2.07683
  40  15 3679.5474    2.3178  5.1121 11.3669  0.0000  0.0420   0.0153   0.1135    0.0361   0.0000   440.4553       8.18165       13.2418       4.49027     -0.696453       1.54201       1.67281       2.22859       2.52294       2.67029       2.80923       2.84688
  40  16 3838.9073    1.8858  7.1071 10.9219 -0.0002  0.0540   0.0109   0.1486    0.0354   0.0000   440.2090       11.4794       22.8467       5.71766      -5.48983     -0.577301       2.14812       2.86806       3.22345       3.51284       3.58204       3.62338
  40  17 3996.9759    1.5412  9.7333 10.7645 -0.0001  0.0732   0.0081   0.2053    0.0321   0.0000   438.2844       8.33795       10.6803       6.00111       2.50553     -0.807001       2.93691       3.93087       4.42832       4.73923       4.93057       4.91239
  40  18 4153.9229    1.2510 13.0430 10.5756 -0.0014  0.1028   0.0059   0.2747    0.0289   0.0000   432.4960       13.2592       11.0606       2.56525      0.616119      -7.13618       4.01122       5.42439       5.98585       6.49330       6.73637       6.73896
  41   2 1301.5791    0.0927  0.0981 10.1357  0.0000  0.0141   0.0071   0.0225    0.0195   0.0000   441.6084      0.455380       20.3663     -0.580842      -2.95001      -1.12026      0.559479      0.644352      0.830863      0.753318      0.964699       1.11886
  41   3 1544.3692    0.2081  0.1698 10.0595  0.0000  0.0086   0.0078   0.0200    0.0217   0.0000   441.5862     -0.925726       22.0686     -0.107981      -3.08634    -0.0851049      0.365909      0.437818      0.439412      0.508023      0.539668      0.581843
  41   4 1758.0486    0.3940  0.3542 10.0434  0.0000  0.0107   0.0096   0.0256    0.0304   0.0000   440.7958      -1.50103       21.4006      0.857268      -3.55107     -0.516783      0.392746      0.543313      0.564522      0.648832      0.639152      0.636851
  41   5 1957.4683    0.6142  0.6318 10.1539  0.0000  0.0139   0.0114   0.0360    0.0488   0.0000   441.8275     -0.422862       21.1550     -0.666816      -3.63971     -0.127560      0.559087      0.723768      0.836124      0.921187      0.958140      0.955401
  41   6 2151.1301    0.9415  0.8519 10.4178  0.0000  0.0157   0.0147   0.0393    0.0690   0.0000   440.6392      0.646530       21.4742       1.00050      -1.59594      0.844086      0.587252      0.795308      0.911649       1.00216       1.00735       1.04286
  41   7 2337.1806    1.3713  1.1530 10.7143  0.0000  0.0178   0.0188   0.0477    0.1054   0.0000   442.5026       2.54593       22.0295      0.109246      -1.49014      0.541230      0.704057      0.893670       1.04087       1.10307       1.17651       1.18499
  41   8 2516.6057    2.0111  1.2537 11.1278  0.0000  0.0181   0.0257   0.0472    0.1184   0.0000   441.2703       3.81335       21.5526      -1.61071      -2.31295     -0.162725      0.727656      0.948233       1.07594       1.16262       1.20667       1.24770
  41   9 2693.5858    2.6936  1.1275 12.0493 -0.0001  0.0174   0.0369   0.0445    0.1152   0.0000   440.6178       3.14067       20.3768       1.67033      -3.15516     -0.922845      0.760596      0.988061       1.10439       1.21206       1.25860       1.24144
  41  10 2869.0432    3.4266  1.0914 12.6834  0.0001  0.0165   0.0479   0.0455    0.1042   0.0000   442.5206       3.41128       22.3139      -1.00969     -0.283706      -1.64799      0.687286      0.886120       1.00182       1.08735       1.08052       1.11633
  41  11 3041.7674    4.2308  1.2071 12.6170  0.0000  0.0176   0.0550   0.0451    0.1496   0.0000   441.0768       6.25385       19.6104       2.89925      -2.46397      0.248971      0.714591      0.935775       1.03298       1.13209       1.19877       1.20796
  41  12 3211.4415    4.0158  1.6043 12.6627 -0.0023  0.0210   0.0449   0.0524    0.0835   0.0000   441.1086       5.12311       19.1476       3.99157      -2.57445      0.893691      0.845457       1.12245       1.23628       1.33315       1.39355       1.40629
  41  13 3378.6670    3.4772  2.2792 12.4310 -0.0001  0.0250   0.0332   0.0673    0.0563   0.0000   441.1441       8.40635       18.3765      0.139331      -1.72886    -0.0485893       1.02864       1.35745       1.48535       1.61003       1.69494       1.67431
  41  14 3543.3897    2.8114  3.7204 11.7453  0.0000  0.0327   0.0207   0.0891    0.0408   0.0000   440.6545       10.5655       18.4769       6.96692      -5.51011       4.05938       1.32376       1.70968       1.94367       2.08087       2.15987       2.17137
  41  15 3705.8475    2.2462  5.3677 11.2508  0.0000  0.0427   0.0141   0.1154    0.0356   0.0000   442.1060       10.6745       14.9688       1.75940     -0.157975       1.60206       1.67167       2.22895       2.48236       2.73464       2.86739       2.88518
  41  16 3866.2638    1.8263  7.7550 10.9244  0.0000  0.0570   0.0100   0.1620    0.0334   0.0000   442.1576       8.48367       14.3602       1.13984      -1.05552      -6.18940       2.23233       2.94791       3.30714       3.55969       3.69105       3.76787
  41  17 4024.9333    1.5010 10.5556 10.7067  0.0000  0.0799   0.0074   0.2181    0.0321   0.0000   439.1326       13.3565       13.0054       2.08670      -15.9833      -2.15341       3.13909       4.15569       4.66940       5.00133       5.21582       5.25578
  42   2 1314.2284    0.1046  0.0845 10.1497  0.0000  0.0100   0.0074   0.0207    0.0191   0.0000   441.6640      -1.03772       20.7440     -0.183739      -4.02931     -0.785549      0.368009      0.485913      0.596080      0.642480      0.740434      0.656199
  42   3 1558.1888    0.2081  0.2315 10.0243  0.0000  0.0102   0.0071   0.0250    0.0227   0.0000   441.7479      -1.31568       22.0471      0.217442      -3.48140       2.41635      0.412305      0.536744      0.622190      0.664668      0.691647      0.683933
  42   4 1772.6280    0.4153  0.4395  9.9833  0.0000  0.0121   0.0091   0.0294    0.0337   0.0000   441.4894     -0.995880       22.4717      0.344279      -4.22504      0.626069      0.459012      0.593271      0.662826      0.731278      0.781356      0.761893
  42   5 1973.3382    0.6519  0.6241 10.1629  0.0000  0.0134   0.0119   0.0337    0.0502   0.0000   441.6995      0.947002       20.4366     -0.141355      -4.31863      0.457456      0.541900      0.707293      0.788481      0.873221      0.921622      0.919099
  42   6 2168.1035    0.9676  0.9636 10.2909  0.0000  0.0162   0.0143   0.0429    0.0836   0.0000   441.1751       1.11561       21.2123      -1.77642      0.452777      0.640866      0.631179      0.837706      0.905228       1.01537       1.06165       1.08872
  42   7 2354.7710    1.4467  1.2194 10.7583 -0.0032  0.0180   0.0189   0.0482    0.0997   0.0000   441.7940      0.183641       21.7653     0.0838736      -2.83650      -1.12134      0.708463      0.947184       1.05898       1.13978       1.18503       1.20891
  42   8 2535.0788    2.0561  1.2838 11.5348 -0.0030  0.0187   0.0262   0.0481    0.0903   0.0000   440.4378       1.60444       19.5461       2.02540      -1.96478      0.183092      0.715749      0.940939       1.05154       1.18354       1.20545       1.23762
  42   9 2713.0818    2.7982  1.2852 11.7381  0.0000  0.0179   0.0355   0.0479    0.1381   0.0000   440.6022       3.22474       22.5201     -0.256808      0.280091       1.85084      0.702802      0.918298       1.04526       1.15796       1.19039       1.18857
  42  10 2889.4803    3.5743  1.1252 12.7278  0.0000  0.0168   0.0491   0.0450    0.1071   0.0000   440.7673       4.39070       19.4494     -0.648403      -2.73775      0.750523      0.670738      0.884754      0.963274       1.04152       1.07292       1.11987
  42  11 3063.0949    4.2442  1.2322 12.6869  0.0000  0.0171   0.0542   0.0464    0.1274   0.0000   442.3976       4.76730       20.2697       3.25052      0.284649     -0.864961      0.666470      0.867590      0.964459       1.06166       1.10977       1.11994
  42  12 3233.7779    4.1144  1.5934 12.6288  0.0000  0.0204   0.0459   0.0526    0.0939   0.0000   440.8564       5.17095       19.8287       1.35396      -2.68503      0.149085      0.778445       1.02345       1.12835       1.24666       1.26676       1.27735
  42  13 3402.1565    3.3669  2.5469 12.3005  0.0000  0.0265   0.0297   0.0692    0.0503   0.0000   442.3703       7.32924       18.5001       3.08177     -0.367407       2.00616       1.02997       1.37134       1.52745       1.70387       1.76893       1.74838
  42  14 3568.1737    2.7004  3.9080 11.7316  0.0000  0.0342   0.0194   0.0926    0.0390   0.0000   441.9266       6.97775       14.6624      0.935848      -4.98946      -2.18219       1.28716       1.71748       1.90451       2.11138       2.15143       2.22075
  42  15 3731.7485    2.1714  5.8443 11.2459  0.0000  0.0452   0.0132   0.1245    0.0340   0.0000   441.9982       6.95110       20.3353       3.12150      -2.18803       1.41554       1.73389       2.27985       2.54398       2.78063       2.87085       2.90405
  42  16 3893.2418    1.7854  8.4960 10.7849  0.0000  0.0619   0.0091   0.1680    0.0345   0.0000   444.5871       12.1831       17.5863       4.82234       3.26692      -3.75293       2.34646       3.13367       3.51036       3.82127       3.98370       4.00064
  42  17 4052.9108    1.4498 11.1203 10.6603  0.0007  0.0818   0.0068   0.2268    0.0309   0.0000   438.9794       11.9892       24.0849       12.1612      -4.43536      -8.60895       3.10779       4.13883       4.63341       5.13016       5.24070       5.31806
  43   2 1326.7340    0.1187  0.0829 10.1154  0.0000  0.0087   0.0078   0.0187    0.0191   0.0000   441.9598     -0.496327       22.3109     0.0113921      -3.43628       1.00917      0.327604      0.418652      0.449612      0.573091      0.626633      0.524884
  43   3 1571.8047    0.2235  0.1924 10.0520  0.0000  0.0083   0.0079   0.0216    0.0221   0.0000   441.2595      0.635224       21.7467     -0.243071      -3.29542      0.620298      0.349362      0.452448      0.494021      0.506964      0.562968      0.589857
  43   4 1787.0295    0.4218  0.4168 10.0606  0.0000  0.0110   0.0094   0.0283    0.0317   0.0000   441.1486     -0.436555       20.7996     -0.685698      -2.10895      0.645242      0.413069      0.542077      0.644291      0.680412      0.754892      0.739557
  43   5 1989.0378    0.6631  0.7187 10.1192  0.0000  0.0139   0.0113   0.0381    0.0532   0.0000   442.2072      0.685081       21.5988     -0.234899      -1.20750      0.900886      0.521484      0.674677      0.751701      0.831960      0.863762      0.879423
  43   6 2184.8523    1.0188  1.0299 10.1952  0.0000  0.0166   0.0143   0.0430    0.0917   0.0000   440.9375       1.17608       19.4955     -0.210715      -3.67156     0.0618421      0.602220      0.801612      0.887824      0.955354       1.02609       1.01494
  43   7 2372.2498    1.4858  1.2197 10.9667  0.0004  0.0181   0.0197   0.0487    0.0918   0.0000   440.7524       2.82943       20.0224      0.851628      -2.61448      0.841852      0.697854      0.921507       1.02428       1.11750       1.17395       1.23666
  43   8 2553.3894    2.1474  1.2816 11.2722 -0.0012  0.0180   0.0263   0.0470    0.1070   0.0000   441.2632       2.12693       21.7232       2.42111      -4.71173      -1.39278      0.705754      0.926662       1.06256       1.13788       1.17480       1.14964
  43   9 2732.4545    2.8609  1.2567 12.0728  0.0000  0.0178   0.0364   0.0470    0.1079   0.0000   440.7027       2.63494       22.8028       1.14298      -1.60640     0.0467576      0.669725      0.894692      0.984590       1.08780       1.12133       1.14597
  43  10 2909.7186    3.7453  1.2280 12.3554  0.0000  0.0169   0.0474   0.0459    0.1331   0.0000   440.8900       4.90007       19.3750       1.33034      -2.71962      -1.20170      0.668881      0.849404      0.951085       1.03502       1.06679       1.06030
  43  11 3084.1036    4.3120  1.2345 12.9736  0.0000  0.0175   0.0550   0.0461    0.1106   0.0000   442.2654       4.49447       20.8884       1.84600      -1.53184     -0.846622      0.677874      0.892885      0.980610       1.07773       1.12769       1.13767
  43  12 3255.7710    3.9568  1.7500 12.6986  0.0000  0.0210   0.0417   0.0560    0.0705   0.0000   441.3200       6.42768       19.5267       1.69922      -3.79311     -0.239668      0.810360       1.06226       1.18581       1.32106       1.36511       1.36554
  43  13 3425.2814    3.3022  2.6222 12.2997  0.0000  0.0269   0.0287   0.0706    0.0500   0.0000   441.1152       8.46801       19.5889       5.48658      -1.81602      -3.50625       1.00888       1.35279       1.50797       1.62264       1.73825       1.74022
  43  14 3592.5727    2.6566  4.4471 11.4319  0.0000  0.0361   0.0174   0.0966    0.0404   0.0000   440.4259       5.65337       17.6293      -1.13701      -4.27524      -1.81332       1.37600       1.80795       2.07800       2.19723       2.29697       2.30945
  43  15 3757.3377    2.1294  6.1714 11.1853  0.0000  0.0473   0.0124   0.1271    0.0338   0.0000   442.6217       6.01647       17.9428      0.884630       2.40180      -3.12584       1.75444       2.37126       2.62310       2.87484       2.94020       2.99910
  43  16 3919.6995    1.7202  8.7789 10.7633 -0.0004  0.0638   0.0085   0.1750    0.0338   0.0000   439.7293       6.00526       16.5675       2.33065       1.09257     0.0102011       2.40600       3.19335       3.60732       3.87241       4.13311       4.12605
  43  17 4080.3096    1.3703 11.6006 10.6668 -0.0012  0.0874   0.0063   0.2381    0.0295   0.0000   441.3118       14.0743       20.6273       2.47377      -3.91653       2.51446       3.22931       4.29413       4.80001       5.24281       5.45180       5.53925
  44   2 1339.0721    0.1133  0.0823 10.1081  0.0000  0.0120   0.0074   0.0147    0.0188   0.0000   441.6112      0.585173       21.3494       1.07655      -3.84133     -0.402621      0.391313      0.524869      0.648342      0.601798      0.800376      0.712193
  44   3 1585.1993    0.2295  0.2354 10.0113  0.0000  0.0097   0.0073   0.0237    0.0224   0.0000   441.4743     -0.264651       21.9155      0.678128      -2.58567     -0.619076      0.324967      0.465164      0.488068      0.552778      0.564343      0.576243
  44   4 1801.2753    0.4451  0.4632  9.9715  0.0000  0.0121   0.0092   0.0292    0.0348   0.0000   441.8741      0.553169       21.0438      0.640136      -2.73840      -2.24528      0.430507      0.585217      0.642326      0.684980      0.750259      0.728993
  44   5 2004.6040    0.6901  0.7214 10.1634  0.0000  0.0138   0.0115   0.0366    0.0528   0.0000   441.2944       2.31042       21.5793     0.0356571      -2.15328    -0.0321478      0.502298      0.683073      0.744942      0.809577      0.810730      0.830720
  44   6 2201.4235    1.0211  1.0674 10.5294  0.0000  0.0175   0.0145   0.0451    0.0788   0.0000   441.8366       1.66411       21.2880      0.908824      -3.88621       2.17476      0.628489      0.841266      0.936636       1.03246       1.06130       1.06885
  44   7 2389.4686    1.5500  1.2142 10.9139 -0.0041  0.0176   0.0199   0.0464    0.0994   0.0000   441.3492       2.18039       23.1456      0.636956     -0.774500      -1.00936      0.667238      0.887947      0.995118       1.10616       1.14816       1.15010
  44   8 2571.4597    2.1329  1.3449 11.4689  0.0000  0.0191   0.0263   0.0480    0.1036   0.0000   442.9667       3.18214       20.4038      0.859319      -4.08103      0.180463      0.689432      0.928103       1.03731       1.14601       1.18976       1.19073
  44   9 2751.6454    2.9684  1.1807 12.1612  0.0000  0.0168   0.0385   0.0459    0.1192   0.0000   440.4755       4.50993       19.8398       1.69279      -2.87044      0.918773      0.644118      0.844859      0.953456       1.01052       1.04229       1.07327
  44  10 2929.7553    3.7934  1.2612 12.1491  0.0000  0.0169   0.0464   0.0452    0.1563   0.0000   440.4537       3.13368       21.5824       1.71799      -1.41747     -0.445406      0.633286      0.808982      0.901739       1.00569       1.05020       1.06773
  44  11 3104.8920    4.1658  1.2570 13.1390  0.0000  0.0178   0.0537   0.0477    0.1014   0.0000   441.4476       5.24124       19.8121       1.90864      -1.32243     -0.476408      0.675353      0.901643      0.990106       1.08145       1.07879       1.13151
  44  12 3277.4730    3.9559  1.8174 12.6952  0.0000  0.0213   0.0407   0.0559    0.0686   0.0000   441.9860       5.68159       20.5073       1.71291      -1.59526       3.42967      0.819119       1.08854       1.19033       1.33753       1.37803       1.38186
  44  13 3448.1112    3.2019  2.7001 12.4159 -0.0017  0.0278   0.0275   0.0725    0.0433   0.0000   443.1286       5.96597       18.0946       3.93971       3.14066     -0.859476       1.01987       1.36094       1.52773       1.68518       1.73743       1.75148
  44  14 3616.4942    2.5464  4.3850 11.5732  0.0001  0.0364   0.0170   0.0971    0.0383   0.0000   440.1692       8.27350       18.1078       6.79712      -4.65497     -0.930744       1.35490       1.78319       2.01217       2.22798       2.31024       2.32246
  44  15 3782.3534    2.0513  6.5483 11.2014 -0.0001  0.0492   0.0116   0.1342    0.0322   0.0000   439.2675       13.4776       16.4771       2.37390      -2.97572       3.60322       1.78367       2.35736       2.64028       2.89471       2.98473       3.02651
  44  16 3946.0475    1.6675  9.3642 10.8751  0.0006  0.0681   0.0080   0.1881    0.0306   0.0000   445.1928       10.9437       17.4437       8.46820       4.66671      -4.74402       2.44606       3.32501       3.71729       4.02524       4.23687       4.30793
  44  17 4107.4027    1.3512 12.3142 10.6533  0.0022  0.0910   0.0060   0.2484    0.0284   0.0000   446.6510       9.03755       12.4279       8.04794      -5.22461      -6.30679       3.31227       4.47297       5.01023       5.52125       5.75411       5.86891
  45   2 1351.2531    0.0997  0.1055 10.0970  0.0000  0.0117   0.0066   0.0228    0.0188   0.0000   442.5984     -0.660111       21.4385       1.33484      -3.42450       1.30236      0.470966      0.677174      0.775298      0.921534      0.920893      0.802544
  45   3 1598.4258    0.2503  0.2293 10.0284  0.0000  0.0096   0.0077   0.0217    0.0230   0.0000   442.1184    -0.0807361       20.7341     -0.159281      -2.61209     -0.903958      0.360546      0.500767      0.563029      0.619552      0.614055      0.667623
  45   4 1815.2950    0.4372  0.4556 10.0712  0.0000  0.0116   0.0092   0.0303    0.0329   0.0000   441.4179     -0.462848       22.1951       1.04147      -4.15583     -0.294664      0.419323      0.553728      0.650325      0.706965      0.726273      0.714449
  45   5 2019.9855    0.7217  0.7119 10.2000  0.0000  0.0137   0.0118   0.0349    0.0541   0.0000   441.9416      0.838309       22.6312      0.475381      -2.85467     -0.896388      0.496622      0.666349      0.741620      0.811182      0.877728      0.860228
  45   6 2217.7768    1.1007  1.0415 10.3818  0.0000  0.0160   0.0151   0.0441    0.0883   0.0000   441.7924      0.569492       22.8160       1.09309      -2.13146      -2.13854      0.552572      0.730738      0.824683      0.895133      0.917272      0.938419
  45   7 2406.4737    1.6070  1.1978 11.0486  0.0000  0.0178   0.0208   0.0458    0.1031   0.0000   441.7744       2.89853       20.1312      0.375680      -1.88724     -0.272483      0.629252      0.871389      0.958300       1.05452       1.10201       1.11208
  45   8 2589.4729    2.2729  1.3262 11.4850  0.0000  0.0182   0.0274   0.0473    0.1067   0.0000   441.3089       3.04578       19.5463     -0.641887      -1.49071     -0.609032      0.651726      0.868400      0.944211       1.07805       1.11588       1.16211
  45   9 2770.6354    3.0942  1.1047 12.3120  0.0000  0.0159   0.0406   0.0428    0.1063   0.0000   441.8617       1.81389       20.2326       2.03954      -3.51082     -0.377782      0.585778      0.759697      0.826258      0.917708      0.939981      0.971426
  45  10 2949.5472    3.8289  1.1463 12.9400  0.0000  0.0167   0.0502   0.0438    0.1026   0.0000   440.9044       5.42504       22.8089       1.32330      -2.66208     0.0683440      0.632452      0.833423      0.909869       1.01693       1.07352       1.09334
  45  11 3125.4785    4.2874  1.3360 12.8275  0.0000  0.0175   0.0515   0.0482    0.1109   0.0000   441.4836       7.73220       20.8282       1.89051     -0.440283      0.246563      0.672338      0.866467      0.958550       1.06490       1.08270       1.13048
  45  12 3298.9562    3.9007  1.8912 12.6951  0.0000  0.0214   0.0391   0.0583    0.0634   0.0000   443.5086       5.15095       17.1050      0.884625      -2.00864     0.0392167      0.777807       1.04127       1.15062       1.30900       1.31791       1.37798
  45  13 3470.5377    3.1067  3.0745 12.2067 -0.0000  0.0289   0.0244   0.0774    0.0416   0.0000   439.5369       5.09026       20.8248       3.24876      -2.17165      0.874864       1.03187       1.38818       1.55147       1.67407       1.73276       1.75266
  45  14 3640.0722    2.4646  4.9271 11.5162  0.0000  0.0395   0.0155   0.1056    0.0360   0.0000   440.7577       5.43754       18.9684       7.36506      -1.41660      -4.50841       1.38366       1.85374       2.09941       2.25493       2.33368       2.37925
  45  15 3807.2255    1.9937  7.1962 11.1659  0.0002  0.0530   0.0107   0.1458    0.0318   0.0000   437.5327       5.60612       16.2357       2.96724      -1.71713       8.93123       1.89705       2.55113       2.86682       3.09244       3.26201       3.33487
  45  16 3971.7385    1.6021  9.5653 10.8531 -0.0003  0.0705   0.0075   0.1934    0.0306   0.0000   434.6874       5.65233       7.73011       9.36621       1.64224     -0.837559       2.48389       3.32586       3.70037       4.04343       4.21149       4.30007
  45  17 4134.3682    1.3085 12.6366 10.6710 -0.0007  0.0947   0.0058   0.2568    0.0275   0.0000   440.0897       8.83028       18.9678       1.02008       3.42327      -5.53654       3.33427       4.53793       5.03315       5.53498       5.66660       5.74604
  46   1 1072.0348    0.0542  0.0550 10.3020  0.0000  0.0273   0.0092   0.0347    0.0177   0.0000   441.1396    -0.0252960       20.5085     -0.171709      -1.88620      -2.05820      0.635036       1.24044       1.06118       1.55081       1.20426       1.47466
  46   2 1363.2967    0.1158  0.1388 10.0754  0.0000  0.0111   0.0062   0.0243    0.0189   0.0000   441.5021     -0.764949       21.4450     -0.508866      -2.90852      0.468200      0.436790      0.661749      0.678266      0.765117      0.812358      0.821751
  46   3 1611.4200    0.2492  0.2349 10.0543  0.0000  0.0091   0.0075   0.0217    0.0224   0.0000   442.3153     -0.659496       22.2231    -0.0837957      -3.84156      0.300127      0.341940      0.436157      0.476515      0.552976      0.602723      0.550183
  46   4 1829.2031    0.4731  0.5145 10.0854  0.0000  0.0124   0.0093   0.0303    0.0362   0.0000   441.4571     -0.147358       22.0959    -0.0984035      -1.94952     -0.924712      0.433023      0.561295      0.620820      0.687157      0.696039      0.689981
  46   5 2035.2327    0.7317  0.7323 10.2328  0.0000  0.0137   0.0119   0.0355    0.0532   0.0000   442.9611     -0.247868       23.0531      0.618036      -4.97821      0.547238      0.472891      0.638885      0.722227      0.776545      0.800739      0.814777
  46   6 2233.9852    1.1438  1.0090 10.6412  0.0000  0.0158   0.0158   0.0419    0.0773   0.0000   442.2954     0.0427448       21.5583     -0.541241      -2.82438      0.745886      0.576917      0.778324      0.857363      0.931644      0.987796       1.02241
  46   7 2423.3320    1.6986  1.2866 11.0497  0.0000  0.0176   0.0208   0.0477    0.0908   0.0000   441.9450      0.979546       22.2003    -0.0137386      -1.65638      0.355209      0.616403      0.825619      0.907287       1.00505       1.00617       1.04134
  46   8 2607.2877    2.3243  1.3470 11.3993  0.0012  0.0177   0.0271   0.0467    0.1021   0.0000   440.6365       1.55033       21.6940     -0.250408      -2.35529       1.36002      0.651255      0.847155      0.954210       1.04787       1.07992       1.12318
  46   9 2789.4156    3.1361  1.1958 12.4479  0.0000  0.0167   0.0401   0.0458    0.1032   0.0000   441.2804       3.35771       21.0602      0.625649      -2.06266      0.128498      0.612744      0.808997      0.881155      0.966634       1.00344       1.01239
  46  10 2969.1293    3.9507  1.2502 12.8779  0.0000  0.0169   0.0490   0.0460    0.0981   0.0000   441.8326       4.15376       21.2996       1.68314      -2.88927     -0.213366      0.626617      0.822559      0.925098      0.986435       1.05671       1.03692
  46  11 3145.8638    4.2709  1.4495 12.7037 -0.0001  0.0180   0.0478   0.0493    0.0991   0.0000   442.1559       5.58456       18.8818      0.324205      -1.57540     -0.564087      0.644889      0.837322      0.953679      0.998824       1.07118       1.07660
  46  12 3320.1734    3.8589  2.0628 12.4094  0.0019  0.0220   0.0361   0.0585    0.0677   0.0000   442.7820       9.39332       20.2529       2.82864      -1.43361       1.98319      0.773056       1.02733       1.13095       1.29472       1.33502       1.35112
  46  13 3492.7755    3.0292  3.3750 11.9097  0.0000  0.0300   0.0219   0.0785    0.0419   0.0000   443.1139       3.87328       18.8917       2.69997      -1.87491       1.02324       1.05667       1.40951       1.58853       1.71806       1.78675       1.82707
  46  14 3663.4399    2.4291  5.1383 11.4476  0.0001  0.0403   0.0148   0.1078    0.0361   0.0000   440.8760       3.55119       20.3138       6.13803      0.357338      -3.26631       1.40975       1.90130       2.09883       2.30913       2.38084       2.43412
  46  15 3831.5887    1.9397  7.5211 11.1267  0.0000  0.0559   0.0101   0.1517    0.0324   0.0000   441.9323       10.0046       18.7036       3.84051     -0.689743       4.01908       1.95532       2.58610       2.93698       3.20026       3.34471       3.37599
  46  16 3997.3454    1.5756 10.4790 10.8066  0.0006  0.0763   0.0070   0.2063    0.0305   0.0000   440.1592       9.05776       12.5449       4.90585       3.28071      -4.79146       2.64363       3.52119       3.97510       4.28617       4.53547       4.57542
  46  17 4160.6813    1.2670 12.9180 10.6685  0.0018  0.0966   0.0056   0.2625    0.0266   0.0000   440.3784       12.5262       21.8907       2.48673      -6.43237       1.47587       3.34798       4.44919       5.04218       5.49839       5.69294       5.80289
  47   2 1375.1970    0.1244  0.1091 10.0657  0.0000  0.0095   0.0065   0.0175    0.0185   0.0000   442.1228     -0.327026       22.0112      0.418025      -4.21288     -0.438006      0.372894      0.461946      0.480364      0.490063      0.518690      0.645262
  47   3 1624.2416    0.2712  0.2605  9.9844  0.0000  0.0098   0.0076   0.0217    0.0232   0.0000   441.2103     -0.242888       21.7489    -0.0807334      -2.72616      0.534871      0.344978      0.488440      0.526799      0.574986      0.614072      0.623210
  47   4 1842.9322    0.4817  0.4999 10.0793  0.0000  0.0120   0.0093   0.0292    0.0352   0.0000   441.5912     -0.546559       20.9909       1.01574      -2.93906      -1.51030      0.401322      0.529395      0.600254      0.649014      0.664981      0.663722
  47   5 2050.3381    0.7636  0.7997 10.2198  0.0000  0.0142   0.0116   0.0363    0.0570   0.0000   441.8279      0.782346       21.2272     -0.476027      -3.76775    -0.0183501      0.493545      0.655116      0.757630      0.815385      0.849208      0.883681
  47   6 2249.9416    1.2071  1.0462 10.5421  0.0000  0.0163   0.0160   0.0393    0.0888   0.0000   442.4364      0.857802       21.2368       2.08170      -2.32087     -0.711894      0.560782      0.741615      0.836453      0.902302      0.961193      0.984474
  47   7 2440.0027    1.7547  1.3432 11.1478  0.0000  0.0182   0.0210   0.0485    0.0891   0.0000   442.2782       1.21270       20.4117      0.670035      -4.37507     -0.477746      0.622433      0.826510      0.924178       1.02365       1.06970       1.10923
  47   8 2624.9453    2.4617  1.3372 11.4373  0.0000  0.0174   0.0285   0.0456    0.1139   0.0000   442.2494       3.55659       21.6370       1.00063      -3.13591       1.04812      0.614622      0.792623      0.917797      0.993386       1.05483       1.05597
  47   9 2808.0734    3.2265  1.2446 12.4747  0.0000  0.0169   0.0403   0.0453    0.0972   0.0000   439.9520       1.98137       21.9657       2.05459      -1.89802       1.10637      0.620642      0.809602      0.917581       1.01698       1.03431       1.06881
  47  10 2988.5827    4.1405  1.2098 12.4870  0.0000  0.0163   0.0503   0.0434    0.1483   0.0000   441.0464       3.56363       21.1467      0.347214      -2.42476     -0.131220      0.553745      0.751961      0.831236      0.894434      0.942248      0.980495
  47  11 3165.9957    4.3012  1.4864 12.8615  0.0018  0.0181   0.0482   0.0495    0.0931   0.0000   440.6902       5.06680       21.0404       1.91693      -4.30731     -0.799241      0.636193      0.836058      0.939315       1.04344       1.09694       1.09701
  47  12 3341.2086    3.6947  2.2224 12.4840  0.0000  0.0233   0.0330   0.0610    0.0560   0.0000   442.8154       6.86279       17.0593       1.08070      -1.75087      0.841213      0.794503       1.06841       1.18981       1.29715       1.37582       1.41192
  47  13 3514.8125    2.9612  3.5601 11.9639  0.0000  0.0311   0.0210   0.0813    0.0398   0.0000   441.9729       6.28727       15.5609       3.22241      -1.17327       1.10217       1.06582       1.40289       1.59544       1.73651       1.83201       1.86165
  47  14 3686.3872    2.3515  5.4693 11.3977  0.0000  0.0415   0.0135   0.1121    0.0339   0.0000   444.0638       7.44827       19.8358       1.84960     -0.601156      -2.23724       1.42007       1.88123       2.15317       2.34543       2.47190       2.53177
  47  15 3855.6084    1.8981  8.1486 11.1015  0.0000  0.0597   0.0093   0.1616    0.0319   0.0000   440.1367       7.89691       13.9103       8.87740      -4.42697      0.803607       2.00456       2.69155       2.99597       3.31714       3.43055       3.49601
  47  16 4022.3532    1.5253 10.7701 10.8242  0.0004  0.0782   0.0067   0.2140    0.0299   0.0000   449.0368       7.25681       11.7072       4.64880      -10.7897       2.56789       2.67475       3.53967       3.99220       4.39374       4.58500       4.66757
  48   2 1386.9166    0.1264  0.1153 10.0719  0.0000  0.0096   0.0066   0.0211    0.0186   0.0000   442.3816     -0.236015       22.3003      0.318868      -3.48231      0.502112      0.295817      0.364750      0.489635      0.499864      0.499248      0.582839
  48   3 1636.8731    0.2747  0.2973 10.0558  0.0000  0.0106   0.0075   0.0255    0.0235   0.0000   441.7466     -0.552350       21.6821      0.458780      -2.70943      0.204104      0.340657      0.470303      0.528158      0.592442      0.638469      0.635156
  48   4 1856.5091    0.4953  0.5022 10.1094  0.0000  0.0116   0.0096   0.0295    0.0347   0.0000   441.5777      0.245465       22.4572     -0.614692      -1.35971     0.0679260      0.404484      0.514192      0.607978      0.671718      0.711896      0.705739
  48   5 2065.2575    0.7808  0.8896 10.2265  0.0000  0.0154   0.0115   0.0399    0.0622   0.0000   442.0586     -0.377150       21.6093      0.609488      -2.35111     -0.326480      0.516851      0.709505      0.769187      0.856720      0.893103      0.913284
  48   6 2265.6906    1.2155  1.1798 10.4495  0.0000  0.0170   0.0154   0.0445    0.0990   0.0000   441.9336       2.02559       21.3453      0.729571      -3.18268     0.0694557      0.591800      0.789371      0.904282      0.993487       1.02855       1.07593
  48   7 2456.4936    1.7824  1.3555 11.0042  0.0000  0.0179   0.0206   0.0467    0.0923   0.0000   442.5446      0.767974       22.3188       2.82678      -1.94533     -0.334157      0.611548      0.831724      0.926907       1.01132       1.06395       1.09032
  48   8 2642.4763    2.5218  1.3460 11.6016  0.0000  0.0172   0.0293   0.0471    0.1114   0.0000   442.0268       3.85970       20.5822      0.559274      -1.96999      0.864003      0.596315      0.797687      0.866603      0.976760       1.02871       1.08879
  48   9 2826.5459    3.3495  1.2299 12.3495  0.0000  0.0166   0.0403   0.0426    0.1057   0.0000   442.0715       3.09480       23.4434       1.59245      -2.27553     -0.436129      0.581162      0.740715      0.866159      0.960736      0.976449      0.984356
  48  10 3007.8285    4.0987  1.2839 12.6775  0.0000  0.0170   0.0482   0.0452    0.1183   0.0000   441.4921       3.76393       21.7438       2.08819      -2.54439     0.0236448      0.559036      0.767207      0.852410      0.939735      0.973720       1.00242
  48  11 3185.9849    4.2493  1.5377 12.6510 -0.0040  0.0185   0.0451   0.0491    0.0881   0.0000   441.5679       6.40195       20.7039       2.47756      -4.50601      -2.15354      0.617502      0.842556      0.937968       1.04664       1.05270       1.07349
  48  12 3361.9778    3.5990  2.4238 12.4769  0.0000  0.0241   0.0306   0.0646    0.0505   0.0000   440.5369       6.94927       18.9112       3.88584      -3.10918       1.79160      0.818755       1.06972       1.22487       1.33384       1.39755       1.42359
  48  13 3536.5563    2.8710  3.9496 11.7345  0.0000  0.0326   0.0188   0.0849    0.0395   0.0000   441.3613       6.01526       22.5837       3.96439       1.98790      -1.16656       1.08581       1.44058       1.62775       1.80524       1.88446       1.92107
  48  14 3709.1470    2.2991  6.0514 11.3097  0.0000  0.0445   0.0125   0.1213    0.0346   0.0000   440.1854       9.90325       21.4772       3.27362      0.359875       3.76022       1.48489       1.97025       2.21874       2.42624       2.56208       2.56270
  48  15 3879.4492    1.8329  8.7322 11.0728  0.0005  0.0631   0.0085   0.1745    0.0315   0.0000   442.5108       5.22545       19.8287      -2.39763      -1.28077      0.798617       2.09819       2.83030       3.16320       3.47255       3.56010       3.69391
  48  16 4047.3684    1.4731 11.7851 10.8409 -0.0004  0.0871   0.0063   0.2343    0.0280   0.0000   441.7796       8.03345       9.37979       7.43085      0.670373       2.22239       2.88976       3.84277       4.34447       4.72576       4.91364       5.08730
  49   2 1398.5387    0.1379  0.1301 10.0733  0.0000  0.0104   0.0066   0.0203    0.0187   0.0000   442.1665     -0.689285       21.6723      0.672314      -3.72852      0.248955      0.425750      0.640468      0.633810      0.751150      0.815768      0.793866
  49   3 1649.3326    0.2987  0.2757 10.0469  0.0000  0.0089   0.0079   0.0235    0.0232   0.0000   442.0744      0.438511       22.3109     0.0508438      -2.54146     0.0324510      0.287595      0.393310      0.439147      0.484933      0.478853      0.478378
  49   4 1869.9784    0.5023  0.5882 10.1049  0.0000  0.0125   0.0091   0.0335    0.0379   0.0000   442.0884     -0.128473       21.9321      0.209811      -1.52164     -0.973607      0.424765      0.559225      0.626145      0.679885      0.721403      0.707548
  49   5 2080.0475    0.8068  0.9034 10.2049  0.0000  0.0151   0.0115   0.0378    0.0635   0.0000   442.0867      0.843192       20.4938       1.50162      -2.71599      0.230386      0.509816      0.649998      0.763005      0.831102      0.817721      0.880063
  49   6 2281.3500    1.2576  1.1982 10.5961  0.0000  0.0170   0.0159   0.0452    0.0956   0.0000   441.8358       2.08299       21.2168       1.09773      -4.05468       1.21781      0.561658      0.746757      0.822106      0.907180      0.948577      0.989152
  49   7 2472.8276    1.8389  1.3341 11.2749  0.0000  0.0178   0.0218   0.0472    0.0919   0.0000   441.1520       3.03111       20.8883      -1.47637      -2.22021     -0.237727      0.616317      0.815524      0.904232      0.991381       1.03049       1.05495
  49   8 2659.8612    2.6440  1.2756 11.8271 -0.0029  0.0173   0.0308   0.0433    0.0958   0.0000   441.0625       1.66009       21.0969       1.87337      -3.34271    0.00395831      0.553786      0.773604      0.854863      0.947010       1.00677       1.03190
  49   9 2844.9067    3.3833  1.2810 12.4562  0.0000  0.0170   0.0405   0.0447    0.1042   0.0000   441.5818       4.15737       22.0107       1.19672      -2.12147      0.306999      0.575623      0.794188      0.851658      0.995151       1.04488       1.04311
  49  10 3026.8650    4.2132  1.2848 12.3229  0.0000  0.0165   0.0482   0.0423    0.1571   0.0000   442.3253       2.84675       21.3587       2.01790      -4.53019      0.832332      0.555831      0.735056      0.833707      0.932609      0.979488       1.00294
  49  11 3205.7410    4.1869  1.5866 12.7632  0.0000  0.0188   0.0441   0.0499    0.0849   0.0000   442.2099       4.83365       20.3895       1.65838      -1.25796      0.257104      0.635593      0.849378      0.934049       1.01119       1.02526       1.06645
  49  12 3382.6007    3.5438  2.5233 12.3819  0.0000  0.0245   0.0291   0.0650    0.0494   0.0000   442.7990       5.56690       20.7486       3.37277      -1.25510     -0.960954      0.810995       1.07928       1.19880       1.32306       1.38894       1.42417
  49  13 3557.9421    2.7450  4.0970 11.9589 -0.0001  0.0339   0.0181   0.0908    0.0342   0.0000   439.9041       1.33000       22.2918       4.64775      -2.24243      -3.09861       1.10085       1.47770       1.67301       1.81793       1.90566       1.97905
  49  14 3731.4590    2.2209  6.2743 11.4149  0.0001  0.0463   0.0120   0.1262    0.0319   0.0000   441.8633       8.38645       22.3997       2.93653       2.83979       1.79374       1.55795       2.08217       2.36311       2.54458       2.71229       2.78139
  49  15 3902.8548    1.7769  8.9529 11.0668 -0.0007  0.0647   0.0080   0.1792    0.0308   0.0000   444.0466       9.24885       18.9715       5.58051     -0.150020     -0.206446       2.12176       2.80466       3.17206       3.40248       3.62481       3.68292
  50   2 1409.9511    0.1413  0.1718 10.0365  0.0000  0.0104   0.0061   0.0240    0.0190   0.0000   442.1724     -0.588831       21.6572      0.136180      -2.85369      0.675346      0.319005      0.463061      0.485547      0.534805      0.540724      0.557852
  50   3 1661.6275    0.3076  0.2751 10.0374  0.0000  0.0085   0.0079   0.0223    0.0237   0.0000   441.6387     -0.379513       20.8063     -0.154648      -4.09528      0.566039      0.281777      0.359622      0.430781      0.423098      0.470538      0.461046
  50   4 1883.2814    0.5289  0.5715 10.1370  0.0000  0.0129   0.0095   0.0308    0.0381   0.0000   440.5414     0.0262230       22.3905       1.15393      -2.52229      0.104875      0.403622      0.547059      0.627791      0.667844      0.702371      0.718536
  50   5 2094.6878    0.8587  0.8029 10.3092  0.0000  0.0137   0.0125   0.0348    0.0615   0.0000   441.3348      0.273672       21.1107      0.250107      -4.00514      -2.16510      0.463540      0.608787      0.688932      0.748688      0.802525      0.786006
  50   6 2296.7410    1.3254  1.1778 10.5794  0.0000  0.0160   0.0165   0.0447    0.1009   0.0000   441.2262       2.07833       21.1454       1.20764      -1.89242     -0.581672      0.539503      0.707432      0.769032      0.855869      0.880502      0.881446
  50   7 2489.0391    1.9068  1.3541 11.1814  0.0000  0.0174   0.0213   0.0453    0.0851   0.0000   442.2459       1.47630       22.4340     -0.744524      -4.15319     0.0858299      0.574993      0.748938      0.840263      0.928018      0.992592      0.988007
  50   8 2677.0967    2.6051  1.2807 12.0171  0.0005  0.0173   0.0306   0.0440    0.0846   0.0000   442.7924      0.502949       20.9550      0.591279      -1.73896       1.25465      0.586916      0.783494      0.880073      0.955035       1.01891       1.02601
  50   9 2863.0543    3.5748  1.1514 12.6552  0.0000  0.0160   0.0441   0.0407    0.1052   0.0000   441.1158       3.60650       22.0937       2.35747      -1.24740      -1.10739      0.544773      0.717171      0.788543      0.897988      0.940497      0.962869
  50  10 3045.7391    4.2046  1.2682 13.0574  0.0000  0.0164   0.0495   0.0456    0.0911   0.0000   441.4950       3.54585       20.7324     -0.477792      -2.47797     -0.102681      0.535084      0.709556      0.779948      0.852384      0.904770      0.913652
  50  11 3225.3840    4.1192  1.6274 12.7398  0.0000  0.0189   0.0417   0.0494    0.0748   0.0000   440.3794       3.67908       20.1929       2.40299      -3.99463      0.981651      0.619097      0.830812      0.937473       1.00416       1.04940       1.07227
  50  12 3403.0823    3.4613  2.5797 12.4608  0.0000  0.0247   0.0281   0.0661    0.0452   0.0000   441.1666       5.30773       18.4803      0.484211      0.615211      -1.52291      0.814547       1.09040       1.22791       1.33565       1.39509       1.45047
  50  13 3579.1964    2.7147  4.4349 11.6593  0.0000  0.0346   0.0168   0.0931    0.0384   0.0000   440.5321       7.23588       18.6438       6.32503      -3.23630      -2.09924       1.14412       1.52030       1.72261       1.87331       1.99137       2.02516
  50  14 3753.6304    2.1469  6.5658 11.3877 -0.0007  0.0487   0.0112   0.1310    0.0322   0.0000   441.9736       10.8727       21.7151       3.95425       3.65284      -3.07958       1.55483       2.09353       2.37893       2.57899       2.68509       2.73865
  50  15 3925.8854    1.7576  9.9186 10.9700  0.0008  0.0715   0.0073   0.1912    0.0310   0.0000   439.0616       11.9767       17.8064       10.2666       1.57303       4.59858       2.27332       3.06034       3.49772       3.78259       4.01857       4.07123
  51   2 1421.2881    0.1532  0.1357 10.0803  0.0000  0.0088   0.0065   0.0183    0.0185   0.0000   441.9405     -0.513459       22.0888    0.00651168      -2.62028      0.223009      0.276925      0.398515      0.432848      0.430369      0.470219      0.453612
  51   3 1673.7270    0.3169  0.3416  9.9889  0.0000  0.0100   0.0074   0.0247    0.0249   0.0000   442.0437     -0.387688       22.5852     -0.623061      -4.47126    -0.0195677      0.309325      0.399973      0.451956      0.503195      0.506022      0.519274
  51   4 1896.4801    0.5766  0.5575 10.1785  0.0000  0.0118   0.0101   0.0293    0.0390   0.0000   441.8460      0.147207       22.0256    -0.0842158      -2.88251     -0.266736      0.370507      0.503408      0.555164      0.623500      0.679906      0.670606
  51   5 2109.1965    0.8709  0.9444 10.3054  0.0000  0.0152   0.0120   0.0384    0.0652   0.0000   442.2861    -0.0578862       22.0438       1.25325      -3.47851       2.07964      0.472455      0.628258      0.716010      0.800861      0.858022      0.873753
  51   6 2312.0058    1.3478  1.2059 10.7557  0.0000  0.0168   0.0167   0.0454    0.0950   0.0000   441.0864       1.35738       22.1982      0.885913      -2.78182      -1.20711      0.547232      0.732762      0.824977      0.919446      0.944007      0.944644
  51   7 2505.1101    2.0298  1.3863 11.0744  0.0000  0.0175   0.0223   0.0451    0.1041   0.0000   442.9601       1.07570       19.8757      0.862842      -2.56631       1.56879      0.570289      0.774003      0.845358      0.941684      0.992470       1.01826
  51   8 2694.1964    2.7654  1.3579 11.8871  0.0000  0.0168   0.0308   0.0447    0.0912   0.0000   441.1219       3.46964       21.8662       1.54755      -3.06992     -0.642627      0.554802      0.710820      0.790201      0.880857      0.929687      0.948687
  51   9 2881.0318    3.6190  1.2530 12.5142  0.0000  0.0163   0.0420   0.0427    0.1059   0.0000   441.8865       3.43797       21.7005     -0.317244      -2.09531       2.63738      0.544572      0.726310      0.794498      0.868249      0.899245      0.951363
  51  10 3064.4804    4.3164  1.2561 13.0329  0.0000  0.0164   0.0505   0.0434    0.0986   0.0000   441.3383       3.65071       20.5695       1.05252      -1.64486      -1.48832      0.541502      0.725521      0.798128      0.880245      0.923589      0.966391
  51  11 3244.8227    4.0365  1.7698 12.9124 -0.0000  0.0199   0.0396   0.0529    0.0610   0.0000   440.8250       4.84706       22.7340       3.15751      -1.00384      0.684686      0.644610      0.868313      0.954282       1.06194       1.11106       1.15644
  51  12 3423.3985    3.3150  2.9055 12.2721  0.0000  0.0266   0.0248   0.0689    0.0433   0.0000   441.5381       5.17165       21.1549       4.44169      -1.28534      -3.62307      0.862378       1.16844       1.27563       1.43094       1.49708       1.55492
  51  13 3600.2347    2.6507  4.5818 11.7056  0.0000  0.0352   0.0160   0.0956    0.0352   0.0000   440.6048       6.10604       18.0116       2.15014      -1.85781      -1.78930       1.13044       1.51621       1.68871       1.85135       1.95212       1.99409
  51  14 3775.5303    2.1593  7.5033 11.2151  0.0015  0.0535   0.0101   0.1430    0.0345   0.0000   441.1457       4.42396       24.2738       7.38376      -3.76430       1.08733       1.69890       2.24926       2.55822       2.79064       2.90482       3.01801
  51  15 3948.7994    1.6886 10.1079 10.9978  0.0000  0.0727   0.0070   0.1993    0.0299   0.0000   441.1147       4.33697       24.7295       5.81681      -5.65370      0.451388       2.25334       3.02500       3.40710       3.69353       3.91671       3.93297
  52   1 1129.5275    0.0807  0.1000 10.2108  0.0000  0.0154   0.0072   0.0289    0.0172   0.0000   441.6239      0.826221       21.9330      -1.55484      -2.53411      0.418623      0.454091      0.556180      0.696026      0.782450      0.684196      0.790339
  52   2 1432.4631    0.1514  0.1718 10.0449  0.0000  0.0116   0.0062   0.0258    0.0190   0.0000   441.8213     -0.691884       22.6862      0.667788      -3.66219     -0.285805      0.452770      0.745444      0.843865      0.970370       1.07926      0.851373
  52   3 1685.6752    0.3390  0.3187 10.0208  0.0000  0.0094   0.0079   0.0219    0.0247   0.0000   442.2552     -0.208403       21.9937      0.473229      -3.13306     -0.120418      0.304525      0.385583      0.413310      0.490770      0.529525      0.538359
  52   4 1909.5279    0.5584  0.6648 10.1449  0.0000  0.0133   0.0092   0.0333    0.0408   0.0000   441.2804      0.547061       21.5118      0.906615      -3.88845     -0.537185      0.419512      0.525886      0.623415      0.683432      0.731241      0.734722
  52   5 2123.5115    0.9334  0.8947 10.3454  0.0000  0.0141   0.0128   0.0369    0.0649   0.0000   441.6047     -0.160392       21.0563       1.39994      -2.31759    0.00879159      0.464585      0.625922      0.708274      0.765711      0.804191      0.790560
  52   6 2327.0559    1.3819  1.2772 10.8230  0.0000  0.0173   0.0164   0.0462    0.0836   0.0000   442.2592      0.835495       20.6531     -0.803039      -3.40417      0.263738      0.537884      0.716607      0.775218      0.854604      0.889792      0.910750
  52   7 2520.9663    2.0406  1.3426 11.4481  0.0000  0.0175   0.0232   0.0456    0.0913   0.0000   442.6639       2.12865       22.9050      0.729099      -1.86302      0.677023      0.570071      0.760207      0.855264      0.917082      0.968204       1.01210
  52   8 2711.1471    2.8681  1.3553 11.6760  0.0000  0.0165   0.0310   0.0434    0.1061   0.0000   442.7169       1.65432       21.5586       1.66469      -2.04550       1.11288      0.532976      0.705299      0.776801      0.874369      0.912616      0.911573
  52   9 2898.8858    3.7397  1.2872 12.1764  0.0000  0.0158   0.0416   0.0418    0.1224   0.0000   441.4407       2.00429       21.7167      0.701210      -1.84334     -0.570933      0.514104      0.672796      0.755078      0.835143      0.866026      0.885965
  52  10 3082.9941    4.2901  1.3368 12.8042  0.0000  0.0169   0.0477   0.0429    0.1079   0.0000   443.3154       4.37432       22.7642    -0.0599302      -2.95890      0.323620      0.542761      0.713466      0.784983      0.877165      0.899337      0.938163
  52  11 3264.1696    4.0143  1.8511 12.6307  0.0000  0.0202   0.0375   0.0516    0.0683   0.0000   442.7010       5.77735       19.1022       3.20962      -3.79234       2.36439      0.633866      0.864951      0.957938       1.04623       1.09686       1.12619
  52  12 3443.4893    3.2982  2.9818 12.3819 -0.0002  0.0267   0.0245   0.0713    0.0398   0.0000   442.4119       5.28351       20.1260       2.90202      0.854832      0.883555      0.823828       1.09386       1.24546       1.37341       1.44480       1.47857
  52  13 3621.0772    2.5825  4.6982 11.6807 -0.0001  0.0360   0.0153   0.0973    0.0350   0.0000   440.6567       6.27802       17.8497       3.47435      -2.30276      -3.13086       1.10498       1.47770       1.65219       1.81731       1.87021       1.96808
  52  14 3797.2549    2.0686  7.5767 11.2017  0.0000  0.0542   0.0095   0.1493    0.0342   0.0000   442.1679       9.01459       23.2676       3.11382      -1.44208      -2.07290       1.68809       2.23512       2.53191       2.75214       2.86009       2.91683
  52  15 3971.3907    1.6332 10.5590 11.0511 -0.0004  0.0772   0.0068   0.2084    0.0285   0.0000   440.5297       9.25519       21.9508       6.72059      -4.67919       7.04024       2.34197       3.14569       3.57337       3.87113       4.01802       4.17541
  53   2 1443.4816    0.1691  0.1619 10.0602  0.0000  0.0084   0.0064   0.0193    0.0187   0.0000   441.9771      0.436087       21.9909      0.104472      -3.43071     -0.513771      0.265916      0.332528      0.354097      0.387403      0.433703      0.432855
  53   3 1697.4934    0.3368  0.3105 10.1069  0.0000  0.0091   0.0079   0.0219    0.0239   0.0000   442.4067     0.0901695       21.6703      0.731874      -3.69032      -1.24728      0.290301      0.364240      0.401997      0.458957      0.490747      0.490699
  53   4 1922.5002    0.5941  0.7416 10.0809  0.0000  0.0135   0.0093   0.0365    0.0449   0.0000   441.8792     -0.100666       22.6424     -0.660744      -2.90051      0.962118      0.392345      0.513732      0.588522      0.666698      0.673534      0.701366
  53   5 2137.7290    0.9436  1.0126 10.1710  0.0000  0.0150   0.0121   0.0383    0.0770   0.0000   442.6065     0.0428653       21.6391       1.33962      -3.94228     -0.274764      0.454031      0.615543      0.681488      0.746719      0.759740      0.807159
  53   6 2342.0124    1.4613  1.2786 10.7889  0.0000  0.0171   0.0170   0.0453    0.0927   0.0000   441.8667       1.12704       20.2762     0.0324274      -2.33717     -0.863202      0.520033      0.720757      0.794766      0.860095      0.909827      0.918082
  53   7 2536.7330    2.0943  1.4338 11.3341  0.0000  0.0177   0.0225   0.0458    0.0852   0.0000   442.3333       1.49138       21.2572       2.73952      -2.07757      -1.01447      0.540377      0.750300      0.814413      0.906057      0.949357      0.987397
  53   8 2727.9921    2.8955  1.3161 12.0532  0.0000  0.0165   0.0323   0.0434    0.0955   0.0000   441.2872       2.71844       21.6619       2.02326      -3.23629      0.270864      0.526173      0.701466      0.798835      0.887727      0.915224      0.952489
  53   9 2916.6070    3.8089  1.2390 12.5944  0.0000  0.0157   0.0439   0.0419    0.1085   0.0000   441.8619       2.29348       22.4276    -0.0528660      -2.24983      -1.82993      0.500931      0.657252      0.737926      0.827559      0.856549      0.871538
  53  10 3101.4974    4.2361  1.3666 12.9168  0.0000  0.0170   0.0463   0.0442    0.0890   0.0000   441.8673       3.54895       20.9527       3.79161      -3.27982      -1.36990      0.521657      0.717557      0.800504      0.882445      0.920424      0.958049
  53  11 3283.2911    4.0017  2.0448 12.5588  0.0000  0.0209   0.0350   0.0546    0.0631   0.0000   440.0555       4.67005       21.5832       2.10309      -2.31038      0.176036      0.660594      0.895583      0.995750       1.08753       1.14476       1.15816
  53  12 3463.3975    3.2021  3.0985 12.2988 -0.0000  0.0269   0.0230   0.0725    0.0392   0.0000   442.0798       6.73786       22.4569       3.47631      -3.15436     -0.488572      0.817151       1.08781       1.21605       1.34311       1.42104       1.45291
  53  13 3641.8795    2.5721  5.3781 11.4749  0.0001  0.0387   0.0139   0.1043    0.0370   0.0000   440.1060       5.56891       22.9718       3.36296      -3.91968       2.13692       1.18127       1.58727       1.75014       1.91603       2.03270       2.10255
  53  14 3818.5194    2.0127  8.1150 11.2118 -0.0014  0.0578   0.0089   0.1588    0.0333   0.0000   444.8931       6.43525       21.2567       8.87490      -1.61767      -4.95691       1.74504       2.35796       2.63435       2.91012       3.04667       3.16488
  54   2 1454.3852    0.1720  0.1309 10.0644  0.0000  0.0069   0.0068   0.0173    0.0181   0.0000   442.2313     -0.645972       21.3223      0.285364      -2.95227      0.472361      0.209520      0.267159      0.307300      0.318543      0.362852      0.352397
  54   3 1709.1279    0.3603  0.3317 10.0427  0.0000  0.0095   0.0080   0.0216    0.0255   0.0000   442.1408     -0.913037       21.7720      0.606084      -3.48926     -0.119450      0.288248      0.379622      0.422495      0.485400      0.537292      0.547238
  54   4 1935.2972    0.6158  0.7086 10.1337  0.0000  0.0129   0.0095   0.0341    0.0445   0.0000   441.7077      0.131858       21.5121      0.138510      -2.50373     -0.657730      0.381630      0.493292      0.568117      0.622876      0.642263      0.656600
  54   5 2151.7627    0.9822  1.0188 10.3614  0.0000  0.0154   0.0127   0.0385    0.0735   0.0000   441.8009      0.915735       20.9826      0.373852      -3.55228      0.355131      0.442958      0.596184      0.661599      0.742343      0.759359      0.803431
  54   6 2356.7828    1.5217  1.3437 10.7353  0.0000  0.0170   0.0169   0.0450    0.0946   0.0000   442.6510      0.953174       22.3793     -0.448080      -2.96579     -0.924574      0.518421      0.663638      0.742926      0.826872      0.848258      0.883971
  54   7 2552.4132    2.1766  1.4803 11.2723 -0.0000  0.0175   0.0224   0.0457    0.0844   0.0000   442.0458       2.17113       22.9597      0.329128     -0.646988     0.0850647      0.533993      0.708587      0.811269      0.873189      0.910581      0.933779
  54   8 2744.7045    2.9423  1.3044 12.0744  0.0000  0.0162   0.0326   0.0430    0.0955   0.0000   440.6982       2.08429       21.2287       1.41183      -2.27417     -0.573413      0.496228      0.660257      0.713643      0.807562      0.819124      0.876252
  54   9 2934.1383    4.0007  1.2629 12.6592  0.0000  0.0161   0.0450   0.0413    0.1123   0.0000   442.3157       2.99752       21.0801      0.871857      -3.28581     -0.461668      0.490099      0.650005      0.719527      0.817731      0.836420      0.854828
  54  10 3119.7242    4.3249  1.4363 12.9585  0.0000  0.0170   0.0455   0.0453    0.0807   0.0000   441.5286       5.58457       22.1298       1.44637      -3.23216       1.38062      0.507803      0.674999      0.770857      0.855914      0.879334      0.902044
  54  11 3302.3439    3.8479  2.1576 12.5787  0.0000  0.0214   0.0327   0.0564    0.0551   0.0000   441.4315       4.47772       21.9703       1.90497     0.0594468    -0.0755596      0.643717      0.846451      0.956482       1.04945       1.10208       1.12365
  54  12 3483.2014    3.1298  3.3996 12.0547 -0.0000  0.0280   0.0211   0.0750    0.0407   0.0000   441.6447       4.68285       22.5768       5.38992      -2.85943      -2.61048      0.842674       1.12722       1.23796       1.37583       1.45040       1.48593
  54  13 3662.3823    2.4473  5.5524 11.5587 -0.0000  0.0407   0.0131   0.1107    0.0347   0.0000   440.5188       6.50068       20.1067      0.515824      -2.11681      0.176879       1.21601       1.64478       1.85397       2.01124       2.13335       2.20279
  54  14 3839.8878    1.9927  8.3671 11.1957  0.0026  0.0585   0.0086   0.1601    0.0329   0.0000   441.9207       13.1459       19.1435       3.41931      0.652137       2.13063       1.75341       2.30591       2.62537       2.85058       3.06054       3.13556
  55   1 1156.9387    0.0481  0.0172 10.2149 -0.0493  0.0123   0.0077   0.0078    0.0160   0.0000   440.5551     -0.367948       22.2419       1.30568      -3.59849     -0.290869      0.391804      0.562415      0.621897      0.669399      0.929519      0.623501
  55   2 1465.1604    0.1757  0.1453 10.0552  0.0000  0.0068   0.0066   0.0189    0.0181   0.0000   441.8054     -0.508999       22.3820     -0.506043      -3.65492      0.154917      0.215775      0.273475      0.313735      0.366033      0.403522      0.416201
  55   3 1720.6118    0.3662  0.4361  9.9953  0.0000  0.0108   0.0074   0.0280    0.0273   0.0000   442.5607     0.0970261       21.6314      0.493357      -2.94541      0.363156      0.310175      0.434984      0.465008      0.530523      0.574516      0.608455
  55   4 1948.0205    0.6544  0.7171 10.0570  0.0000  0.0125   0.0098   0.0321    0.0465   0.0000   442.1099     -0.442481       22.3257    -0.0775382      -2.27787      0.494313      0.371905      0.480277      0.560167      0.614161      0.644834      0.698416
  55   5 2165.6704    0.9971  0.9747 10.4297  0.0000  0.0145   0.0129   0.0378    0.0662   0.0000   441.8196       1.65699       22.0569      0.646759      -1.88489      0.380466      0.410033      0.556757      0.622014      0.686769      0.703403      0.710700
  55   6 2371.3826    1.5224  1.4052 10.7960  0.0000  0.0173   0.0166   0.0460    0.0830   0.0000   443.0431       1.70029       21.1966       2.12898      -1.44817     -0.830938      0.508456      0.676325      0.764972      0.856553      0.873045      0.915603
  55   7 2567.9746    2.2072  1.3591 11.4466  0.0000  0.0168   0.0240   0.0439    0.0898   0.0000   441.6927       2.19527       22.5811     -0.612038      -4.09019     -0.536248      0.494287      0.666997      0.750178      0.830742      0.846824      0.899451
  55   8 2761.2559    3.0695  1.3539 11.9973  0.0000  0.0162   0.0326   0.0423    0.0929   0.0000   442.6680       3.80379       21.4192       1.59135      -2.68483       1.85783      0.489445      0.651781      0.728616      0.807943      0.833141      0.867893
  55  10 3137.8077    4.3712  1.4202 12.9668  0.0000  0.0166   0.0458   0.0445    0.0796   0.0000   440.8930       4.76834       22.6019       1.29941      -4.17046      -2.77226      0.499294      0.661049      0.728633      0.817929      0.836805      0.878076
  55  11 3321.2122    3.8050  2.2383 12.5326  0.0000  0.0215   0.0315   0.0581    0.0543   0.0000   442.3356       5.37264       20.2837       1.09031     -0.623155       1.29918      0.648884      0.868396      0.967557       1.06362       1.12551       1.14734
  55  12 3502.8221    3.0450  3.5644 12.0580 -0.0000  0.0293   0.0201   0.0770    0.0388   0.0000   441.5876       6.39277       21.6926       3.13018      -1.66629       1.70737      0.859301       1.16206       1.29865       1.44109       1.51107       1.55783
  55  13 3682.7618    2.3971  5.9174 11.5422  0.0000  0.0425   0.0123   0.1153    0.0330   0.0000   444.0185       3.04200       15.4374       5.43921       5.54954      -2.28870       1.25666       1.64903       1.87475       2.05487       2.17965       2.26635
  55  14 3861.0579    1.8821  9.0655 11.2491 -0.0023  0.0653   0.0079   0.1771    0.0301   0.0000   440.2045       5.32836       19.8103      -2.24976      -1.95555     0.0246739       1.84840       2.51910       2.82767       3.11015       3.30488       3.34177
  56   1 1165.9189    0.0663  0.0581 10.2116  0.0000  0.0163   0.0079   0.0199    0.0163   0.0000   439.9124     -0.587955       22.1941       1.14137      -3.17766     -0.242410      0.461544      0.632622      0.692863      0.589159      0.753737      0.728825
  56   2 1475.7968    0.1797  0.1651 10.0472  0.0000  0.0075   0.0064   0.0201    0.0183   0.0000   442.4500     -0.312330       22.0452     -0.621913      -2.66932      0.368653      0.214478      0.340121      0.339032      0.401952      0.414492      0.437182
  56   3 1731.9875    0.3822  0.3740 10.0414  0.0000  0.0095   0.0079   0.0234    0.0264   0.0000   441.6159     -0.185907       21.7590     -0.341201      -1.94485      0.360571      0.279031      0.352502      0.408590      0.451855      0.486266      0.487711
  56   4 1960.6635    0.6548  0.7306 10.1982  0.0000  0.0130   0.0098   0.0337    0.0447   0.0000   442.1001     0.0829807       21.7832     -0.163143      -3.38197      0.138773      0.360077      0.479461      0.534573      0.591256      0.623795      0.654381
  56   5 2179.4438    1.0490  1.0955 10.3245  0.0000  0.0154   0.0129   0.0413    0.0823   0.0000   442.4934       1.06282       21.9326     -0.659203      -1.65065      0.701176      0.426389      0.587740      0.663404      0.731361      0.761965      0.801936
  56   6 2385.8376    1.5912  1.3362 10.9628  0.0000  0.0169   0.0175   0.0439    0.0817   0.0000   442.4390       2.06609       21.1441       1.37023      -2.14380      0.241244      0.485886      0.655535      0.712185      0.805981      0.848256      0.864973
  56   7 2583.3328    2.2841  1.3780 11.5040  0.0000  0.0167   0.0244   0.0441    0.0905   0.0000   440.4903       2.22946       21.7360       1.71471      -2.66276      -1.25192      0.486796      0.642734      0.700577      0.797525      0.834174      0.866968
  56   8 2777.7119    3.2053  1.3282 11.8758  0.0000  0.0160   0.0340   0.0410    0.1199   0.0000   442.0938       2.42443       21.3041       2.32910      -1.78446      -1.22963      0.471174      0.638978      0.700648      0.760017      0.795789      0.843595
  56   9 2968.7899    4.0769  1.3193 12.5984  0.0000  0.0154   0.0442   0.0433    0.1034   0.0000   442.3198       2.53853       21.7014       3.33286      -1.86256      0.316223      0.461154      0.621744      0.683346      0.767977      0.772281      0.834154
  56  10 3155.8190    4.3020  1.5227 12.9171  0.0000  0.0172   0.0436   0.0466    0.0777   0.0000   441.4814       5.34318       21.6671       2.04666      -1.22904      -1.77136      0.514553      0.682172      0.761703      0.869000      0.915953      0.926992
  56  11 3339.9493    3.7875  2.3073 12.4389  0.0000  0.0216   0.0303   0.0574    0.0551   0.0000   440.7800       5.64956       20.6025      0.563748      -3.70687     -0.488353      0.638820      0.830113      0.945287       1.05161       1.09876       1.12361
  56  12 3522.3073    2.9700  4.0588 11.8554  0.0000  0.0307   0.0179   0.0832    0.0379   0.0000   442.1073       6.83507       18.5875       2.71152      -1.83574       1.63868      0.897415       1.20164       1.36239       1.48615       1.61145       1.64588
  56  13 3702.9682    2.3475  6.4643 11.4731  0.0007  0.0455   0.0114   0.1245    0.0338   0.0000   441.7742       6.78858       20.6135       3.42272    -0.0110393      0.632700       1.31980       1.75199       2.00061       2.19736       2.28806       2.33785
  56  14 3881.8371    1.8429  8.9625 11.2872  0.0004  0.0664   0.0079   0.1739    0.0298   0.0000   442.3605       2.30135       16.2919       7.26945      -8.36986      -3.57376       1.85679       2.54031       2.79126       3.14240       3.24103       3.41031
  57   2 1486.3053    0.1728  0.1920 10.0283  0.0000  0.0089   0.0060   0.0207    0.0185   0.0000   442.0260     0.0474941       22.4466     -0.173648      -2.84714      0.406145      0.281549      0.415547      0.470640      0.553371      0.535780      0.594609
  57   3 1743.1994    0.3879  0.4143 10.0762  0.0000  0.0103   0.0078   0.0260    0.0267   0.0000   442.0675      0.347478       22.4930    -0.0447344      -3.75280     -0.655359      0.273034      0.386065      0.427147      0.489581      0.501099      0.530645
  57   4 1973.1453    0.6789  0.7885 10.0726  0.0000  0.0132   0.0096   0.0344    0.0508   0.0000   441.9832      0.611490       21.7364      0.960290      -3.21286      0.438405      0.371457      0.499095      0.549606      0.619962      0.628145      0.648825
  57   5 2193.0693    1.0498  1.0755 10.5804  0.0000  0.0156   0.0130   0.0400    0.0682   0.0000   442.7503     -0.101849       21.9554      0.503418      -2.73393     -0.728845      0.424611      0.598154      0.645805      0.747798      0.786317      0.823697
  57   6 2400.1604    1.6304  1.3548 10.9580  0.0000  0.0167   0.0176   0.0445    0.0802   0.0000   441.5529       1.04088       21.6033      0.125858      -3.02026      0.145750      0.482511      0.658938      0.723142      0.818295      0.877015      0.908540
  57   7 2598.6516    2.3744  1.4147 11.6578 -0.0038  0.0168   0.0246   0.0444    0.0761   0.0000   440.7506       2.78226       20.9670      0.856166      -1.67321       1.45675      0.482238      0.648676      0.738493      0.790273      0.817125      0.842186
  57   8 2794.0510    3.2518  1.2744 11.9476  0.0000  0.0151   0.0354   0.0421    0.1282   0.0000   442.3028       3.66147       21.6763       1.91272      -3.56729     -0.997966      0.435569      0.581339      0.643136      0.724815      0.750055      0.782734
  57   9 2985.9049    4.1102  1.3305 12.7974  0.0000  0.0159   0.0445   0.0425    0.0950   0.0000   442.0062       3.05127       21.3718       1.20474      -2.86219     -0.380228      0.470182      0.615862      0.694972      0.774248      0.805275      0.844249
  57  10 3173.6423    4.3520  1.5875 12.7189  0.0000  0.0175   0.0422   0.0456    0.0848   0.0000   442.3182       5.51812       20.4686       2.99447      -2.23229     -0.913476      0.506665      0.665700      0.771754      0.836119      0.893418      0.910730
  57  11 3358.5590    3.6680  2.4351 12.5907  0.0000  0.0224   0.0288   0.0605    0.0462   0.0000   442.1957       4.64917       20.5826       1.95800      -1.25580     -0.153581      0.650788      0.870067      0.979585       1.07724       1.12172       1.16426
  57  12 3541.6350    2.8604  3.9989 11.9691  0.0000  0.0311   0.0176   0.0840    0.0362   0.0000   444.2021       4.84252       19.0085       3.32528      0.464249       1.12376      0.890715       1.20147       1.34075       1.48368       1.57474       1.60512
  57  13 3723.0875    2.2616  6.5324 11.5018 -0.0013  0.0467   0.0109   0.1256    0.0329   0.0000   444.1680       4.65524       23.0373       7.07537      -6.11776      -2.25597       1.30227       1.78087       1.97186       2.15177       2.28102       2.35606
  57  14 3902.7674    1.7919  9.7367 11.2982 -0.0011  0.0699   0.0074   0.1901    0.0283   0.0000   443.0032       6.29539       23.5421      -3.80665      -1.22397       2.23723       1.95828       2.64462       2.98503       3.28710       3.47060       3.54202
  58   1 1183.5239    0.0859  0.0843 10.1622  0.0000  0.0112   0.0064   0.0203    0.0162   0.0000   440.7969      0.662387       22.4342     -0.694671      -3.94945      0.783304      0.311115      0.440213      0.454683      0.520099      0.591772      0.612050
  58   2 1496.6844    0.1921  0.1956 10.0552  0.0000  0.0080   0.0062   0.0208    0.0186   0.0000   442.5788     0.0555442       22.9140     -0.424249      -2.46990      -1.03436      0.229672      0.313070      0.362798      0.420805      0.437876      0.422941
  58   3 1754.3177    0.4096  0.4794 10.0272  0.0000  0.0109   0.0076   0.0285    0.0289   0.0000   442.4423     -0.393626       22.3866     -0.328771      -3.69869      0.555039      0.299393      0.383995      0.426771      0.462497      0.496015      0.533422
  58   4 1985.5510    0.6939  0.8112 10.2043  0.0000  0.0134   0.0098   0.0355    0.0488   0.0000   442.1535      0.810230       22.1430       1.19992      -3.28287     0.0904482      0.370637      0.490320      0.549524      0.587811      0.636182      0.653317
  58   5 2206.5085    1.1149  1.2095 10.2564  0.0009  0.0157   0.0128   0.0429    0.0903   0.0000   441.7744      0.504448       21.7421      0.953123      -3.55772       1.18247      0.428510      0.585871      0.652379      0.713349      0.762506      0.787265
  58   6 2414.3349    1.7054  1.4867 10.9321  0.0000  0.0174   0.0173   0.0450    0.0762   0.0000   442.1446       2.19045       22.7262       1.34593      -2.86122      -1.63362      0.481380      0.636845      0.722869      0.793879      0.825652      0.863168
  58   7 2613.8158    2.4362  1.4814 11.4103 -0.0000  0.0172   0.0240   0.0431    0.0898   0.0000   442.3816       1.81695       19.6130      0.859813     -0.446525      0.633296      0.472230      0.651511      0.717655      0.817558      0.827966      0.872477
  58   8 2810.2596    3.3308  1.3100 12.5088  0.0000  0.0161   0.0361   0.0422    0.0837   0.0000   442.0665       3.75245       21.6519       1.42528      -3.43745     -0.886918      0.441455      0.604677      0.668344      0.761995      0.759764      0.814317
  58   9 3002.8942    4.2518  1.2738 12.7340  0.0000  0.0155   0.0458   0.0400    0.1113   0.0000   442.3555       5.10549       21.9419       1.75413      -1.77308     -0.796938      0.437769      0.601379      0.664852      0.722678      0.752943      0.777960
  58  10 3191.3014    4.2837  1.6156 12.8970 -0.0000  0.0177   0.0411   0.0467    0.0707   0.0000   443.3983       4.77531       22.9263       1.18484      -3.53040     -0.495691      0.510118      0.692247      0.756313      0.845423      0.895034      0.918019
  58  11 3377.0211    3.6243  2.5433 12.4633  0.0000  0.0227   0.0273   0.0609    0.0468   0.0000   442.0070       5.92714       23.1530       2.80219      -1.70658       1.38671      0.633336      0.837723      0.956856       1.04297       1.10133       1.14751
  58  12 3560.8919    2.8641  4.5868 11.6499  0.0004  0.0331   0.0157   0.0881    0.0386   0.0000   441.4370       4.68750       22.0925       6.59567      -1.13030       1.25874      0.921082       1.23346       1.39279       1.51148       1.60991       1.63930
  58  13 3742.9603    2.2598  6.9186 11.4422  0.0013  0.0484   0.0104   0.1316    0.0339   0.0000   440.9858       5.56800       21.5260       8.55571      -5.02414     -0.380995       1.34256       1.81321       1.99789       2.22737       2.33251       2.43314
  58  14 3923.2315    1.7449 10.0015 11.2554  0.0000  0.0727   0.0071   0.1940    0.0288   0.0000   442.6349       5.15908       21.0708       1.96940     -0.768508       6.18834       1.98311       2.67344       3.03652       3.31914       3.49403       3.59829
  59   1 1192.2220    0.0804  0.0755 10.1776  0.0000  0.0110   0.0067   0.0222    0.0160   0.0000   440.9824    -0.0985571       22.3351      0.638581      -4.02127     -0.313075      0.295233      0.390161      0.483478      0.497290      0.608922      0.590364
  59   2 1506.9511    0.2004  0.2158 10.0291  0.0000  0.0085   0.0061   0.0214    0.0189   0.0000   442.1110     -0.102475       21.5120      0.327911      -3.39255     -0.172738      0.230809      0.306682      0.373658      0.372813      0.439834      0.430755
  59   3 1765.2770    0.4292  0.4296 10.0357 -0.0002  0.0099   0.0081   0.0243    0.0291   0.0000   442.0818     -0.372670       22.2762      0.348643      -2.95742      -1.16690      0.275754      0.360969      0.403930      0.473475      0.482593      0.490909
  59   4 1997.8595    0.7217  0.7523 10.1853  0.0000  0.0123   0.0101   0.0321    0.0477   0.0000   442.9741      0.852584       21.1053      0.121050      -3.41285      0.603996      0.333294      0.429237      0.491745      0.543871      0.576145      0.577268
  59   5 2219.8733    1.1468  1.1570 10.5267  0.0000  0.0153   0.0135   0.0409    0.0790   0.0000   443.1487      0.784144       21.8542     -0.366286      -2.63584      0.795232      0.430119      0.578930      0.653630      0.733368      0.761478      0.792919
  59   6 2428.3991    1.7529  1.4201 11.1168  0.0000  0.0167   0.0181   0.0439    0.0723   0.0000   441.7672       1.24252       21.9424     0.0725078      -3.12730      0.350506      0.466945      0.623167      0.696636      0.769792      0.785620      0.801032
  59   7 2628.8710    2.5514  1.4380 11.5574  0.0000  0.0163   0.0255   0.0429    0.0900   0.0000   441.7365       2.00890       21.6643      0.271226      -3.32456      -1.27702      0.455901      0.602202      0.689474      0.757037      0.779214      0.801197
  59   8 2826.2982    3.4475  1.2984 12.5344  0.0000  0.0153   0.0367   0.0416    0.0799   0.0000   442.5981       2.66821       22.0086       2.19786      -1.94574      0.631601      0.441709      0.571619      0.627822      0.715181      0.753651      0.794401
  59   9 3019.6704    4.2497  1.2791 12.9254  0.0000  0.0155   0.0462   0.0407    0.1011   0.0000   442.1973       5.44395       20.6727       1.40696      -1.81925     -0.507935      0.436895      0.575369      0.646737      0.708869      0.744521      0.763166
  59  10 3208.9187    4.2915  1.7389 12.7353  0.0000  0.0181   0.0387   0.0470    0.0679   0.0000   442.1658       4.78251       21.0696       2.12735      -2.69129      -2.28055      0.517128      0.693065      0.771887      0.853735      0.903623      0.927835
  59  11 3395.3119    3.5422  2.7110 12.4531  0.0000  0.0235   0.0256   0.0630    0.0424   0.0000   442.0128       4.67558       20.9357       2.80257      -1.23373      -1.08251      0.642239      0.857569      0.957164       1.06546       1.09722       1.14145
  59  12 3579.9933    2.7499  4.5882 11.7843  0.0000  0.0338   0.0152   0.0904    0.0360   0.0000   440.1671       6.66712       21.2227       1.56655      -3.31528       2.80061      0.921232       1.24940       1.38828       1.52626       1.61770       1.66751
  59  13 3762.7592    2.1578  6.9994 11.5325 -0.0010  0.0494   0.0101   0.1354    0.0322   0.0000   443.3382       7.31303       26.0496      -2.42571       1.49969      -1.67636       1.35417       1.81914       2.06636       2.27401       2.38976       2.42923
  60   1 1200.8260    0.0876  0.0928 10.1706  0.0000  0.0128   0.0063   0.0222    0.0161   0.0000   441.0189      0.393955       21.8725     -0.730476      -3.25037       1.09703      0.285922      0.502828      0.504380      0.618920      0.543199      0.623910
  60   2 1517.1056    0.2068  0.2030 10.0400  0.0000  0.0093   0.0062   0.0188    0.0187   0.0000   442.2552     -0.471622       22.2795     -0.457537      -3.22367     -0.292441      0.316557      0.471834      0.550658      0.635826      0.627787      0.570216
  60   3 1776.1118    0.4430  0.4768 10.0071  0.0000  0.0106   0.0079   0.0254    0.0304   0.0000   441.7333      0.264895       22.4235      0.760006      -3.52847     0.0832089      0.295118      0.372318      0.444714      0.479693      0.490873      0.524143
  60   4 2010.0312    0.7361  0.8397 10.2005  0.0000  0.0135   0.0099   0.0341    0.0520   0.0000   442.0265    -0.0138195       23.3475     -0.283291      -3.57153       1.08471      0.360095      0.502734      0.543145      0.602178      0.647214      0.647444
  60   5 2233.0896    1.1855  1.1740 10.4510  0.0000  0.0153   0.0136   0.0402    0.0894   0.0000   442.1585       1.03645       22.6250       1.83875      -2.55872     -0.144482      0.418753      0.562552      0.643094      0.707568      0.742701      0.780593
  60   6 2442.2971    1.8003  1.4469 11.0313  0.0000  0.0166   0.0181   0.0436    0.0786   0.0000   441.2509      0.243229       22.4161       1.09430      -2.21264     -0.559967      0.469267      0.597547      0.701837      0.779192      0.804345      0.837442
  60   7 2643.8358    2.6223  1.4096 11.8278  0.0000  0.0161   0.0268   0.0426    0.0832   0.0000   441.9141       2.77859       21.5757       1.22524      -2.15935     -0.415323      0.449387      0.584273      0.674044      0.750442      0.779623      0.823301
  60   8 2842.2452    3.4715  1.3465 12.2095  0.0000  0.0156   0.0357   0.0407    0.1056   0.0000   442.7209       3.11861       22.6566       3.05233      -2.82981    -0.0247831      0.425862      0.569415      0.648734      0.710154      0.724338      0.764192
  60   9 3036.3781    4.2460  1.3386 12.9086 -0.0051  0.0160   0.0437   0.0400    0.0866   0.0000   441.5285       5.20605       22.0485       1.76990      -3.99463     -0.383859      0.438839      0.577855      0.632026      0.718745      0.758537      0.779244
  60  10 3226.3128    4.2011  1.7732 12.9612  0.0001  0.0182   0.0377   0.0492    0.0578   0.0000   441.5553       3.95446       21.9115       1.65081      -3.32288      0.101127      0.494595      0.657961      0.730316      0.832866      0.843785      0.870028
  60  11 3413.5993    3.4209  2.9431 12.4572  0.0000  0.0244   0.0238   0.0669    0.0394   0.0000   443.3715       5.74137       21.9865       1.70817     -0.600852       2.89480      0.671434      0.888459       1.00376       1.11460       1.17651       1.21572
  60  12 3598.9836    2.7328  4.9781 11.7416  0.0002  0.0355   0.0145   0.0953    0.0359   0.0000   442.4727       4.95542       18.5901      -1.26705     -0.398470       1.10070      0.965013       1.30012       1.46198       1.62143       1.70773       1.74377
  60  13 3782.4968    2.1262  7.2761 11.5570 -0.0001  0.0518   0.0097   0.1400    0.0318   0.0000   441.2960       8.49055       21.7831       1.55845    -0.0783172      0.525547       1.37650       1.85775       2.09972       2.31845       2.43267       2.50016
  61   1 1209.4218    0.0784  0.1468 10.1795  0.0000  0.0161   0.0065   0.0429    0.0163   0.0000   440.5289     -0.676214       23.1268     -0.110455      -3.19333      -1.05966      0.402770      0.534449      0.636043      0.663175      0.697127      0.695509
  61   2 1527.1225    0.2204  0.2419 10.0037  0.0000  0.0089   0.0060   0.0207    0.0192   0.0000   442.3902     0.0616650       22.0751     -0.237456      -3.24395      0.257557      0.234736      0.314380      0.384702      0.382235      0.427700      0.447692
  61   3 1786.8879    0.4354  0.5120 10.0708  0.0000  0.0105   0.0076   0.0288    0.0297   0.0000   442.0585     -0.627819       21.6398       1.05776      -3.40126       1.59899      0.301730      0.377171      0.441152      0.477840      0.506863      0.511830
  61   4 2022.1272    0.7551  0.9068 10.1929  0.0000  0.0141   0.0099   0.0360    0.0554   0.0000   442.4177      0.552632       22.4077     0.0820850      -2.83277       1.32171      0.359749      0.490882      0.535958      0.598976      0.628167      0.650095
  61   5 2246.1184    1.2246  1.2859 10.3400  0.0000  0.0157   0.0132   0.0431    0.0907   0.0000   442.6340      0.369732       21.9915      0.686723      -3.35581     -0.396370      0.420556      0.543513      0.621259      0.696619      0.723639      0.745185
  61   6 2456.1272    1.8467  1.4711 11.0779  0.0000  0.0164   0.0185   0.0452    0.0815   0.0000   442.1642       2.37550       20.8701       1.51288      -2.87937     -0.929699      0.457012      0.581484      0.661102      0.728116      0.768672      0.791398
  61   7 2658.6739    2.6263  1.4766 11.7390 -0.0015  0.0163   0.0256   0.0436    0.0772   0.0000   441.0682       2.76712       21.5333      0.435513      -1.97049      0.745620      0.457804      0.588006      0.680481      0.739597      0.809672      0.822938
  61   8 2858.0802    3.6255  1.3375 12.3538  0.0000  0.0152   0.0375   0.0417    0.1025   0.0000   442.3338       3.19149       20.9634       1.21742      -2.62539     -0.600108      0.425475      0.577837      0.636542      0.709618      0.739947      0.778851
  61   9 3052.9437    4.3368  1.3396 13.0162  0.0000  0.0156   0.0456   0.0421    0.0906   0.0000   441.8648       2.93673       21.4605       1.20920      -2.42527     -0.142258      0.425712      0.576225      0.621093      0.710133      0.730916      0.766754
  61  10 3243.6260    4.1872  1.9335 12.7583  0.0029  0.0186   0.0354   0.0503    0.0596   0.0000   442.3055       4.26731       22.4226      0.748247      -2.24474     -0.516909      0.507008      0.668579      0.754613      0.823844      0.889660      0.911113
  61  11 3431.7172    3.3901  3.1773 12.2482 -0.0002  0.0254   0.0221   0.0672    0.0404   0.0000   442.5111       6.08105       21.6577       3.32769      -4.15574       1.36070      0.675518      0.905331       1.00436       1.13230       1.18971       1.23080
  61  12 3617.8077    2.6130  5.2702 11.7327 -0.0000  0.0371   0.0135   0.1013    0.0349   0.0000   440.8687       7.92236       23.5685       5.58318      -1.12908      -1.53030      0.991800       1.32033       1.49495       1.64389       1.74617       1.84320
  61  13 3801.8408    2.0820  7.9978 11.5011  0.0006  0.0563   0.0088   0.1531    0.0305   0.0000   439.6779       4.42918       25.6986       2.92077       2.03689       5.53733       1.47430       2.01558       2.25534       2.52986       2.65357       2.74835
  62   1 1217.8370    0.0837  0.1285 10.1863  0.0000  0.0130   0.0063   0.0365    0.0161   0.0000   441.0036     -0.406745       22.5945     -0.325580      -3.56902     -0.181395      0.381909      0.429220      0.545119      0.538389      0.579474      0.614089
  62   2 1537.0202    0.2216  0.2226 10.0338  0.0000  0.0084   0.0062   0.0192    0.0189   0.0000   442.2269      0.109031       21.5101     -0.105490      -3.36232      0.866544      0.219115      0.338286      0.362173      0.471826      0.494134      0.551802
  62   3 1797.5028    0.4596  0.5254 10.0437  0.0000  0.0111   0.0078   0.0278    0.0314   0.0000   442.1039      0.457096       20.6883     -0.264765      -3.91972     -0.216464      0.285113      0.372427      0.441517      0.487329      0.503656      0.512346
  62   4 2034.1435    0.7695  0.8422 10.2568  0.0000  0.0131   0.0101   0.0332    0.0517   0.0000   442.1409      0.725460       22.0164     -0.756548      -3.67284     -0.323462      0.345484      0.464009      0.527103      0.578649      0.600003      0.621924
  62   5 2259.0862    1.2488  1.3279 10.5252  0.0000  0.0161   0.0133   0.0427    0.0775   0.0000   442.3290      0.900297       22.3170     -0.866285      -4.89044     0.0628324      0.425123      0.563450      0.634663      0.692174      0.734328      0.773749
  62   6 2469.7666    1.9264  1.4980 10.9557  0.0000  0.0167   0.0185   0.0429    0.0857   0.0000   442.1515      0.515867       22.2156       1.51075      -2.85764    -0.0600624      0.433755      0.585218      0.655338      0.717285      0.748416      0.763911
  62   7 2673.4654    2.7120  1.5462 11.5884  0.0002  0.0165   0.0254   0.0434    0.0921   0.0000   441.9524       1.69524       21.6776       1.71354      -3.23969      0.307045      0.454564      0.598475      0.676042      0.744424      0.809554      0.821340
  62   8 2873.7936    3.6831  1.3556 12.3244  0.0000  0.0154   0.0366   0.0394    0.0970   0.0000   442.6463       3.42844       21.3784      0.633340      -2.36171      -1.06953      0.410621      0.558457      0.628439      0.709335      0.755584      0.765036
  62   9 3069.3891    4.3503  1.4565 12.7484  0.0005  0.0159   0.0420   0.0419    0.0842   0.0000   442.4539       4.09540       21.6105      0.787255      -3.79756     -0.942825      0.420261      0.566852      0.638075      0.706372      0.741446      0.782283
  62  10 3260.8572    4.1266  2.0020 12.5465  0.0000  0.0187   0.0334   0.0508    0.0600   0.0000   440.7366       4.34038       22.0117       2.02480      -1.39814      0.284393      0.492239      0.660906      0.737896      0.822883      0.862706      0.906970
  62  11 3449.7364    3.2977  3.1883 12.3930  0.0000  0.0257   0.0219   0.0695    0.0376   0.0000   443.0024       5.79591       20.8996       3.05519      -1.46859     -0.177923      0.666893      0.894350      0.992460       1.11170       1.15561       1.21455
  62  12 3636.5547    2.6059  5.6630 11.6689  0.0002  0.0390   0.0127   0.1058    0.0347   0.0000   441.1812       3.78988       22.0513       5.92079     -0.623473       2.04342       1.02770       1.38370       1.53823       1.69345       1.78889       1.85291
  62  13 3821.2805    2.0059  8.4979 11.4921 -0.0005  0.0591   0.0083   0.1625    0.0297   0.0000   444.1974       8.91984       22.6193       6.12835      -1.79488      -4.10228       1.54802       2.04742       2.34405       2.62529       2.75327       2.84058
  63   1 1226.2451    0.0833  0.0837 10.1701  0.0000  0.0115   0.0064   0.0224    0.0155   0.0000   440.9520     -0.374203       21.2445     -0.329726      -3.47069      0.688409      0.253903      0.321401      0.467435      0.423889      0.445511      0.425400
  63   2 1546.7896    0.2402  0.2188 10.0206  0.0000  0.0070   0.0065   0.0194    0.0188   0.0000   441.8612     -0.642092       21.7276     0.0989567      -3.41673     -0.162805      0.198431      0.252933      0.284189      0.300718      0.334028      0.325002
  63   3 1808.0196    0.4693  0.5707 10.0232  0.0000  0.0114   0.0076   0.0282    0.0319   0.0000   442.5764     -0.738711       22.4442      0.688697      -3.92091      0.983424      0.282427      0.380510      0.433415      0.479502      0.522751      0.568147
  63   4 2046.0297    0.7902  0.9324 10.2883  0.0000  0.0137   0.0100   0.0361    0.0534   0.0000   442.3616      0.939103       21.9971     -0.255631      -2.92607     0.0376670      0.357464      0.462931      0.530841      0.574089      0.620235      0.639060
  63   5 2271.9009    1.2854  1.3380 10.5357  0.0000  0.0164   0.0134   0.0421    0.0799   0.0000   442.6534      0.230665       21.6528      0.492087      -2.79566      0.207663      0.404996      0.561018      0.642833      0.697256      0.721417      0.756746
  63   6 2483.3517    1.9626  1.5215 11.1693 -0.0002  0.0167   0.0187   0.0439    0.0746   0.0000   442.6846       1.33754       21.3260       1.34344      -3.23682     0.0734843      0.431968      0.566594      0.646188      0.720983      0.768517      0.798837
  63   7 2688.0815    2.7521  1.4941 11.8463  0.0000  0.0162   0.0261   0.0423    0.0761   0.0000   443.1223       2.85608       22.4598       2.26451      -2.71020     -0.196754      0.431935      0.575960      0.647743      0.726110      0.750484      0.790568
  63   8 2889.3767    3.8426  1.3612 12.3189  0.0000  0.0149   0.0379   0.0400    0.1013   0.0000   442.4475       2.97067       22.0427       1.89347      -2.86894     -0.189457      0.389678      0.514001      0.578531      0.642373      0.661325      0.692461
  63   9 3085.6939    4.4305  1.5159 12.6697  0.0000  0.0159   0.0413   0.0426    0.0849   0.0000   443.2329       3.66551       20.5763       2.03209      -2.91154      0.798303      0.415646      0.566979      0.627926      0.705752      0.724832      0.766263
  63  10 3277.9108    4.0451  2.1102 12.5710  0.0000  0.0195   0.0319   0.0512    0.0564   0.0000   442.0580       4.92256       21.3538       1.86518      -2.50115      -1.47990      0.499031      0.682953      0.751023      0.839509      0.871536      0.902122
  63  11 3467.5787    3.1865  3.3531 12.3692  0.0000  0.0266   0.0202   0.0716    0.0344   0.0000   442.8571       5.51767       21.8017       2.69463     -0.193673     -0.106403      0.671835      0.914938       1.03058       1.14335       1.20606       1.24914
  63  12 3655.2034    2.4863  5.8519 11.7477 -0.0000  0.0404   0.0121   0.1136    0.0332   0.0000   441.3045       5.50992       21.8288       3.68277      -6.32137      0.660556       1.02840       1.38435       1.55485       1.68861       1.81114       1.85318
  63  13 3840.6549    1.9638  8.6301 11.4770  0.0003  0.0606   0.0081   0.1639    0.0301   0.0000   443.6057       7.12449       20.3339      -1.86447      -4.23787      -3.96675       1.55373       2.07774       2.35709       2.58970       2.76910       2.84826
  64   1 1234.5280    0.0795  0.0644 10.1511  0.0000  0.0094   0.0062   0.0191    0.0153   0.0000   441.1579     0.0757866       21.5792      0.408233      -2.75884      0.357568      0.268420      0.382169      0.432488      0.480586      0.544868      0.645239
  64   2 1556.4780    0.2217  0.2479 10.0084  0.0000  0.0085   0.0059   0.0202    0.0190   0.0000   442.2289     -0.655186       21.9496    -0.0721064      -3.25392     -0.417290      0.226397      0.281315      0.333850      0.379318      0.377808      0.399266
  64   3 1818.4378    0.4926  0.6153  9.9863  0.0000  0.0114   0.0076   0.0305    0.0342   0.0000   442.3822     -0.259425       22.1573      0.567575      -2.89955    -0.0916351      0.277249      0.389009      0.412878      0.471939      0.499774      0.517562
  64   4 2057.8662    0.8435  0.9397 10.1893  0.0000  0.0135   0.0104   0.0343    0.0599   0.0000   442.3748      0.125820       21.1098     -0.282250      -2.16734     -0.726865      0.339030      0.457538      0.502817      0.575065      0.608798      0.644638
  64   5 2284.5878    1.3202  1.3404 10.6053  0.0000  0.0159   0.0137   0.0424    0.0772   0.0000   441.9958      0.404016       21.8205      -1.36132      -3.10582     -0.607572      0.401882      0.539252      0.603969      0.669855      0.724908      0.735495
  64   6 2496.8137    2.0168  1.5379 11.2189 -0.0049  0.0169   0.0188   0.0432    0.0702   0.0000   442.6010       1.21632       22.1791      0.371339      -2.12737       2.24200      0.426142      0.573710      0.632286      0.727615      0.741240      0.770314
  64   7 2702.6534    2.8854  1.5304 11.7826  0.0000  0.0161   0.0268   0.0430    0.0835   0.0000   442.2293       2.45501       21.7735     0.0966436      -2.09555      0.126240      0.421292      0.560600      0.633365      0.705477      0.749251      0.764507
  64   8 2904.8393    3.8248  1.3430 12.6528 -0.0000  0.0150   0.0388   0.0410    0.0890   0.0000   441.6566       2.32284       21.2715       1.58413      -1.89581      0.891020      0.392779      0.528263      0.588055      0.651722      0.679592      0.711115
  64   9 3101.9436    4.3887  1.4934 12.8658 -0.0000  0.0157   0.0416   0.0429    0.0767   0.0000   442.5436       4.27878       21.1259       1.28427      -3.33167     -0.324323      0.416385      0.559396      0.624173      0.710691      0.734978      0.760701
  64  10 3294.9532    3.9954  2.1545 12.5456 -0.0000  0.0193   0.0305   0.0517    0.0532   0.0000   442.2829       5.79752       20.6337       1.39658      -2.59912      -1.48333      0.500332      0.666381      0.742506      0.820232      0.880488      0.921740
  64  11 3485.3178    3.1261  3.7474 12.0912  0.0000  0.0278   0.0184   0.0749    0.0368   0.0000   441.9538       4.80296       22.2555       4.12304      -1.81851     -0.948544      0.699914      0.933459       1.06182       1.17476       1.22188       1.27139
  64  12 3673.5135    2.4593  5.9526 11.7339  0.0010  0.0411   0.0118   0.1130    0.0334   0.0000   441.0997       7.86451       21.5600       2.39406      -2.80432      -1.46503       1.05493       1.41905       1.60919       1.75414       1.89296       1.97174
  64  13 3859.6635    1.9153  8.9055 11.5114 -0.0005  0.0634   0.0079   0.1713    0.0291   0.0000   444.5832       4.31640       21.3272     -0.110703       4.11311      -1.13858       1.59480       2.14029       2.41375       2.69903       2.86758       2.93413
  65   1 1242.7701    0.0950  0.0954 10.1600  0.0000  0.0098   0.0059   0.0196    0.0155   0.0000   440.5482      0.372387       22.2750      0.230378      -3.56939     -0.236632      0.242171      0.345446      0.434677      0.515532      0.515133      0.538366
  65   2 1566.0194    0.2382  0.2615 10.0562  0.0000  0.0083   0.0060   0.0209    0.0190   0.0000   442.2811     -0.297196       22.1309      0.357061      -3.51832      0.207132      0.205817      0.285155      0.307386      0.371158      0.380837      0.387008
  65   3 1828.7962    0.4863  0.5804 10.1483  0.0000  0.0112   0.0078   0.0289    0.0317   0.0000   442.6471      0.295317       21.5742      0.492850      -2.57191     -0.417203      0.291506      0.378433      0.428981      0.475635      0.510383      0.535793
  65   4 2069.5544    0.8580  0.9728 10.1398  0.0000  0.0134   0.0102   0.0353    0.0628   0.0000   443.1434      0.319172       22.1692     -0.735362      -3.27114      0.156363      0.334038      0.443389      0.500915      0.544250      0.594126      0.602730
  65   5 2297.1131    1.3644  1.3995 10.5432  0.0000  0.0162   0.0136   0.0420    0.0793   0.0000   442.3083       1.18830       23.3702     -0.222423      -2.34623      0.674759      0.404230      0.538490      0.611639      0.688571      0.706863      0.748250
  65   6 2510.1672    2.0543  1.5980 11.1408  0.0000  0.0170   0.0186   0.0433    0.0769   0.0000   441.8143       1.46637       22.1116      0.136284      -1.87320       1.49097      0.426884      0.571201      0.629982      0.712874      0.765480      0.781243
  65   7 2717.1056    2.9142  1.4438 12.0456  0.0000  0.0158   0.0281   0.0425    0.0795   0.0000   442.7110       1.57434       21.8296       1.07754      -2.30162     0.0603333      0.396782      0.542077      0.597921      0.671514      0.701676      0.716595
  65   8 2920.1665    3.8371  1.3585 12.7898  0.0000  0.0154   0.0382   0.0399    0.0765   0.0000   442.1385       3.90873       22.4935       1.75505      -3.55802    -0.0497745      0.395757      0.516096      0.585529      0.671791      0.704950      0.718043
  65   9 3118.0234    4.3875  1.5408 12.9687 -0.0000  0.0161   0.0413   0.0439    0.0745   0.0000   442.3829       3.98169       20.5242       3.90334      -3.01191     -0.443954      0.423972      0.555794      0.612600      0.680896      0.708457      0.735932
  65  10 3311.7802    3.9317  2.2264 12.6688  0.0000  0.0200   0.0302   0.0532    0.0520   0.0000   442.4203       5.12507       23.0007       2.33366      -2.69062      0.468533      0.511904      0.680555      0.768975      0.850773      0.894076      0.909499
  65  11 3502.9944    3.0235  3.8465 12.2790 -0.0002  0.0290   0.0178   0.0785    0.0329   0.0000   440.5093       5.96699       23.3547       2.63743      -5.33893      -1.19381      0.707438      0.955740       1.07814       1.19280       1.24480       1.29287
  65  12 3691.8744    2.3591  6.2416 11.7691 -0.0015  0.0433   0.0111   0.1203    0.0323   0.0000   442.0776       4.38191       20.0086      0.674106      -4.18360      -1.31835       1.07561       1.43028       1.63234       1.77578       1.88918       1.96697
  66   1 1250.9294    0.0980  0.1504 10.1358  0.0000  0.0115   0.0058   0.0312    0.0159   0.0000   440.9523     -0.549554       21.9116      0.177231      -2.65701      0.245845      0.297224      0.377141      0.470960      0.471535      0.510166      0.564959
  66   2 1575.4752    0.2435  0.2694 10.0119  0.0000  0.0089   0.0059   0.0195    0.0191   0.0000   441.9508      0.171734       21.8748      0.669088      -3.17738      0.207490      0.219475      0.294636      0.346283      0.376465      0.402437      0.401939
  66   3 1839.0050    0.5160  0.6122 10.1255  0.0000  0.0112   0.0079   0.0295    0.0335   0.0000   441.9223    -0.0475276       21.9069      0.835159      -3.30967     -0.211123      0.270460      0.356988      0.403843      0.459213      0.469863      0.491317
  66   4 2081.1880    0.8810  1.0382 10.2504  0.0000  0.0141   0.0104   0.0369    0.0627   0.0000   442.7344      0.189866       21.4759     0.0710719      -3.31027      0.573380      0.344249      0.455273      0.516131      0.567206      0.601530      0.636227
  66   5 2309.5476    1.3724  1.4368 10.6471  0.0000  0.0163   0.0136   0.0427    0.0713   0.0000   442.3880       2.25937       21.1370     -0.387563      -3.35497     -0.680408      0.409164      0.533474      0.612840      0.683226      0.712611      0.738692
  66   6 2523.4189    2.1091  1.5495 11.4463  0.0000  0.0165   0.0195   0.0441    0.0654   0.0000   442.5632       1.17243       22.3583      0.618932      -3.50938     0.0745752      0.418220      0.548547      0.622610      0.683468      0.717059      0.771210
  66   7 2731.4623    3.0102  1.4214 12.1286  0.0000  0.0156   0.0291   0.0408    0.0760   0.0000   442.1166      0.750594       21.9784      0.843189      -3.72453      0.852489      0.400022      0.521940      0.566052      0.644212      0.682823      0.702192
  66   8 2935.4180    3.9683  1.3906 12.6158  0.0000  0.0152   0.0383   0.0405    0.0863   0.0000   442.3756       1.86256       21.6181       1.71975      -3.26170     -0.793167      0.378968      0.518312      0.582832      0.641313      0.675150      0.696028
  66   9 3133.9940    4.4106  1.6036 12.8711  0.0002  0.0163   0.0398   0.0439    0.0726   0.0000   441.9472       3.62578       22.1218       2.58182      -2.64836     -0.860819      0.411948      0.555658      0.634911      0.705614      0.741398      0.779383
  66  10 3328.5394    3.8764  2.4855 12.4553  0.0000  0.0210   0.0273   0.0559    0.0490   0.0000   442.3612       4.22149       20.8432       2.01739     -0.471330      -1.99079      0.507751      0.694388      0.771373      0.867732      0.909040      0.942230
  66  11 3520.5106    3.0595  4.2248 11.9697  0.0001  0.0299   0.0168   0.0808    0.0378   0.0000   442.6460       4.43601       22.1862       2.18893      -1.45802     -0.285015      0.741037      0.987978       1.12565       1.25031       1.32224       1.37210
  66  12 3710.2289    2.3922  7.1313 11.6023  0.0015  0.0481   0.0101   0.1306    0.0340   0.0000   441.1721       5.07487       24.0774       1.36914      -5.06413      -1.08209       1.17642       1.57617       1.79456       1.94400       2.09857       2.16143
  67   1 1259.0371    0.0877  0.1014 10.1141  0.0000  0.0110   0.0056   0.0208    0.0153   0.0000   440.7403    -0.0735549       22.5694      0.218303      -2.81602      0.783540      0.275221      0.381804      0.445357      0.427508      0.451920      0.539694
  67   2 1584.7896    0.2613  0.3058 10.0099  0.0000  0.0089   0.0060   0.0224    0.0198   0.0000   441.5478     -0.655378       22.3840    0.00590301      -3.34786     -0.544505      0.213200      0.298645      0.327009      0.386437      0.401234      0.394534
  67   3 1849.1508    0.5293  0.6427 10.0602  0.0000  0.0116   0.0078   0.0286    0.0352   0.0000   442.0052      0.271929       22.3321    -0.0503326      -3.42548     -0.242448      0.272669      0.366318      0.408955      0.454708      0.483570      0.499714
  67   4 2092.6779    0.8931  1.0117 10.3338  0.0000  0.0137   0.0106   0.0365    0.0598   0.0000   442.1885      0.172175       22.5485     -0.238456      -4.04838     -0.537470      0.336468      0.430354      0.484891      0.549974      0.566014      0.582889
  67   5 2321.8887    1.4513  1.4523 10.7493  0.0000  0.0162   0.0142   0.0432    0.0703   0.0000   442.2348       1.51032       21.6000     -0.492922      -3.16299    0.00644019      0.391201      0.533899      0.574890      0.660520      0.690644      0.725867
  67   6 2536.6194    2.1605  1.5080 11.5232  0.0000  0.0163   0.0203   0.0436    0.0695   0.0000   442.3631       1.84397       22.0189      0.358533      -3.13825     -0.382967      0.394642      0.527491      0.574035      0.644291      0.682060      0.725016
  67   7 2745.7274    3.0054  1.3897 12.2414  0.0000  0.0154   0.0295   0.0405    0.0765   0.0000   442.9416       2.26028       22.0812      0.756373      -2.67836     -0.167232      0.382381      0.511450      0.572981      0.634313      0.662965      0.689417
  67   8 2950.5026    4.0703  1.4143 12.6757  0.0000  0.0153   0.0390   0.0405    0.0891   0.0000   442.5780       2.85689       20.9094      0.816014      -1.80665      0.125624      0.375961      0.505523      0.571699      0.636365      0.684684      0.708481
  67   9 3149.8577    4.3885  1.6266 12.9926  0.0000  0.0164   0.0394   0.0443    0.0646   0.0000   442.4685       4.44854       21.8080       1.54073      -2.72437     0.0419631      0.405270      0.546508      0.613327      0.695021      0.726543      0.756041
  67  10 3345.2032    3.7409  2.4072 12.7886 -0.0000  0.0210   0.0273   0.0560    0.0414   0.0000   442.6724       4.45462       21.6275       4.02737      -3.64466      -1.13745      0.517127      0.692950      0.786592      0.883466      0.925465      0.964052
  67  11 3537.9243    2.9270  4.4393 12.0209 -0.0001  0.0310   0.0157   0.0865    0.0345   0.0000   442.0041       3.33324       23.7135       2.90894      -3.57521      -1.20615      0.755678       1.02133       1.13519       1.25393       1.36382       1.39377
  67  12 3728.4169    2.3050  7.0122 11.6815 -0.0010  0.0481   0.0099   0.1322    0.0328   0.0000   441.7768       6.93394       23.2725       5.06576      -2.02518       1.51807       1.17034       1.55966       1.78912       1.95594       2.08966       2.14390
  68   1 1267.0655    0.0998  0.0717 10.1178  0.0000  0.0087   0.0062   0.0143    0.0150   0.0000   440.6760     -0.234385       21.8048     -0.629600      -3.91259    -0.0549199      0.205625      0.303339      0.318423      0.339168      0.358926      0.363889
  68   2 1594.0311    0.2728  0.2829 10.0001  0.0000  0.0081   0.0062   0.0204    0.0197   0.0000   442.1335     -0.604749       21.7171    -0.0895978      -3.10495     -0.155102      0.191359      0.253337      0.299674      0.330458      0.354014      0.352784
  68   3 1859.2205    0.5467  0.6158 10.0763  0.0000  0.0109   0.0080   0.0273    0.0346   0.0000   442.3930      0.272068       22.2585     -0.234404      -2.80053      0.875798      0.263104      0.360308      0.402252      0.455084      0.477953      0.496412
  68   4 2104.1448    0.9031  0.9984 10.4421  0.0000  0.0133   0.0107   0.0363    0.0561   0.0000   442.7462     0.0542830       22.1575      0.854332      -3.44354      0.306975      0.325317      0.419287      0.485595      0.540275      0.553891      0.583477
  68   5 2334.0904    1.4617  1.5522 10.6465  0.0000  0.0167   0.0133   0.0430    0.0657   0.0000   442.7788       1.47138       20.7268       1.12643      -3.63053     -0.666045      0.412558      0.549371      0.605600      0.689450      0.710969      0.728185
  68   6 2549.7005    2.2385  1.5525 11.4429  0.0000  0.0163   0.0203   0.0426    0.0695   0.0000   442.1970       2.33453       22.7929      0.870939      -3.06134     -0.252822      0.405351      0.536432      0.602435      0.666107      0.702113      0.720026
  68   7 2759.8892    3.1472  1.4728 12.0718  0.0000  0.0155   0.0293   0.0411    0.0857   0.0000   442.7052       2.58170       22.4424       1.05381      -3.50096      -1.07236      0.375001      0.498606      0.551482      0.618683      0.652164      0.680261
  68   8 2965.5202    4.1194  1.3679 12.7538  0.0000  0.0148   0.0398   0.0390    0.0826   0.0000   441.6585       2.78936       22.0551       1.77589      -3.25088    0.00449570      0.368490      0.482010      0.542022      0.603632      0.630928      0.663431
  68   9 3165.5988    4.3192  1.6977 12.9569  0.0000  0.0172   0.0374   0.0436    0.0626   0.0000   443.1713       3.91484       22.6694       2.20298      -4.03176     -0.803532      0.413223      0.545017      0.625779      0.695184      0.729401      0.752564
  68  10 3361.6842    3.7682  2.7889 12.2986  0.0000  0.0221   0.0245   0.0584    0.0466   0.0000   442.9254       4.80955       23.2337  -0.000874897      -2.49627      -2.20864      0.530710      0.725086      0.800445      0.897459      0.953508      0.978451
  68  11 3555.2561    2.8664  4.5231 11.9482  0.0000  0.0314   0.0149   0.0873    0.0353   0.0000   442.9818       6.08555       21.9286       3.15942      -1.95331      0.815290      0.751254       1.01387       1.15120       1.25705       1.34555       1.41278
  68  12 3746.2689    2.2099  7.1119 11.7895 -0.0005  0.0501   0.0097   0.1359    0.0301   0.0000   441.4007       5.97970       22.6705       6.44737      -1.30749       3.19217       1.18047       1.58452       1.80215       1.97533       2.09214       2.16453
  69   2 1603.1446    0.2755  0.3291  9.9982  0.0000  0.0090   0.0060   0.0231    0.0205   0.0000   442.2184    -0.0426925       22.0779     -0.720607      -3.64371     -0.902989      0.217972      0.295924      0.340884      0.384222      0.410585      0.431924
  69   3 1869.1711    0.5669  0.6984 10.0362  0.0000  0.0118   0.0078   0.0293    0.0382   0.0000   442.2506     -0.150440       23.5253      0.350177      -3.36362     -0.165496      0.266679      0.366247      0.407632      0.445686      0.466320      0.478732
  69   4 2115.4412    0.9428  1.0678 10.3634  0.0000  0.0139   0.0108   0.0372    0.0640   0.0000   442.3182      0.930787       21.7234     -0.724280      -1.75666      0.171150      0.310884      0.432654      0.467936      0.539994      0.562411      0.592698
  69   5 2346.1548    1.5253  1.4937 10.8500 -0.0001  0.0163   0.0143   0.0432    0.0665   0.0000   442.3933       1.23741       22.5304      0.518298      -1.74487       1.06154      0.383684      0.525719      0.595411      0.666959      0.687911      0.730117
  69   6 2562.6753    2.2688  1.5768 11.5179  0.0000  0.0160   0.0202   0.0436    0.0653   0.0000   442.1946       1.51756       21.8383      0.980839      -2.70858     -0.751218      0.376969      0.502233      0.566682      0.632738      0.677253      0.707550
  69   7 2773.9496    3.2197  1.4448 12.1676  0.0000  0.0149   0.0298   0.0420    0.0798   0.0000   442.5065       2.35580       21.7676       1.41060      -2.78524      -1.14896      0.352907      0.473981      0.534297      0.589628      0.621548      0.654903
  69   8 2980.4629    4.1680  1.3437 12.9674  0.0000  0.0147   0.0412   0.0395    0.0822   0.0000   442.1742       3.13506       22.7482       1.39889      -3.88285      -1.40892      0.351274      0.470771      0.526892      0.587311      0.611236      0.645389
  69   9 3181.2318    4.4232  1.7750 12.7548  0.0000  0.0168   0.0368   0.0450    0.0689   0.0000   442.0998       4.57489       23.1376       1.09093      -4.04432       1.74104      0.403220      0.544674      0.611263      0.681912      0.703593      0.728119
  69  10 3378.1756    3.6359  2.7638 12.4217 -0.0000  0.0220   0.0240   0.0599    0.0442   0.0000   442.0864       5.74737       22.8096       2.52944      -2.94199     -0.362930      0.519025      0.709055      0.780730      0.881503      0.935825      0.987245
  69  11 3572.4852    2.8484  5.0626 11.8908  0.0006  0.0344   0.0140   0.0932    0.0357   0.0000   442.0528       6.78831       20.6439       4.08457      -5.28679     -0.927021      0.792681       1.07866       1.20172       1.34130       1.40852       1.46113
  69  12 3764.3284    2.2026  7.6636 11.7991  0.0002  0.0531   0.0092   0.1433    0.0293   0.0000   443.9826       4.50548       21.7442       9.64680       1.53189      -6.13236       1.22318       1.68234       1.89821       2.09694       2.22092       2.29774
  70   1 1282.9289    0.1087  0.1292 10.1171  0.0000  0.0098   0.0054   0.0219    0.0154   0.0000   441.1727     -0.674284       22.4270      0.532973      -3.30902      0.279092      0.224358      0.276193      0.312799      0.364402      0.335098      0.345215
  70   2 1612.1532    0.2676  0.3623 10.0191  0.0000  0.0100   0.0057   0.0244    0.0203   0.0000   441.8564     -0.237064       22.8377     0.0899549      -3.28708      0.636883      0.240132      0.322420      0.361715      0.404131      0.427512      0.451127
  70   3 1879.0794    0.5664  0.6880 10.0741  0.0000  0.0115   0.0079   0.0300    0.0371   0.0000   442.1467     0.0509047       22.4932      0.297933      -3.07828      0.214092      0.251069      0.337410      0.376294      0.438189      0.453448      0.458622
  70   4 2126.6774    0.9565  1.1246 10.3352  0.0000  0.0144   0.0107   0.0381    0.0687   0.0000   443.2249      0.402446       22.5962      0.669312      -3.37669      0.328429      0.344544      0.462458      0.530346      0.568469      0.606889      0.640036
  70   5 2358.1496    1.5552  1.5025 10.8376 -0.0000  0.0158   0.0144   0.0435    0.0664   0.0000   443.0181      0.508015       21.5081      0.226485      -2.58627      0.467024      0.372090      0.498517      0.549498      0.616744      0.658542      0.687232
  70   6 2575.6053    2.3519  1.5086 11.6184  0.0000  0.0161   0.0215   0.0409    0.0726   0.0000   442.5557       1.92055       21.8556      0.943817      -1.80146      0.626547      0.383754      0.508123      0.575745      0.652024      0.681171      0.713800
  70   7 2787.9227    3.2582  1.5343 12.2329  0.0000  0.0157   0.0293   0.0418    0.0724   0.0000   442.3550       3.80178       22.1787     0.0773634      -2.23855      0.152613      0.360215      0.496487      0.541737      0.616568      0.640482      0.658805
  70   8 2995.2071    4.2312  1.4032 12.8423  0.0000  0.0149   0.0400   0.0394    0.0816   0.0000   442.6685       2.69077       21.8808      0.615315      -3.15683      0.701489      0.352648      0.471509      0.515004      0.585346      0.593391      0.633126
  70   9 3196.8002    4.3726  1.7298 12.9436  0.0000  0.0166   0.0369   0.0451    0.0628   0.0000   442.5639       3.69219       22.9513       1.58341      -1.73717       1.24934      0.396864      0.524311      0.590768      0.665199      0.690990      0.710362
  70  10 3394.5549    3.5374  2.9222 12.5498 -0.0000  0.0233   0.0229   0.0613    0.0387   0.0000   442.2909       5.35099       21.7876       1.43590      -3.06772      0.801906      0.540341      0.735537      0.814291      0.915476      0.966385       1.00069
  70  11 3589.6230    2.7316  4.9614 12.0101 -0.0008  0.0348   0.0138   0.0936    0.0338   0.0000   441.0419       4.44939       20.0298       2.08135      -1.40531       1.37075      0.794823       1.07772       1.20332       1.33658       1.42888       1.47986
  70  12 3782.1182    2.0996  7.7141 11.8004 -0.0016  0.0543   0.0089   0.1475    0.0289   0.0000   442.9014       4.01314       21.4892       9.28071      -5.50201     -0.465695       1.27081       1.67633       1.92340       2.12957       2.24423       2.33264
  71   1 1290.7289    0.1103  0.1092 10.0846  0.0000  0.0082   0.0054   0.0197    0.0152   0.0000   440.7829     -0.147831       22.7500      0.368125      -3.56548      0.401582      0.193868      0.272226      0.307531      0.321231      0.339680      0.364648
  71   2 1621.0843    0.2859  0.3407 10.0082  0.0000  0.0091   0.0059   0.0220    0.0205   0.0000   441.6100     -0.627162       22.0359      0.204000      -3.07613      0.191357      0.202966      0.277180      0.324452      0.345461      0.372937      0.391191
  71   3 1888.9252    0.5946  0.6665 10.1733  0.0000  0.0113   0.0084   0.0280    0.0371   0.0000   442.4973      0.793393       22.2377       1.26247      -3.67593     -0.765235      0.262197      0.342232      0.390697      0.431517      0.467693      0.460769
  71   4 2137.8181    0.9799  1.1412 10.3359  0.0000  0.0143   0.0108   0.0377    0.0705   0.0000   442.3139      0.404212       22.1508      0.859415      -3.53414     -0.306411      0.331582      0.440733      0.502615      0.558347      0.585230      0.608173
  71   5 2370.0364    1.6235  1.4394 10.9481  0.0000  0.0156   0.0152   0.0413    0.0694   0.0000   442.5407       1.09781       22.4346      0.451184      -2.41204      0.228163      0.360706      0.491155      0.546680      0.596725      0.638650      0.668560
  71   6 2588.3779    2.3952  1.6528 11.3643  0.0000  0.0164   0.0204   0.0434    0.0774   0.0000   442.3166       1.74071       22.3228      0.797196      -3.84853     0.0459513      0.376925      0.528551      0.583600      0.673666      0.701895      0.748884
  71   7 2801.8177    3.3432  1.4880 12.2422  0.0043  0.0151   0.0306   0.0407    0.0814   0.0000   443.0534       1.46047       22.1551       1.29741      -3.77489     0.0986765      0.359905      0.478754      0.537131      0.601652      0.637886      0.662163
  71   8 3009.8958    4.3152  1.4759 12.7373 -0.0009  0.0150   0.0387   0.0400    0.0745   0.0000   442.1420       3.23095       22.4378       1.57630      -2.88556     0.0500293      0.357095      0.472958      0.532998      0.588010      0.638774      0.657582
  71   9 3212.2168    4.3268  1.9233 12.7461 -0.0042  0.0176   0.0334   0.0459    0.0560   0.0000   442.3222       4.26082       21.6167       2.42303      -2.42388     -0.620501      0.398706      0.527461      0.594462      0.657299      0.688033      0.718469
  71  10 3410.7887    3.4780  3.2036 12.4366 -0.0000  0.0244   0.0213   0.0653    0.0383   0.0000   443.1956       4.77838       21.7148       2.53181      -2.43644      0.510809      0.548873      0.736776      0.831532      0.910146      0.980046       1.02550
  71  11 3606.6134    2.7506  5.3694 11.9540  0.0004  0.0364   0.0134   0.0993    0.0353   0.0000   443.2750       4.88246       21.2176       3.76726      -1.02091       1.97020      0.819605       1.11461       1.23053       1.39286       1.48263       1.53188
  71  12 3799.5760    2.1020  8.7202 11.7029  0.0009  0.0598   0.0081   0.1609    0.0277   0.0000   440.3408       5.98531       21.2305       1.48954      -4.95959       3.26543       1.34505       1.81660       2.05751       2.30353       2.41499       2.52870
  72   1 1298.4960    0.1119  0.1263 10.0876  0.0000  0.0089   0.0053   0.0226    0.0152   0.0000   441.2504      0.703488       22.2836     -0.396446      -3.63020     -0.466827      0.175020      0.255494      0.292111      0.292200      0.374452      0.353145
  72   2 1629.8941    0.3016  0.3226  9.9871  0.0000  0.0082   0.0062   0.0214    0.0203   0.0000   441.8410     -0.281996       22.3161     0.0176202      -3.78458     0.0282057      0.191764      0.258291      0.293615      0.316968      0.329269      0.330861
  72   3 1898.6607    0.5974  0.6846 10.1679  0.0000  0.0112   0.0082   0.0289    0.0369   0.0000   441.6008     -0.501019       22.3914     0.0521078      -3.41711     0.0311916      0.250537      0.324488      0.384173      0.422101      0.452505      0.459237
  72   4 2148.8763    1.0128  1.1109 10.4321  0.0000  0.0139   0.0111   0.0370    0.0656   0.0000   442.2829     0.0665185       21.6691      0.689616      -3.06070     -0.551017      0.308450      0.406912      0.470745      0.519768      0.556940      0.584236
  72   5 2381.7880    1.6322  1.5736 10.9211  0.0000  0.0164   0.0146   0.0433    0.0642   0.0000   441.4156       1.16052       22.1019      0.667654      -2.47086      0.597800      0.365564      0.495288      0.553174      0.614648      0.653987      0.697410
  72   6 2601.1254    2.4443  1.6068 11.7655  0.0000  0.0165   0.0216   0.0429    0.0647   0.0000   442.3136       2.01061       22.6417       1.04269      -3.68043      0.132974      0.389788      0.513044      0.594004      0.643736      0.679094      0.690415
  72   7 2815.5778    3.4601  1.3935 12.4928  0.0000  0.0148   0.0327   0.0390    0.0754   0.0000   442.7265       3.18355       21.7617       1.18986      -2.51177      0.972777      0.344452      0.466769      0.524759      0.593701      0.626836      0.647167
  72   8 3024.5043    4.3386  1.4942 12.8415  0.0000  0.0153   0.0387   0.0396    0.0712   0.0000   442.4026       3.41135       22.2604      0.427149      -3.80401      0.861786      0.357840      0.487587      0.546087      0.608852      0.641992      0.665005
  72   9 3227.6016    4.2524  2.0313 12.7078 -0.0001  0.0178   0.0319   0.0481    0.0536   0.0000   442.9227       4.50861       22.3348       1.80525      -2.13913      0.374312      0.414169      0.545621      0.613144      0.690684      0.733980      0.765930
  72  10 3426.9291    3.4248  3.3069 12.3653 -0.0000  0.0246   0.0204   0.0663    0.0376   0.0000   442.5547       4.13656       21.0915       2.37228      -3.67671     -0.614766      0.561003      0.748479      0.840923      0.933465      0.995866       1.03553
  72  11 3623.5128    2.6376  5.3647 12.0132  0.0000  0.0371   0.0131   0.1019    0.0336   0.0000   442.0146       4.59704       20.4560       1.69528      0.500896      0.758522      0.825367       1.11380       1.25157       1.38774       1.46510       1.53217
  73   1 1306.1933    0.1108  0.1148 10.1032  0.0000  0.0082   0.0054   0.0202    0.0150   0.0000   441.0213     -0.100893       22.0594    -0.0357164      -3.56516     -0.151399      0.178346      0.218300      0.277529      0.283401      0.325799      0.309419
  73   2 1638.6188    0.3092  0.3521 10.0327  0.0000  0.0087   0.0062   0.0225    0.0208   0.0000   441.8123     -0.762464       22.3341      0.157600      -3.56649     -0.350240      0.200719      0.265965      0.304251      0.347314      0.359620      0.378545
  73   3 1908.3135    0.6241  0.6986 10.1374  0.0000  0.0108   0.0083   0.0287    0.0381   0.0000   442.3176     -0.220158       22.0837      0.586455      -2.46639     -0.245337      0.248571      0.327160      0.371632      0.411479      0.438830      0.458085
  73   4 2159.8231    1.0213  1.2091 10.5175  0.0000  0.0149   0.0111   0.0399    0.0688   0.0000   442.5751      0.484850       22.3804      0.830376      -3.92848     -0.723739      0.331320      0.450864      0.501270      0.558292      0.608574      0.616921
  73   5 2393.4729    1.6836  1.5085 11.1406  0.0000  0.0161   0.0155   0.0419    0.0645   0.0000   441.9882       1.39416       22.4027      0.943559      -4.35322      0.448331      0.364925      0.486887      0.559153      0.622130      0.655304      0.672595
  73   6 2613.7791    2.5246  1.6339 11.5253  0.0000  0.0158   0.0212   0.0428    0.0721   0.0000   443.0834       1.73086       21.7661      0.898107      -2.77573     -0.128860      0.367000      0.477448      0.545900      0.605110      0.635549      0.667161
  73   7 2829.2815    3.4697  1.4433 12.5921  0.0000  0.0150   0.0318   0.0403    0.0670   0.0000   442.6528       2.20193       21.6225      0.542121      -2.61353       1.03111      0.345571      0.457952      0.520860      0.576440      0.619226      0.645662
  73   8 3039.0089    4.4098  1.5237 12.7293  0.0000  0.0154   0.0387   0.0395    0.0851   0.0000   442.8289       2.61615       22.1961      0.928004      -3.45247     -0.332880      0.351016      0.471290      0.522986      0.588654      0.624968      0.648104
  73   9 3242.8205    4.2129  2.0288 12.6868  0.0000  0.0178   0.0314   0.0475    0.0561   0.0000   442.5100       3.47962       21.7730       1.98629      -3.18581      0.272164      0.404661      0.543654      0.598306      0.672352      0.724766      0.744389
  73  10 3443.0105    3.3769  3.5325 12.2743  0.0000  0.0257   0.0192   0.0685    0.0386   0.0000   442.8899       5.26928       21.5914       1.84438      -2.53401      0.536765      0.570448      0.774588      0.880312      0.976806       1.04586       1.06496
  73  11 3640.3150    2.5736  5.6902 11.9578 -0.0015  0.0392   0.0122   0.1070    0.0345   0.0000   442.5674       6.98162       19.9009       4.45068      -3.00955       2.03926      0.866637       1.16629       1.32784       1.47139       1.55869       1.62792
  74   1 1313.8335    0.1220  0.0994 10.0631  0.0000  0.0067   0.0055   0.0165    0.0148   0.0000   440.5612     -0.341122       22.2075      0.396028      -3.00537     -0.679580      0.150223      0.200705      0.235366      0.247273      0.276406      0.292397
  74   2 1647.2269    0.3179  0.3430  9.9987  0.0000  0.0085   0.0062   0.0204    0.0209   0.0000   441.9909     -0.558803       22.1834     0.0964570      -3.49025     -0.218971      0.183741      0.249551      0.277303      0.301417      0.337846      0.339889
  74   3 1917.9270    0.6292  0.8120 10.0702  0.0000  0.0123   0.0080   0.0314    0.0429   0.0000   442.1290    -0.0683649       22.0328     -0.604348      -3.73549     -0.330642      0.263360      0.358736      0.410464      0.453781      0.474060      0.489810
  74   4 2170.6921    1.0692  1.2080 10.5040  0.0000  0.0146   0.0114   0.0397    0.0708   0.0000   442.6212      0.103632       22.0348      0.673995      -3.62233      0.212047      0.315681      0.428204      0.468968      0.532832      0.558186      0.585954
  74   5 2405.0217    1.6936  1.6381 10.9761  0.0000  0.0165   0.0145   0.0438    0.0610   0.0000   442.1475      0.853616       21.7198      0.956557      -2.44694      0.221422      0.360212      0.486418      0.544278      0.603855      0.632474      0.650022
  74   6 2626.3684    2.5746  1.6239 11.6259  0.0000  0.0157   0.0216   0.0424    0.0675   0.0000   442.7781       1.24649       21.8620      0.771725      -3.01001      0.817202      0.347517      0.460231      0.513967      0.583955      0.599088      0.642556
  74   7 2842.8936    3.5885  1.5376 12.3061  0.0000  0.0152   0.0313   0.0405    0.0781   0.0000   441.7707       2.83957       21.9134      0.254723      -3.85341      0.311797      0.340711      0.463943      0.514523      0.581493      0.617370      0.644383
  74   8 3053.3449    4.3731  1.4809 12.9371  0.0000  0.0150   0.0387   0.0395    0.0682   0.0000   443.3253       2.83323       21.9302       1.45888      -3.05579      0.217962      0.337742      0.449769      0.502193      0.563203      0.593433      0.623232
  74   9 3257.9772    4.2147  2.0667 12.8821  0.0000  0.0178   0.0312   0.0490    0.0465   0.0000   443.3292       3.76721       21.0376       1.10722      -3.34525      -1.23674      0.389703      0.523186      0.589457      0.666134      0.696474      0.721702
  74  10 3458.9387    3.3682  3.6600 12.1498  0.0002  0.0262   0.0187   0.0691    0.0407   0.0000   443.1603       4.01230       21.1185       1.41300      -3.15733      0.482456      0.586379      0.791668      0.882500      0.973311       1.03931       1.08657
  74  11 3657.0268    2.5910  6.2164 11.8606  0.0014  0.0414   0.0111   0.1137    0.0336   0.0000   441.9467       6.43048       21.1111       3.35852      -2.63801      -3.45165      0.900036       1.21517       1.37927       1.53732       1.62787       1.69223
  75   1 1321.4410    0.1270  0.1238 10.1326  0.0000  0.0071   0.0053   0.0188    0.0148   0.0000   440.6874    -0.0390148       22.0651      0.436993      -3.90583     -0.327999      0.165293      0.224393      0.250619      0.285442      0.305083      0.295791
  75   2 1655.7670    0.3194  0.3802 10.0355  0.0000  0.0093   0.0060   0.0223    0.0216   0.0000   441.6473     -0.148856       22.7291      0.724421      -3.69221     -0.103339      0.194651      0.261188      0.300924      0.336029      0.351540      0.367847
  75   3 1927.4510    0.6579  0.7945 10.1446  0.0000  0.0115   0.0082   0.0307    0.0413   0.0000   441.5436      0.471331       22.4559      0.525617      -3.47641     -0.318198      0.248050      0.330341      0.368470      0.415583      0.442648      0.463922
  75   4 2181.4180    1.0910  1.3849 10.2629  0.0000  0.0153   0.0105   0.0411    0.0701   0.0000   442.7365      0.502068       21.8194      0.886209      -2.91769      0.303234      0.329522      0.447421      0.498850      0.562101      0.590882      0.620504
  75   5 2416.5071    1.7746  1.6614 11.0126  0.0000  0.0165   0.0149   0.0430    0.0645   0.0000   442.5063       1.42015       22.2256       1.23274      -2.49506     0.0943512      0.373216      0.505018      0.560768      0.623680      0.667541      0.692693
  75   6 2638.8663    2.6338  1.6522 11.6575  0.0000  0.0162   0.0219   0.0419    0.0722   0.0000   442.9956       1.21220       21.8246      0.272142      -3.24571      0.523664      0.350036      0.478164      0.530732      0.588732      0.609634      0.629444
  75   7 2856.3951    3.6735  1.4624 12.5601  0.0000  0.0151   0.0332   0.0389    0.0787   0.0000   442.8278       2.43114       21.7812       1.18386      -2.79138     -0.108304      0.334656      0.446048      0.493426      0.548754      0.586304      0.610477
  75   8 3067.6442    4.3986  1.5722 12.9665  0.0000  0.0155   0.0377   0.0407    0.0664   0.0000   442.5730       3.37033       22.3562       1.29069      -2.88556     -0.564173      0.339672      0.459866      0.514047      0.582556      0.619783      0.640611
  75   9 3273.0753    4.1476  2.2061 12.7499  0.0000  0.0186   0.0291   0.0490    0.0477   0.0000   441.7067       3.74526       21.3308      0.625389      -2.29600      -1.58141      0.407952      0.549980      0.611327      0.681645      0.718602      0.756415
  75  10 3474.8112    3.2199  3.8016 12.3612  0.0000  0.0271   0.0178   0.0731    0.0350   0.0000   443.2514       3.28789       20.5652      0.683224      -3.67516       2.08848      0.588928      0.793996      0.886964      0.986647       1.06134       1.09184
  75  11 3673.5852    2.5051  6.4120 11.9577 -0.0001  0.0434   0.0108   0.1183    0.0324   0.0000   442.7182       2.97364       20.0700       1.80735      0.495854      0.162244      0.927144       1.26174       1.43320       1.57904       1.69380       1.74702
  76   1 1328.9550    0.1262  0.1371 10.0921  0.0000  0.0084   0.0051   0.0176    0.0149   0.0000   440.9184     -0.494293       22.5232      0.269713      -4.06464      0.811831      0.197096      0.261572      0.319859      0.314828      0.336335      0.338866
  76   2 1664.1929    0.3238  0.3945 10.0257  0.0000  0.0088   0.0060   0.0234    0.0214   0.0000   441.7265     -0.238033       22.4616    -0.0418715      -3.03756    -0.0125954      0.191438      0.253495      0.292045      0.328441      0.371454      0.381601
  76   3 1936.9031    0.6694  0.8310 10.0973  0.0000  0.0120   0.0082   0.0313    0.0446   0.0000   442.0874      0.303902       21.2739      0.288243      -3.54616      0.242996      0.256386      0.358402      0.398678      0.442714      0.486009      0.512254
  76   4 2192.1655    1.1134  1.2987 10.5042 -0.0001  0.0148   0.0110   0.0393    0.0630   0.0000   442.5541     -0.218108       22.9131       1.16813      -3.13050      0.760030      0.308083      0.417873      0.471258      0.533851      0.566206      0.584956
  76   5 2427.8880    1.8203  1.7275 10.9582  0.0000  0.0166   0.0149   0.0446    0.0673   0.0000   442.7098      0.567168       22.0795      0.674033      -2.94949     -0.914667      0.355486      0.480385      0.538201      0.598620      0.641672      0.665117
  76   6 2651.2859    2.6226  1.6338 11.9320  0.0000  0.0158   0.0222   0.0435    0.0589   0.0000   442.9350       1.18487       21.7377      0.496532      -1.72791    -0.0640131      0.341521      0.457735      0.511853      0.581850      0.613243      0.651358
  76   7 2869.8439    3.7703  1.4278 12.5258  0.0000  0.0145   0.0332   0.0383    0.0740   0.0000   442.2403       2.31277       22.3254       2.02079      -3.28003     -0.798401      0.318653      0.432166      0.482405      0.528219      0.561074      0.594203
  76   8 3081.8063    4.5476  1.4930 12.8527  0.0000  0.0144   0.0390   0.0391    0.0725   0.0000   442.3510       3.13743       21.9632       1.38867      -3.59478     -0.313331      0.324886      0.423040      0.477299      0.545086      0.580276      0.604576
  76   9 3288.0320    4.0280  2.3381 12.7275 -0.0001  0.0193   0.0277   0.0512    0.0458   0.0000   442.3496       4.54523       21.4235       2.87577      -2.61983      -1.38965      0.418119      0.555909      0.616472      0.702717      0.739269      0.778554
  76  10 3490.5460    3.1823  3.9576 12.2910  0.0000  0.0279   0.0171   0.0755    0.0349   0.0000   442.6721       5.37443       21.4422       3.20240      -3.31874      -1.85585      0.577703      0.793000      0.885171      0.985315       1.04438       1.08102
  76  11 3690.1000    2.4027  6.4743 11.9740 -0.0006  0.0448   0.0105   0.1216    0.0317   0.0000   442.7756       3.98014       21.4851       1.54994      -4.98568      -2.73923      0.936103       1.27170       1.44963       1.61462       1.72012       1.78275
  77   1 1336.4378    0.1265  0.1232 10.0733  0.0000  0.0172   0.0052   0.0169    0.0148   0.0000   440.6249     -0.121648       22.3732     -0.102191      -3.75176     -0.702735      0.727605       1.11235       1.24469       1.42705       1.47507       1.66965
  77   2 1672.5313    0.3322  0.3972 10.0253  0.0000  0.0091   0.0061   0.0227    0.0215   0.0000   441.6770     -0.460470       22.7155      0.844015      -3.19500     0.0112955      0.195963      0.270145      0.316466      0.351932      0.372273      0.384747
  77   3 1946.3143    0.6710  0.8484 10.1620  0.0000  0.0119   0.0082   0.0328    0.0440   0.0000   442.2332      0.215868       22.5958     0.0333098      -2.82534     -0.106011      0.259312      0.339100      0.374093      0.420670      0.453212      0.482320
  77   4 2202.7255    1.1395  1.3867 10.4756  0.0000  0.0153   0.0109   0.0410    0.0633   0.0000   442.9691     -0.558972       22.6005    -0.0387837      -3.31755     -0.426123      0.323209      0.423855      0.476943      0.536995      0.570241      0.584697
  77   5 2439.1919    1.8325  1.6391 11.1480  0.0000  0.0162   0.0152   0.0429    0.0589   0.0000   442.4652      0.840762       23.1646      0.219084      -2.53323      0.863133      0.339118      0.459206      0.513711      0.579384      0.611924      0.642583
  77   6 2663.6129    2.7052  1.6206 12.0547  0.0000  0.0158   0.0228   0.0420    0.0552   0.0000   442.2507       2.36295       21.4343      0.358523      -3.94958      0.109709      0.344228      0.458410      0.517229      0.585695      0.616445      0.645717
  77   7 2883.1642    3.8647  1.4536 12.4910  0.0000  0.0144   0.0339   0.0382    0.0793   0.0000   442.4912       1.99824       21.9658       1.29918      -2.32861     -0.674232      0.315406      0.423890      0.473120      0.529978      0.564395      0.592223
  77   8 3095.8956    4.5310  1.5974 12.8419  0.0000  0.0151   0.0379   0.0405    0.0728   0.0000   443.2689       3.32615       21.1913      0.986089      -2.73944      0.543781      0.330211      0.440937      0.489803      0.542620      0.570593      0.615356
  77   9 3302.9002    4.0321  2.4513 12.7582  0.0000  0.0195   0.0268   0.0529    0.0418   0.0000   442.3803       4.18932       22.3773       2.32945      -3.38658     -0.545061      0.423473      0.555261      0.620014      0.695800      0.736355      0.783122
  77  10 3506.2935    3.1673  4.3760 12.0663 -0.0003  0.0293   0.0158   0.0800    0.0383   0.0000   443.7017       4.14364       21.7480       2.33544     -0.451932      -1.61531      0.629681      0.834956      0.948956       1.04657       1.12606       1.17942
  77  11 3706.5083    2.4099  7.0677 11.8480  0.0016  0.0475   0.0097   0.1276    0.0321   0.0000   443.4012       4.80182       21.5484       3.85323      -4.02955      -5.74581      0.978192       1.32425       1.51971       1.67258       1.77695       1.85922
  78   1 1343.8266    0.1316  0.1238 10.1089  0.0000  0.0081   0.0053   0.0180    0.0147   0.0000   440.4321     -0.253582       21.7828     -0.473811      -3.79271      0.211597      0.174998      0.253342      0.279952      0.312498      0.378373      0.352853
  78   2 1680.7712    0.3558  0.3842 10.0576  0.0000  0.0084   0.0063   0.0212    0.0218   0.0000   441.7104     -0.136194       22.3978      0.284255      -3.37890    -0.0694852      0.176837      0.243188      0.274381      0.298941      0.335779      0.350580
  78   3 1955.6363    0.6899  0.8619 10.2366  0.0000  0.0121   0.0083   0.0331    0.0436   0.0000   441.7223      0.209884       22.7409      0.732065      -4.04671      0.184480      0.248818      0.343701      0.389917      0.433832      0.441983      0.468753
  78   4 2213.2495    1.1627  1.3312 10.7094  0.0000  0.0151   0.0115   0.0411    0.0616   0.0000   442.7436       1.33333       22.7464    -0.0829470      -3.94464      0.620201      0.307146      0.414816      0.459249      0.513477      0.553660      0.566213
  78   5 2450.3738    1.8885  1.6137 11.2869  0.0000  0.0162   0.0159   0.0424    0.0589   0.0000   441.9067       1.07761       22.6335      0.427699      -2.76701       1.21754      0.334834      0.449389      0.499231      0.565626      0.589862      0.617647
  78   6 2675.9026    2.7880  1.5974 11.9613  0.0001  0.0154   0.0234   0.0414    0.0661   0.0000   442.6854       1.63588       22.0239     -0.279913      -3.29771      -1.24240      0.326735      0.442761      0.496906      0.556949      0.574343      0.613507
  78   7 2896.3706    3.8908  1.4858 12.4028  0.0000  0.0146   0.0327   0.0372    0.0795   0.0000   443.2032       2.28383       22.5327      0.973781      -2.70716      0.169363      0.308898      0.417502      0.465164      0.525927      0.559898      0.581940
  78   8 3109.9123    4.5431  1.6990 12.6592  0.0000  0.0154   0.0356   0.0409    0.0715   0.0000   442.5026       4.26373       21.9636       1.87112      -3.05614      -1.18338      0.330727      0.443828      0.490548      0.561498      0.588484      0.617548
  78   9 3317.6931    3.9516  2.4326 12.8130 -0.0000  0.0198   0.0266   0.0526    0.0430   0.0000   442.9043       3.72600       21.1025       1.31410      -1.80831      0.347634      0.412261      0.551673      0.617476      0.698986      0.725189      0.759205
  78  10 3521.9257    3.0657  4.3618 12.2285  0.0000  0.0300   0.0157   0.0811    0.0362   0.0000   442.3957       3.20066       22.3971       4.22221      -4.08928      -1.25855      0.616406      0.826977      0.949394       1.05646       1.13407       1.16484
  78  11 3722.8594    2.3613  7.4397 11.8411 -0.0006  0.0504   0.0092   0.1351    0.0314   0.0000   445.1413       6.83689       22.1033       3.29991      -4.29438     -0.175900       1.02410       1.40357       1.58254       1.75679       1.86688       1.95656
  79   1 1351.1779    0.1343  0.1401 10.0705  0.0000  0.0073   0.0050   0.0169    0.0148   0.0000   440.3140     0.0304028       22.7203     -0.307732      -3.70446      0.287862      0.160639      0.190931      0.230112      0.274599      0.298872      0.346218
  79   2 1688.9522    0.3643  0.4492  9.9970  0.0000  0.0092   0.0061   0.0232    0.0231   0.0000   441.4679      0.180161       22.5623     -0.120056      -3.22801   -0.00833686      0.194745      0.250937      0.296665      0.321923      0.353015      0.360464
  79   3 1964.9294    0.7039  0.8918 10.2174  0.0000  0.0124   0.0083   0.0324    0.0454   0.0000   442.5557     -0.107311       21.8366      0.303327      -3.02329     -0.555625      0.256105      0.340215      0.384396      0.427243      0.466842      0.480697
  79   4 2223.6216    1.2250  1.3669 10.3938  0.0000  0.0146   0.0113   0.0389    0.0711   0.0000   442.3104      0.979320       21.8056     -0.170813      -3.42656     -0.228377      0.299968      0.399300      0.454156      0.508556      0.542316      0.557965
  79   5 2461.5163    1.9647  1.7260 11.0815  0.0000  0.0164   0.0157   0.0432    0.0665   0.0000   442.4026      0.538835       21.5147      0.985919      -3.55560      -1.07047      0.341514      0.464089      0.507725      0.586747      0.625013      0.648082
  79   6 2688.1330    2.8884  1.6867 11.8552  0.0000  0.0156   0.0229   0.0420    0.0639   0.0000   442.9148       2.40872       22.8338       1.37609      -2.42334     -0.304039      0.333163      0.456454      0.508812      0.553789      0.603103      0.625480
  79   7 2909.5111    3.9681  1.5191 12.5809  0.0000  0.0148   0.0333   0.0383    0.0732   0.0000   442.1186       1.84771       23.1449       1.70771      -3.46506     -0.490006      0.317426      0.420381      0.480791      0.542571      0.577391      0.594850
  79   8 3123.8201    4.5267  1.6809 12.8606  0.0000  0.0153   0.0360   0.0413    0.0637   0.0000   443.1937       3.57105       21.5306       1.66555      -3.05136     -0.380323      0.324287      0.436028      0.499995      0.552207      0.583672      0.602903
  79   9 3332.3827    3.8920  2.6611 12.6438  0.0000  0.0204   0.0244   0.0550    0.0408   0.0000   442.9437       4.51880       21.9530       2.02566      -2.59886      -1.05060      0.416323      0.561771      0.633558      0.714756      0.746467      0.784603
  79  10 3537.3927    3.0445  4.6764 12.1719  0.0000  0.0313   0.0149   0.0848    0.0362   0.0000   443.1617       4.35527       20.3658     -0.143596      -2.27111     -0.723322      0.644726      0.863133      0.987800       1.08683       1.16574       1.21757
  79  11 3739.0959    2.3094  7.3822 11.8209  0.0002  0.0496   0.0090   0.1353    0.0314   0.0000   445.6353       6.55759       19.7766       2.35422      -2.53548       1.15064       1.01146       1.36796       1.56336       1.71920       1.84974       1.94412
  80   1 1358.4555    0.1337  0.1705 10.1019  0.0000  0.0082   0.0050   0.0210    0.0150   0.0000   440.3894     -0.100213       22.5216      0.315212      -3.51975      0.266735      0.172210      0.217272      0.252558      0.273315      0.296155      0.306859
  80   2 1697.0604    0.3730  0.4680  9.9980  0.0000  0.0095   0.0061   0.0244    0.0244   0.0000   441.4953     -0.247040       21.6052    -0.0125566      -3.44421      0.174031      0.203083      0.273661      0.317001      0.358339      0.384271      0.384504
  80   3 1974.1033    0.7174  0.8997 10.2413  0.0000  0.0125   0.0084   0.0321    0.0464   0.0000   442.0697      0.364685       22.5709      0.688512      -3.45760     -0.586354      0.248934      0.336276      0.387991      0.425934      0.462989      0.476964
  80   4 2233.9734    1.2161  1.3905 10.6759  0.0000  0.0152   0.0115   0.0406    0.0627   0.0000   442.3248      0.768691       22.3057     -0.915598      -3.23088     0.0468144      0.307776      0.408377      0.464874      0.522887      0.555497      0.571233
  80   5 2472.5278    1.9353  1.7014 11.4060  0.0000  0.0164   0.0159   0.0441    0.0553   0.0000   441.9305       1.25690       22.4097      0.516960      -3.18605     -0.457212      0.334887      0.450228      0.507701      0.558266      0.588062      0.611389
  80   6 2700.2901    2.8997  1.6349 11.9290  0.0000  0.0154   0.0232   0.0406    0.0654   0.0000   442.6323       1.63003       22.2179       1.53794      -2.79729     -0.233023      0.310341      0.417010      0.469813      0.536476      0.552539      0.588849
  80   7 2922.6235    4.0060  1.5494 12.5056  0.0000  0.0146   0.0329   0.0391    0.0736   0.0000   442.6467       2.49202       22.1035       1.16185      -4.60876      0.693032      0.301734      0.398825      0.453384      0.500989      0.523197      0.550850
  80   8 3137.6497    4.4540  1.7587 12.9909  0.0000  0.0158   0.0348   0.0429    0.0563   0.0000   442.9725       3.10520       22.2483       1.06051      -2.62279     -0.116461      0.332995      0.440484      0.500510      0.560956      0.591662      0.612267
  80   9 3347.0889    3.8201  2.7378 12.7718  0.0000  0.0208   0.0241   0.0574    0.0386   0.0000   443.1234       2.51981       22.5602      0.540273      -2.17017      0.155593      0.435617      0.570204      0.647173      0.721548      0.762401      0.795236
  80  10 3552.8816    2.9639  4.7535 12.1634  0.0000  0.0322   0.0145   0.0876    0.0370   0.0000   443.2237       5.37893       20.8927       2.99528      -1.79153      0.862848      0.643767      0.878147      0.985619       1.08444       1.14915       1.20558
  81   1 1365.7061    0.1427  0.1164 10.0300  0.0000  0.0065   0.0054   0.0149    0.0145   0.0000   440.6458     -0.291925       21.6938     -0.134706      -3.67781    -0.0445527      0.128889      0.181415      0.202003      0.232984      0.241301      0.263325
  81   2 1705.0173    0.3805  0.4698 10.0096  0.0000  0.0094   0.0062   0.0241    0.0241   0.0000   441.6958     -0.477858       22.7840      0.690787      -2.99699    -0.0421983      0.191535      0.259555      0.297303      0.327383      0.371013      0.400811
  81   3 1983.3088    0.7186  0.9574 10.2056  0.0000  0.0127   0.0083   0.0345    0.0479   0.0000   442.0236     -0.271906       22.7644     -0.543637      -3.13489      0.702431      0.259152      0.341572      0.388774      0.443860      0.482777      0.493161
  81   4 2244.2002    1.2752  1.5223 10.4603  0.0000  0.0152   0.0110   0.0419    0.0619   0.0000   442.4611      0.419846       23.0052    -0.0340764      -2.67192      0.237827      0.306586      0.404981      0.460163      0.511251      0.547058      0.586283
  81   5 2483.5339    2.0318  1.6729 11.2627  0.0000  0.0160   0.0162   0.0415    0.0600   0.0000   442.6917      0.741973       22.8705      0.683914      -3.57318     0.0533263      0.324109      0.433146      0.487217      0.547771      0.592514      0.615925
  81   6 2712.3330    2.9899  1.6733 11.9204 -0.0000  0.0155   0.0234   0.0403    0.0637   0.0000   442.5226       2.62728       22.6984      0.991401      -3.46607     -0.290766      0.315676      0.421511      0.468638      0.520908      0.558315      0.586845
  81   7 2935.5939    4.0506  1.5099 12.8309  0.0000  0.0147   0.0347   0.0392    0.0654   0.0000   442.6102       2.99247       22.8711      0.691632      -3.05878     -0.948622      0.312334      0.422705      0.476437      0.533874      0.559291      0.592072
  81   8 3151.3616    4.4730  1.7706 12.9992  0.0000  0.0159   0.0346   0.0424    0.0550   0.0000   442.8270       3.72419       21.9215      0.891388      -3.33910    -0.0899147      0.330287      0.445663      0.494508      0.554761      0.598559      0.628642
  81   9 3361.6340    3.7811  2.8376 12.7278  0.0000  0.0214   0.0229   0.0581    0.0363   0.0000   442.5465       3.67761       21.9526       2.55006      -2.37929      0.938747      0.425662      0.584306      0.659198      0.718044      0.766580      0.806506
  81  10 3568.2038    2.9343  5.0284 12.1175 -0.0002  0.0337   0.0137   0.0924    0.0361   0.0000   442.9770       7.27205       21.6974     -0.301881      -3.45082      0.894036      0.683102      0.922200       1.03846       1.14206       1.21959       1.27172
  82   1 1372.8868    0.1405  0.1471 10.1273  0.0000  0.0075   0.0050   0.0190    0.0146   0.0000   440.8776      0.101663       21.8773    -0.0247516      -3.28893      0.145830      0.127876      0.190468      0.196201      0.224625      0.244701      0.249131
  82   2 1712.9617    0.3833  0.4753 10.0816  0.0000  0.0092   0.0062   0.0243    0.0235   0.0000   441.4298    -0.0109050       22.1481     -0.283243      -3.86066     -0.366783      0.189809      0.243786      0.273308      0.305503      0.328762      0.343294
  82   3 1992.4010    0.7640  0.9749 10.1797  0.0000  0.0127   0.0085   0.0325    0.0513   0.0000   442.1650     0.0818129       22.7291      0.451560      -2.76130      0.414147      0.249750      0.340011      0.376401      0.428785      0.463381      0.484876
  82   4 2254.3335    1.2838  1.4196 10.7677  0.0000  0.0150   0.0117   0.0404    0.0596   0.0000   442.7433      0.787122       22.8122    -0.0242866      -4.13443      0.636885      0.299051      0.395510      0.452244      0.494041      0.509609      0.539628
  82   5 2494.4072    2.0597  1.7078 11.4374  0.0000  0.0162   0.0165   0.0430    0.0588   0.0000   443.1226       1.30056       21.7299      0.583674      -3.51152      0.292103      0.329852      0.431615      0.484200      0.545518      0.575581      0.604643
  82   6 2724.3130    3.0023  1.6996 12.1464  0.0000  0.0156   0.0235   0.0422    0.0568   0.0000   442.5536       2.41635       21.9926       2.12002      -3.20423      0.444444      0.302010      0.413238      0.460533      0.531572      0.569349      0.587672
  82   7 2948.4802    4.1625  1.6027 12.3893 -0.0000  0.0146   0.0329   0.0386    0.0843   0.0000   442.4322       2.71146       21.9928       1.77598      -2.81813     -0.634608      0.291802      0.393734      0.440040      0.494545      0.522525      0.545506
  82   8 3165.0082    4.4152  1.8926 12.9333 -0.0000  0.0165   0.0322   0.0430    0.0517   0.0000   442.8661       4.47338       22.7976      0.505841      -3.27830      0.119042      0.329180      0.449885      0.499184      0.574648      0.619607      0.633566
  82   9 3376.0624    3.7473  3.0491 12.5887  0.0000  0.0223   0.0219   0.0597    0.0404   0.0000   442.5721       4.76365       21.6664       2.20924      -3.53212     -0.142771      0.441202      0.591970      0.669768      0.728576      0.795413      0.819371
  82  10 3583.4321    2.8227  5.2650 12.2983  0.0000  0.0357   0.0132   0.0984    0.0330   0.0000   442.7552       5.71831       21.7693       1.43084      -1.89639    -0.0861904      0.710679      0.965736       1.08301       1.21322       1.31592       1.37121
  83   0  927.5910    0.0380  0.0168 10.3968  0.0000  0.0210   0.0089   0.0140    0.0130   0.0000   437.8461      0.469300       22.3689       1.32665      -2.59557      0.910862      0.532068      0.787153      0.845579      0.841647      0.705703      0.538952
  83   1 1380.0179    0.1438  0.1617 10.0773  0.0000  0.0070   0.0049   0.0190    0.0147   0.0000   440.4379      0.317260       22.0612     -0.560936      -3.49517      0.911913      0.136630      0.171156      0.212167      0.238467      0.243786      0.262799
  83   2 1720.8189    0.3987  0.4595 10.0519  0.0000  0.0091   0.0063   0.0220    0.0236   0.0000   441.6146     -0.303177       22.0323      0.466064      -3.36314     -0.200858      0.174617      0.233049      0.274262      0.299257      0.310403      0.333280
  83   3 2001.4428    0.7599  0.9895 10.1984  0.0000  0.0127   0.0084   0.0337    0.0503   0.0000   442.2289      0.922454       22.6112      0.683057      -3.58293     -0.393806      0.243091      0.329254      0.373905      0.413466      0.444697      0.466929
  83   4 2264.3770    1.3001  1.5587 10.7402  0.0000  0.0158   0.0112   0.0419    0.0536   0.0000   442.2676      0.598554       22.0068      0.547226      -2.77895       1.39985      0.307946      0.413088      0.464570      0.527501      0.570932      0.593741
  83   5 2505.2649    2.0752  1.7972 11.2807  0.0000  0.0164   0.0158   0.0437    0.0608   0.0000   442.2362       1.85899       23.1503      0.877927      -2.99344     -0.235288      0.329285      0.430886      0.484382      0.557067      0.602950      0.622866
  83   6 2736.2469    3.0511  1.7153 12.1192  0.0000  0.0156   0.0238   0.0424    0.0592   0.0000   442.7420       1.63743       21.5828      0.366815      -3.11049      0.492876      0.308694      0.424011      0.473877      0.532026      0.563804      0.597446
  83   7 2961.3121    4.1795  1.5050 12.7820  0.0000  0.0144   0.0347   0.0382    0.0689   0.0000   442.4812       2.78010       23.0666       1.10467      -4.45491     -0.800190      0.291265      0.393918      0.440301      0.487921      0.528142      0.545991
  83   8 3178.6098    4.4485  1.9631 12.7932  0.0000  0.0167   0.0318   0.0436    0.0562   0.0000   442.5433       3.05681       21.1149       2.01089      -3.38100     -0.518207      0.333366      0.451487      0.506849      0.568570      0.602210      0.621400
  83   9 3390.4659    3.6606  3.2329 12.4641 -0.0000  0.0230   0.0204   0.0619    0.0394   0.0000   443.0251       3.60099       21.4142       3.51679      -1.22626      0.521721      0.449251      0.608641      0.690188      0.776001      0.821267      0.865761
  83  10 3598.5615    2.7875  5.4707 12.1548 -0.0011  0.0367   0.0123   0.0998    0.0345   0.0000   441.9686       3.81643       22.9100       2.80275      -3.12596     -0.282995      0.701631      0.945482       1.06598       1.19194       1.27521       1.34160
  84   1 1387.1043    0.1592  0.1883 10.0410  0.0000  0.0075   0.0049   0.0188    0.0150   0.0000   440.5550     -0.103067       22.3081      0.266171      -3.78773      0.724164      0.144037      0.198322      0.223312      0.245244      0.259928      0.273393
  84   2 1728.5709    0.3948  0.5499 10.0475  0.0000  0.0103   0.0060   0.0264    0.0254   0.0000   441.5100      0.483700       22.1339      0.502367      -3.64505     -0.570117      0.197962      0.256815      0.299561      0.341852      0.356415      0.362809
  84   3 2010.4244    0.7885  0.9569 10.3004  0.0000  0.0125   0.0088   0.0322    0.0499   0.0000   442.1805      0.276108       22.3552      0.181718      -3.64728      0.710058      0.242074      0.332409      0.362130      0.411583      0.429078      0.468109
  84   4 2274.3271    1.3403  1.5297 10.7304 -0.0000  0.0154   0.0116   0.0417    0.0600   0.0000   442.3153       1.00839       21.8207     0.0664160      -4.44907       1.41487      0.299899      0.407086      0.450362      0.501876      0.547118      0.565839
  84   5 2515.9575    2.1866  1.8248 11.3132  0.0001  0.0163   0.0164   0.0438    0.0614   0.0000   442.7192       1.93344       22.6806      0.667698      -2.78336     -0.785273      0.316719      0.426078      0.479560      0.528515      0.570754      0.598345
  84   6 2748.1145    3.1663  1.6834 12.1295  0.0000  0.0154   0.0244   0.0400    0.0607   0.0000   442.6576       2.26866       22.1595       1.07760      -2.78483      0.455015      0.308661      0.417692      0.463809      0.520137      0.549802      0.578192
  84   7 2974.0287    4.2516  1.5328 12.9621  0.0000  0.0145   0.0352   0.0394    0.0630   0.0000   443.3297       2.46152       22.0483       1.43491      -3.10735     -0.668292      0.280012      0.383941      0.426545      0.485862      0.510285      0.541386
  84   8 3192.0586    4.4597  2.0689 12.5047  0.0000  0.0165   0.0300   0.0444    0.0615   0.0000   442.4239       3.26849       22.6837      0.952213      -4.28455     -0.333423      0.320652      0.431829      0.482562      0.540803      0.579600      0.606071
  84   9 3404.7963    3.6378  3.4242 12.4264  0.0000  0.0238   0.0195   0.0635    0.0395   0.0000   443.5797       4.23583       21.1020       2.12704      -1.05983      0.403650      0.470537      0.635606      0.718148      0.805014      0.865980      0.901516
  84  10 3613.7329    2.7991  5.9345 12.0329  0.0017  0.0396   0.0116   0.1054    0.0371   0.0000   442.7788       6.14310       23.9326       2.49044      -5.12971     -0.780107      0.749202       1.00604       1.14650       1.28297       1.35176       1.42068
  85   1 1394.1271    0.1630  0.1781 10.0582  0.0000  0.0067   0.0049   0.0187    0.0148   0.0000   440.7948    -0.0584084       22.5636    -0.0452176      -3.51013     0.0571246      0.122502      0.158908      0.191421      0.208559      0.243103      0.263082
  85   2 1736.2706    0.4134  0.5386 10.0586  0.0000  0.0097   0.0062   0.0263    0.0253   0.0000   441.2825      0.555045       22.4289      0.539799      -3.66325     -0.338117      0.175812      0.240437      0.274491      0.308822      0.323557      0.336666
  85   3 2019.3821    0.7968  1.0132 10.3338  0.0000  0.0129   0.0087   0.0338    0.0506   0.0000   442.1631     -0.484016       22.3655      0.388350      -3.48785       1.04176      0.240760      0.323759      0.362734      0.417446      0.439892      0.465345
  85   4 2284.2433    1.3853  1.5635 10.7055 -0.0000  0.0155   0.0116   0.0412    0.0603   0.0000   442.5844      0.599743       22.0831       1.56184      -3.11983     0.0104650      0.294617      0.398733      0.449157      0.511500      0.534557      0.567450
  85   5 2526.6744    2.2015  1.7843 11.5259 -0.0001  0.0162   0.0167   0.0436    0.0557   0.0000   442.9182       2.08297       22.0425      0.827371      -3.67798      0.529257      0.311890      0.426401      0.482878      0.541597      0.573953      0.598785
  85   6 2759.8995    3.2224  1.6855 12.0614 -0.0000  0.0151   0.0245   0.0395    0.0640   0.0000   442.6148       1.92636       22.1639      0.365715      -2.91404      0.489654      0.295227      0.386849      0.438897      0.497821      0.522492      0.557296
  85   7 2986.6505    4.2393  1.5966 12.8658  0.0000  0.0147   0.0342   0.0388    0.0637   0.0000   442.4147       2.01994       21.8258       1.45856      -2.90866     -0.168925      0.289379      0.381420      0.431631      0.485844      0.515023      0.538557
  85   8 3205.4957    4.3856  2.0443 13.0038  0.0000  0.0173   0.0306   0.0449    0.0469   0.0000   443.3075       4.49210       22.0221       1.95084      -3.58384      0.843685      0.328690      0.450220      0.499911      0.563174      0.601407      0.624071
  85   9 3419.0653    3.5626  3.5340 12.4298 -0.0000  0.0244   0.0188   0.0655    0.0385   0.0000   443.1395       4.10934       21.9656       2.01699      -4.29846      0.776821      0.463991      0.631092      0.712638      0.790806      0.853472      0.888323
  85  10 3628.6640    2.6655  5.8808 12.1877 -0.0023  0.0393   0.0114   0.1087    0.0335   0.0000   444.0802       5.95666       22.3326       1.50629      -3.38369     -0.238871      0.752870       1.00882       1.14836       1.27820       1.36265       1.42441
  86   1 1401.1107    0.1560  0.1795 10.0599  0.0000  0.0071   0.0048   0.0190    0.0147   0.0000   440.7316     0.0320854       21.8974      0.160496      -3.21683     -0.399492      0.124630      0.172654      0.199009      0.222746      0.244549      0.246924
  86   2 1743.8816    0.4247  0.5380 10.0550  0.0000  0.0097   0.0062   0.0245    0.0258   0.0000   441.4466      0.380400       22.3346      0.114181      -3.22498    -0.0184993      0.182604      0.238733      0.285781      0.310769      0.321545      0.340813
  86   3 2028.2201    0.8127  1.1311 10.2653  0.0000  0.0137   0.0085   0.0373    0.0562   0.0000   442.3160     0.0769295       21.9678      0.477115      -4.07082     -0.274862      0.252529      0.347857      0.393718      0.437875      0.456720      0.485863
  86   4 2294.0698    1.3801  1.6977 10.6240  0.0000  0.0162   0.0111   0.0434    0.0596   0.0000   442.5110       1.53606       21.8305     -0.111096      -3.28601      0.713263      0.306684      0.418420      0.466112      0.522163      0.550698      0.579061
  86   5 2537.2492    2.2538  1.9169 11.4020  0.0000  0.0167   0.0163   0.0449    0.0581   0.0000   442.7013       2.31856       22.6158     -0.567849      -3.25049     -0.191898      0.322832      0.438874      0.497469      0.557942      0.588441      0.611895
  86   6 2771.6642    3.2812  1.6984 12.2057  0.0000  0.0154   0.0249   0.0401    0.0603   0.0000   442.3719       1.95530       23.1095      0.868102      -3.39893     -0.802510      0.293669      0.408797      0.446437      0.510951      0.539577      0.562608
  86   7 2999.2337    4.3018  1.6308 12.8384  0.0000  0.0147   0.0336   0.0396    0.0613   0.0000   442.5912       3.10490       21.5811       1.81017      -3.10864     -0.431431      0.276183      0.379163      0.419483      0.479537      0.494820      0.542308
  86   8 3218.8410    4.3887  2.1300 12.7168 -0.0000  0.0171   0.0290   0.0450    0.0513   0.0000   442.7396       3.02876       23.0178      0.941488      -2.34162      -1.04572      0.324314      0.442215      0.497915      0.558603      0.589522      0.610352
  86   9 3433.1927    3.4678  3.6365 12.5320  0.0000  0.0248   0.0183   0.0689    0.0354   0.0000   443.6390       3.64578       22.1881       1.98316      -3.24475      -1.30955      0.466590      0.623793      0.708785      0.797660      0.850309      0.888376
  86  10 3643.6240    2.6617  6.5409 12.1383  0.0033  0.0436   0.0108   0.1182    0.0330   0.0000   443.7013       3.06926       21.8601       2.48332      -2.32992       1.25459      0.802644       1.08916       1.23922       1.38028       1.46748       1.52352
  87   1 1408.0390    0.1596  0.2141 10.0686  0.0000  0.0083   0.0047   0.0202    0.0150   0.0000   440.7860     -0.214008       22.3535      0.482735      -2.93632     -0.165308      0.146588      0.213215      0.233820      0.256353      0.265838      0.294410
  87   2 1751.4508    0.4321  0.5562 10.0812  0.0000  0.0100   0.0062   0.0245    0.0259   0.0000   441.4089      0.152982       22.0259     -0.522500      -3.18979     0.0994230      0.178672      0.247443      0.273314      0.308261      0.334591      0.349068
  87   3 2037.0760    0.8337  1.1018 10.3351  0.0000  0.0130   0.0086   0.0361    0.0532   0.0000   442.1472      0.351081       21.7332     -0.145625      -3.84884      0.501390      0.238904      0.314657      0.361549      0.403371      0.427532      0.465362
  87   4 2303.8084    1.4479  1.6870 10.7396  0.0000  0.0160   0.0114   0.0425    0.0573   0.0000   442.6907      0.603080       22.1100      0.588109      -3.06951     -0.583530      0.292169      0.400900      0.450295      0.515472      0.532664      0.561912
  87   5 2547.8340    2.2936  1.9064 11.3409 -0.0000  0.0164   0.0162   0.0441    0.0612   0.0000   442.8018       1.23187       23.0440       1.76032      -3.16138      0.625176      0.308160      0.416307      0.464585      0.537505      0.571019      0.599426
  87   6 2783.2939    3.3248  1.6000 12.4326  0.0000  0.0149   0.0264   0.0394    0.0606   0.0000   442.6811       1.99079       22.1979      0.649190      -3.16922     -0.204036      0.278123      0.375377      0.420252      0.478336      0.508686      0.533718
  87   7 3011.7230    4.2946  1.6103 13.1537  0.0019  0.0147   0.0343   0.0397    0.0548   0.0000   442.7354       2.71978       22.7960      0.945107      -3.58670    -0.0470867      0.280747      0.375906      0.430652      0.472578      0.500426      0.522266
  87   8 3232.0991    4.2893  2.2441 12.9062  0.0000  0.0179   0.0283   0.0474    0.0466   0.0000   442.7391       3.65335       23.4490       2.58824      -2.52624     -0.358238      0.335418      0.455242      0.509410      0.572296      0.617406      0.640439
  87   9 3447.2704    3.4382  3.6794 12.6037  0.0000  0.0255   0.0182   0.0693    0.0350   0.0000   442.5336       4.94932       21.7968      0.174051      -2.59128      -1.34080      0.471793      0.636158      0.725962      0.807858      0.879130      0.917960
  87  10 3658.4584    2.5604  6.4985 12.2018 -0.0037  0.0438   0.0105   0.1199    0.0320   0.0000   442.3351       4.62035       22.4016       4.02554      -3.80189     -0.827972      0.822960       1.10016       1.24447       1.39019       1.46877       1.52802
  88   1 1414.9265    0.1610  0.2003 10.0832  0.0000  0.0077   0.0048   0.0195    0.0148   0.0000   440.4284     0.0309920       22.3501    -0.0226136      -3.56385     -0.356003      0.163763      0.192783      0.221324      0.238463      0.266199      0.286483
  88   2 1758.9335    0.4425  0.5608 10.1060  0.0000  0.0101   0.0063   0.0240    0.0265   0.0000   440.9920     -0.276808       22.0715    -0.0428933      -3.52537     -0.427198      0.186267      0.249191      0.288823      0.316430      0.339728      0.351523
  88   3 2045.8305    0.8383  1.1474 10.3726  0.0000  0.0138   0.0087   0.0362    0.0543   0.0000   442.3388      0.290158       22.3595      0.334922      -2.77101     0.0405213      0.252190      0.346724      0.386893      0.424319      0.455376      0.475582
  88   4 2313.4528    1.4729  1.6791 10.8447  0.0000  0.0161   0.0119   0.0420    0.0569   0.0000   442.4420       1.89196       21.9349     -0.377699      -3.09141     -0.382647      0.297303      0.400603      0.449195      0.507803      0.531481      0.562416
  88   5 2558.3413    2.2834  1.8921 11.5538  0.0000  0.0166   0.0165   0.0446    0.0558   0.0000   442.5353       1.74789       22.7524       1.49220      -3.35247     -0.247433      0.309199      0.425686      0.478485      0.541479      0.570092      0.605959
  88   6 2794.9066    3.3610  1.7303 12.2870  0.0000  0.0152   0.0251   0.0409    0.0596   0.0000   443.1421       2.19391       21.6249       1.15789      -2.12472      0.945319      0.285800      0.389332      0.433058      0.486170      0.513981      0.541691
  88   7 3024.1071    4.3515  1.6435 12.9481  0.0000  0.0148   0.0336   0.0388    0.0597   0.0000   443.0209       2.95823       22.8577       1.41222      -3.18753       1.24529      0.279881      0.373437      0.425104      0.474756      0.505866      0.529068
  88   8 3245.3132    4.2949  2.2086 12.9351  0.0000  0.0175   0.0283   0.0470    0.0458   0.0000   442.9114       3.58333       22.2425       1.74448      -3.23715     -0.104768      0.332389      0.445680      0.501460      0.556006      0.594064      0.635421
  88   9 3461.2089    3.3595  4.0525 12.5204 -0.0004  0.0276   0.0169   0.0747    0.0362   0.0000   443.2207       6.65402       22.9831       1.36848      -3.60024     -0.824966      0.496886      0.678609      0.764969      0.853102      0.909328      0.958876
  88  10 3673.1776    2.5804  6.7773 12.1397  0.0026  0.0449   0.0102   0.1211    0.0319   0.0000   440.9258       4.28040       22.5116       3.80159      -1.86105     -0.244267      0.817946       1.10311       1.26374       1.40212       1.50890       1.58615
  89   1 1421.7367    0.1632  0.1900 10.0478  0.0000  0.0075   0.0048   0.0175    0.0148   0.0000   440.7003     -0.249757       21.9054     -0.182078      -3.56547     -0.299991      0.146546      0.181227      0.186448      0.217817      0.257871      0.287201
  89   2 1766.3400    0.4469  0.6097 10.0799  0.0000  0.0103   0.0062   0.0263    0.0277   0.0000   440.8999      0.140116       21.7730      0.390443      -3.89389     -0.236047      0.187309      0.248729      0.284796      0.321463      0.339387      0.366239
  89   3 2054.5481    0.8582  1.1343 10.3554  0.0000  0.0135   0.0088   0.0353    0.0562   0.0000   441.9146      0.370237       22.2672      0.199485      -3.56532     -0.185676      0.243919      0.333623      0.378982      0.437801      0.462471      0.488880
  89   4 2323.0152    1.4879  1.6483 11.0142  0.0000  0.0159   0.0121   0.0427    0.0530   0.0000   442.3531      0.724258       21.9184      0.287928      -3.82540    -0.0606711      0.289360      0.393594      0.443889      0.496353      0.528584      0.555333
  89   5 2568.7418    2.3593  1.8928 11.6195  0.0000  0.0167   0.0170   0.0434    0.0568   0.0000   443.0541       2.27648       22.3708      0.490536      -2.53865     0.0777408      0.312626      0.417868      0.469789      0.538608      0.580770      0.609509
  89   6 2806.4179    3.4797  1.6245 12.4767  0.0000  0.0150   0.0271   0.0388    0.0606   0.0000   442.9098       2.08690       22.6386      0.705999      -3.49128     -0.564413      0.271327      0.376890      0.420940      0.474399      0.499299      0.515623
  89   7 3036.4523    4.4506  1.6308 12.9900  0.0000  0.0146   0.0345   0.0391    0.0617   0.0000   443.4546       2.57832       22.4213       1.26805      -3.41212      0.847261      0.271683      0.366398      0.414980      0.467464      0.494093      0.527229
  89   8 3258.4055    4.3114  2.3533 12.8111  0.0000  0.0179   0.0270   0.0482    0.0457   0.0000   442.6266       4.08043       21.5050      0.482365      -3.84724     -0.534533      0.328240      0.439099      0.499777      0.545930      0.609105      0.628703
  89   9 3475.2341    3.3991  4.3882 12.3537  0.0004  0.0288   0.0161   0.0783    0.0395   0.0000   443.7698       5.79901       20.5720     0.0875311      -4.11026     0.0654886      0.529267      0.715861      0.804961      0.904581      0.945143       1.01204
  89  10 3687.9290    2.4445  6.7617 12.1527 -0.0016  0.0462   0.0093   0.1246    0.0296   0.0000   443.2141       3.63561       22.4969       2.08374      -1.72611      -1.96754      0.821344       1.13262       1.26636       1.41888       1.50831       1.59366
  90   1 1428.5260    0.1691  0.2086 10.0577  0.0000  0.0078   0.0047   0.0178    0.0149   0.0000   440.3048      0.345301       22.3388      0.533611      -4.18372    -0.0998052      0.142590      0.193218      0.223087      0.257089      0.266626      0.303742
  90   2 1773.6873    0.4546  0.6148 10.0724  0.0000  0.0103   0.0062   0.0263    0.0288   0.0000   440.8821     -0.145225       21.8609     -0.261801      -3.78999     0.0538296      0.183147      0.248870      0.279485      0.315354      0.338216      0.347221
  90   3 2063.1884    0.8869  1.2168 10.2371  0.0000  0.0136   0.0087   0.0367    0.0634   0.0000   442.1834     0.0932021       22.2390      0.487084      -4.14606     -0.210014      0.248333      0.337665      0.383891      0.430731      0.461817      0.479657
  90   4 2332.5047    1.5053  1.7571 10.9210  0.0000  0.0164   0.0115   0.0428    0.0520   0.0000   442.5394      0.487748       21.7530      0.796644      -2.47812      0.336322      0.297889      0.410506      0.456619      0.511189      0.544980      0.575649
  90   5 2579.1060    2.4055  1.9222 11.6013  0.0000  0.0166   0.0169   0.0439    0.0561   0.0000   442.6835      0.440964       21.4668       1.17526      -2.64879      0.258589      0.295605      0.402737      0.452123      0.510534      0.544214      0.565087
  90   6 2817.8685    3.4477  1.7098 12.6077  0.0000  0.0151   0.0260   0.0413    0.0503   0.0000   442.6566       1.86930       23.2692      0.926150      -4.10864     -0.416890      0.279392      0.374800      0.417319      0.473299      0.496963      0.520394
  90   7 3048.7296    4.5155  1.7338 12.9446  0.0000  0.0148   0.0332   0.0403    0.0578   0.0000   442.7359       2.88883       23.1074      0.797496      -2.84784     -0.313709      0.269192      0.362340      0.412678      0.461848      0.491369      0.513503
  90   8 3271.4539    4.1539  2.4742 12.9059  0.0000  0.0188   0.0257   0.0506    0.0420   0.0000   442.9736       3.85139       22.5444       1.58905      -2.61120       1.08375      0.340375      0.467364      0.516154      0.579307      0.626208      0.663771
  90   9 3489.1504    3.2251  4.0441 12.4869  0.0016  0.0277   0.0161   0.0764    0.0374   0.0000   443.1090       5.07471       22.4081      0.958657      -2.62994    0.00795101      0.499111      0.674209      0.749152      0.846493      0.896250      0.953114
  91   1 1435.2486    0.1689  0.2253 10.0796  0.0000  0.0082   0.0047   0.0195    0.0150   0.0000   440.6318    -0.0764650       22.2931     -0.114240      -3.91016      0.506847      0.145118      0.196698      0.238725      0.243325      0.280504      0.285136
  91   2 1780.9792    0.4711  0.6243 10.1437  0.0000  0.0104   0.0063   0.0258    0.0284   0.0000   441.0075      0.450509       21.9908      0.530938      -4.30418      0.353360      0.185048      0.259254      0.290374      0.323381      0.363661      0.381260
  91   3 2071.7808    0.9007  1.2368 10.2769  0.0000  0.0137   0.0086   0.0373    0.0588   0.0000   442.0377      0.644209       22.4062     -0.128646      -3.13291      0.663926      0.240471      0.327685      0.372909      0.417011      0.437233      0.465135
  91   4 2341.9609    1.5263  1.7081 11.1046  0.0000  0.0163   0.0121   0.0438    0.0529   0.0000   443.0138      0.849149       23.1802      0.216215      -3.36705    -0.0139773      0.291805      0.401444      0.441160      0.501455      0.533246      0.564655
  91   5 2589.4624    2.4494  1.9129 11.7384  0.0000  0.0163   0.0172   0.0439    0.0530   0.0000   442.8762      0.952666       21.6649      0.980996      -3.63307      0.483566      0.288986      0.393849      0.443590      0.486799      0.535868      0.572557
  91   6 2829.2381    3.5711  1.6757 12.5083 -0.0000  0.0146   0.0268   0.0396    0.0583   0.0000   443.3329       1.48380       22.8198       1.39660      -2.95456     -0.772581      0.266294      0.359832      0.412488      0.463424      0.489748      0.523559
  91   7 3060.9046    4.4916  1.6960 13.0477  0.0000  0.0150   0.0337   0.0391    0.0571   0.0000   443.3271       2.98444       21.6940       1.32169      -3.35034     -0.133938      0.268779      0.366619      0.410654      0.458140      0.480071      0.510739
  91   8 3284.4472    4.1750  2.6792 12.7281  0.0000  0.0196   0.0243   0.0513    0.0450   0.0000   443.3858       2.87890       21.3887       1.70501      -3.58423     -0.160495      0.354863      0.480134      0.546436      0.607222      0.644990      0.686559
  91   9 3502.9208    3.3512  4.8814 12.3530  0.0017  0.0316   0.0148   0.0855    0.0397   0.0000   443.3361       4.69438       23.6339       1.64084      -2.24212       2.78996      0.569325      0.756077      0.857359      0.961795       1.01494       1.08122
  92   1 1441.9242    0.1810  0.2184 10.0552  0.0000  0.0073   0.0047   0.0182    0.0149   0.0000   440.4141     -0.183784       21.9790      0.399265      -3.31307      0.135675      0.124250      0.166897      0.198864      0.214080      0.235262      0.255721
  92   2 1788.1756    0.4799  0.6854 10.0754  0.0000  0.0108   0.0062   0.0278    0.0304   0.0000   440.9535     -0.253202       22.8075      0.110049      -3.51447      0.435088      0.182756      0.252229      0.286995      0.314848      0.339398      0.353598
  92   3 2080.3384    0.9199  1.2414 10.4030  0.0000  0.0138   0.0089   0.0371    0.0558   0.0000   442.1205      0.304409       22.6875     0.0245127      -4.00525     -0.115996      0.242884      0.326292      0.366660      0.416456      0.442806      0.459862
  92   4 2351.2431    1.5968  1.8184 10.9879  0.0000  0.0167   0.0119   0.0434    0.0535   0.0000   442.4491       1.37056       22.6949      0.900910      -3.21528     -0.902298      0.287851      0.398939      0.441806      0.500110      0.538020      0.580656
  92   5 2599.7498    2.4726  1.8936 11.9814  0.0000  0.0164   0.0177   0.0445    0.0468   0.0000   442.5650       1.22478       22.0868    -0.0871783      -3.85126     -0.493067      0.291920      0.390721      0.442669      0.493064      0.528064      0.553859
  92   6 2840.6007    3.6506  1.6317 12.6367  0.0000  0.0145   0.0275   0.0390    0.0549   0.0000   443.0352       3.14939       22.0637      0.667708      -2.36451     -0.419522      0.258425      0.348831      0.390218      0.438598      0.468507      0.488146
  92   7 3073.0272    4.5121  1.7345 13.0918  0.0000  0.0150   0.0337   0.0404    0.0567   0.0000   442.8862       2.91106       21.8890       1.58150      -3.52829     -0.593046      0.278584      0.370661      0.416181      0.469492      0.491332      0.520970
  92   8 3297.3314    4.0588  2.6697 12.9983  0.0000  0.0198   0.0242   0.0536    0.0373   0.0000   443.3043       3.07284       21.7584      0.546613      -2.38683      0.522626      0.351354      0.478090      0.547732      0.610041      0.648768      0.676380
  92   9 3516.6485    3.0893  4.4610 12.5931 -0.0015  0.0303   0.0148   0.0843    0.0341   0.0000   442.7516       3.88139       22.2590       1.55513      -3.37973     -0.849322      0.527455      0.719881      0.818655      0.917034      0.981516       1.03622
  93   1 1448.5691    0.1906  0.2268 10.0750  0.0000  0.0068   0.0047   0.0195    0.0149   0.0000   440.3424     -0.181360       22.1083     0.0468400      -3.37185     0.0260618      0.120287      0.165315      0.188429      0.212061      0.233720      0.237354
  93   2 1795.3736    0.5011  0.6245 10.1071  0.0000  0.0098   0.0065   0.0252    0.0297   0.0000   441.0348     -0.141296       22.4479    -0.0879492      -3.48028     -0.126402      0.176599      0.233592      0.260920      0.301068      0.315797      0.343303
  93   3 2088.8386    0.9261  1.3243 10.3950  0.0000  0.0143   0.0087   0.0390    0.0553   0.0000   441.8651      0.718656       22.8855      0.373810      -3.64845     0.0629829      0.248951      0.339083      0.387466      0.430117      0.454253      0.481800
  93   4 2360.5101    1.6109  1.7918 11.1416  0.0001  0.0165   0.0124   0.0442    0.0540   0.0000   442.5049       1.62411       22.0422      0.738121      -3.50745      0.405244      0.290575      0.385473      0.436558      0.483504      0.525051      0.549697
  93   5 2609.9421    2.5547  1.9156 11.8410  0.0000  0.0163   0.0178   0.0435    0.0526   0.0000   442.3023       1.21736       22.8818      0.642950      -3.18166      0.217476      0.285110      0.388674      0.433640      0.485156      0.513855      0.538683
  93   6 2851.8214    3.6938  1.7661 12.3957  0.0001  0.0152   0.0264   0.0394    0.0627   0.0000   443.1397       2.24237       22.2788       1.15237      -2.80076    -0.0381165      0.263193      0.356085      0.398295      0.452679      0.483787      0.501537
  93   7 3085.0653    4.4983  1.8324 12.9054  0.0000  0.0152   0.0313   0.0401    0.0550   0.0000   442.9296       3.33482       22.2267       1.40344      -3.24453      0.814905      0.267730      0.361782      0.406936      0.457829      0.483441      0.515900
  93   8 3310.2323    4.1254  2.7316 12.8245  0.0000  0.0196   0.0240   0.0532    0.0420   0.0000   443.0853       3.70480       22.8837       1.17806      -2.78855      -1.10412      0.345709      0.470796      0.529989      0.598261      0.639647      0.662712
  93   9 3530.3210    3.2150  5.0212 12.4299  0.0014  0.0331   0.0140   0.0891    0.0366   0.0000   443.4769       4.59527       22.5703       2.28880      -3.67191      -2.23308      0.573542      0.779090      0.883711      0.989856       1.06488       1.13102
  94   1 1455.1610    0.1785  0.2468 10.0746  0.0000  0.0083   0.0046   0.0201    0.0150   0.0000   440.1938     -0.123258       22.1927      0.123588      -3.20513     -0.240622      0.152246      0.214427      0.247808      0.276314      0.293439      0.310448
  94   2 1802.4611    0.4978  0.6681 10.1551  0.0000  0.0103   0.0064   0.0270    0.0299   0.0000   440.9938    -0.0962315       22.0676     -0.136633      -3.28006     -0.269502      0.176436      0.235110      0.267106      0.308666      0.326501      0.348706
  94   3 2097.2517    0.9565  1.2987 10.3964  0.0000  0.0139   0.0089   0.0376    0.0580   0.0000   441.4880      0.247473       21.9657     -0.174346      -3.60909    -0.0350557      0.239275      0.327208      0.365887      0.396550      0.441149      0.463369
  94   4 2369.7454    1.6242  1.7956 11.1647  0.0000  0.0166   0.0124   0.0440    0.0543   0.0000   442.3472       1.16329       22.0394       1.08335      -3.32953     -0.210331      0.284806      0.384394      0.431519      0.487657      0.521460      0.552924
  94   5 2620.1418    2.5493  1.9741 11.8392  0.0000  0.0169   0.0177   0.0444    0.0551   0.0000   442.8739      0.969446       21.9183     -0.283536      -2.93010     0.0468913      0.293719      0.400672      0.456317      0.502951      0.539350      0.562277
  94   6 2863.0355    3.8108  1.7204 12.3910 -0.0000  0.0146   0.0277   0.0389    0.0713   0.0000   443.1676       1.85166       22.5224    -0.0218436      -3.36448     -0.739098      0.262583      0.348833      0.388377      0.440497      0.474577      0.505153
  94   7 3097.0702    4.5052  1.9018 13.0466  0.0000  0.0156   0.0308   0.0413    0.0486   0.0000   442.8236       3.64546       22.3479      0.784808      -3.35171     -0.619040      0.272252      0.366547      0.410739      0.457661      0.499951      0.524901
  94   8 3323.0215    4.0304  2.8226 12.7724 -0.0000  0.0201   0.0228   0.0548    0.0423   0.0000   443.3985       3.83662       22.2336       1.42240      -2.72264     -0.870887      0.349809      0.480019      0.535833      0.607601      0.658330      0.686907
  94   9 3543.9182    3.0422  5.1415 12.4238 -0.0022  0.0343   0.0127   0.0934    0.0353   0.0000   442.7206       4.83826       23.9217       2.62301      -2.46034     -0.212785      0.581103      0.793342      0.899068       1.01476       1.08167       1.11901
  95   1 1461.6959    0.1930  0.2182 10.0178  0.0000  0.0071   0.0047   0.0165    0.0148   0.0000   440.0926    -0.0414487       22.1748      0.169822      -3.47794     0.0730810      0.120179      0.156884      0.182981      0.197776      0.212637      0.228943
  95   2 1809.5208    0.5066  0.6821 10.1272  0.0000  0.0105   0.0064   0.0271    0.0301   0.0000   441.3786     -0.493763       22.2425     0.0245720      -3.06454      0.489202      0.167401      0.237460      0.257147      0.299864      0.307522      0.326405
  95   3 2105.6823    0.9504  1.2850 10.5178  0.0000  0.0141   0.0091   0.0380    0.0555   0.0000   441.8974     -0.243136       22.5467      0.235826      -2.62198      0.293855      0.239195      0.328110      0.369093      0.412319      0.439533      0.468022
  95   4 2378.8360    1.6790  1.8529 11.1883  0.0000  0.0166   0.0124   0.0448    0.0515   0.0000   442.1755    -0.0439678       21.9769      0.821256      -3.87054      -1.07699      0.280217      0.381383      0.437751      0.496718      0.519227      0.547414
  95   5 2630.2142    2.6202  1.9324 11.9056 -0.0002  0.0160   0.0178   0.0439    0.0482   0.0000   442.3316      0.843983       23.3533      0.704774      -3.52996      -1.29490      0.270147      0.363562      0.407489      0.465423      0.491844      0.521874
  95   6 2874.1923    3.8186  1.6795 12.6267  0.0000  0.0144   0.0280   0.0386    0.0571   0.0000   443.3191       2.35259       22.3553      0.821704      -3.76134    -0.0662158      0.251720      0.338073      0.378249      0.413510      0.443797      0.475684
  95   7 3108.9591    4.5110  1.8419 13.1902  0.0000  0.0154   0.0319   0.0412    0.0474   0.0000   442.9898       2.54356       21.6800       1.82615      -2.51958     -0.434522      0.269839      0.360791      0.406755      0.463267      0.501206      0.517110
  95   8 3335.6863    3.9935  3.0117 12.7503 -0.0001  0.0210   0.0217   0.0573    0.0398   0.0000   443.3244       3.19594       21.8957     -0.123740      -2.93643     -0.510720      0.356444      0.481491      0.552363      0.606903      0.660279      0.673959
  95   9 3557.3711    3.0274  5.5051 12.2934  0.0012  0.0361   0.0122   0.0972    0.0373   0.0000   442.7825       3.87721       21.8693       1.34735      -3.03679       1.62736      0.604320      0.828684      0.933306       1.04636       1.11407       1.16781
  96   0  995.5491    0.0402  0.0214 10.3477  0.0000  0.0153   0.0071   0.0099    0.0121   0.0000   437.2645     -0.307287       21.2132     -0.537504      -4.34645      0.149262      0.232841      0.302311      0.373959      0.480104      0.545999      0.652747
  96   1 1468.2010    0.1928  0.2467 10.0424  0.0000  0.0076   0.0046   0.0198    0.0151   0.0000   440.2322     -0.285114       22.0197      0.374142      -3.65634    -0.0832666      0.126289      0.174251      0.189719      0.213336      0.232603      0.239244
  96   2 1816.5251    0.5211  0.7213 10.0999  0.0000  0.0106   0.0064   0.0281    0.0324   0.0000   441.1724      0.171033       22.7278    -0.0174469      -3.46696      0.273642      0.177273      0.241945      0.277401      0.302806      0.330460      0.338931
  96   3 2114.0341    0.9825  1.3485 10.5046  0.0000  0.0144   0.0091   0.0381    0.0566   0.0000   441.9141      0.278851       23.2165      0.360836      -3.63670     -0.519785      0.241860      0.327161      0.370466      0.418327      0.439852      0.470916
  96   4 2387.9387    1.6954  1.9144 11.2346  0.0000  0.0168   0.0123   0.0457    0.0505   0.0000   442.2996       1.01603       21.4104       1.42142      -2.77141      -1.06423      0.287621      0.389846      0.432942      0.483393      0.525947      0.551181
  96   5 2640.2382    2.6904  1.8837 11.9314  0.0001  0.0160   0.0189   0.0423    0.0551   0.0000   442.9550       1.44964       22.9960      0.222840      -3.53505      0.195846      0.275114      0.374233      0.424694      0.476315      0.503327      0.530073
  96   6 2885.2703    3.8171  1.7518 12.7210 -0.0000  0.0150   0.0274   0.0396    0.0525   0.0000   443.3218       2.27735       22.6306      0.312733      -3.63250      0.490412      0.258717      0.350489      0.395635      0.439117      0.469969      0.482189
  96   7 3120.7750    4.5729  1.9007 13.0187  0.0000  0.0155   0.0312   0.0409    0.0523   0.0000   442.6372       2.99776       21.7781       1.27292      -3.30915     0.0866109      0.270527      0.365074      0.413869      0.464001      0.498847      0.511956
  96   8 3348.3275    3.9459  3.1993 12.6996  0.0000  0.0218   0.0210   0.0592    0.0416   0.0000   443.3149       5.71421       21.7415       1.36618      -1.82478      0.144907      0.375706      0.498077      0.570242      0.639288      0.682221      0.723381
  96   9 3570.9180    2.9969  5.6228 12.2978 -0.0002  0.0366   0.0118   0.0998    0.0359   0.0000   444.1077       6.10847       22.8695       1.54263      -4.72025     -0.676171      0.611163      0.835057      0.938999       1.05905       1.12442       1.19038
  97   1 1474.6535    0.2107  0.2594 10.0080  0.0000  0.0074   0.0047   0.0179    0.0153   0.0000   440.3858    -0.0962005       21.9361     -0.200635      -3.79272    -0.0193727      0.125166      0.158946      0.185150      0.200109      0.217754      0.228877
  97   2 1823.4611    0.5450  0.6947 10.0897  0.0000  0.0101   0.0066   0.0262    0.0329   0.0000   440.8324     -0.232184       22.2460      0.373368      -3.41494     -0.852209      0.171172      0.227369      0.253446      0.288242      0.316559      0.335235
  97   3 2122.3320    0.9981  1.4169 10.4231  0.0000  0.0146   0.0087   0.0388    0.0529   0.0000   442.1300      0.452557       21.7649      0.102374      -2.60420      0.540325      0.243183      0.319024      0.368106      0.411823      0.446249      0.470660
  97   4 2396.9462    1.7408  1.8491 11.2414  0.0000  0.0167   0.0128   0.0439    0.0540   0.0000   442.8068       1.38261       21.8497      0.170839      -3.70319      0.401038      0.274307      0.380328      0.428055      0.487438      0.517135      0.539490
  97   5 2650.2404    2.7024  1.8670 12.1914 -0.0000  0.0161   0.0191   0.0434    0.0468   0.0000   442.5963       1.82311       22.4182    0.00444710      -2.47277     -0.234922      0.270553      0.368863      0.412951      0.466991      0.495839      0.531985
  97   6 2896.2733    3.9401  1.6348 12.8271  0.0000  0.0142   0.0293   0.0383    0.0542   0.0000   442.9898       2.23356       22.4585      0.580643      -3.73428     -0.915650      0.240127      0.326808      0.370897      0.417950      0.438899      0.454252
  97   7 3132.5563    4.6163  1.8980 13.1735  0.0000  0.0156   0.0314   0.0410    0.0464   0.0000   442.5648       3.13222       22.4436       1.14516      -3.23154      0.274301      0.258150      0.355716      0.395749      0.450563      0.481134      0.509411
  97   8 3360.9609    3.8105  3.2193 12.9150 -0.0003  0.0224   0.0204   0.0611    0.0347   0.0000   443.2761       3.34926       22.0222       1.60830      -2.88839      0.149481      0.373171      0.502683      0.568439      0.640699      0.675279      0.708328
  97   9 3584.3936    2.9421  5.8618 12.3573 -0.0001  0.0389   0.0115   0.1038    0.0341   0.0000   443.9277       4.06992       22.1441       3.82981      -3.19745      -1.67530      0.644184      0.871397      0.986359       1.10299       1.16957       1.23062
  98   1 1481.0512    0.1948  0.2183 10.0448  0.0000  0.0065   0.0046   0.0173    0.0146   0.0000   440.2561    -0.0569499       22.6214     -0.546717      -3.54263     -0.139602      0.104068      0.142694      0.164765      0.172614      0.200791      0.203019
  98   2 1830.3525    0.5449  0.8055 10.0861  0.0000  0.0112   0.0064   0.0296    0.0352   0.0000   440.8014     0.0308914       21.9974      0.852845      -3.93758      0.534925      0.180975      0.246424      0.280625      0.318885      0.338023      0.361288
  98   3 2130.5576    1.0181  1.3766 10.5155  0.0000  0.0142   0.0091   0.0382    0.0541   0.0000   441.8635    -0.0156568       22.2429       1.10936      -3.36356      0.545149      0.229143      0.306975      0.341707      0.390618      0.413486      0.431185
  98   4 2405.8762    1.7686  1.9394 11.3100 -0.0000  0.0170   0.0125   0.0449    0.0493   0.0000   442.8174      0.572618       22.5123     -0.412173      -4.80335      0.835831      0.283829      0.380267      0.432757      0.494347      0.522499      0.548735
  98   5 2660.1667    2.7987  2.0899 11.7750  0.0000  0.0163   0.0181   0.0447    0.0581   0.0000   442.2295       1.74713       22.5106      0.681212      -3.72233      0.247353      0.275510      0.363673      0.408476      0.466500      0.513591      0.529508
  98   6 2907.1880    3.9801  1.6625 12.8719  0.0000  0.0144   0.0297   0.0392    0.0567   0.0000   442.5315       2.92904       21.8495      0.634494      -3.48819    -0.0787000      0.249488      0.334843      0.380075      0.426465      0.454490      0.479812
  98   7 3144.2572    4.4505  1.9945 13.1993  0.0000  0.0160   0.0297   0.0426    0.0431   0.0000   443.4391       2.55225       22.1490      0.883936      -3.13254      -1.23989      0.271360      0.364337      0.410914      0.465496      0.500768      0.520193
  98   8 3373.4797    3.8650  3.3697 12.7610  0.0000  0.0232   0.0202   0.0619    0.0396   0.0000   443.1422       4.84786       22.3126       2.82650      -3.22531      0.230513      0.383910      0.529593      0.592400      0.664878      0.713378      0.746331
  98   9 3597.5824    2.8275  5.9091 12.5056  0.0002  0.0397   0.0115   0.1088    0.0323   0.0000   444.0699       2.37027       21.9873       2.47249      -2.97933      -1.66521      0.648170      0.884534       1.00265       1.12689       1.20260       1.27859
  99   1 1487.4145    0.2095  0.3273 10.0280  0.0000  0.0089   0.0045   0.0229    0.0158   0.0000   440.4254     -0.111720       22.1822     0.0858295      -3.32331    -0.0457534      0.141414      0.194405      0.222299      0.244352      0.266115      0.271421
  99   2 1837.1852    0.5439  0.7885 10.1445  0.0000  0.0111   0.0064   0.0289    0.0342   0.0000   440.8887     -0.102190       22.1358      0.755013      -3.54916      0.297749      0.180268      0.243267      0.271884      0.300103      0.321761      0.346072
  99   3 2138.7559    1.0259  1.3108 10.7153  0.0000  0.0140   0.0093   0.0370    0.0504   0.0000   442.2681     0.0922036       22.0017      0.537562      -2.72297      0.189880      0.229009      0.310785      0.355009      0.405058      0.431703      0.453353
  99   4 2414.7403    1.7727  1.9070 11.4912  0.0000  0.0170   0.0128   0.0452    0.0463   0.0000   442.0546       1.29620       22.9205       1.16254      -3.33747      0.383150      0.276832      0.370943      0.421507      0.472494      0.508996      0.531788
  99   5 2670.1280    2.8386  1.9084 12.1233  0.0000  0.0158   0.0192   0.0430    0.0498   0.0000   442.5893       1.07663       22.1516      0.613626      -2.89266      0.755976      0.262624      0.364421      0.401340      0.456251      0.482130      0.512747
  99   6 2918.0987    4.0202  1.7517 12.7676  0.0000  0.0147   0.0284   0.0389    0.0561   0.0000   443.0162       2.17697       21.6736       1.39763      -2.72770      -1.23494      0.244413      0.333529      0.371501      0.422238      0.449837      0.464603
  99   7 3155.8964    4.5342  2.0262 13.1288  0.0000  0.0158   0.0297   0.0431    0.0457   0.0000   443.0747       3.16149       22.2992       2.12752      -2.84112     -0.848322      0.259326      0.352297      0.399476      0.453214      0.481441      0.506318
  99   8 3385.9353    3.7227  3.3540 12.9002 -0.0002  0.0232   0.0197   0.0637    0.0363   0.0000   442.1760       3.85447       21.8368       1.60591      -2.65700      0.217523      0.383496      0.513528      0.579994      0.654274      0.692578      0.723505
  99   9 3610.8319    2.7962  6.1790 12.5153 -0.0004  0.0417   0.0108   0.1121    0.0294   0.0000   444.2651       4.40341       22.0628       5.33095      -2.33527      0.115634      0.668894      0.908358       1.03461       1.13633       1.22305       1.29287
 100   1 1493.7336    0.2111  0.2769 10.0445  0.0000  0.0078   0.0046   0.0189    0.0154   0.0000   439.8067     -0.249415       22.2125     -0.333250      -3.59594     -0.274718      0.128289      0.170144      0.206419      0.219897      0.242362      0.262037
 100   2 1843.9837    0.5591  0.7736 10.1837  0.0000  0.0107   0.0065   0.0282    0.0339   0.0000   441.1737     -0.308933       21.6681      0.450772      -3.63975      0.279085      0.172233      0.232463      0.258656      0.295297      0.316598      0.334943
 100   3 2146.8711    1.0598  1.4466 10.6407  0.0000  0.0146   0.0092   0.0394    0.0515   0.0000   441.7270      0.460692       22.4369      0.185198      -3.14136    -0.0511698      0.235023      0.320189      0.359954      0.408466      0.433701      0.465125
 100   4 2423.5229    1.8601  1.9645 11.3984  0.0000  0.0167   0.0129   0.0454    0.0502   0.0000   442.1858      0.328604       22.9588       1.30431      -2.58761     0.0618711      0.279363      0.369642      0.422428      0.476935      0.512515      0.529248
 100   5 2679.9599    2.8569  1.8883 12.2814  0.0000  0.0157   0.0198   0.0429    0.0477   0.0000   442.7757       1.89170       22.7559      0.388804      -3.28098      0.520881      0.261461      0.352258      0.393562      0.441042      0.467565      0.493326
 100   6 2928.9412    4.0672  1.7014 12.9538  0.0000  0.0147   0.0293   0.0383    0.0518   0.0000   442.4851       2.14751       22.5358       1.27466      -3.42615      0.228535      0.233247      0.321921      0.365919      0.407361      0.431153      0.458457
 100   7 3167.4605    4.5823  2.1469 13.0035  0.0000  0.0164   0.0286   0.0434    0.0482   0.0000   442.9436       3.14807       21.8559      0.873043      -2.86958     -0.697444      0.272120      0.370040      0.417707      0.462507      0.498017      0.526487
 100   8 3398.3539    3.7356  3.7285 12.7345  0.0009  0.0247   0.0183   0.0678    0.0383   0.0000   443.9862       4.19159       21.5460       3.35096      -1.96021     -0.558338      0.404209      0.550958      0.632675      0.701970      0.756685      0.792591
 101   0 1020.5166    0.0424  0.0324 10.2947  0.0000  0.0161   0.0060   0.0133    0.0119   0.0000   437.7336     -0.776695       22.4564     -0.288380      -2.29934     -0.482225      0.183598      0.345100      0.332036      0.423632      0.364034      0.440477
 101   1 1500.0316    0.2137  0.3093 10.0347  0.0000  0.0082   0.0045   0.0210    0.0157   0.0000   439.9584     0.0508841       22.3279    0.00470835      -3.59102     -0.234045      0.134455      0.178226      0.202048      0.239616      0.243730      0.260887
 101   2 1850.7286    0.5516  0.8293 10.2087  0.0000  0.0115   0.0065   0.0302    0.0349   0.0000   440.6085      0.408282       22.2224      0.246628      -4.03845    -0.0535116      0.178163      0.247003      0.275719      0.309797      0.334284      0.356458
 101   3 2154.9358    1.0844  1.4869 10.5657  0.0000  0.0146   0.0091   0.0396    0.0527   0.0000   441.8234      0.472441       22.7467     -0.130162      -3.16142      0.251214      0.232865      0.318861      0.362889      0.410206      0.432624      0.460354
 101   4 2432.3268    1.8907  2.0071 11.3566  0.0000  0.0171   0.0128   0.0450    0.0522   0.0000   441.7820      0.298922       22.3015       1.37750      -3.72717      0.916463      0.280316      0.373317      0.423161      0.468275      0.506332      0.533552
 101   5 2689.7525    2.8478  1.9654 12.2658  0.0000  0.0162   0.0193   0.0439    0.0475   0.0000   442.8032       1.43277       22.2909      0.387571      -2.81753      0.193456      0.262348      0.351518      0.400376      0.441425      0.472890      0.507435
 101   6 2939.6689    4.0966  1.7889 12.9232  0.0000  0.0148   0.0288   0.0397    0.0515   0.0000   442.8490       2.35462       22.5987      0.949762      -3.11992     -0.218484      0.241233      0.325480      0.366012      0.408459      0.442751      0.471129
 101   7 3179.0033    4.5255  2.0962 13.0907  0.0000  0.0161   0.0287   0.0441    0.0460   0.0000   442.9743       3.09594       22.3830       1.21950      -3.01291     -0.133545      0.264217      0.356573      0.400495      0.456936      0.478795      0.507892
 101   8 3410.6878    3.6234  3.8596 12.7658 -0.0004  0.0255   0.0174   0.0707    0.0372   0.0000   442.9898       3.76898       22.8514       3.63796      -4.01284      -1.80937      0.411355      0.548340      0.630869      0.706187      0.750076      0.793271
 102   0 1025.4406    0.0399  0.0321 10.3014  0.0000  0.0158   0.0068   0.0162    0.0119   0.0000   437.1279     -0.277975       21.8042     0.0638065      -3.53421      0.116061      0.266747      0.341229      0.359817      0.385791      0.396466      0.414574
 102   1 1506.2656    0.2191  0.2545 10.0469  0.0000  0.0071   0.0047   0.0169    0.0151   0.0000   440.0312     -0.322880       22.4045      0.253978      -3.64780   -0.00169355      0.116784      0.158838      0.178865      0.204320      0.221714      0.217983
 102   2 1857.4136    0.5766  0.8708 10.1244  0.0000  0.0114   0.0064   0.0304    0.0370   0.0000   440.8453      0.522246       22.6429      0.344312      -3.94607     -0.707130      0.178927      0.241502      0.274831      0.308857      0.329000      0.349307
 102   3 2162.9736    1.0923  1.5907 10.5777  0.0000  0.0155   0.0089   0.0410    0.0517   0.0000   441.7670      0.225842       22.5150     -0.264654      -3.61702     0.0268236      0.242592      0.329960      0.376676      0.420386      0.448857      0.468241
 102   4 2441.0054    1.8603  2.0471 11.5365 -0.0000  0.0172   0.0128   0.0480    0.0464   0.0000   442.0786       1.35220       22.3203       1.08581      -3.71871     -0.225294      0.276578      0.367732      0.418370      0.471717      0.510575      0.546934
 102   5 2699.5536    2.9673  2.0157 12.1879  0.0000  0.0163   0.0193   0.0431    0.0487   0.0000   442.4980       1.62443       22.0405      0.386313      -2.90912     -0.298478      0.258750      0.355324      0.397358      0.445297      0.473751      0.497649
 102   6 2950.3641    4.2003  1.7597 12.8458  0.0000  0.0144   0.0289   0.0386    0.0535   0.0000   443.2869       2.43718       21.9820       1.26111      -3.23135      0.495221      0.235214      0.313498      0.357761      0.404215      0.427812      0.454391
 102   7 3190.4539    4.5635  2.3087 12.8684  0.0000  0.0168   0.0274   0.0457    0.0512   0.0000   442.7682       3.44396       22.4892       1.18557      -3.65645     -0.713729      0.271730      0.369692      0.417170      0.467025      0.504297      0.528706
 102   8 3422.9640    3.6364  3.8356 12.7274  0.0000  0.0256   0.0177   0.0701    0.0391   0.0000   443.2488       3.79951       22.2465       3.92322      -3.26895      0.831303      0.407004      0.560253      0.635396      0.711741      0.764159      0.809693
 103   0 1030.2974    0.0542  0.0501 10.2600  0.0000  0.0124   0.0065   0.0201    0.0119   0.0000   436.7098    -0.0887922       21.9567     -0.618770      -3.52639      0.650420      0.179496      0.288579      0.295125      0.332613      0.373638      0.383786
 103   1 1512.4385    0.2152  0.2846 10.0314  0.0000  0.0073   0.0045   0.0205    0.0152   0.0000   440.0713    -0.0543689       22.2338     -0.100692      -3.78454     -0.424565      0.116896      0.156117      0.179748      0.196193      0.213335      0.224407
 103   2 1864.0694    0.5846  0.8510 10.1381  0.0000  0.0113   0.0065   0.0294    0.0372   0.0000   440.7364     0.0493407       21.9889      0.403771      -4.22919      0.247433      0.178260      0.242166      0.275815      0.307753      0.333034      0.347394
 103   3 2170.9690    1.1388  1.4773 10.5362  0.0000  0.0146   0.0095   0.0381    0.0593   0.0000   441.8762      0.902931       22.0638       1.15071      -3.73780     -0.328893      0.229062      0.307257      0.348294      0.389109      0.416597      0.439490
 103   4 2449.6448    1.9275  2.0911 11.5071 -0.0000  0.0175   0.0129   0.0475    0.0472   0.0000   442.0146       1.06625       22.7152      0.667325      -3.43858     -0.826544      0.276011      0.371916      0.416673      0.467841      0.505905      0.525277
 103   5 2709.2435    3.0284  2.0089 12.2421  0.0000  0.0160   0.0195   0.0428    0.0463   0.0000   442.8535       1.06938       22.4414       1.60737      -2.84414      0.146747      0.258519      0.346642      0.389749      0.437371      0.474698      0.502766
 103   6 2961.0123    4.2108  1.7749 13.0153  0.0000  0.0148   0.0293   0.0392    0.0492   0.0000   442.6240       1.45036       22.5315      0.837093      -2.63392     -0.316890      0.240273      0.323669      0.362599      0.406046      0.443146      0.452997
 103   7 3201.8632    4.4985  2.3385 12.8820 -0.0000  0.0168   0.0262   0.0460    0.0461   0.0000   442.9148       2.56886       21.8144       1.88480      -2.74843     -0.896368      0.268806      0.361013      0.407219      0.456377      0.495456      0.523674
 103   8 3435.2602    3.5783  4.0211 12.7564  0.0000  0.0267   0.0172   0.0735    0.0379   0.0000   443.0403       4.02652       21.9280       1.56780      -1.01644      0.720491      0.421524      0.563709      0.638824      0.717551      0.763860      0.810475
 104   1 1518.6010    0.2191  0.3191 10.0473  0.0000  0.0082   0.0044   0.0211    0.0155   0.0000   440.1687    -0.0159202       22.1918      0.589217      -3.61412    0.00498972      0.126931      0.172075      0.203897      0.224622      0.242593      0.259173
 104   2 1870.6833    0.5965  0.9684 10.1199  0.0000  0.0120   0.0064   0.0336    0.0411   0.0000   441.0219    -0.0105395       21.8596      0.782413      -3.98336     -0.504939      0.186189      0.251054      0.284366      0.326550      0.346602      0.364363
 104   3 2178.8691    1.1316  1.5812 10.6576  0.0000  0.0150   0.0092   0.0412    0.0523   0.0000   441.8005      0.706426       22.4279      0.468838      -3.18179     -0.449367      0.237950      0.325921      0.367511      0.413764      0.443931      0.470196
 104   4 2458.2508    1.9564  2.0763 11.4458 -0.0000  0.0174   0.0129   0.0461    0.0525   0.0000   441.6993      0.801077       22.5606      0.698321      -3.22061     -0.953472      0.269008      0.370399      0.408145      0.470617      0.497748      0.527020
 104   5 2718.9586    3.0417  1.9212 12.3306  0.0000  0.0158   0.0204   0.0424    0.0503   0.0000   442.3309       2.61919       21.8713       1.20072      -2.72154      0.149291      0.247881      0.332911      0.377424      0.422938      0.456146      0.473670
 104   6 2971.5867    4.3778  1.7788 12.8485 -0.0001  0.0145   0.0299   0.0382    0.0594   0.0000   442.5306       1.96449       22.8016       1.20929      -4.30407     -0.138071      0.227175      0.307449      0.347269      0.388198      0.414090      0.435718
 104   7 3213.1836    4.4494  2.3453 13.0806  0.0000  0.0170   0.0264   0.0469    0.0425   0.0000   442.9860       3.42251       22.6890       1.69010      -2.78417      0.192075      0.269874      0.362562      0.414902      0.466621      0.511695      0.539375
 104   8 3447.4382    3.5292  4.2321 12.8423  0.0014  0.0283   0.0167   0.0777    0.0372   0.0000   443.0125       3.86473       21.1867       2.04792      -3.02888      -1.00674      0.439233      0.601446      0.677720      0.750831      0.816087      0.857562
 105   1 1524.7105    0.2303  0.3260 10.0679  0.0000  0.0080   0.0045   0.0209    0.0157   0.0000   439.7827     -0.265632       22.0257     0.0505225      -3.26913    -0.0786346      0.124207      0.155546      0.185019      0.207840      0.212140      0.228550
 105   2 1877.2325    0.6077  0.9468 10.1595  0.0000  0.0119   0.0065   0.0320    0.0407   0.0000   440.6873      0.458384       22.8471     -0.298945      -3.48865      0.542352      0.183986      0.247898      0.288416      0.329135      0.356666      0.374154
 105   3 2186.7561    1.1327  1.4927 10.9354  0.0000  0.0150   0.0095   0.0399    0.0458   0.0000   441.5421      0.770088       22.0471       1.41446      -3.88902     -0.673666      0.227568      0.316690      0.352414      0.405407      0.427666      0.447252
 105   4 2466.7613    1.9905  2.1633 11.4841 -0.0000  0.0180   0.0128   0.0478    0.0519   0.0000   441.8646      0.971508       21.7268      0.419761      -3.44103      0.987401      0.265432      0.372620      0.401035      0.469802      0.488491      0.521730
 105   5 2728.5641    3.1070  1.9751 12.3621  0.0000  0.0159   0.0204   0.0428    0.0492   0.0000   443.1300       1.85687       23.0219       1.13791      -3.43292     -0.395089      0.247928      0.335755      0.372850      0.423291      0.451688      0.478724
 105   6 2982.0804    4.2929  1.7874 13.0521  0.0000  0.0149   0.0298   0.0390    0.0531   0.0000   442.7154       2.42381       22.2201       1.75910      -3.40333     -0.704244      0.239157      0.319101      0.357388      0.393512      0.432039      0.450999
 105   7 3224.5008    4.3191  2.4638 13.2225 -0.0000  0.0181   0.0254   0.0489    0.0380   0.0000   442.8849       3.47189       21.8964       1.42491      -3.27504    0.00931801      0.279851      0.382967      0.429271      0.478045      0.504875      0.535596
 105   8 3459.5293    3.4441  4.2664 12.8709 -0.0018  0.0286   0.0163   0.0795    0.0366   0.0000   443.2339       3.06785       22.3708       1.22167      -5.04905      -1.03656      0.439638      0.599422      0.678343      0.760722      0.813944      0.865280
 106   1 1530.7850    0.2269  0.3013 10.0633  0.0000  0.0077   0.0045   0.0191    0.0154   0.0000   440.0362     -0.380502       21.7470    -0.0604632      -3.56640    -0.0625253      0.114968      0.162827      0.187074      0.216726      0.233091      0.241603
 106   2 1883.7713    0.6220  0.9062 10.1808  0.0000  0.0114   0.0066   0.0299    0.0399   0.0000   440.7543      0.348739       22.2937    -0.0463511      -3.37591     -0.268931      0.171259      0.239305      0.269666      0.305103      0.324827      0.349161
 106   3 2194.5713    1.1666  1.6916 10.6835  0.0000  0.0157   0.0091   0.0423    0.0514   0.0000   442.3832   0.000345567       22.2908    -0.0361570      -3.11632      0.215106      0.234098      0.326551      0.364874      0.398520      0.439426      0.456501
 106   4 2475.2224    2.0407  2.1699 11.5536  0.0000  0.0177   0.0131   0.0477    0.0516   0.0000   442.1655       1.17230       22.8550       1.23567      -3.80003     0.0120062      0.271471      0.367672      0.420379      0.472381      0.505773      0.528524
 106   5 2738.1442    3.1925  1.9923 12.2234  0.0000  0.0158   0.0205   0.0419    0.0562   0.0000   442.7172       2.39231       22.3971       1.14722      -2.88252      0.896354      0.244267      0.330320      0.376588      0.423230      0.456541      0.486225
 106   6 2992.5553    4.3344  1.8546 13.0515  0.0000  0.0148   0.0290   0.0401    0.0497   0.0000   442.5684       1.72649       22.4416      0.577338      -3.71472     -0.355872      0.229672      0.312476      0.354077      0.391132      0.414065      0.438898
 106   7 3235.7383    4.3718  2.5471 13.1416  0.0000  0.0184   0.0251   0.0491    0.0404   0.0000   442.9635       2.69787       22.6306       1.45308      -3.58458       1.08387      0.280226      0.382614      0.434409      0.486332      0.518187      0.547811
 106   8 3471.6125    3.4316  4.5382 12.7912  0.0016  0.0301   0.0157   0.0831    0.0388   0.0000   443.6266       4.75856       22.0885       3.78412      -2.53637      -1.36300      0.463656      0.631600      0.712435      0.792213      0.848964      0.888240
 107   0 1049.6370    0.0468  0.0439 10.3116 -0.0084  0.0142   0.0064   0.0172    0.0117   0.0000   437.1408      0.353144       21.6127      0.676573      -3.69214     -0.334698      0.163828      0.282667      0.275893      0.351836      0.356861      0.378603
 107   1 1536.8089    0.2408  0.3473 10.0242  0.0000  0.0080   0.0045   0.0215    0.0161   0.0000   439.7808     0.0663970       21.7150      0.119035      -3.61995      0.191019      0.121505      0.156385      0.189364      0.202525      0.224607      0.238830
 107   2 1890.2677    0.6322  0.9704 10.1387  0.0000  0.0118   0.0066   0.0315    0.0426   0.0000   440.5063      0.432468       22.5680      0.143153      -2.64297    -0.0996067      0.177553      0.237461      0.264023      0.298855      0.318129      0.341301
 107   3 2202.3662    1.1839  1.6525 10.7356  0.0000  0.0152   0.0091   0.0414    0.0504   0.0000   441.7373     0.0788133       22.2859      0.187900      -3.79217     0.0140187      0.230203      0.313583      0.354592      0.398147      0.431779      0.459623
 107   4 2483.6306    2.0417  2.1721 11.7358  0.0000  0.0178   0.0134   0.0485    0.0467   0.0000   442.3406      0.535038       22.3083      0.744811      -3.12927     -0.367123      0.269745      0.363173      0.408912      0.462803      0.496426      0.520901
 107   5 2747.6569    3.1580  2.0224 12.4002 -0.0001  0.0160   0.0203   0.0432    0.0492   0.0000   442.2576       1.87542       22.4507      0.475241      -3.47755      0.243773      0.250272      0.335811      0.383476      0.430180      0.460212      0.488000
 107   6 3002.9762    4.3446  1.8186 13.1266  0.0000  0.0146   0.0293   0.0399    0.0482   0.0000   443.0795       2.10731       22.8453       1.26478      -3.73789     -0.444552      0.225573      0.304979      0.341373      0.389431      0.417176      0.432642
[truncated: 148,070 more chars]
