# Supplementary material for: Global-Mode Analysis of Full-Disk Data from the Michelson Doppler Imager and the Helioseismic and Magnetic Imager
Source: Sol Phys. 2018 Jan 31;293(2):29. doi: 10.1007/s11207-017-1201-5 (PMC6566312; doi:10.1007/s11207-017-1201-5)
Supplement: Supplementary file 2 — (TAR 362.4 MB) [file 11207_2017_1201_MOESM2_ESM.tar › HMI/hmiv360d.7768.36]

   0  12 1822.1529    0.3302  0.3246 11.5440  0.0000  0.0423   0.0352   0.1107    0.1225   0.0000     0.0000       0.00000       0.00000       0.00000       0.00000       0.00000       0.00000       0.00000       0.00000       0.00000       0.00000       0.00000       0.00000       0.00000       0.00000       0.00000       0.00000       0.00000       0.00000       0.00000       0.00000       0.00000       0.00000       0.00000       0.00000       0.00000       0.00000       0.00000       0.00000       0.00000       0.00000       0.00000       0.00000       0.00000       0.00000       0.00000       0.00000       0.00000       0.00000       0.00000       0.00000       0.00000       0.00000       0.00000       0.00000       0.00000       0.00000       0.00000       0.00000       0.00000       0.00000       0.00000       0.00000       0.00000       0.00000       0.00000       0.00000       0.00000       0.00000       0.00000       0.00000       0.00000       0.00000       0.00000       0.00000       0.00000       0.00000       0.00000       0.00000       0.00000       0.00000       0.00000
   0  13 1957.4431    0.5376  0.2883 11.8735  0.0000  0.0311   0.0596   0.1105    0.1457   0.0000     0.0000       0.00000       0.00000       0.00000       0.00000       0.00000       0.00000       0.00000       0.00000       0.00000       0.00000       0.00000       0.00000       0.00000       0.00000       0.00000       0.00000       0.00000       0.00000       0.00000       0.00000       0.00000       0.00000       0.00000       0.00000       0.00000       0.00000       0.00000       0.00000       0.00000       0.00000       0.00000       0.00000       0.00000       0.00000       0.00000       0.00000       0.00000       0.00000       0.00000       0.00000       0.00000       0.00000       0.00000       0.00000       0.00000       0.00000       0.00000       0.00000       0.00000       0.00000       0.00000       0.00000       0.00000       0.00000       0.00000       0.00000       0.00000       0.00000       0.00000       0.00000       0.00000       0.00000       0.00000       0.00000       0.00000       0.00000       0.00000       0.00000       0.00000       0.00000       0.00000
   0  14 2093.4833    0.7359  0.6765 11.5032  0.0000  0.0526   0.0520   0.1480    0.3737   0.0000     0.0000       0.00000       0.00000       0.00000       0.00000       0.00000       0.00000       0.00000       0.00000       0.00000       0.00000       0.00000       0.00000       0.00000       0.00000       0.00000       0.00000       0.00000       0.00000       0.00000       0.00000       0.00000       0.00000       0.00000       0.00000       0.00000       0.00000       0.00000       0.00000       0.00000       0.00000       0.00000       0.00000       0.00000       0.00000       0.00000       0.00000       0.00000       0.00000       0.00000       0.00000       0.00000       0.00000       0.00000       0.00000       0.00000       0.00000       0.00000       0.00000       0.00000       0.00000       0.00000       0.00000       0.00000       0.00000       0.00000       0.00000       0.00000       0.00000       0.00000       0.00000       0.00000       0.00000       0.00000       0.00000       0.00000       0.00000       0.00000       0.00000       0.00000       0.00000       0.00000
   0  15 2228.7178    0.9203  0.9941 11.3511  0.0000  0.0673   0.0636   0.2331    0.9815   0.0000     0.0000       0.00000       0.00000       0.00000       0.00000       0.00000       0.00000       0.00000       0.00000       0.00000       0.00000       0.00000       0.00000       0.00000       0.00000       0.00000       0.00000       0.00000       0.00000       0.00000       0.00000       0.00000       0.00000       0.00000       0.00000       0.00000       0.00000       0.00000       0.00000       0.00000       0.00000       0.00000       0.00000       0.00000       0.00000       0.00000       0.00000       0.00000       0.00000       0.00000       0.00000       0.00000       0.00000       0.00000       0.00000       0.00000       0.00000       0.00000       0.00000       0.00000       0.00000       0.00000       0.00000       0.00000       0.00000       0.00000       0.00000       0.00000       0.00000       0.00000       0.00000       0.00000       0.00000       0.00000       0.00000       0.00000       0.00000       0.00000       0.00000       0.00000       0.00000       0.00000
   0  17 2496.1779    1.6039  0.9414  6.0796  0.0000  0.0593   0.0987   0.1683  438.9539   0.0000     0.0000       0.00000       0.00000       0.00000       0.00000       0.00000       0.00000       0.00000       0.00000       0.00000       0.00000       0.00000       0.00000       0.00000       0.00000       0.00000       0.00000       0.00000       0.00000       0.00000       0.00000       0.00000       0.00000       0.00000       0.00000       0.00000       0.00000       0.00000       0.00000       0.00000       0.00000       0.00000       0.00000       0.00000       0.00000       0.00000       0.00000       0.00000       0.00000       0.00000       0.00000       0.00000       0.00000       0.00000       0.00000       0.00000       0.00000       0.00000       0.00000       0.00000       0.00000       0.00000       0.00000       0.00000       0.00000       0.00000       0.00000       0.00000       0.00000       0.00000       0.00000       0.00000       0.00000       0.00000       0.00000       0.00000       0.00000       0.00000       0.00000       0.00000       0.00000       0.00000
   0  21 3033.9282    3.9801  0.8985 14.1875  0.0000  0.0616   0.2510   0.1596    1.0236   0.0000     0.0000       0.00000       0.00000       0.00000       0.00000       0.00000       0.00000       0.00000       0.00000       0.00000       0.00000       0.00000       0.00000       0.00000       0.00000       0.00000       0.00000       0.00000       0.00000       0.00000       0.00000       0.00000       0.00000       0.00000       0.00000       0.00000       0.00000       0.00000       0.00000       0.00000       0.00000       0.00000       0.00000       0.00000       0.00000       0.00000       0.00000       0.00000       0.00000       0.00000       0.00000       0.00000       0.00000       0.00000       0.00000       0.00000       0.00000       0.00000       0.00000       0.00000       0.00000       0.00000       0.00000       0.00000       0.00000       0.00000       0.00000       0.00000       0.00000       0.00000       0.00000       0.00000       0.00000       0.00000       0.00000       0.00000       0.00000       0.00000       0.00000       0.00000       0.00000       0.00000
   0  23 3303.6981    3.8863  1.6540  0.8245  0.0000  0.0767   0.2080   0.2636 1000.0000   0.0000     0.0000       0.00000       0.00000       0.00000       0.00000       0.00000       0.00000       0.00000       0.00000       0.00000       0.00000       0.00000       0.00000       0.00000       0.00000       0.00000       0.00000       0.00000       0.00000       0.00000       0.00000       0.00000       0.00000       0.00000       0.00000       0.00000       0.00000       0.00000       0.00000       0.00000       0.00000       0.00000       0.00000       0.00000       0.00000       0.00000       0.00000       0.00000       0.00000       0.00000       0.00000       0.00000       0.00000       0.00000       0.00000       0.00000       0.00000       0.00000       0.00000       0.00000       0.00000       0.00000       0.00000       0.00000       0.00000       0.00000       0.00000       0.00000       0.00000       0.00000       0.00000       0.00000       0.00000       0.00000       0.00000       0.00000       0.00000       0.00000       0.00000       0.00000       0.00000       0.00000
   0  24 3439.2564    3.1076  2.3294 13.1577  0.0211  0.1153   0.1637   0.3422    1.1028   0.0000     0.0000       0.00000       0.00000       0.00000       0.00000       0.00000       0.00000       0.00000       0.00000       0.00000       0.00000       0.00000       0.00000       0.00000       0.00000       0.00000       0.00000       0.00000       0.00000       0.00000       0.00000       0.00000       0.00000       0.00000       0.00000       0.00000       0.00000       0.00000       0.00000       0.00000       0.00000       0.00000       0.00000       0.00000       0.00000       0.00000       0.00000       0.00000       0.00000       0.00000       0.00000       0.00000       0.00000       0.00000       0.00000       0.00000       0.00000       0.00000       0.00000       0.00000       0.00000       0.00000       0.00000       0.00000       0.00000       0.00000       0.00000       0.00000       0.00000       0.00000       0.00000       0.00000       0.00000       0.00000       0.00000       0.00000       0.00000       0.00000       0.00000       0.00000       0.00000       0.00000
   0  25 3575.1582    2.4864  3.2183  3.8129  0.0018  0.1310   0.0858   0.3999   71.5434   0.0000     0.0000       0.00000       0.00000       0.00000       0.00000       0.00000       0.00000       0.00000       0.00000       0.00000       0.00000       0.00000       0.00000       0.00000       0.00000       0.00000       0.00000       0.00000       0.00000       0.00000       0.00000       0.00000       0.00000       0.00000       0.00000       0.00000       0.00000       0.00000       0.00000       0.00000       0.00000       0.00000       0.00000       0.00000       0.00000       0.00000       0.00000       0.00000       0.00000       0.00000       0.00000       0.00000       0.00000       0.00000       0.00000       0.00000       0.00000       0.00000       0.00000       0.00000       0.00000       0.00000       0.00000       0.00000       0.00000       0.00000       0.00000       0.00000       0.00000       0.00000       0.00000       0.00000       0.00000       0.00000       0.00000       0.00000       0.00000       0.00000       0.00000       0.00000       0.00000       0.00000
   1  10 1612.7049    0.2238  0.1197 11.6998  0.0000  0.0167   0.0243   0.0437    0.0501   0.0000   440.7757      0.684932       0.00000       0.00000       0.00000       0.00000       0.00000       0.00000       0.00000       0.00000       0.00000       0.00000       0.00000       0.00000       0.00000       0.00000       0.00000       0.00000       0.00000       0.00000       0.00000       0.00000       0.00000       0.00000       0.00000       0.00000       0.00000       0.00000       0.00000       0.00000       0.00000       0.00000       0.00000       0.00000       0.00000       0.00000       16.6078       11.7824       0.00000       0.00000       0.00000       0.00000       0.00000       0.00000       0.00000       0.00000       0.00000       0.00000       0.00000       0.00000       0.00000       0.00000       0.00000       0.00000       0.00000       0.00000       0.00000       0.00000       0.00000       0.00000       0.00000       0.00000       0.00000       0.00000       0.00000       0.00000       0.00000       0.00000       0.00000       0.00000       0.00000       0.00000
   1  11 1749.2441    0.3723  0.1825 11.6680  0.0000  0.0168   0.0297   0.0429    0.0592   0.0000   470.1626       24.8404       0.00000       0.00000       0.00000       0.00000       0.00000       0.00000       0.00000       0.00000       0.00000       0.00000       0.00000       0.00000       0.00000       0.00000       0.00000       0.00000       0.00000       0.00000       0.00000       0.00000       0.00000       0.00000       0.00000       0.00000       0.00000       0.00000       0.00000       0.00000       0.00000       0.00000       0.00000       0.00000       0.00000       0.00000       17.6940       13.4143       0.00000       0.00000       0.00000       0.00000       0.00000       0.00000       0.00000       0.00000       0.00000       0.00000       0.00000       0.00000       0.00000       0.00000       0.00000       0.00000       0.00000       0.00000       0.00000       0.00000       0.00000       0.00000       0.00000       0.00000       0.00000       0.00000       0.00000       0.00000       0.00000       0.00000       0.00000       0.00000       0.00000       0.00000
   1  12 1885.0798    0.4778  0.3442 11.6844  0.0000  0.0227   0.0275   0.0614    0.0817   0.0000   473.7868       3.33306       0.00000       0.00000       0.00000       0.00000       0.00000       0.00000       0.00000       0.00000       0.00000       0.00000       0.00000       0.00000       0.00000       0.00000       0.00000       0.00000       0.00000       0.00000       0.00000       0.00000       0.00000       0.00000       0.00000       0.00000       0.00000       0.00000       0.00000       0.00000       0.00000       0.00000       0.00000       0.00000       0.00000       0.00000       28.9985       14.8646       0.00000       0.00000       0.00000       0.00000       0.00000       0.00000       0.00000       0.00000       0.00000       0.00000       0.00000       0.00000       0.00000       0.00000       0.00000       0.00000       0.00000       0.00000       0.00000       0.00000       0.00000       0.00000       0.00000       0.00000       0.00000       0.00000       0.00000       0.00000       0.00000       0.00000       0.00000       0.00000       0.00000       0.00000
   1  13 2020.7984    0.6112  0.4792 11.8558  0.0000  0.0301   0.0312   0.0757    0.1090   0.0000   404.0891       12.6305       0.00000       0.00000       0.00000       0.00000       0.00000       0.00000       0.00000       0.00000       0.00000       0.00000       0.00000       0.00000       0.00000       0.00000       0.00000       0.00000       0.00000       0.00000       0.00000       0.00000       0.00000       0.00000       0.00000       0.00000       0.00000       0.00000       0.00000       0.00000       0.00000       0.00000       0.00000       0.00000       0.00000       0.00000       33.0217       19.4991       0.00000       0.00000       0.00000       0.00000       0.00000       0.00000       0.00000       0.00000       0.00000       0.00000       0.00000       0.00000       0.00000       0.00000       0.00000       0.00000       0.00000       0.00000       0.00000       0.00000       0.00000       0.00000       0.00000       0.00000       0.00000       0.00000       0.00000       0.00000       0.00000       0.00000       0.00000       0.00000       0.00000       0.00000
   1  14 2156.7699    0.8296  0.6125 11.6907  0.0000  0.0306   0.0349   0.0742    0.1894   0.0000   369.6896       18.6827       0.00000       0.00000       0.00000       0.00000       0.00000       0.00000       0.00000       0.00000       0.00000       0.00000       0.00000       0.00000       0.00000       0.00000       0.00000       0.00000       0.00000       0.00000       0.00000       0.00000       0.00000       0.00000       0.00000       0.00000       0.00000       0.00000       0.00000       0.00000       0.00000       0.00000       0.00000       0.00000       0.00000       0.00000       39.2721       19.9494       0.00000       0.00000       0.00000       0.00000       0.00000       0.00000       0.00000       0.00000       0.00000       0.00000       0.00000       0.00000       0.00000       0.00000       0.00000       0.00000       0.00000       0.00000       0.00000       0.00000       0.00000       0.00000       0.00000       0.00000       0.00000       0.00000       0.00000       0.00000       0.00000       0.00000       0.00000       0.00000       0.00000       0.00000
   1  15 2291.9246    1.1562  0.8388 11.7660  0.0000  0.0326   0.0431   0.1037    0.3743   0.0000   368.4091       28.6802       0.00000       0.00000       0.00000       0.00000       0.00000       0.00000       0.00000       0.00000       0.00000       0.00000       0.00000       0.00000       0.00000       0.00000       0.00000       0.00000       0.00000       0.00000       0.00000       0.00000       0.00000       0.00000       0.00000       0.00000       0.00000       0.00000       0.00000       0.00000       0.00000       0.00000       0.00000       0.00000       0.00000       0.00000       39.7884       22.2513       0.00000       0.00000       0.00000       0.00000       0.00000       0.00000       0.00000       0.00000       0.00000       0.00000       0.00000       0.00000       0.00000       0.00000       0.00000       0.00000       0.00000       0.00000       0.00000       0.00000       0.00000       0.00000       0.00000       0.00000       0.00000       0.00000       0.00000       0.00000       0.00000       0.00000       0.00000       0.00000       0.00000       0.00000
   1  17 2559.1099    1.9487  1.0989 10.8907  0.0000  0.0358   0.0664   0.1239    3.1524   0.0000   464.6475       29.5557       0.00000       0.00000       0.00000       0.00000       0.00000       0.00000       0.00000       0.00000       0.00000       0.00000       0.00000       0.00000       0.00000       0.00000       0.00000       0.00000       0.00000       0.00000       0.00000       0.00000       0.00000       0.00000       0.00000       0.00000       0.00000       0.00000       0.00000       0.00000       0.00000       0.00000       0.00000       0.00000       0.00000       0.00000       45.5111       23.9827       0.00000       0.00000       0.00000       0.00000       0.00000       0.00000       0.00000       0.00000       0.00000       0.00000       0.00000       0.00000       0.00000       0.00000       0.00000       0.00000       0.00000       0.00000       0.00000       0.00000       0.00000       0.00000       0.00000       0.00000       0.00000       0.00000       0.00000       0.00000       0.00000       0.00000       0.00000       0.00000       0.00000       0.00000
   1  18 2693.4138    2.5132  1.1293 -0.7983  0.0000  0.0361   0.0875   0.1345 1000.0000   0.0000   471.9401       10.8491       0.00000       0.00000       0.00000       0.00000       0.00000       0.00000       0.00000       0.00000       0.00000       0.00000       0.00000       0.00000       0.00000       0.00000       0.00000       0.00000       0.00000       0.00000       0.00000       0.00000       0.00000       0.00000       0.00000       0.00000       0.00000       0.00000       0.00000       0.00000       0.00000       0.00000       0.00000       0.00000       0.00000       0.00000       47.5327       24.0701       0.00000       0.00000       0.00000       0.00000       0.00000       0.00000       0.00000       0.00000       0.00000       0.00000       0.00000       0.00000       0.00000       0.00000       0.00000       0.00000       0.00000       0.00000       0.00000       0.00000       0.00000       0.00000       0.00000       0.00000       0.00000       0.00000       0.00000       0.00000       0.00000       0.00000       0.00000       0.00000       0.00000       0.00000
   1  21 3098.3487    3.7734  1.2111  7.1068  0.0005  0.0414   0.1360   0.1360   51.8474   0.0000   446.1901       35.7327       0.00000       0.00000       0.00000       0.00000       0.00000       0.00000       0.00000       0.00000       0.00000       0.00000       0.00000       0.00000       0.00000       0.00000       0.00000       0.00000       0.00000       0.00000       0.00000       0.00000       0.00000       0.00000       0.00000       0.00000       0.00000       0.00000       0.00000       0.00000       0.00000       0.00000       0.00000       0.00000       0.00000       0.00000       52.2214       28.9681       0.00000       0.00000       0.00000       0.00000       0.00000       0.00000       0.00000       0.00000       0.00000       0.00000       0.00000       0.00000       0.00000       0.00000       0.00000       0.00000       0.00000       0.00000       0.00000       0.00000       0.00000       0.00000       0.00000       0.00000       0.00000       0.00000       0.00000       0.00000       0.00000       0.00000       0.00000       0.00000       0.00000       0.00000
   1  22 3233.3233    3.6915  1.4297 12.4427 -0.0036  0.0451   0.1227   0.1535    3.3342   0.0000   283.7926       119.879       0.00000       0.00000       0.00000       0.00000       0.00000       0.00000       0.00000       0.00000       0.00000       0.00000       0.00000       0.00000       0.00000       0.00000       0.00000       0.00000       0.00000       0.00000       0.00000       0.00000       0.00000       0.00000       0.00000       0.00000       0.00000       0.00000       0.00000       0.00000       0.00000       0.00000       0.00000       0.00000       0.00000       0.00000       56.9283       30.7062       0.00000       0.00000       0.00000       0.00000       0.00000       0.00000       0.00000       0.00000       0.00000       0.00000       0.00000       0.00000       0.00000       0.00000       0.00000       0.00000       0.00000       0.00000       0.00000       0.00000       0.00000       0.00000       0.00000       0.00000       0.00000       0.00000       0.00000       0.00000       0.00000       0.00000       0.00000       0.00000       0.00000       0.00000
   1  23 3368.5960    3.5255  2.0698  0.1021  0.0000  0.0526   0.0976   0.1830 1000.0000   0.0000   390.1847       63.9243       0.00000       0.00000       0.00000       0.00000       0.00000       0.00000       0.00000       0.00000       0.00000       0.00000       0.00000       0.00000       0.00000       0.00000       0.00000       0.00000       0.00000       0.00000       0.00000       0.00000       0.00000       0.00000       0.00000       0.00000       0.00000       0.00000       0.00000       0.00000       0.00000       0.00000       0.00000       0.00000       0.00000       0.00000       63.4460       38.2221       0.00000       0.00000       0.00000       0.00000       0.00000       0.00000       0.00000       0.00000       0.00000       0.00000       0.00000       0.00000       0.00000       0.00000       0.00000       0.00000       0.00000       0.00000       0.00000       0.00000       0.00000       0.00000       0.00000       0.00000       0.00000       0.00000       0.00000       0.00000       0.00000       0.00000       0.00000       0.00000       0.00000       0.00000
   1  24 3504.2962    2.9009  2.8407  8.6776  0.0010  0.0638   0.0726   0.2248   19.4728   0.0000   505.4975       140.613       0.00000       0.00000       0.00000       0.00000       0.00000       0.00000       0.00000       0.00000       0.00000       0.00000       0.00000       0.00000       0.00000       0.00000       0.00000       0.00000       0.00000       0.00000       0.00000       0.00000       0.00000       0.00000       0.00000       0.00000       0.00000       0.00000       0.00000       0.00000       0.00000       0.00000       0.00000       0.00000       0.00000       0.00000       76.6973       45.8979       0.00000       0.00000       0.00000       0.00000       0.00000       0.00000       0.00000       0.00000       0.00000       0.00000       0.00000       0.00000       0.00000       0.00000       0.00000       0.00000       0.00000       0.00000       0.00000       0.00000       0.00000       0.00000       0.00000       0.00000       0.00000       0.00000       0.00000       0.00000       0.00000       0.00000       0.00000       0.00000       0.00000       0.00000
   2  10 1674.5220    0.2462  0.1638 11.6649  0.0000  0.0135   0.0171   0.0396    0.0421   0.0000   432.2633       2.93714       1.55414       1.20914       0.00000       0.00000       0.00000       0.00000       0.00000       0.00000       0.00000       0.00000       0.00000       0.00000       0.00000       0.00000       0.00000       0.00000       0.00000       0.00000       0.00000       0.00000       0.00000       0.00000       0.00000       0.00000       0.00000       0.00000       0.00000       0.00000       0.00000       0.00000       0.00000       0.00000       0.00000       0.00000       8.79657       8.02490       5.33888       1.88723       0.00000       0.00000       0.00000       0.00000       0.00000       0.00000       0.00000       0.00000       0.00000       0.00000       0.00000       0.00000       0.00000       0.00000       0.00000       0.00000       0.00000       0.00000       0.00000       0.00000       0.00000       0.00000       0.00000       0.00000       0.00000       0.00000       0.00000       0.00000       0.00000       0.00000       0.00000       0.00000
   2  11 1810.2918    0.3859  0.2052 11.7539  0.0000  0.0146   0.0219   0.0331    0.0473   0.0000   418.2036      0.769301     -0.449211       5.44839       0.00000       0.00000       0.00000       0.00000       0.00000       0.00000       0.00000       0.00000       0.00000       0.00000       0.00000       0.00000       0.00000       0.00000       0.00000       0.00000       0.00000       0.00000       0.00000       0.00000       0.00000       0.00000       0.00000       0.00000       0.00000       0.00000       0.00000       0.00000       0.00000       0.00000       0.00000       0.00000       9.04922       8.98902       4.37613       2.20118       0.00000       0.00000       0.00000       0.00000       0.00000       0.00000       0.00000       0.00000       0.00000       0.00000       0.00000       0.00000       0.00000       0.00000       0.00000       0.00000       0.00000       0.00000       0.00000       0.00000       0.00000       0.00000       0.00000       0.00000       0.00000       0.00000       0.00000       0.00000       0.00000       0.00000       0.00000       0.00000
   2  12 1945.7574    0.4873  0.4551 11.7564  0.0000  0.0205   0.0199   0.0607    0.0708   0.0000   432.1623       5.18441       19.7032       5.74394       0.00000       0.00000       0.00000       0.00000       0.00000       0.00000       0.00000       0.00000       0.00000       0.00000       0.00000       0.00000       0.00000       0.00000       0.00000       0.00000       0.00000       0.00000       0.00000       0.00000       0.00000       0.00000       0.00000       0.00000       0.00000       0.00000       0.00000       0.00000       0.00000       0.00000       0.00000       0.00000       13.9511       12.0946       7.28787       2.78380       0.00000       0.00000       0.00000       0.00000       0.00000       0.00000       0.00000       0.00000       0.00000       0.00000       0.00000       0.00000       0.00000       0.00000       0.00000       0.00000       0.00000       0.00000       0.00000       0.00000       0.00000       0.00000       0.00000       0.00000       0.00000       0.00000       0.00000       0.00000       0.00000       0.00000       0.00000       0.00000
   2  13 2082.1103    0.7060  0.4112 11.9282  0.0000  0.0189   0.0279   0.0472    0.0848   0.0000   438.7634      -20.1625       2.73071       2.55744       0.00000       0.00000       0.00000       0.00000       0.00000       0.00000       0.00000       0.00000       0.00000       0.00000       0.00000       0.00000       0.00000       0.00000       0.00000       0.00000       0.00000       0.00000       0.00000       0.00000       0.00000       0.00000       0.00000       0.00000       0.00000       0.00000       0.00000       0.00000       0.00000       0.00000       0.00000       0.00000       13.4932       11.2156       6.37794       2.45531       0.00000       0.00000       0.00000       0.00000       0.00000       0.00000       0.00000       0.00000       0.00000       0.00000       0.00000       0.00000       0.00000       0.00000       0.00000       0.00000       0.00000       0.00000       0.00000       0.00000       0.00000       0.00000       0.00000       0.00000       0.00000       0.00000       0.00000       0.00000       0.00000       0.00000       0.00000       0.00000
   2  14 2217.5961    1.0172  0.6538 11.8190  0.0000  0.0220   0.0322   0.0649    0.1791   0.0000   431.9199       23.9781      -4.82572       1.95277       0.00000       0.00000       0.00000       0.00000       0.00000       0.00000       0.00000       0.00000       0.00000       0.00000       0.00000       0.00000       0.00000       0.00000       0.00000       0.00000       0.00000       0.00000       0.00000       0.00000       0.00000       0.00000       0.00000       0.00000       0.00000       0.00000       0.00000       0.00000       0.00000       0.00000       0.00000       0.00000       16.2876       12.7118       7.91709       2.71751       0.00000       0.00000       0.00000       0.00000       0.00000       0.00000       0.00000       0.00000       0.00000       0.00000       0.00000       0.00000       0.00000       0.00000       0.00000       0.00000       0.00000       0.00000       0.00000       0.00000       0.00000       0.00000       0.00000       0.00000       0.00000       0.00000       0.00000       0.00000       0.00000       0.00000       0.00000       0.00000
   2  15 2352.2035    1.3176  0.9173 11.5908  0.0000  0.0265   0.0364   0.0755    0.4504   0.0000   464.7584       15.2245       8.19755      -1.41354       0.00000       0.00000       0.00000       0.00000       0.00000       0.00000       0.00000       0.00000       0.00000       0.00000       0.00000       0.00000       0.00000       0.00000       0.00000       0.00000       0.00000       0.00000       0.00000       0.00000       0.00000       0.00000       0.00000       0.00000       0.00000       0.00000       0.00000       0.00000       0.00000       0.00000       0.00000       0.00000       18.4201       15.2299       9.63100       3.48666       0.00000       0.00000       0.00000       0.00000       0.00000       0.00000       0.00000       0.00000       0.00000       0.00000       0.00000       0.00000       0.00000       0.00000       0.00000       0.00000       0.00000       0.00000       0.00000       0.00000       0.00000       0.00000       0.00000       0.00000       0.00000       0.00000       0.00000       0.00000       0.00000       0.00000       0.00000       0.00000
   2  16 2485.8903    1.7284  1.0826 11.2975  0.0000  0.0286   0.0458   0.0862    1.1143   0.0000   446.9424       19.2929       11.1139       3.04570       0.00000       0.00000       0.00000       0.00000       0.00000       0.00000       0.00000       0.00000       0.00000       0.00000       0.00000       0.00000       0.00000       0.00000       0.00000       0.00000       0.00000       0.00000       0.00000       0.00000       0.00000       0.00000       0.00000       0.00000       0.00000       0.00000       0.00000       0.00000       0.00000       0.00000       0.00000       0.00000       20.6758       17.0413       9.71096       3.57334       0.00000       0.00000       0.00000       0.00000       0.00000       0.00000       0.00000       0.00000       0.00000       0.00000       0.00000       0.00000       0.00000       0.00000       0.00000       0.00000       0.00000       0.00000       0.00000       0.00000       0.00000       0.00000       0.00000       0.00000       0.00000       0.00000       0.00000       0.00000       0.00000       0.00000       0.00000       0.00000
   2  17 2619.7376    2.1343  0.9560 11.8400  0.0000  0.0273   0.0561   0.0770    0.8740   0.0000   447.2880       13.0347       8.37284       1.22856       0.00000       0.00000       0.00000       0.00000       0.00000       0.00000       0.00000       0.00000       0.00000       0.00000       0.00000       0.00000       0.00000       0.00000       0.00000       0.00000       0.00000       0.00000       0.00000       0.00000       0.00000       0.00000       0.00000       0.00000       0.00000       0.00000       0.00000       0.00000       0.00000       0.00000       0.00000       0.00000       21.0434       16.4835       9.27915       3.09315       0.00000       0.00000       0.00000       0.00000       0.00000       0.00000       0.00000       0.00000       0.00000       0.00000       0.00000       0.00000       0.00000       0.00000       0.00000       0.00000       0.00000       0.00000       0.00000       0.00000       0.00000       0.00000       0.00000       0.00000       0.00000       0.00000       0.00000       0.00000       0.00000       0.00000       0.00000       0.00000
   2  20 3024.8091    3.9163  0.9045  8.0004  0.0000  0.0273   0.1030   0.0681  124.4654   0.0000   417.3690       47.2837       12.8478       2.68354       0.00000       0.00000       0.00000       0.00000       0.00000       0.00000       0.00000       0.00000       0.00000       0.00000       0.00000       0.00000       0.00000       0.00000       0.00000       0.00000       0.00000       0.00000       0.00000       0.00000       0.00000       0.00000       0.00000       0.00000       0.00000       0.00000       0.00000       0.00000       0.00000       0.00000       0.00000       0.00000       21.8037       17.3209       8.86042       3.18864       0.00000       0.00000       0.00000       0.00000       0.00000       0.00000       0.00000       0.00000       0.00000       0.00000       0.00000       0.00000       0.00000       0.00000       0.00000       0.00000       0.00000       0.00000       0.00000       0.00000       0.00000       0.00000       0.00000       0.00000       0.00000       0.00000       0.00000       0.00000       0.00000       0.00000       0.00000       0.00000
   2  21 3159.9952    3.9900  1.1745 13.1848  0.0000  0.0292   0.1033   0.0939    1.2100   0.0000   439.7314       69.6857    0.00168515       10.6759       0.00000       0.00000       0.00000       0.00000       0.00000       0.00000       0.00000       0.00000       0.00000       0.00000       0.00000       0.00000       0.00000       0.00000       0.00000       0.00000       0.00000       0.00000       0.00000       0.00000       0.00000       0.00000       0.00000       0.00000       0.00000       0.00000       0.00000       0.00000       0.00000       0.00000       0.00000       0.00000       20.9262       17.4890       10.4486       3.88219       0.00000       0.00000       0.00000       0.00000       0.00000       0.00000       0.00000       0.00000       0.00000       0.00000       0.00000       0.00000       0.00000       0.00000       0.00000       0.00000       0.00000       0.00000       0.00000       0.00000       0.00000       0.00000       0.00000       0.00000       0.00000       0.00000       0.00000       0.00000       0.00000       0.00000       0.00000       0.00000
   2  22 3295.1713    3.7182  1.6715 10.1082 -0.0003  0.0347   0.0783   0.1093    6.1079   0.0000   423.1921       129.753      0.585989       6.97210       0.00000       0.00000       0.00000       0.00000       0.00000       0.00000       0.00000       0.00000       0.00000       0.00000       0.00000       0.00000       0.00000       0.00000       0.00000       0.00000       0.00000       0.00000       0.00000       0.00000       0.00000       0.00000       0.00000       0.00000       0.00000       0.00000       0.00000       0.00000       0.00000       0.00000       0.00000       0.00000       26.1651       21.7248       11.6556       4.43537       0.00000       0.00000       0.00000       0.00000       0.00000       0.00000       0.00000       0.00000       0.00000       0.00000       0.00000       0.00000       0.00000       0.00000       0.00000       0.00000       0.00000       0.00000       0.00000       0.00000       0.00000       0.00000       0.00000       0.00000       0.00000       0.00000       0.00000       0.00000       0.00000       0.00000       0.00000       0.00000
   2  23 3430.8768    3.2292  2.5238 10.9405  0.0058  0.0436   0.0557   0.1311    1.6265   0.0000   435.5220       73.6150       29.2009       10.9883       0.00000       0.00000       0.00000       0.00000       0.00000       0.00000       0.00000       0.00000       0.00000       0.00000       0.00000       0.00000       0.00000       0.00000       0.00000       0.00000       0.00000       0.00000       0.00000       0.00000       0.00000       0.00000       0.00000       0.00000       0.00000       0.00000       0.00000       0.00000       0.00000       0.00000       0.00000       0.00000       31.2117       26.1762       15.3299       5.75933       0.00000       0.00000       0.00000       0.00000       0.00000       0.00000       0.00000       0.00000       0.00000       0.00000       0.00000       0.00000       0.00000       0.00000       0.00000       0.00000       0.00000       0.00000       0.00000       0.00000       0.00000       0.00000       0.00000       0.00000       0.00000       0.00000       0.00000       0.00000       0.00000       0.00000       0.00000       0.00000
   2  24 3566.9673    2.6859  3.4680 11.6510  0.0000  0.0540   0.0409   0.1622    0.6696   0.0000   439.4543       63.0472       9.84758       8.66791       0.00000       0.00000       0.00000       0.00000       0.00000       0.00000       0.00000       0.00000       0.00000       0.00000       0.00000       0.00000       0.00000       0.00000       0.00000       0.00000       0.00000       0.00000       0.00000       0.00000       0.00000       0.00000       0.00000       0.00000       0.00000       0.00000       0.00000       0.00000       0.00000       0.00000       0.00000       0.00000       39.2170       32.6450       19.1725       7.09096       0.00000       0.00000       0.00000       0.00000       0.00000       0.00000       0.00000       0.00000       0.00000       0.00000       0.00000       0.00000       0.00000       0.00000       0.00000       0.00000       0.00000       0.00000       0.00000       0.00000       0.00000       0.00000       0.00000       0.00000       0.00000       0.00000       0.00000       0.00000       0.00000       0.00000       0.00000       0.00000
   3   9 1591.5507    0.2055  0.1086 11.6615  0.0000  0.0125   0.0140   0.0205    0.0333   0.0000   432.8944     -0.890306       6.51842       4.80070      -1.04128      0.303416       0.00000       0.00000       0.00000       0.00000       0.00000       0.00000       0.00000       0.00000       0.00000       0.00000       0.00000       0.00000       0.00000       0.00000       0.00000       0.00000       0.00000       0.00000       0.00000       0.00000       0.00000       0.00000       0.00000       0.00000       0.00000       0.00000       0.00000       0.00000       0.00000       0.00000       5.72736       5.45756       4.56293       2.77764       1.32201      0.393961       0.00000       0.00000       0.00000       0.00000       0.00000       0.00000       0.00000       0.00000       0.00000       0.00000       0.00000       0.00000       0.00000       0.00000       0.00000       0.00000       0.00000       0.00000       0.00000       0.00000       0.00000       0.00000       0.00000       0.00000       0.00000       0.00000       0.00000       0.00000       0.00000       0.00000
   3  10 1729.1037    0.2667  0.1837 11.6926  0.0000  0.0126   0.0147   0.0322    0.0384   0.0000   437.9085       3.72966       8.93832      -3.40075      0.734768      0.152417       0.00000       0.00000       0.00000       0.00000       0.00000       0.00000       0.00000       0.00000       0.00000       0.00000       0.00000       0.00000       0.00000       0.00000       0.00000       0.00000       0.00000       0.00000       0.00000       0.00000       0.00000       0.00000       0.00000       0.00000       0.00000       0.00000       0.00000       0.00000       0.00000       0.00000       5.58542       5.59166       4.39294       2.46928       1.31135      0.375596       0.00000       0.00000       0.00000       0.00000       0.00000       0.00000       0.00000       0.00000       0.00000       0.00000       0.00000       0.00000       0.00000       0.00000       0.00000       0.00000       0.00000       0.00000       0.00000       0.00000       0.00000       0.00000       0.00000       0.00000       0.00000       0.00000       0.00000       0.00000       0.00000       0.00000
   3  11 1865.2635    0.4532  0.2340 11.6560  0.0000  0.0134   0.0200   0.0284    0.0490   0.0000   432.0086       1.27597       14.1695      -3.31605      -1.41757      0.524641       0.00000       0.00000       0.00000       0.00000       0.00000       0.00000       0.00000       0.00000       0.00000       0.00000       0.00000       0.00000       0.00000       0.00000       0.00000       0.00000       0.00000       0.00000       0.00000       0.00000       0.00000       0.00000       0.00000       0.00000       0.00000       0.00000       0.00000       0.00000       0.00000       0.00000       7.02813       6.37931       4.81371       2.79643       1.23864      0.349442       0.00000       0.00000       0.00000       0.00000       0.00000       0.00000       0.00000       0.00000       0.00000       0.00000       0.00000       0.00000       0.00000       0.00000       0.00000       0.00000       0.00000       0.00000       0.00000       0.00000       0.00000       0.00000       0.00000       0.00000       0.00000       0.00000       0.00000       0.00000       0.00000       0.00000
   3  12 2001.1821    0.5931  0.3807 11.7870  0.0000  0.0159   0.0204   0.0390    0.0688   0.0000   419.4093      0.868352       1.64525      -2.89841      -3.24896      0.148534       0.00000       0.00000       0.00000       0.00000       0.00000       0.00000       0.00000       0.00000       0.00000       0.00000       0.00000       0.00000       0.00000       0.00000       0.00000       0.00000       0.00000       0.00000       0.00000       0.00000       0.00000       0.00000       0.00000       0.00000       0.00000       0.00000       0.00000       0.00000       0.00000       0.00000       8.13296       7.59622       5.87654       3.10580       1.60207      0.427291       0.00000       0.00000       0.00000       0.00000       0.00000       0.00000       0.00000       0.00000       0.00000       0.00000       0.00000       0.00000       0.00000       0.00000       0.00000       0.00000       0.00000       0.00000       0.00000       0.00000       0.00000       0.00000       0.00000       0.00000       0.00000       0.00000       0.00000       0.00000       0.00000       0.00000
   3  13 2137.7325    0.8313  0.5518 11.8224  0.0000  0.0179   0.0242   0.0470    0.0999   0.0000   425.6255       4.60659       2.40828       1.92495      0.903383      0.180104       0.00000       0.00000       0.00000       0.00000       0.00000       0.00000       0.00000       0.00000       0.00000       0.00000       0.00000       0.00000       0.00000       0.00000       0.00000       0.00000       0.00000       0.00000       0.00000       0.00000       0.00000       0.00000       0.00000       0.00000       0.00000       0.00000       0.00000       0.00000       0.00000       0.00000       8.79875       8.45096       6.13002       3.66134       1.56851      0.482456       0.00000       0.00000       0.00000       0.00000       0.00000       0.00000       0.00000       0.00000       0.00000       0.00000       0.00000       0.00000       0.00000       0.00000       0.00000       0.00000       0.00000       0.00000       0.00000       0.00000       0.00000       0.00000       0.00000       0.00000       0.00000       0.00000       0.00000       0.00000       0.00000       0.00000
   3  14 2273.4116    1.0828  0.8818 11.7220  0.0010  0.0240   0.0254   0.0585    0.1947   0.0000   423.6798       5.09206       5.77153       6.45341      -2.37136      0.828984       0.00000       0.00000       0.00000       0.00000       0.00000       0.00000       0.00000       0.00000       0.00000       0.00000       0.00000       0.00000       0.00000       0.00000       0.00000       0.00000       0.00000       0.00000       0.00000       0.00000       0.00000       0.00000       0.00000       0.00000       0.00000       0.00000       0.00000       0.00000       0.00000       0.00000       10.8285       10.8795       8.39224       5.14519       2.38520      0.740681       0.00000       0.00000       0.00000       0.00000       0.00000       0.00000       0.00000       0.00000       0.00000       0.00000       0.00000       0.00000       0.00000       0.00000       0.00000       0.00000       0.00000       0.00000       0.00000       0.00000       0.00000       0.00000       0.00000       0.00000       0.00000       0.00000       0.00000       0.00000       0.00000       0.00000
   3  15 2407.6460    1.4266  0.8609 12.2858  0.0000  0.0220   0.0341   0.0599    0.1974   0.0000   432.9384      0.690306       5.08909       3.46498      -1.44020      0.399271       0.00000       0.00000       0.00000       0.00000       0.00000       0.00000       0.00000       0.00000       0.00000       0.00000       0.00000       0.00000       0.00000       0.00000       0.00000       0.00000       0.00000       0.00000       0.00000       0.00000       0.00000       0.00000       0.00000       0.00000       0.00000       0.00000       0.00000       0.00000       0.00000       0.00000       11.0298       10.9851       7.76294       4.59183       2.02375      0.642738       0.00000       0.00000       0.00000       0.00000       0.00000       0.00000       0.00000       0.00000       0.00000       0.00000       0.00000       0.00000       0.00000       0.00000       0.00000       0.00000       0.00000       0.00000       0.00000       0.00000       0.00000       0.00000       0.00000       0.00000       0.00000       0.00000       0.00000       0.00000       0.00000       0.00000
   3  16 2541.6689    1.8288  1.0107 12.3560  0.0000  0.0234   0.0411   0.0682    0.3155   0.0000   424.9809       21.3907      -3.01319       2.32492      -1.22260     -0.647385       0.00000       0.00000       0.00000       0.00000       0.00000       0.00000       0.00000       0.00000       0.00000       0.00000       0.00000       0.00000       0.00000       0.00000       0.00000       0.00000       0.00000       0.00000       0.00000       0.00000       0.00000       0.00000       0.00000       0.00000       0.00000       0.00000       0.00000       0.00000       0.00000       0.00000       11.0188       10.8134       8.33674       4.88964       2.31602      0.697615       0.00000       0.00000       0.00000       0.00000       0.00000       0.00000       0.00000       0.00000       0.00000       0.00000       0.00000       0.00000       0.00000       0.00000       0.00000       0.00000       0.00000       0.00000       0.00000       0.00000       0.00000       0.00000       0.00000       0.00000       0.00000       0.00000       0.00000       0.00000       0.00000       0.00000
   3  17 2676.2336    2.4320  0.9671 12.1629  0.0000  0.0229   0.0548   0.0618    0.6675   0.0000   428.9132       17.5371       12.1000      -3.40333       1.40009      0.431128       0.00000       0.00000       0.00000       0.00000       0.00000       0.00000       0.00000       0.00000       0.00000       0.00000       0.00000       0.00000       0.00000       0.00000       0.00000       0.00000       0.00000       0.00000       0.00000       0.00000       0.00000       0.00000       0.00000       0.00000       0.00000       0.00000       0.00000       0.00000       0.00000       0.00000       12.1933       11.4535       8.29493       4.80023       2.08556      0.615140       0.00000       0.00000       0.00000       0.00000       0.00000       0.00000       0.00000       0.00000       0.00000       0.00000       0.00000       0.00000       0.00000       0.00000       0.00000       0.00000       0.00000       0.00000       0.00000       0.00000       0.00000       0.00000       0.00000       0.00000       0.00000       0.00000       0.00000       0.00000       0.00000       0.00000
   3  18 2811.4583    2.9574  0.9177 12.9816  0.0000  0.0217   0.0668   0.0618    0.4354   0.0000   428.2265       23.6119       15.7294       4.57500       2.55918      0.779190       0.00000       0.00000       0.00000       0.00000       0.00000       0.00000       0.00000       0.00000       0.00000       0.00000       0.00000       0.00000       0.00000       0.00000       0.00000       0.00000       0.00000       0.00000       0.00000       0.00000       0.00000       0.00000       0.00000       0.00000       0.00000       0.00000       0.00000       0.00000       0.00000       0.00000       11.8424       11.1552       7.93879       4.50328       1.96493      0.580105       0.00000       0.00000       0.00000       0.00000       0.00000       0.00000       0.00000       0.00000       0.00000       0.00000       0.00000       0.00000       0.00000       0.00000       0.00000       0.00000       0.00000       0.00000       0.00000       0.00000       0.00000       0.00000       0.00000       0.00000       0.00000       0.00000       0.00000       0.00000       0.00000       0.00000
   3  19 2947.0905    3.6351  0.9696  6.7291  0.0000  0.0214   0.0787   0.0625  287.7236   0.0000   426.0991       42.8901      -2.24605       4.37884      -1.87230     -0.100779       0.00000       0.00000       0.00000       0.00000       0.00000       0.00000       0.00000       0.00000       0.00000       0.00000       0.00000       0.00000       0.00000       0.00000       0.00000       0.00000       0.00000       0.00000       0.00000       0.00000       0.00000       0.00000       0.00000       0.00000       0.00000       0.00000       0.00000       0.00000       0.00000       0.00000       11.5885       10.8815       7.81656       4.50299       1.94622      0.581840       0.00000       0.00000       0.00000       0.00000       0.00000       0.00000       0.00000       0.00000       0.00000       0.00000       0.00000       0.00000       0.00000       0.00000       0.00000       0.00000       0.00000       0.00000       0.00000       0.00000       0.00000       0.00000       0.00000       0.00000       0.00000       0.00000       0.00000       0.00000       0.00000       0.00000
   3  20 3082.4242    3.8050  1.1671 13.0059 -0.0013  0.0250   0.0810   0.0701    0.9122   0.0000   448.6817       54.1837       24.5128       7.21396       1.53519    -0.0300845       0.00000       0.00000       0.00000       0.00000       0.00000       0.00000       0.00000       0.00000       0.00000       0.00000       0.00000       0.00000       0.00000       0.00000       0.00000       0.00000       0.00000       0.00000       0.00000       0.00000       0.00000       0.00000       0.00000       0.00000       0.00000       0.00000       0.00000       0.00000       0.00000       0.00000       12.9010       12.5912       9.03581       5.20695       2.33505      0.724249       0.00000       0.00000       0.00000       0.00000       0.00000       0.00000       0.00000       0.00000       0.00000       0.00000       0.00000       0.00000       0.00000       0.00000       0.00000       0.00000       0.00000       0.00000       0.00000       0.00000       0.00000       0.00000       0.00000       0.00000       0.00000       0.00000       0.00000       0.00000       0.00000       0.00000
   3  21 3217.9143    3.7769  1.3334 12.6800  0.0000  0.0263   0.0741   0.0803    0.9884   0.0000   436.2479       26.6979       2.29289     -0.930229      0.811338     -0.201619       0.00000       0.00000       0.00000       0.00000       0.00000       0.00000       0.00000       0.00000       0.00000       0.00000       0.00000       0.00000       0.00000       0.00000       0.00000       0.00000       0.00000       0.00000       0.00000       0.00000       0.00000       0.00000       0.00000       0.00000       0.00000       0.00000       0.00000       0.00000       0.00000       0.00000       14.0387       13.5375       9.66251       5.34313       2.41945      0.729283       0.00000       0.00000       0.00000       0.00000       0.00000       0.00000       0.00000       0.00000       0.00000       0.00000       0.00000       0.00000       0.00000       0.00000       0.00000       0.00000       0.00000       0.00000       0.00000       0.00000       0.00000       0.00000       0.00000       0.00000       0.00000       0.00000       0.00000       0.00000       0.00000       0.00000
   3  22 3353.5907    3.3906  1.8307 13.2512  0.0000  0.0318   0.0580   0.0937    0.3076   0.0000   439.9645       67.1065     -0.551685       10.9098       5.27563      0.596950       0.00000       0.00000       0.00000       0.00000       0.00000       0.00000       0.00000       0.00000       0.00000       0.00000       0.00000       0.00000       0.00000       0.00000       0.00000       0.00000       0.00000       0.00000       0.00000       0.00000       0.00000       0.00000       0.00000       0.00000       0.00000       0.00000       0.00000       0.00000       0.00000       0.00000       16.4381       15.8780       11.3879       6.70230       2.93310      0.912644       0.00000       0.00000       0.00000       0.00000       0.00000       0.00000       0.00000       0.00000       0.00000       0.00000       0.00000       0.00000       0.00000       0.00000       0.00000       0.00000       0.00000       0.00000       0.00000       0.00000       0.00000       0.00000       0.00000       0.00000       0.00000       0.00000       0.00000       0.00000       0.00000       0.00000
   3  23 3489.6261    2.8501  2.6036 12.7935  0.0014  0.0397   0.0416   0.1122    0.2246   0.0000   411.7974       40.6075       7.12243       4.62777      -3.44502     -0.793706       0.00000       0.00000       0.00000       0.00000       0.00000       0.00000       0.00000       0.00000       0.00000       0.00000       0.00000       0.00000       0.00000       0.00000       0.00000       0.00000       0.00000       0.00000       0.00000       0.00000       0.00000       0.00000       0.00000       0.00000       0.00000       0.00000       0.00000       0.00000       0.00000       0.00000       19.5978       18.6421       14.3010       8.62360       3.87969       1.15004       0.00000       0.00000       0.00000       0.00000       0.00000       0.00000       0.00000       0.00000       0.00000       0.00000       0.00000       0.00000       0.00000       0.00000       0.00000       0.00000       0.00000       0.00000       0.00000       0.00000       0.00000       0.00000       0.00000       0.00000       0.00000       0.00000       0.00000       0.00000       0.00000       0.00000
   3  24 3626.1500    2.4300  4.0203 11.9062  0.0010  0.0502   0.0283   0.1399    0.2261   0.0000   461.8736       32.2393       13.5557       25.6963       1.09624      -2.14346       0.00000       0.00000       0.00000       0.00000       0.00000       0.00000       0.00000       0.00000       0.00000       0.00000       0.00000       0.00000       0.00000       0.00000       0.00000       0.00000       0.00000       0.00000       0.00000       0.00000       0.00000       0.00000       0.00000       0.00000       0.00000       0.00000       0.00000       0.00000       0.00000       0.00000       24.9688       24.7246       17.9848       10.3670       4.80169       1.49134       0.00000       0.00000       0.00000       0.00000       0.00000       0.00000       0.00000       0.00000       0.00000       0.00000       0.00000       0.00000       0.00000       0.00000       0.00000       0.00000       0.00000       0.00000       0.00000       0.00000       0.00000       0.00000       0.00000       0.00000       0.00000       0.00000       0.00000       0.00000       0.00000       0.00000
   3  25 3762.9103    2.0763  5.4523 11.6448  0.0000  0.0619   0.0219   0.1757    0.1964   0.0000   425.6937       72.8060       16.5772       18.8159   -0.00222568     0.0464616       0.00000       0.00000       0.00000       0.00000       0.00000       0.00000       0.00000       0.00000       0.00000       0.00000       0.00000       0.00000       0.00000       0.00000       0.00000       0.00000       0.00000       0.00000       0.00000       0.00000       0.00000       0.00000       0.00000       0.00000       0.00000       0.00000       0.00000       0.00000       0.00000       0.00000       31.0994       30.0802       22.2022       12.8777       5.89047       1.77725       0.00000       0.00000       0.00000       0.00000       0.00000       0.00000       0.00000       0.00000       0.00000       0.00000       0.00000       0.00000       0.00000       0.00000       0.00000       0.00000       0.00000       0.00000       0.00000       0.00000       0.00000       0.00000       0.00000       0.00000       0.00000       0.00000       0.00000       0.00000       0.00000       0.00000
   4   9 1640.9381    0.2132  0.1318 11.6258 -0.0036  0.0092   0.0126   0.0248    0.0295   0.0000   430.8039      -6.78533       4.73847       5.45402     -0.468246       1.09147     -0.325775     0.0631308       0.00000       0.00000       0.00000       0.00000       0.00000       0.00000       0.00000       0.00000       0.00000       0.00000       0.00000       0.00000       0.00000       0.00000       0.00000       0.00000       0.00000       0.00000       0.00000       0.00000       0.00000       0.00000       0.00000       0.00000       0.00000       0.00000       0.00000       0.00000       3.45077       3.57927       2.81841       2.27572       1.36028      0.630068      0.227529     0.0667565       0.00000       0.00000       0.00000       0.00000       0.00000       0.00000       0.00000       0.00000       0.00000       0.00000       0.00000       0.00000       0.00000       0.00000       0.00000       0.00000       0.00000       0.00000       0.00000       0.00000       0.00000       0.00000       0.00000       0.00000       0.00000       0.00000       0.00000       0.00000
   4  10 1778.0159    0.3471  0.2497 11.5693  0.0001  0.0129   0.0133   0.0274    0.0364   0.0000   435.2105       6.66649       5.22927       4.82884      -1.20167      0.636209    -0.0586424     0.0182995       0.00000       0.00000       0.00000       0.00000       0.00000       0.00000       0.00000       0.00000       0.00000       0.00000       0.00000       0.00000       0.00000       0.00000       0.00000       0.00000       0.00000       0.00000       0.00000       0.00000       0.00000       0.00000       0.00000       0.00000       0.00000       0.00000       0.00000       0.00000       4.92405       4.88165       4.54170       2.83604       1.66253      0.928549      0.359418     0.0802131       0.00000       0.00000       0.00000       0.00000       0.00000       0.00000       0.00000       0.00000       0.00000       0.00000       0.00000       0.00000       0.00000       0.00000       0.00000       0.00000       0.00000       0.00000       0.00000       0.00000       0.00000       0.00000       0.00000       0.00000       0.00000       0.00000       0.00000       0.00000
   4  11 1914.6982    0.4524  0.4067 11.7166  0.0001  0.0153   0.0141   0.0389    0.0485   0.0000   426.4675       4.34350       1.58332      -2.08347     -0.440166      0.851988      0.149455    -0.0622563       0.00000       0.00000       0.00000       0.00000       0.00000       0.00000       0.00000       0.00000       0.00000       0.00000       0.00000       0.00000       0.00000       0.00000       0.00000       0.00000       0.00000       0.00000       0.00000       0.00000       0.00000       0.00000       0.00000       0.00000       0.00000       0.00000       0.00000       0.00000       5.70729       6.39978       5.13831       3.38135       2.07709      0.947769      0.407887      0.108833       0.00000       0.00000       0.00000       0.00000       0.00000       0.00000       0.00000       0.00000       0.00000       0.00000       0.00000       0.00000       0.00000       0.00000       0.00000       0.00000       0.00000       0.00000       0.00000       0.00000       0.00000       0.00000       0.00000       0.00000       0.00000       0.00000       0.00000       0.00000
   4  12 2051.6293    0.6474  0.5483 11.7303 -0.0006  0.0179   0.0175   0.0443    0.0686   0.0000   434.6128       17.9131       17.6408       3.08981     -0.643316     -0.512781      0.247368     0.0144243       0.00000       0.00000       0.00000       0.00000       0.00000       0.00000       0.00000       0.00000       0.00000       0.00000       0.00000       0.00000       0.00000       0.00000       0.00000       0.00000       0.00000       0.00000       0.00000       0.00000       0.00000       0.00000       0.00000       0.00000       0.00000       0.00000       0.00000       0.00000       6.20557       6.84942       5.57682       3.80191       2.29337       1.10190      0.449846      0.120450       0.00000       0.00000       0.00000       0.00000       0.00000       0.00000       0.00000       0.00000       0.00000       0.00000       0.00000       0.00000       0.00000       0.00000       0.00000       0.00000       0.00000       0.00000       0.00000       0.00000       0.00000       0.00000       0.00000       0.00000       0.00000       0.00000       0.00000       0.00000
   4  13 2188.3506    0.8774  0.6987 11.8295 -0.0027  0.0190   0.0210   0.0504    0.1282   0.0000   435.2140       3.15187       6.81538       4.10645       1.43791       1.50124     -0.434658     -0.194399       0.00000       0.00000       0.00000       0.00000       0.00000       0.00000       0.00000       0.00000       0.00000       0.00000       0.00000       0.00000       0.00000       0.00000       0.00000       0.00000       0.00000       0.00000       0.00000       0.00000       0.00000       0.00000       0.00000       0.00000       0.00000       0.00000       0.00000       0.00000       6.86328       7.13437       6.08546       4.28218       2.65096       1.21775      0.499073      0.124417       0.00000       0.00000       0.00000       0.00000       0.00000       0.00000       0.00000       0.00000       0.00000       0.00000       0.00000       0.00000       0.00000       0.00000       0.00000       0.00000       0.00000       0.00000       0.00000       0.00000       0.00000       0.00000       0.00000       0.00000       0.00000       0.00000       0.00000       0.00000
   4  14 2324.1622    1.1763  0.9195 11.7429  0.0007  0.0216   0.0251   0.0597    0.2579   0.0000   441.9954       13.2218      -3.95863       5.13951      -1.89533      0.161438      0.988251     -0.205920       0.00000       0.00000       0.00000       0.00000       0.00000       0.00000       0.00000       0.00000       0.00000       0.00000       0.00000       0.00000       0.00000       0.00000       0.00000       0.00000       0.00000       0.00000       0.00000       0.00000       0.00000       0.00000       0.00000       0.00000       0.00000       0.00000       0.00000       0.00000       7.81694       8.83075       7.00667       4.91649       3.00025       1.41648      0.572841      0.157409       0.00000       0.00000       0.00000       0.00000       0.00000       0.00000       0.00000       0.00000       0.00000       0.00000       0.00000       0.00000       0.00000       0.00000       0.00000       0.00000       0.00000       0.00000       0.00000       0.00000       0.00000       0.00000       0.00000       0.00000       0.00000       0.00000       0.00000       0.00000
   4  15 2458.5497    1.5487  0.9603 12.2529 -0.0066  0.0227   0.0346   0.0589    0.3844   0.0000   441.7582       21.5480       10.1559       5.42151      -5.22869      0.918548       1.23902     -0.224713       0.00000       0.00000       0.00000       0.00000       0.00000       0.00000       0.00000       0.00000       0.00000       0.00000       0.00000       0.00000       0.00000       0.00000       0.00000       0.00000       0.00000       0.00000       0.00000       0.00000       0.00000       0.00000       0.00000       0.00000       0.00000       0.00000       0.00000       0.00000       8.48547       9.51561       7.40906       5.49938       3.02720       1.61645      0.577412      0.169731       0.00000       0.00000       0.00000       0.00000       0.00000       0.00000       0.00000       0.00000       0.00000       0.00000       0.00000       0.00000       0.00000       0.00000       0.00000       0.00000       0.00000       0.00000       0.00000       0.00000       0.00000       0.00000       0.00000       0.00000       0.00000       0.00000       0.00000       0.00000
   4  16 2593.0690    1.9692  0.9052 13.1863 -0.0001  0.0220   0.0425   0.0578    0.2092   0.0000   430.7892       31.2110       13.6207      -6.39585      -4.24981      -1.33778      0.241118     -0.127136       0.00000       0.00000       0.00000       0.00000       0.00000       0.00000       0.00000       0.00000       0.00000       0.00000       0.00000       0.00000       0.00000       0.00000       0.00000       0.00000       0.00000       0.00000       0.00000       0.00000       0.00000       0.00000       0.00000       0.00000       0.00000       0.00000       0.00000       0.00000       8.09538       8.68977       7.15567       5.19083       3.14105       1.52120      0.576049      0.154075       0.00000       0.00000       0.00000       0.00000       0.00000       0.00000       0.00000       0.00000       0.00000       0.00000       0.00000       0.00000       0.00000       0.00000       0.00000       0.00000       0.00000       0.00000       0.00000       0.00000       0.00000       0.00000       0.00000       0.00000       0.00000       0.00000       0.00000       0.00000
   4  17 2728.4841    2.5973  0.8801 13.3821 -0.0023  0.0209   0.0536   0.0552    0.2593   0.0000   433.9392       1.12007       14.2199       15.8141      -1.74956     -0.682383      0.227351    -0.0826635       0.00000       0.00000       0.00000       0.00000       0.00000       0.00000       0.00000       0.00000       0.00000       0.00000       0.00000       0.00000       0.00000       0.00000       0.00000       0.00000       0.00000       0.00000       0.00000       0.00000       0.00000       0.00000       0.00000       0.00000       0.00000       0.00000       0.00000       0.00000       7.28498       7.73672       6.38210       4.94806       2.85486       1.47952      0.527223      0.147399       0.00000       0.00000       0.00000       0.00000       0.00000       0.00000       0.00000       0.00000       0.00000       0.00000       0.00000       0.00000       0.00000       0.00000       0.00000       0.00000       0.00000       0.00000       0.00000       0.00000       0.00000       0.00000       0.00000       0.00000       0.00000       0.00000       0.00000       0.00000
   4  19 3000.2218    3.8575  0.9463 13.3603  0.0005  0.0192   0.0776   0.0538    0.4932   0.0000   441.0123       37.2367       23.3908       5.80473       3.48365     -0.199896      0.335028    -0.0340995       0.00000       0.00000       0.00000       0.00000       0.00000       0.00000       0.00000       0.00000       0.00000       0.00000       0.00000       0.00000       0.00000       0.00000       0.00000       0.00000       0.00000       0.00000       0.00000       0.00000       0.00000       0.00000       0.00000       0.00000       0.00000       0.00000       0.00000       0.00000       7.43666       7.77678       6.41408       4.51697       2.67375       1.29258      0.494561      0.130742       0.00000       0.00000       0.00000       0.00000       0.00000       0.00000       0.00000       0.00000       0.00000       0.00000       0.00000       0.00000       0.00000       0.00000       0.00000       0.00000       0.00000       0.00000       0.00000       0.00000       0.00000       0.00000       0.00000       0.00000       0.00000       0.00000       0.00000       0.00000
   4  21 3271.8797    3.6328  1.5222 13.6416  0.0029  0.0259   0.0619   0.0775    0.2844   0.0000   448.4814       37.5771       4.59765       2.90316       5.68436      0.428120      0.253596     -0.499381       0.00000       0.00000       0.00000       0.00000       0.00000       0.00000       0.00000       0.00000       0.00000       0.00000       0.00000       0.00000       0.00000       0.00000       0.00000       0.00000       0.00000       0.00000       0.00000       0.00000       0.00000       0.00000       0.00000       0.00000       0.00000       0.00000       0.00000       0.00000       9.70848       10.3348       8.54113       6.01825       3.55064       1.76287      0.673029      0.180570       0.00000       0.00000       0.00000       0.00000       0.00000       0.00000       0.00000       0.00000       0.00000       0.00000       0.00000       0.00000       0.00000       0.00000       0.00000       0.00000       0.00000       0.00000       0.00000       0.00000       0.00000       0.00000       0.00000       0.00000       0.00000       0.00000       0.00000       0.00000
   4  22 3408.1573    3.2360  2.0206 13.6877  0.0047  0.0321   0.0492   0.0885    0.1623   0.0000   413.7219       29.8909       1.56685       15.0589       1.82170       2.00268      0.210414     -0.292576       0.00000       0.00000       0.00000       0.00000       0.00000       0.00000       0.00000       0.00000       0.00000       0.00000       0.00000       0.00000       0.00000       0.00000       0.00000       0.00000       0.00000       0.00000       0.00000       0.00000       0.00000       0.00000       0.00000       0.00000       0.00000       0.00000       0.00000       0.00000       11.8488       12.5471       10.6348       7.34390       4.48903       2.15331      0.864025      0.221758       0.00000       0.00000       0.00000       0.00000       0.00000       0.00000       0.00000       0.00000       0.00000       0.00000       0.00000       0.00000       0.00000       0.00000       0.00000       0.00000       0.00000       0.00000       0.00000       0.00000       0.00000       0.00000       0.00000       0.00000       0.00000       0.00000       0.00000       0.00000
   4  23 3544.7835    2.6781  2.8556 13.1883  0.0006  0.0387   0.0356   0.1071    0.1373   0.0000   443.5364       41.1180      -10.1173       15.0364       3.30128      0.508732      0.864148    -0.0345897       0.00000       0.00000       0.00000       0.00000       0.00000       0.00000       0.00000       0.00000       0.00000       0.00000       0.00000       0.00000       0.00000       0.00000       0.00000       0.00000       0.00000       0.00000       0.00000       0.00000       0.00000       0.00000       0.00000       0.00000       0.00000       0.00000       0.00000       0.00000       14.4748       15.2885       12.6473       9.16183       5.35794       2.66925      0.998165      0.269179       0.00000       0.00000       0.00000       0.00000       0.00000       0.00000       0.00000       0.00000       0.00000       0.00000       0.00000       0.00000       0.00000       0.00000       0.00000       0.00000       0.00000       0.00000       0.00000       0.00000       0.00000       0.00000       0.00000       0.00000       0.00000       0.00000       0.00000       0.00000
   4  24 3681.7563    2.2327  4.2744 12.4255  0.0006  0.0490   0.0245   0.1322    0.1302   0.0000   413.2110       66.3065       4.02388       17.3979      0.816219       4.24128     -0.305309     -0.743937       0.00000       0.00000       0.00000       0.00000       0.00000       0.00000       0.00000       0.00000       0.00000       0.00000       0.00000       0.00000       0.00000       0.00000       0.00000       0.00000       0.00000       0.00000       0.00000       0.00000       0.00000       0.00000       0.00000       0.00000       0.00000       0.00000       0.00000       0.00000       18.8190       19.9739       16.4916       11.3581       6.71121       3.27960       1.27759      0.332419       0.00000       0.00000       0.00000       0.00000       0.00000       0.00000       0.00000       0.00000       0.00000       0.00000       0.00000       0.00000       0.00000       0.00000       0.00000       0.00000       0.00000       0.00000       0.00000       0.00000       0.00000       0.00000       0.00000       0.00000       0.00000       0.00000       0.00000       0.00000
   4  25 3818.9901    1.8858  5.9946 11.9015  0.0000  0.0592   0.0179   0.1691    0.1192   0.0000   447.5529       86.4478      -4.70932       19.1718       1.06586       5.69759      0.473634     -0.352400       0.00000       0.00000       0.00000       0.00000       0.00000       0.00000       0.00000       0.00000       0.00000       0.00000       0.00000       0.00000       0.00000       0.00000       0.00000       0.00000       0.00000       0.00000       0.00000       0.00000       0.00000       0.00000       0.00000       0.00000       0.00000       0.00000       0.00000       0.00000       22.0044       23.7993       19.3355       13.7426       8.32499       3.87968       1.55260      0.416501       0.00000       0.00000       0.00000       0.00000       0.00000       0.00000       0.00000       0.00000       0.00000       0.00000       0.00000       0.00000       0.00000       0.00000       0.00000       0.00000       0.00000       0.00000       0.00000       0.00000       0.00000       0.00000       0.00000       0.00000       0.00000       0.00000       0.00000       0.00000
   4  26 3956.4285    1.6010  7.8188 11.6888 -0.0002  0.0723   0.0146   0.2118    0.1059   0.0000   452.8526       50.2558       6.47680       46.9998      -34.9196       6.28428       2.22299    -0.0495900       0.00000       0.00000       0.00000       0.00000       0.00000       0.00000       0.00000       0.00000       0.00000       0.00000       0.00000       0.00000       0.00000       0.00000       0.00000       0.00000       0.00000       0.00000       0.00000       0.00000       0.00000       0.00000       0.00000       0.00000       0.00000       0.00000       0.00000       0.00000       26.6096       28.5185       23.7901       16.8646       10.0383       4.96007       1.93161      0.508873       0.00000       0.00000       0.00000       0.00000       0.00000       0.00000       0.00000       0.00000       0.00000       0.00000       0.00000       0.00000       0.00000       0.00000       0.00000       0.00000       0.00000       0.00000       0.00000       0.00000       0.00000       0.00000       0.00000       0.00000       0.00000       0.00000       0.00000       0.00000
   4  27 4094.1329    1.3083  9.3472 11.7024 -0.0006  0.0876   0.0127   0.2589    0.0836   0.0000   415.6966       100.152       36.8207       46.2523      -12.6372       1.10567       2.97394    -0.0570470       0.00000       0.00000       0.00000       0.00000       0.00000       0.00000       0.00000       0.00000       0.00000       0.00000       0.00000       0.00000       0.00000       0.00000       0.00000       0.00000       0.00000       0.00000       0.00000       0.00000       0.00000       0.00000       0.00000       0.00000       0.00000       0.00000       0.00000       0.00000       31.8760       34.3060       29.0355       20.5187       12.4478       6.10334       2.43963      0.632709       0.00000       0.00000       0.00000       0.00000       0.00000       0.00000       0.00000       0.00000       0.00000       0.00000       0.00000       0.00000       0.00000       0.00000       0.00000       0.00000       0.00000       0.00000       0.00000       0.00000       0.00000       0.00000       0.00000       0.00000       0.00000       0.00000       0.00000       0.00000
   5   9 1685.8250    0.2622  0.1521 11.6418 -0.0056  0.0104   0.0133   0.0226    0.0286   0.0000   434.6771      0.804298       14.3364      -4.03261       1.57137     -0.345800      0.411454     0.0383374   -0.00277233     0.0154989       0.00000       0.00000       0.00000       0.00000       0.00000       0.00000       0.00000       0.00000       0.00000       0.00000       0.00000       0.00000       0.00000       0.00000       0.00000       0.00000       0.00000       0.00000       0.00000       0.00000       0.00000       0.00000       0.00000       0.00000       0.00000       0.00000       3.13659       3.60771       3.02638       2.20476       1.57278      0.770991      0.478790      0.170773     0.0743687     0.0194898       0.00000       0.00000       0.00000       0.00000       0.00000       0.00000       0.00000       0.00000       0.00000       0.00000       0.00000       0.00000       0.00000       0.00000       0.00000       0.00000       0.00000       0.00000       0.00000       0.00000       0.00000       0.00000       0.00000       0.00000       0.00000       0.00000
   5  10 1823.3657    0.3837  0.2593 11.6654 -0.0025  0.0125   0.0136   0.0262    0.0346   0.0000   429.5970     -0.296238       8.43756       3.39720      -1.15676     -0.930133     -0.499805     -0.228345     -0.132406    -0.0258146       0.00000       0.00000       0.00000       0.00000       0.00000       0.00000       0.00000       0.00000       0.00000       0.00000       0.00000       0.00000       0.00000       0.00000       0.00000       0.00000       0.00000       0.00000       0.00000       0.00000       0.00000       0.00000       0.00000       0.00000       0.00000       0.00000       3.72751       3.66856       4.04660       2.83794       1.69113       1.10806      0.640620      0.290463     0.0922212     0.0172071       0.00000       0.00000       0.00000       0.00000       0.00000       0.00000       0.00000       0.00000       0.00000       0.00000       0.00000       0.00000       0.00000       0.00000       0.00000       0.00000       0.00000       0.00000       0.00000       0.00000       0.00000       0.00000       0.00000       0.00000       0.00000       0.00000
   5  11 1960.5681    0.5246  0.4117 11.6967 -0.0013  0.0133   0.0144   0.0335    0.0465   0.0000   434.9304      -7.24870       3.31413      -1.66465      -1.73971      0.738573     0.0512000     -0.241018    -0.0373362    -0.0381818       0.00000       0.00000       0.00000       0.00000       0.00000       0.00000       0.00000       0.00000       0.00000       0.00000       0.00000       0.00000       0.00000       0.00000       0.00000       0.00000       0.00000       0.00000       0.00000       0.00000       0.00000       0.00000       0.00000       0.00000       0.00000       0.00000       4.27020       4.57242       3.95682       3.21342       2.07485       1.23559      0.644543      0.262876     0.0838692     0.0210722       0.00000       0.00000       0.00000       0.00000       0.00000       0.00000       0.00000       0.00000       0.00000       0.00000       0.00000       0.00000       0.00000       0.00000       0.00000       0.00000       0.00000       0.00000       0.00000       0.00000       0.00000       0.00000       0.00000       0.00000       0.00000       0.00000
   5  12 2098.4355    0.7313  0.5468 11.8103  0.0010  0.0158   0.0175   0.0363    0.0654   0.0000   440.6805      -5.80490       7.87923       10.1933      -1.04498      0.691793    -0.0660498      0.588422     -0.178414     0.0327645       0.00000       0.00000       0.00000       0.00000       0.00000       0.00000       0.00000       0.00000       0.00000       0.00000       0.00000       0.00000       0.00000       0.00000       0.00000       0.00000       0.00000       0.00000       0.00000       0.00000       0.00000       0.00000       0.00000       0.00000       0.00000       0.00000       4.72548       5.31582       4.52713       3.58476       2.46502       1.54770      0.641660      0.326145      0.102457     0.0254623       0.00000       0.00000       0.00000       0.00000       0.00000       0.00000       0.00000       0.00000       0.00000       0.00000       0.00000       0.00000       0.00000       0.00000       0.00000       0.00000       0.00000       0.00000       0.00000       0.00000       0.00000       0.00000       0.00000       0.00000       0.00000       0.00000
   5  13 2235.3672    1.0094  0.7342 11.7749  0.0001  0.0169   0.0206   0.0419    0.1122   0.0000   436.9479      -3.83793       13.9052       6.47576      -9.50599      -1.71991       1.30928      0.187283   -0.00659182    -0.0263333       0.00000       0.00000       0.00000       0.00000       0.00000       0.00000       0.00000       0.00000       0.00000       0.00000       0.00000       0.00000       0.00000       0.00000       0.00000       0.00000       0.00000       0.00000       0.00000       0.00000       0.00000       0.00000       0.00000       0.00000       0.00000       0.00000       5.56226       5.69612       5.06703       3.97793       2.85760       1.63748      0.778761      0.324409      0.108608     0.0234111       0.00000       0.00000       0.00000       0.00000       0.00000       0.00000       0.00000       0.00000       0.00000       0.00000       0.00000       0.00000       0.00000       0.00000       0.00000       0.00000       0.00000       0.00000       0.00000       0.00000       0.00000       0.00000       0.00000       0.00000       0.00000       0.00000
   5  14 2371.0928    1.3520  0.8655 12.1344 -0.0004  0.0182   0.0259   0.0477    0.1459   0.0000   433.3499       8.68835      -1.05840      -6.95850       2.05118      0.717962      0.764169     -0.452348    -0.0800572    -0.0189127       0.00000       0.00000       0.00000       0.00000       0.00000       0.00000       0.00000       0.00000       0.00000       0.00000       0.00000       0.00000       0.00000       0.00000       0.00000       0.00000       0.00000       0.00000       0.00000       0.00000       0.00000       0.00000       0.00000       0.00000       0.00000       0.00000       5.68862       6.34392       5.41798       4.18999       2.89303       1.68606      0.804943      0.352073      0.118477     0.0287303       0.00000       0.00000       0.00000       0.00000       0.00000       0.00000       0.00000       0.00000       0.00000       0.00000       0.00000       0.00000       0.00000       0.00000       0.00000       0.00000       0.00000       0.00000       0.00000       0.00000       0.00000       0.00000       0.00000       0.00000       0.00000       0.00000
   5  15 2506.0877    1.7591  0.9629 12.4416 -0.0013  0.0191   0.0321   0.0503    0.1972   0.0000   441.8029       6.45487       12.8676       2.97247      -4.09445      -2.61121     -0.526219      0.108852     0.0877378    0.00159728       0.00000       0.00000       0.00000       0.00000       0.00000       0.00000       0.00000       0.00000       0.00000       0.00000       0.00000       0.00000       0.00000       0.00000       0.00000       0.00000       0.00000       0.00000       0.00000       0.00000       0.00000       0.00000       0.00000       0.00000       0.00000       0.00000       6.07715       6.41748       5.69115       4.44318       3.03859       1.81541      0.869525      0.377755      0.121645     0.0275808       0.00000       0.00000       0.00000       0.00000       0.00000       0.00000       0.00000       0.00000       0.00000       0.00000       0.00000       0.00000       0.00000       0.00000       0.00000       0.00000       0.00000       0.00000       0.00000       0.00000       0.00000       0.00000       0.00000       0.00000       0.00000       0.00000
   5  16 2641.2580    2.2485  0.9203 12.8114 -0.0023  0.0180   0.0427   0.0480    0.2504   0.0000   436.4836       15.2998       14.6060       9.28454      -2.65388      0.112791     -0.382662      0.463615     -0.129485    -0.0417214       0.00000       0.00000       0.00000       0.00000       0.00000       0.00000       0.00000       0.00000       0.00000       0.00000       0.00000       0.00000       0.00000       0.00000       0.00000       0.00000       0.00000       0.00000       0.00000       0.00000       0.00000       0.00000       0.00000       0.00000       0.00000       0.00000       6.04495       6.59853       5.68727       4.36594       2.83871       1.67718      0.822751      0.353127      0.113968     0.0274011       0.00000       0.00000       0.00000       0.00000       0.00000       0.00000       0.00000       0.00000       0.00000       0.00000       0.00000       0.00000       0.00000       0.00000       0.00000       0.00000       0.00000       0.00000       0.00000       0.00000       0.00000       0.00000       0.00000       0.00000       0.00000       0.00000
   5  21 3322.7396    3.5549  1.6095 13.1464 -0.0010  0.0258   0.0536   0.0708    0.4772   0.0000   436.0705       31.9763       8.96204       3.31505      -3.77419       2.70406     -0.909167      -1.07539    0.00421305    -0.0622819       0.00000       0.00000       0.00000       0.00000       0.00000       0.00000       0.00000       0.00000       0.00000       0.00000       0.00000       0.00000       0.00000       0.00000       0.00000       0.00000       0.00000       0.00000       0.00000       0.00000       0.00000       0.00000       0.00000       0.00000       0.00000       0.00000       7.85862       8.50571       7.72545       6.07271       4.25053       2.55589       1.24867      0.554770      0.185852     0.0416513       0.00000       0.00000       0.00000       0.00000       0.00000       0.00000       0.00000       0.00000       0.00000       0.00000       0.00000       0.00000       0.00000       0.00000       0.00000       0.00000       0.00000       0.00000       0.00000       0.00000       0.00000       0.00000       0.00000       0.00000       0.00000       0.00000
   5  22 3459.5506    3.0075  2.3298 13.1970  0.0001  0.0320   0.0391   0.0884    0.2165   0.0000   448.4753       50.5475       10.6232       22.7611       1.27126      -3.75223     -0.245877     -0.254770      0.186684    -0.0349519       0.00000       0.00000       0.00000       0.00000       0.00000       0.00000       0.00000       0.00000       0.00000       0.00000       0.00000       0.00000       0.00000       0.00000       0.00000       0.00000       0.00000       0.00000       0.00000       0.00000       0.00000       0.00000       0.00000       0.00000       0.00000       0.00000       9.64025       11.0329       9.47171       7.63970       5.02610       3.08445       1.50862      0.676681      0.220290     0.0545786       0.00000       0.00000       0.00000       0.00000       0.00000       0.00000       0.00000       0.00000       0.00000       0.00000       0.00000       0.00000       0.00000       0.00000       0.00000       0.00000       0.00000       0.00000       0.00000       0.00000       0.00000       0.00000       0.00000       0.00000       0.00000       0.00000
   5  23 3596.7516    2.4839  3.5333 12.6127 -0.0021  0.0398   0.0266   0.1123    0.1668   0.0000   444.0617       54.9895       9.09533      -6.21753      -4.68868      -1.13834      0.527844      -1.60449     -0.196380    -0.0444433       0.00000       0.00000       0.00000       0.00000       0.00000       0.00000       0.00000       0.00000       0.00000       0.00000       0.00000       0.00000       0.00000       0.00000       0.00000       0.00000       0.00000       0.00000       0.00000       0.00000       0.00000       0.00000       0.00000       0.00000       0.00000       0.00000       11.8458       13.2858       12.0428       9.26279       6.45610       3.83901       1.95581      0.859257      0.296025     0.0661877       0.00000       0.00000       0.00000       0.00000       0.00000       0.00000       0.00000       0.00000       0.00000       0.00000       0.00000       0.00000       0.00000       0.00000       0.00000       0.00000       0.00000       0.00000       0.00000       0.00000       0.00000       0.00000       0.00000       0.00000       0.00000       0.00000
   5  24 3734.0576    2.1045  5.0665 12.1037  0.0002  0.0497   0.0189   0.1371    0.1198   0.0000   430.4056       43.1817      -33.5855       12.9944       18.8898      -3.29880       2.51241     -0.323975     -0.631612    -0.0597769       0.00000       0.00000       0.00000       0.00000       0.00000       0.00000       0.00000       0.00000       0.00000       0.00000       0.00000       0.00000       0.00000       0.00000       0.00000       0.00000       0.00000       0.00000       0.00000       0.00000       0.00000       0.00000       0.00000       0.00000       0.00000       0.00000       14.7645       17.0533       14.8502       11.7790       8.04901       4.79605       2.45849       1.05496      0.365260     0.0863721       0.00000       0.00000       0.00000       0.00000       0.00000       0.00000       0.00000       0.00000       0.00000       0.00000       0.00000       0.00000       0.00000       0.00000       0.00000       0.00000       0.00000       0.00000       0.00000       0.00000       0.00000       0.00000       0.00000       0.00000       0.00000       0.00000
   5  25 3871.7328    1.7643  6.7631 11.7506  0.0001  0.0599   0.0142   0.1670    0.0938   0.0000   447.8201       55.1271      -6.10833       20.7969       3.50086      -2.18092      -4.55074      0.474131     -0.610396     0.0622776       0.00000       0.00000       0.00000       0.00000       0.00000       0.00000       0.00000       0.00000       0.00000       0.00000       0.00000       0.00000       0.00000       0.00000       0.00000       0.00000       0.00000       0.00000       0.00000       0.00000       0.00000       0.00000       0.00000       0.00000       0.00000       0.00000       17.8243       20.3136       17.9849       14.2696       9.66019       5.78919       2.97576       1.28843      0.440184      0.103108       0.00000       0.00000       0.00000       0.00000       0.00000       0.00000       0.00000       0.00000       0.00000       0.00000       0.00000       0.00000       0.00000       0.00000       0.00000       0.00000       0.00000       0.00000       0.00000       0.00000       0.00000       0.00000       0.00000       0.00000       0.00000       0.00000
   5  26 4009.6349    1.5175  8.4681 11.3983 -0.0001  0.0705   0.0114   0.1964    0.0893   0.0000   429.4414       82.0597       3.39174      -8.22204       10.0009       2.79599      0.462581      -2.42457    -0.0589974    -0.0139542       0.00000       0.00000       0.00000       0.00000       0.00000       0.00000       0.00000       0.00000       0.00000       0.00000       0.00000       0.00000       0.00000       0.00000       0.00000       0.00000       0.00000       0.00000       0.00000       0.00000       0.00000       0.00000       0.00000       0.00000       0.00000       0.00000       21.0182       24.3083       21.2376       16.7933       11.2648       6.83558       3.40015       1.52163      0.514205      0.123255       0.00000       0.00000       0.00000       0.00000       0.00000       0.00000       0.00000       0.00000       0.00000       0.00000       0.00000       0.00000       0.00000       0.00000       0.00000       0.00000       0.00000       0.00000       0.00000       0.00000       0.00000       0.00000       0.00000       0.00000       0.00000       0.00000
   5  27 4148.0156    1.2257 10.5846 11.5651 -0.0000  0.0873   0.0095   0.2535    0.0596   0.0000   407.4295       87.7940       19.4025      -4.11309      -25.8441       15.8201       3.07435      -2.92088     -0.168775     0.0779776       0.00000       0.00000       0.00000       0.00000       0.00000       0.00000       0.00000       0.00000       0.00000       0.00000       0.00000       0.00000       0.00000       0.00000       0.00000       0.00000       0.00000       0.00000       0.00000       0.00000       0.00000       0.00000       0.00000       0.00000       0.00000       0.00000       25.9419       29.0535       26.2395       20.7479       14.5726       8.53437       4.52784       1.88216      0.666788      0.149370       0.00000       0.00000       0.00000       0.00000       0.00000       0.00000       0.00000       0.00000       0.00000       0.00000       0.00000       0.00000       0.00000       0.00000       0.00000       0.00000       0.00000       0.00000       0.00000       0.00000       0.00000       0.00000       0.00000       0.00000       0.00000       0.00000
   6   8 1587.4726    0.1953  0.0880 11.6593 -0.0014  0.0107   0.0109   0.0129    0.0236   0.0000   434.7215      -2.75045       11.5119      -1.52153      0.704726      -1.16675      0.450851      0.135727     -0.113259    -0.0275011     0.0224154   -0.00312839       0.00000       0.00000       0.00000       0.00000       0.00000       0.00000       0.00000       0.00000       0.00000       0.00000       0.00000       0.00000       0.00000       0.00000       0.00000       0.00000       0.00000       0.00000       0.00000       0.00000       0.00000       0.00000       0.00000       0.00000       2.04198       2.87780       3.04254       1.57763       1.97401      0.916943      0.611242      0.420101      0.114464     0.0697018     0.0277042    0.00445625       0.00000       0.00000       0.00000       0.00000       0.00000       0.00000       0.00000       0.00000       0.00000       0.00000       0.00000       0.00000       0.00000       0.00000       0.00000       0.00000       0.00000       0.00000       0.00000       0.00000       0.00000       0.00000       0.00000       0.00000
   6   9 1727.7485    0.2922  0.1869 11.6576 -0.0066  0.0101   0.0115   0.0207    0.0279   0.0000   435.5387      0.154384       5.94004     -0.830971      0.892406      0.432259     -0.442826     -0.101095      0.134297    -0.0504508   -0.00766290     0.0122305       0.00000       0.00000       0.00000       0.00000       0.00000       0.00000       0.00000       0.00000       0.00000       0.00000       0.00000       0.00000       0.00000       0.00000       0.00000       0.00000       0.00000       0.00000       0.00000       0.00000       0.00000       0.00000       0.00000       0.00000       2.50694       2.55395       2.78127       2.25627       1.51255       1.03163      0.657939      0.340849      0.176738     0.0634957     0.0176601    0.00357442       0.00000       0.00000       0.00000       0.00000       0.00000       0.00000       0.00000       0.00000       0.00000       0.00000       0.00000       0.00000       0.00000       0.00000       0.00000       0.00000       0.00000       0.00000       0.00000       0.00000       0.00000       0.00000       0.00000       0.00000
   6  10 1866.1098    0.4115  0.3195 11.7111 -0.0020  0.0172   0.0120   0.0264    0.0344   0.0000   435.1101       3.20181       9.20942     -0.789086       1.84468      -1.27683      0.927840     -0.167157     -0.233186    -0.0870367    0.00449310   -0.00226633       0.00000       0.00000       0.00000       0.00000       0.00000       0.00000       0.00000       0.00000       0.00000       0.00000       0.00000       0.00000       0.00000       0.00000       0.00000       0.00000       0.00000       0.00000       0.00000       0.00000       0.00000       0.00000       0.00000       0.00000       3.55231       4.37899       4.56481       2.62088       3.22259       1.66389       1.01305      0.679386      0.181595      0.106397     0.0410803    0.00620098       0.00000       0.00000       0.00000       0.00000       0.00000       0.00000       0.00000       0.00000       0.00000       0.00000       0.00000       0.00000       0.00000       0.00000       0.00000       0.00000       0.00000       0.00000       0.00000       0.00000       0.00000       0.00000       0.00000       0.00000
   6  11 2004.0983    0.5871  0.4256 11.7306  0.0005  0.0133   0.0143   0.0296    0.0457   0.0000   432.2706     -0.574928       7.42065      -2.18932       2.74058      0.284126      -1.33106     -0.441525    0.00240981     -0.139061     0.0216352    0.00245425       0.00000       0.00000       0.00000       0.00000       0.00000       0.00000       0.00000       0.00000       0.00000       0.00000       0.00000       0.00000       0.00000       0.00000       0.00000       0.00000       0.00000       0.00000       0.00000       0.00000       0.00000       0.00000       0.00000       0.00000       3.11539       3.77200       3.50804       2.83663       2.12930       1.33904      0.814402      0.457221      0.193630     0.0790388     0.0250126    0.00536886       0.00000       0.00000       0.00000       0.00000       0.00000       0.00000       0.00000       0.00000       0.00000       0.00000       0.00000       0.00000       0.00000       0.00000       0.00000       0.00000       0.00000       0.00000       0.00000       0.00000       0.00000       0.00000       0.00000       0.00000
   6  12 2142.5041    0.8239  0.6035 11.7362  0.0002  0.0140   0.0172   0.0355    0.0728   0.0000   434.4874      -4.44531       10.2850      0.958567     0.0527835       1.79215     -0.811261     -0.561430     -0.261677     -0.108682   -0.00726278    -0.0162180       0.00000       0.00000       0.00000       0.00000       0.00000       0.00000       0.00000       0.00000       0.00000       0.00000       0.00000       0.00000       0.00000       0.00000       0.00000       0.00000       0.00000       0.00000       0.00000       0.00000       0.00000       0.00000       0.00000       0.00000       3.69975       4.14093       3.77521       3.18782       2.32379       1.51309      0.900927      0.477855      0.208976     0.0788788     0.0237246    0.00530070       0.00000       0.00000       0.00000       0.00000       0.00000       0.00000       0.00000       0.00000       0.00000       0.00000       0.00000       0.00000       0.00000       0.00000       0.00000       0.00000       0.00000       0.00000       0.00000       0.00000       0.00000       0.00000       0.00000       0.00000
   6  13 2279.8145    1.1329  0.8142 11.7344  0.0007  0.0161   0.0199   0.0401    0.1185   0.0000   438.4213       11.1831       14.9845       1.68035      -2.23286       1.46906     -0.988912    -0.0953362     -0.194873     0.0428835    -0.0183335   -0.00407291       0.00000       0.00000       0.00000       0.00000       0.00000       0.00000       0.00000       0.00000       0.00000       0.00000       0.00000       0.00000       0.00000       0.00000       0.00000       0.00000       0.00000       0.00000       0.00000       0.00000       0.00000       0.00000       0.00000       0.00000       4.22728       4.63083       4.40798       3.71523       2.60038       1.71015       1.02725      0.563564      0.247397     0.0940405     0.0268877    0.00573008       0.00000       0.00000       0.00000       0.00000       0.00000       0.00000       0.00000       0.00000       0.00000       0.00000       0.00000       0.00000       0.00000       0.00000       0.00000       0.00000       0.00000       0.00000       0.00000       0.00000       0.00000       0.00000       0.00000       0.00000
   6  14 2415.5494    1.4164  0.9801 12.4382 -0.0014  0.0180   0.0242   0.0486    0.1216   0.0000   443.2290       9.73085       9.07361      -3.02710      -1.05321       1.57436      -1.30073     0.0252260     -0.610243     0.0556337     0.0225897    0.00135598       0.00000       0.00000       0.00000       0.00000       0.00000       0.00000       0.00000       0.00000       0.00000       0.00000       0.00000       0.00000       0.00000       0.00000       0.00000       0.00000       0.00000       0.00000       0.00000       0.00000       0.00000       0.00000       0.00000       0.00000       4.57610       5.18273       4.88413       3.86246       3.07843       1.98556       1.16484      0.608859      0.267176      0.105820     0.0340530    0.00670193       0.00000       0.00000       0.00000       0.00000       0.00000       0.00000       0.00000       0.00000       0.00000       0.00000       0.00000       0.00000       0.00000       0.00000       0.00000       0.00000       0.00000       0.00000       0.00000       0.00000       0.00000       0.00000       0.00000       0.00000
   6  15 2551.1141    1.9150  0.9789 12.7069  0.0021  0.0182   0.0322   0.0451    0.1598   0.0000   436.1380       5.13772       12.7956     0.0757158      -1.62257       1.53116      0.465830     -0.100292      0.248733    -0.0646002   -0.00178810    -0.0111046       0.00000       0.00000       0.00000       0.00000       0.00000       0.00000       0.00000       0.00000       0.00000       0.00000       0.00000       0.00000       0.00000       0.00000       0.00000       0.00000       0.00000       0.00000       0.00000       0.00000       0.00000       0.00000       0.00000       0.00000       4.65322       5.10806       4.83474       4.08720       2.97669       1.95571       1.17781      0.628326      0.280520      0.105596     0.0316335    0.00665868       0.00000       0.00000       0.00000       0.00000       0.00000       0.00000       0.00000       0.00000       0.00000       0.00000       0.00000       0.00000       0.00000       0.00000       0.00000       0.00000       0.00000       0.00000       0.00000       0.00000       0.00000       0.00000       0.00000       0.00000
   6  16 2687.1335    2.4146  0.9208 13.3141 -0.0021  0.0167   0.0410   0.0448    0.1393   0.0000   432.2063       18.7153       11.0443      -2.00655      -1.25042       3.10114    -0.0947933      -1.56078      0.397064    -0.0239608     0.0233831   -0.00975554       0.00000       0.00000       0.00000       0.00000       0.00000       0.00000       0.00000       0.00000       0.00000       0.00000       0.00000       0.00000       0.00000       0.00000       0.00000       0.00000       0.00000       0.00000       0.00000       0.00000       0.00000       0.00000       0.00000       0.00000       4.28106       4.88280       4.70564       3.70038       2.73504       1.84928       1.05228      0.564072      0.254763      0.103538     0.0308354    0.00630848       0.00000       0.00000       0.00000       0.00000       0.00000       0.00000       0.00000       0.00000       0.00000       0.00000       0.00000       0.00000       0.00000       0.00000       0.00000       0.00000       0.00000       0.00000       0.00000       0.00000       0.00000       0.00000       0.00000       0.00000
   6  17 2823.8177    3.0276  0.9166 13.3029 -0.0030  0.0160   0.0510   0.0426    0.2056   0.0000   434.5218       20.4664       16.8182       8.28106      -4.53605       2.15997      0.393475      -1.03019     -0.260933    -0.0557268     0.0285422   -0.00758927       0.00000       0.00000       0.00000       0.00000       0.00000       0.00000       0.00000       0.00000       0.00000       0.00000       0.00000       0.00000       0.00000       0.00000       0.00000       0.00000       0.00000       0.00000       0.00000       0.00000       0.00000       0.00000       0.00000       0.00000       4.31872       4.86013       4.49948       3.74526       2.63340       1.71582       1.03076      0.543086      0.247036     0.0910147     0.0272883    0.00593517       0.00000       0.00000       0.00000       0.00000       0.00000       0.00000       0.00000       0.00000       0.00000       0.00000       0.00000       0.00000       0.00000       0.00000       0.00000       0.00000       0.00000       0.00000       0.00000       0.00000       0.00000       0.00000       0.00000       0.00000
   6  18 2960.7692    3.3979  0.9980 13.5883 -0.0020  0.0169   0.0559   0.0462    0.2114   0.0000   436.8057       18.6294       11.1746       6.57720     -0.410090     -0.594122     -0.508611     0.0229605    -0.0229078     -0.142658    -0.0502621    -0.0220022       0.00000       0.00000       0.00000       0.00000       0.00000       0.00000       0.00000       0.00000       0.00000       0.00000       0.00000       0.00000       0.00000       0.00000       0.00000       0.00000       0.00000       0.00000       0.00000       0.00000       0.00000       0.00000       0.00000       0.00000       4.50290       5.14991       4.76284       3.78155       2.85911       1.83421       1.09961      0.541053      0.256900     0.0950419     0.0308398    0.00630306       0.00000       0.00000       0.00000       0.00000       0.00000       0.00000       0.00000       0.00000       0.00000       0.00000       0.00000       0.00000       0.00000       0.00000       0.00000       0.00000       0.00000       0.00000       0.00000       0.00000       0.00000       0.00000       0.00000       0.00000
   6  19 3097.4196    3.8826  0.9046 14.4248 -0.0034  0.0168   0.0684   0.0432    0.1550   0.0000   431.2685       26.2509       13.7047       3.50827      -1.11510      -2.70483       2.46116      -1.54066     -0.158203    -0.0831187    -0.0127318   -0.00987208       0.00000       0.00000       0.00000       0.00000       0.00000       0.00000       0.00000       0.00000       0.00000       0.00000       0.00000       0.00000       0.00000       0.00000       0.00000       0.00000       0.00000       0.00000       0.00000       0.00000       0.00000       0.00000       0.00000       0.00000       4.59261       5.19042       4.58906       3.88967       2.90631       1.88269       1.13105      0.554764      0.256045     0.0913984     0.0291962    0.00640803       0.00000       0.00000       0.00000       0.00000       0.00000       0.00000       0.00000       0.00000       0.00000       0.00000       0.00000       0.00000       0.00000       0.00000       0.00000       0.00000       0.00000       0.00000       0.00000       0.00000       0.00000       0.00000       0.00000       0.00000
   6  20 3234.1030    3.7039  1.3335 13.7982 -0.0020  0.0213   0.0562   0.0576    0.2676   0.0000   443.4287       36.3194       11.9381      -2.89845       3.65823     -0.999076      -1.93770      -1.63424      0.197936     -0.119475     0.0358781    -0.0238495       0.00000       0.00000       0.00000       0.00000       0.00000       0.00000       0.00000       0.00000       0.00000       0.00000       0.00000       0.00000       0.00000       0.00000       0.00000       0.00000       0.00000       0.00000       0.00000       0.00000       0.00000       0.00000       0.00000       0.00000       5.70868       6.55885       6.01059       4.97258       3.53615       2.31373       1.37075      0.719457      0.324834      0.123268     0.0373522    0.00816320       0.00000       0.00000       0.00000       0.00000       0.00000       0.00000       0.00000       0.00000       0.00000       0.00000       0.00000       0.00000       0.00000       0.00000       0.00000       0.00000       0.00000       0.00000       0.00000       0.00000       0.00000       0.00000       0.00000       0.00000
   6  21 3371.0872    3.3518  2.0364 12.9734 -0.0001  0.0269   0.0400   0.0707    0.2732   0.0000   437.9162       33.6562       14.4201       7.83922      -2.40513      -8.50893      -2.05292      -1.79463     -0.288704     -0.273741    -0.0385066   -0.00587081       0.00000       0.00000       0.00000       0.00000       0.00000       0.00000       0.00000       0.00000       0.00000       0.00000       0.00000       0.00000       0.00000       0.00000       0.00000       0.00000       0.00000       0.00000       0.00000       0.00000       0.00000       0.00000       0.00000       0.00000       7.09912       8.03463       7.37875       6.19759       4.57512       3.10416       1.80450      0.909405      0.425847      0.162137     0.0486066     0.0102328       0.00000       0.00000       0.00000       0.00000       0.00000       0.00000       0.00000       0.00000       0.00000       0.00000       0.00000       0.00000       0.00000       0.00000       0.00000       0.00000       0.00000       0.00000       0.00000       0.00000       0.00000       0.00000       0.00000       0.00000
   6  22 3508.4283    2.8349  2.8664 12.7529 -0.0016  0.0329   0.0297   0.0900    0.1842   0.0000   433.6457       35.0641       2.09734       1.31141      -2.43814       6.92673      -2.71460      -3.84608      0.114237     -0.411094    -0.0426535    -0.0189576       0.00000       0.00000       0.00000       0.00000       0.00000       0.00000       0.00000       0.00000       0.00000       0.00000       0.00000       0.00000       0.00000       0.00000       0.00000       0.00000       0.00000       0.00000       0.00000       0.00000       0.00000       0.00000       0.00000       0.00000       8.44471       9.94124       9.16222       7.57763       5.59598       3.71112       2.17976       1.15693      0.522249      0.205249     0.0635377     0.0134137       0.00000       0.00000       0.00000       0.00000       0.00000       0.00000       0.00000       0.00000       0.00000       0.00000       0.00000       0.00000       0.00000       0.00000       0.00000       0.00000       0.00000       0.00000       0.00000       0.00000       0.00000       0.00000       0.00000       0.00000
   6  23 3646.1830    2.3663  4.0633 12.1991 -0.0007  0.0402   0.0211   0.1090    0.1414   0.0000   433.1753       32.2275       22.6470       18.9273       4.43152      -8.20657      -2.47865     -0.803111      -1.24320     -0.361398     0.0142092    -0.0348526       0.00000       0.00000       0.00000       0.00000       0.00000       0.00000       0.00000       0.00000       0.00000       0.00000       0.00000       0.00000       0.00000       0.00000       0.00000       0.00000       0.00000       0.00000       0.00000       0.00000       0.00000       0.00000       0.00000       0.00000       10.4703       12.1185       11.2706       9.41410       6.89297       4.57825       2.73391       1.40511      0.659502      0.250644     0.0779382     0.0162666       0.00000       0.00000       0.00000       0.00000       0.00000       0.00000       0.00000       0.00000       0.00000       0.00000       0.00000       0.00000       0.00000       0.00000       0.00000       0.00000       0.00000       0.00000       0.00000       0.00000       0.00000       0.00000       0.00000       0.00000
   6  24 3783.9807    1.9690  5.5431 11.9678 -0.0002  0.0489   0.0158   0.1366    0.1016   0.0000   439.1151       45.7146       12.8877       23.9686      -3.15435       3.96295      0.705393     -0.392042      0.821467    -0.0659293     0.0808318    -0.0136288       0.00000       0.00000       0.00000       0.00000       0.00000       0.00000       0.00000       0.00000       0.00000       0.00000       0.00000       0.00000       0.00000       0.00000       0.00000       0.00000       0.00000       0.00000       0.00000       0.00000       0.00000       0.00000       0.00000       0.00000       12.4359       14.4328       13.2941       11.3931       8.57528       5.64262       3.40371       1.75738      0.812522      0.307717     0.0979769     0.0204520       0.00000       0.00000       0.00000       0.00000       0.00000       0.00000       0.00000       0.00000       0.00000       0.00000       0.00000       0.00000       0.00000       0.00000       0.00000       0.00000       0.00000       0.00000       0.00000       0.00000       0.00000       0.00000       0.00000       0.00000
   6  26 4060.7117    1.3929  8.9730 11.6206 -0.0002  0.0700   0.0097   0.2000    0.0567   0.0000   440.7789       72.4369       6.88429      -2.00128       36.9409       5.81313      -12.2622      0.835063       1.67848     -0.397275    -0.0282822    0.00978433       0.00000       0.00000       0.00000       0.00000       0.00000       0.00000       0.00000       0.00000       0.00000       0.00000       0.00000       0.00000       0.00000       0.00000       0.00000       0.00000       0.00000       0.00000       0.00000       0.00000       0.00000       0.00000       0.00000       0.00000       17.3814       20.5792       19.2257       16.1580       12.1616       8.09216       4.87919       2.50074       1.18659      0.453776      0.144878     0.0298482       0.00000       0.00000       0.00000       0.00000       0.00000       0.00000       0.00000       0.00000       0.00000       0.00000       0.00000       0.00000       0.00000       0.00000       0.00000       0.00000       0.00000       0.00000       0.00000       0.00000       0.00000       0.00000       0.00000       0.00000
   6  27 4199.3424    1.1634 11.4970 11.5545  0.0000  0.0884   0.0080   0.2505    0.0454   0.0000   443.1708       73.6609       1.39731       7.44838      -5.57219       22.8450       4.62854     -0.689283       1.48273     0.0341888     -0.130125    -0.0521721       0.00000       0.00000       0.00000       0.00000       0.00000       0.00000       0.00000       0.00000       0.00000       0.00000       0.00000       0.00000       0.00000       0.00000       0.00000       0.00000       0.00000       0.00000       0.00000       0.00000       0.00000       0.00000       0.00000       0.00000       21.5710       25.6652       23.9671       20.2868       15.4026       10.2996       6.26667       3.29108       1.53529      0.588344      0.185216     0.0380351       0.00000       0.00000       0.00000       0.00000       0.00000       0.00000       0.00000       0.00000       0.00000       0.00000       0.00000       0.00000       0.00000       0.00000       0.00000       0.00000       0.00000       0.00000       0.00000       0.00000       0.00000       0.00000       0.00000       0.00000
   7   9 1767.6632    0.3353  0.2301 11.6295 -0.0006  0.0100   0.0106   0.0207    0.0279   0.0000   435.5091      -3.35297       15.8224      0.606912      0.140069     0.0889132      0.102785      0.836976     0.0412287    -0.0280177    -0.0841395   0.000362198    0.00200099   0.000129341       0.00000       0.00000       0.00000       0.00000       0.00000       0.00000       0.00000       0.00000       0.00000       0.00000       0.00000       0.00000       0.00000       0.00000       0.00000       0.00000       0.00000       0.00000       0.00000       0.00000       0.00000       0.00000       2.21946       2.61178       2.44044       2.06577       1.69094       1.25940      0.744754      0.484217      0.228542      0.113679     0.0427548     0.0177707    0.00461263   0.000936314       0.00000       0.00000       0.00000       0.00000       0.00000       0.00000       0.00000       0.00000       0.00000       0.00000       0.00000       0.00000       0.00000       0.00000       0.00000       0.00000       0.00000       0.00000       0.00000       0.00000       0.00000       0.00000
   7  10 1906.8534    0.4600  0.3334 11.6685 -0.0008  0.0107   0.0121   0.0255    0.0345   0.0000   437.9786      -1.83684       4.51413       4.20475       1.35043      -3.15926      0.275898   -0.00892039      0.155080     0.0676359    -0.0927590     0.0118954   -0.00820141   0.000459101       0.00000       0.00000       0.00000       0.00000       0.00000       0.00000       0.00000       0.00000       0.00000       0.00000       0.00000       0.00000       0.00000       0.00000       0.00000       0.00000       0.00000       0.00000       0.00000       0.00000       0.00000       0.00000       2.24368       2.68379       2.68611       2.25735       1.74869       1.14615      0.847904      0.446905      0.255278      0.126721     0.0546550     0.0169038    0.00548315   0.000994553       0.00000       0.00000       0.00000       0.00000       0.00000       0.00000       0.00000       0.00000       0.00000       0.00000       0.00000       0.00000       0.00000       0.00000       0.00000       0.00000       0.00000       0.00000       0.00000       0.00000       0.00000       0.00000
   7  11 2045.8245    0.6192  0.5400 11.7593 -0.0012  0.0130   0.0129   0.0334    0.0486   0.0000   436.9019     -0.326804       11.4452       1.54604      -1.12265     0.0323994      -1.04587     0.0851157     0.0852459      0.190644    -0.0516445    -0.0179762   -0.00217164  -0.000160716       0.00000       0.00000       0.00000       0.00000       0.00000       0.00000       0.00000       0.00000       0.00000       0.00000       0.00000       0.00000       0.00000       0.00000       0.00000       0.00000       0.00000       0.00000       0.00000       0.00000       0.00000       0.00000       2.88422       3.16058       3.10157       2.76544       2.18624       1.52276      0.982923      0.624995      0.334960      0.153806     0.0614468     0.0219953    0.00596694    0.00114957       0.00000       0.00000       0.00000       0.00000       0.00000       0.00000       0.00000       0.00000       0.00000       0.00000       0.00000       0.00000       0.00000       0.00000       0.00000       0.00000       0.00000       0.00000       0.00000       0.00000       0.00000       0.00000
   7  12 2184.5606    0.8939  0.6109 11.8733 -0.0006  0.0129   0.0167   0.0321    0.0688   0.0000   432.9130       4.64728       7.92510       1.86960     -0.481638      -4.28173    -0.0399810     -0.678678     0.0708255     0.0774113    -0.0595355   -0.00245821    0.00498223  -0.000475167       0.00000       0.00000       0.00000       0.00000       0.00000       0.00000       0.00000       0.00000       0.00000       0.00000       0.00000       0.00000       0.00000       0.00000       0.00000       0.00000       0.00000       0.00000       0.00000       0.00000       0.00000       0.00000       2.90175       3.36934       3.17819       2.84739       2.14942       1.53505      0.994377      0.590449      0.319130      0.147189     0.0619098     0.0210432    0.00581855    0.00119491       0.00000       0.00000       0.00000       0.00000       0.00000       0.00000       0.00000       0.00000       0.00000       0.00000       0.00000       0.00000       0.00000       0.00000       0.00000       0.00000       0.00000       0.00000       0.00000       0.00000       0.00000       0.00000
   7  13 2322.1909    1.1766  0.8224 12.1982 -0.0020  0.0156   0.0198   0.0391    0.0921   0.0000   433.6582      -1.97237       10.6515      0.832908      -2.51725      0.582576      -1.37919     -0.273548      0.732156      0.240581    -0.0193474    -0.0480640    -0.0169214    0.00262405       0.00000       0.00000       0.00000       0.00000       0.00000       0.00000       0.00000       0.00000       0.00000       0.00000       0.00000       0.00000       0.00000       0.00000       0.00000       0.00000       0.00000       0.00000       0.00000       0.00000       0.00000       0.00000       3.49085       3.93914       3.93488       3.38877       2.58432       1.79328       1.16361      0.720743      0.381233      0.186302     0.0728758     0.0261432    0.00712055    0.00134155       0.00000       0.00000       0.00000       0.00000       0.00000       0.00000       0.00000       0.00000       0.00000       0.00000       0.00000       0.00000       0.00000       0.00000       0.00000       0.00000       0.00000       0.00000       0.00000       0.00000       0.00000       0.00000
   7  14 2458.1884    1.5661  0.9891 12.5075 -0.0001  0.0165   0.0239   0.0450    0.1146   0.0000   431.8707      -1.08571       6.42855       6.13078      -1.42333       2.09583      -2.33362       1.06935   0.000722561    -0.0900537     0.0625219    -0.0121478    0.00195260  -0.000106397       0.00000       0.00000       0.00000       0.00000       0.00000       0.00000       0.00000       0.00000       0.00000       0.00000       0.00000       0.00000       0.00000       0.00000       0.00000       0.00000       0.00000       0.00000       0.00000       0.00000       0.00000       0.00000       3.84934       4.59813       4.43147       3.67344       2.82708       1.94330       1.24275      0.742706      0.385195      0.186947     0.0751508     0.0274513    0.00773262    0.00147601       0.00000       0.00000       0.00000       0.00000       0.00000       0.00000       0.00000       0.00000       0.00000       0.00000       0.00000       0.00000       0.00000       0.00000       0.00000       0.00000       0.00000       0.00000       0.00000       0.00000       0.00000       0.00000
   7  15 2594.3054    2.0166  0.9208 13.0302  0.0008  0.0162   0.0319   0.0406    0.1162   0.0000   438.0284       11.0548       6.28587       5.26403     -0.103036     -0.921156     -0.256092      -1.13776      0.244039    0.00939532    -0.0239819    -0.0400936     0.0178513   -0.00145628       0.00000       0.00000       0.00000       0.00000       0.00000       0.00000       0.00000       0.00000       0.00000       0.00000       0.00000       0.00000       0.00000       0.00000       0.00000       0.00000       0.00000       0.00000       0.00000       0.00000       0.00000       0.00000       3.73927       4.40485       4.06331       3.52645       2.75442       1.98249       1.30721      0.717185      0.384198      0.177573     0.0764995     0.0251850    0.00740478    0.00149176       0.00000       0.00000       0.00000       0.00000       0.00000       0.00000       0.00000       0.00000       0.00000       0.00000       0.00000       0.00000       0.00000       0.00000       0.00000       0.00000       0.00000       0.00000       0.00000       0.00000       0.00000       0.00000
   7  16 2731.2140    2.5752  0.9146 13.3834  0.0025  0.0152   0.0400   0.0416    0.1269   0.0000   432.9275       6.29819       4.49506      0.710948      -1.79062       3.27678       1.56491     -0.400348      0.136803     0.0806223    -0.0153267    -0.0426899   -0.00978937   -0.00140502       0.00000       0.00000       0.00000       0.00000       0.00000       0.00000       0.00000       0.00000       0.00000       0.00000       0.00000       0.00000       0.00000       0.00000       0.00000       0.00000       0.00000       0.00000       0.00000       0.00000       0.00000       0.00000       3.51189       4.03279       3.83278       3.28771       2.59765       1.86910       1.25861      0.685889      0.358485      0.176269     0.0726575     0.0243933    0.00708671    0.00136082       0.00000       0.00000       0.00000       0.00000       0.00000       0.00000       0.00000       0.00000       0.00000       0.00000       0.00000       0.00000       0.00000       0.00000       0.00000       0.00000       0.00000       0.00000       0.00000       0.00000       0.00000       0.00000
   7  17 2868.4242    3.2308  0.8545 13.8928 -0.0015  0.0148   0.0512   0.0381    0.1205   0.0000   432.7731       16.3314       10.8424       5.52534      -2.55308      -1.99139      -1.76677      -1.35685    -0.0398188     -0.328759    -0.0455451    -0.0230590    0.00306761  -0.000817380       0.00000       0.00000       0.00000       0.00000       0.00000       0.00000       0.00000       0.00000       0.00000       0.00000       0.00000       0.00000       0.00000       0.00000       0.00000       0.00000       0.00000       0.00000       0.00000       0.00000       0.00000       0.00000       3.53342       4.08435       3.81350       3.28468       2.61586       1.77439       1.17281      0.694040      0.350331      0.172458     0.0648449     0.0231658    0.00675259    0.00129601       0.00000       0.00000       0.00000       0.00000       0.00000       0.00000       0.00000       0.00000       0.00000       0.00000       0.00000       0.00000       0.00000       0.00000       0.00000       0.00000       0.00000       0.00000       0.00000       0.00000       0.00000       0.00000
   7  18 3005.7651    3.6876  0.8567 14.2858 -0.0023  0.0148   0.0602   0.0392    0.1193   0.0000   433.3477       18.3858       11.9069       4.12343      -5.66050     -0.553703      -1.64696     -0.446508      0.395274     -0.451392    -0.0785773    -0.0408357   8.85798e-05    0.00264022       0.00000       0.00000       0.00000       0.00000       0.00000       0.00000       0.00000       0.00000       0.00000       0.00000       0.00000       0.00000       0.00000       0.00000       0.00000       0.00000       0.00000       0.00000       0.00000       0.00000       0.00000       0.00000       3.28899       3.86435       3.72203       3.18629       2.47990       1.78334       1.16001      0.667836      0.357718      0.170461     0.0719775     0.0249126    0.00708123    0.00139047       0.00000       0.00000       0.00000       0.00000       0.00000       0.00000       0.00000       0.00000       0.00000       0.00000       0.00000       0.00000       0.00000       0.00000       0.00000       0.00000       0.00000       0.00000       0.00000       0.00000       0.00000       0.00000
   7  19 3142.9262    3.7952  1.1270 14.2746 -0.0026  0.0178   0.0561   0.0473    0.1493   0.0000   436.7543       21.6603       11.8127       11.3396       5.75889      -2.51945       1.37897      -2.03752       1.11105     -0.426779     0.0954422    -0.0588171   -0.00228908   -0.00448977       0.00000       0.00000       0.00000       0.00000       0.00000       0.00000       0.00000       0.00000       0.00000       0.00000       0.00000       0.00000       0.00000       0.00000       0.00000       0.00000       0.00000       0.00000       0.00000       0.00000       0.00000       0.00000       3.96290       4.62578       4.33866       3.77599       2.98866       2.21445       1.45388      0.810193      0.425887      0.204972     0.0863694     0.0297107    0.00839865    0.00169361       0.00000       0.00000       0.00000       0.00000       0.00000       0.00000       0.00000       0.00000       0.00000       0.00000       0.00000       0.00000       0.00000       0.00000       0.00000       0.00000       0.00000       0.00000       0.00000       0.00000       0.00000       0.00000
   7  20 3280.0410    3.7131  1.3670 13.7527 -0.0028  0.0198   0.0499   0.0495    0.1855   0.0000   433.5583       19.8320       19.8444       11.2706      -8.20021      -2.26844      -1.02956     -0.902220      0.510100     -0.429335     0.0390444    -0.0154122   -0.00688371   -0.00318569       0.00000       0.00000       0.00000       0.00000       0.00000       0.00000       0.00000       0.00000       0.00000       0.00000       0.00000       0.00000       0.00000       0.00000       0.00000       0.00000       0.00000       0.00000       0.00000       0.00000       0.00000       0.00000       4.69377       5.21950       5.19099       4.41955       3.39625       2.38742       1.61377      0.898706      0.481433      0.236472     0.0976725     0.0321814    0.00911073    0.00165294       0.00000       0.00000       0.00000       0.00000       0.00000       0.00000       0.00000       0.00000       0.00000       0.00000       0.00000       0.00000       0.00000       0.00000       0.00000       0.00000       0.00000       0.00000       0.00000       0.00000       0.00000       0.00000
   7  21 3417.6329    3.1129  2.1859 13.4969  0.0002  0.0252   0.0351   0.0706    0.1200   0.0000   446.4695       32.7494       2.58098       12.0718       6.55299     0.0708762      -2.01227      -2.12964     -0.971849  -0.000285069     0.0566016    -0.0723989    -0.0145515   -0.00172902       0.00000       0.00000       0.00000       0.00000       0.00000       0.00000       0.00000       0.00000       0.00000       0.00000       0.00000       0.00000       0.00000       0.00000       0.00000       0.00000       0.00000       0.00000       0.00000       0.00000       0.00000       0.00000       5.69718       6.70405       6.40132       5.44652       4.32457       3.09194       1.95502       1.17127      0.607102      0.286100      0.117223     0.0432593     0.0120875    0.00234879       0.00000       0.00000       0.00000       0.00000       0.00000       0.00000       0.00000       0.00000       0.00000       0.00000       0.00000       0.00000       0.00000       0.00000       0.00000       0.00000       0.00000       0.00000       0.00000       0.00000       0.00000       0.00000
   7  22 3555.4699    2.6712  3.1882 12.6283 -0.0012  0.0317   0.0245   0.0835    0.1361   0.0000   436.1576       38.4728       1.45868       11.4767       6.54758       2.04937    -0.0470262      -2.21428      0.286702     -0.649970      0.167511     -0.108799    -0.0408843   -0.00422497       0.00000       0.00000       0.00000       0.00000       0.00000       0.00000       0.00000       0.00000       0.00000       0.00000       0.00000       0.00000       0.00000       0.00000       0.00000       0.00000       0.00000       0.00000       0.00000       0.00000       0.00000       0.00000       7.03036       8.44601       7.83812       6.88747       5.40001       3.80520       2.48182       1.46744      0.789786      0.364906      0.152326     0.0530883     0.0153445    0.00303671       0.00000       0.00000       0.00000       0.00000       0.00000       0.00000       0.00000       0.00000       0.00000       0.00000       0.00000       0.00000       0.00000       0.00000       0.00000       0.00000       0.00000       0.00000       0.00000       0.00000       0.00000       0.00000
   7  23 3693.6231    2.2308  4.5739 12.1200 -0.0012  0.0401   0.0170   0.1064    0.1053   0.0000   444.3347       24.5133       5.25721       16.0278       2.61291      -10.5165      -3.01569      0.798151      -1.99119      -1.38165     -0.159789     0.0467770    -0.0249528  -0.000714595       0.00000       0.00000       0.00000       0.00000       0.00000       0.00000       0.00000       0.00000       0.00000       0.00000       0.00000       0.00000       0.00000       0.00000       0.00000       0.00000       0.00000       0.00000       0.00000       0.00000       0.00000       0.00000       8.63004       10.5717       9.77768       8.77745       6.75717       4.93477       3.13220       1.90764       1.00487      0.476875      0.195922     0.0714068     0.0197998    0.00409210       0.00000       0.00000       0.00000       0.00000       0.00000       0.00000       0.00000       0.00000       0.00000       0.00000       0.00000       0.00000       0.00000       0.00000       0.00000       0.00000       0.00000       0.00000       0.00000       0.00000       0.00000       0.00000
   7  24 3832.1887    1.8817  6.1780 11.7511 -0.0008  0.0480   0.0128   0.1325    0.0851   0.0000   425.3034       33.2862      -7.85618       3.02899      -7.18057     -0.676356       4.35454      -1.62700     -0.813085      0.675922    -0.0231500    -0.0455172     0.0194470    0.00184992       0.00000       0.00000       0.00000       0.00000       0.00000       0.00000       0.00000       0.00000       0.00000       0.00000       0.00000       0.00000       0.00000       0.00000       0.00000       0.00000       0.00000       0.00000       0.00000       0.00000       0.00000       0.00000       10.5411       12.6668       12.0822       10.6968       8.20482       5.88787       3.83044       2.29020       1.20632      0.591139      0.240974     0.0864704     0.0243120    0.00477929       0.00000       0.00000       0.00000       0.00000       0.00000       0.00000       0.00000       0.00000       0.00000       0.00000       0.00000       0.00000       0.00000       0.00000       0.00000       0.00000       0.00000       0.00000       0.00000       0.00000       0.00000       0.00000
   7  25 3970.6432    1.5636  8.0423 11.5980  0.0003  0.0596   0.0101   0.1656    0.0640   0.0000   443.9637       16.0716       12.3958       25.0983      -2.06806      -4.45803       7.69838      -1.63301       1.49418      -1.60248      0.165913    -0.0423842    -0.0221264    0.00241675       0.00000       0.00000       0.00000       0.00000       0.00000       0.00000       0.00000       0.00000       0.00000       0.00000       0.00000       0.00000       0.00000       0.00000       0.00000       0.00000       0.00000       0.00000       0.00000       0.00000       0.00000       0.00000       12.8545       15.5146       14.7411       12.9410       10.3084       7.41622       4.85041       2.86572       1.54833      0.720943      0.305295      0.108444     0.0313147    0.00602008       0.00000       0.00000       0.00000       0.00000       0.00000       0.00000       0.00000       0.00000       0.00000       0.00000       0.00000       0.00000       0.00000       0.00000       0.00000       0.00000       0.00000       0.00000       0.00000       0.00000       0.00000       0.00000
   7  26 4109.6627    1.3093  9.8340 11.5614 -0.0002  0.0701   0.0082   0.2011    0.0472   0.0000   430.9891       32.7973      -19.4672       2.41881       7.46339       7.73467       6.18964       1.08617      -3.06906      -1.57209     -0.292259     -0.144412    -0.0252565   -0.00226654       0.00000       0.00000       0.00000       0.00000       0.00000       0.00000       0.00000       0.00000       0.00000       0.00000       0.00000       0.00000       0.00000       0.00000       0.00000       0.00000       0.00000       0.00000       0.00000       0.00000       0.00000       0.00000       15.0477       18.3018       17.6553       15.3116       12.2241       8.72817       5.67996       3.43044       1.82511      0.873886      0.362255      0.132247     0.0378458    0.00713314       0.00000       0.00000       0.00000       0.00000       0.00000       0.00000       0.00000       0.00000       0.00000       0.00000       0.00000       0.00000       0.00000       0.00000       0.00000       0.00000       0.00000       0.00000       0.00000       0.00000       0.00000       0.00000
   8   7 1521.2433    0.1617  0.0576 11.6176 -0.0116  0.0052   0.0107   0.0100    0.0199   0.0000   436.0592     -0.115830       8.99066     -0.899053      -1.22176      0.477711     -0.388763    -0.0803099      0.322503   -0.00814446     0.0186195   -0.00819367    0.00243491   0.000286671   0.000300516  -0.000336654       0.00000       0.00000       0.00000       0.00000       0.00000       0.00000       0.00000       0.00000       0.00000       0.00000       0.00000       0.00000       0.00000       0.00000       0.00000       0.00000       0.00000       0.00000       0.00000       0.00000       1.07526       1.27298       1.27106       1.02357      0.928447      0.655347      0.463917      0.279140      0.185778     0.0923383     0.0384252     0.0187750    0.00718487    0.00239473   0.000684070   0.000111000       0.00000       0.00000       0.00000       0.00000       0.00000       0.00000       0.00000       0.00000       0.00000       0.00000       0.00000       0.00000       0.00000       0.00000       0.00000       0.00000       0.00000       0.00000       0.00000       0.00000
   8   9 1806.2280    0.3720  0.2625 11.6316 -0.0023  0.0103   0.0101   0.0201    0.0285   0.0000   435.9425      -1.17638       13.6755      0.683407     -0.498122      -1.18793      -1.29969     -0.106874      0.248228    -0.0453969    -0.0194501     0.0142325  -0.000123614   -0.00428608  -0.000698616  -7.00308e-05       0.00000       0.00000       0.00000       0.00000       0.00000       0.00000       0.00000       0.00000       0.00000       0.00000       0.00000       0.00000       0.00000       0.00000       0.00000       0.00000       0.00000       0.00000       0.00000       0.00000       1.92001       2.37837       2.30006       2.02501       1.63853       1.29141      0.841113      0.591318      0.304588      0.178753     0.0842077     0.0386885     0.0134508    0.00520922    0.00121387   0.000239982       0.00000       0.00000       0.00000       0.00000       0.00000       0.00000       0.00000       0.00000       0.00000       0.00000       0.00000       0.00000       0.00000       0.00000       0.00000       0.00000       0.00000       0.00000       0.00000       0.00000
   8  10 1946.0759    0.5037  0.3936 11.7479 -0.0016  0.0109   0.0114   0.0252    0.0365   0.0000   434.6600      -2.67256       12.0343      0.249018      -1.51409       1.80459      -2.05113      -1.17027      0.321553    -0.0112738    0.00927921    -0.0815358   0.000190570   -0.00656453  -0.000772533  -0.000312412       0.00000       0.00000       0.00000       0.00000       0.00000       0.00000       0.00000       0.00000       0.00000       0.00000       0.00000       0.00000       0.00000       0.00000       0.00000       0.00000       0.00000       0.00000       0.00000       0.00000       2.17373       2.52763       2.47737       2.24048       1.75289       1.39199      0.960684      0.623429      0.337191      0.186053     0.0920090     0.0407527     0.0149304    0.00504971    0.00120121   0.000235828       0.00000       0.00000       0.00000       0.00000       0.00000       0.00000       0.00000       0.00000       0.00000       0.00000       0.00000       0.00000       0.00000       0.00000       0.00000       0.00000       0.00000       0.00000       0.00000       0.00000
   8  11 2086.1465    0.6993  0.5283 11.8050 -0.0027  0.0119   0.0138   0.0298    0.0471   0.0000   433.7338       2.67207       14.5758     -0.529905      0.704785       1.83456       1.04017      -1.32084     0.0269588     -0.176169      0.100594     0.0192298     0.0291383   -0.00177071   0.000551016   3.69155e-05       0.00000       0.00000       0.00000       0.00000       0.00000       0.00000       0.00000       0.00000       0.00000       0.00000       0.00000       0.00000       0.00000       0.00000       0.00000       0.00000       0.00000       0.00000       0.00000       0.00000       2.17575       2.62718       2.58133       2.23499       1.89549       1.45406       1.03277      0.659114      0.370990      0.195394      0.101667     0.0423071     0.0169248    0.00555621    0.00148338   0.000265316       0.00000       0.00000       0.00000       0.00000       0.00000       0.00000       0.00000       0.00000       0.00000       0.00000       0.00000       0.00000       0.00000       0.00000       0.00000       0.00000       0.00000       0.00000       0.00000       0.00000
   8  12 2225.1562    0.9635  0.6985 12.0029 -0.0010  0.0132   0.0162   0.0334    0.0648   0.0000   438.5303       4.10756       11.1172       1.41903      -3.37679      0.712885    -0.0902957     -0.432262     -0.664016     -0.254974      0.234559     0.0852613    -0.0108701   -0.00616953   0.000801509  -0.000318057       0.00000       0.00000       0.00000       0.00000       0.00000       0.00000       0.00000       0.00000       0.00000       0.00000       0.00000       0.00000       0.00000       0.00000       0.00000       0.00000       0.00000       0.00000       0.00000       0.00000       2.55974       3.00190       2.86704       2.67041       2.21945       1.64229       1.11559      0.755751      0.441768      0.241291      0.116185     0.0490045     0.0181959    0.00617710    0.00159619   0.000298515       0.00000       0.00000       0.00000       0.00000       0.00000       0.00000       0.00000       0.00000       0.00000       0.00000       0.00000       0.00000       0.00000       0.00000       0.00000       0.00000       0.00000       0.00000       0.00000       0.00000
   8  13 2362.8993    1.2998  0.8263 12.3288 -0.0003  0.0145   0.0201   0.0363    0.0837   0.0000   433.3068       7.52859       8.83049       5.87042      0.265403     -0.148345     -0.489418      0.980851      0.332175     -0.234981    -0.0327828    -0.0420270     0.0143116    0.00168858    0.00119324  -0.000410930       0.00000       0.00000       0.00000       0.00000       0.00000       0.00000       0.00000       0.00000       0.00000       0.00000       0.00000       0.00000       0.00000       0.00000       0.00000       0.00000       0.00000       0.00000       0.00000       0.00000       2.86799       3.34787       3.27969       2.98371       2.31824       1.84325       1.27776      0.800516      0.463959      0.248777      0.121084     0.0544212     0.0208027    0.00652620    0.00162305   0.000315371       0.00000       0.00000       0.00000       0.00000       0.00000       0.00000       0.00000       0.00000       0.00000       0.00000       0.00000       0.00000       0.00000       0.00000       0.00000       0.00000       0.00000       0.00000       0.00000       0.00000
   8  14 2499.5030    1.6853  0.9015 12.8877 -0.0055  0.0150   0.0257   0.0385    0.0930   0.0000   435.8101       9.59344       4.59851     0.0164347       3.50576      0.115997     -0.857834      0.826413       1.02905     -0.526061    -0.0440062     -0.123785    -0.0378274    -0.0161095    0.00337660  -0.000358609       0.00000       0.00000       0.00000       0.00000       0.00000       0.00000       0.00000       0.00000       0.00000       0.00000       0.00000       0.00000       0.00000       0.00000       0.00000       0.00000       0.00000       0.00000       0.00000       0.00000       3.11092       3.70204       3.59549       3.17448       2.53074       1.92876       1.34136      0.850455      0.472802      0.261154      0.124214     0.0566426     0.0206697    0.00686743    0.00174214   0.000325386       0.00000       0.00000       0.00000       0.00000       0.00000       0.00000       0.00000       0.00000       0.00000       0.00000       0.00000       0.00000       0.00000       0.00000       0.00000       0.00000       0.00000       0.00000       0.00000       0.00000
   8  15 2636.1819    2.1473  0.8879 13.2346 -0.0020  0.0146   0.0321   0.0370    0.0988   0.0000   432.0459       10.3238       14.9391       5.14242      -5.56784    -0.0653424     -0.577022     -0.537772      0.279025    -0.0793139    -0.0803363    -0.0846452     0.0121445    -0.0157764    0.00129998  -5.57053e-05       0.00000       0.00000       0.00000       0.00000       0.00000       0.00000       0.00000       0.00000       0.00000       0.00000       0.00000       0.00000       0.00000       0.00000       0.00000       0.00000       0.00000       0.00000       0.00000       0.00000       2.94135       3.45856       3.43859       3.10258       2.45255       1.81369       1.25765      0.811346      0.471880      0.254480      0.129180     0.0549793     0.0209350    0.00671184    0.00172201   0.000318805       0.00000       0.00000       0.00000       0.00000       0.00000       0.00000       0.00000       0.00000       0.00000       0.00000       0.00000       0.00000       0.00000       0.00000       0.00000       0.00000       0.00000       0.00000       0.00000       0.00000
   8  16 2773.8386    2.8260  0.7955 13.4794 -0.0012  0.0133   0.0430   0.0339    0.1165   0.0000   433.9499       17.5267       6.50751       3.46616      -6.03801     -0.618231     -0.429127     -0.290163     -0.371414     -0.375371     0.0333308    -0.0794675  -0.000159689  -0.000840513    0.00192152   0.000361951       0.00000       0.00000       0.00000       0.00000       0.00000       0.00000       0.00000       0.00000       0.00000       0.00000       0.00000       0.00000       0.00000       0.00000       0.00000       0.00000       0.00000       0.00000       0.00000       0.00000       2.74174       3.26211       3.15320       2.85062       2.28012       1.66761       1.14918      0.721550      0.449196      0.227541      0.116969     0.0461755     0.0191446    0.00574344    0.00157592   0.000291784       0.00000       0.00000       0.00000       0.00000       0.00000       0.00000       0.00000       0.00000       0.00000       0.00000       0.00000       0.00000       0.00000       0.00000       0.00000       0.00000       0.00000       0.00000       0.00000       0.00000
   8  17 2911.6142    3.3374  0.8655 14.0031 -0.0008  0.0139   0.0504   0.0371    0.1125   0.0000   436.8858       18.6080       9.95639       7.24500       1.86646      0.554441       2.02345      -1.40968      0.171024     -0.478254     -0.200313    -0.0485383     0.0407746   -0.00804303   -0.00309496   0.000255850       0.00000       0.00000       0.00000       0.00000       0.00000       0.00000       0.00000       0.00000       0.00000       0.00000       0.00000       0.00000       0.00000       0.00000       0.00000       0.00000       0.00000       0.00000       0.00000       0.00000       3.01898       3.53911       3.42186       3.07376       2.39832       1.77861       1.25161      0.781893      0.436774      0.237782      0.117806     0.0510132     0.0185871    0.00589659    0.00153506   0.000289155       0.00000       0.00000       0.00000       0.00000       0.00000       0.00000       0.00000       0.00000       0.00000       0.00000       0.00000       0.00000       0.00000       0.00000       0.00000       0.00000       0.00000       0.00000       0.00000       0.00000
   8  18 3049.2904    3.7466  0.9965 14.4307  0.0000  0.0156   0.0538   0.0403    0.1082   0.0000   439.7215       9.11408       11.3776       11.0616      -1.14467     -0.438323     -0.604807       1.14831      0.313005     -0.224589    -0.0753502    0.00879088     0.0387508   0.000569477   0.000861503  -9.23590e-05       0.00000       0.00000       0.00000       0.00000       0.00000       0.00000       0.00000       0.00000       0.00000       0.00000       0.00000       0.00000       0.00000       0.00000       0.00000       0.00000       0.00000       0.00000       0.00000       0.00000       3.19139       3.60346       3.53845       3.21153       2.57516       2.06018       1.41962      0.909563      0.513496      0.281619      0.132021     0.0604103     0.0221653    0.00724950    0.00175501   0.000331402       0.00000       0.00000       0.00000       0.00000       0.00000       0.00000       0.00000       0.00000       0.00000       0.00000       0.00000       0.00000       0.00000       0.00000       0.00000       0.00000       0.00000       0.00000       0.00000       0.00000
   8  19 3186.8602    3.8752  1.2441 14.3586  0.0013  0.0179   0.0517   0.0489    0.1268   0.0000   436.9199       17.9399       16.0455       2.94363       1.78069       1.79804    -0.0539437     -0.836987      0.976684     -0.101642     -0.190539    -0.0986136    0.00162670    0.00118957  -0.000974859  -0.000279986       0.00000       0.00000       0.00000       0.00000       0.00000       0.00000       0.00000       0.00000       0.00000       0.00000       0.00000       0.00000       0.00000       0.00000       0.00000       0.00000       0.00000       0.00000       0.00000       0.00000       3.91833       4.43895       4.23004       3.88391       3.18755       2.34264       1.58699       1.03022      0.618585      0.326626      0.151799     0.0635197     0.0236770    0.00756882    0.00196102   0.000361338       0.00000       0.00000       0.00000       0.00000       0.00000       0.00000       0.00000       0.00000       0.00000       0.00000       0.00000       0.00000       0.00000       0.00000       0.00000       0.00000       0.00000       0.00000       0.00000       0.00000
   8  20 3324.5152    3.5149  1.6361 13.8389 -0.0024  0.0204   0.0405   0.0534    0.1088   0.0000   437.6076       33.2187       12.5325       3.33924      -1.87405      -4.52308       1.06592      -1.91235     -0.428776     -0.463834     -0.368756     -0.128483     0.0585432   -0.00579172    0.00257036   5.75921e-05       0.00000       0.00000       0.00000       0.00000       0.00000       0.00000       0.00000       0.00000       0.00000       0.00000       0.00000       0.00000       0.00000       0.00000       0.00000       0.00000       0.00000       0.00000       0.00000       0.00000       4.09624       4.76849       4.69963       4.13628       3.44007       2.62879       1.82304       1.17209      0.673070      0.354993      0.180143     0.0743949     0.0294304    0.00956884    0.00247610   0.000440576       0.00000       0.00000       0.00000       0.00000       0.00000       0.00000       0.00000       0.00000       0.00000       0.00000       0.00000       0.00000       0.00000       0.00000       0.00000       0.00000       0.00000       0.00000       0.00000       0.00000
   8  21 3462.6189    2.9835  2.3517 13.3259 -0.0010  0.0252   0.0295   0.0651    0.0930   0.0000   431.4473       31.9631       10.1117       13.2769      -1.37304      -1.74089     -0.723487      -1.21307       1.38985     -0.660345     -0.173831     -0.187072     0.0284554   -0.00722808    0.00134612   -0.00140027       0.00000       0.00000       0.00000       0.00000       0.00000       0.00000       0.00000       0.00000       0.00000       0.00000       0.00000       0.00000       0.00000       0.00000       0.00000       0.00000       0.00000       0.00000       0.00000       0.00000       5.15697       6.13532       5.88424       5.33174       4.19409       3.27354       2.28913       1.42866      0.810757      0.432249      0.215255     0.0940577     0.0358631     0.0113986    0.00293096   0.000568392       0.00000       0.00000       0.00000       0.00000       0.00000       0.00000       0.00000       0.00000       0.00000       0.00000       0.00000       0.00000       0.00000       0.00000       0.00000       0.00000       0.00000       0.00000       0.00000       0.00000
   8  22 3601.0783    2.4751  3.3737 12.9264 -0.0004  0.0311   0.0211   0.0829    0.0764   0.0000   435.0314       27.5595      -2.83363       5.13932       10.6387      -4.47518     -0.665862      -3.74622      0.290970     0.0473402      0.431285     -0.176051    -0.0495011   -0.00212252  -0.000687687   -0.00109304       0.00000       0.00000       0.00000       0.00000       0.00000       0.00000       0.00000       0.00000       0.00000       0.00000       0.00000       0.00000       0.00000       0.00000       0.00000       0.00000       0.00000       0.00000       0.00000       0.00000       6.04133       7.21016       6.99308       6.37016       5.20122       3.97157       2.74414       1.77747       1.04714      0.567370      0.271981      0.120277     0.0455704     0.0150339    0.00390144   0.000724019       0.00000       0.00000       0.00000       0.00000       0.00000       0.00000       0.00000       0.00000       0.00000       0.00000       0.00000       0.00000       0.00000       0.00000       0.00000       0.00000       0.00000       0.00000       0.00000       0.00000
   8  23 3739.6305    2.1014  5.1080 12.1966 -0.0002  0.0400   0.0146   0.1073    0.0747   0.0000   434.8173       33.9038       20.2450       12.0392      -8.79122      -3.88760      -4.93819      -3.08304      0.773062     -0.222788     -0.331303     -0.158636    -0.0548202    -0.0155476     0.0118166   -0.00181600       0.00000       0.00000       0.00000       0.00000       0.00000       0.00000       0.00000       0.00000       0.00000       0.00000       0.00000       0.00000       0.00000       0.00000       0.00000       0.00000       0.00000       0.00000       0.00000       0.00000       7.77352       9.56444       9.12210       8.30453       6.76718       5.08646       3.47887       2.26793       1.34353      0.718988      0.353398      0.150369     0.0584466     0.0193534    0.00511741   0.000952301       0.00000       0.00000       0.00000       0.00000       0.00000       0.00000       0.00000       0.00000       0.00000       0.00000       0.00000       0.00000       0.00000       0.00000       0.00000       0.00000       0.00000       0.00000       0.00000       0.00000
   8  24 3878.5141    1.7501  6.7940 11.9420  0.0001  0.0490   0.0110   0.1351    0.0563   0.0000   433.9199       48.2338       7.75351       14.0629       8.90081       13.5376      -1.68922      -1.27143      -1.62054      -1.28125    -0.0455618    -0.0751166    -0.0336918     0.0138847  -1.48837e-06   -0.00253189       0.00000       0.00000       0.00000       0.00000       0.00000       0.00000       0.00000       0.00000       0.00000       0.00000       0.00000       0.00000       0.00000       0.00000       0.00000       0.00000       0.00000       0.00000       0.00000       0.00000       9.41587       11.4435       11.0735       10.1069       8.36227       6.23602       4.39203       2.84182       1.68160      0.915866      0.446510      0.194687     0.0736810     0.0243584    0.00652153    0.00116882       0.00000       0.00000       0.00000       0.00000       0.00000       0.00000       0.00000       0.00000       0.00000       0.00000       0.00000       0.00000       0.00000       0.00000       0.00000       0.00000       0.00000       0.00000       0.00000       0.00000
   8  25 4017.5235    1.4746  8.8135 11.6542 -0.0006  0.0590   0.0087   0.1696    0.0485   0.0000   435.6673       58.0324     -0.329614      -1.15138      0.654305      -3.07159      -8.95023      -4.84691       1.65172     -0.679770     -0.256283      0.209911     -0.159704    0.00286211    0.00500543   -0.00236851       0.00000       0.00000       0.00000       0.00000       0.00000       0.00000       0.00000       0.00000       0.00000       0.00000       0.00000       0.00000       0.00000       0.00000       0.00000       0.00000       0.00000       0.00000       0.00000       0.00000       11.4722       13.9223       13.6093       12.2130       10.0750       7.68678       5.37864       3.44778       2.02202       1.09046      0.533358      0.234660     0.0904159     0.0298346    0.00789023    0.00140275       0.00000       0.00000       0.00000       0.00000       0.00000       0.00000       0.00000       0.00000       0.00000       0.00000       0.00000       0.00000       0.00000       0.00000       0.00000       0.00000       0.00000       0.00000       0.00000       0.00000
   8  26 4156.9995    1.2222 10.6477 11.5965 -0.0004  0.0721   0.0072   0.2028    0.0389   0.0000   419.8603       18.8580       52.1288      -8.89405      -16.0298      -3.54714       9.03494      -3.82293      -2.53363      0.685902     0.0415409     -0.218941      0.104109    -0.0328885    0.00268516  -0.000825568       0.00000       0.00000       0.00000       0.00000       0.00000       0.00000       0.00000       0.00000       0.00000       0.00000       0.00000       0.00000       0.00000       0.00000       0.00000       0.00000       0.00000       0.00000       0.00000       0.00000       13.5924       16.5140       16.2679       14.7443       12.2896       9.29924       6.56141       4.27246       2.52974       1.37332      0.683703      0.296266      0.114328     0.0376767    0.00996058    0.00174723       0.00000       0.00000       0.00000       0.00000       0.00000       0.00000       0.00000       0.00000       0.00000       0.00000       0.00000       0.00000       0.00000       0.00000       0.00000       0.00000       0.00000       0.00000       0.00000       0.00000
   8  28 4436.3690    0.8537 15.8255 11.5685 -0.0011  0.1165   0.0056   0.3365    0.0289   0.0000   426.8559       21.5043       25.0033      -11.8300      -31.9892       6.39579       13.0052      -3.43147      -2.24013      -2.38835       1.11279     -0.547659     -0.101397     0.0916058    -0.0331825   -0.00189857       0.00000       0.00000       0.00000       0.00000       0.00000       0.00000       0.00000       0.00000       0.00000       0.00000       0.00000       0.00000       0.00000       0.00000       0.00000       0.00000       0.00000       0.00000       0.00000       0.00000       21.6370       26.8852       26.5844       24.1159       19.9041       15.2051       10.7343       7.04052       4.21057       2.30792       1.15388      0.505833      0.196082     0.0642711     0.0165453    0.00289960       0.00000       0.00000       0.00000       0.00000       0.00000       0.00000       0.00000       0.00000       0.00000       0.00000       0.00000       0.00000       0.00000       0.00000       0.00000       0.00000       0.00000       0.00000       0.00000       0.00000
   9   8 1702.4209    0.2735  0.1982 11.6244 -0.0033  0.0082   0.0087   0.0182    0.0228   0.0000   436.7469      0.712161       12.2622     -0.236018      -3.46816      -1.14448      0.167875      0.578554  -0.000342794     -0.229997     0.0866101    -0.0178094     0.0111927  -0.000376084    0.00358825   -0.00266472  -0.000317080   2.72455e-06       0.00000       0.00000       0.00000       0.00000       0.00000       0.00000       0.00000       0.00000       0.00000       0.00000       0.00000       0.00000       0.00000       0.00000       0.00000       0.00000       0.00000       0.00000       1.44041       1.57439       1.66169       1.54560       1.30718      0.999033      0.763471      0.532372      0.326359      0.187996      0.105053     0.0558178     0.0237750    0.00970553    0.00328794    0.00101752   0.000242266   3.88188e-05       0.00000       0.00000       0.00000       0.00000       0.00000       0.00000       0.00000       0.00000       0.00000       0.00000       0.00000       0.00000       0.00000       0.00000       0.00000       0.00000       0.00000       0.00000
   9   9 1843.6273    0.4005  0.2922 11.7198 -0.0046  0.0096   0.0101   0.0212    0.0282   0.0000   434.7468      -2.13939       10.3403      -1.26962     -0.672900       1.45431      0.356676    -0.0842893      0.960525     0.0502387     0.0420717    -0.0112944    -0.0583090   -0.00566842    0.00126498  -0.000566078   0.000388594   5.16587e-06       0.00000       0.00000       0.00000       0.00000       0.00000       0.00000       0.00000       0.00000       0.00000       0.00000       0.00000       0.00000       0.00000       0.00000       0.00000       0.00000       0.00000       0.00000       1.66711       1.94312       2.03909       1.86679       1.49898       1.20466      0.875904      0.563221      0.376976      0.230726      0.122113     0.0551953     0.0293951     0.0115565    0.00413357    0.00119141   0.000288522   4.92315e-05       0.00000       0.00000       0.00000       0.00000       0.00000       0.00000       0.00000       0.00000       0.00000       0.00000       0.00000       0.00000       0.00000       0.00000       0.00000       0.00000       0.00000       0.00000
   9  10 1984.2215    0.5575  0.4537 11.7087  0.0007  0.0115   0.0110   0.0256    0.0396   0.0000   439.1861     -0.866621       15.2487      -1.97755       1.28135       1.70690     -0.760764     -0.136128      0.367803     0.0915302    -0.0928611     0.0693201   -0.00741503    -0.0233615    0.00581348    0.00174182  -0.000707004  -1.82327e-05       0.00000       0.00000       0.00000       0.00000       0.00000       0.00000       0.00000       0.00000       0.00000       0.00000       0.00000       0.00000       0.00000       0.00000       0.00000       0.00000       0.00000       0.00000       2.05802       2.45412       2.49002       2.25224       1.86895       1.44867       1.05268      0.698191      0.455890      0.254161      0.142706     0.0719868     0.0315334     0.0129074    0.00479421    0.00137390   0.000346265   5.83745e-05       0.00000       0.00000       0.00000       0.00000       0.00000       0.00000       0.00000       0.00000       0.00000       0.00000       0.00000       0.00000       0.00000       0.00000       0.00000       0.00000       0.00000       0.00000
   9  11 2125.1059    0.7429  0.6833 11.8650 -0.0012  0.0131   0.0123   0.0339    0.0552   0.0000   439.9481     -0.262561       11.0906     -0.693005      0.545316       1.65647      0.107746       1.68224       1.31178      0.263892     -0.295789     -0.130924     0.0381229     0.0177098   -0.00605063    0.00115201   0.000299614   4.51917e-05       0.00000       0.00000       0.00000       0.00000       0.00000       0.00000       0.00000       0.00000       0.00000       0.00000       0.00000       0.00000       0.00000       0.00000       0.00000       0.00000       0.00000       0.00000       2.23758       2.81697       2.61059       2.49557       2.08769       1.69436       1.18197      0.858486      0.515515      0.312830      0.161678     0.0840899     0.0352502     0.0149743    0.00508121    0.00170913   0.000394081   7.65772e-05       0.00000       0.00000       0.00000       0.00000       0.00000       0.00000       0.00000       0.00000       0.00000       0.00000       0.00000       0.00000       0.00000       0.00000       0.00000       0.00000       0.00000       0.00000
   9  12 2264.5412    1.0383  0.7648 12.0868 -0.0003  0.0132   0.0159   0.0337    0.0672   0.0000   432.1858       2.60273       10.3233       1.01238      -2.52328     -0.603283     -0.948523     -0.451976     -0.318834     0.0814457     -0.351635     -0.144835    -0.0556606    0.00384788   -0.00215416    0.00113933  -0.000439725  -5.02564e-05       0.00000       0.00000       0.00000       0.00000       0.00000       0.00000       0.00000       0.00000       0.00000       0.00000       0.00000       0.00000       0.00000       0.00000       0.00000       0.00000       0.00000       0.00000       2.29520       2.81954       2.74882       2.51227       2.13601       1.68052       1.24030      0.827394      0.519084      0.320661      0.164575     0.0805222     0.0374595     0.0156274    0.00530691    0.00167309   0.000414466   7.22563e-05       0.00000       0.00000       0.00000       0.00000       0.00000       0.00000       0.00000       0.00000       0.00000       0.00000       0.00000       0.00000       0.00000       0.00000       0.00000       0.00000       0.00000       0.00000
   9  13 2402.3385    1.4237  0.8336 12.6191 -0.0022  0.0135   0.0211   0.0352    0.0758   0.0000   433.1647       6.13012       10.7812     -0.266376      -2.80813     0.0549730     -0.991209     -0.726261      0.828922     -0.808403      0.375428    -0.0728420     0.0335941    0.00478336   0.000461704    0.00195008   0.000497380  -4.30298e-05       0.00000       0.00000       0.00000       0.00000       0.00000       0.00000       0.00000       0.00000       0.00000       0.00000       0.00000       0.00000       0.00000       0.00000       0.00000       0.00000       0.00000       0.00000       2.47087       2.78148       2.78342       2.56008       2.21404       1.77205       1.29981      0.905740      0.564039      0.324468      0.177677     0.0875227     0.0390494     0.0153086    0.00550424    0.00167248   0.000395653   6.61169e-05       0.00000       0.00000       0.00000       0.00000       0.00000       0.00000       0.00000       0.00000       0.00000       0.00000       0.00000       0.00000       0.00000       0.00000       0.00000       0.00000       0.00000       0.00000
   9  14 2539.5976    1.8458  0.9108 12.9075  0.0005  0.0144   0.0257   0.0358    0.0942   0.0000   439.4106       6.87910       12.7606     -0.206795      -1.65481   -0.00245557      -2.04823     -0.129660     -0.117231     -0.733681     -0.119250      0.107514    0.00981078     0.0167457    0.00312199   0.000555300  -0.000309791  -4.04619e-05       0.00000       0.00000       0.00000       0.00000       0.00000       0.00000       0.00000       0.00000       0.00000       0.00000       0.00000       0.00000       0.00000       0.00000       0.00000       0.00000       0.00000       0.00000       2.43597       2.91633       3.07504       2.74503       2.31720       1.78455       1.30161      0.889740      0.564419      0.336715      0.182614     0.0943865     0.0419933     0.0176112    0.00622263    0.00192616   0.000463519   7.53756e-05       0.00000       0.00000       0.00000       0.00000       0.00000       0.00000       0.00000       0.00000       0.00000       0.00000       0.00000       0.00000       0.00000       0.00000       0.00000       0.00000       0.00000       0.00000
   9  15 2677.0794    2.3079  0.9447 13.3736 -0.0016  0.0141   0.0321   0.0373    0.0972   0.0000   434.8243       8.45551       4.37843       4.11316      0.149122       2.35290      -1.50943     -0.902905      0.756168    -0.0313844     -0.404037     -0.287661     0.0253959    -0.0261529    0.00875893   0.000946468   -0.00106919   2.25601e-05       0.00000       0.00000       0.00000       0.00000       0.00000       0.00000       0.00000       0.00000       0.00000       0.00000       0.00000       0.00000       0.00000       0.00000       0.00000       0.00000       0.00000       0.00000       2.59575       3.04183       3.04533       2.74180       2.29226       1.87759       1.38407      0.917224      0.581206      0.332563      0.177935     0.0879116     0.0398477     0.0165514    0.00593529    0.00173459   0.000421091   7.18352e-05       0.00000       0.00000       0.00000       0.00000       0.00000       0.00000       0.00000       0.00000       0.00000       0.00000       0.00000       0.00000       0.00000       0.00000       0.00000       0.00000       0.00000       0.00000
   9  16 2815.2905    2.9546  0.8764 13.7190 -0.0011  0.0131   0.0413   0.0348    0.1018   0.0000   439.6137       10.5008       17.3591       1.59028       4.24718     -0.613503       1.19544     -0.323906     -0.577126    -0.0625637     0.0794138     -0.101254   -0.00353985    0.00131736   -0.00166063   0.000940252  -0.000188160   3.04574e-06       0.00000       0.00000       0.00000       0.00000       0.00000       0.00000       0.00000       0.00000       0.00000       0.00000       0.00000       0.00000       0.00000       0.00000       0.00000       0.00000       0.00000       0.00000       2.32511       2.81664       2.77078       2.53300       2.15615       1.70928       1.24420      0.836169      0.543957      0.308610      0.169111     0.0829369     0.0370722     0.0150301    0.00560160    0.00165800   0.000417401   7.18388e-05       0.00000       0.00000       0.00000       0.00000       0.00000       0.00000       0.00000       0.00000       0.00000       0.00000       0.00000       0.00000       0.00000       0.00000       0.00000       0.00000       0.00000       0.00000
   9  17 2953.6604    3.5936  0.8392 13.9822 -0.0015  0.0128   0.0509   0.0328    0.1094   0.0000   438.1284       19.0196       10.1826       9.32462      -2.97323      -1.48488       1.28795     -0.146514      0.523509    -0.0719787    -0.0889853    -0.0844830    0.00998457    -0.0145168    0.00579709   -0.00141961  -0.000519901  -1.26374e-05       0.00000       0.00000       0.00000       0.00000       0.00000       0.00000       0.00000       0.00000       0.00000       0.00000       0.00000       0.00000       0.00000       0.00000       0.00000       0.00000       0.00000       0.00000       2.29669       2.72810       2.64114       2.48984       2.10565       1.65902       1.22183      0.827087      0.533955      0.300108      0.166869     0.0835611     0.0362069     0.0145667    0.00531695    0.00155617   0.000396523   6.90566e-05       0.00000       0.00000       0.00000       0.00000       0.00000       0.00000       0.00000       0.00000       0.00000       0.00000       0.00000       0.00000       0.00000       0.00000       0.00000       0.00000       0.00000       0.00000
   9  18 3091.6176    3.7730  0.9911 14.4979 -0.0004  0.0147   0.0520   0.0386    0.0985   0.0000   439.5009       23.9145       12.1961       7.00628       1.36089     -0.158139      -4.29905      -1.05914      0.449605     -0.614274     -0.405249     -0.177339    0.00584133    -0.0369637    0.00335726   0.000691493  -0.000578795   2.39761e-05       0.00000       0.00000       0.00000       0.00000       0.00000       0.00000       0.00000       0.00000       0.00000       0.00000       0.00000       0.00000       0.00000       0.00000       0.00000       0.00000       0.00000       0.00000       2.71525       3.23933       3.19583       2.89293       2.47104       1.94834       1.41329      0.928065      0.608865      0.355941      0.187367     0.0911614     0.0401717     0.0168630    0.00605842    0.00180448   0.000448723   7.57503e-05       0.00000       0.00000       0.00000       0.00000       0.00000       0.00000       0.00000       0.00000       0.00000       0.00000       0.00000       0.00000       0.00000       0.00000       0.00000       0.00000       0.00000       0.00000
   9  19 3229.6551    3.7025  1.2883 14.4737 -0.0009  0.0175   0.0458   0.0459    0.0966   0.0000   436.6157       26.1740       11.6163       1.53602       3.81528      -1.07989     -0.762965      0.643756     -0.210644     -0.107756      0.223079    -0.0473514    -0.0358321     0.0172211    0.00338630   -0.00328623  -0.000115619  -0.000206466       0.00000       0.00000       0.00000       0.00000       0.00000       0.00000       0.00000       0.00000       0.00000       0.00000       0.00000       0.00000       0.00000       0.00000       0.00000       0.00000       0.00000       0.00000       3.14875       3.84555       3.75798       3.46305       2.93930       2.26869       1.63840       1.11606      0.716583      0.408722      0.226775      0.111807     0.0494604     0.0197207    0.00729323    0.00219654   0.000551406   9.57363e-05       0.00000       0.00000       0.00000       0.00000       0.00000       0.00000       0.00000       0.00000       0.00000       0.00000       0.00000       0.00000       0.00000       0.00000       0.00000       0.00000       0.00000       0.00000
   9  20 3367.8946    3.2562  1.8803 13.9521  0.0001  0.0214   0.0337   0.0560    0.0742   0.0000   437.4928       22.3925       8.91995       5.76715     -0.597043      -7.97894    -0.0428760      -4.10801    -0.0679559     -0.508869     -0.183113     -0.135097     0.0227732    -0.0642593    -0.0152769   -0.00525721  -0.000394363   0.000147511       0.00000       0.00000       0.00000       0.00000       0.00000       0.00000       0.00000       0.00000       0.00000       0.00000       0.00000       0.00000       0.00000       0.00000       0.00000       0.00000       0.00000       0.00000       3.79822       4.58518       4.44226       4.05584       3.48059       2.82462       2.10140       1.43749      0.887441      0.504230      0.277902      0.133067     0.0632905     0.0244476    0.00906875    0.00275091   0.000680732   0.000117679       0.00000       0.00000       0.00000       0.00000       0.00000       0.00000       0.00000       0.00000       0.00000       0.00000       0.00000       0.00000       0.00000       0.00000       0.00000       0.00000       0.00000       0.00000
   9  21 3506.4382    2.7856  2.7355 13.3581 -0.0016  0.0261   0.0243   0.0687    0.0621   0.0000   437.2452       35.4584       16.0891       12.1344      0.356349      0.263946      -3.31546      -2.07920      -1.68273     -0.958981      0.663808     -0.344751     0.0456672    -0.0654017     0.0122002    0.00105861  -6.24089e-05  -0.000374848       0.00000       0.00000       0.00000       0.00000       0.00000       0.00000       0.00000       0.00000       0.00000       0.00000       0.00000       0.00000       0.00000       0.00000       0.00000       0.00000       0.00000       0.00000       4.63224       5.74480       5.65371       5.20077       4.34041       3.37360       2.44184       1.64068       1.06385      0.608661      0.339373      0.164806     0.0759314     0.0301267     0.0112438    0.00332016   0.000840614   0.000146646       0.00000       0.00000       0.00000       0.00000       0.00000       0.00000       0.00000       0.00000       0.00000       0.00000       0.00000       0.00000       0.00000       0.00000       0.00000       0.00000       0.00000       0.00000
   9  22 3645.3390    2.3313  3.8262 12.8787 -0.0002  0.0315   0.0181   0.0851    0.0571   0.0000   428.0863       18.4537       5.05307       13.2589       5.55679     -0.857690       2.28120      -4.00928    -0.0434214     -0.897351    -0.0257371     -0.260228    -0.0774165  -0.000358940     0.0126196    0.00149003  -4.83984e-05  -0.000216872       0.00000       0.00000       0.00000       0.00000       0.00000       0.00000       0.00000       0.00000       0.00000       0.00000       0.00000       0.00000       0.00000       0.00000       0.00000       0.00000       0.00000       0.00000       5.55086       6.60443       6.57837       6.09908       5.18946       4.10736       2.96327       2.04423       1.29959      0.774724      0.416483      0.205971     0.0928765     0.0377721     0.0134550    0.00414666    0.00100298   0.000172113       0.00000       0.00000       0.00000       0.00000       0.00000       0.00000       0.00000       0.00000       0.00000       0.00000       0.00000       0.00000       0.00000       0.00000       0.00000       0.00000       0.00000       0.00000
   9  23 3784.3326    1.9724  5.1942 12.4354 -0.0011  0.0385   0.0133   0.1055    0.0525   0.0000   431.0962       35.8835      -4.24009       8.00557       6.68429    -0.0482099      -6.63926      0.950366       1.63434     -0.777090     -0.529375     -0.717734      0.184109     0.0587478    0.00119222   -0.00219004   -0.00142649   3.24249e-05       0.00000       0.00000       0.00000       0.00000       0.00000       0.00000       0.00000       0.00000       0.00000       0.00000       0.00000       0.00000       0.00000       0.00000       0.00000       0.00000       0.00000       0.00000       6.75454       8.16350       8.11265       7.52765       6.33804       5.05130       3.69940       2.53805       1.59273      0.943556      0.506594      0.257405      0.114538     0.0476355     0.0167345    0.00518550    0.00125966   0.000215788       0.00000       0.00000       0.00000       0.00000       0.00000       0.00000       0.00000       0.00000       0.00000       0.00000       0.00000       0.00000       0.00000       0.00000       0.00000       0.00000       0.00000       0.00000
   9  24 3923.6162    1.6444  7.3110 11.9451  0.0008  0.0486   0.0096   0.1344    0.0462   0.0000   447.9133       34.0422       17.4438       24.4052      -2.76103      -9.99243      -1.17232      -8.43447      0.989363     -0.777409      0.455845      0.241767    -0.0456428   -0.00299542     0.0138872    -0.0127657    0.00148038   0.000320450       0.00000       0.00000       0.00000       0.00000       0.00000       0.00000       0.00000       0.00000       0.00000       0.00000       0.00000       0.00000       0.00000       0.00000       0.00000       0.00000       0.00000       0.00000       8.28516       10.1488       10.1862       9.39623       7.97341       6.32458       4.74517       3.15631       2.04202       1.21010      0.647889      0.324141      0.148299     0.0620308     0.0221256    0.00669541    0.00168864   0.000279076       0.00000       0.00000       0.00000       0.00000       0.00000       0.00000       0.00000       0.00000       0.00000       0.00000       0.00000       0.00000       0.00000       0.00000       0.00000       0.00000       0.00000       0.00000
   9  25 4063.3684    1.3604  9.1362 11.8319 -0.0004  0.0599   0.0079   0.1665    0.0374   0.0000   440.0799       37.7263       9.48925       18.3701     -0.820926       9.08878      -2.56816      -1.50956      -1.53402     -0.323179      0.538168      0.661780      0.228363     0.0229464    -0.0197139   -0.00268456    0.00157567  -5.43305e-06       0.00000       0.00000       0.00000       0.00000       0.00000       0.00000       0.00000       0.00000       0.00000       0.00000       0.00000       0.00000       0.00000       0.00000       0.00000       0.00000       0.00000       0.00000       10.2093       12.6304       12.6868       11.7164       9.93706       7.79184       5.86249       3.94231       2.52585       1.47178      0.810125      0.405540      0.186968     0.0761252     0.0275787    0.00840634    0.00212669   0.000348523       0.00000       0.00000       0.00000       0.00000       0.00000       0.00000       0.00000       0.00000       0.00000       0.00000       0.00000       0.00000       0.00000       0.00000       0.00000       0.00000       0.00000       0.00000
   9  27 4343.1842    0.9464 13.8102 11.6722 -0.0003  0.0936   0.0058   0.2696    0.0284   0.0000   429.6195       36.1212       13.9023       20.7031      -22.1213      -12.1161       2.94058      -13.2859       1.75855     -0.627085     -0.558218     -0.109386      0.341471     0.0369291    -0.0161302   -0.00452227    0.00539780    0.00121807       0.00000       0.00000       0.00000       0.00000       0.00000       0.00000       0.00000       0.00000       0.00000       0.00000       0.00000       0.00000       0.00000       0.00000       0.00000       0.00000       0.00000       0.00000       15.4682       19.3804       19.2667       18.2186       15.3189       12.3998       9.11912       6.34417       4.04051       2.43072       1.33397      0.667297      0.310594      0.126283     0.0454627     0.0139867    0.00335208   0.000570205       0.00000       0.00000       0.00000       0.00000       0.00000       0.00000       0.00000       0.00000       0.00000       0.00000       0.00000       0.00000       0.00000       0.00000       0.00000       0.00000       0.00000       0.00000
   9  29 4623.6879    0.6348 18.0886 11.6098 -0.0003  0.1508   0.0044   0.4112    0.0213   0.0000   424.8530       62.1104      -24.6631      -22.1156       54.2717      -5.55145      -19.5325       13.1583       2.80809      -5.99959       3.21602      0.774861      -1.07100     -0.244229     0.0582049    0.00555215   0.000598014  -0.000568928       0.00000       0.00000       0.00000       0.00000       0.00000       0.00000       0.00000       0.00000       0.00000       0.00000       0.00000       0.00000       0.00000       0.00000       0.00000       0.00000       0.00000       0.00000       24.6002       31.0710       31.0083       29.1802       24.9412       20.0498       14.8304       10.4161       6.70077       4.03979       2.21304       1.14473      0.511098      0.214262     0.0759582     0.0234069    0.00555315   0.000923317       0.00000       0.00000       0.00000       0.00000       0.00000       0.00000       0.00000       0.00000       0.00000       0.00000       0.00000       0.00000       0.00000       0.00000       0.00000       0.00000       0.00000       0.00000
  10   7 1592.9131    0.2006  0.1070 11.6295 -0.0048  0.0070   0.0086   0.0122    0.0189   0.0000   435.5005       1.57802       12.5755      -1.09258      -1.43520     -0.387067     -0.359983    -0.0781374     -0.196389     -0.239723     0.0587156     0.0203283    0.00257938    0.00804151    0.00181444    0.00208028   0.000274102  -0.000155180   1.15920e-05  -7.22395e-06       0.00000       0.00000       0.00000       0.00000       0.00000       0.00000       0.00000       0.00000       0.00000       0.00000       0.00000       0.00000       0.00000       0.00000       0.00000       0.00000       1.00635       1.27802       1.30629       1.16405       1.10325      0.935438      0.584048      0.464044      0.316151      0.211008      0.135970     0.0645515     0.0321997     0.0160238    0.00632712    0.00233711   0.000970959   0.000281083   5.87337e-05   9.87278e-06       0.00000       0.00000       0.00000       0.00000       0.00000       0.00000       0.00000       0.00000       0.00000       0.00000       0.00000       0.00000       0.00000       0.00000       0.00000       0.00000
  10   8 1737.8169    0.2970  0.1974 11.6738 -0.0015  0.0081   0.0088   0.0171    0.0218   0.0000   437.6391      0.701425       13.0932      0.334395     -0.981116      0.161801     -0.185843    -0.0873738      0.314272     0.0232715     0.0736789    -0.0362044    0.00739276    -0.0173691    0.00462519  -0.000499377  -0.000773608  -0.000319949   0.000111625   4.01925e-06       0.00000       0.00000       0.00000       0.00000       0.00000       0.00000       0.00000       0.00000       0.00000       0.00000       0.00000       0.00000       0.00000       0.00000       0.00000       0.00000       1.22136       1.38917       1.59013       1.48172       1.22387      0.907308      0.810766      0.539354      0.334070      0.231282      0.136920     0.0693791     0.0382712     0.0188259    0.00885575    0.00303967   0.000954677   0.000275662   6.80638e-05   9.53072e-06       0.00000       0.00000       0.00000       0.00000       0.00000       0.00000       0.00000       0.00000       0.00000       0.00000       0.00000       0.00000       0.00000       0.00000       0.00000       0.00000
  10   9 1880.0085    0.4426  0.2946 11.7495 -0.0013  0.0089   0.0103   0.0195    0.0271   0.0000   435.8908      -2.54245       12.4324       3.13432     -0.434697      -2.01827      0.176836      0.126671     -0.543859     -0.381717     -0.126442     0.0235434    -0.0151880   0.000805766   -0.00605767   -0.00122916    0.00137577   0.000169035  -4.48832e-05  -6.74005e-06       0.00000       0.00000       0.00000       0.00000       0.00000       0.00000       0.00000       0.00000       0.00000       0.00000       0.00000       0.00000       0.00000       0.00000       0.00000       0.00000       1.31393       1.70068       1.61245       1.51906       1.37478       1.11050      0.863522      0.636963      0.403989      0.265850      0.152727     0.0780367     0.0448045     0.0169656    0.00916526    0.00290867    0.00106669   0.000326764   7.63669e-05   1.27966e-05       0.00000       0.00000       0.00000       0.00000       0.00000       0.00000       0.00000       0.00000       0.00000       0.00000       0.00000       0.00000       0.00000       0.00000       0.00000       0.00000
  10  10 2021.4738    0.6028  0.4905 11.7947 -0.0039  0.0116   0.0113   0.0253    0.0399   0.0000   438.7981      0.288435       10.6974       1.27485      0.555497      -1.50002      0.881017     -0.942135     0.0799260     -0.577964     -0.105421      0.101337     -0.111328   -0.00386176    -0.0174390   -0.00600785    0.00154140   0.000182806   1.93809e-05   2.25282e-05       0.00000       0.00000       0.00000       0.00000       0.00000       0.00000       0.00000       0.00000       0.00000       0.00000       0.00000       0.00000       0.00000       0.00000       0.00000       0.00000       1.76179       2.12717       2.10493       2.05953       1.82525       1.38843       1.14162      0.739119      0.542771      0.339488      0.203181      0.110540     0.0560399     0.0256192     0.0110572    0.00420036    0.00136214   0.000361289   9.95210e-05   1.51753e-05       0.00000       0.00000       0.00000       0.00000       0.00000       0.00000       0.00000       0.00000       0.00000       0.00000       0.00000       0.00000       0.00000       0.00000       0.00000       0.00000
  10  11 2162.9478    0.8238  0.6356 11.9884 -0.0014  0.0124   0.0133   0.0306    0.0539   0.0000   436.9877       2.25948       9.72856       2.98197       4.05002     -0.452709     -0.937384       1.03658     -0.235553      0.183152      0.110155     0.0572612    -0.0462834     0.0371874   -0.00283948   0.000690147   0.000632513  -0.000209658  -2.01525e-05   6.95212e-06       0.00000       0.00000       0.00000       0.00000       0.00000       0.00000       0.00000       0.00000       0.00000       0.00000       0.00000       0.00000       0.00000       0.00000       0.00000       0.00000       1.86504       2.34525       2.27967       2.20498       1.86560       1.60599       1.14018      0.845718      0.572308      0.351579      0.217586      0.110742     0.0602504     0.0252255     0.0118405    0.00411766    0.00157164   0.000429659   9.58634e-05   1.75266e-05       0.00000       0.00000       0.00000       0.00000       0.00000       0.00000       0.00000       0.00000       0.00000       0.00000       0.00000       0.00000       0.00000       0.00000       0.00000       0.00000
  10  12 2302.8430    1.1330  0.8617 12.1622 -0.0010  0.0138   0.0158   0.0345    0.0785   0.0000   437.3028       5.62528       11.0336       2.13791     -0.947426     -0.676113      0.171732      -2.09762     -0.675160      0.265968     0.0674806    -0.0968286     -0.123519     0.0213162  -0.000325662   -0.00167108   -0.00153249   8.47365e-05  -6.96320e-05   1.72116e-05       0.00000       0.00000       0.00000       0.00000       0.00000       0.00000       0.00000       0.00000       0.00000       0.00000       0.00000       0.00000       0.00000       0.00000       0.00000       0.00000       2.17817       2.71060       2.65564       2.59785       2.19278       1.75776       1.27714      0.935888      0.617485      0.396273      0.231760      0.129261     0.0643299     0.0302051     0.0122848    0.00472151    0.00156164   0.000464406   0.000104258   1.85810e-05       0.00000       0.00000       0.00000       0.00000       0.00000       0.00000       0.00000       0.00000       0.00000       0.00000       0.00000       0.00000       0.00000       0.00000       0.00000       0.00000
  10  13 2440.8348    1.5573  0.9009 12.6287  0.0001  0.0132   0.0211   0.0352    0.0813   0.0000   435.4442       2.91555       11.3821       7.93685      -4.72773       1.18968      -2.94914      -1.45749      0.448957      0.277640     -0.669060     -0.190319     0.0247642     0.0226916   -0.00136338   -0.00239355   0.000485395  -0.000133051   4.04957e-05  -1.78945e-05       0.00000       0.00000       0.00000       0.00000       0.00000       0.00000       0.00000       0.00000       0.00000       0.00000       0.00000       0.00000       0.00000       0.00000       0.00000       0.00000       2.10430       2.60873       2.53187       2.44558       2.08798       1.71924       1.31049      0.942760      0.626298      0.389108      0.227332      0.125163     0.0615025     0.0294713     0.0119397    0.00469638    0.00156109   0.000453577   0.000105709   1.82634e-05       0.00000       0.00000       0.00000       0.00000       0.00000       0.00000       0.00000       0.00000       0.00000       0.00000       0.00000       0.00000       0.00000       0.00000       0.00000       0.00000
  10  14 2578.6987    1.9517  0.9314 13.1590 -0.0023  0.0138   0.0260   0.0353    0.0839   0.0000   439.6385       13.9996       10.3835       1.47660       1.92462     -0.115981       1.02108    0.00348039      -1.28016     -0.289497      0.430799    -0.0496055    -0.0247567     0.0337612     0.0264959    0.00699355   0.000123038  -0.000357396   8.94731e-05  -2.55825e-05       0.00000       0.00000       0.00000       0.00000       0.00000       0.00000       0.00000       0.00000       0.00000       0.00000       0.00000       0.00000       0.00000       0.00000       0.00000       0.00000       2.32946       2.69029       2.70070       2.61800       2.25454       1.82492       1.35131      0.971469      0.662616      0.412367      0.249591      0.133498     0.0674688     0.0310559     0.0129148    0.00474860    0.00161951   0.000445124   0.000101376   1.69363e-05       0.00000       0.00000       0.00000       0.00000       0.00000       0.00000       0.00000       0.00000       0.00000       0.00000       0.00000       0.00000       0.00000       0.00000       0.00000       0.00000
  10  15 2717.0618    2.4891  0.8951 13.4586 -0.0001  0.0130   0.0327   0.0333    0.0885   0.0000   436.1865       7.88933       14.5094       4.98093      -3.32766     -0.109493     -0.149757      -1.01200     -0.375830     -0.436204      0.162770     -0.159531    -0.0113821     0.0281041   -0.00211323   -0.00544948   -0.00119743  -0.000736360  -0.000108653  -6.22296e-08       0.00000       0.00000       0.00000       0.00000       0.00000       0.00000       0.00000       0.00000       0.00000       0.00000       0.00000       0.00000       0.00000       0.00000       0.00000       0.00000       2.13752       2.57792       2.67962       2.46902       2.11429       1.69283       1.26015      0.917358      0.599081      0.374079      0.221777      0.120172     0.0615969     0.0288965     0.0121966    0.00455712    0.00156687   0.000455503   0.000101138   1.62727e-05       0.00000       0.00000       0.00000       0.00000       0.00000       0.00000       0.00000       0.00000       0.00000       0.00000       0.00000       0.00000       0.00000       0.00000       0.00000       0.00000
  10  16 2855.7945    3.1388  0.8741 13.8401 -0.0010  0.0126   0.0423   0.0331    0.0961   0.0000   437.0247       8.19564       16.9639       2.37824      -2.61649       7.10616     -0.333425      -1.85599      0.181405     -0.299866     0.0459200   -0.00730359     0.0689779   -0.00150049     0.0109567   -0.00620206   0.000961398   0.000271755  -0.000212343  -6.69891e-06       0.00000       0.00000       0.00000       0.00000       0.00000       0.00000       0.00000       0.00000       0.00000       0.00000       0.00000       0.00000       0.00000       0.00000       0.00000       0.00000       2.06786       2.52124       2.56759       2.31894       2.05840       1.64832       1.24593      0.904846      0.597298      0.361332      0.217099      0.114564     0.0603197     0.0268986     0.0117470    0.00425597    0.00154166   0.000440568   0.000102660   1.59063e-05       0.00000       0.00000       0.00000       0.00000       0.00000       0.00000       0.00000       0.00000       0.00000       0.00000       0.00000       0.00000       0.00000       0.00000       0.00000       0.00000
  10  17 2994.6065    3.5471  0.9108 14.2727 -0.0010  0.0132   0.0468   0.0342    0.0921   0.0000   441.0200       15.5695       10.6606       4.13514     -0.487030      -1.40634      -1.78836      -1.23632      0.912702     -0.399001     -0.155222     -0.191829    0.00814217     0.0119821    -0.0157564    0.00456004    0.00218046  -0.000767205  -2.54924e-05   3.45615e-06       0.00000       0.00000       0.00000       0.00000       0.00000       0.00000       0.00000       0.00000       0.00000       0.00000       0.00000       0.00000       0.00000       0.00000       0.00000       0.00000       2.16260       2.62623       2.55056       2.43410       2.14764       1.74490       1.32022      0.949906      0.640226      0.396125      0.233393      0.126532     0.0628462     0.0291344     0.0119766    0.00457187    0.00156156   0.000449305   0.000105911   1.75741e-05       0.00000       0.00000       0.00000       0.00000       0.00000       0.00000       0.00000       0.00000       0.00000       0.00000       0.00000       0.00000       0.00000       0.00000       0.00000       0.00000
  10  18 3133.0512    3.7493  1.0829 14.5407 -0.0022  0.0147   0.0476   0.0400    0.0943   0.0000   436.9443       19.9587       15.1721       10.1356      -1.99075       2.83384      -1.74690      -2.41103      0.783054     -0.811097     -0.208928   -0.00585106      0.147118    -0.0231934    -0.0105916   -0.00178047    0.00202378   0.000522248  -0.000120942   1.49560e-06       0.00000       0.00000       0.00000       0.00000       0.00000       0.00000       0.00000       0.00000       0.00000       0.00000       0.00000       0.00000       0.00000       0.00000       0.00000       0.00000       2.35634       2.83541       2.91049       2.76182       2.38881       1.88102       1.41147       1.02824      0.689253      0.421921      0.256483      0.140703     0.0711281     0.0342267     0.0136638    0.00523222    0.00180124   0.000511163   0.000119316   1.91336e-05       0.00000       0.00000       0.00000       0.00000       0.00000       0.00000       0.00000       0.00000       0.00000       0.00000       0.00000       0.00000       0.00000       0.00000       0.00000       0.00000
  10  19 3271.4606    3.5918  1.3206 14.3298 -0.0004  0.0167   0.0414   0.0439    0.0871   0.0000   436.2753       25.1889       13.3232       5.43174      -5.07204       1.54700      -1.18765      0.652753      0.298010     -0.726139     -0.545893      0.106331     -0.140965    -0.0421942     0.0143242   -0.00506342  -0.000726331  -0.000870252  -0.000176438  -3.60102e-05       0.00000       0.00000       0.00000       0.00000       0.00000       0.00000       0.00000       0.00000       0.00000       0.00000       0.00000       0.00000       0.00000       0.00000       0.00000       0.00000       2.60354       3.25228       3.20688       3.06594       2.61938       2.14441       1.69033       1.17965      0.795505      0.494152      0.287843      0.157457     0.0793286     0.0375641     0.0158973    0.00618585    0.00203966   0.000581577   0.000142114   2.36275e-05       0.00000       0.00000       0.00000       0.00000       0.00000       0.00000       0.00000       0.00000       0.00000       0.00000       0.00000       0.00000       0.00000       0.00000       0.00000       0.00000
  10  20 3410.2864    3.1574  1.9768 13.8788 -0.0004  0.0207   0.0303   0.0544    0.0636   0.0000   443.0760       28.4723       18.7871       14.1104       5.20057      -2.47051      0.659817     -0.429123     -0.454520      -1.00792     -0.809625     -0.228066      0.149410    -0.0200731    -0.0224295    0.00351889  -0.000225809  -0.000173657  -7.71962e-05  -2.70312e-05       0.00000       0.00000       0.00000       0.00000       0.00000       0.00000       0.00000       0.00000       0.00000       0.00000       0.00000       0.00000       0.00000       0.00000       0.00000       0.00000       3.38171       4.13200       4.26454       3.86969       3.37955       2.70981       2.06797       1.44414      0.983564      0.608619      0.351207      0.195632     0.0977457     0.0453159     0.0191754    0.00760455    0.00254167   0.000727982   0.000170718   2.61515e-05       0.00000       0.00000       0.00000       0.00000       0.00000       0.00000       0.00000       0.00000       0.00000       0.00000       0.00000       0.00000       0.00000       0.00000       0.00000       0.00000
  10  21 3549.2020    2.6908  3.1238 13.0990 -0.0014  0.0259   0.0209   0.0707    0.0554   0.0000   436.4685       34.2847       8.82309       1.79044       7.93711      -4.51201      -2.84525    -0.0600336      0.903636     -0.686146     -0.810328     -0.593679    -0.0982793    -0.0675101    -0.0799960   -0.00287848   -0.00153328   -0.00156331   0.000416689  -2.82514e-06       0.00000       0.00000       0.00000       0.00000       0.00000       0.00000       0.00000       0.00000       0.00000       0.00000       0.00000       0.00000       0.00000       0.00000       0.00000       0.00000       4.17152       4.96385       4.94970       4.75967       4.14614       3.38123       2.53647       1.84097       1.23550      0.776526      0.464104      0.249535      0.126130     0.0586586     0.0245256    0.00915786    0.00313723   0.000897784   0.000205423   3.40699e-05       0.00000       0.00000       0.00000       0.00000       0.00000       0.00000       0.00000       0.00000       0.00000       0.00000       0.00000       0.00000       0.00000       0.00000       0.00000       0.00000
  10  22 3688.5973    2.2008  4.2893 12.7465 -0.0001  0.0325   0.0153   0.0863    0.0463   0.0000   436.1309       27.0621       14.7013       12.4357       3.16372     -0.961488       1.64707      -8.15143      -1.09823      -1.10045      0.313749     -0.275788     -0.130517    -0.0399098     0.0236623  -0.000698684    0.00599687    0.00116292   0.000260668  -5.89565e-06       0.00000       0.00000       0.00000       0.00000       0.00000       0.00000       0.00000       0.00000       0.00000       0.00000       0.00000       0.00000       0.00000       0.00000       0.00000       0.00000       5.15928       6.34604       6.38021       6.01040       5.23988       4.19143       3.24022       2.31176       1.55002      0.963973      0.565608      0.312705      0.157866     0.0742427     0.0310830     0.0119202    0.00399079    0.00115537   0.000275160   4.40093e-05       0.00000       0.00000       0.00000       0.00000       0.00000       0.00000       0.00000       0.00000       0.00000       0.00000       0.00000       0.00000       0.00000       0.00000       0.00000       0.00000
  10  23 3828.2068    1.8612  5.9466 12.2999  0.0003  0.0401   0.0113   0.1084    0.0430   0.0000   448.3525       37.3462      -8.86851       6.81148      -10.8941      -1.43691       1.97028      -5.91305      -2.08008     -0.172406     0.0160092     -0.562778     0.0453750    -0.0321023    -0.0374866    0.00208685    0.00588176   -0.00338989  -0.000336947   3.21113e-05       0.00000       0.00000       0.00000       0.00000       0.00000       0.00000       0.00000       0.00000       0.00000       0.00000       0.00000       0.00000       0.00000       0.00000       0.00000       0.00000       6.24089       7.76555       7.74782       7.37024       6.35246       5.19782       4.04033       2.88003       1.92301       1.20386      0.708001      0.385393      0.195893     0.0929115     0.0394852     0.0150870    0.00507082    0.00146439   0.000346831   5.63606e-05       0.00000       0.00000       0.00000       0.00000       0.00000       0.00000       0.00000       0.00000       0.00000       0.00000       0.00000       0.00000       0.00000       0.00000       0.00000       0.00000
  10  24 3967.8850    1.5576  7.7755 11.9218 -0.0007  0.0482   0.0086   0.1356    0.0394   0.0000   439.2755       28.8215       33.8299       10.2913      -8.15644      0.539008      -11.5205      -6.20822       3.47995      0.995590      0.362162      -1.07997     0.0416718     -0.140353    -0.0579803    0.00160430   -0.00202169   0.000201364  -0.000502836   4.13316e-05       0.00000       0.00000       0.00000       0.00000       0.00000       0.00000       0.00000       0.00000       0.00000       0.00000       0.00000       0.00000       0.00000       0.00000       0.00000       0.00000       7.52406       9.32464       9.31046       8.88874       7.80948       6.34121       4.80424       3.47147       2.32423       1.47646      0.865018      0.476514      0.239065      0.111973     0.0469889     0.0181204    0.00612723    0.00181867   0.000423673   6.78762e-05       0.00000       0.00000       0.00000       0.00000       0.00000       0.00000       0.00000       0.00000       0.00000       0.00000       0.00000       0.00000       0.00000       0.00000       0.00000       0.00000
  10  25 4107.7856    1.3026  9.8713 11.7528  0.0001  0.0597   0.0070   0.1684    0.0334   0.0000   441.6132       40.8257      -4.11243       19.4293       3.24688       2.32673     -0.644916      -8.88382      -5.31652      -1.88262     -0.707529      0.577715      0.613977     0.0360854    -0.0324288   -0.00500520   -0.00207105  -0.000530900   0.000531810  -8.90754e-05       0.00000       0.00000       0.00000       0.00000       0.00000       0.00000       0.00000       0.00000       0.00000       0.00000       0.00000       0.00000       0.00000       0.00000       0.00000       0.00000       9.22825       11.4965       11.7510       10.9541       9.60716       7.80014       6.02040       4.31348       2.89587       1.83362       1.08453      0.591317      0.305637      0.141607     0.0617926     0.0233663    0.00796953    0.00230903   0.000536946   8.31783e-05       0.00000       0.00000       0.00000       0.00000       0.00000       0.00000       0.00000       0.00000       0.00000       0.00000       0.00000       0.00000       0.00000       0.00000       0.00000       0.00000
  10  26 4248.0107    1.0887 12.0668 11.6656 -0.0005  0.0737   0.0060   0.2128    0.0296   0.0000   421.2148       48.0513       24.1495       25.8758       2.20853      -28.1919       13.6788      -7.27507     -0.353128      0.986393     -0.939647     -0.277425      0.828690    -0.0925378     -0.236680     0.0324340    0.00512053   0.000615175  -0.000160817  -1.18427e-05       0.00000       0.00000       0.00000       0.00000       0.00000       0.00000       0.00000       0.00000       0.00000       0.00000       0.00000       0.00000       0.00000       0.00000       0.00000       0.00000       11.3035       14.1813       14.2711       13.5309       11.7791       9.74483       7.47212       5.37808       3.63760       2.30127       1.36709      0.746288      0.381249      0.179428     0.0769498     0.0294995     0.0100399    0.00288429   0.000665552   0.000105788       0.00000       0.00000       0.00000       0.00000       0.00000       0.00000       0.00000       0.00000       0.00000       0.00000       0.00000       0.00000       0.00000       0.00000       0.00000       0.00000
  10  29 4669.4888    0.5965 18.9107 11.5988 -0.0002  0.1556   0.0039   0.4168    0.0186   0.0000   405.3583       41.7076      -8.46856       15.2280       14.6470       8.03660      -7.89899      -29.2103      -3.37485       3.87429       5.75322     -0.884275    -0.0602390     -0.230300      0.174101    -0.0209424    -0.0131351   -0.00116560   -0.00193165   0.000321210       0.00000       0.00000       0.00000       0.00000       0.00000       0.00000       0.00000       0.00000       0.00000       0.00000       0.00000       0.00000       0.00000       0.00000       0.00000       0.00000       23.0281       29.3359       29.8415       28.3508       25.0664       20.3425       16.0045       11.5383       7.94230       5.09597       3.03600       1.71775      0.870901      0.420085      0.176300     0.0689763     0.0227863    0.00648980    0.00148791   0.000227533       0.00000       0.00000       0.00000       0.00000       0.00000       0.00000       0.00000       0.00000       0.00000       0.00000       0.00000       0.00000       0.00000       0.00000       0.00000       0.00000
  11   6 1477.1529    0.1364  0.0620 11.6206 -0.0196  0.0069   0.0090   0.0139    0.0170   0.0000   435.2137     0.0532909       13.9363      -1.21744      -1.56719      0.114758      0.273052     -0.597692      0.498077      0.107632    -0.0183715      0.104889    -0.0320743    -0.0298251   -0.00642275   -0.00241655   -0.00293759   1.07921e-05   0.000106948  -5.14968e-06  -5.96451e-08  -1.78469e-06       0.00000       0.00000       0.00000       0.00000       0.00000       0.00000       0.00000       0.00000       0.00000       0.00000       0.00000       0.00000       0.00000       0.00000      0.938045       1.18209       1.37693       1.14784       1.15832      0.944711      0.587445      0.471550      0.289644      0.234443      0.167959     0.0828635     0.0518107     0.0232158    0.00871791    0.00563428    0.00189606   0.000532131   0.000264310   7.52190e-05   1.57685e-05   2.02248e-06       0.00000       0.00000       0.00000       0.00000       0.00000       0.00000       0.00000       0.00000       0.00000       0.00000       0.00000       0.00000       0.00000       0.00000
  11   7 1627.1045    0.2390  0.1051 11.6183 -0.0036  0.0055   0.0092   0.0108    0.0189   0.0000   436.1605       1.30073       12.9586      0.260906      0.425266      0.331869      0.963384     -0.275114     -0.272432      0.278012     0.0191172   -0.00961063     0.0433471     0.0120216   -0.00842087   -0.00437532    0.00103903  -3.52031e-05   7.48520e-05  -4.75899e-05  -2.71115e-07   3.09915e-06       0.00000       0.00000       0.00000       0.00000       0.00000       0.00000       0.00000       0.00000       0.00000       0.00000       0.00000       0.00000       0.00000       0.00000      0.767414      0.990221       1.02023      0.910916      0.853319      0.688600      0.558815      0.409858      0.287199      0.179891      0.124786     0.0651715     0.0363910     0.0195989    0.00835271    0.00434677    0.00147520   0.000573714   0.000202703   5.38678e-05   1.25629e-05   1.85770e-06       0.00000       0.00000       0.00000       0.00000       0.00000       0.00000       0.00000       0.00000       0.00000       0.00000       0.00000       0.00000       0.00000       0.00000
  11   8 1772.2070    0.3279  0.2704 11.6256  0.0016  0.0086   0.0079   0.0190    0.0232   0.0000   437.6246      -1.44535       10.4820      -1.13083     -0.658826     -0.462192     -0.573121      0.430740     -0.260583      0.445047      0.212302    -0.0136687    -0.0856707    -0.0110819    -0.0238123    0.00501091    0.00229509   0.000544103   0.000594138  -6.16338e-05  -4.05999e-06  -1.29033e-06       0.00000       0.00000       0.00000       0.00000       0.00000       0.00000       0.00000       0.00000       0.00000       0.00000       0.00000       0.00000       0.00000       0.00000       1.20967       1.51367       1.50229       1.50258       1.27552       1.11535      0.824987      0.633800      0.430514      0.296184      0.176759      0.108205     0.0583738     0.0309637     0.0137987    0.00630795    0.00239734   0.000922929   0.000283189   8.15301e-05   1.62710e-05   2.96192e-06       0.00000       0.00000       0.00000       0.00000       0.00000       0.00000       0.00000       0.00000       0.00000       0.00000       0.00000       0.00000       0.00000       0.00000
  11   9 1915.4462    0.5008  0.3813 11.7232 -0.0010  0.0094   0.0099   0.0216    0.0300   0.0000   438.1268      -3.92608       12.6255       1.66979     -0.570784     -0.745954     -0.789673      0.480840     0.0757947      0.426008     0.0753463     0.0152122     0.0475607    -0.0170321    0.00574111   5.61830e-05    0.00202420  -6.65803e-05  -3.18316e-06   2.04511e-05  -7.43581e-06  -1.68979e-06       0.00000       0.00000       0.00000       0.00000       0.00000       0.00000       0.00000       0.00000       0.00000       0.00000       0.00000       0.00000       0.00000       0.00000       1.35198       1.65197       1.66337       1.61460       1.37270       1.17657      0.949130      0.714700      0.481238      0.314272      0.204772      0.110464     0.0631007     0.0309967     0.0159118    0.00683051    0.00282590   0.000912001   0.000314042   8.17357e-05   1.82066e-05   2.98489e-06       0.00000       0.00000       0.00000       0.00000       0.00000       0.00000       0.00000       0.00000       0.00000       0.00000       0.00000       0.00000       0.00000       0.00000
  11  10 2057.9531    0.6638  0.5337 11.7517 -0.0003  0.0105   0.0111   0.0251    0.0407   0.0000   438.0265       1.02737       12.1952      -1.38086      0.587524      -1.10412     -0.591100     -0.689682     -0.623298     0.0283352    -0.0724263     -0.161137  -0.000499606     0.0324459     0.0123311    -0.0146620    0.00148244   0.000830914  -9.60611e-05  -5.62880e-05  -1.36960e-05  -1.98135e-07       0.00000       0.00000       0.00000       0.00000       0.00000       0.00000       0.00000       0.00000       0.00000       0.00000       0.00000       0.00000       0.00000       0.00000       1.48947       1.88125       1.84163       1.79729       1.56452       1.31151       1.05908      0.775924      0.540281      0.361490      0.216084      0.130853     0.0689787     0.0363676     0.0170058    0.00764149    0.00298896    0.00111799   0.000331507   9.48115e-05   2.14771e-05   3.48079e-06       0.00000       0.00000       0.00000       0.00000       0.00000       0.00000       0.00000       0.00000       0.00000       0.00000       0.00000       0.00000       0.00000       0.00000
  11  11 2199.8356    0.8991  0.6715 12.1081 -0.0012  0.0113   0.0137   0.0293    0.0519   0.0000   439.2501      -2.31948       11.8571      0.824329      0.764925      0.755005       1.39717      -1.34305     -0.239491      0.294368    -0.0609319     -0.219069     0.0209485    -0.0587311     0.0160574   -0.00369986   -0.00293409   -0.00113966   0.000236383  -6.15836e-06   3.05080e-05  -3.04429e-06       0.00000       0.00000       0.00000       0.00000       0.00000       0.00000       0.00000       0.00000       0.00000       0.00000       0.00000       0.00000       0.00000       0.00000       1.67316       1.97096       2.00351       1.96199       1.74154       1.49547       1.11713      0.846445      0.585170      0.404850      0.249675      0.147677     0.0817438     0.0408974     0.0189309    0.00827798    0.00334663    0.00119803   0.000379284   0.000105419   2.15496e-05   3.55302e-06       0.00000       0.00000       0.00000       0.00000       0.00000       0.00000       0.00000       0.00000       0.00000       0.00000       0.00000       0.00000       0.00000       0.00000
  11  12 2340.0381    1.2298  0.8697 12.2331 -0.0026  0.0130   0.0165   0.0332    0.0841   0.0000   439.8301      0.720096       12.6372       3.35475      -3.08409       1.81306      -3.39965     -0.845127      0.266813     -0.311416      0.173549     -0.272495     0.0537424    -0.0942764    -0.0164765   -0.00187833   -0.00531034   0.000690623   0.000614528  -0.000115016   3.12281e-05  -1.18803e-06       0.00000       0.00000       0.00000       0.00000       0.00000       0.00000       0.00000       0.00000       0.00000       0.00000       0.00000       0.00000       0.00000       0.00000       1.82537       2.29119       2.35056       2.22619       1.94818       1.64275       1.30986      0.969818      0.676815      0.446772      0.270456      0.160540     0.0887236     0.0452962     0.0220524    0.00945462    0.00395813    0.00142335   0.000452130   0.000125071   2.74546e-05   4.27363e-06       0.00000       0.00000       0.00000       0.00000       0.00000       0.00000       0.00000       0.00000       0.00000       0.00000       0.00000       0.00000       0.00000       0.00000
  11  13 2478.5319    1.6600  0.9190 12.6733 -0.0008  0.0132   0.0213   0.0330    0.0964   0.0000   435.7348       7.46133       9.12131      0.581851       1.35586     0.0418562      -4.06948      -1.28946      0.885689    -0.0668949     -0.236374    -0.0233184    -0.0745057    -0.0685825    -0.0181274   -0.00344120    0.00229076  -0.000306324  -0.000712084  -1.92670e-05  -1.89689e-07   2.50178e-06       0.00000       0.00000       0.00000       0.00000       0.00000       0.00000       0.00000       0.00000       0.00000       0.00000       0.00000       0.00000       0.00000       0.00000       1.90240       2.32659       2.37471       2.31847       2.00815       1.66300       1.33627      0.998013      0.691058      0.444231      0.286118      0.162372     0.0911457     0.0463684     0.0230960    0.00987129    0.00398111    0.00137342   0.000457992   0.000120965   2.72071e-05   4.27544e-06       0.00000       0.00000       0.00000       0.00000       0.00000       0.00000       0.00000       0.00000       0.00000       0.00000       0.00000       0.00000       0.00000       0.00000
  11  14 2616.9595    2.0536  0.9977 13.4084 -0.0022  0.0135   0.0261   0.0370    0.0791   0.0000   441.8620       5.43508       10.0293      -2.92870      -2.71527      0.164332      0.550808      -1.71810      0.383948     -0.392277      0.287877     -0.107315     -0.120193    -0.0698967    -0.0205051   -0.00762494  -2.23714e-05   -0.00235714   0.000832565   2.19763e-05   1.07154e-05  -2.31602e-06       0.00000       0.00000       0.00000       0.00000       0.00000       0.00000       0.00000       0.00000       0.00000       0.00000       0.00000       0.00000       0.00000       0.00000       2.01527       2.45040       2.45226       2.37163       2.10250       1.76854       1.38083       1.04150      0.709190      0.480583      0.298556      0.174735     0.0929985     0.0488755     0.0223215     0.0102943    0.00388734    0.00144014   0.000449236   0.000126955   2.71056e-05   4.33884e-06       0.00000       0.00000       0.00000       0.00000       0.00000       0.00000       0.00000       0.00000       0.00000       0.00000       0.00000       0.00000       0.00000       0.00000
  11  15 2756.2034    2.7179  0.8497 13.6433 -0.0005  0.0119   0.0354   0.0310    0.0816   0.0000   438.2040       10.6685       8.89301       6.25265      0.513389     -0.426034       1.03524       1.02216      0.822241     -0.249784    -0.0324660    -0.0282483     0.0270698    -0.0596742     0.0258989   -0.00371723    0.00151272   -0.00208710   0.000307123   0.000191026   2.01741e-05  -8.05028e-06       0.00000       0.00000       0.00000       0.00000       0.00000       0.00000       0.00000       0.00000       0.00000       0.00000       0.00000       0.00000       0.00000       0.00000       1.79133       2.22260       2.27404       2.17151       1.86829       1.55227       1.22234      0.903970      0.603046      0.412078      0.254047      0.148541     0.0785374     0.0405337     0.0199019    0.00875648    0.00351857    0.00124958   0.000386576   0.000110822   2.36830e-05   3.79017e-06       0.00000       0.00000       0.00000       0.00000       0.00000       0.00000       0.00000       0.00000       0.00000       0.00000       0.00000       0.00000       0.00000       0.00000
  11  16 2895.4973    3.3167  0.8271 14.1093 -0.0002  0.0117   0.0436   0.0304    0.0800   0.0000   439.2379       11.5935       12.0923      0.998365      -1.29334     -0.738579       2.57030     -0.845051      0.102455     -0.763470    -0.0146323     -0.345391      0.139584    -0.0349571     0.0141810    -0.0141649   -0.00164437  -0.000552834   0.000481439  -0.000269580   2.22270e-05   2.90064e-06       0.00000       0.00000       0.00000       0.00000       0.00000       0.00000       0.00000       0.00000       0.00000       0.00000       0.00000       0.00000       0.00000       0.00000       1.79794       2.21189       2.25808       2.13320       1.85287       1.57399       1.20675      0.890550      0.628805      0.406538      0.249631      0.148494     0.0788980     0.0416283     0.0189160    0.00859510    0.00329013    0.00126504   0.000394856   0.000106426   2.30180e-05   3.66824e-06       0.00000       0.00000       0.00000       0.00000       0.00000       0.00000       0.00000       0.00000       0.00000       0.00000       0.00000       0.00000       0.00000       0.00000
  11  17 3034.6655    3.8151  0.9163 14.4026 -0.0018  0.0124   0.0483   0.0325    0.0869   0.0000   437.6310       13.9561       10.0582       5.93786     0.0601615     -0.156694      -1.84576     -0.996468     -0.832584     -0.743476     -0.192056   -0.00824869    -0.0608723     -0.163826     0.0304257    0.00121694  -0.000343022  -0.000211749   0.000437466  -9.38008e-05   1.00213e-05  -7.25292e-06       0.00000       0.00000       0.00000       0.00000       0.00000       0.00000       0.00000       0.00000       0.00000       0.00000       0.00000       0.00000       0.00000       0.00000       1.85178       2.21945       2.34976       2.23310       1.91347       1.62397       1.25939      0.936346      0.659234      0.427416      0.267496      0.154096     0.0873980     0.0443115     0.0214608    0.00926281    0.00383226    0.00134696   0.000438507   0.000114411   2.45007e-05   3.83958e-06       0.00000       0.00000       0.00000       0.00000       0.00000       0.00000       0.00000       0.00000       0.00000       0.00000       0.00000       0.00000       0.00000       0.00000
  11  18 3173.5888    3.8329  1.0749 14.5596  0.0004  0.0138   0.0465   0.0387    0.0901   0.0000   436.3614       15.7255       6.31317       2.47624       2.88962     0.0256904      -1.14786      0.109693       1.33325      -1.81024     -0.298800     -0.240119     0.0318611    -0.0256102   -0.00945891    -0.0153641    0.00223103  -0.000337490  -0.000202842  -7.40847e-05   5.25565e-06   2.93748e-06       0.00000       0.00000       0.00000       0.00000       0.00000       0.00000       0.00000       0.00000       0.00000       0.00000       0.00000       0.00000       0.00000       0.00000       2.05511       2.47752       2.47853       2.38676       2.13164       1.79650       1.43207       1.06555      0.758716      0.496647      0.300270      0.175763     0.0981497     0.0502437     0.0229335     0.0102309    0.00404630    0.00148150   0.000466859   0.000126901   2.84266e-05   4.40409e-06       0.00000       0.00000       0.00000       0.00000       0.00000       0.00000       0.00000       0.00000       0.00000       0.00000       0.00000       0.00000       0.00000       0.00000
  11  19 3312.5079    3.5477  1.4923 14.0453 -0.0003  0.0167   0.0362   0.0435    0.0837   0.0000   437.5481       23.2402       7.88896       9.55566      0.706312      -2.33226     -0.163713     -0.210768      0.761266     -0.664906    -0.0617605     -0.166596      0.149984    -0.0626438     0.0308052   -0.00758133    0.00332544  -0.000446419    0.00106509  -8.63510e-05  -1.77614e-05  -4.65405e-06       0.00000       0.00000       0.00000       0.00000       0.00000       0.00000       0.00000       0.00000       0.00000       0.00000       0.00000       0.00000       0.00000       0.00000       2.46892       3.06311       3.06269       2.97425       2.59520       2.18669       1.70038       1.24528      0.894235      0.577908      0.360681      0.209169      0.118291     0.0586029     0.0285218     0.0118938    0.00500341    0.00175782   0.000576778   0.000151377   3.44572e-05   5.53567e-06       0.00000       0.00000       0.00000       0.00000       0.00000       0.00000       0.00000       0.00000       0.00000       0.00000       0.00000       0.00000       0.00000       0.00000
  11  20 3451.7827    3.0042  2.3239 13.4650 -0.0001  0.0212   0.0251   0.0551    0.0593   0.0000   440.2715       20.8658       16.7110       3.40110       3.20259      -5.27420      -1.79074      -3.44302     -0.401506     -0.472360      0.271859     -0.645212      0.138344    -0.0766193    -0.0752525   -0.00424579   -0.00735707   -0.00298307  -0.000511293  -0.000118501  -6.02631e-05   1.37316e-06       0.00000       0.00000       0.00000       0.00000       0.00000       0.00000       0.00000       0.00000       0.00000       0.00000       0.00000       0.00000       0.00000       0.00000       3.06653       3.73249       3.77659       3.66553       3.24859       2.72172       2.13495       1.61115       1.12515      0.735970      0.464099      0.273251      0.147307     0.0755597     0.0371779     0.0156364    0.00630768    0.00227524   0.000733290   0.000200499   4.42926e-05   6.92574e-06       0.00000       0.00000       0.00000       0.00000       0.00000       0.00000       0.00000       0.00000       0.00000       0.00000       0.00000       0.00000       0.00000       0.00000
  11  21 3591.3823    2.4904  3.3178 13.0482 -0.0002  0.0263   0.0179   0.0686    0.0468   0.0000   440.5024       19.2493       9.66503       7.40090      0.115687      -2.23788      0.642490      -3.19650       1.58628     -0.339032     -0.310913      -1.04191    0.00415303     -0.114634    -0.0753850    -0.0417611    0.00322373   -0.00174055  -0.000245911  -2.93028e-05  -5.89364e-05  -3.92899e-06       0.00000       0.00000       0.00000       0.00000       0.00000       0.00000       0.00000       0.00000       0.00000       0.00000       0.00000       0.00000       0.00000       0.00000       3.87707       4.75245       4.85185       4.68644       4.11564       3.41405       2.70266       1.98214       1.38668      0.922211      0.572601      0.340499      0.183106     0.0940402     0.0459871     0.0196567    0.00797796    0.00288635   0.000900111   0.000247996   5.54499e-05   8.54652e-06       0.00000       0.00000       0.00000       0.00000       0.00000       0.00000       0.00000       0.00000       0.00000       0.00000       0.00000       0.00000       0.00000       0.00000
  11  22 3730.9804    2.0742  4.8036 12.5830 -0.0004  0.0329   0.0129   0.0889    0.0401   0.0000   436.3444       42.1920       17.5495       10.8819     -0.771169       10.6393     -0.548972      -1.22507       3.12098      -1.07384     -0.577815     -0.680414      0.193575    -0.0234019    -0.0835820    -0.0376194    0.00265289   -0.00106920   -0.00237333  -3.66311e-05   1.82105e-05   2.36134e-05       0.00000       0.00000       0.00000       0.00000       0.00000       0.00000       0.00000       0.00000       0.00000       0.00000       0.00000       0.00000       0.00000       0.00000       4.79572       5.81111       6.05991       5.81550       5.11130       4.23520       3.33005       2.52125       1.74007       1.15170      0.711153      0.420757      0.232645      0.119945     0.0581601     0.0251341     0.0101497    0.00362103    0.00115541   0.000320501   6.89656e-05   1.05299e-05       0.00000       0.00000       0.00000       0.00000       0.00000       0.00000       0.00000       0.00000       0.00000       0.00000       0.00000       0.00000       0.00000       0.00000
  11  23 3871.1267    1.7330  6.3816 12.2856 -0.0005  0.0402   0.0100   0.1122    0.0364   0.0000   437.2629       26.3092       9.45533       11.9319      -5.18932      -7.79926       9.04001       1.61516      -4.64442      -5.11305       1.92026     -0.860291     -0.444899    -0.0837623   -0.00117804    -0.0155541    -0.0118506   -0.00164453    0.00229796  -0.000861165   1.11332e-05   7.46807e-06       0.00000       0.00000       0.00000       0.00000       0.00000       0.00000       0.00000       0.00000       0.00000       0.00000       0.00000       0.00000       0.00000       0.00000       5.78949       7.19921       7.36752       7.11894       6.31290       5.20559       4.10113       3.02987       2.13986       1.41556      0.887417      0.520855      0.289397      0.147760     0.0709657     0.0309118     0.0125399    0.00450072    0.00144941   0.000396692   8.89951e-05   1.34829e-05       0.00000       0.00000       0.00000       0.00000       0.00000       0.00000       0.00000       0.00000       0.00000       0.00000       0.00000       0.00000       0.00000       0.00000
  11  24 4011.1812    1.4468  8.2260 12.0232  0.0000  0.0492   0.0078   0.1392    0.0324   0.0000   429.5523       29.6086       15.3084      -2.03668      -7.59284       19.6843      -5.51199      -6.13941      -4.15091       2.10997       1.81186     -0.805044      0.270211     -0.257212     0.0198259    -0.0255516    -0.0140524    0.00416998  -0.000993106   0.000107669   5.19465e-05   9.54482e-06       0.00000       0.00000       0.00000       0.00000       0.00000       0.00000       0.00000       0.00000       0.00000       0.00000       0.00000       0.00000       0.00000       0.00000       7.00099       8.73554       8.83806       8.56054       7.61501       6.37803       5.05978       3.78694       2.66758       1.77164       1.09338      0.652865      0.357168      0.186377     0.0877598     0.0390665     0.0155075    0.00570589    0.00179561   0.000498904   0.000110190   1.68391e-05       0.00000       0.00000       0.00000       0.00000       0.00000       0.00000       0.00000       0.00000       0.00000       0.00000       0.00000       0.00000       0.00000       0.00000
  11  25 4151.4620    1.2143 10.4004 11.7930 -0.0003  0.0613   0.0064   0.1727    0.0296   0.0000   448.2072       28.6418      -15.4874       17.6481       27.6902      -10.9781      0.227527       2.51354      -1.72241       1.24701       1.49510      0.416731      0.524863    -0.0298918     0.0256682    0.00656396     0.0221707    0.00559863   -0.00346125   0.000211465  -3.02715e-05  -6.36755e-06       0.00000       0.00000       0.00000       0.00000       0.00000       0.00000       0.00000       0.00000       0.00000       0.00000       0.00000       0.00000       0.00000       0.00000       8.51229       10.7632       11.0155       10.5938       9.46198       7.89597       6.28945       4.72476       3.29163       2.22871       1.36765      0.821616      0.452750      0.233605      0.113658     0.0494752     0.0202268    0.00733761    0.00230525   0.000650707   0.000141768   2.13487e-05       0.00000       0.00000       0.00000       0.00000       0.00000       0.00000       0.00000       0.00000       0.00000       0.00000       0.00000       0.00000       0.00000       0.00000
  11  26 4292.0841    1.0155 12.7995 11.7428 -0.0001  0.0770   0.0056   0.2219    0.0258   0.0000   430.1044       21.9560       5.74896       9.65820       17.2151       5.01578      -9.79392      -14.0601       1.46528    -0.0338999       2.23696      -1.62751     -0.505920     -0.156134    -0.0989340     0.0736784   -0.00828992    0.00244444    0.00170417   0.000704543  -0.000137328  -3.44306e-05       0.00000       0.00000       0.00000       0.00000       0.00000       0.00000       0.00000       0.00000       0.00000       0.00000       0.00000       0.00000       0.00000       0.00000       10.7333       13.4441       13.9312       13.2312       11.9990       9.97178       7.96561       5.94390       4.19203       2.82141       1.75491       1.04720      0.577885      0.296737      0.144933     0.0628166     0.0258653    0.00937178    0.00298412   0.000829133   0.000180810   2.62789e-05       0.00000       0.00000       0.00000       0.00000       0.00000       0.00000       0.00000       0.00000       0.00000       0.00000       0.00000       0.00000       0.00000       0.00000
  11  27 4432.9562    0.8520 15.1134 11.6799 -0.0001  0.0971   0.0048   0.2776    0.0229   0.0000   455.5644       9.34840       7.48109       18.3542      -7.74311      -9.35105       10.0123      -2.99332      -4.54159       2.75101       1.90576      0.753972      0.301602      0.122800    -0.0372119    -0.0628764     0.0101381   -0.00631304   0.000526491   7.77125e-05   0.000270094  -5.59798e-05       0.00000       0.00000       0.00000       0.00000       0.00000       0.00000       0.00000       0.00000       0.00000       0.00000       0.00000       0.00000       0.00000       0.00000       13.3529       16.7822       17.4337       16.6892       14.9554       12.5778       10.0320       7.51227       5.37554       3.57857       2.24249       1.33952      0.748842      0.394505      0.184394     0.0841455     0.0333482     0.0122964    0.00389447    0.00105611   0.000229072   3.36785e-05       0.00000       0.00000       0.00000       0.00000       0.00000       0.00000       0.00000       0.00000       0.00000       0.00000       0.00000       0.00000       0.00000       0.00000
  11  28 4573.8339    0.6883 18.0221 11.6433 -0.0002  0.1286   0.0039   0.3532    0.0192   0.0000   439.8144       56.5529      -25.1513      0.312017       2.59756       5.49724       9.17365      -10.8212       4.58421      -9.76792       1.93704       4.56840      -1.14866     -0.351597    -0.0460127     0.0494912    -0.0116426    0.00533667    0.00114988   -0.00135503   0.000742710   6.40774e-05       0.00000       0.00000       0.00000       0.00000       0.00000       0.00000       0.00000       0.00000       0.00000       0.00000       0.00000       0.00000       0.00000       0.00000       17.4813       22.1426       22.9479       21.9682       19.8304       16.6891       13.2587       10.0443       7.18540       4.80702       3.03797       1.82980       1.02105      0.532444      0.259248      0.113218     0.0460824     0.0167224    0.00531369    0.00143675   0.000307233   4.50717e-05       0.00000       0.00000       0.00000       0.00000       0.00000       0.00000       0.00000       0.00000       0.00000       0.00000       0.00000       0.00000       0.00000       0.00000
  12   7 1660.2419    0.2346  0.1361 11.6443 -0.0101  0.0064   0.0088   0.0136    0.0186   0.0000   436.7482     -0.172453       11.1317       2.16819      -1.77713     -0.263810      0.869894    -0.0492308     -0.706354     -0.415628      0.203548    -0.0833466    -0.0796336    -0.0457086    -0.0127886    0.00969152    0.00253798   -0.00201989  -0.000220340  -9.18075e-05   0.000145231  -2.82267e-05   1.09226e-06  -7.81231e-07       0.00000       0.00000       0.00000       0.00000       0.00000       0.00000       0.00000       0.00000       0.00000       0.00000       0.00000       0.00000      0.815017      0.927012       1.06280       1.04120      0.853526      0.793014      0.635190      0.461353      0.363052      0.246687      0.158164     0.0997616     0.0583213     0.0334287     0.0167321    0.00829292    0.00374625    0.00164355   0.000635319   0.000222349   6.28623e-05   1.60129e-05   3.11251e-06   4.92595e-07       0.00000       0.00000       0.00000       0.00000       0.00000       0.00000       0.00000       0.00000       0.00000       0.00000       0.00000       0.00000
  12   8 1805.7946    0.3670  0.2765 11.6565 -0.0043  0.0080   0.0083   0.0180    0.0236   0.0000   436.8553     -0.774613       10.8434      -1.25637     -0.610269      0.209646       1.21174      0.360100     -0.164178     0.0933715      0.104175    -0.0222838    -0.0418509   -0.00510249    0.00358043    0.00498631   -0.00750372   6.08688e-05  -0.000328433   6.61389e-05  -9.22093e-05  -2.65539e-05  -6.16604e-06   1.22905e-07       0.00000       0.00000       0.00000       0.00000       0.00000       0.00000       0.00000       0.00000       0.00000       0.00000       0.00000       0.00000       1.03471       1.28407       1.36520       1.25429       1.18877      0.984625      0.786337      0.641975      0.439491      0.306915      0.201372      0.117610     0.0729405     0.0389995     0.0209852    0.00983666    0.00465365    0.00186453   0.000729696   0.000235027   8.10459e-05   2.15412e-05   4.22560e-06   6.04281e-07       0.00000       0.00000       0.00000       0.00000       0.00000       0.00000       0.00000       0.00000       0.00000       0.00000       0.00000       0.00000
  12   9 1949.9920    0.5221  0.4126 11.7075 -0.0012  0.0092   0.0096   0.0226    0.0312   0.0000   438.1747     -0.322407       11.7545      0.824259      -1.10265       2.14169     -0.963428     -0.849631      0.134007      0.430183    -0.0423346     0.0746982    -0.0722797    -0.0660369     0.0206873    -0.0123530    0.00153284   0.000881977  -3.01165e-05   0.000113514  -6.34953e-05  -1.81714e-05   7.28246e-07  -2.35265e-07       0.00000       0.00000       0.00000       0.00000       0.00000       0.00000       0.00000       0.00000       0.00000       0.00000       0.00000       0.00000       1.17813       1.49197       1.51667       1.57788       1.30289       1.10113      0.942380      0.715192      0.508799      0.336644      0.229262      0.147190     0.0793942     0.0432306     0.0232238     0.0125769    0.00550732    0.00232548   0.000835938   0.000294205   8.39409e-05   2.14645e-05   4.88125e-06   7.83251e-07       0.00000       0.00000       0.00000       0.00000       0.00000       0.00000       0.00000       0.00000       0.00000       0.00000       0.00000       0.00000
  12  10 2093.6528    0.7306  0.5393 11.8311 -0.0025  0.0100   0.0118   0.0250    0.0406   0.0000   440.5811      -1.34955       9.37088       1.11731    -0.0185658     -0.217353      -1.23684     -0.287880      0.401225     -0.880207     0.0573752     0.0400911      0.154513     0.0417314    -0.0228491    0.00867534    0.00337874   -0.00177870   -0.00274146   0.000159958   6.43856e-05  -2.58845e-05  -1.54151e-06   1.25893e-06       0.00000       0.00000       0.00000       0.00000       0.00000       0.00000       0.00000       0.00000       0.00000       0.00000       0.00000       0.00000       1.28298       1.58603       1.64018       1.55535       1.43537       1.24426      0.986933      0.757761      0.548551      0.375839      0.258067      0.157387     0.0917530     0.0495928     0.0257859     0.0123933    0.00577949    0.00233639   0.000902638   0.000310006   9.84661e-05   2.47208e-05   5.16593e-06   7.57591e-07       0.00000       0.00000       0.00000       0.00000       0.00000       0.00000       0.00000       0.00000       0.00000       0.00000       0.00000       0.00000
  12  11 2235.8588    0.9926  0.7193 12.1701  0.0004  0.0112   0.0138   0.0284    0.0529   0.0000   436.1136      0.586118       8.92397       2.89028      -1.36299      0.155156     -0.864858      -1.03739       1.10779     -0.422348    -0.0710204     -0.146039     0.0722374    -0.0228020    0.00987475     0.0181595   -0.00882929    0.00257031  -0.000593431   0.000258623  -5.22533e-05  -5.88310e-07   4.97818e-06   2.90172e-08       0.00000       0.00000       0.00000       0.00000       0.00000       0.00000       0.00000       0.00000       0.00000       0.00000       0.00000       0.00000       1.51351       1.85437       1.90221       1.87981       1.67876       1.41750       1.14672      0.863757      0.636750      0.432819      0.289998      0.172686      0.104893     0.0577645     0.0299907     0.0139932    0.00660555    0.00267122    0.00102830   0.000339572   0.000107360   2.64723e-05   5.80120e-06   8.60545e-07       0.00000       0.00000       0.00000       0.00000       0.00000       0.00000       0.00000       0.00000       0.00000       0.00000       0.00000       0.00000
  12  12 2376.3421    1.3102  0.8240 12.5901  0.0012  0.0125   0.0172   0.0311    0.0657   0.0000   440.2285       2.52704       10.6127       3.74237       1.08616     0.0493218     -0.118594      -1.49143      0.780842      0.386717     -0.268308   0.000332614     -0.165935     0.0433607     0.0367826    -0.0358386    -0.0189019   0.000231113   0.000373283  -0.000244336  -0.000135061  -4.01928e-05   1.08583e-06  -9.80032e-07       0.00000       0.00000       0.00000       0.00000       0.00000       0.00000       0.00000       0.00000       0.00000       0.00000       0.00000       0.00000       1.59496       1.97822       1.98612       2.11771       1.72283       1.52735       1.27776      0.990814      0.683870      0.493697      0.317254      0.204018      0.112945     0.0647531     0.0329228     0.0169573    0.00775139    0.00330501    0.00119373   0.000412392   0.000113674   3.12800e-05   6.42926e-06   1.09826e-06       0.00000       0.00000       0.00000       0.00000       0.00000       0.00000       0.00000       0.00000       0.00000       0.00000       0.00000       0.00000
  12  13 2515.4992    1.7671  0.9357 12.8089 -0.0017  0.0128   0.0219   0.0329    0.0944   0.0000   440.4390       2.26007       14.2692      -1.04431      0.679293     -0.489272       1.00820      -2.11340      -1.20962     -0.888225     -0.154756     -0.150378     0.0198100     -0.145194     0.0450645    0.00782211  -0.000385577  -0.000489394   -0.00132299  -3.30474e-05   0.000281461  -4.99591e-05   1.54745e-06  -9.69232e-07       0.00000       0.00000       0.00000       0.00000       0.00000       0.00000       0.00000       0.00000       0.00000       0.00000       0.00000       0.00000       1.66224       2.09365       2.23538       2.10090       1.90738       1.60199       1.30072      0.991641      0.734863      0.494691      0.316155      0.201072      0.117347     0.0630413     0.0340456     0.0170832    0.00728980    0.00311067    0.00122103   0.000423651   0.000129767   3.36841e-05   7.11901e-06   1.00596e-06       0.00000       0.00000       0.00000       0.00000       0.00000       0.00000       0.00000       0.00000       0.00000       0.00000       0.00000       0.00000
  12  14 2654.6578    2.2108  0.9363 13.3776 -0.0020  0.0125   0.0273   0.0338    0.0902   0.0000   439.2794       10.5977       10.4274      0.344526      0.173570      -2.57519      -1.29264      -2.39644     -0.216872      -1.25897     -0.332091     -0.366301     0.0572315     -0.107778     0.0227347   -0.00414423    0.00466387  -0.000644836  -0.000464186  -0.000359858   4.37202e-05  -1.85219e-05  -1.51658e-05   2.45287e-07       0.00000       0.00000       0.00000       0.00000       0.00000       0.00000       0.00000       0.00000       0.00000       0.00000       0.00000       0.00000       1.66890       2.06166       2.13324       2.10458       1.86781       1.58001       1.28055      0.964345      0.695436      0.487972      0.321194      0.194034      0.116571     0.0649879     0.0334109     0.0155529    0.00744416    0.00305284    0.00117187   0.000388719   0.000120010   3.08621e-05   6.61131e-06   9.85864e-07       0.00000       0.00000       0.00000       0.00000       0.00000       0.00000       0.00000       0.00000       0.00000       0.00000       0.00000       0.00000
  12  15 2794.5707    2.8471  0.8645 14.0380 -0.0003  0.0120   0.0361   0.0300    0.0755   0.0000   439.0788       8.81375       11.5169       6.67420      -3.04435       2.15284      -1.22110      -1.94647     0.0138008     0.0667203    -0.0612953     -0.326759     -0.167199    -0.0849305    -0.0288602    0.00323732    0.00209510   -0.00298857  -0.000872785  -1.00568e-06   0.000125633  -1.81125e-05  -5.17340e-06  -1.00723e-06       0.00000       0.00000       0.00000       0.00000       0.00000       0.00000       0.00000       0.00000       0.00000       0.00000       0.00000       0.00000       1.63712       1.99840       2.00119       1.96441       1.78825       1.55557       1.24377      0.964562      0.704258      0.484151      0.318385      0.198368      0.115028     0.0630222     0.0324332     0.0156975    0.00695564    0.00288166    0.00109395   0.000381590   0.000116804   3.01098e-05   6.26571e-06   9.53924e-07       0.00000       0.00000       0.00000       0.00000       0.00000       0.00000       0.00000       0.00000       0.00000       0.00000       0.00000       0.00000
  12  16 2934.4530    3.4658  0.8835 14.1589 -0.0014  0.0117   0.0426   0.0297    0.0832   0.0000   438.6338       13.3140       12.8889       3.58395      -1.76287      -3.00939      0.428587     0.0262455       1.62368      -1.91996     -0.140262     0.0859373      0.197504     0.0674174    -0.0142727    0.00945716   -0.00163566  -0.000117539    0.00156245   0.000167605   0.000145535  -4.56880e-05   3.73913e-06  -3.41754e-07       0.00000       0.00000       0.00000       0.00000       0.00000       0.00000       0.00000       0.00000       0.00000       0.00000       0.00000       0.00000       1.56842       1.93609       2.03091       1.91846       1.72225       1.52390       1.19899      0.924842      0.668720      0.465409      0.304056      0.186881      0.109219     0.0594542     0.0310708     0.0145188    0.00690635    0.00278272    0.00110574   0.000379473   0.000117477   2.99909e-05   6.06211e-06   9.14666e-07       0.00000       0.00000       0.00000       0.00000       0.00000       0.00000       0.00000       0.00000       0.00000       0.00000       0.00000       0.00000
  12  17 3073.9866    3.8152  0.8833 14.6620 -0.0002  0.0120   0.0475   0.0308    0.0723   0.0000   439.7642       13.3725       9.30392       5.60242      -3.93628     -0.483054     -0.859153      -2.35104      0.355531      -1.94843     0.0211358     -0.245641     0.0998254    -0.0339100     0.0202469    -0.0218709     0.0106377    0.00361096   -0.00140665   0.000383904   0.000193347   1.86839e-05  -4.50088e-06   1.98912e-07       0.00000       0.00000       0.00000       0.00000       0.00000       0.00000       0.00000       0.00000       0.00000       0.00000       0.00000       0.00000       1.66410       1.99465       2.03734       1.99051       1.76365       1.54327       1.26872      0.970309      0.726057      0.488834      0.313586      0.193661      0.113048     0.0610501     0.0323343     0.0156958    0.00691355    0.00285960    0.00111251   0.000380164   0.000113641   2.80736e-05   6.10533e-06   9.12916e-07       0.00000       0.00000       0.00000       0.00000       0.00000       0.00000       0.00000       0.00000       0.00000       0.00000       0.00000       0.00000
  12  18 3213.3780    3.7575  1.2569 14.3725 -0.0004  0.0147   0.0404   0.0387    0.0832   0.0000   435.0674       18.7004       14.6824       3.55515      -3.45760     -0.320841      -2.38584      -2.57022      0.107322     -0.293446      0.572575     -0.468201     -0.137749     0.0915317     0.0157602    -0.0114505    0.00369490   -0.00440200  -0.000541697   0.000254071   0.000136848  -3.56826e-05  -3.30039e-06   1.03992e-06       0.00000       0.00000       0.00000       0.00000       0.00000       0.00000       0.00000       0.00000       0.00000       0.00000       0.00000       0.00000       1.95223       2.40515       2.49034       2.40853       2.16414       1.87295       1.48995       1.18426      0.864625      0.575393      0.380392      0.236659      0.135978     0.0760355     0.0396005     0.0195614    0.00869663    0.00357970    0.00134272   0.000482349   0.000147777   3.76979e-05   7.79792e-06   1.17394e-06       0.00000       0.00000       0.00000       0.00000       0.00000       0.00000       0.00000       0.00000       0.00000       0.00000       0.00000       0.00000
  12  19 3352.8354    3.2694  1.6562 14.2172 -0.0024  0.0177   0.0313   0.0454    0.0577   0.0000   443.4551       24.0085       16.1558       5.00334     -0.207384       2.39526      -1.52019     -0.382472     -0.478154      -1.81248     -0.630823     -0.785738      0.383417    -0.0770277    -0.0367113     0.0276292   -0.00495993   -0.00460071   -0.00315072   0.000379115   0.000131382  -2.88560e-05   2.57081e-06  -4.11304e-06       0.00000       0.00000       0.00000       0.00000       0.00000       0.00000       0.00000       0.00000       0.00000       0.00000       0.00000       0.00000       2.38624       2.93048       2.97840       2.85663       2.54514       2.26452       1.84523       1.47474       1.07451      0.711469      0.470700      0.290779      0.166071     0.0894234     0.0475322     0.0239567     0.0104443    0.00435497    0.00164201   0.000577683   0.000178752   4.49528e-05   9.30259e-06   1.41680e-06       0.00000       0.00000       0.00000       0.00000       0.00000       0.00000       0.00000       0.00000       0.00000       0.00000       0.00000       0.00000
  12  20 3492.5730    2.8628  2.5495 13.5083 -0.0012  0.0216   0.0224   0.0566    0.0482   0.0000   440.0828       20.4486       4.58568       8.35749      -2.15661     -0.376072      -2.37196    -0.0692027       1.42961      -2.78283     -0.551423      -1.00185    0.00433444    -0.0426080     -0.118125    -0.0492311   -0.00126335     0.0100176    0.00181835   0.000704257   0.000258634  -4.88538e-05  -1.47278e-06  -5.22910e-07       0.00000       0.00000       0.00000       0.00000       0.00000       0.00000       0.00000       0.00000       0.00000       0.00000       0.00000       0.00000       2.92810       3.64221       3.73228       3.66907       3.24995       2.78598       2.26499       1.72942       1.24985      0.876003      0.558287      0.345241      0.202905      0.112824     0.0584046     0.0278196     0.0128279    0.00532777    0.00205020   0.000694843   0.000208585   5.52796e-05   1.16451e-05   1.75144e-06       0.00000       0.00000       0.00000       0.00000       0.00000       0.00000       0.00000       0.00000       0.00000       0.00000       0.00000       0.00000
  12  21 3632.6748    2.3459  3.7739 12.9634 -0.0006  0.0273   0.0155   0.0726    0.0393   0.0000   434.1096       19.5011       12.0503       4.51225       1.36989      -2.21077      -1.29409      -5.31558      -1.85474     -0.757837      0.402080      -1.15577    -0.0664269     -0.128293    0.00144325     0.0435249    -0.0155378   0.000567857   -0.00312839    0.00106133   0.000197526  -0.000131332  -1.91379e-05   1.80827e-06       0.00000       0.00000       0.00000       0.00000       0.00000       0.00000       0.00000       0.00000       0.00000       0.00000       0.00000       0.00000       3.67569       4.59454       4.65140       4.54970       4.08314       3.53106       2.84167       2.19280       1.56800       1.09562      0.716779      0.443790      0.256203      0.141765     0.0725168     0.0351569     0.0160015    0.00668493    0.00252766   0.000874185   0.000266098   7.08691e-05   1.47126e-05   2.22197e-06       0.00000       0.00000       0.00000       0.00000       0.00000       0.00000       0.00000       0.00000       0.00000       0.00000       0.00000       0.00000
  12  22 3772.7124    1.9487  5.3386 12.5470 -0.0000  0.0346   0.0113   0.0919    0.0347   0.0000   444.3588       26.2319       3.69522       3.25058    -0.0772198      0.104057       1.44059      -7.78355      0.747382     -0.863148      0.683090     -0.558639      0.745609     0.0166210     -0.112997     0.0466180     0.0395754    0.00590751    0.00251924   -0.00131293  -0.000281291   0.000162547  -2.12603e-05  -1.71663e-06       0.00000       0.00000       0.00000       0.00000       0.00000       0.00000       0.00000       0.00000       0.00000       0.00000       0.00000       0.00000       4.44542       5.62282       5.76526       5.64655       5.12146       4.35765       3.53898       2.72742       1.99417       1.37593      0.893190      0.560626      0.326061      0.183803     0.0945259     0.0465973     0.0207858    0.00879628    0.00331148    0.00116814   0.000351369   9.35064e-05   1.98891e-05   2.90653e-06       0.00000       0.00000       0.00000       0.00000       0.00000       0.00000       0.00000       0.00000       0.00000       0.00000       0.00000       0.00000
  12  23 3913.1127    1.6487  6.9850 12.1992  0.0001  0.0413   0.0088   0.1136    0.0331   0.0000   445.5030       24.1420       8.93747      -11.3006      0.935140      -2.48726      -6.64434      -1.20393     -0.270184     -0.273328      0.228170      0.303450     -0.313684    -0.0925835     -0.183333    -0.0150624    0.00749930    -0.0112690   -0.00480677  -0.000631733   0.000329636   0.000221369  -2.74400e-05   2.76708e-06       0.00000       0.00000       0.00000       0.00000       0.00000       0.00000       0.00000       0.00000       0.00000       0.00000       0.00000       0.00000       5.42399       6.75625       6.98821       6.82782       6.16043       5.25315       4.29525       3.30979       2.44168       1.65622       1.08107      0.671258      0.391434      0.219833      0.113833     0.0558858     0.0250212     0.0104930    0.00396145    0.00139315   0.000423098   0.000110165   2.36013e-05   3.39733e-06       0.00000       0.00000       0.00000       0.00000       0.00000       0.00000       0.00000       0.00000       0.00000       0.00000       0.00000       0.00000
  12  24 4053.6897    1.3753  8.8187 12.0109  0.0000  0.0504   0.0072   0.1421    0.0296   0.0000   444.2093       37.9133       21.5963       13.2944      -9.07168       6.57955     -0.403360      -4.15453       1.90661      0.291884      0.325408     -0.761846     -0.450743     0.0562112      0.132358     0.0907330    -0.0241368    0.00152611   -0.00423129   -0.00383615   0.000197038   3.39453e-05  -3.46633e-05  -8.02253e-07       0.00000       0.00000       0.00000       0.00000       0.00000       0.00000       0.00000       0.00000       0.00000       0.00000       0.00000       0.00000       6.49885       8.16594       8.38597       8.32593       7.38853       6.42630       5.18835       4.04415       2.93329       2.04975       1.33092      0.826416      0.489308      0.277933      0.141747     0.0709080     0.0312995     0.0136104    0.00504372    0.00175539   0.000527178   0.000138669   2.86105e-05   4.29472e-06       0.00000       0.00000       0.00000       0.00000       0.00000       0.00000       0.00000       0.00000       0.00000       0.00000       0.00000       0.00000
  12  25 4194.4512    1.1381 11.1769 11.8609 -0.0006  0.0640   0.0060   0.1834    0.0264   0.0000   438.4052       28.7180       4.68800       7.79384       4.94621      -1.61460      -3.44859       1.85986     -0.640475     -0.436361       1.27365     -0.492853     -0.351211     -0.722539     -0.197880    -0.0433311    -0.0561066   -0.00934847    0.00173943    0.00541510  -0.000853403  -0.000179818   4.73386e-05   1.03728e-05       0.00000       0.00000       0.00000       0.00000       0.00000       0.00000       0.00000       0.00000       0.00000       0.00000       0.00000       0.00000       8.22206       10.3568       10.7831       10.4480       9.46699       8.13533       6.67284       5.16264       3.74872       2.61353       1.72205       1.06527      0.629286      0.352435      0.181999     0.0901154     0.0406708     0.0174070    0.00655341    0.00226610   0.000691805   0.000180978   3.75805e-05   5.35807e-06       0.00000       0.00000       0.00000       0.00000       0.00000       0.00000       0.00000       0.00000       0.00000       0.00000       0.00000       0.00000
  12  26 4335.6719    0.9569 13.3352 11.7925 -0.0001  0.0799   0.0052   0.2297    0.0233   0.0000   427.7680       30.3906       38.1949       21.3077       6.26668       5.38762    -0.0534912      -13.5789     -0.178721       1.55394     -0.868404      -1.85098     -0.190689     -0.329304     -0.275963      0.160924    -0.0164922    -0.0119578   0.000515220    0.00224820    0.00125294  -0.000199425   5.54555e-05  -2.42801e-06       0.00000       0.00000       0.00000       0.00000       0.00000       0.00000       0.00000       0.00000       0.00000       0.00000       0.00000       0.00000       10.1455       12.9015       13.2861       12.9767       11.8608       10.1915       8.26674       6.48467       4.72104       3.28242       2.17614       1.35890      0.800214      0.448177      0.234693      0.114302     0.0525625     0.0217946    0.00832991    0.00288307   0.000886326   0.000231046   4.75113e-05   6.82967e-06       0.00000       0.00000       0.00000       0.00000       0.00000       0.00000       0.00000       0.00000       0.00000       0.00000       0.00000       0.00000
  12  28 4617.9700    0.6437 18.3531 11.6619 -0.0003  0.1340   0.0036   0.3573    0.0171   0.0000   428.1454       85.7452       29.2548      -50.5456      -1.82206      -6.61695      -8.29341      -9.30086      -1.00805      -5.59591      -3.95177       2.81187     -0.254363      -1.20193     0.0957703     -0.482073    0.00774463     0.0843539    0.00551924   -0.00929961  -0.000171382   0.000552782  -0.000114967  -2.62350e-06       0.00000       0.00000       0.00000       0.00000       0.00000       0.00000       0.00000       0.00000       0.00000       0.00000       0.00000       0.00000       16.4542       21.1485       21.9307       21.5308       19.8343       16.8737       13.8871       10.7636       8.02594       5.56752       3.73302       2.35942       1.40171      0.791963      0.413066      0.208495     0.0920519     0.0397567     0.0148688    0.00520255    0.00156999   0.000400999   8.32467e-05   1.16648e-05       0.00000       0.00000       0.00000       0.00000       0.00000       0.00000       0.00000       0.00000       0.00000       0.00000       0.00000       0.00000
  13   7 1692.3697    0.2749  0.1578 11.6445 -0.0035  0.0064   0.0086   0.0125    0.0183   0.0000   437.4520     -0.838599       13.6363       1.25883     -0.318511      0.395181      0.880824     0.0644106      0.211954     -0.233187     -0.345126     0.0228794      0.169357    -0.0532742    -0.0359208   -0.00394400   -0.00206763    0.00447022   -0.00127797  -0.000331719   0.000188354   4.14902e-05  -4.33881e-05  -2.14109e-06   6.51370e-08  -1.74819e-07       0.00000       0.00000       0.00000       0.00000       0.00000       0.00000       0.00000       0.00000       0.00000       0.00000      0.718369      0.895201      0.984545      0.965749      0.915984      0.720583      0.643580      0.513385      0.347020      0.270078      0.184794      0.116911     0.0746310     0.0438868     0.0237653     0.0130719    0.00633533    0.00313606    0.00130860   0.000538574   0.000176282   5.81211e-05   1.80769e-05   4.77591e-06   9.39377e-07   1.28149e-07       0.00000       0.00000       0.00000       0.00000       0.00000       0.00000       0.00000       0.00000       0.00000       0.00000
  13   8 1838.6614    0.4179  0.2797 11.6766 -0.0010  0.0072   0.0090   0.0179    0.0235   0.0000   438.1307       1.22195       12.5315      0.814388     -0.804659     -0.398438       1.14466     -0.299417      0.171149      0.297005    -0.0193096     0.0463824      0.121664     0.0720806    -0.0185928   -0.00272117     0.0130392   0.000105870  -0.000150839   0.000718406   0.000161645   9.88842e-05  -2.70286e-05  -8.80387e-07   2.39638e-06  -1.35625e-07       0.00000       0.00000       0.00000       0.00000       0.00000       0.00000       0.00000       0.00000       0.00000       0.00000      0.851029       1.12627       1.14499       1.13617       1.01255      0.879106      0.726409      0.575342      0.432810      0.307277      0.199886      0.132201     0.0771261     0.0468149     0.0273376     0.0130578    0.00697348    0.00306756    0.00141122   0.000497080   0.000203448   6.55020e-05   1.87149e-05   4.89600e-06   1.00394e-06   1.53225e-07       0.00000       0.00000       0.00000       0.00000       0.00000       0.00000       0.00000       0.00000       0.00000       0.00000
  13   9 1983.8424    0.5634  0.4673 11.7513 -0.0021  0.0094   0.0093   0.0231    0.0317   0.0000   435.6921       2.26612       12.3882     -0.250291      -1.29280      -1.86012      -1.31379     0.0237307     -0.359632     0.0570537     0.0215350      0.348411    0.00162478    -0.0351437     0.0415444   -0.00130321    0.00672177    0.00336412   0.000815199   0.000610220  -0.000127733   1.34108e-05   9.81544e-06   3.86813e-06  -4.28217e-07   2.69319e-07       0.00000       0.00000       0.00000       0.00000       0.00000       0.00000       0.00000       0.00000       0.00000       0.00000       1.10994       1.36655       1.41806       1.41100       1.27176       1.14368      0.948977      0.702653      0.548050      0.389315      0.266003      0.179180      0.107417     0.0642522     0.0339795     0.0183271    0.00883867    0.00406643    0.00174602   0.000717474   0.000257263   8.82403e-05   2.35219e-05   5.87289e-06   1.24557e-06   1.79239e-07       0.00000       0.00000       0.00000       0.00000       0.00000       0.00000       0.00000       0.00000       0.00000       0.00000
  13  10 2128.5132    0.7870  0.5999 11.8665 -0.0004  0.0102   0.0115   0.0250    0.0434   0.0000   437.4561       1.17046       13.1433       1.04341       1.30131      -1.14814       1.01051    -0.0904376     -0.261221    -0.0577355     -0.123292   -0.00442281     0.0177099   -0.00443969    -0.0110718     0.0220274    0.00642831  -0.000566511   -0.00250103  -0.000196310  -0.000211769  -4.54117e-05  -2.66623e-05   1.18158e-05  -6.90883e-07  -5.46518e-07       0.00000       0.00000       0.00000       0.00000       0.00000       0.00000       0.00000       0.00000       0.00000       0.00000       1.24801       1.56638       1.59335       1.58959       1.44088       1.24785       1.06394      0.786623      0.616399      0.423322      0.301250      0.188533      0.118684     0.0686644     0.0376177     0.0197339    0.00954957    0.00443689    0.00190554   0.000771967   0.000274555   9.00017e-05   2.64166e-05   6.14062e-06   1.40880e-06   1.96913e-07       0.00000       0.00000       0.00000       0.00000       0.00000       0.00000       0.00000       0.00000       0.00000       0.00000
  13  11 2271.1498    1.0916  0.7368 12.2233  0.0001  0.0109   0.0142   0.0275    0.0548   0.0000   439.1386     -0.684797       11.9795      0.128136      -1.31481      0.662670      0.616625     -0.169745      0.438658     -0.449548      0.341177     0.0495723     -0.162977     0.0525202    0.00390111   -0.00522544    0.00109253  -9.00277e-05   7.95125e-05  -0.000578907  -0.000133565  -5.76948e-05  -1.14835e-06  -5.62573e-06   3.32425e-07  -2.25509e-07       0.00000       0.00000       0.00000       0.00000       0.00000       0.00000       0.00000       0.00000       0.00000       0.00000       1.36034       1.69344       1.70943       1.71131       1.56219       1.38182       1.12778      0.859959      0.662834      0.470029      0.323831      0.206296      0.127405     0.0757504     0.0421195     0.0215017     0.0100886    0.00491272    0.00199582   0.000824303   0.000295061   9.84045e-05   2.83596e-05   6.87590e-06   1.45952e-06   2.12796e-07       0.00000       0.00000       0.00000       0.00000       0.00000       0.00000       0.00000       0.00000       0.00000       0.00000
  13  12 2411.8261    1.3904  0.9595 12.6225 -0.0026  0.0125   0.0167   0.0333    0.0695   0.0000   438.8939       2.33148       13.8275      -1.72169       3.10015      -1.35175      -2.57533      0.362286     -0.540339     -0.518772     0.0468416     -0.130862      0.258261      0.115388     0.0766443    -0.0308585     0.0123916    0.00385092   0.000509861   0.000107519   0.000162011  -0.000107156   6.20501e-06  -9.51557e-06   5.09036e-07  -9.53447e-08       0.00000       0.00000       0.00000       0.00000       0.00000       0.00000       0.00000       0.00000       0.00000       0.00000       1.56772       1.91819       2.00372       1.99849       1.80739       1.57415       1.28339       1.02049      0.756542      0.537531      0.364329      0.242210      0.149040     0.0840341     0.0477325     0.0247779     0.0123992    0.00575460    0.00239500   0.000941471   0.000352771   0.000113057   3.32173e-05   8.27627e-06   1.62653e-06   2.37090e-07       0.00000       0.00000       0.00000       0.00000       0.00000       0.00000       0.00000       0.00000       0.00000       0.00000
  13  13 2551.7465    1.8866  0.9289 13.1439 -0.0022  0.0123   0.0227   0.0319    0.0785   0.0000   438.0529       5.67890       12.4477       3.91472      -3.53054     -0.579078     -0.383888     -0.967148     -0.292238     -0.550450      0.298909    -0.0588792    -0.0317394     -0.120941   -0.00405559     0.0254908   -0.00253811   0.000486027    0.00238074   0.000301415  -0.000201501  -5.88393e-05   1.30353e-05   1.28481e-05  -5.32413e-07   7.83579e-08       0.00000       0.00000       0.00000       0.00000       0.00000       0.00000       0.00000       0.00000       0.00000       0.00000       1.53159       1.93606       1.99943       2.00630       1.78682       1.57776       1.24754      0.997580      0.730007      0.534219      0.357521      0.228484      0.142023     0.0843475     0.0474765     0.0241271     0.0119009    0.00543620    0.00238810   0.000935211   0.000346398   0.000111681   3.31479e-05   8.31690e-06   1.58961e-06   2.46338e-07       0.00000       0.00000       0.00000       0.00000       0.00000       0.00000       0.00000       0.00000       0.00000       0.00000
  13  14 2691.7279    2.4607  0.8963 13.4447  0.0006  0.0117   0.0298   0.0303    0.0922   0.0000   435.2059       5.12890       10.3448       2.31067      -1.61649      -3.16576      -1.51159      -1.25513       2.37139      -1.08052     -0.244298     -0.130194    -0.0358490    -0.0653220     0.0268949     0.0187799    -0.0106977    0.00369844    0.00260938   -0.00211488   0.000103323  -0.000118682  -9.33981e-06   7.31177e-06  -2.98393e-07  -1.02620e-07       0.00000       0.00000       0.00000       0.00000       0.00000       0.00000       0.00000       0.00000       0.00000       0.00000       1.49711       1.82246       1.95080       1.87757       1.72375       1.50866       1.22326      0.938056      0.718496      0.503279      0.343103      0.226955      0.138516     0.0807578     0.0438752     0.0232618     0.0114895    0.00516070    0.00223892   0.000889487   0.000328396   0.000110589   3.11569e-05   7.61513e-06   1.52781e-06   2.09826e-07       0.00000       0.00000       0.00000       0.00000       0.00000       0.00000       0.00000       0.00000       0.00000       0.00000
  13  15 2832.2267    3.0006  0.9006 13.8944 -0.0023  0.0118   0.0363   0.0306    0.0946   0.0000   439.7565       12.3844       14.2884       2.81809       4.78946      0.753776      -1.83657      -1.11378       1.95250     -0.743404     -0.518359     -0.306007     -0.141063     -0.176528    0.00773918    -0.0379584   -0.00858992    -0.0177684    0.00329523   0.000208153   1.37696e-05  -0.000159752   4.35781e-05   5.54167e-06  -2.17861e-06   3.24300e-07       0.00000       0.00000       0.00000       0.00000       0.00000       0.00000       0.00000       0.00000       0.00000       0.00000       1.50902       1.78266       1.89041       1.84919       1.67023       1.49196       1.25265      0.943844      0.736175      0.507441      0.356558      0.232986      0.142560     0.0821544     0.0447300     0.0235516     0.0115901    0.00537934    0.00229152   0.000912953   0.000333925   0.000110182   3.07946e-05   7.14980e-06   1.52903e-06   2.10021e-07       0.00000       0.00000       0.00000       0.00000       0.00000       0.00000       0.00000       0.00000       0.00000       0.00000
  13  16 2972.6798    3.5930  0.8205 14.5202 -0.0008  0.0111   0.0441   0.0286    0.0732   0.0000   438.4467       9.75857       14.0125       5.34781      -2.15797       2.29007     0.0567876      -1.82286      0.245581      -1.53951     -0.490916    -0.0606746     0.0250760     -0.139270     0.0165770     0.0120241    0.00166166   -0.00545723  -0.000984701  -0.000442574   0.000550997  -5.87325e-05   2.75641e-06   2.17765e-06  -1.50480e-06   7.45930e-08       0.00000       0.00000       0.00000       0.00000       0.00000       0.00000       0.00000       0.00000       0.00000       0.00000       1.41249       1.73026       1.75414       1.73185       1.54909       1.40787       1.17313      0.915788      0.724668      0.497907      0.337610      0.212703      0.134192     0.0750220     0.0430071     0.0221302     0.0107989    0.00502903    0.00205455   0.000840331   0.000317632   0.000100831   2.99214e-05   6.79139e-06   1.48221e-06   2.15344e-07       0.00000       0.00000       0.00000       0.00000       0.00000       0.00000       0.00000       0.00000       0.00000       0.00000
  13  17 3112.6352    3.8817  1.0208 14.4910 -0.0026  0.0125   0.0438   0.0326    0.0860   0.0000   440.2844       17.5754       11.5656       6.82970      0.561310      -2.47548      0.467903      -2.52618      0.659489      -1.22208      0.555808     -0.530604    -0.0650983     -0.217752     0.0510657   -0.00381004   -0.00789417    0.00678392   -0.00308776   -0.00225903   0.000250500  -3.48684e-05   2.55624e-05   5.70677e-06   3.98476e-07  -2.85414e-07       0.00000       0.00000       0.00000       0.00000       0.00000       0.00000       0.00000       0.00000       0.00000       0.00000       1.57990       1.94803       1.97793       1.96950       1.76043       1.60162       1.29917       1.04496      0.781508      0.555111      0.379951      0.242855      0.151081     0.0864696     0.0480851     0.0251214     0.0121772    0.00572858    0.00237944   0.000974735   0.000351070   0.000114471   3.39018e-05   8.13101e-06   1.62176e-06   2.49062e-07       0.00000       0.00000       0.00000       0.00000       0.00000       0.00000       0.00000       0.00000       0.00000       0.00000
  13  18 3252.4910    3.6494  1.3319 14.4504 -0.0028  0.0150   0.0371   0.0386    0.0730   0.0000   438.8238       19.5102       15.2941       4.39726      -2.90764     0.0518435       2.38871     -0.529846     -0.631311     0.0593405      0.432992     -0.193900    -0.0456610     0.0184248    -0.0348681     0.0135129    -0.0235849    0.00247268   3.19754e-06   0.000547630  -0.000447843   4.79755e-05   2.53839e-05   1.69077e-05   3.45987e-07  -1.07376e-07       0.00000       0.00000       0.00000       0.00000       0.00000       0.00000       0.00000       0.00000       0.00000       0.00000       1.86289       2.34589       2.38836       2.41211       2.13416       1.90051       1.55978       1.26656      0.920256      0.663989      0.442810      0.298903      0.180081      0.102666     0.0562580     0.0304898     0.0150952    0.00707226    0.00293645    0.00118878   0.000429106   0.000141491   4.02575e-05   1.04631e-05   2.00739e-06   3.08832e-07       0.00000       0.00000       0.00000       0.00000       0.00000       0.00000       0.00000       0.00000       0.00000       0.00000
  13  19 3392.5370    3.1473  1.8978 14.1001 -0.0016  0.0181   0.0275   0.0485    0.0492   0.0000   437.0710       21.3419       14.4026       11.8130     0.0983630     -0.326079      -2.67153      -3.21197    -0.0847754      0.605335     -0.615099     -0.319531     -0.414839     -0.111389   -0.00555839    -0.0746322    -0.0376193     0.0113016   0.000898048   0.000863705   0.000663166   0.000124196   0.000159921  -1.34177e-05  -3.17272e-06   1.97029e-07       0.00000       0.00000       0.00000       0.00000       0.00000       0.00000       0.00000       0.00000       0.00000       0.00000       2.18945       2.82338       2.89165       2.93738       2.56742       2.28422       1.83701       1.48228       1.07973      0.780181      0.522605      0.346262      0.209767      0.122928     0.0684040     0.0359269     0.0179898    0.00835527    0.00359306    0.00141426   0.000520541   0.000171009   4.92584e-05   1.25650e-05   2.44831e-06   3.83790e-07       0.00000       0.00000       0.00000       0.00000       0.00000       0.00000       0.00000       0.00000       0.00000       0.00000
  13  20 3532.7598    2.6747  2.8753 13.3327 -0.0008  0.0224   0.0189   0.0582    0.0418   0.0000   438.1985       23.9225       13.3407       8.83341      -2.44543      -1.13426       2.23581      -3.44801    -0.0750567      -1.82165     -0.781880     0.0914447      0.438350     0.0824137     0.0402166     0.0979269   -0.00673483    -0.0187476    0.00358572   -0.00404207  -0.000251702  -4.68493e-05   4.45203e-05  -7.57062e-06  -5.54377e-07   1.33491e-07       0.00000       0.00000       0.00000       0.00000       0.00000       0.00000       0.00000       0.00000       0.00000       0.00000       2.76609       3.43598       3.57656       3.52763       3.23473       2.83398       2.34018       1.80904       1.36750      0.968146      0.671760      0.438350      0.271602      0.156252     0.0866601     0.0453781     0.0223588     0.0103635    0.00441963    0.00177133   0.000649330   0.000212685   6.21533e-05   1.52396e-05   3.14183e-06   4.39421e-07       0.00000       0.00000       0.00000       0.00000       0.00000       0.00000       0.00000       0.00000       0.00000       0.00000
  13  21 3673.2571    2.2532  4.1897 12.7730 -0.0000  0.0277   0.0134   0.0739    0.0364   0.0000   434.6337       18.4570       5.66356       9.23102      -5.53022      -2.26444      -4.06052      -3.63675       2.33836     -0.140591      -1.47775      0.149391     -0.993945     0.0605741    -0.0130135    0.00383632     0.0428111    0.00782090   0.000171281  -0.000854521   0.000238649   0.000272304  -9.74709e-05   3.81584e-06  -1.09137e-06  -1.77681e-07       0.00000       0.00000       0.00000       0.00000       0.00000       0.00000       0.00000       0.00000       0.00000       0.00000       3.40057       4.32559       4.41323       4.40205       4.03002       3.46767       2.89854       2.27909       1.70063       1.23100      0.819690      0.537808      0.330161      0.192273      0.108036     0.0561007     0.0276369     0.0128776    0.00546556    0.00217784   0.000802656   0.000259853   7.53614e-05   1.95997e-05   3.99397e-06   5.65676e-07       0.00000       0.00000       0.00000       0.00000       0.00000       0.00000       0.00000       0.00000       0.00000       0.00000
  13  22 3813.8997    1.8599  5.8298 12.4266 -0.0008  0.0351   0.0099   0.0937    0.0325   0.0000   438.3142       32.3478       14.9109       12.0374      -1.12305       2.47623      -3.42312       2.13542      -3.88754      -1.31807     -0.308526   -0.00346303      0.473773    -0.0457600     0.0137443    -0.0660082    -0.0149029    0.00430209    -0.0161695   -0.00416135   0.000964005  -0.000174258  -9.20750e-05   5.08648e-05  -4.79744e-06  -4.14863e-07       0.00000       0.00000       0.00000       0.00000       0.00000       0.00000       0.00000       0.00000       0.00000       0.00000       4.22239       5.36677       5.58957       5.52057       5.10745       4.41334       3.61360       2.84234       2.14510       1.52315       1.04720      0.678606      0.422164      0.247201      0.137690     0.0723644     0.0357835     0.0164309    0.00709468    0.00281801    0.00103246   0.000342266   0.000101366   2.52538e-05   5.13742e-06   7.13054e-07       0.00000       0.00000       0.00000       0.00000       0.00000       0.00000       0.00000       0.00000       0.00000       0.00000
  13  23 3954.5630    1.5441  7.6426 12.2317 -0.0001  0.0433   0.0079   0.1206    0.0287   0.0000   443.0770       35.1256       4.16516       9.32144       1.55815      -8.23869      -10.4812      -2.63904     -0.337355      -2.48043     -0.571444     -0.795182      0.619257     -0.542184     -0.174814    -0.0617201   -0.00953511     0.0167945    -0.0216786   0.000453366   0.000650074  -0.000439880   6.68851e-05   9.70335e-06  -5.57841e-06   5.55744e-07       0.00000       0.00000       0.00000       0.00000       0.00000       0.00000       0.00000       0.00000       0.00000       0.00000       5.15388       6.52182       6.80675       6.65073       6.21733       5.41290       4.50048       3.52109       2.66067       1.90653       1.31898      0.854451      0.526991      0.312657      0.172666     0.0905887     0.0438019     0.0209759    0.00882162    0.00360261    0.00129525   0.000434647   0.000127152   3.18801e-05   6.47082e-06   8.79436e-07       0.00000       0.00000       0.00000       0.00000       0.00000       0.00000       0.00000       0.00000       0.00000       0.00000
  13  24 4095.6697    1.2904  9.7534 11.9772  0.0000  0.0529   0.0064   0.1540    0.0269   0.0000   431.9237       29.2828       11.0015       4.24208      -9.11193      -5.29036       3.68484      -1.93613      -5.36467      0.628897      -1.19371     -0.196774     -0.110495    -0.0946103      0.193678    -0.0659788    -0.0381475    -0.0267922     0.0131716    0.00107526   -0.00262558  -0.000612317   3.25064e-05   9.07212e-05   7.67220e-06  -2.47389e-06       0.00000       0.00000       0.00000       0.00000       0.00000       0.00000       0.00000       0.00000       0.00000       0.00000       6.26996       7.94670       8.31471       8.22210       7.63495       6.61808       5.43826       4.35540       3.26301       2.36982       1.60074       1.04638      0.649553      0.384162      0.215789      0.112729     0.0558107     0.0257488     0.0111286    0.00443559    0.00163422   0.000539713   0.000158490   4.01111e-05   7.90319e-06   1.09487e-06       0.00000       0.00000       0.00000       0.00000       0.00000       0.00000       0.00000       0.00000       0.00000       0.00000
  13  26 4378.0496    0.8971 14.0922 11.8011 -0.0007  0.0842   0.0048   0.2384    0.0213   0.0000   437.7018       32.7766      -1.85025       8.45811       19.6557      -2.84235      -13.6602      -6.74631       5.81257      -8.47496      0.263924     -0.259511      -1.59718     -0.539770     -0.134174     -0.105768     -0.159542     0.0485743     0.0206696   -0.00848219   -0.00269856  -0.000405624  -0.000298475   9.46580e-06  -1.95658e-06  -3.11334e-06       0.00000       0.00000       0.00000       0.00000       0.00000       0.00000       0.00000       0.00000       0.00000       0.00000       9.82961       12.6325       13.1688       13.0128       12.0171       10.5765       8.74961       6.93908       5.22740       3.79538       2.60339       1.70801       1.06743      0.628151      0.351183      0.185435     0.0923176     0.0426837     0.0186041    0.00744595    0.00273504   0.000899138   0.000262582   6.52273e-05   1.28496e-05   1.77665e-06       0.00000       0.00000       0.00000       0.00000       0.00000       0.00000       0.00000       0.00000       0.00000       0.00000
  13  28 4661.3302    0.6011 19.2474 11.6454 -0.0000  0.1409   0.0033   0.3682    0.0155   0.0000   440.7355       28.2096       52.7361       32.1639      -42.9582      -24.9274       1.45603       11.3323       3.48409      -8.56432       7.30579       2.22598      -2.31042      0.645864     0.0161972      0.155380     -0.344875    -0.0574898     0.0251980    0.00657126    0.00703975  -0.000325580  -0.000487531   5.39507e-05   1.79322e-05   3.79285e-06       0.00000       0.00000       0.00000       0.00000       0.00000       0.00000       0.00000       0.00000       0.00000       0.00000       16.0220       20.7007       21.7212       21.4153       20.0413       17.5182       14.5712       11.6248       8.77472       6.40259       4.44264       2.96414       1.85499       1.10348      0.622429      0.333566      0.163915     0.0789824     0.0331158     0.0135189    0.00487109    0.00160048   0.000459356   0.000113269   2.20180e-05   2.99422e-06       0.00000       0.00000       0.00000       0.00000       0.00000       0.00000       0.00000       0.00000       0.00000       0.00000
  14   7 1723.5292    0.2982  0.2128 11.6802 -0.0042  0.0070   0.0075   0.0156    0.0190   0.0000   437.5008     -0.298646       14.6628       1.59534     -0.619793      -1.55630      0.544628     -0.141407     -0.172219     -0.172868    -0.0120002    -0.0454948     0.0232165     0.0674250    -0.0111673    -0.0345515     0.0152217   0.000433482    0.00286556    0.00109939  -0.000101616  -0.000269899   2.73249e-05  -1.48278e-05   7.48002e-06   1.65025e-06   1.78778e-07   3.71116e-08       0.00000       0.00000       0.00000       0.00000       0.00000       0.00000       0.00000       0.00000      0.765380      0.969684       1.08178      0.995309      0.923053      0.850907      0.681451      0.584420      0.464483      0.305148      0.232059      0.151747     0.0879308     0.0624081     0.0316857     0.0182183     0.0107383    0.00512952    0.00222919    0.00112638   0.000452823   0.000158474   5.70641e-05   2.18483e-05   5.64906e-06   1.26920e-06   2.40091e-07   3.26190e-08       0.00000       0.00000       0.00000       0.00000       0.00000       0.00000       0.00000       0.00000
  14   8 1870.8284    0.4429  0.3620 11.6917 -0.0030  0.0084   0.0083   0.0199    0.0258   0.0000   439.3321      -2.28994       12.6038       1.09026     -0.707941       1.30183      0.480130      0.880570      -1.14759     -0.118879      0.139599     -0.163761    -0.0613589     0.0619523    -0.0918009   0.000424663    0.00887199   -0.00365909   -0.00138695   -0.00298463   7.61234e-05   4.91793e-05   0.000103217  -5.24850e-05   8.78550e-06  -1.14743e-07  -5.61161e-07  -1.38756e-08       0.00000       0.00000       0.00000       0.00000       0.00000       0.00000       0.00000       0.00000      0.946170       1.15767       1.19542       1.21991       1.15484       1.01938      0.829624      0.648380      0.533451      0.364933      0.269059      0.179564      0.121111     0.0712362     0.0431464     0.0235859     0.0125452    0.00640348    0.00281431    0.00128718   0.000479960   0.000193246   6.88118e-05   2.15527e-05   6.19261e-06   1.33627e-06   2.90068e-07   3.88984e-08       0.00000       0.00000       0.00000       0.00000       0.00000       0.00000       0.00000       0.00000
  14   9 2017.0351    0.6011  0.4901 11.8166 -0.0020  0.0092   0.0093   0.0216    0.0334   0.0000   438.7197      0.417113       12.1810      0.651671      -1.09843     -0.321460       1.16408     -0.668564     -0.735540      0.332388     -0.180948     -0.319885     0.0425937     0.0493295     0.0110256     0.0481013    -0.0111541    -0.0165596    0.00522249   -0.00146525  -3.34267e-05   0.000218186   3.44378e-05   2.87276e-05   4.50089e-06   2.42039e-06   1.36229e-07  -2.01817e-08       0.00000       0.00000       0.00000       0.00000       0.00000       0.00000       0.00000       0.00000      0.992576       1.26666       1.34743       1.35120       1.21229       1.10564      0.901731      0.717351      0.562885      0.407032      0.283150      0.197467      0.121313     0.0746425     0.0470066     0.0247249     0.0131797    0.00657291    0.00314569    0.00142211   0.000562652   0.000213457   8.10704e-05   2.45955e-05   6.70137e-06   1.60278e-06   3.09025e-07   4.51150e-08       0.00000       0.00000       0.00000       0.00000       0.00000       0.00000       0.00000       0.00000
  14  10 2162.5092    0.8581  0.6478 11.9295 -0.0013  0.0100   0.0115   0.0251    0.0455   0.0000   437.5870    -0.0266979       11.5120      0.806138     -0.945324       1.28586      -2.50586     -0.291585     -0.873970     -0.587527      0.237692     -0.370404     -0.104814     0.0265378   -0.00935150    -0.0602233    -0.0272001   -0.00167649   -0.00195745   -0.00219992   4.39515e-05   0.000525212   0.000222733   1.08723e-05   1.23786e-05  -4.35650e-06   1.10257e-07   1.12490e-07       0.00000       0.00000       0.00000       0.00000       0.00000       0.00000       0.00000       0.00000       1.18642       1.46490       1.53542       1.50194       1.41541       1.23056       1.02203      0.851688      0.635553      0.464171      0.323924      0.221484      0.142627     0.0851755     0.0491942     0.0274643     0.0145224    0.00736822    0.00344324    0.00149764   0.000597035   0.000228580   7.89809e-05   2.49743e-05   7.18395e-06   1.73434e-06   3.15900e-07   4.39414e-08       0.00000       0.00000       0.00000       0.00000       0.00000       0.00000       0.00000       0.00000
  14  11 2305.7205    1.1723  0.8009 12.1917  0.0001  0.0111   0.0141   0.0270    0.0583   0.0000   436.2528       2.89128       15.0485       1.40797     -0.889533       1.90930       1.47890      0.522987      -1.11930     -0.406421      0.380369     0.0840124     -0.189372     -0.304674     0.0127910     0.0462369   -0.00263080   -0.00564313   -0.00679270  -0.000765602  -0.000576071  -6.20864e-05   8.90590e-05  -6.09663e-05  -2.15560e-06   4.20121e-06   1.24404e-09  -4.98316e-08       0.00000       0.00000       0.00000       0.00000       0.00000       0.00000       0.00000       0.00000       1.28172       1.53671       1.64242       1.61609       1.47080       1.34982       1.14423      0.918506      0.708989      0.515843      0.367136      0.247837      0.162387     0.0999163     0.0541182     0.0303929     0.0168866    0.00832823    0.00376693    0.00170476   0.000717732   0.000270712   9.34373e-05   2.98662e-05   8.12500e-06   1.89065e-06   3.61989e-07   4.99784e-08       0.00000       0.00000       0.00000       0.00000       0.00000       0.00000       0.00000       0.00000
  14  12 2446.7560    1.5602  0.9133 12.6570  0.0002  0.0115   0.0176   0.0292    0.0676   0.0000   437.1594       2.89882       11.5114       3.36569       2.06229      -1.34068      -1.38481      -1.86132     -0.642947      0.229784     -0.185961     -0.203378     -0.340844    -0.0477364     0.0284506    -0.0172575    -0.0226740    0.00597338   -0.00415246  -0.000941185   0.000102780   0.000411982  -5.71155e-05   1.61643e-05  -2.98658e-06  -3.78242e-06  -2.40326e-07  -1.15116e-08       0.00000       0.00000       0.00000       0.00000       0.00000       0.00000       0.00000       0.00000       1.32973       1.65549       1.73854       1.70498       1.57700       1.42019       1.18532      0.961169      0.751925      0.542762      0.384686      0.255364      0.165179      0.100920     0.0577988     0.0329721     0.0169969    0.00859589    0.00402247    0.00175004   0.000721939   0.000281911   9.61905e-05   3.15752e-05   8.73245e-06   2.02421e-06   3.95328e-07   5.41221e-08       0.00000       0.00000       0.00000       0.00000       0.00000       0.00000       0.00000       0.00000
  14  13 2587.3500    2.0131  0.9660 13.3987 -0.0024  0.0120   0.0231   0.0321    0.0657   0.0000   438.0664       7.06010       11.7260       1.52943     -0.680287       1.39741      -1.74723      0.551876      0.335359     -0.615272      0.216989     -0.371600     -0.196240    -0.0436470     0.0198310     0.0128548    -0.0544185    -0.0113455  -2.85728e-05   0.000678862    0.00127822   0.000127730  -4.25209e-05  -2.87065e-05  -1.06124e-05   4.88168e-06   7.51315e-07  -2.06395e-08       0.00000       0.00000       0.00000       0.00000       0.00000       0.00000       0.00000       0.00000       1.39452       1.75882       1.79987       1.79593       1.64876       1.49826       1.25106      0.990914      0.778963      0.569590      0.400990      0.264464      0.173149      0.106403     0.0601784     0.0341632     0.0179825    0.00898431    0.00398073    0.00182079   0.000739973   0.000293487   9.88904e-05   3.20806e-05   8.87670e-06   2.07556e-06   4.15228e-07   5.81742e-08       0.00000       0.00000       0.00000       0.00000       0.00000       0.00000       0.00000       0.00000
  14  14 2728.2721    2.5767  0.9098 13.6051 -0.0023  0.0114   0.0301   0.0299    0.0887   0.0000   436.8064       8.28522       10.2368       5.82693     0.0304796     -0.804070      0.651384     -0.961453      0.116271      -1.07440      -1.23999     -0.522874      0.208112     -0.238675    0.00988447    -0.0556674     0.0112321   -0.00267023    0.00182794  -0.000137634  -0.000610589   0.000291178   0.000144305   1.83950e-05  -1.58279e-05  -1.76641e-06   5.92992e-08  -7.13313e-08       0.00000       0.00000       0.00000       0.00000       0.00000       0.00000       0.00000       0.00000       1.31950       1.67213       1.73198       1.72476       1.57244       1.43359       1.18262      0.937658      0.723779      0.532607      0.371960      0.257092      0.161341     0.0999693     0.0575652     0.0321822     0.0165116    0.00830374    0.00395646    0.00170298   0.000706839   0.000272609   9.64233e-05   3.08465e-05   8.26774e-06   2.00825e-06   3.85690e-07   5.54083e-08       0.00000       0.00000       0.00000       0.00000       0.00000       0.00000       0.00000       0.00000
  14  15 2869.3136    3.1442  0.9525 13.9169 -0.0010  0.0116   0.0358   0.0311    0.1013   0.0000   438.4605       9.02478       12.1378       6.35995      0.997353       2.58915      -1.49020    -0.0589920      0.215951      -1.98264      0.147123      0.270158      0.187905     -0.121863     0.0504437     0.0532831    -0.0102869   0.000182862    -0.0117139   0.000275518  -0.000497383  -0.000363649   0.000107941  -5.78647e-05   4.63066e-07   2.37240e-06  -4.46553e-09  -1.12667e-07       0.00000       0.00000       0.00000       0.00000       0.00000       0.00000       0.00000       0.00000       1.34343       1.65508       1.71224       1.70345       1.60691       1.42362       1.19404      0.963186      0.750094      0.542833      0.391867      0.258130      0.168641      0.101403     0.0606807     0.0336075     0.0170837    0.00881993    0.00402338    0.00183863   0.000704855   0.000280905   9.59006e-05   3.06450e-05   8.82052e-06   2.00568e-06   4.01499e-07   5.44276e-08       0.00000       0.00000       0.00000       0.00000       0.00000       0.00000       0.00000       0.00000
  14  16 3010.2556    3.7892  0.8994 14.3779 -0.0023  0.0110   0.0434   0.0299    0.0951   0.0000   438.0490       13.9233       8.29502       5.76853     -0.309210      -2.46324       1.22348      -2.66108      0.447889      -1.03498      0.218651    -0.0405383      0.334812    -0.0596479     0.0418348    -0.0468528    -0.0102066   0.000907259    0.00242570   -0.00251367  -0.000540423   7.34235e-05   2.99462e-05   5.09266e-06   1.04243e-05   4.87478e-07  -3.58440e-07  -5.43678e-08       0.00000       0.00000       0.00000       0.00000       0.00000       0.00000       0.00000       0.00000       1.29019       1.62612       1.69215       1.68604       1.53074       1.37223       1.14558      0.924264      0.720738      0.528941      0.367005      0.241355      0.153737     0.0953375     0.0560689     0.0314901     0.0163393    0.00802313    0.00384362    0.00164884   0.000696518   0.000264331   9.27316e-05   2.93560e-05   8.10061e-06   1.91590e-06   3.76130e-07   5.30854e-08       0.00000       0.00000       0.00000       0.00000       0.00000       0.00000       0.00000       0.00000
  14  17 3150.6830    3.8195  1.0734 14.6125 -0.0029  0.0127   0.0424   0.0336    0.0890   0.0000   437.2533       12.9449       14.0617       3.57062     -0.845991      -1.81201      -2.32597      -3.72702       1.78957      -1.05795      -1.42862     -0.569750     -0.345912     -0.175125     0.0499501    -0.0252393    0.00266404   -0.00399701    0.00122040   -0.00302931    0.00122710   0.000656402  -3.16026e-05   1.70471e-05   8.41392e-06  -3.57564e-06   4.11442e-07   7.27195e-08       0.00000       0.00000       0.00000       0.00000       0.00000       0.00000       0.00000       0.00000       1.48492       1.86375       1.94262       1.94441       1.78192       1.58295       1.33841       1.05108      0.824975      0.589448      0.424826      0.282944      0.182257      0.111089     0.0650905     0.0361878     0.0186505    0.00951879    0.00437039    0.00199409   0.000789347   0.000310111   0.000106513   3.40993e-05   9.39270e-06   2.17540e-06   4.45738e-07   6.03438e-08       0.00000       0.00000       0.00000       0.00000       0.00000       0.00000       0.00000       0.00000
  14  18 3290.9829    3.5113  1.4613 14.4356 -0.0011  0.0154   0.0335   0.0398    0.0654   0.0000   438.8438       16.3132       11.1295       3.47083      -2.03638     -0.208009      0.324130      -4.07634      -1.29216      -1.92062     -0.509388     -0.297446     -0.167915    -0.0227618     0.0984059    -0.0102000    0.00925540   0.000296272   -0.00334692   0.000489047   0.000867808  -0.000553948   0.000109502  -3.22422e-05  -7.54549e-07   1.04745e-06  -2.92978e-07   5.55190e-08       0.00000       0.00000       0.00000       0.00000       0.00000       0.00000       0.00000       0.00000       1.74351       2.20492       2.30730       2.28515       2.09995       1.89029       1.58351       1.29649      0.977820      0.731004      0.514860      0.343512      0.222713      0.134979     0.0797446     0.0441184     0.0229614     0.0114461    0.00552002    0.00239695    0.00100502   0.000383310   0.000133885   4.20190e-05   1.20242e-05   2.86689e-06   5.40983e-07   7.55142e-08       0.00000       0.00000       0.00000       0.00000       0.00000       0.00000       0.00000       0.00000
  14  19 3431.5898    3.0320  2.1209 13.9710 -0.0012  0.0186   0.0244   0.0495    0.0466   0.0000   436.6595       13.5395       15.0840       4.13773       3.89506     -0.488700      0.532337      -3.94597       4.05967     -0.671717      -1.15555     -0.344909    -0.0620814    -0.0393885    -0.0522241     -0.135876    -0.0275966    0.00533952   4.94363e-05   -0.00194755    0.00163622   0.000584454   0.000151001   7.41996e-05   1.38254e-05  -3.04931e-07   2.97345e-07  -5.36307e-08       0.00000       0.00000       0.00000       0.00000       0.00000       0.00000       0.00000       0.00000       2.13983       2.64963       2.77557       2.81135       2.56299       2.27062       1.93488       1.53819       1.20679      0.879229      0.623250      0.410919      0.268439      0.165579     0.0954162     0.0544082     0.0287084     0.0142543    0.00676962    0.00292081    0.00124220   0.000470890   0.000160105   5.07999e-05   1.40058e-05   3.28420e-06   6.59729e-07   8.91740e-08       0.00000       0.00000       0.00000       0.00000       0.00000       0.00000       0.00000       0.00000
  14  20 3572.3385    2.5536  3.1493 13.3861  0.0002  0.0231   0.0170   0.0618    0.0375   0.0000   440.8030       22.5610       6.48371       13.6393      -2.24363      -3.49068      -4.23203     -0.730695      -1.44613      -1.41345      0.960365      0.101510      0.100174     -0.451929     -0.162285      0.166367     0.0120493   -0.00387721   -0.00129735    0.00428971    0.00131447  -0.000243687   0.000144412  -2.34100e-05  -3.12009e-06   3.81964e-07  -3.84235e-07  -7.23072e-08       0.00000       0.00000       0.00000       0.00000       0.00000       0.00000       0.00000       0.00000       2.68783       3.39179       3.53991       3.50678       3.26699       2.86688       2.43935       1.91463       1.51033       1.09795      0.770870      0.520035      0.333234      0.204578      0.119848     0.0665632     0.0349047     0.0174876    0.00809375    0.00361569    0.00146455   0.000568668   0.000199975   6.32355e-05   1.74437e-05   4.19492e-06   8.41507e-07   1.10274e-07       0.00000       0.00000       0.00000       0.00000       0.00000       0.00000       0.00000       0.00000
  14  21 3713.2875    2.1144  4.5972 12.8208 -0.0002  0.0291   0.0120   0.0784    0.0324   0.0000   432.7667       25.3671       7.96378      0.777583      -1.12421      -3.09205      -8.84782      -2.71896       2.64747     -0.174279      0.546069      0.202462      0.311412      0.297539      0.240864     0.0289314    -0.0209024     0.0400273     0.0147103  -0.000799729   0.000998760   0.000109241   6.86809e-05  -1.45530e-05  -1.29488e-05  -1.45286e-06   6.39557e-07   9.70989e-08       0.00000       0.00000       0.00000       0.00000       0.00000       0.00000       0.00000       0.00000       3.24338       4.14169       4.36403       4.31792       4.01841       3.56656       2.98645       2.43641       1.83819       1.37045      0.968737      0.646965      0.418979      0.257903      0.150662     0.0844143     0.0442731     0.0221667     0.0105372    0.00463983    0.00193881   0.000738149   0.000255597   8.15140e-05   2.32078e-05   5.61123e-06   1.06786e-06   1.45115e-07       0.00000       0.00000       0.00000       0.00000       0.00000       0.00000       0.00000       0.00000
  14  22 3854.3447    1.7711  6.2711 12.4362 -0.0000  0.0356   0.0091   0.0981    0.0289   0.0000   439.1354       19.4453       12.6082       6.45795      -1.90868       4.04617      -1.94508      -4.66953      -1.86027     -0.570925      -2.66191      -1.02268      0.473460      0.181903     -0.248038     -0.253174    -0.0384029     0.0151809     0.0140331   -0.00671532   0.000919060   0.000735618   0.000105336   2.15753e-05   3.79731e-05   6.35941e-06  -1.38313e-07  -2.29414e-07       0.00000       0.00000       0.00000       0.00000       0.00000       0.00000       0.00000       0.00000       4.02506       5.12294       5.37102       5.32181       4.92913       4.42102       3.68760       2.98795       2.31497       1.70034       1.20514      0.801775      0.511649      0.320452      0.186258      0.104522     0.0547924     0.0273166     0.0128043    0.00571462    0.00236315   0.000902184   0.000314593   0.000101934   2.83023e-05   6.78754e-06   1.31411e-06   1.77612e-07       0.00000       0.00000       0.00000       0.00000       0.00000       0.00000       0.00000       0.00000
  14  23 3995.5070    1.4667  8.1309 12.2070 -0.0006  0.0445   0.0072   0.1231    0.0264   0.0000   430.5339       35.2625       19.9190       4.97905       1.63741       12.8144      -3.52602      -6.37447     0.0185170     -0.223457     -0.155753      -3.27301     -0.181751     -0.246055    -0.0763269    -0.0220003     -0.143082     0.0793408     0.0309370    -0.0133530   -0.00486981   -0.00230427   0.000212839   0.000250606  -7.04591e-06  -5.94611e-06  -2.01432e-06  -7.02863e-08       0.00000       0.00000       0.00000       0.00000       0.00000       0.00000       0.00000       0.00000       4.93700       6.32677       6.63957       6.58368       6.16190       5.45265       4.60892       3.74865       2.90087       2.12531       1.50102       1.02367      0.652603      0.403610      0.235994      0.130670     0.0702009     0.0349618     0.0165299    0.00732893    0.00302960    0.00114367   0.000408428   0.000130251   3.63728e-05   8.82334e-06   1.70324e-06   2.25292e-07       0.00000       0.00000       0.00000       0.00000       0.00000       0.00000       0.00000       0.00000
  14  24 4136.8368    1.2199 10.1400 12.0218 -0.0014  0.0549   0.0060   0.1550    0.0245   0.0000   447.5725       27.4930      -3.18965       5.02785       3.42189     -0.493294       1.16093     -0.826575      0.489420      -4.82351     -0.538228      -1.77086      0.866522      0.514801    -0.0155228     -0.250644      0.100598    -0.0489105   -0.00143164   -0.00496797    0.00582076    0.00154663  -0.000654503  -0.000367631   0.000104718   1.26787e-06  -3.85441e-06  -3.94987e-07       0.00000       0.00000       0.00000       0.00000       0.00000       0.00000       0.00000       0.00000       6.10210       7.80213       8.21208       8.16986       7.56486       6.81973       5.68574       4.60000       3.54043       2.61771       1.85758       1.25969      0.828131      0.503382      0.294923      0.164430     0.0882290     0.0438304     0.0209572    0.00908758    0.00384624    0.00146154   0.000517317   0.000162117   4.58708e-05   1.07983e-05   2.06137e-06   2.78625e-07       0.00000       0.00000       0.00000       0.00000       0.00000       0.00000       0.00000       0.00000
  14  25 4278.4929    1.0139 12.7773 11.8779 -0.0005  0.0704   0.0051   0.2006    0.0222   0.0000   427.8551       33.7826      -4.83178       3.30183       6.47577      0.350699      -2.47791     -0.593872      0.343364      -7.02001      0.282233      -1.63349      -1.00295     -0.811779      0.232856      0.195266    -0.0367541    0.00135027    -0.0600857   -0.00371179     0.0107929   -0.00307770   -0.00159936  -0.000215567   0.000112824  -1.14050e-05  -4.02318e-06   6.63127e-09       0.00000       0.00000       0.00000       0.00000       0.00000       0.00000       0.00000       0.00000       7.73847       9.85426       10.3872       10.4432       9.68416       8.59205       7.27149       5.90607       4.59439       3.34429       2.40705       1.62501       1.06278      0.651902      0.382231      0.214836      0.114731     0.0581954     0.0272500     0.0122219    0.00498344    0.00191693   0.000666557   0.000211914   5.96391e-05   1.39493e-05   2.70440e-06   3.57902e-07       0.00000       0.00000       0.00000       0.00000       0.00000       0.00000       0.00000       0.00000
  14  26 4419.8483    0.8543 14.9046 11.8154 -0.0011  0.0880   0.0043   0.2481    0.0191   0.0000   434.7311       37.7473       7.69141       30.5719       13.2943       1.01233      -5.24155       2.13284      0.473084      -7.39138      -2.21569       3.30775       2.05680      -1.96472      0.490485     -0.244066     -0.324398    -0.0104355      0.100262     0.0283703    0.00265014    0.00177254    0.00187139   3.18830e-05   2.87489e-05   1.67478e-05   2.72783e-06  -1.26839e-08       0.00000       0.00000       0.00000       0.00000       0.00000       0.00000       0.00000       0.00000       9.40639       12.1977       12.7991       12.7846       11.9076       10.7397       9.04150       7.39683       5.69910       4.25072       3.02441       2.06061       1.34020      0.828640      0.487531      0.273556      0.145535     0.0733402     0.0346948     0.0155040    0.00641033    0.00246984   0.000865743   0.000274504   7.69307e-05   1.82781e-05   3.43823e-06   4.61553e-07       0.00000       0.00000       0.00000       0.00000       0.00000       0.00000       0.00000       0.00000
  15   7 1753.8075    0.3316  0.2078 11.6990 -0.0008  0.0059   0.0078   0.0144    0.0188   0.0000   437.4536      0.743242       14.1230     -0.377838      -1.41747     -0.553135       1.65159      0.288705      0.186309     0.0459194      0.341779     0.0393733     0.0514355     0.0235084    -0.0160625    -0.0200196    0.00629509     0.0111878    0.00123770  -0.000633168  -0.000873290  -0.000128908  -0.000114144  -3.59673e-05  -3.34243e-06   1.29256e-06   1.24854e-06  -4.78183e-08  -4.25041e-08   6.02392e-09       0.00000       0.00000       0.00000       0.00000       0.00000       0.00000      0.668759      0.841506      0.884528      0.885267      0.816661      0.699862      0.645804      0.502702      0.408597      0.302215      0.224446      0.148838     0.0911757     0.0601819     0.0375237     0.0221248     0.0122492    0.00627887    0.00313988    0.00150456   0.000707703   0.000301180   0.000117286   4.09791e-05   1.38568e-05   4.19580e-06   1.08192e-06   2.57947e-07   5.39060e-08   6.49866e-09       0.00000       0.00000       0.00000       0.00000       0.00000       0.00000
  15   8 1902.3499    0.4821  0.3302 11.7363 -0.0022  0.0077   0.0089   0.0165    0.0243   0.0000   437.6372      -2.48368       14.7042       1.97726      -2.01447     -0.728836      0.591986     0.0989925     -0.463445     -0.638538      0.158998      0.198549    -0.0197196     -0.202914    -0.0220228     0.0360313     0.0336792   0.000413875    0.00183208   0.000704148   -0.00114430  -0.000251101   0.000148947   4.18208e-06  -5.40590e-06  -4.59135e-06   1.47074e-06  -1.13277e-07  -1.18712e-07  -1.00748e-08       0.00000       0.00000       0.00000       0.00000       0.00000       0.00000      0.751147       1.00077       1.04310       1.00004       1.02360      0.863294      0.753462      0.635390      0.451231      0.381951      0.263263      0.180522      0.126232     0.0784286     0.0487396     0.0293409     0.0152720    0.00865090    0.00412406    0.00193976   0.000938338   0.000376328   0.000152110   5.93924e-05   1.80037e-05   5.55240e-06   1.70089e-06   4.18166e-07   7.24093e-08   9.32585e-09       0.00000       0.00000       0.00000       0.00000       0.00000       0.00000
  15   9 2049.6321    0.6718  0.5117 11.7606 -0.0017  0.0091   0.0097   0.0209    0.0358   0.0000   438.1062       1.34680       14.4355     -0.918192      0.406407       3.05460       1.61081      -2.02296      0.416972      0.532368      0.197390     -0.163926      0.128667    -0.0327853     0.0676712    -0.0450650     0.0149548     0.0154381    0.00490688   -0.00156528  -0.000281788   0.000301104  -0.000189259  -9.09683e-05   1.22229e-05   5.71463e-06  -1.77396e-06   6.35727e-07   9.55757e-08   7.52694e-09       0.00000       0.00000       0.00000       0.00000       0.00000       0.00000      0.999925       1.30879       1.34753       1.34666       1.23422       1.09501      0.949623      0.762603      0.622754      0.454724      0.329965      0.219522      0.142026     0.0931669     0.0541146     0.0327565     0.0178245    0.00977056    0.00477053    0.00225308    0.00101688   0.000433431   0.000171823   6.34018e-05   2.05113e-05   6.71442e-06   1.69758e-06   3.93666e-07   8.02819e-08   1.05077e-08       0.00000       0.00000       0.00000       0.00000       0.00000       0.00000
  15  10 2195.8086    0.8936  0.6950 12.1000 -0.0004  0.0101   0.0113   0.0255    0.0440   0.0000   438.3409    -0.0909234       12.1280       3.00364      0.799388     -0.921584      -2.21090     -0.440887      0.701259      0.196478      0.273801     -0.273955      0.328314     -0.179572    -0.0172376     0.0139003   -0.00661619   -0.00993782   -0.00290850   -0.00118557   -0.00242207   0.000258893   0.000481935  -7.80275e-05  -3.88984e-05  -3.60099e-06  -7.76835e-07   1.37665e-07  -1.31683e-07  -7.82436e-09       0.00000       0.00000       0.00000       0.00000       0.00000       0.00000       1.06937       1.33609       1.39377       1.41245       1.34048       1.19031      0.999025      0.831812      0.660593      0.485023      0.351490      0.246706      0.165688      0.105793     0.0638626     0.0369367     0.0208999     0.0112914    0.00569877    0.00268350    0.00120630   0.000498406   0.000196439   7.13078e-05   2.42399e-05   7.45504e-06   2.00526e-06   4.59165e-07   8.62204e-08   1.15248e-08       0.00000       0.00000       0.00000       0.00000       0.00000       0.00000
  15  11 2339.5223    1.2421  0.8778 12.3167 -0.0008  0.0112   0.0139   0.0286    0.0604   0.0000   440.9133       3.00339       13.0791       2.23350      -1.78580      -1.37950     -0.404597      -1.04102      0.460103     -0.655588     -0.223465     0.0299736     -0.143807    -0.0364606     0.0428485    -0.0451914     0.0411666    -0.0140186   -0.00515944   -0.00378403    0.00102841   0.000689254  -0.000140560   0.000133149   2.94367e-05  -1.57096e-05  -3.80642e-07  -1.01331e-07   3.01853e-07  -1.32892e-08       0.00000       0.00000       0.00000       0.00000       0.00000       0.00000       1.18176       1.48520       1.55127       1.60060       1.47808       1.33573       1.12460      0.930091      0.737949      0.542226      0.394603      0.279576      0.187436      0.119042     0.0727245     0.0419980     0.0239076     0.0125547    0.00654576    0.00307346    0.00139974   0.000573296   0.000230445   8.21236e-05   2.84976e-05   8.57760e-06   2.30381e-06   5.22382e-07   9.97151e-08   1.35393e-08       0.00000       0.00000       0.00000       0.00000       0.00000       0.00000
  15  12 2481.0636    1.6768  0.9255 12.7562 -0.0001  0.0113   0.0183   0.0287    0.0683   0.0000   438.2740       6.31588       14.8202       1.82100      -3.63045     -0.582465     -0.769125     -0.596207     0.0365506      -2.34568     -0.813737     -0.340382      0.103250      0.104402   -0.00607162     0.0249993    0.00280092    0.00732915  -0.000280879    0.00161905  -0.000442971  -0.000158193  -4.35799e-05  -1.36644e-05  -1.19611e-05  -1.96646e-05   8.37477e-07  -8.84437e-07   1.55372e-08   9.60423e-09       0.00000       0.00000       0.00000       0.00000       0.00000       0.00000       1.23716       1.54346       1.65953       1.66387       1.52997       1.36900       1.15737      0.968866      0.753860      0.561311      0.409699      0.283482      0.183594      0.115101     0.0730359     0.0427705     0.0231411     0.0125252    0.00619822    0.00309268    0.00139790   0.000591112   0.000221064   8.38802e-05   2.78255e-05   8.52662e-06   2.30304e-06   5.18138e-07   9.60236e-08   1.29299e-08       0.00000       0.00000       0.00000       0.00000       0.00000       0.00000
  15  13 2622.4277    2.1376  0.9481 13.2725  0.0007  0.0111   0.0232   0.0294    0.0694   0.0000   436.0692       7.81770       10.1069       2.36226      -4.30336      -1.85396      0.669617      -1.71735      0.344931     -0.570370     -0.453562     -0.340326      0.271035    -0.0490172    -0.0392981     0.0143967    -0.0247964     0.0131861   -0.00219193    0.00275026    0.00122036   2.67240e-05  -0.000330729  -1.44053e-05   3.13785e-05  -4.13887e-06  -1.89306e-06  -1.27636e-06  -2.21848e-08   1.00869e-08       0.00000       0.00000       0.00000       0.00000       0.00000       0.00000       1.20493       1.48375       1.57226       1.59770       1.48233       1.34882       1.13324      0.937726      0.727819      0.549574      0.402412      0.277038      0.185606      0.119840     0.0727880     0.0420266     0.0237501     0.0125951    0.00632733    0.00295805    0.00136363   0.000572316   0.000228388   8.15505e-05   2.76107e-05   8.41507e-06   2.27677e-06   5.14075e-07   9.42499e-08   1.29188e-08       0.00000       0.00000       0.00000       0.00000       0.00000       0.00000
  15  14 2764.1979    2.8148  0.8662 13.8258 -0.0014  0.0107   0.0318   0.0269    0.0733   0.0000   438.3181       10.9334       14.0078       2.87001       1.49831      -2.65016      0.362142      -2.59958      0.836939     -0.988374      0.100394     -0.129869    -0.0458448    -0.0626439    -0.0464757    -0.0620600    -0.0485414     0.0171965     0.0142084    0.00198637   0.000121779  -0.000543099   0.000183602  -3.70099e-05  -4.78805e-06   2.15410e-06  -3.04271e-06  -3.64424e-07  -4.74412e-08  -5.67235e-09       0.00000       0.00000       0.00000       0.00000       0.00000       0.00000       1.21169       1.48475       1.52402       1.54297       1.45582       1.33228       1.11677      0.915417      0.716364      0.557676      0.406844      0.269351      0.179412      0.114094     0.0723751     0.0426606     0.0238447     0.0119725    0.00600674    0.00281771    0.00125586   0.000535954   0.000213986   7.66623e-05   2.56870e-05   7.65973e-06   2.13994e-06   4.75384e-07   8.87755e-08   1.21554e-08       0.00000       0.00000       0.00000       0.00000       0.00000       0.00000
  15  15 2905.8907    3.3599  0.8467 14.2791  0.0006  0.0106   0.0389   0.0276    0.0764   0.0000   439.5996       8.88293       15.7195       3.13022      -1.02385      -1.81624     -0.712966     -0.691600       1.43915      -1.04267     -0.116263     -0.453660     -0.137285     -0.275002     -0.104375    -0.0217345    0.00555617  -0.000659461    0.00501764   -0.00599891   0.000766875  -0.000811836   0.000213854  -1.08554e-05  -6.50711e-05  -5.56280e-06   2.77281e-07   3.59059e-07   1.69259e-07   8.54493e-09       0.00000       0.00000       0.00000       0.00000       0.00000       0.00000       1.14856       1.46244       1.51557       1.56215       1.42687       1.27479       1.11109      0.888905      0.701371      0.527693      0.381697      0.262421      0.178954      0.111941     0.0687921     0.0396279     0.0222416     0.0118877    0.00587900    0.00293456    0.00124100   0.000562524   0.000212624   7.99836e-05   2.61549e-05   7.70076e-06   2.12301e-06   4.86140e-07   9.58735e-08   1.28632e-08       0.00000       0.00000       0.00000       0.00000       0.00000       0.00000
  15  16 3047.1839    3.8346  0.9898 14.5132 -0.0017  0.0116   0.0425   0.0308    0.0904   0.0000   437.5645       12.1498       10.3305       1.25921      0.652989     -0.445683       1.09725      -1.56900      0.503469      0.300195     -0.288953     -0.398831      0.133666     -0.108800    -0.0613356    -0.0900632     0.0281266    -0.0124502    0.00211342    0.00166611   -0.00312211   5.45446e-05   7.13549e-05  -3.65110e-05  -2.23163e-05   8.18608e-06  -1.84854e-06  -1.54111e-08   1.34648e-07   8.21156e-09       0.00000       0.00000       0.00000       0.00000       0.00000       0.00000       1.28464       1.59692       1.69570       1.69460       1.55335       1.44026       1.20083      0.983989      0.781428      0.575363      0.419864      0.291710      0.195981      0.123793     0.0763379     0.0429415     0.0244840     0.0129911    0.00653428    0.00307267    0.00139989   0.000589082   0.000231688   8.47911e-05   2.95169e-05   8.71579e-06   2.34999e-06   5.13718e-07   9.69456e-08   1.33076e-08       0.00000       0.00000       0.00000       0.00000       0.00000       0.00000
  15  17 3188.1372    3.8521  1.1715 14.7447 -0.0005  0.0133   0.0408   0.0355    0.0862   0.0000   437.1729       15.5312       11.2676       3.58044      -3.06880      0.537598     -0.107026      -2.62227      0.245821     0.0840151     -0.150438     -0.277203     -0.443605    -0.0575310    0.00449119    0.00280276    -0.0119952    0.00391315  -0.000699098   -0.00221291  -0.000834564   0.000769478  -0.000127033  -0.000129960   7.84814e-06  -1.75995e-05   4.17887e-06  -3.38820e-07   4.99329e-08  -6.53474e-11       0.00000       0.00000       0.00000       0.00000       0.00000       0.00000       1.44566       1.78206       1.86701       1.91641       1.79923       1.61581       1.35214       1.11634      0.872635      0.661618      0.472008      0.333737      0.226693      0.143273     0.0880971     0.0510016     0.0292535     0.0151378    0.00784249    0.00371009    0.00162121   0.000685910   0.000274385   9.83082e-05   3.38658e-05   9.92697e-06   2.71780e-06   6.23710e-07   1.13806e-07   1.55589e-08       0.00000       0.00000       0.00000       0.00000       0.00000       0.00000
  15  18 3329.0021    3.3802  1.6547 14.3619 -0.0035  0.0161   0.0306   0.0427    0.0621   0.0000   438.0921       18.4912       10.4539       7.14055       6.23483      -2.77100     -0.736811      -2.78011      -1.82244      -2.06103      0.606731     -0.906036     -0.685194    0.00306145      0.122400     0.0890423    -0.0208088     0.0252869   -0.00556925   -0.00572038  -0.000926619   0.000626665   0.000335625  -0.000106892   1.87674e-05  -9.30218e-07   1.16266e-06   1.01785e-06  -1.19783e-07  -2.84833e-10       0.00000       0.00000       0.00000       0.00000       0.00000       0.00000       1.74842       2.21927       2.22177       2.27101       2.11538       1.92497       1.66484       1.38393       1.10562      0.839297      0.596959      0.416624      0.276992      0.175171      0.105639     0.0626264     0.0342350     0.0184601    0.00913157    0.00444685    0.00191579   0.000828801   0.000319941   0.000121388   3.95994e-05   1.22247e-05   3.25502e-06   7.69588e-07   1.45265e-07   1.98024e-08       0.00000       0.00000       0.00000       0.00000       0.00000       0.00000
  15  19 3470.1299    2.9104  2.4164 13.7129 -0.0019  0.0194   0.0217   0.0509    0.0497   0.0000   439.4591       19.8120       10.7430       5.34487      -2.87711      -4.44885      0.846860      -3.32778     -0.807841      0.491818      0.557106     -0.742829      0.122814     -0.374078     -0.109880    -0.0377630     0.0654944    -0.0373399    0.00212693   -0.00357337   -0.00463358   -0.00198327  -0.000397006   0.000192278  -1.58443e-06   3.18998e-05   3.62929e-06  -7.84153e-07  -3.28609e-07   1.98833e-09       0.00000       0.00000       0.00000       0.00000       0.00000       0.00000       2.12824       2.69268       2.77188       2.82495       2.59478       2.36673       2.02413       1.67917       1.30177      0.995813      0.715605      0.500491      0.327872      0.211647      0.127814     0.0749316     0.0410760     0.0222723     0.0108868    0.00532104    0.00236225    0.00102730   0.000391899   0.000147163   4.81377e-05   1.48923e-05   3.94162e-06   9.35658e-07   1.71151e-07   2.36218e-08       0.00000       0.00000       0.00000       0.00000       0.00000       0.00000
  15  20 3611.4402    2.4354  3.5406 13.1863 -0.0005  0.0243   0.0151   0.0639    0.0382   0.0000   437.1526       11.1286       16.2689       1.75963      -1.53268      -1.13616     -0.708636      -2.09456      0.998690      -1.51648     -0.685419      -1.22934     -0.542648     -0.128270      0.397094   -0.00681582     0.0541761    -0.0267506   -0.00545804    0.00517008  -0.000708128   -0.00110175   0.000609201   0.000280851   9.00441e-06   1.47588e-06   9.05213e-07  -1.02769e-06   5.78293e-08  -1.15208e-09       0.00000       0.00000       0.00000       0.00000       0.00000       0.00000       2.58567       3.30229       3.48109       3.51864       3.27502       2.96296       2.51301       2.04651       1.59932       1.19934      0.876940      0.612040      0.411562      0.261166      0.160076     0.0945933     0.0517101     0.0277365     0.0138725    0.00680411    0.00300699    0.00129461   0.000504664   0.000189691   6.25460e-05   1.92579e-05   5.17634e-06   1.19167e-06   2.23868e-07   2.95169e-08       0.00000       0.00000       0.00000       0.00000       0.00000       0.00000
  15  21 3752.7616    2.0237  5.1884 12.5977  0.0002  0.0303   0.0105   0.0813    0.0322   0.0000   444.3209       16.5334       16.6017       2.21938       2.06296     -0.819733      -1.72258      -4.61038       2.75785      -1.08761     -0.819329      -1.08273     -0.316966     -0.172048      0.426548    -0.0474114     0.0380850   -0.00334295   -0.00360071    0.00348852   -0.00324223   0.000489214  -0.000265095   0.000251288   6.81980e-05  -8.87398e-07  -1.01981e-05  -1.84963e-06   3.22535e-07  -2.69130e-08       0.00000       0.00000       0.00000       0.00000       0.00000       0.00000       3.17121       4.01383       4.28284       4.29171       4.07227       3.59684       3.10494       2.53644       2.00665       1.51758       1.09209      0.756370      0.516918      0.324577      0.200224      0.116216     0.0660775     0.0348522     0.0178788    0.00851694    0.00379367    0.00161296   0.000646172   0.000235660   7.99269e-05   2.37883e-05   6.61769e-06   1.52844e-06   2.87949e-07   3.62745e-08       0.00000       0.00000       0.00000       0.00000       0.00000       0.00000
  15  22 3894.3011    1.6760  6.7352 12.3418  0.0002  0.0367   0.0082   0.1005    0.0279   0.0000   444.8079       11.7908       8.06515       2.19795      0.360046       1.34215      -6.62652      -1.07817       4.68085      -2.58506      -4.26875       1.67448      0.752205     0.0158925     -0.382967     -0.109996    -0.0556608    -0.0576170    -0.0338802     0.0116910   -0.00733346  -0.000301283    0.00135170  -0.000576258  -0.000148384   5.40841e-05   5.67265e-06  -3.48616e-06  -1.68388e-07   1.87731e-08       0.00000       0.00000       0.00000       0.00000       0.00000       0.00000       3.89871       4.93425       5.17009       5.24412       4.94372       4.44684       3.78222       3.11209       2.46109       1.85420       1.35082      0.940907      0.626046      0.401891      0.247297      0.145315     0.0805568     0.0433765     0.0216348     0.0103854    0.00469634    0.00198740   0.000776528   0.000288735   9.66161e-05   2.97057e-05   7.98319e-06   1.84660e-06   3.45510e-07   4.48566e-08       0.00000       0.00000       0.00000       0.00000       0.00000       0.00000
  15  23 4035.8687    1.3937  8.8230 12.1668 -0.0000  0.0461   0.0066   0.1304    0.0241   0.0000   437.5179       22.4191       7.24414      -3.70056       2.04775       7.67584      -4.09563      -4.96085      -2.67341       4.52939      -1.24717      0.227204       1.10426     -0.334467      0.435354   -0.00520517     -0.133016    -0.0743278     0.0464088     0.0366874   -0.00350368   0.000809469    0.00130937  -8.29715e-05  -4.36233e-05   2.54937e-05  -4.29205e-07  -2.79748e-06   1.79428e-07  -3.49546e-08       0.00000       0.00000       0.00000       0.00000       0.00000       0.00000       4.80295       6.09649       6.50294       6.50428       6.07478       5.55282       4.71121       3.91943       3.08675       2.34384       1.69797       1.18911      0.789094      0.504850      0.312654      0.182790      0.101833     0.0549079     0.0272828     0.0134175    0.00594256    0.00259240   0.000997290   0.000376513   0.000126311   3.85104e-05   1.03413e-05   2.38121e-06   4.34523e-07   5.67382e-08       0.00000       0.00000       0.00000       0.00000       0.00000       0.00000
  15  24 4177.6438    1.1608 10.8826 11.9926 -0.0008  0.0571   0.0055   0.1627    0.0227   0.0000   439.9346       19.5195       18.4601      -1.77758       3.03229       5.79980       2.19146       5.18443       1.22296      -6.21353      -2.98909       1.91481     -0.821307      0.574677    -0.0467025     0.0602367      0.139896    -0.0814834    0.00905101     0.0192807     0.0124052   -0.00102659   -0.00198848  -0.000183039   1.65031e-05  -6.33504e-05   6.05692e-06   1.53910e-06   1.18225e-06  -6.46433e-08       0.00000       0.00000       0.00000       0.00000       0.00000       0.00000       5.87518       7.49110       7.96025       7.97451       7.58347       6.78469       5.87405       4.81440       3.84199       2.90084       2.11022       1.47993      0.990359      0.639360      0.387845      0.231367      0.128979     0.0686082     0.0349403     0.0170069    0.00748544    0.00323813    0.00127934   0.000472927   0.000158162   4.88581e-05   1.30013e-05   3.01211e-06   5.60692e-07   7.03440e-08       0.00000       0.00000       0.00000       0.00000       0.00000       0.00000
  15  25 4319.7959    0.9786 13.4089 11.8849 -0.0004  0.0730   0.0047   0.2064    0.0205   0.0000   423.7875       26.2399       18.0958       10.9844      -8.50945      -8.35699      -6.17632      -7.04007      -2.14617      -9.08753     -0.970331       2.69700      0.514369     -0.785718     -0.300927     -0.261963     -0.416139    -0.0671154     0.0193263     0.0236375    -0.0129827   -0.00165709   0.000696300    0.00112605  -0.000130697  -8.91845e-05   2.63651e-05   6.73942e-06  -1.87854e-06  -4.31592e-08       0.00000       0.00000       0.00000       0.00000       0.00000       0.00000       7.43019       9.60478       10.2016       10.1951       9.55628       8.67436       7.48283       6.20489       4.91366       3.73008       2.71949       1.90811       1.26905      0.822294      0.504324      0.296565      0.166995     0.0896678     0.0451376     0.0221559    0.00984202    0.00431511    0.00167784   0.000624163   0.000209673   6.40796e-05   1.70305e-05   3.90821e-06   7.15078e-07   9.17938e-08       0.00000       0.00000       0.00000       0.00000       0.00000       0.00000
  15  26 4461.6900    0.8030 15.6610 11.7982 -0.0003  0.0921   0.0039   0.2539    0.0176   0.0000   431.1586       33.2334       14.5265       13.7738       2.06065       14.8195       14.1805      0.197716      -16.3715      -4.70102       2.64143      -4.19785     -0.947541      0.309735     -0.282208     -0.145817     0.0393926    -0.0422755    0.00545821    0.00403456     0.0155479    0.00644430   0.000192746   -0.00122284   0.000122181   8.39077e-05  -4.33526e-05  -6.00472e-06   1.10171e-06  -1.29278e-07       0.00000       0.00000       0.00000       0.00000       0.00000       0.00000       9.31331       12.1497       12.9017       12.9488       12.2116       10.9887       9.46276       7.79978       6.16767       4.68383       3.41474       2.40086       1.62634       1.04219      0.643997      0.379608      0.213558      0.115258     0.0584372     0.0284508     0.0127754    0.00550759    0.00216752   0.000806375   0.000269554   8.15638e-05   2.19492e-05   5.00085e-06   9.15475e-07   1.16707e-07       0.00000       0.00000       0.00000       0.00000       0.00000       0.00000
  16   6 1629.5121    0.2289  0.1304 11.6629 -0.0097  0.0056   0.0070   0.0104    0.0159   0.0000   437.7400      0.309036       14.5028      0.569477      -1.25221      0.704504    -0.0564533     -0.252148     0.0995437     -0.583356      0.439843      0.114504    -0.0747784     0.0700429    -0.0530723    -0.0542060     0.0271567    0.00576023    0.00460079   -0.00324697   0.000311849   0.000346965  -0.000201668   8.19152e-05  -2.39904e-06  -1.02567e-05   7.72816e-07   1.55269e-06  -5.12702e-07  -1.46692e-08  -3.50545e-08   4.37326e-10       0.00000       0.00000       0.00000       0.00000      0.621034      0.749543      0.843483      0.883780      0.841154      0.696061      0.589756      0.492508      0.371374      0.284588      0.200548      0.141854      0.105826     0.0677964     0.0425405     0.0262423     0.0152876    0.00854114    0.00469642    0.00253504    0.00121667   0.000540192   0.000223034   9.10165e-05   3.37177e-05   1.16720e-05   3.51783e-06   1.01732e-06   2.86446e-07   6.28568e-08   1.12234e-08   1.33401e-09       0.00000       0.00000       0.00000       0.00000
  16   7 1783.2720    0.3519  0.2532 11.6806 -0.0012  0.0069   0.0075   0.0150    0.0196   0.0000   438.0766      0.121757       13.8505      0.342504      -1.48942     -0.241287      0.301657      0.110677      0.171534      0.476988     -0.114911     0.0531278    -0.0354240      0.176795    -0.0696984     0.0299591   -0.00685560   -0.00137355   -0.00702620    0.00204842   0.000175215   0.000690071  -2.59428e-05  -9.27095e-06  -3.60351e-05  -5.26575e-05   1.03592e-06   1.00225e-06  -9.14339e-08  -4.72088e-08  -8.79447e-09  -1.98170e-09       0.00000       0.00000       0.00000       0.00000      0.687881      0.835915      0.898616      0.915665      0.872438      0.814219      0.694724      0.531571      0.445011      0.344433      0.258140      0.181758      0.126632     0.0792348     0.0542776     0.0339545     0.0196143     0.0107538    0.00572012    0.00273366    0.00136368   0.000629645   0.000268207   0.000104783   4.30158e-05   1.59032e-05   4.93166e-06   1.35596e-06   3.61738e-07   7.62221e-08   1.49512e-08   1.85448e-09       0.00000       0.00000       0.00000       0.00000
  16   8 1933.1463    0.5152  0.3829 11.7681 -0.0002  0.0080   0.0085   0.0182    0.0255   0.0000   437.4876       1.16331       13.8852       1.79724      -1.49255      -1.04035     -0.635969     -0.566940      -1.07195     -0.411573    -0.0582165      0.103160     0.0477158    -0.0740201   -0.00381737    -0.0113942    -0.0465824     0.0149249    0.00636708  -0.000364048   -0.00188570  -2.03123e-05   7.12421e-06   0.000132144   9.13221e-06  -1.06595e-05  -6.14257e-06   5.42888e-07   3.96928e-08   7.40507e-08  -2.04883e-08   3.74641e-10       0.00000       0.00000       0.00000       0.00000      0.751179      0.985521       1.05378       1.04523       1.03912      0.875613      0.787563      0.648600      0.508667      0.393679      0.284651      0.211370      0.141073     0.0952146     0.0608352     0.0352445     0.0220697     0.0118029    0.00627587    0.00335598    0.00161473   0.000722126   0.000321652   0.000133378   4.79699e-05   1.68474e-05   5.82307e-06   1.63441e-06   4.42492e-07   1.06354e-07   1.89304e-08   2.24623e-09       0.00000       0.00000       0.00000       0.00000
  16   9 2081.6171    0.7227  0.5652 11.8512 -0.0017  0.0091   0.0100   0.0222    0.0371   0.0000   437.8635       2.79977       13.4247      -1.23629      -1.98998    -0.0410396     -0.252714     -0.186544      -1.45285     -0.766872     -0.354493     -0.337174      0.302625      0.122604    -0.0869306   -0.00665676    -0.0546030    -0.0155758     0.0115196    0.00367843  -0.000802686    0.00139800   0.000758481   0.000170187  -0.000107983   1.27382e-05   2.03621e-06   8.70952e-07  -1.25101e-06   3.62909e-08  -3.91619e-08  -6.52660e-10       0.00000       0.00000       0.00000       0.00000      0.891646       1.11813       1.19036       1.21582       1.12823       1.00101      0.916321      0.753441      0.624677      0.455931      0.345415      0.253047      0.171291      0.110479     0.0700645     0.0438882     0.0252510     0.0138926    0.00712737    0.00392807    0.00192692   0.000888120   0.000380800   0.000154929   5.68904e-05   2.08055e-05   6.57699e-06   1.93821e-06   4.87395e-07   1.09061e-07   2.10708e-08   2.54683e-09       0.00000       0.00000       0.00000       0.00000
  16  10 2228.3775    0.9923  0.7739 12.0128 -0.0004  0.0104   0.0116   0.0255    0.0535   0.0000   436.3000       2.48368       13.7911       1.58221      -4.63158     -0.747156     -0.592933     -0.933210       1.90262    -0.0932446      0.275026     -0.464915      0.274479    -0.0815447    -0.0467023     0.0377734     0.0125058    -0.0109286   -0.00182270   -0.00251111   -0.00115277   5.66798e-06   0.000128681   1.22086e-05   9.32537e-05  -1.24772e-05  -1.84948e-06  -5.34583e-06   1.15214e-07  -1.70093e-07   7.76272e-09   1.93195e-10       0.00000       0.00000       0.00000       0.00000       1.04399       1.27767       1.32253       1.37093       1.30806       1.19176       1.03197      0.841834      0.706786      0.528752      0.390033      0.286858      0.194381      0.129992     0.0822773     0.0503807     0.0284160     0.0166289    0.00881746    0.00440528    0.00212335   0.000973090   0.000418477   0.000162851   6.24836e-05   2.27914e-05   7.24033e-06   2.14973e-06   5.23094e-07   1.19881e-07   2.25811e-08   2.84811e-09       0.00000       0.00000       0.00000       0.00000
  16  11 2372.6250    1.3358  0.9097 12.5791 -0.0009  0.0111   0.0145   0.0289    0.0560   0.0000   437.4343       2.56726       13.3296       2.35848      0.508189      -1.35959     -0.448346      -1.47086     -0.114513     -0.189619     -0.110721    -0.0467082      0.467377     -0.104373      0.121075    -0.0111236   -0.00712213    -0.0111085     0.0146230  -0.000428750    0.00439942   0.000449911   0.000108363   0.000103478  -1.32107e-05   5.81989e-06   2.92373e-06   4.52138e-07  -3.18492e-07  -2.04437e-07  -7.32657e-09   1.32257e-09       0.00000       0.00000       0.00000       0.00000       1.13745       1.42316       1.50122       1.54599       1.39992       1.27964       1.13910      0.947559      0.758531      0.573303      0.433943      0.307567      0.206716      0.137303     0.0854537     0.0528593     0.0302710     0.0167484    0.00902858    0.00451937    0.00225820    0.00104147   0.000457971   0.000182740   7.03487e-05   2.38525e-05   7.68025e-06   2.28053e-06   5.65606e-07   1.26817e-07   2.39145e-08   3.13735e-09       0.00000       0.00000       0.00000       0.00000
  16  12 2514.8793    1.7624  0.9998 12.9329 -0.0008  0.0116   0.0181   0.0303    0.0642   0.0000   437.8677       4.83173       13.0054       2.52968      -1.96916     -0.135890     -0.404474      0.954941     -0.255703     -0.985709     -0.139185    -0.0364879     -0.499144    0.00160602     0.0545894     0.0102528    -0.0694263   -0.00115305     0.0127758    0.00775207    0.00180938   -0.00140566  -0.000182980   0.000220322   1.03045e-06   3.53874e-05   1.16572e-05   1.39430e-07  -2.65399e-08   5.04355e-08  -2.03572e-08  -5.26187e-10       0.00000       0.00000       0.00000       0.00000       1.15745       1.47596       1.54944       1.58848       1.44484       1.34041       1.16953      0.977139      0.798056      0.609058      0.444080      0.322599      0.218529      0.144942     0.0903092     0.0553516     0.0309598     0.0182087    0.00968366    0.00490644    0.00235397    0.00111479   0.000475848   0.000192315   7.33933e-05   2.68439e-05   8.37355e-06   2.50298e-06   6.16308e-07   1.41161e-07   2.59060e-08   3.46493e-09       0.00000       0.00000       0.00000       0.00000
  16  13 2656.9745    2.2895  0.9395 13.3920 -0.0006  0.0109   0.0242   0.0285    0.0689   0.0000   437.7458       5.21583       12.4454       5.40622      -1.24708      0.986526      -1.34675      -3.08506      0.271356      -1.03816     -0.237859     -0.106199    -0.0371235     -0.273997     0.0954592    -0.0577016  -0.000920350    -0.0126519  -0.000112206   -0.00569832   -0.00338539  -0.000632329   0.000876648   0.000164260   1.57761e-05   4.09041e-07  -1.83928e-05  -1.21448e-06   1.25417e-06   1.16874e-07   1.86833e-08   1.37890e-09       0.00000       0.00000       0.00000       0.00000       1.10219       1.40148       1.45757       1.51066       1.38437       1.29652       1.09357      0.938406      0.730716      0.581768      0.422958      0.301341      0.202047      0.138468     0.0851136     0.0522513     0.0304448     0.0173628    0.00902171    0.00471251    0.00220239    0.00101281   0.000442160   0.000186070   6.80142e-05   2.43680e-05   7.71283e-06   2.33271e-06   5.88138e-07   1.36280e-07   2.33316e-08   3.32450e-09       0.00000       0.00000       0.00000       0.00000
  16  14 2799.5748    2.8787  0.8889 13.8984  0.0005  0.0103   0.0308   0.0272    0.0648   0.0000   438.5930       8.56202       14.4247       5.45288       1.24812      0.162468      -1.34114     -0.964245      0.617268      0.180605     -0.408778     -0.489677    -0.0204886     -0.158902  -0.000643290     0.0520520   -0.00936835     0.0227514     0.0115635    0.00128103   0.000642240    0.00171926  -0.000111116  -8.92749e-05  -0.000103433   1.99897e-05  -4.72501e-06  -3.73158e-07  -8.88351e-08  -1.68029e-07   1.03615e-08  -1.37086e-09       0.00000       0.00000       0.00000       0.00000       1.06555       1.35311       1.43204       1.46570       1.35107       1.25896       1.05388      0.888566      0.699893      0.532043      0.395875      0.283236      0.195733      0.130003     0.0795136     0.0506339     0.0285324     0.0160855    0.00835011    0.00443699    0.00209651   0.000984001   0.000404404   0.000172463   6.40234e-05   2.32612e-05   7.20054e-06   2.23665e-06   5.56120e-07   1.22877e-07   2.19073e-08   3.04250e-09       0.00000       0.00000       0.00000       0.00000
  16  15 2941.8986    3.5334  0.8658 14.1938 -0.0010  0.0100   0.0386   0.0264    0.0760   0.0000   438.5714       11.2887       11.1992       2.69881     0.0929130       1.16411      -1.24394      -1.49522       1.06492      -1.47692      0.473604     -0.869952     0.0410564     -0.277563    -0.0585934    -0.0618065    -0.0401181    0.00628736     0.0159763   -0.00127424    0.00147111    0.00129353   0.000113131   5.64297e-05   1.77265e-05   1.98143e-05  -1.55974e-06  -6.44406e-08   6.27657e-07  -3.94597e-08  -1.19933e-08   4.50395e-10       0.00000       0.00000       0.00000       0.00000       1.03958       1.28612       1.33442       1.38578       1.28657       1.18445       1.01641      0.856097      0.689778      0.547925      0.395575      0.282021      0.190225      0.125403     0.0791786     0.0489700     0.0285129     0.0161484    0.00840032    0.00434379    0.00206300   0.000932068   0.000404176   0.000165263   6.20278e-05   2.24092e-05   6.97170e-06   2.05026e-06   5.26613e-07   1.20551e-07   2.13022e-08   2.90781e-09       0.00000       0.00000       0.00000       0.00000
  16  16 3083.6114    3.8881  0.9962 14.5009 -0.0029  0.0113   0.0410   0.0298    0.0892   0.0000   440.9821       11.5996       15.4086       5.93950      -2.11854     -0.359666      -2.06983      -3.21370     -0.671823      -1.24723     -0.474277     -0.389824    -0.0302791     -0.425657    -0.0113849    -0.0455527     0.0223051    0.00612617     0.0101359  -0.000844808   -0.00433003  -0.000548915  -0.000358294   0.000217528  -7.26736e-06  -3.95168e-05   6.16342e-06   7.22115e-07  -5.01356e-07   1.18392e-07   1.49629e-09   2.43511e-09       0.00000       0.00000       0.00000       0.00000       1.13813       1.43641       1.50203       1.55379       1.45816       1.32200       1.13416      0.946724      0.779418      0.586614      0.441144      0.309109      0.213605      0.139412     0.0897519     0.0542632     0.0322716     0.0181414    0.00957366    0.00500511    0.00238654    0.00109426   0.000469331   0.000192986   7.09707e-05   2.57025e-05   8.30160e-06   2.40327e-06   6.28972e-07   1.35050e-07   2.58448e-08   3.32682e-09       0.00000       0.00000       0.00000       0.00000
  16  17 3225.1021    3.7795  1.2940 14.3667 -0.0013  0.0134   0.0365   0.0352    0.0928   0.0000   439.1389       17.4133       11.0139      -1.88603      -3.15051     -0.185159      0.937855     -0.180156      0.887309      0.161891      0.440567      0.301950      0.234168     -0.373166      0.116093   -0.00766790   -0.00580705    0.00133755    0.00952696    0.00749196   -0.00252965   0.000386674  -0.000130257  -0.000117129   0.000115241   2.84492e-05   1.70034e-05  -1.75256e-07  -1.89701e-06   7.02960e-08   3.14141e-09  -3.61942e-09       0.00000       0.00000       0.00000       0.00000       1.40777       1.76039       1.85170       1.89509       1.80425       1.64287       1.40144       1.14087      0.904399      0.710723      0.529838      0.369342      0.253569      0.172033      0.108826     0.0661979     0.0387870     0.0218953     0.0116217    0.00574195    0.00273176    0.00124688   0.000550875   0.000224777   8.56183e-05   2.95340e-05   9.51360e-06   2.81995e-06   7.31393e-07   1.63308e-07   2.93963e-08   3.79567e-09       0.00000       0.00000       0.00000       0.00000
  16  18 3366.5112    3.3213  1.7670 14.2206 -0.0010  0.0162   0.0285   0.0429    0.0638   0.0000   438.2856       16.5040       11.3082       6.33493      -2.55198      -2.04527      -1.31652      0.450966      -2.56525      -1.84641     -0.726634     -0.876672      0.217876      0.283903     0.0560535      0.105810    -0.0654744    -0.0321026    -0.0239572   -0.00562717   -0.00242951   -0.00136692  -0.000755913  -0.000125976  -1.02710e-05   2.11228e-05  -7.58238e-06   2.58153e-06   4.12712e-07   1.78228e-07  -3.93680e-08   9.81563e-09       0.00000       0.00000       0.00000       0.00000       1.63307       2.07940       2.19373       2.22789       2.08996       1.89265       1.67940       1.38851       1.09930      0.856158      0.626813      0.455803      0.311305      0.209162      0.129856     0.0792985     0.0461342     0.0256851     0.0136975    0.00710437    0.00339899    0.00159081   0.000678248   0.000285569   0.000106914   3.75029e-05   1.20008e-05   3.54104e-06   9.05504e-07   2.10049e-07   3.73650e-08   4.75882e-09       0.00000       0.00000       0.00000       0.00000
  16  19 3508.0978    2.7962  2.6959 13.5761 -0.0005  0.0204   0.0191   0.0538    0.0471   0.0000   434.7459       24.3101       16.0117       10.4662       3.12637       1.50925     -0.357403     -0.900955     -0.858627      -2.50929    -0.0400690     -0.609625      0.252286     -0.529680    0.00446904   -0.00106764    -0.0308508    -0.0397151   -0.00629058    -0.0106545   -0.00314319    0.00113679   0.000605963  -0.000932882   0.000104603   1.69761e-05   6.94616e-07   2.77682e-06   2.01716e-06  -3.30655e-07  -2.64429e-09  -4.72399e-09       0.00000       0.00000       0.00000       0.00000       2.05215       2.67911       2.83675       2.88494       2.68308       2.46721       2.08254       1.74642       1.37139       1.08377      0.784538      0.561118      0.386182      0.253679      0.162484     0.0986945     0.0577359     0.0327679     0.0172091    0.00893065    0.00423954    0.00196914   0.000847991   0.000353698   0.000132859   4.82690e-05   1.53814e-05   4.49118e-06   1.18342e-06   2.65922e-07   4.60843e-08   6.17823e-09       0.00000       0.00000       0.00000       0.00000
  16  20 3649.9498    2.3181  3.9799 13.0105 -0.0011  0.0250   0.0133   0.0687    0.0365   0.0000   440.6323       15.5622       9.31428       10.3665      -3.36938     -0.650692       2.66149      -2.59892       1.98931      -3.90337      0.426893      -1.14454    0.00592255     -0.461398      0.425822     0.0363727     0.0527534    -0.0469100     0.0521448    0.00202914   -0.00234812   -0.00179498    0.00121277  -0.000491132  -0.000144111   2.69606e-05   3.17140e-06  -3.86134e-06  -1.06337e-06  -2.72811e-07   3.08101e-08   7.26093e-12       0.00000       0.00000       0.00000       0.00000       2.49407       3.15628       3.32261       3.39813       3.24004       2.94269       2.54350       2.11486       1.71399       1.32736      0.976079      0.702249      0.477502      0.324378      0.199963      0.124594     0.0719310     0.0408018     0.0217993     0.0110520    0.00536411    0.00240358    0.00106000   0.000427175   0.000165351   5.80289e-05   1.87318e-05   5.67102e-06   1.42461e-06   3.30425e-07   5.94159e-08   7.43562e-09       0.00000       0.00000       0.00000       0.00000
  16  21 3791.7416    1.9381  5.6311 12.4351 -0.0001  0.0311   0.0095   0.0840    0.0323   0.0000   436.4370       25.0428       10.8984       7.44442      -1.26719       1.27018      -2.99639      -4.69085       1.98401     -0.402424     -0.583921      -1.92200     -0.102492    -0.0884098    0.00260058     -0.249611    -0.0578598    -0.0323598     0.0146931    -0.0305721   -0.00281581   0.000269135  -9.22437e-05   0.000481184  -0.000222304  -3.11774e-05   4.27786e-05   5.11286e-06   2.00886e-07  -5.04773e-07   9.28625e-09   4.78410e-09       0.00000       0.00000       0.00000       0.00000       3.08821       3.95775       4.13116       4.24816       3.98859       3.67753       3.16355       2.66524       2.11525       1.64967       1.21866      0.882086      0.596267      0.395792      0.250322      0.155411     0.0906246     0.0500502     0.0265207     0.0136439    0.00667492    0.00302714    0.00132523   0.000536205   0.000205414   7.23058e-05   2.35615e-05   6.97694e-06   1.79703e-06   4.12932e-07   7.34600e-08   9.56606e-09       0.00000       0.00000       0.00000       0.00000
  16  22 3933.7202    1.5971  7.2691 12.2172 -0.0002  0.0380   0.0074   0.1039    0.0271   0.0000   447.9307       18.2735       12.3918       8.98655      0.248779       7.87192      -2.20517      -4.90694     -0.407419      0.651928     -0.785036      -3.70220     -0.312822     -0.329619     0.0535388      0.186092    -0.0558926     -0.105490     0.0177556    -0.0108412    0.00301032   -0.00394028   -0.00232162  -0.000326758   0.000259540   6.71313e-05  -2.36566e-05   1.57029e-05   3.23485e-06  -1.66165e-07  -1.48060e-07   1.23333e-08       0.00000       0.00000       0.00000       0.00000       3.75750       4.81552       5.09397       5.15156       4.95222       4.45014       3.90096       3.24606       2.60156       1.99363       1.49502       1.07000      0.738418      0.488114      0.310743      0.189471      0.111034     0.0618623     0.0330544     0.0169412    0.00825258    0.00377680    0.00164857   0.000670130   0.000255030   8.98921e-05   2.93462e-05   8.65714e-06   2.27359e-06   5.10556e-07   9.30484e-08   1.13445e-08       0.00000       0.00000       0.00000       0.00000
  16  23 4075.7968    1.3370  9.4158 12.0549 -0.0004  0.0475   0.0060   0.1323    0.0237   0.0000   441.8823       21.1248       5.80028     -0.907030       2.10096      -8.27391      -1.91988      -4.97042      -1.49729       2.28556     -0.760639     -0.223425       1.15187      -1.20096      0.145578     -0.548476      0.171830    -0.0883226    -0.0390152     0.0194591     0.0202364   -0.00361171   -0.00281128  -0.000221410   0.000100148   1.56165e-05  -3.02311e-05   5.11511e-06  -2.34988e-06  -1.51812e-07   9.77723e-09   3.69052e-08       0.00000       0.00000       0.00000       0.00000       4.67788       6.02799       6.42606       6.51709       6.19564       5.59307       4.89667       4.05076       3.24924       2.51592       1.88411       1.33551      0.919353      0.614233      0.389093      0.239062      0.139884     0.0789178     0.0419417     0.0214704     0.0104939    0.00474557    0.00212405   0.000858867   0.000329253   0.000115864   3.73378e-05   1.10963e-05   2.88240e-06   6.45677e-07   1.16912e-07   1.43387e-08       0.00000       0.00000       0.00000       0.00000
  16  24 4217.8085    1.1100 11.9637 11.9672 -0.0005  0.0606   0.0051   0.1737    0.0209   0.0000   439.7941       25.4955       11.5503       1.37553      -7.43496      -5.65900       6.58727       4.79742     0.0234337      -5.77120      0.296770     -0.799393       1.94584     -0.147628      0.404066     -0.290165    -0.0993243     0.0348492     0.0297383    0.00773565   -0.00255925   -0.00243284    0.00153307   0.000913623   0.000214283  -0.000174862   4.02834e-05  -1.45232e-06  -4.28214e-06  -9.76317e-07   8.79108e-08  -7.36921e-09       0.00000       0.00000       0.00000       0.00000       5.88330       7.61745       8.00106       8.13832       7.81659       7.06297       6.17131       5.19943       4.15218       3.23856       2.41877       1.73376       1.19594      0.794880      0.507135      0.311350      0.182908      0.102404     0.0549271     0.0279931     0.0137743    0.00622866    0.00276949    0.00111174   0.000429173   0.000150532   4.91678e-05   1.45108e-05   3.80372e-06   8.51167e-07   1.50779e-07   1.86964e-08       0.00000       0.00000       0.00000       0.00000
  16  25 4360.1565    0.9193 14.4676 11.8640 -0.0001  0.0784   0.0042   0.2206    0.0188   0.0000   437.0321       28.9873       9.62258       9.53136      -3.06756      -2.72598      -7.44612      -4.73967      -4.83170      -6.70222       7.63590      0.185765       2.30110      -1.23789      0.739612      0.549558    -0.0452518    -0.0966793     0.0421224    0.00636763    -0.0273045    0.00704468    0.00201319   -0.00183586  -0.000364040  -0.000322946  -3.31256e-05   2.60163e-05  -3.72712e-06   2.54540e-07   6.70976e-08  -4.17288e-08       0.00000       0.00000       0.00000       0.00000       7.47153       9.76711       10.3477       10.4990       9.95314       9.11761       7.92454       6.71771       5.37121       4.16366       3.12367       2.25324       1.54789       1.03525      0.658614      0.405028      0.238944      0.133524     0.0714973     0.0371311     0.0179627    0.00840723    0.00361500    0.00150796   0.000566740   0.000201547   6.57706e-05   1.94022e-05   5.00668e-06   1.10991e-06   1.95722e-07   2.46102e-08       0.00000       0.00000       0.00000       0.00000
  16  27 4644.8592    0.6159 19.8992 11.7119  0.0001  0.1296   0.0030   0.3429    0.0135   0.0000   415.6853       13.3524       26.2463      -12.1830      -8.49674       18.0395       16.1051      -14.8993      -3.32782      -17.7119      -1.79953     -0.231189     0.0481979      -2.49825     -0.738704      0.648502      0.340372     -0.184842     -0.114806     0.0662920    -0.0163790    -0.0204864   -0.00207507    0.00633067  -3.53436e-05  -0.000139639   4.42313e-05   1.20132e-05   1.14099e-05   1.69430e-06  -2.59830e-07  -3.81883e-08       0.00000       0.00000       0.00000       0.00000       12.2541       15.8199       17.0105       17.1002       16.4479       14.9457       13.0734       11.0140       8.92525       6.93555       5.22391       3.75441       2.60859       1.75993       1.11970      0.700831      0.411748      0.235436      0.127048     0.0656234     0.0322360     0.0148301    0.00653064    0.00265639    0.00101736   0.000357664   0.000114193   3.36724e-05   8.51108e-06   1.85838e-06   3.25989e-07   3.96982e-08       0.00000       0.00000       0.00000       0.00000
  17   6 1657.0623    0.2557  0.1461 11.6589 -0.0054  0.0066   0.0073   0.0111    0.0158   0.0000   437.9805     -0.383629       15.2683      0.422017      -1.84444      0.273423      0.615965      0.364034      0.537912     0.0338367     0.0199272     0.0197484      0.116974    0.00119654    -0.0471572    -0.0105827    0.00556075   0.000437572    0.00166797  -0.000702590  -0.000505692   -0.00150247  -0.000395520   0.000184334  -2.24993e-05   1.88804e-05  -7.55538e-06   3.22842e-06   1.15472e-07  -8.56290e-08  -1.08026e-07   2.06069e-08   1.19472e-09  -1.32820e-10       0.00000       0.00000      0.775333      0.896080      0.797640      0.647397      0.778326      0.880149      0.863398      0.687100      0.446291      0.299884      0.243616      0.220718      0.188579      0.139525     0.0902756     0.0528132     0.0284132     0.0142990    0.00720722    0.00358187    0.00179244   0.000867011   0.000388916   0.000167624   7.12215e-05   2.81945e-05   1.04818e-05   3.37011e-06   1.06800e-06   3.16516e-07   8.72310e-08   1.78060e-08   2.83024e-09   3.45203e-10       0.00000       0.00000
  17   7 1811.9807    0.3977  0.2747 11.7036 -0.0034  0.0066   0.0077   0.0148    0.0197   0.0000   437.5529      0.145506       14.8406     -0.235537     -0.955546       1.20514     -0.755375     -0.302862     -0.796849      0.269315     -0.189303     0.0632685      0.103071     0.0106146      0.123616     0.0299349    -0.0139792    0.00349585     0.0131858  -0.000429665    0.00321077   0.000663208   0.000242868   2.35481e-05  -4.75976e-05   3.68999e-05  -3.17934e-06   4.00517e-06  -7.55794e-07   2.35852e-07   3.92112e-08   8.90445e-09  -1.41818e-09  -6.03558e-10       0.00000       0.00000      0.597016      0.761571      0.854109      0.824880      0.837921      0.702957      0.635858      0.543308      0.446689      0.350674      0.260193      0.191405      0.132158     0.0877976     0.0586844     0.0361273     0.0226741     0.0129605    0.00736877    0.00409076    0.00204739    0.00102597   0.000495508   0.000203729   8.86484e-05   3.43869e-05   1.22512e-05   4.33690e-06   1.38948e-06   3.85788e-07   1.02378e-07   2.27737e-08   3.86320e-09   4.23498e-10       0.00000       0.00000
  17   8 1963.3181    0.5593  0.4216 11.7654 -0.0001  0.0077   0.0086   0.0190    0.0263   0.0000   438.2760     -0.836635       12.0960       3.27245     -0.865484      0.845970      0.557280     0.0733106      0.277908     0.0264507     -0.331450    -0.0791703      0.208458    0.00631217     0.0218036     0.0635257  -0.000648461    0.00602579    0.00873062   -0.00362246   -0.00477962  -0.000435341   0.000206504  -4.38024e-05   5.02915e-05   4.37487e-05  -3.80991e-07   2.95823e-06   5.74437e-07   1.32194e-07  -4.67244e-08   1.97696e-08   7.38629e-11   1.20162e-10       0.00000       0.00000      0.705158      0.882807      0.915325      0.984257      0.880835      0.862168      0.730777      0.631948      0.529400      0.394369      0.306757      0.224211      0.158169      0.111365     0.0729528     0.0444349     0.0258473     0.0159279    0.00884279    0.00476532    0.00253399    0.00117747   0.000559175   0.000247235   0.000106973   3.86785e-05   1.46765e-05   5.10047e-06   1.59433e-06   4.56055e-07   1.07497e-07   2.23880e-08   4.22168e-09   5.84661e-10       0.00000       0.00000
  17   9 2112.9914    0.7819  0.5876 11.8702 -0.0003  0.0089   0.0101   0.0215    0.0372   0.0000   438.6772    -0.0499086       12.6662       2.46926     -0.539561       1.12367     -0.903076     -0.118853       1.69991     -0.253139     -0.334610     -0.159684      0.113262      0.110384     0.0352978    -0.0182244    -0.0230683    -0.0115696    0.00160089    0.00103911   -0.00584152   0.000730968   0.000958794   0.000100337   0.000161194  -1.11480e-05  -1.39143e-05  -1.96544e-07   1.79131e-06   2.38545e-07  -8.69221e-08   7.18995e-09   2.22840e-09  -9.04274e-10       0.00000       0.00000      0.871608       1.13881       1.19658       1.23893       1.16324       1.04469      0.932881      0.765400      0.620393      0.465881      0.354668      0.260996      0.184484      0.126739     0.0813878     0.0516651     0.0305586     0.0181250    0.00963078    0.00540436    0.00273500    0.00133467   0.000656019   0.000266114   0.000120751   4.49707e-05   1.62884e-05   5.71260e-06   1.70700e-06   5.02906e-07   1.22794e-07   2.74025e-08   5.08302e-09   6.28498e-10       0.00000       0.00000
  17  10 2260.3548    1.0676  0.7524 12.1530 -0.0005  0.0098   0.0122   0.0248    0.0497   0.0000   436.6746       1.60336       14.2492       1.11805      -2.69730      0.321951     -0.782149    -0.0263900       1.60618     -0.193486      0.221455      0.450405     -0.111950     0.0681150      0.144818    -0.0624180    0.00265060   0.000787865    0.00730143    0.00905421    0.00461412   -0.00114318   0.000402523   0.000401321  -0.000146715  -0.000131012  -3.53405e-05  -2.07889e-06   7.50918e-07  -6.15036e-07   2.34632e-07   5.27525e-08  -2.09872e-09   3.42036e-10       0.00000       0.00000      0.946069       1.21794       1.28973       1.31982       1.24548       1.15347      0.974051      0.824132      0.690460      0.543211      0.401443      0.290340      0.204948      0.134516     0.0908997     0.0551885     0.0344770     0.0203006     0.0112509    0.00615651    0.00314782    0.00152777   0.000690703   0.000305957   0.000127489   5.03421e-05   1.84222e-05   6.58403e-06   2.04405e-06   5.55756e-07   1.45582e-07   3.04101e-08   5.42034e-09   7.00869e-10       0.00000       0.00000
  17  11 2405.0175    1.4614  0.8961 12.5482 -0.0001  0.0105   0.0153   0.0263    0.0613   0.0000   436.8865       3.39463       12.4569       1.75405      -1.97435      0.503412      0.333472      -1.90075      0.248221     -0.659565     -0.611863    -0.0724820      0.405827     -0.376659    -0.0350293      0.139841    0.00359210    0.00793661     0.0137189     0.0174700   0.000237980   -0.00231829  -0.000497115   0.000577355   0.000105947   6.10059e-05   1.21908e-06   1.11130e-05  -2.97753e-06  -5.86046e-07  -6.93846e-08  -2.63159e-08   4.89543e-10  -2.12544e-10       0.00000       0.00000      0.999061       1.27466       1.35731       1.38050       1.28989       1.22104       1.03924      0.906110      0.723814      0.573742      0.425506      0.320583      0.219077      0.153729     0.0962382     0.0635586     0.0372086     0.0224058     0.0119567    0.00675942    0.00331884    0.00169414   0.000782669   0.000342873   0.000142831   5.75864e-05   2.03673e-05   7.34468e-06   2.18965e-06   6.59963e-07   1.52658e-07   3.47469e-08   5.66559e-09   7.66746e-10       0.00000       0.00000
  17  12 2548.1304    1.9220  0.9280 13.0981  0.0020  0.0107   0.0196   0.0272    0.0611   0.0000   439.5806       5.22330       11.2719       3.60585      -3.37661     -0.850000     -0.412889      -2.53767      0.145071      0.770389     -0.642775     -0.411694      0.228365    -0.0736140    -0.0281002    -0.0156193     0.0239861    -0.0159173   -0.00444199    0.00807137   0.000613864  -0.000255567    0.00127539  -0.000404841  -0.000278326  -9.71118e-05   1.73858e-05   1.24562e-07   8.04494e-07   3.81164e-07   7.03719e-08  -1.84458e-08   4.32729e-09   2.80656e-10       0.00000       0.00000       1.01290       1.27942       1.32933       1.40434       1.31719       1.21676       1.06722      0.897446      0.738020      0.571616      0.427624      0.317711      0.226758      0.154346      0.100302     0.0631084     0.0393154     0.0220588     0.0125939    0.00677124    0.00347124    0.00175409   0.000788452   0.000354431   0.000141009   5.83543e-05   2.08456e-05   7.02996e-06   2.24908e-06   6.15181e-07   1.54541e-07   3.37059e-08   6.08565e-09   7.81816e-10       0.00000       0.00000
  17  13 2691.0967    2.4369  0.9384 13.5008 -0.0028  0.0104   0.0247   0.0275    0.0668   0.0000   436.5646       4.09758       12.7944       4.04358     -0.766989      -1.78622      0.578706     -0.601298      0.193574     -0.765761    -0.0706613     -0.304623    -0.0865539    -0.0616396      0.113746      0.117386    -0.0870876    -0.0113407    -0.0115064   -0.00859099    0.00677247   -0.00136815   0.000582807  -0.000433023  -8.86839e-05  -8.62223e-05  -1.50207e-05   6.86952e-06  -3.81565e-06  -8.83470e-07   2.95499e-08  -2.46352e-08  -2.36429e-09  -4.19164e-11       0.00000       0.00000       1.01240       1.27544       1.33503       1.35614       1.30921       1.21338       1.06435      0.881236      0.725217      0.575051      0.427851      0.318783      0.221654      0.152170      0.100519     0.0626214     0.0385868     0.0220781     0.0126164    0.00661721    0.00336540    0.00164736   0.000747379   0.000339980   0.000137220   5.55493e-05   2.04135e-05   6.92759e-06   2.22894e-06   6.03971e-07   1.52439e-07   3.37458e-08   5.85415e-09   7.32883e-10       0.00000       0.00000
  17  14 2834.4201    3.1109  0.8731 14.0073 -0.0008  0.0100   0.0326   0.0260    0.0655   0.0000   438.6972       7.27740       12.2931       4.74653     -0.358946       1.57448      0.958728      -2.00690      0.356073      -1.02712      0.163362     -0.619873      0.325952    -0.0198342    -0.0133105     0.0894107    -0.0587138    -0.0299357    0.00536741   -0.00310047    0.00347168   0.000781767   0.000204908  -0.000268643  -0.000142329  -1.88949e-05  -3.53425e-06  -4.92444e-07  -1.03702e-06   3.46666e-07  -2.45552e-07  -1.95953e-08   6.35707e-10   2.72469e-10       0.00000       0.00000      0.989004       1.26607       1.29694       1.37843       1.26772       1.19704       1.02214      0.881821      0.689365      0.555304      0.411890      0.306390      0.210447      0.147032     0.0933286     0.0612402     0.0352798     0.0214232     0.0116017    0.00637356    0.00311779    0.00158645   0.000707102   0.000330627   0.000129756   5.34519e-05   1.86895e-05   6.60495e-06   1.91547e-06   5.86838e-07   1.38327e-07   3.19041e-08   5.32122e-09   7.62260e-10       0.00000       0.00000
  17  15 2977.3366    3.7075  0.8781 14.3731  0.0001  0.0100   0.0388   0.0253    0.0665   0.0000   438.7441       6.58531       11.9549       5.40156      -2.66729      -1.63594      0.784952      -2.73801      0.492331     -0.284656     -0.200326     -0.204967    -0.0233863     0.0686627     0.0141755    0.00153197    -0.0322579     0.0258467     0.0107920   0.000176035   -0.00143723  -0.000164804   0.000129236   0.000820420  -0.000123588  -3.66483e-05  -4.59191e-05  -4.01821e-06   3.30115e-06   1.65596e-07   4.53390e-08  -2.86816e-08  -2.94360e-09  -5.50514e-11       0.00000       0.00000      0.989986       1.22843       1.31276       1.36693       1.26709       1.18762       1.02595      0.847664      0.711594      0.550682      0.415143      0.295822      0.213807      0.146105     0.0931143     0.0590749     0.0360728     0.0211598     0.0115986    0.00645651    0.00326240    0.00160740   0.000725438   0.000315275   0.000133308   5.42076e-05   1.94989e-05   6.74738e-06   2.04414e-06   5.82434e-07   1.40550e-07   2.95565e-08   5.49255e-09   7.02629e-10       0.00000       0.00000
  17  16 3119.5443    3.8302  1.0582 14.5858 -0.0016  0.0113   0.0385   0.0301    0.0780   0.0000   439.2948       11.0792       12.5469       5.91423      -1.23578      -1.92750      -1.04699      -1.79865     0.0964210      -1.70652     -0.667192     -0.754355     0.0159013   -0.00595364    -0.0938804     0.0751778     0.0213035    -0.0525669     0.0261394   0.000279682    0.00129885   -0.00335080  -0.000268574  -7.49072e-05  -8.76339e-05  -0.000144903  -1.00169e-05   1.54591e-06  -6.06492e-07   4.75466e-08  -5.35420e-08  -1.90897e-08   3.09532e-09  -7.53899e-10       0.00000       0.00000       1.08232       1.37429       1.44748       1.46608       1.36945       1.30307       1.12337      0.979040      0.792203      0.627329      0.471671      0.348619      0.238720      0.167023      0.107654     0.0669944     0.0406803     0.0237191     0.0132596    0.00719858    0.00360777    0.00179307   0.000824048   0.000370448   0.000154039   6.17954e-05   2.18999e-05   7.63770e-06   2.43134e-06   6.88855e-07   1.68026e-07   3.67387e-08   6.15145e-09   8.30541e-10       0.00000       0.00000
  17  17 3261.5206    3.6889  1.3767 14.4999 -0.0016  0.0136   0.0340   0.0365    0.0733   0.0000   438.2052       14.0847       11.2463       2.43732      -1.89179      -1.98350      0.671395      -3.18646       1.35252     -0.731888      -1.88592      -1.39350      0.269104     0.0453029     -0.149658    -0.0621531    -0.0840519    -0.0413257    -0.0212215   -0.00521113     0.0114760   -0.00278520   -0.00298205  -0.000135456  -6.82425e-05   4.12266e-05   1.81992e-06   1.26058e-05   1.68536e-06   1.45547e-06  -1.35366e-07  -3.64824e-08   5.96120e-09   6.32057e-10       0.00000       0.00000       1.27779       1.63746       1.71250       1.77257       1.65741       1.50536       1.36385       1.16258      0.958255      0.740365      0.566419      0.418471      0.291884      0.195895      0.128997     0.0813212     0.0489151     0.0287880     0.0158238    0.00867702    0.00442965    0.00221586    0.00104719   0.000459597   0.000191975   7.47696e-05   2.71093e-05   9.46176e-06   2.89063e-06   8.21953e-07   2.04895e-07   4.47976e-08   8.08691e-09   1.00131e-09       0.00000       0.00000
  17  18 3403.5464    3.1687  2.1008 13.8448 -0.0021  0.0170   0.0244   0.0458    0.0658   0.0000   437.3044       14.6372       11.6329       5.29842      -4.59673      0.169316      -2.00783      -2.94480     0.0400594      -2.36940      0.232665     -0.756848     -0.499450     -0.233253     0.0901087     -0.126542     0.0292651     0.0137178     0.0182618   0.000523079    0.00425303    0.00223187  -2.62416e-05   0.000421775   0.000186466   7.29982e-07  -6.03765e-05   3.53719e-06   1.04961e-05  -2.15012e-06  -2.87765e-07   9.19231e-08   3.09468e-10  -9.68398e-10       0.00000       0.00000       1.60008       2.08639       2.14011       2.23334       2.10611       1.93458       1.71307       1.46167       1.17949      0.931554      0.700884      0.522200      0.363902      0.249374      0.163162      0.102806     0.0617007     0.0359246     0.0203755     0.0107730    0.00558931    0.00272470    0.00128295   0.000570699   0.000237055   9.16098e-05   3.41178e-05   1.14613e-05   3.63285e-06   1.03107e-06   2.60793e-07   5.82223e-08   1.01275e-08   1.29894e-09       0.00000       0.00000
  17  19 3545.6419    2.6948  3.0496 13.2708 -0.0005  0.0211   0.0172   0.0554    0.0517   0.0000   439.8838       18.6386       14.8719       8.26837      -2.29548      -2.39422       1.20469      -2.49910      -1.23343     -0.536455     -0.805223     -0.586146     -0.143724      0.130913     0.0690143     0.0486837    -0.0392147    -0.0201575     0.0300870     0.0119406    0.00127619   0.000229558   0.000739438   0.000368644  -8.09332e-05   0.000132466   1.55228e-05  -2.42090e-05  -1.34868e-06   4.27895e-07  -2.79668e-07   6.71172e-09   2.05591e-08   4.38415e-09       0.00000       0.00000       1.97673       2.56151       2.66802       2.80250       2.64339       2.41231       2.13044       1.78094       1.47976       1.14752      0.873969      0.637257      0.450106      0.306343      0.201360      0.126122     0.0772590     0.0448592     0.0253407     0.0136803    0.00696646    0.00344223    0.00159102   0.000707474   0.000292496   0.000116502   4.23300e-05   1.45766e-05   4.60236e-06   1.29149e-06   3.27700e-07   7.13918e-08   1.29732e-08   1.60077e-09       0.00000       0.00000
  17  20 3687.9785    2.2472  4.3907 12.8135 -0.0001  0.0261   0.0120   0.0692    0.0365   0.0000   437.4642       22.2446       13.3894       12.8283      0.982821       4.03308      -4.23412      -1.43563       3.23375      -1.32619      0.470804      0.239645     -0.840621      0.168430      0.109959     -0.164616     0.0300308     0.0738461     0.0546340   -0.00801843   -0.00303915    0.00284163   -0.00181510   0.000111138   0.000204390   0.000309464   1.73523e-05   1.02019e-05   3.81338e-06  -5.42062e-07  -7.38384e-07  -3.05613e-08   1.43703e-09   2.61118e-09       0.00000       0.00000       2.46136       3.12925       3.33179       3.40275       3.28592       3.01704       2.64555       2.23702       1.80468       1.42401       1.07176      0.792995      0.560160      0.387711      0.251776      0.158393     0.0972205     0.0562226     0.0313850     0.0170039    0.00868293    0.00431040    0.00195621   0.000883617   0.000363600   0.000147071   5.28030e-05   1.81468e-05   5.73121e-06   1.63022e-06   4.10906e-07   9.07791e-08   1.56122e-08   1.90499e-09       0.00000       0.00000
  17  21 3830.1839    1.8544  6.0840 12.3635  0.0001  0.0321   0.0087   0.0866    0.0302   0.0000   437.9474       21.1294       1.11068       3.92183      -1.50817       7.43130      -4.69931       2.64279       3.16666      -4.14370     -0.646369     -0.285552     -0.634825     -0.549592      0.126379     -0.303818      0.103134     0.0617524     0.0173059   -0.00743096    -0.0121107   -0.00464074    0.00280877   -0.00130009  -4.10340e-05   0.000292476  -4.75521e-05  -4.17614e-05   6.14463e-06   7.85294e-07  -7.16126e-07   1.45236e-07   2.16178e-08  -2.39130e-09       0.00000       0.00000       3.03982       3.89145       4.13704       4.26736       4.06680       3.69610       3.30012       2.73926       2.23471       1.76210       1.33170      0.985610      0.680965      0.469486      0.307091      0.195336      0.118311     0.0695031     0.0389356     0.0207231     0.0106964    0.00522990    0.00243696    0.00109885   0.000457157   0.000179321   6.60910e-05   2.24525e-05   7.03682e-06   1.98884e-06   4.94009e-07   1.11431e-07   1.95812e-08   2.35221e-09       0.00000       0.00000
  17  22 3972.5927    1.5315  7.9994 12.1272 -0.0007  0.0393   0.0066   0.1090    0.0248   0.0000   436.7508       12.1107       14.1706      -1.68524       3.54451      -3.16707       6.06976       4.49234      0.568545      -1.25823       2.03486      -1.87604      0.601321      -1.01119      0.300463      0.114998      0.105757     0.0590799    -0.0532616     0.0178449   0.000394142    -0.0156857    0.00104110   -0.00276215  -0.000278078  -0.000107299   0.000211380   5.16494e-05   1.63351e-06  -1.50051e-06  -5.25185e-07  -3.03571e-08   5.65346e-08  -3.53587e-10       0.00000       0.00000       3.65675       4.68579       4.99890       5.12772       4.88611       4.48353       3.97227       3.33709       2.76945       2.17609       1.65620       1.20895      0.848497      0.577497      0.379000      0.239997      0.147561     0.0856301     0.0486088     0.0259506     0.0134143    0.00658505    0.00307493    0.00136647   0.000571292   0.000225969   8.36339e-05   2.83048e-05   9.00306e-06   2.52679e-06   6.37160e-07   1.38331e-07   2.44067e-08   2.92968e-09       0.00000       0.00000
  17  23 4115.0805    1.2725  9.9108 12.0244 -0.0003  0.0485   0.0055   0.1373    0.0219   0.0000   439.7243       11.8931       19.7787       6.77515       4.00914       4.59440      -8.57939      -5.16848       6.76721     -0.757914       1.74848       2.63024     -0.283480      -1.17566     0.0519619      0.198641     -0.289476     -0.209951    -0.0142858   -0.00108423    0.00780361    0.00136665   -0.00232383  -0.000993962  -0.000152982   0.000216226  -5.68571e-05  -1.44293e-05  -8.82644e-06  -2.85062e-06   2.91910e-07   2.01662e-07   1.11169e-08  -1.93986e-09       0.00000       0.00000       4.45525       5.72934       6.18119       6.25086       6.01863       5.50163       4.87469       4.13002       3.40039       2.64418       2.04006       1.48255       1.05594      0.718127      0.475232      0.299105      0.182522      0.106711     0.0604409     0.0323699     0.0167330    0.00823977    0.00383737    0.00172819   0.000717572   0.000284107   0.000105040   3.58422e-05   1.13615e-05   3.22462e-06   8.14796e-07   1.72524e-07   3.03520e-08   3.57886e-09       0.00000       0.00000
  17  24 4257.6991    1.0527 12.4357 11.9422 -0.0005  0.0626   0.0046   0.1785    0.0197   0.0000   434.3974       28.7523       20.9281      -4.78216     -0.746464       8.40629      -9.10749      -4.59205     0.0785962      -5.12798      -2.37555      -4.04705     -0.527591      -2.08952     -0.185964     0.0230154      0.366565     -0.179427     0.0771069     0.0254329    -0.0291604   -0.00463223    0.00154152  -0.000339414    0.00108840  -0.000269598  -8.06055e-05   2.08583e-05   1.53939e-05  -2.27351e-06   3.83068e-07  -4.20969e-08  -2.15207e-08   1.87603e-09       0.00000       0.00000       5.71548       7.39397       7.96113       8.02894       7.82836       7.07614       6.32788       5.33624       4.35662       3.44488       2.62862       1.93048       1.36642      0.939541      0.614210      0.393091      0.239812      0.140393     0.0790288     0.0426267     0.0219925     0.0108083    0.00510585    0.00224547   0.000953148   0.000375528   0.000138748   4.72116e-05   1.48589e-05   4.25363e-06   1.06499e-06   2.30937e-07   3.96870e-08   4.62574e-09       0.00000       0.00000
  17  25 4400.4043    0.8688 15.1189 11.8768 -0.0007  0.0820   0.0038   0.2275    0.0171   0.0000   437.4301       32.8470      0.744301       19.4508      -7.83160      -18.4725      0.445219       6.26614       6.93237      -3.07673      -1.52001       2.43730      0.316340      0.107453     -0.509529       1.18787     -0.443536     -0.275778     0.0890961     0.0592618    -0.0635472    -0.0253313     0.0152754    0.00508544  -0.000315025  -0.000535418  -1.86092e-05  -2.44291e-05  -1.80362e-05   7.94187e-06   4.19767e-07  -5.33104e-07  -1.80670e-08   5.95682e-09       0.00000       0.00000       7.32531       9.49808       10.2601       10.3644       10.0482       9.14591       8.20029       6.96754       5.65720       4.53358       3.42449       2.54427       1.79646       1.24177      0.818121      0.520975      0.316763      0.187773      0.106128     0.0571471     0.0298189     0.0146729    0.00684708    0.00310596    0.00129633   0.000511734   0.000189260   6.44781e-05   2.00930e-05   5.69502e-06   1.42436e-06   3.09944e-07   5.21134e-08   6.17420e-09       0.00000       0.00000
  17  26 4543.2172    0.7072 17.0883 11.7950 -0.0001  0.1014   0.0032   0.2739    0.0147   0.0000   460.1937       18.5534      0.506329       11.9465      -1.14753      -1.71769      -8.90013      0.158589      -6.66752      -4.20819      -1.55568      -6.84581       1.79257       1.29096    -0.0796036     -0.196721     -0.114472     -0.183013      0.260446    0.00886620    -0.0299967     0.0166740    0.00494517   -0.00505133   -0.00326940  -0.000116878   0.000277006  -2.85889e-05   1.95233e-06   6.05371e-06   1.51254e-06   5.05544e-07   2.95822e-08   4.15268e-09       0.00000       0.00000       8.97751       11.7357       12.8178       12.8699       12.4600       11.4224       10.1022       8.60449       6.97539       5.57453       4.23291       3.13114       2.22731       1.53639       1.02004      0.647730      0.398964      0.236569      0.133261     0.0729128     0.0376387     0.0188119    0.00870711    0.00397148    0.00164983   0.000661221   0.000240288   8.27455e-05   2.56726e-05   7.21853e-06   1.80107e-06   3.83314e-07   6.43716e-08   7.67177e-09       0.00000       0.00000
  18   7 1839.9982    0.4171  0.3180 11.6853 -0.0020  0.0072   0.0072   0.0162    0.0210   0.0000   438.2403     -0.582399       15.6237       1.29972      -1.69865     -0.443116       1.19324      0.347848     -0.596255      0.667398      0.150204     0.0784043     -0.211569      0.131655    -0.0836650    -0.0712303    -0.0246327     0.0144159    0.00169533   8.79203e-05    0.00188238  -0.000653301   0.000188270  -0.000381907   5.69345e-05  -6.69659e-05  -1.41700e-05   6.12638e-06   9.10131e-06   3.93651e-07  -4.24363e-08   3.86241e-08  -5.33601e-08   7.46009e-09  -1.55346e-10   3.56877e-11      0.694354      0.878932      0.934092      0.900254      0.867185      0.792771      0.693717      0.640654      0.545221      0.433595      0.343249      0.249101      0.170816      0.115092     0.0777578     0.0475444     0.0305689     0.0184546     0.0103417    0.00607387    0.00327195    0.00153892   0.000828250   0.000392838   0.000162479   7.44483e-05   3.01808e-05   1.02618e-05   3.74987e-06   1.31122e-06   4.10541e-07   1.12451e-07   2.79100e-08   5.51769e-09   9.33647e-10   1.11268e-10
  18   8 1992.8432    0.5955  0.4848 11.7773 -0.0029  0.0083   0.0085   0.0195    0.0291   0.0000   440.3111     -0.784264       14.3682     -0.433034    -0.0885881     -0.781779    -0.0369452      -1.37157     -0.908052      0.159989      0.516213     -0.420960     -0.153347    -0.0810699     0.0256086     0.0604155     0.0664058     0.0249675   -0.00294169   -0.00184356   -0.00574445    0.00155392   9.07445e-05   0.000131389   0.000109778  -5.66751e-05  -2.92936e-05   2.70320e-05   1.24050e-05  -4.94144e-07  -7.68863e-07   2.73010e-07  -2.24921e-08  -4.74599e-10   4.15340e-10   2.26406e-10      0.712821      0.934416      0.938156       1.00807      0.945059      0.907556      0.778462      0.681385      0.562659      0.437874      0.360485      0.250945      0.192735      0.124948     0.0874053     0.0552538     0.0369725     0.0217597     0.0129368    0.00681861    0.00380019    0.00197911   0.000959111   0.000450884   0.000202104   8.72823e-05   3.44711e-05   1.33472e-05   4.77798e-06   1.50324e-06   4.83816e-07   1.28929e-07   3.43527e-08   6.19188e-09   1.22168e-09   1.57180e-10
  18   9 2143.7009    0.8398  0.6458 11.9058 -0.0015  0.0093   0.0100   0.0214    0.0389   0.0000   439.0386      0.720567       13.2578       1.64925     -0.781105     -0.230872      -1.46263     -0.206791      0.120540    -0.0445069     -0.627543     -0.139753    -0.0150452     -0.129556     0.0189020     -0.141083    -0.0448205   -0.00935810    0.00624069   -0.00183720    0.00318255  -0.000980059  -0.000418141  -0.000179382   7.50672e-05  -0.000134592  -3.38877e-05  -3.20149e-05   3.73295e-06   1.70624e-06   5.87494e-09  -8.84403e-08  -4.14795e-08  -1.02096e-09   1.82103e-09  -2.84379e-10      0.810605       1.07142       1.09178       1.14664       1.08730       1.03053      0.875929      0.812736      0.626530      0.519872      0.381732      0.297263      0.210725      0.153774     0.0990400     0.0663893     0.0401480     0.0243752     0.0139867    0.00801494    0.00418930    0.00230369    0.00107991   0.000538956   0.000229638   0.000102253   3.83976e-05   1.58335e-05   5.19613e-06   1.78830e-06   5.34656e-07   1.57027e-07   3.72316e-08   8.34788e-09   1.25488e-09   1.77997e-10
  18  10 2291.6570    1.1361  0.8059 12.2545 -0.0008  0.0097   0.0125   0.0260    0.0506   0.0000   438.7197       1.04879       14.2039       3.15066      -4.73674      -4.39852      -1.17650     -0.230300      0.196856      -1.00307     -0.133630     -0.589301     -0.296558     0.0221677    -0.0664893     -0.134379    -0.0386106    -0.0382372   -0.00161657  -0.000722975   -0.00228459  -0.000174258  -0.000866786    0.00149697  -0.000331784  -1.49785e-05  -5.12226e-05  -4.59314e-06  -5.46286e-06   2.94421e-06  -9.47932e-07  -3.46012e-08  -7.55132e-08   5.84992e-09  -9.96132e-11   1.78307e-10      0.876858       1.09913       1.15166       1.19804       1.17583       1.08900      0.933035      0.796567      0.682104      0.543351      0.408741      0.300617      0.222259      0.156888      0.106690     0.0683958     0.0423291     0.0250106     0.0154261    0.00871212    0.00478278    0.00240808    0.00118205   0.000554622   0.000240162   0.000102231   4.06476e-05   1.57944e-05   5.73635e-06   1.84182e-06   5.76389e-07   1.53821e-07   3.80200e-08   7.81572e-09   1.35350e-09   1.62857e-10
  18  11 2436.8716    1.5179  0.9978 12.6970 -0.0002  0.0112   0.0150   0.0287    0.0619   0.0000   436.5080       4.22935       12.9898       2.53170       1.06548     -0.416543      -2.90332     -0.269872     -0.400738    0.00272916     0.0865904      0.144173    -0.0354413     -0.186702     0.0874628      0.101751     -0.100271    -0.0337561     0.0110801    -0.0206875   -0.00822111   -0.00256852   -0.00182584   0.000493491   0.000670939  -0.000118855   1.20682e-05   2.26155e-05   5.69944e-07   2.86303e-06   3.38405e-07   3.93184e-08  -4.40655e-08  -4.35092e-09  -3.03640e-09  -1.52313e-11       1.00524       1.28819       1.37557       1.40180       1.34878       1.25218       1.09218      0.946519      0.790116      0.628723      0.482972      0.371585      0.252519      0.179359      0.118484     0.0785521     0.0495871     0.0297668     0.0179348    0.00970626    0.00536424    0.00269442    0.00136391   0.000644018   0.000291974   0.000124001   4.94245e-05   1.84389e-05   6.79254e-06   2.18342e-06   6.99874e-07   1.87119e-07   4.37831e-08   9.62124e-09   1.57803e-09   1.94765e-10
  18  12 2580.8884    2.0231  0.9384 13.2339 -0.0032  0.0105   0.0201   0.0263    0.0610   0.0000   438.2020       6.56576       11.4450       1.80962     -0.706517     -0.927192     -0.950971    0.00150057      -1.33737     -0.453049       1.01362     -0.402469    -0.0443868     -0.282111    -0.0153773     0.0111297    -0.0207382     0.0285775    0.00218116    -0.0210380   -0.00289784    0.00232474   -0.00133943   0.000486717   0.000366303  -7.65354e-05  -1.24428e-05  -2.11099e-05   5.79972e-06  -5.22143e-06  -1.47647e-06  -2.92714e-07   4.85115e-08  -7.90732e-09  -2.51553e-10   1.58774e-10      0.950691       1.22640       1.31536       1.35276       1.29949       1.21736       1.04275      0.897065      0.731213      0.577927      0.448033      0.332613      0.240232      0.167991      0.110411     0.0751938     0.0458876     0.0282737     0.0163431    0.00924245    0.00489927    0.00254187    0.00125331   0.000604247   0.000265061   0.000114293   4.50686e-05   1.76455e-05   6.28245e-06   2.08607e-06   6.22746e-07   1.80465e-07   4.20426e-08   8.81561e-09   1.47842e-09   1.84894e-10
  18  13 2724.7926    2.5715  0.9156 13.7386 -0.0006  0.0101   0.0257   0.0260    0.0593   0.0000   437.8953       5.97837       14.2942       2.48898      -1.63198      0.487779      -1.19176     -0.999626      0.246016     -0.423144     -0.278314      -1.18399     -0.269392     -0.352565     -0.273637     -0.142528     0.0529272    -0.0180369   -0.00320519   -0.00226722   -0.00261001    0.00357443  -0.000331129   0.000775311  -8.02644e-05   2.00162e-05   0.000136323   5.41463e-05   5.51830e-06  -4.77744e-07   1.29504e-06   2.74777e-07  -2.33332e-09   6.53056e-09   1.35809e-09   4.77540e-11      0.908721       1.14509       1.24232       1.27631       1.20984       1.12759       1.00052      0.854794      0.707588      0.560813      0.434568      0.322513      0.234458      0.161689      0.111351     0.0703621     0.0447941     0.0270464     0.0157225    0.00883660    0.00475572    0.00251256    0.00121457   0.000582970   0.000259880   0.000113955   4.52579e-05   1.74492e-05   6.07469e-06   2.04546e-06   6.14289e-07   1.64658e-07   4.12056e-08   8.33710e-09   1.44840e-09   1.73117e-10
  18  14 2868.7484    3.2125  0.9075 13.9057  0.0001  0.0099   0.0316   0.0257    0.0716   0.0000   438.6068       6.58867       10.7059       2.44323     0.0123312     -0.847565      -1.25121      -1.60401      0.423145      0.199539      0.188778     -0.677957    -0.0308849    -0.0362932     0.0632752    0.00252138     -0.100426     0.0194959     0.0224758    -0.0134199   -0.00624741   0.000697788  -0.000661161   0.000585806  -0.000287763   6.18760e-05   1.69488e-05  -7.29970e-06  -8.53449e-06   3.22656e-06   2.73434e-07   2.40193e-07   6.95282e-09   3.70659e-10  -1.71359e-09   1.95347e-10      0.898130       1.15631       1.20346       1.24591       1.14237       1.12180      0.975513      0.854820      0.707793      0.570148      0.433202      0.325792      0.233394      0.164870      0.110560     0.0708660     0.0437793     0.0264636     0.0152202    0.00872226    0.00469555    0.00234948    0.00119926   0.000552217   0.000251677   0.000105685   4.47166e-05   1.64387e-05   6.01169e-06   1.99569e-06   5.99031e-07   1.63875e-07   3.90151e-08   8.21384e-09   1.38694e-09   1.84448e-10
  18  15 3012.2690    3.7389  0.9722 14.4555 -0.0014  0.0105   0.0365   0.0275    0.0654   0.0000   438.2695       11.0465       11.8846       3.03528      -1.40590       1.45990       1.25549      -2.53926      0.821925     -0.976998     -0.115132     -0.587251      0.371174     0.0448730     0.0900242     -0.162592    -0.0291328     0.0143258    -0.0115369    -0.0153757   -0.00479749   -0.00426391   -0.00118738   0.000106323   1.26748e-05  -1.98149e-05  -2.91163e-05   3.56497e-05   7.49730e-06   4.50920e-06  -1.10572e-06   2.61539e-08   1.70603e-08   7.48780e-09  -4.26061e-10   1.55074e-10      0.931867       1.22238       1.27863       1.34149       1.26679       1.17382       1.04285      0.892219      0.741683      0.587522      0.456975      0.334168      0.244470      0.165950      0.115830     0.0721607     0.0466437     0.0274829     0.0163513    0.00916134    0.00500794    0.00250771    0.00127717   0.000595023   0.000268042   0.000113952   4.71059e-05   1.73989e-05   6.30319e-06   2.06893e-06   6.43466e-07   1.68789e-07   4.41066e-08   8.90089e-09   1.59855e-09   1.93960e-10
  18  16 3155.0030    3.8828  1.0913 14.6410 -0.0004  0.0114   0.0368   0.0300    0.0677   0.0000   439.0254       9.70828       13.3861       4.16193      -1.62976       1.58932      0.100489      -2.91005       1.02227     -0.654524     -0.505524     -0.260082     0.0384983     0.0741911     -0.128051     -0.119552    0.00621300    -0.0229740   -0.00521474    -0.0123316   -0.00123229   -0.00278916   -0.00131777   -0.00156987   2.55128e-05  -6.56155e-05  -0.000127707  -1.28406e-05   1.55487e-05  -1.81167e-06  -2.76346e-08   2.74608e-07   1.15899e-07   6.23460e-09   5.29446e-10  -1.06286e-10       1.03748       1.32699       1.38700       1.42637       1.34873       1.25996       1.13171      0.977703      0.818986      0.662550      0.496230      0.377951      0.268728      0.187187      0.128134     0.0809254     0.0504101     0.0299756     0.0178250     0.0101304    0.00537185    0.00281034    0.00137321   0.000639326   0.000299747   0.000121912   5.03810e-05   1.90907e-05   6.78422e-06   2.28146e-06   6.86920e-07   1.81147e-07   4.54450e-08   9.76724e-09   1.64088e-09   2.01868e-10
  18  17 3297.5445    3.5172  1.4360 14.6220 -0.0014  0.0136   0.0307   0.0363    0.0552   0.0000   438.7891       16.5430       11.0698       5.22026      -1.35740      -1.67342      -1.37931      -1.64666      0.204192      -1.48996      0.190434     -0.998936     0.0392091     -0.274881     0.0911964    -0.0121627    -0.0903824     0.0150746     0.0214999     0.0134157   -0.00415458  -0.000561179    0.00235090  -6.60999e-05  -0.000116405  -6.97964e-05  -1.57531e-06  -1.87861e-05  -2.10910e-06   3.74555e-06   5.57408e-07  -7.34202e-08   1.26779e-07   2.61476e-09   1.94825e-09  -3.34701e-10       1.23965       1.60557       1.69329       1.77718       1.66957       1.55562       1.38829       1.18603      0.955698      0.763066      0.580282      0.444233      0.317120      0.224315      0.150902     0.0993876     0.0610434     0.0370139     0.0216043     0.0121304    0.00648328    0.00336044    0.00165394   0.000808157   0.000356175   0.000156827   6.11693e-05   2.37337e-05   8.35709e-06   2.76684e-06   8.25786e-07   2.27581e-07   5.48711e-08   1.19301e-08   1.99113e-09   2.48817e-10
  18  18 3440.1391    3.0113  2.3223 13.6939 -0.0021  0.0175   0.0213   0.0467    0.0563   0.0000   438.9373       16.0743       13.9264      -1.55563     -0.955297       1.40838       1.23268      -1.33075     -0.488851      -3.17327      0.604838     -0.621749     -0.665289     -0.220185    -0.0513628     -0.286372    -0.0587116     0.0311629     0.0200456    -0.0190961    -0.0153804  -0.000458751   -0.00173609    0.00226188   0.000478279  -0.000289466   7.56044e-05  -5.85688e-06   3.68913e-06  -6.84384e-06  -1.72687e-06   4.87180e-07  -2.40460e-08  -4.19537e-08   1.59280e-09  -5.25037e-11       1.56229       1.98710       2.09437       2.16170       2.04940       1.94196       1.70297       1.50120       1.23914      0.997000      0.763178      0.577794      0.412453      0.291247      0.195280      0.127600     0.0790717     0.0477133     0.0280041     0.0159038    0.00854912    0.00438140    0.00216831    0.00105991   0.000454973   0.000203189   7.91690e-05   3.07011e-05   1.08161e-05   3.60826e-06   1.10101e-06   3.02901e-07   7.26970e-08   1.53881e-08   2.53904e-09   3.18501e-10
  18  19 3582.8019    2.5697  3.3226 13.2063 -0.0018  0.0215   0.0155   0.0579    0.0453   0.0000   440.1137       17.4915       16.3826       4.02923      -2.94420      -3.25913       2.61615      0.142247      -2.96094      -2.44795       1.68853     -0.998194     -0.837356    -0.0702276      0.106759     0.0820668     0.0876191     0.0591060    -0.0808468    -0.0441758    0.00408303    0.00314589    0.00545770   0.000324894   0.000175985  -7.07156e-05   6.00038e-05  -3.52287e-06  -1.13917e-05  -2.15980e-06  -3.70782e-07  -1.57721e-07   6.88861e-08   1.09922e-08  -3.55835e-09   3.61711e-10       1.91532       2.45242       2.61190       2.66985       2.57628       2.38824       2.13355       1.82625       1.53041       1.22277      0.954924      0.702415      0.511949      0.353954      0.236573      0.155605     0.0978935     0.0592133     0.0345835     0.0193848     0.0104523    0.00538199    0.00268223    0.00126813   0.000565696   0.000242385   9.84162e-05   3.76778e-05   1.34662e-05   4.41860e-06   1.34796e-06   3.76245e-07   9.20677e-08   1.90872e-08   3.29204e-09   3.80758e-10
  18  20 3725.4906    2.1132  4.7519 12.7060  0.0004  0.0268   0.0106   0.0722    0.0336   0.0000   432.3774       18.3317       11.4152       12.2780      -3.51184      -7.12966     -0.286149      -5.59243       5.23536      -2.19228      -1.38986      -1.36938      0.103731     -0.890152     -0.408125     0.0673931      0.200120      0.103440     0.0182901    -0.0127517   -0.00837671    0.00842220   0.000284723  -0.000229088    0.00190599  -6.78283e-05  -0.000198060   6.21766e-05   1.75974e-05  -2.19588e-06  -2.50026e-06   2.30296e-07  -1.11071e-07   1.81106e-08   2.04645e-09  -5.97520e-10       2.40465       3.10432       3.28490       3.36907       3.24209       3.00277       2.68581       2.31374       1.91135       1.53195       1.19229      0.884458      0.638473      0.443808      0.299763      0.195508      0.121731     0.0742408     0.0433312     0.0241998     0.0131496    0.00669168    0.00336743    0.00155881   0.000725194   0.000302189   0.000125487   4.64844e-05   1.69375e-05   5.52677e-06   1.68466e-06   4.68327e-07   1.15308e-07   2.42131e-08   4.11780e-09   4.81613e-10
  18  21 3868.2828    1.7824  6.5703 12.2133 -0.0006  0.0330   0.0078   0.0889    0.0289   0.0000   436.9491       16.5297       17.6061       8.16923      -6.68960      -1.82286      0.665190      -8.44993      0.846589     -0.647515       1.14578      -1.26076      0.484453     -0.241886      0.526677     -0.326024      0.253449      0.119958    -0.0777910    -0.0414228   0.000266530     0.0126931   -0.00253903   -0.00274198  -0.000811050    0.00123959   4.03812e-05  -1.05575e-05   2.20827e-05   2.81430e-06  -3.90541e-06   2.93602e-07  -2.97370e-08  -5.85704e-08   7.31111e-09   7.99855e-10       2.89287       3.77139       4.00732       4.10705       3.98053       3.68162       3.29176       2.81063       2.35061       1.85722       1.46268       1.08766      0.778121      0.543740      0.363684      0.239001      0.150965     0.0920949     0.0532116     0.0298756     0.0161175    0.00827927    0.00415839    0.00194857   0.000886895   0.000376809   0.000155017   5.80465e-05   2.08939e-05   6.93349e-06   2.12524e-06   5.93285e-07   1.43888e-07   3.05848e-08   5.29780e-09   6.05881e-10
  18  22 4011.0907    1.4538  8.6707 12.0546 -0.0004  0.0410   0.0059   0.1152    0.0230   0.0000   435.7380       21.6902       13.4738       4.29098      -2.44543     -0.867581      -7.35004       1.70071       2.29631      -4.21122       3.85401      -1.40973      0.651587      0.251267      0.904040     -0.377056    -0.0481417     -0.399154     0.0694201   -0.00246022   0.000676048   0.000475349   -0.00195061    0.00237493   -0.00235639   0.000659321   0.000126223  -3.31749e-05  -2.03259e-05  -1.01444e-05   2.68251e-06  -3.80401e-07   2.32743e-07   8.06376e-09   3.12839e-09   6.43277e-10       3.61506       4.66075       4.94354       5.13168       4.93532       4.61380       4.06891       3.49149       2.91279       2.33536       1.81677       1.34552      0.974270      0.681413      0.460884      0.299810      0.188971      0.114376     0.0673466     0.0379454     0.0204993     0.0105101    0.00520602    0.00247600    0.00110051   0.000477015   0.000192236   7.36353e-05   2.62706e-05   8.69335e-06   2.67057e-06   7.35835e-07   1.80379e-07   3.76532e-08   6.43353e-09   7.55009e-10
  18  23 4154.0858    1.2124 11.1375 11.9724 -0.0003  0.0523   0.0049   0.1494    0.0203   0.0000   431.3222       21.9155       14.5540      -4.14478      -4.70788       1.15134      -2.80589      -3.28974       6.06491      -3.02904      -1.01137    -0.0448548      -1.61215      -1.40061     0.0148149      0.322014      0.268785      0.101765      0.171193    -0.0578060    -0.0647271     0.0229463     0.0176918    0.00110074   -0.00203856   -0.00114417   0.000280810  -7.51689e-05  -6.52603e-05   1.05347e-05  -9.23500e-07   2.41422e-07  -1.34816e-08  -6.04979e-08  -3.51911e-09   5.23243e-10       4.55436       5.86700       6.29287       6.47238       6.22328       5.82239       5.19158       4.43607       3.69622       2.97939       2.29670       1.72882       1.24507      0.879724      0.587912      0.387480      0.244367      0.148349     0.0867215     0.0490450     0.0264856     0.0136746    0.00681788    0.00324844    0.00144473   0.000626641   0.000254215   9.75495e-05   3.47629e-05   1.14939e-05   3.50221e-06   9.67228e-07   2.32893e-07   4.92914e-08   8.21821e-09   9.57350e-10
  18  24 4297.1374    1.0082 13.1458 11.9214  0.0001  0.0655   0.0042   0.1852    0.0184   0.0000   435.3870       20.2032       10.4379       11.2265       14.0988       8.43439      0.335841      -12.8651      0.112391     -0.612348      -2.07167      -1.68396     0.0173147     -0.982574     -0.985719      0.145002     -0.388900      0.104919   -0.00604186      0.149793     0.0192057    0.00173260    0.00124093    0.00196400   -0.00199346   -0.00125170  -0.000517884   6.55810e-05  -1.90764e-05  -8.54625e-06   6.49166e-06   1.66177e-06  -1.85208e-07   1.97552e-08   3.59137e-09   9.68203e-10       5.58811       7.26272       7.88776       8.04203       7.80438       7.21943       6.42875       5.53352       4.60829       3.71234       2.86935       2.14830       1.56166       1.09021      0.750316      0.483446      0.305494      0.187227      0.109735     0.0622413     0.0337109     0.0176407    0.00866307    0.00413304    0.00186650   0.000811703   0.000325809   0.000125282   4.46332e-05   1.49846e-05   4.52398e-06   1.23739e-06   3.04482e-07   6.27256e-08   1.04668e-08   1.20114e-09
  18  25 4440.1612    0.8242 15.7750 11.8618 -0.0006  0.0850   0.0035   0.2334    0.0157   0.0000   448.5116       38.0775      -6.69931       10.8110      -7.90652      -11.0949      -1.92010      -6.45198     -0.758363      -1.98692    0.00560554      -1.93270      -2.40303      0.430520     -0.395250     0.0996783      0.337147     -0.215441     -0.153663     0.0753609     0.0829048    0.00590537  -0.000599724     0.0170716  -0.000472685   -0.00122904  -0.000417367   0.000175026  -0.000137586   3.47994e-06   6.55471e-06   1.61917e-06  -1.16466e-07   2.73470e-09   1.21774e-08   2.95609e-09       7.28263       9.42751       10.3053       10.4206       10.2023       9.35770       8.41722       7.20460       5.99731       4.81820       3.71991       2.81235       2.03548       1.43536      0.977463      0.640445      0.403450      0.247090      0.145479     0.0825276     0.0449453     0.0233120     0.0116725    0.00553614    0.00252311    0.00107903   0.000440958   0.000167113   6.00182e-05   1.98420e-05   5.99448e-06   1.63642e-06   3.95295e-07   8.23448e-08   1.35636e-08   1.52435e-09
  18  26 4583.0864    0.6588 18.0990 11.7856 -0.0008  0.1097   0.0030   0.2902    0.0135   0.0000   450.2664       51.0154       10.7861      -31.5715      -5.43216       18.3898      -7.93566       4.79318      -2.52047      -14.8197     -0.295052      0.436701       6.30119      0.783912     -0.589553      0.371919     -0.829857     -0.168890      0.191276    -0.0976835    -0.0523849   -0.00754352    -0.0269360   -0.00185339    0.00241355   -0.00140346   2.12006e-05   0.000135883  -6.03396e-05   9.05587e-06   2.11923e-06  -4.29626e-07  -9.70007e-07   2.59884e-08   2.40248e-09  -2.82080e-09       9.21493       11.9348       13.1476       13.1705       12.9392       12.0553       10.6560       9.26311       7.67034       6.18681       4.80229       3.60899       2.64211       1.86603       1.27691      0.831815      0.531836      0.324654      0.192091      0.109157     0.0593990     0.0314051     0.0155741    0.00736279    0.00339903    0.00144137   0.000590722   0.000225738   7.99291e-05   2.65210e-05   8.03207e-06   2.17758e-06   5.27051e-07   1.06784e-07   1.74076e-08   1.98901e-09
  19   5 1543.0584    0.1775  0.0954 11.6430 -0.0135  0.0046   0.0063   0.0099    0.0137   0.0000   439.0293     -0.167960       17.8712     -0.174829      -3.07729    -0.0725028       1.41914     -0.213075    -0.0720996      0.325803     -0.305354   -0.00168782     -0.150929     -0.113695     0.0535458     0.0118456    -0.0203518   -0.00518978    0.00257792   -0.00828854    0.00108066   -0.00119777    0.00105416   0.000808026  -0.000470616  -5.38006e-05  -1.33791e-06  -3.79400e-05   7.25256e-06   7.39656e-08   3.90447e-07   1.03526e-07  -1.16641e-07   9.28995e-09   8.71785e-09  -1.73130e-09      0.386885      0.480209      0.570398      0.574705      0.536666      0.530863      0.455683      0.385137      0.313447      0.268119      0.204704      0.150848      0.110975     0.0812798     0.0516418     0.0356670     0.0246137     0.0146143    0.00861491    0.00581278    0.00314933    0.00161744   0.000787303   0.000460608   0.000204352   9.42868e-05   3.59464e-05   1.74559e-05   6.84481e-06   2.56439e-06   8.32769e-07   2.79442e-07   8.29686e-08   2.26391e-08   5.00740e-09   9.74957e-10
  19   6 1709.3606    0.3018  0.2043 11.6506 -0.0015  0.0065   0.0065   0.0128    0.0162   0.0000   438.2933     -0.469378       16.6766      0.608056      -1.55245     -0.237359      0.631958      0.247252      0.438552    -0.0955801     0.0834667     0.0227494      0.249709     -0.143453     0.0742391     0.0905213     0.0133713     0.0373026   -0.00952953   -0.00217958   0.000717819    0.00136571   0.000364349  -0.000310265  -0.000297349   4.96646e-05   3.42594e-05  -3.43096e-06   3.57146e-06   5.83623e-07  -9.51005e-07   4.39439e-07  -2.46052e-08   1.70910e-08  -7.65648e-09  -2.28866e-09      0.483083      0.674402      0.668914      0.747343      0.635303      0.643156      0.608946      0.465915      0.451335      0.331111      0.286104      0.187872      0.164431      0.108697     0.0747420     0.0508701     0.0323960     0.0207195     0.0108791    0.00745063    0.00379586    0.00217657    0.00101820   0.000581583   0.000280414   0.000111934   5.40354e-05   2.20616e-05   9.39367e-06   3.63256e-06   1.14725e-06   3.99868e-07   9.82219e-08   3.05383e-08   5.99549e-09   1.35793e-09
  19   7 1867.2894    0.4376  0.3811 11.6754 -0.0028  0.0078   0.0068   0.0171    0.0221   0.0000   439.4508      0.609075       15.5848      0.971170     -0.910430     -0.318661     -0.558141     -0.485012     -0.840457     0.0936156     -0.315147     -0.458294     -0.238628    -0.0789171     -0.264176     -0.122129    0.00219737    -0.0114985   -0.00626013    0.00224368    0.00520628   -0.00221978    0.00189821  -0.000975758   0.000159885   0.000143527  -2.81390e-05  -2.94250e-05  -2.33954e-06   2.75735e-06   3.59352e-06  -7.63989e-07   2.00717e-07  -4.60645e-08   2.85672e-09  -2.05004e-10      0.636852      0.807956      0.871725      0.898279      0.828249      0.809388      0.750420      0.614051      0.536250      0.452552      0.333652      0.250156      0.194782      0.141883     0.0931094     0.0636934     0.0414246     0.0248152     0.0145066    0.00884576    0.00518406    0.00263489    0.00137416   0.000736289   0.000347945   0.000145017   6.31587e-05   2.78408e-05   1.15675e-05   4.35694e-06   1.48896e-06   4.53623e-07   1.30092e-07   3.45587e-08   8.00452e-09   1.69199e-09
  19   8 2021.7613    0.6281  0.5063 11.7853 -0.0012  0.0083   0.0085   0.0198    0.0303   0.0000   438.6280     -0.589708       14.2805       1.03740      -1.80485       1.19784       1.18615     -0.610067     -0.111166      0.231296      0.654751     -0.384560    -0.0222921     0.0704655     0.0786789     -0.132077   -0.00238887     0.0216659    -0.0394454   0.000311249   -0.00227225    0.00393007   0.000809400   -0.00108823   0.000711776  -0.000246960  -8.75298e-05  -2.00429e-05  -6.31821e-06   2.19311e-06  -8.89779e-07  -3.80032e-08   5.34022e-08   9.28620e-10  -8.47956e-09  -1.20971e-09      0.662919      0.859806      0.912235      0.950815      0.877811      0.854077      0.743357      0.669759      0.576442      0.458896      0.367827      0.279537      0.205588      0.140147     0.0985200     0.0654917     0.0423538     0.0265329     0.0158487    0.00945188    0.00525179    0.00287957    0.00142454   0.000784339   0.000354336   0.000170943   6.96682e-05   3.08965e-05   1.10440e-05   4.38291e-06   1.47037e-06   4.93656e-07   1.39787e-07   3.70464e-08   8.74578e-09   1.68602e-09
  19   9 2173.7643    0.8734  0.7436 11.9909 -0.0019  0.0094   0.0097   0.0241    0.0410   0.0000   439.4758      0.890614       13.2216     -0.400447     -0.268053     -0.323933       2.56805      0.566943     -0.506674      0.148817     -0.885902     0.0592030     -0.433103    -0.0954362      0.174005     0.0168368    -0.0499625    -0.0187832     0.0389552    0.00714131    -0.0121290  -0.000956740    0.00223623   0.000443402   0.000309927  -0.000189989  -2.83799e-06   3.65012e-05   8.03653e-06  -3.34759e-06   3.23705e-06   2.36057e-07   1.14202e-08  -1.40033e-08   2.54105e-08  -1.08810e-09      0.814582       1.04950       1.11512       1.13766       1.10624       1.00729      0.947166      0.798066      0.674743      0.533453      0.421061      0.314341      0.238292      0.168148      0.116924     0.0780484     0.0501633     0.0304484     0.0179063     0.0109313    0.00600608    0.00316696    0.00167011   0.000826362   0.000411055   0.000183782   7.93198e-05   3.22870e-05   1.33383e-05   4.70675e-06   1.62842e-06   5.21668e-07   1.49691e-07   4.06887e-08   9.83734e-09   1.99835e-09
  19  10 2322.3346    1.2131  0.8735 12.3341 -0.0014  0.0100   0.0122   0.0252    0.0509   0.0000   438.0593       3.24605       13.1297      -1.30761      0.487470      0.353198     -0.630906      -1.08373      -1.14652     -0.234141      0.288490     -0.348918    -0.0551783    -0.0424824      0.120344    -0.0815087    -0.0433250     0.0104994    -0.0175261    -0.0125657    0.00124486   0.000192085   -0.00103907   0.000280961  -0.000361239  -7.20755e-05   2.68394e-06  -2.35385e-05   2.50627e-06  -3.37849e-06   1.53284e-06   5.73819e-07  -1.32248e-07  -7.56034e-08  -6.26752e-09   2.14361e-09      0.853925       1.10312       1.14900       1.22068       1.15682       1.11878      0.963296      0.841779      0.700761      0.568211      0.446797      0.344715      0.247257      0.175989      0.121712     0.0810478     0.0530286     0.0339436     0.0202888     0.0117218    0.00663482    0.00351141    0.00186105   0.000906450   0.000438188   0.000195697   8.70824e-05   3.55320e-05   1.40373e-05   4.97972e-06   1.80126e-06   5.74684e-07   1.69683e-07   4.46957e-08   1.03690e-08   2.10995e-09
  19  11 2468.1746    1.6645  0.9463 12.8121 -0.0008  0.0103   0.0163   0.0267    0.0592   0.0000   435.6268       3.99629       14.1504       1.43679      -1.83943      0.596153      0.165430      -1.65814      0.916503     -0.762996      0.120936     -0.240260     -0.687973     -0.264071      0.131102     0.0743949    -0.0807222    -0.0570159     0.0105960     0.0137623   -0.00996067   -0.00428271    0.00340461    0.00187417   7.26312e-05   0.000276261  -0.000166300   6.21054e-06   2.36578e-05   6.55062e-06   2.31052e-06  -6.65443e-07   9.94450e-08   1.04057e-08  -1.30766e-08  -2.31417e-09      0.887733       1.14083       1.21850       1.27241       1.19598       1.13911       1.01981      0.865268      0.738433      0.591517      0.475635      0.355693      0.261082      0.184105      0.125315     0.0824841     0.0550569     0.0353938     0.0206613     0.0122671    0.00659332    0.00369137    0.00192036   0.000949102   0.000452652   0.000205300   9.07857e-05   3.75902e-05   1.50971e-05   5.47734e-06   1.83990e-06   6.19104e-07   1.74916e-07   4.70913e-08   1.07132e-08   2.18593e-09
  19  12 2613.1353    2.1226  0.9781 13.3189 -0.0029  0.0105   0.0206   0.0268    0.0656   0.0000   437.4234       5.84358       11.1072       1.90795      -3.34185      -1.00592     -0.637416      -2.55847    -0.0678305      -1.21419     0.0305863     -0.671733     -0.176524     -0.472349     0.0684068    -0.0752704    -0.0174853     0.0104054    0.00649647     0.0133820   -0.00460704    0.00264691   -0.00216715   0.000656249   0.000481148  -0.000369303   1.92474e-05   3.71056e-05   2.65292e-05   9.72326e-07  -4.68577e-07  -1.13667e-07  -1.55644e-07  -4.89574e-08   1.69240e-08   1.36245e-09      0.872008       1.12800       1.19762       1.26587       1.18604       1.13440       1.01213      0.885866      0.729623      0.596753      0.461530      0.350197      0.262222      0.185167      0.132261     0.0865701     0.0564859     0.0339416     0.0206973     0.0124963    0.00692792    0.00374017    0.00194441   0.000962143   0.000473678   0.000215272   9.42833e-05   3.84305e-05   1.55242e-05   5.65920e-06   1.93018e-06   6.27530e-07   1.81409e-07   4.72613e-08   1.16692e-08   2.27437e-09
  19  13 2758.0090    2.7727  0.9140 13.7835 -0.0007  0.0097   0.0269   0.0253    0.0618   0.0000   439.7507       7.44197       11.8436      0.504702     -0.362990       2.29016      -1.46022      -1.04440      0.408625      -1.33352  -5.74633e-05     -0.579723     -0.362676     -0.160867     -0.137107     -0.100070    -0.0478675    -0.0164813    0.00986249    0.00530581   -0.00203080    0.00610741   -0.00127406  -0.000362298   0.000156243   5.98657e-05   0.000144852   2.06416e-05  -2.14540e-05  -5.24488e-06   2.51164e-06   4.23477e-07  -9.58750e-08  -6.83391e-08   2.63006e-09   6.39135e-10      0.858897       1.08836       1.16848       1.22114       1.15985       1.09034      0.959931      0.826892      0.700487      0.569813      0.447088      0.334276      0.244539      0.171065      0.120683     0.0784781     0.0512024     0.0315973     0.0193085     0.0113031    0.00649460    0.00346621    0.00175219   0.000899169   0.000424034   0.000188792   8.43900e-05   3.49464e-05   1.33871e-05   4.99488e-06   1.71046e-06   5.50524e-07   1.61432e-07   4.17780e-08   1.00874e-08   1.99093e-09
  19  14 2902.6251    3.3886  0.8681 14.2967 -0.0013  0.0096   0.0334   0.0243    0.0588   0.0000   438.4959       7.48249       13.3261       1.35417      -1.49559      0.384289     0.0491579      -1.80600      0.629667     -0.518558      0.432365     -0.382596     -0.261944     -0.197074     -0.115637     0.0581593    -0.0802336    -0.0264608    -0.0367751   -0.00148296    0.00370225   -0.00208918   -0.00210232    0.00107443   1.25027e-05  -0.000373499   9.81900e-05   3.52047e-06  -6.99841e-06  -2.19234e-06  -7.20900e-07  -5.73773e-07  -2.56453e-07  -9.94442e-09   8.66630e-09   3.66169e-10      0.831482       1.08692       1.14666       1.19695       1.15526       1.08748      0.947440      0.820165      0.677164      0.566209      0.429214      0.330458      0.237534      0.169005      0.118827     0.0778938     0.0508398     0.0311758     0.0190413     0.0113311    0.00635860    0.00341808    0.00173789   0.000876360   0.000407669   0.000191428   7.94622e-05   3.42721e-05   1.30065e-05   4.94737e-06   1.67505e-06   5.53464e-07   1.61336e-07   4.18517e-08   1.03790e-08   2.13993e-09
  19  15 3046.6701    3.8319  0.9575 14.5340 -0.0021  0.0102   0.0367   0.0262    0.0637   0.0000   438.2975       10.8109       15.0902       4.40318      -2.54039     -0.661177      0.618428      0.915487     -0.154776      -1.74440      -1.53672      -1.39650     -0.450314     -0.537489     -0.269191     0.0460094     0.0198070    -0.0807076   0.000855394    0.00324514   -0.00722465    0.00406981   2.43807e-05   -0.00195156   0.000364344   0.000393071  -4.51386e-05  -4.86558e-05   2.09772e-05  -6.81133e-06  -1.74514e-06   4.82112e-07  -1.06247e-07   4.10431e-08   3.33110e-09   1.69777e-09      0.914030       1.17545       1.26862       1.29212       1.24984       1.15013       1.03776      0.885253      0.742823      0.605984      0.476385      0.362736      0.259435      0.182649      0.125205     0.0818081     0.0543618     0.0336440     0.0206144     0.0117648    0.00651381    0.00358096    0.00183836   0.000909208   0.000438616   0.000196072   8.92617e-05   3.55577e-05   1.42361e-05   5.22439e-06   1.76891e-06   5.73514e-07   1.71439e-07   4.40296e-08   1.07279e-08   2.20445e-09
  19  16 3189.9948    3.8262  1.2622 14.5244 -0.0004  0.0121   0.0328   0.0319    0.0635   0.0000   438.2319       11.3505       12.2439       4.92891     -0.710942      -1.65495      0.231513      0.406448     -0.468343      -1.37834     0.0124483     0.0738919      0.239082      0.259842     -0.139932      0.109542    0.00672896    -0.0136846    -0.0183989   -0.00241677     0.0133400   -0.00127547   0.000767553  -6.06459e-06   0.000206557   6.30483e-05   0.000117752   2.04957e-05  -9.12757e-06   3.85208e-06   1.27709e-07   1.37834e-06   2.45264e-07   6.87465e-08  -6.55380e-09  -1.10729e-09       1.02698       1.30849       1.38536       1.45414       1.40132       1.30534       1.15411       1.02041      0.861605      0.701240      0.545931      0.412768      0.309250      0.217937      0.148895     0.0996225     0.0650192     0.0412094     0.0241063     0.0145458    0.00802356    0.00441025    0.00228268    0.00116334   0.000559369   0.000244669   0.000108564   4.38755e-05   1.76382e-05   6.43198e-06   2.19093e-06   7.23726e-07   2.04906e-07   5.66090e-08   1.32999e-08   2.67801e-09
  19  17 3333.0754    3.4463  1.7013 14.2767  0.0006  0.0141   0.0260   0.0382    0.0469   0.0000   440.8158       17.0960       12.8843       5.72863      -1.03274       1.55596     -0.842643      -1.06878       3.34034      -2.51905      0.614051     -0.931852      0.172053    -0.0419178      0.144127     0.0223779      0.124199    -0.0473290     0.0319003    -0.0109246    -0.0147642    0.00191611    0.00122386    0.00139618  -0.000676557   1.29225e-05   2.42017e-05  -6.96850e-06   1.62153e-05   5.36120e-06   3.64354e-06   1.80040e-07  -1.75299e-07  -3.63911e-08  -2.90130e-09  -2.84337e-09       1.20455       1.54378       1.65573       1.68011       1.62499       1.53936       1.37831       1.18984       1.00652      0.824440      0.646279      0.494989      0.362136      0.256572      0.172504      0.117393     0.0768702     0.0484674     0.0289920     0.0170410    0.00929033    0.00511391    0.00265286    0.00133040   0.000636159   0.000292417   0.000125602   5.21830e-05   2.07811e-05   7.76518e-06   2.62913e-06   8.58029e-07   2.48858e-07   6.72815e-08   1.55359e-08   3.20204e-09
  19  18 3476.3070    2.8897  2.5053 13.7661 -0.0003  0.0182   0.0188   0.0477    0.0425   0.0000   440.0089       21.7946       11.5354       4.77939    -0.0827458      -2.82614      -1.40727      -3.06585      -1.16349    -0.0480966     0.0936337     -0.586597     -0.513977     -0.395060    0.00385789     0.0290789     0.0144143     0.0221917     0.0618344     0.0104381    0.00844693   -0.00362010    0.00525654    0.00513547   0.000332082  -0.000101116  -0.000122813   2.42797e-05   1.86783e-05  -1.97951e-05  -2.17229e-07   4.33562e-07  -2.43857e-07   1.50588e-08   2.31485e-08   2.89903e-09       1.55928       2.00520       2.12950       2.22306       2.16894       2.01497       1.79090       1.56580       1.29952       1.03591      0.828148      0.625367      0.463270      0.329993      0.228830      0.153767      0.100053     0.0620907     0.0378321     0.0221263     0.0123388    0.00670796    0.00346910    0.00174269   0.000834344   0.000384309   0.000165959   6.84263e-05   2.66047e-05   9.85003e-06   3.34712e-06   1.08437e-06   3.23048e-07   8.72691e-08   2.05327e-08   4.13146e-09
  19  19 3619.4911    2.4602  3.7474 12.8959 -0.0004  0.0222   0.0132   0.0597    0.0429   0.0000   436.8353       24.3369       14.0664      0.289752     -0.490588       4.01486       1.01869      -4.14950      0.966490     -0.104995     -0.869612      -2.46511      0.425657     -0.165888      0.477027     -0.214088    -0.0102370    -0.0439619    0.00259917    0.00322430     0.0343699    0.00146391    0.00216186   0.000778241   0.000776968  -0.000282180  -0.000206870  -0.000132820  -6.16900e-05  -1.89505e-05  -1.06652e-06  -1.00739e-06  -3.44207e-07  -1.09665e-07   4.00669e-08  -2.32995e-09       1.88394       2.43176       2.61853       2.69598       2.61446       2.43320       2.20083       1.87989       1.60123       1.28354      0.996055      0.769548      0.563018      0.406199      0.277366      0.187830      0.120035     0.0753713     0.0449686     0.0265263     0.0148378    0.00805569    0.00415384    0.00211659    0.00100414   0.000460569   0.000198257   8.30165e-05   3.22186e-05   1.21257e-05   4.16293e-06   1.35897e-06   3.95240e-07   1.06503e-07   2.46311e-08   5.23274e-09
[truncated: 1,869,586 more chars]
