# Supplementary material for: Global-Mode Analysis of Full-Disk Data from the Michelson Doppler Imager and the Helioseismic and Magnetic Imager
Source: Sol Phys. 2018 Jan 31;293(2):29. doi: 10.1007/s11207-017-1201-5 (PMC6566312; doi:10.1007/s11207-017-1201-5)
Supplement: Supplementary file 2 — (TAR 362.4 MB) [file 11207_2017_1201_MOESM2_ESM.tar › HMI/hmiv360dasym.7408.36]

   0  12 1822.2156    0.3604  0.1382 11.6364  0.0000       20.8116  0.0403   0.0506   0.0489    0.1505   0.0000       14.5081     0.0000       0.00000       0.00000       0.00000       0.00000       0.00000       0.00000       0.00000       0.00000       0.00000       0.00000       0.00000       0.00000       0.00000       0.00000       0.00000       0.00000       0.00000       0.00000       0.00000       0.00000       0.00000       0.00000       0.00000       0.00000       0.00000       0.00000       0.00000       0.00000       0.00000       0.00000       0.00000       0.00000       0.00000       0.00000       0.00000       0.00000       0.00000       0.00000       0.00000       0.00000       0.00000       0.00000       0.00000       0.00000       0.00000       0.00000       0.00000       0.00000       0.00000       0.00000       0.00000       0.00000       0.00000       0.00000       0.00000       0.00000       0.00000       0.00000       0.00000       0.00000       0.00000       0.00000       0.00000       0.00000       0.00000       0.00000       0.00000       0.00000       0.00000       0.00000       0.00000
   0  14 2093.6230    0.7742  0.3672 11.3762  0.0000       9.02462  0.0382   0.0679   0.0882    0.2873   0.0000       2.98684     0.0000       0.00000       0.00000       0.00000       0.00000       0.00000       0.00000       0.00000       0.00000       0.00000       0.00000       0.00000       0.00000       0.00000       0.00000       0.00000       0.00000       0.00000       0.00000       0.00000       0.00000       0.00000       0.00000       0.00000       0.00000       0.00000       0.00000       0.00000       0.00000       0.00000       0.00000       0.00000       0.00000       0.00000       0.00000       0.00000       0.00000       0.00000       0.00000       0.00000       0.00000       0.00000       0.00000       0.00000       0.00000       0.00000       0.00000       0.00000       0.00000       0.00000       0.00000       0.00000       0.00000       0.00000       0.00000       0.00000       0.00000       0.00000       0.00000       0.00000       0.00000       0.00000       0.00000       0.00000       0.00000       0.00000       0.00000       0.00000       0.00000       0.00000       0.00000       0.00000
   0  15 2228.7389    1.0508  0.4819 11.9851  0.0000       7.74364  0.0524   0.0838   0.1156    0.2669   0.0000       3.29386     0.0000       0.00000       0.00000       0.00000       0.00000       0.00000       0.00000       0.00000       0.00000       0.00000       0.00000       0.00000       0.00000       0.00000       0.00000       0.00000       0.00000       0.00000       0.00000       0.00000       0.00000       0.00000       0.00000       0.00000       0.00000       0.00000       0.00000       0.00000       0.00000       0.00000       0.00000       0.00000       0.00000       0.00000       0.00000       0.00000       0.00000       0.00000       0.00000       0.00000       0.00000       0.00000       0.00000       0.00000       0.00000       0.00000       0.00000       0.00000       0.00000       0.00000       0.00000       0.00000       0.00000       0.00000       0.00000       0.00000       0.00000       0.00000       0.00000       0.00000       0.00000       0.00000       0.00000       0.00000       0.00000       0.00000       0.00000       0.00000       0.00000       0.00000       0.00000       0.00000
   0  16 2362.8906    1.3385  1.0403 11.1127  0.0000       2.67638  0.0885   0.0821   0.2020    2.1332   0.0000       1.84727     0.0000       0.00000       0.00000       0.00000       0.00000       0.00000       0.00000       0.00000       0.00000       0.00000       0.00000       0.00000       0.00000       0.00000       0.00000       0.00000       0.00000       0.00000       0.00000       0.00000       0.00000       0.00000       0.00000       0.00000       0.00000       0.00000       0.00000       0.00000       0.00000       0.00000       0.00000       0.00000       0.00000       0.00000       0.00000       0.00000       0.00000       0.00000       0.00000       0.00000       0.00000       0.00000       0.00000       0.00000       0.00000       0.00000       0.00000       0.00000       0.00000       0.00000       0.00000       0.00000       0.00000       0.00000       0.00000       0.00000       0.00000       0.00000       0.00000       0.00000       0.00000       0.00000       0.00000       0.00000       0.00000       0.00000       0.00000       0.00000       0.00000       0.00000       0.00000       0.00000
   0  18 2629.8614    1.9595  1.0580 12.3468  0.0000       3.28000  0.0871   0.1216   0.2263    1.4630   0.0000       2.01901     0.0000       0.00000       0.00000       0.00000       0.00000       0.00000       0.00000       0.00000       0.00000       0.00000       0.00000       0.00000       0.00000       0.00000       0.00000       0.00000       0.00000       0.00000       0.00000       0.00000       0.00000       0.00000       0.00000       0.00000       0.00000       0.00000       0.00000       0.00000       0.00000       0.00000       0.00000       0.00000       0.00000       0.00000       0.00000       0.00000       0.00000       0.00000       0.00000       0.00000       0.00000       0.00000       0.00000       0.00000       0.00000       0.00000       0.00000       0.00000       0.00000       0.00000       0.00000       0.00000       0.00000       0.00000       0.00000       0.00000       0.00000       0.00000       0.00000       0.00000       0.00000       0.00000       0.00000       0.00000       0.00000       0.00000       0.00000       0.00000       0.00000       0.00000       0.00000       0.00000
   0  22 3168.7745    3.9204  1.1479  6.4233  0.0000      -1.03780  0.0879   0.2370   0.2488 1000.0000   0.0000       1.44789     0.0000       0.00000       0.00000       0.00000       0.00000       0.00000       0.00000       0.00000       0.00000       0.00000       0.00000       0.00000       0.00000       0.00000       0.00000       0.00000       0.00000       0.00000       0.00000       0.00000       0.00000       0.00000       0.00000       0.00000       0.00000       0.00000       0.00000       0.00000       0.00000       0.00000       0.00000       0.00000       0.00000       0.00000       0.00000       0.00000       0.00000       0.00000       0.00000       0.00000       0.00000       0.00000       0.00000       0.00000       0.00000       0.00000       0.00000       0.00000       0.00000       0.00000       0.00000       0.00000       0.00000       0.00000       0.00000       0.00000       0.00000       0.00000       0.00000       0.00000       0.00000       0.00000       0.00000       0.00000       0.00000       0.00000       0.00000       0.00000       0.00000       0.00000       0.00000       0.00000
   0  24 3439.2109    3.2602  2.4212 -1.3829  0.0000     0.0901239  0.1576   0.1650   0.3919 1000.0000   0.0000       1.24433     0.0000       0.00000       0.00000       0.00000       0.00000       0.00000       0.00000       0.00000       0.00000       0.00000       0.00000       0.00000       0.00000       0.00000       0.00000       0.00000       0.00000       0.00000       0.00000       0.00000       0.00000       0.00000       0.00000       0.00000       0.00000       0.00000       0.00000       0.00000       0.00000       0.00000       0.00000       0.00000       0.00000       0.00000       0.00000       0.00000       0.00000       0.00000       0.00000       0.00000       0.00000       0.00000       0.00000       0.00000       0.00000       0.00000       0.00000       0.00000       0.00000       0.00000       0.00000       0.00000       0.00000       0.00000       0.00000       0.00000       0.00000       0.00000       0.00000       0.00000       0.00000       0.00000       0.00000       0.00000       0.00000       0.00000       0.00000       0.00000       0.00000       0.00000       0.00000       0.00000
   1  11 1749.2515    0.3466  0.2200 11.7948  0.0000       12.3088  0.0327   0.0292   0.0579    0.0747   0.0000       7.41680   446.9938       21.0140       0.00000       0.00000       0.00000       0.00000       0.00000       0.00000       0.00000       0.00000       0.00000       0.00000       0.00000       0.00000       0.00000       0.00000       0.00000       0.00000       0.00000       0.00000       0.00000       0.00000       0.00000       0.00000       0.00000       0.00000       0.00000       0.00000       0.00000       0.00000       0.00000       0.00000       0.00000       0.00000       0.00000       0.00000       40.7048       18.5287       0.00000       0.00000       0.00000       0.00000       0.00000       0.00000       0.00000       0.00000       0.00000       0.00000       0.00000       0.00000       0.00000       0.00000       0.00000       0.00000       0.00000       0.00000       0.00000       0.00000       0.00000       0.00000       0.00000       0.00000       0.00000       0.00000       0.00000       0.00000       0.00000       0.00000       0.00000       0.00000       0.00000       0.00000
   1  12 1885.1042    0.4691  0.4074 11.6346  0.0000       13.8497  0.0339   0.0278   0.0702    0.1040   0.0000       3.64424   379.6543       2.90362       0.00000       0.00000       0.00000       0.00000       0.00000       0.00000       0.00000       0.00000       0.00000       0.00000       0.00000       0.00000       0.00000       0.00000       0.00000       0.00000       0.00000       0.00000       0.00000       0.00000       0.00000       0.00000       0.00000       0.00000       0.00000       0.00000       0.00000       0.00000       0.00000       0.00000       0.00000       0.00000       0.00000       0.00000       37.4639       18.0857       0.00000       0.00000       0.00000       0.00000       0.00000       0.00000       0.00000       0.00000       0.00000       0.00000       0.00000       0.00000       0.00000       0.00000       0.00000       0.00000       0.00000       0.00000       0.00000       0.00000       0.00000       0.00000       0.00000       0.00000       0.00000       0.00000       0.00000       0.00000       0.00000       0.00000       0.00000       0.00000       0.00000       0.00000
   1  13 2020.7586    0.6190  0.7484 11.3519  0.0077       4.71813  0.0571   0.0295   0.1120    0.2592   0.0000       1.91420   403.1046      -44.8860       0.00000       0.00000       0.00000       0.00000       0.00000       0.00000       0.00000       0.00000       0.00000       0.00000       0.00000       0.00000       0.00000       0.00000       0.00000       0.00000       0.00000       0.00000       0.00000       0.00000       0.00000       0.00000       0.00000       0.00000       0.00000       0.00000       0.00000       0.00000       0.00000       0.00000       0.00000       0.00000       0.00000       0.00000       64.8702       26.0047       0.00000       0.00000       0.00000       0.00000       0.00000       0.00000       0.00000       0.00000       0.00000       0.00000       0.00000       0.00000       0.00000       0.00000       0.00000       0.00000       0.00000       0.00000       0.00000       0.00000       0.00000       0.00000       0.00000       0.00000       0.00000       0.00000       0.00000       0.00000       0.00000       0.00000       0.00000       0.00000       0.00000       0.00000
   1  14 2156.8119    0.8671  0.8550 11.0664  0.0028       3.56206  0.0490   0.0338   0.0992    0.5050   0.0000       1.21497   374.5501      -20.9197       0.00000       0.00000       0.00000       0.00000       0.00000       0.00000       0.00000       0.00000       0.00000       0.00000       0.00000       0.00000       0.00000       0.00000       0.00000       0.00000       0.00000       0.00000       0.00000       0.00000       0.00000       0.00000       0.00000       0.00000       0.00000       0.00000       0.00000       0.00000       0.00000       0.00000       0.00000       0.00000       0.00000       0.00000       49.6078       24.1136       0.00000       0.00000       0.00000       0.00000       0.00000       0.00000       0.00000       0.00000       0.00000       0.00000       0.00000       0.00000       0.00000       0.00000       0.00000       0.00000       0.00000       0.00000       0.00000       0.00000       0.00000       0.00000       0.00000       0.00000       0.00000       0.00000       0.00000       0.00000       0.00000       0.00000       0.00000       0.00000       0.00000       0.00000
   1  15 2292.0311    1.1471  0.8013 11.7321  0.0000       3.70085  0.0457   0.0429   0.0906    0.4223   0.0000       1.16071   295.7237       16.6773       0.00000       0.00000       0.00000       0.00000       0.00000       0.00000       0.00000       0.00000       0.00000       0.00000       0.00000       0.00000       0.00000       0.00000       0.00000       0.00000       0.00000       0.00000       0.00000       0.00000       0.00000       0.00000       0.00000       0.00000       0.00000       0.00000       0.00000       0.00000       0.00000       0.00000       0.00000       0.00000       0.00000       0.00000       47.9009       22.8367       0.00000       0.00000       0.00000       0.00000       0.00000       0.00000       0.00000       0.00000       0.00000       0.00000       0.00000       0.00000       0.00000       0.00000       0.00000       0.00000       0.00000       0.00000       0.00000       0.00000       0.00000       0.00000       0.00000       0.00000       0.00000       0.00000       0.00000       0.00000       0.00000       0.00000       0.00000       0.00000       0.00000       0.00000
   1  17 2559.2766    1.9184  1.0464 11.8445  0.0000       1.53707  0.0488   0.0670   0.1217    1.4051   0.0000      0.906372   396.8186       4.05009       0.00000       0.00000       0.00000       0.00000       0.00000       0.00000       0.00000       0.00000       0.00000       0.00000       0.00000       0.00000       0.00000       0.00000       0.00000       0.00000       0.00000       0.00000       0.00000       0.00000       0.00000       0.00000       0.00000       0.00000       0.00000       0.00000       0.00000       0.00000       0.00000       0.00000       0.00000       0.00000       0.00000       0.00000       43.3556       25.3495       0.00000       0.00000       0.00000       0.00000       0.00000       0.00000       0.00000       0.00000       0.00000       0.00000       0.00000       0.00000       0.00000       0.00000       0.00000       0.00000       0.00000       0.00000       0.00000       0.00000       0.00000       0.00000       0.00000       0.00000       0.00000       0.00000       0.00000       0.00000       0.00000       0.00000       0.00000       0.00000       0.00000       0.00000
   1  18 2693.4907    2.5896  0.9998  4.9957  0.0000       1.91913  0.0473   0.0861   0.1065 1000.0000   0.0000      0.877052   384.4623       51.5707       0.00000       0.00000       0.00000       0.00000       0.00000       0.00000       0.00000       0.00000       0.00000       0.00000       0.00000       0.00000       0.00000       0.00000       0.00000       0.00000       0.00000       0.00000       0.00000       0.00000       0.00000       0.00000       0.00000       0.00000       0.00000       0.00000       0.00000       0.00000       0.00000       0.00000       0.00000       0.00000       0.00000       0.00000       44.1872       22.5225       0.00000       0.00000       0.00000       0.00000       0.00000       0.00000       0.00000       0.00000       0.00000       0.00000       0.00000       0.00000       0.00000       0.00000       0.00000       0.00000       0.00000       0.00000       0.00000       0.00000       0.00000       0.00000       0.00000       0.00000       0.00000       0.00000       0.00000       0.00000       0.00000       0.00000       0.00000       0.00000       0.00000       0.00000
   1  19 2828.2533    3.0285  1.0767 -0.5693  0.0000       1.43264  0.0495   0.1022   0.1257 1000.0000   0.0000      0.926138   420.6879       43.6454       0.00000       0.00000       0.00000       0.00000       0.00000       0.00000       0.00000       0.00000       0.00000       0.00000       0.00000       0.00000       0.00000       0.00000       0.00000       0.00000       0.00000       0.00000       0.00000       0.00000       0.00000       0.00000       0.00000       0.00000       0.00000       0.00000       0.00000       0.00000       0.00000       0.00000       0.00000       0.00000       0.00000       0.00000       41.1335       24.7487       0.00000       0.00000       0.00000       0.00000       0.00000       0.00000       0.00000       0.00000       0.00000       0.00000       0.00000       0.00000       0.00000       0.00000       0.00000       0.00000       0.00000       0.00000       0.00000       0.00000       0.00000       0.00000       0.00000       0.00000       0.00000       0.00000       0.00000       0.00000       0.00000       0.00000       0.00000       0.00000       0.00000       0.00000
   1  22 3233.4833    3.7093  1.4754  8.4595  0.0000       2.15880  0.0692   0.1132   0.1472  151.6718   0.0000      0.765722   370.9615       99.6430       0.00000       0.00000       0.00000       0.00000       0.00000       0.00000       0.00000       0.00000       0.00000       0.00000       0.00000       0.00000       0.00000       0.00000       0.00000       0.00000       0.00000       0.00000       0.00000       0.00000       0.00000       0.00000       0.00000       0.00000       0.00000       0.00000       0.00000       0.00000       0.00000       0.00000       0.00000       0.00000       0.00000       0.00000       62.9096       31.2481       0.00000       0.00000       0.00000       0.00000       0.00000       0.00000       0.00000       0.00000       0.00000       0.00000       0.00000       0.00000       0.00000       0.00000       0.00000       0.00000       0.00000       0.00000       0.00000       0.00000       0.00000       0.00000       0.00000       0.00000       0.00000       0.00000       0.00000       0.00000       0.00000       0.00000       0.00000       0.00000       0.00000       0.00000
   1  23 3368.7653    3.4031  2.1477  3.8046  0.0000       1.09113  0.0797   0.0837   0.1789 1000.0000   0.0000      0.416559   468.3811       121.576       0.00000       0.00000       0.00000       0.00000       0.00000       0.00000       0.00000       0.00000       0.00000       0.00000       0.00000       0.00000       0.00000       0.00000       0.00000       0.00000       0.00000       0.00000       0.00000       0.00000       0.00000       0.00000       0.00000       0.00000       0.00000       0.00000       0.00000       0.00000       0.00000       0.00000       0.00000       0.00000       0.00000       0.00000       68.7905       38.1916       0.00000       0.00000       0.00000       0.00000       0.00000       0.00000       0.00000       0.00000       0.00000       0.00000       0.00000       0.00000       0.00000       0.00000       0.00000       0.00000       0.00000       0.00000       0.00000       0.00000       0.00000       0.00000       0.00000       0.00000       0.00000       0.00000       0.00000       0.00000       0.00000       0.00000       0.00000       0.00000       0.00000       0.00000
   2  10 1674.5644    0.2270  0.1521 11.7182  0.0000       27.2646  0.0325   0.0179   0.0324    0.0506   0.0000       14.1105   444.7279      -12.8335       7.86685      -2.04885       0.00000       0.00000       0.00000       0.00000       0.00000       0.00000       0.00000       0.00000       0.00000       0.00000       0.00000       0.00000       0.00000       0.00000       0.00000       0.00000       0.00000       0.00000       0.00000       0.00000       0.00000       0.00000       0.00000       0.00000       0.00000       0.00000       0.00000       0.00000       0.00000       0.00000       0.00000       0.00000       26.7876       18.7294       8.13362       2.12921       0.00000       0.00000       0.00000       0.00000       0.00000       0.00000       0.00000       0.00000       0.00000       0.00000       0.00000       0.00000       0.00000       0.00000       0.00000       0.00000       0.00000       0.00000       0.00000       0.00000       0.00000       0.00000       0.00000       0.00000       0.00000       0.00000       0.00000       0.00000       0.00000       0.00000       0.00000       0.00000
   2  11 1810.3227    0.3723  0.2215 11.5951  0.0000       17.8304  0.0209   0.0203   0.0312    0.0619   0.0000       4.70329   411.0820       4.50085       6.48398      -1.01946       0.00000       0.00000       0.00000       0.00000       0.00000       0.00000       0.00000       0.00000       0.00000       0.00000       0.00000       0.00000       0.00000       0.00000       0.00000       0.00000       0.00000       0.00000       0.00000       0.00000       0.00000       0.00000       0.00000       0.00000       0.00000       0.00000       0.00000       0.00000       0.00000       0.00000       0.00000       0.00000       13.7680       11.1304       5.98513       2.16697       0.00000       0.00000       0.00000       0.00000       0.00000       0.00000       0.00000       0.00000       0.00000       0.00000       0.00000       0.00000       0.00000       0.00000       0.00000       0.00000       0.00000       0.00000       0.00000       0.00000       0.00000       0.00000       0.00000       0.00000       0.00000       0.00000       0.00000       0.00000       0.00000       0.00000       0.00000       0.00000
   2  12 1945.8448    0.5299  0.4214 11.5230  0.0000       11.3466  0.0235   0.0217   0.0521    0.0935   0.0000       2.18661   462.5947       13.7057       4.90390      -8.74286       0.00000       0.00000       0.00000       0.00000       0.00000       0.00000       0.00000       0.00000       0.00000       0.00000       0.00000       0.00000       0.00000       0.00000       0.00000       0.00000       0.00000       0.00000       0.00000       0.00000       0.00000       0.00000       0.00000       0.00000       0.00000       0.00000       0.00000       0.00000       0.00000       0.00000       0.00000       0.00000       15.9527       12.8827       6.20521       2.34290       0.00000       0.00000       0.00000       0.00000       0.00000       0.00000       0.00000       0.00000       0.00000       0.00000       0.00000       0.00000       0.00000       0.00000       0.00000       0.00000       0.00000       0.00000       0.00000       0.00000       0.00000       0.00000       0.00000       0.00000       0.00000       0.00000       0.00000       0.00000       0.00000       0.00000       0.00000       0.00000
   2  13 2082.1382    0.6985  0.5232 11.6386  0.0000       6.69141  0.0271   0.0247   0.0509    0.1257   0.0000       1.50984   436.8736      -22.0780       8.00606       10.4440       0.00000       0.00000       0.00000       0.00000       0.00000       0.00000       0.00000       0.00000       0.00000       0.00000       0.00000       0.00000       0.00000       0.00000       0.00000       0.00000       0.00000       0.00000       0.00000       0.00000       0.00000       0.00000       0.00000       0.00000       0.00000       0.00000       0.00000       0.00000       0.00000       0.00000       0.00000       0.00000       15.3365       12.8759       7.83151       2.94411       0.00000       0.00000       0.00000       0.00000       0.00000       0.00000       0.00000       0.00000       0.00000       0.00000       0.00000       0.00000       0.00000       0.00000       0.00000       0.00000       0.00000       0.00000       0.00000       0.00000       0.00000       0.00000       0.00000       0.00000       0.00000       0.00000       0.00000       0.00000       0.00000       0.00000       0.00000       0.00000
   2  14 2217.7282    0.9033  0.6375 11.7768  0.0000       4.80334  0.0278   0.0290   0.0626    0.1712   0.0000       1.17003   461.4289      -3.60526       7.71589     -0.703890       0.00000       0.00000       0.00000       0.00000       0.00000       0.00000       0.00000       0.00000       0.00000       0.00000       0.00000       0.00000       0.00000       0.00000       0.00000       0.00000       0.00000       0.00000       0.00000       0.00000       0.00000       0.00000       0.00000       0.00000       0.00000       0.00000       0.00000       0.00000       0.00000       0.00000       0.00000       0.00000       15.6043       13.6558       7.40030       3.15050       0.00000       0.00000       0.00000       0.00000       0.00000       0.00000       0.00000       0.00000       0.00000       0.00000       0.00000       0.00000       0.00000       0.00000       0.00000       0.00000       0.00000       0.00000       0.00000       0.00000       0.00000       0.00000       0.00000       0.00000       0.00000       0.00000       0.00000       0.00000       0.00000       0.00000       0.00000       0.00000
   2  16 2485.9626    1.7664  0.9133 12.0236  0.0000       1.93764  0.0346   0.0484   0.0782    0.5822   0.0000      0.713555   425.6316       73.7680       6.11700    -0.0932559       0.00000       0.00000       0.00000       0.00000       0.00000       0.00000       0.00000       0.00000       0.00000       0.00000       0.00000       0.00000       0.00000       0.00000       0.00000       0.00000       0.00000       0.00000       0.00000       0.00000       0.00000       0.00000       0.00000       0.00000       0.00000       0.00000       0.00000       0.00000       0.00000       0.00000       0.00000       0.00000       19.2523       16.2457       8.60981       3.39438       0.00000       0.00000       0.00000       0.00000       0.00000       0.00000       0.00000       0.00000       0.00000       0.00000       0.00000       0.00000       0.00000       0.00000       0.00000       0.00000       0.00000       0.00000       0.00000       0.00000       0.00000       0.00000       0.00000       0.00000       0.00000       0.00000       0.00000       0.00000       0.00000       0.00000       0.00000       0.00000
   2  17 2619.7763    2.2247  0.9041 12.2604  0.0000       2.97513  0.0346   0.0595   0.0713    0.6653   0.0000      0.704494   419.0315       34.2946       2.31865       5.44628       0.00000       0.00000       0.00000       0.00000       0.00000       0.00000       0.00000       0.00000       0.00000       0.00000       0.00000       0.00000       0.00000       0.00000       0.00000       0.00000       0.00000       0.00000       0.00000       0.00000       0.00000       0.00000       0.00000       0.00000       0.00000       0.00000       0.00000       0.00000       0.00000       0.00000       0.00000       0.00000       18.6955       16.0532       8.66372       3.43770       0.00000       0.00000       0.00000       0.00000       0.00000       0.00000       0.00000       0.00000       0.00000       0.00000       0.00000       0.00000       0.00000       0.00000       0.00000       0.00000       0.00000       0.00000       0.00000       0.00000       0.00000       0.00000       0.00000       0.00000       0.00000       0.00000       0.00000       0.00000       0.00000       0.00000       0.00000       0.00000
   2  18 2754.5615    2.7835  0.9003 12.8542  0.0000       2.14369  0.0337   0.0758   0.0738    0.6351   0.0000      0.806414   451.7366       29.5233     0.0728253       3.18749       0.00000       0.00000       0.00000       0.00000       0.00000       0.00000       0.00000       0.00000       0.00000       0.00000       0.00000       0.00000       0.00000       0.00000       0.00000       0.00000       0.00000       0.00000       0.00000       0.00000       0.00000       0.00000       0.00000       0.00000       0.00000       0.00000       0.00000       0.00000       0.00000       0.00000       0.00000       0.00000       17.9219       15.6387       8.36618       3.43644       0.00000       0.00000       0.00000       0.00000       0.00000       0.00000       0.00000       0.00000       0.00000       0.00000       0.00000       0.00000       0.00000       0.00000       0.00000       0.00000       0.00000       0.00000       0.00000       0.00000       0.00000       0.00000       0.00000       0.00000       0.00000       0.00000       0.00000       0.00000       0.00000       0.00000       0.00000       0.00000
   2  19 2889.6891    3.4461  0.8797  5.4632  0.0000      0.396795  0.0341   0.0913   0.0699 1000.0000   0.0000      0.737761   455.9226       39.9302       8.98724       1.93912       0.00000       0.00000       0.00000       0.00000       0.00000       0.00000       0.00000       0.00000       0.00000       0.00000       0.00000       0.00000       0.00000       0.00000       0.00000       0.00000       0.00000       0.00000       0.00000       0.00000       0.00000       0.00000       0.00000       0.00000       0.00000       0.00000       0.00000       0.00000       0.00000       0.00000       0.00000       0.00000       18.3753       14.9213       8.49964       3.21897       0.00000       0.00000       0.00000       0.00000       0.00000       0.00000       0.00000       0.00000       0.00000       0.00000       0.00000       0.00000       0.00000       0.00000       0.00000       0.00000       0.00000       0.00000       0.00000       0.00000       0.00000       0.00000       0.00000       0.00000       0.00000       0.00000       0.00000       0.00000       0.00000       0.00000       0.00000       0.00000
   2  20 3024.8629    3.7676  1.1119  0.6379  0.0000      0.347905  0.0401   0.0979   0.0877 1000.0000   0.0000      0.601190   399.3951       67.4919       3.64156      -1.90743       0.00000       0.00000       0.00000       0.00000       0.00000       0.00000       0.00000       0.00000       0.00000       0.00000       0.00000       0.00000       0.00000       0.00000       0.00000       0.00000       0.00000       0.00000       0.00000       0.00000       0.00000       0.00000       0.00000       0.00000       0.00000       0.00000       0.00000       0.00000       0.00000       0.00000       0.00000       0.00000       19.7994       16.4393       9.85842       3.59281       0.00000       0.00000       0.00000       0.00000       0.00000       0.00000       0.00000       0.00000       0.00000       0.00000       0.00000       0.00000       0.00000       0.00000       0.00000       0.00000       0.00000       0.00000       0.00000       0.00000       0.00000       0.00000       0.00000       0.00000       0.00000       0.00000       0.00000       0.00000       0.00000       0.00000       0.00000       0.00000
   2  22 3295.3378    3.5718  1.3808 14.2927  0.0000       2.57861  0.0494   0.0913   0.1093    0.3345   0.0000      0.816119   419.3890       100.446       6.21337       10.5743       0.00000       0.00000       0.00000       0.00000       0.00000       0.00000       0.00000       0.00000       0.00000       0.00000       0.00000       0.00000       0.00000       0.00000       0.00000       0.00000       0.00000       0.00000       0.00000       0.00000       0.00000       0.00000       0.00000       0.00000       0.00000       0.00000       0.00000       0.00000       0.00000       0.00000       0.00000       0.00000       24.9988       20.5835       11.9922       4.33679       0.00000       0.00000       0.00000       0.00000       0.00000       0.00000       0.00000       0.00000       0.00000       0.00000       0.00000       0.00000       0.00000       0.00000       0.00000       0.00000       0.00000       0.00000       0.00000       0.00000       0.00000       0.00000       0.00000       0.00000       0.00000       0.00000       0.00000       0.00000       0.00000       0.00000       0.00000       0.00000
   2  23 3430.8625    3.1225  2.2597 13.0543 -0.0036     0.0370485  0.0619   0.0588   0.1353    0.4387   0.0000      0.310123   433.6939       43.2553      -20.1038       1.74011       0.00000       0.00000       0.00000       0.00000       0.00000       0.00000       0.00000       0.00000       0.00000       0.00000       0.00000       0.00000       0.00000       0.00000       0.00000       0.00000       0.00000       0.00000       0.00000       0.00000       0.00000       0.00000       0.00000       0.00000       0.00000       0.00000       0.00000       0.00000       0.00000       0.00000       0.00000       0.00000       31.8292       25.9631       14.7488       5.37038       0.00000       0.00000       0.00000       0.00000       0.00000       0.00000       0.00000       0.00000       0.00000       0.00000       0.00000       0.00000       0.00000       0.00000       0.00000       0.00000       0.00000       0.00000       0.00000       0.00000       0.00000       0.00000       0.00000       0.00000       0.00000       0.00000       0.00000       0.00000       0.00000       0.00000       0.00000       0.00000
   3   9 1591.5528    0.1717  0.0898 11.6141  0.0000       5.96897  0.0161   0.0127   0.0178    0.0342   0.0000       23.2510   429.8806     -0.753433      0.820865      -2.70689      -1.20510     0.0714234       0.00000       0.00000       0.00000       0.00000       0.00000       0.00000       0.00000       0.00000       0.00000       0.00000       0.00000       0.00000       0.00000       0.00000       0.00000       0.00000       0.00000       0.00000       0.00000       0.00000       0.00000       0.00000       0.00000       0.00000       0.00000       0.00000       0.00000       0.00000       0.00000       0.00000       6.35140       4.32704       4.95593       3.55024       1.45910      0.324275       0.00000       0.00000       0.00000       0.00000       0.00000       0.00000       0.00000       0.00000       0.00000       0.00000       0.00000       0.00000       0.00000       0.00000       0.00000       0.00000       0.00000       0.00000       0.00000       0.00000       0.00000       0.00000       0.00000       0.00000       0.00000       0.00000       0.00000       0.00000       0.00000       0.00000
   3  10 1729.0966    0.3104  0.1411 11.5851  0.0000       25.3104  0.0131   0.0172   0.0234    0.0466   0.0000       7.03927   439.4311      -4.71604       5.95335      -1.81682      0.614193     -0.434696       0.00000       0.00000       0.00000       0.00000       0.00000       0.00000       0.00000       0.00000       0.00000       0.00000       0.00000       0.00000       0.00000       0.00000       0.00000       0.00000       0.00000       0.00000       0.00000       0.00000       0.00000       0.00000       0.00000       0.00000       0.00000       0.00000       0.00000       0.00000       0.00000       0.00000       5.21971       5.48289       3.63375       2.54206      0.926966      0.366053       0.00000       0.00000       0.00000       0.00000       0.00000       0.00000       0.00000       0.00000       0.00000       0.00000       0.00000       0.00000       0.00000       0.00000       0.00000       0.00000       0.00000       0.00000       0.00000       0.00000       0.00000       0.00000       0.00000       0.00000       0.00000       0.00000       0.00000       0.00000       0.00000       0.00000
   3  11 1865.3033    0.4103  0.3173 11.5516  0.0000       15.9446  0.0178   0.0158   0.0362    0.0651   0.0000       3.03050   435.9724       6.04232       10.0418      -3.73613       1.27845      0.419064       0.00000       0.00000       0.00000       0.00000       0.00000       0.00000       0.00000       0.00000       0.00000       0.00000       0.00000       0.00000       0.00000       0.00000       0.00000       0.00000       0.00000       0.00000       0.00000       0.00000       0.00000       0.00000       0.00000       0.00000       0.00000       0.00000       0.00000       0.00000       0.00000       0.00000       7.60123       7.18770       5.51251       3.21027       1.47523      0.421506       0.00000       0.00000       0.00000       0.00000       0.00000       0.00000       0.00000       0.00000       0.00000       0.00000       0.00000       0.00000       0.00000       0.00000       0.00000       0.00000       0.00000       0.00000       0.00000       0.00000       0.00000       0.00000       0.00000       0.00000       0.00000       0.00000       0.00000       0.00000       0.00000       0.00000
   3  12 2001.2827    0.5659  0.4130 11.4950  0.0000       12.4758  0.0199   0.0193   0.0425    0.0882   0.0000       1.79581   438.0262       14.6166     -0.293375      -1.89184       1.76993      0.311579       0.00000       0.00000       0.00000       0.00000       0.00000       0.00000       0.00000       0.00000       0.00000       0.00000       0.00000       0.00000       0.00000       0.00000       0.00000       0.00000       0.00000       0.00000       0.00000       0.00000       0.00000       0.00000       0.00000       0.00000       0.00000       0.00000       0.00000       0.00000       0.00000       0.00000       7.78434       7.96280       5.71924       3.83215       1.54599      0.521380       0.00000       0.00000       0.00000       0.00000       0.00000       0.00000       0.00000       0.00000       0.00000       0.00000       0.00000       0.00000       0.00000       0.00000       0.00000       0.00000       0.00000       0.00000       0.00000       0.00000       0.00000       0.00000       0.00000       0.00000       0.00000       0.00000       0.00000       0.00000       0.00000       0.00000
   3  13 2137.8460    0.7798  0.5834 11.6757  0.0000       7.63047  0.0237   0.0221   0.0461    0.1238   0.0000       1.10166   440.4876       5.90912      -6.32604      -5.15919       1.30410     -0.161199       0.00000       0.00000       0.00000       0.00000       0.00000       0.00000       0.00000       0.00000       0.00000       0.00000       0.00000       0.00000       0.00000       0.00000       0.00000       0.00000       0.00000       0.00000       0.00000       0.00000       0.00000       0.00000       0.00000       0.00000       0.00000       0.00000       0.00000       0.00000       0.00000       0.00000       9.46301       9.25563       6.92595       4.03121       1.87814      0.561611       0.00000       0.00000       0.00000       0.00000       0.00000       0.00000       0.00000       0.00000       0.00000       0.00000       0.00000       0.00000       0.00000       0.00000       0.00000       0.00000       0.00000       0.00000       0.00000       0.00000       0.00000       0.00000       0.00000       0.00000       0.00000       0.00000       0.00000       0.00000       0.00000       0.00000
   3  14 2273.4611    1.0285  0.8006 11.8176  0.0000       4.43365  0.0285   0.0254   0.0603    0.1787   0.0000      0.843552   440.2352      0.132909      -5.09651      -4.08031       1.88312      0.913806       0.00000       0.00000       0.00000       0.00000       0.00000       0.00000       0.00000       0.00000       0.00000       0.00000       0.00000       0.00000       0.00000       0.00000       0.00000       0.00000       0.00000       0.00000       0.00000       0.00000       0.00000       0.00000       0.00000       0.00000       0.00000       0.00000       0.00000       0.00000       0.00000       0.00000       11.1458       10.9737       7.72324       4.53542       1.98231      0.628294       0.00000       0.00000       0.00000       0.00000       0.00000       0.00000       0.00000       0.00000       0.00000       0.00000       0.00000       0.00000       0.00000       0.00000       0.00000       0.00000       0.00000       0.00000       0.00000       0.00000       0.00000       0.00000       0.00000       0.00000       0.00000       0.00000       0.00000       0.00000       0.00000       0.00000
   3  15 2407.7771    1.4352  0.9175 11.8534  0.0000       3.27992  0.0298   0.0336   0.0632    0.3368   0.0000      0.665116   439.1974       26.9432       16.3993      -5.32935      -2.98405     -0.307706       0.00000       0.00000       0.00000       0.00000       0.00000       0.00000       0.00000       0.00000       0.00000       0.00000       0.00000       0.00000       0.00000       0.00000       0.00000       0.00000       0.00000       0.00000       0.00000       0.00000       0.00000       0.00000       0.00000       0.00000       0.00000       0.00000       0.00000       0.00000       0.00000       0.00000       11.2013       11.0335       8.09461       4.83133       2.18071      0.670483       0.00000       0.00000       0.00000       0.00000       0.00000       0.00000       0.00000       0.00000       0.00000       0.00000       0.00000       0.00000       0.00000       0.00000       0.00000       0.00000       0.00000       0.00000       0.00000       0.00000       0.00000       0.00000       0.00000       0.00000       0.00000       0.00000       0.00000       0.00000       0.00000       0.00000
   3  16 2541.8085    1.8712  1.0388 11.8909  0.0000       2.51031  0.0345   0.0417   0.0671    0.5691   0.0000      0.672251   433.3580       5.44872       5.73037       2.25029       1.28910     -0.726034       0.00000       0.00000       0.00000       0.00000       0.00000       0.00000       0.00000       0.00000       0.00000       0.00000       0.00000       0.00000       0.00000       0.00000       0.00000       0.00000       0.00000       0.00000       0.00000       0.00000       0.00000       0.00000       0.00000       0.00000       0.00000       0.00000       0.00000       0.00000       0.00000       0.00000       12.0318       11.7667       8.80079       4.92642       2.37967      0.709392       0.00000       0.00000       0.00000       0.00000       0.00000       0.00000       0.00000       0.00000       0.00000       0.00000       0.00000       0.00000       0.00000       0.00000       0.00000       0.00000       0.00000       0.00000       0.00000       0.00000       0.00000       0.00000       0.00000       0.00000       0.00000       0.00000       0.00000       0.00000       0.00000       0.00000
   3  17 2676.2552    2.4630  0.9176 12.4723  0.0000       1.73412  0.0310   0.0560   0.0593    0.5238   0.0000      0.631942   448.0924       19.7211      -5.11308       4.27763      -4.04182      0.519190       0.00000       0.00000       0.00000       0.00000       0.00000       0.00000       0.00000       0.00000       0.00000       0.00000       0.00000       0.00000       0.00000       0.00000       0.00000       0.00000       0.00000       0.00000       0.00000       0.00000       0.00000       0.00000       0.00000       0.00000       0.00000       0.00000       0.00000       0.00000       0.00000       0.00000       12.6683       11.9389       8.44062       4.64855       2.05112      0.584758       0.00000       0.00000       0.00000       0.00000       0.00000       0.00000       0.00000       0.00000       0.00000       0.00000       0.00000       0.00000       0.00000       0.00000       0.00000       0.00000       0.00000       0.00000       0.00000       0.00000       0.00000       0.00000       0.00000       0.00000       0.00000       0.00000       0.00000       0.00000       0.00000       0.00000
   3  19 2947.1114    3.5762  0.8605 13.7628  0.0000       1.61917  0.0269   0.0835   0.0628    0.3229   0.0000      0.639673   431.3421       20.9481       13.3684       4.05512     -0.955713     -0.591154       0.00000       0.00000       0.00000       0.00000       0.00000       0.00000       0.00000       0.00000       0.00000       0.00000       0.00000       0.00000       0.00000       0.00000       0.00000       0.00000       0.00000       0.00000       0.00000       0.00000       0.00000       0.00000       0.00000       0.00000       0.00000       0.00000       0.00000       0.00000       0.00000       0.00000       10.5332       9.77752       7.77832       4.40389       2.10828      0.578003       0.00000       0.00000       0.00000       0.00000       0.00000       0.00000       0.00000       0.00000       0.00000       0.00000       0.00000       0.00000       0.00000       0.00000       0.00000       0.00000       0.00000       0.00000       0.00000       0.00000       0.00000       0.00000       0.00000       0.00000       0.00000       0.00000       0.00000       0.00000       0.00000       0.00000
   3  20 3082.3934    4.0679  0.9731 13.2770  0.0000      0.417392  0.0307   0.0896   0.0636    0.6676   0.0000      0.635152   418.7450       47.1807    -0.0980135       14.7384       2.69973     -0.267938       0.00000       0.00000       0.00000       0.00000       0.00000       0.00000       0.00000       0.00000       0.00000       0.00000       0.00000       0.00000       0.00000       0.00000       0.00000       0.00000       0.00000       0.00000       0.00000       0.00000       0.00000       0.00000       0.00000       0.00000       0.00000       0.00000       0.00000       0.00000       0.00000       0.00000       11.8761       11.2254       8.26381       4.42753       2.15360      0.607454       0.00000       0.00000       0.00000       0.00000       0.00000       0.00000       0.00000       0.00000       0.00000       0.00000       0.00000       0.00000       0.00000       0.00000       0.00000       0.00000       0.00000       0.00000       0.00000       0.00000       0.00000       0.00000       0.00000       0.00000       0.00000       0.00000       0.00000       0.00000       0.00000       0.00000
   3  21 3217.8854    3.8474  1.3051 13.2971  0.0000      0.420904  0.0389   0.0767   0.0786    0.5608   0.0000      0.527363   424.8507       49.9336       6.87246       7.27960      -3.16023      0.302652       0.00000       0.00000       0.00000       0.00000       0.00000       0.00000       0.00000       0.00000       0.00000       0.00000       0.00000       0.00000       0.00000       0.00000       0.00000       0.00000       0.00000       0.00000       0.00000       0.00000       0.00000       0.00000       0.00000       0.00000       0.00000       0.00000       0.00000       0.00000       0.00000       0.00000       13.2395       13.2861       9.14701       5.64746       2.33640      0.786287       0.00000       0.00000       0.00000       0.00000       0.00000       0.00000       0.00000       0.00000       0.00000       0.00000       0.00000       0.00000       0.00000       0.00000       0.00000       0.00000       0.00000       0.00000       0.00000       0.00000       0.00000       0.00000       0.00000       0.00000       0.00000       0.00000       0.00000       0.00000       0.00000       0.00000
   3  22 3353.6120    3.4457  1.8283 13.0216  0.0000      0.634932  0.0460   0.0578   0.0913    0.3779   0.0000      0.312580   453.3197       48.7958      -4.78907       3.42030      -6.10714      0.314452       0.00000       0.00000       0.00000       0.00000       0.00000       0.00000       0.00000       0.00000       0.00000       0.00000       0.00000       0.00000       0.00000       0.00000       0.00000       0.00000       0.00000       0.00000       0.00000       0.00000       0.00000       0.00000       0.00000       0.00000       0.00000       0.00000       0.00000       0.00000       0.00000       0.00000       15.9931       15.3728       11.3767       6.83011       3.00487      0.908091       0.00000       0.00000       0.00000       0.00000       0.00000       0.00000       0.00000       0.00000       0.00000       0.00000       0.00000       0.00000       0.00000       0.00000       0.00000       0.00000       0.00000       0.00000       0.00000       0.00000       0.00000       0.00000       0.00000       0.00000       0.00000       0.00000       0.00000       0.00000       0.00000       0.00000
   3  23 3489.6765    2.9776  2.7990 12.5277  0.0000      0.489214  0.0580   0.0402   0.1142    0.2551   0.0000      0.171590   427.3700       43.5608       27.7962       6.71271      -5.32180      0.810816       0.00000       0.00000       0.00000       0.00000       0.00000       0.00000       0.00000       0.00000       0.00000       0.00000       0.00000       0.00000       0.00000       0.00000       0.00000       0.00000       0.00000       0.00000       0.00000       0.00000       0.00000       0.00000       0.00000       0.00000       0.00000       0.00000       0.00000       0.00000       0.00000       0.00000       19.6493       19.4368       14.2769       8.40894       3.85074       1.19942       0.00000       0.00000       0.00000       0.00000       0.00000       0.00000       0.00000       0.00000       0.00000       0.00000       0.00000       0.00000       0.00000       0.00000       0.00000       0.00000       0.00000       0.00000       0.00000       0.00000       0.00000       0.00000       0.00000       0.00000       0.00000       0.00000       0.00000       0.00000       0.00000       0.00000
   3  24 3626.6200    2.4107  4.0239 12.5652  0.0000      0.960419  0.0763   0.0294   0.1465    0.1318   0.0000      0.134380   406.5431       64.8856      -45.0907       18.4397      0.251803       1.03610       0.00000       0.00000       0.00000       0.00000       0.00000       0.00000       0.00000       0.00000       0.00000       0.00000       0.00000       0.00000       0.00000       0.00000       0.00000       0.00000       0.00000       0.00000       0.00000       0.00000       0.00000       0.00000       0.00000       0.00000       0.00000       0.00000       0.00000       0.00000       0.00000       0.00000       25.7522       25.2491       18.4626       10.6073       4.93178       1.50282       0.00000       0.00000       0.00000       0.00000       0.00000       0.00000       0.00000       0.00000       0.00000       0.00000       0.00000       0.00000       0.00000       0.00000       0.00000       0.00000       0.00000       0.00000       0.00000       0.00000       0.00000       0.00000       0.00000       0.00000       0.00000       0.00000       0.00000       0.00000       0.00000       0.00000
   3  25 3763.0115    2.0435  5.4133 12.3862  0.0000      0.359971  0.0923   0.0222   0.1878    0.0963   0.0000      0.106661   490.9750       12.2425      -8.54794       24.8566       5.23923      -1.64666       0.00000       0.00000       0.00000       0.00000       0.00000       0.00000       0.00000       0.00000       0.00000       0.00000       0.00000       0.00000       0.00000       0.00000       0.00000       0.00000       0.00000       0.00000       0.00000       0.00000       0.00000       0.00000       0.00000       0.00000       0.00000       0.00000       0.00000       0.00000       0.00000       0.00000       31.5351       30.3010       22.2389       13.2019       5.82430       1.77303       0.00000       0.00000       0.00000       0.00000       0.00000       0.00000       0.00000       0.00000       0.00000       0.00000       0.00000       0.00000       0.00000       0.00000       0.00000       0.00000       0.00000       0.00000       0.00000       0.00000       0.00000       0.00000       0.00000       0.00000       0.00000       0.00000       0.00000       0.00000       0.00000       0.00000
   4   7 1356.3719    0.0859  0.0287 11.7600  0.0155       29.7921  0.0072   0.0118   0.0168    0.0267   0.0000       138.092   428.7650       4.45672       8.48388      -1.28652     -0.132710    0.00419825     0.0946568     0.0241675       0.00000       0.00000       0.00000       0.00000       0.00000       0.00000       0.00000       0.00000       0.00000       0.00000       0.00000       0.00000       0.00000       0.00000       0.00000       0.00000       0.00000       0.00000       0.00000       0.00000       0.00000       0.00000       0.00000       0.00000       0.00000       0.00000       0.00000       0.00000       2.53751       2.61225       2.19090       1.45582      0.767389      0.460201      0.172294     0.0408023       0.00000       0.00000       0.00000       0.00000       0.00000       0.00000       0.00000       0.00000       0.00000       0.00000       0.00000       0.00000       0.00000       0.00000       0.00000       0.00000       0.00000       0.00000       0.00000       0.00000       0.00000       0.00000       0.00000       0.00000       0.00000       0.00000       0.00000       0.00000
   4   9 1640.9385    0.2114  0.1436 11.6145  0.0062       20.3491  0.0144   0.0112   0.0211    0.0337   0.0000       10.9113   433.7235      -1.03722       8.58892      0.285094      0.130250     0.0517161     0.0327490    0.00970830       0.00000       0.00000       0.00000       0.00000       0.00000       0.00000       0.00000       0.00000       0.00000       0.00000       0.00000       0.00000       0.00000       0.00000       0.00000       0.00000       0.00000       0.00000       0.00000       0.00000       0.00000       0.00000       0.00000       0.00000       0.00000       0.00000       0.00000       0.00000       4.75396       5.23720       4.24365       2.63180       1.61880      0.702999      0.316701     0.0796517       0.00000       0.00000       0.00000       0.00000       0.00000       0.00000       0.00000       0.00000       0.00000       0.00000       0.00000       0.00000       0.00000       0.00000       0.00000       0.00000       0.00000       0.00000       0.00000       0.00000       0.00000       0.00000       0.00000       0.00000       0.00000       0.00000       0.00000       0.00000
   4  10 1778.0426    0.3217  0.2346 11.5624 -0.0003       13.4122  0.0139   0.0130   0.0280    0.0415   0.0000       3.76806   434.4151      -3.02819       6.74407       6.53902      0.699928      -2.02282      0.221059     -0.222109       0.00000       0.00000       0.00000       0.00000       0.00000       0.00000       0.00000       0.00000       0.00000       0.00000       0.00000       0.00000       0.00000       0.00000       0.00000       0.00000       0.00000       0.00000       0.00000       0.00000       0.00000       0.00000       0.00000       0.00000       0.00000       0.00000       0.00000       0.00000       4.84863       4.94408       4.33829       2.86244       1.54903      0.885330      0.319250     0.0794340       0.00000       0.00000       0.00000       0.00000       0.00000       0.00000       0.00000       0.00000       0.00000       0.00000       0.00000       0.00000       0.00000       0.00000       0.00000       0.00000       0.00000       0.00000       0.00000       0.00000       0.00000       0.00000       0.00000       0.00000       0.00000       0.00000       0.00000       0.00000
   4  11 1914.7740    0.4893  0.3961 11.4830 -0.0005       12.8252  0.0196   0.0144   0.0333    0.0566   0.0000       1.86668   425.5947       2.74205       13.1849      -3.55672      -2.04755       1.25748     0.0167663     0.0901765       0.00000       0.00000       0.00000       0.00000       0.00000       0.00000       0.00000       0.00000       0.00000       0.00000       0.00000       0.00000       0.00000       0.00000       0.00000       0.00000       0.00000       0.00000       0.00000       0.00000       0.00000       0.00000       0.00000       0.00000       0.00000       0.00000       0.00000       0.00000       5.76973       6.13215       5.49747       3.40775       2.29482       1.03023      0.476018      0.112663       0.00000       0.00000       0.00000       0.00000       0.00000       0.00000       0.00000       0.00000       0.00000       0.00000       0.00000       0.00000       0.00000       0.00000       0.00000       0.00000       0.00000       0.00000       0.00000       0.00000       0.00000       0.00000       0.00000       0.00000       0.00000       0.00000       0.00000       0.00000
   4  12 2051.7257    0.6598  0.4735 11.4938  0.0007       7.80689  0.0180   0.0177   0.0364    0.0776   0.0000       1.18607   431.5502      0.216740      0.737197      -1.58112      -2.52683      0.250256      0.221888     0.0730320       0.00000       0.00000       0.00000       0.00000       0.00000       0.00000       0.00000       0.00000       0.00000       0.00000       0.00000       0.00000       0.00000       0.00000       0.00000       0.00000       0.00000       0.00000       0.00000       0.00000       0.00000       0.00000       0.00000       0.00000       0.00000       0.00000       0.00000       0.00000       6.12837       6.30898       5.30947       3.35262       1.90721      0.977340      0.376548     0.0907521       0.00000       0.00000       0.00000       0.00000       0.00000       0.00000       0.00000       0.00000       0.00000       0.00000       0.00000       0.00000       0.00000       0.00000       0.00000       0.00000       0.00000       0.00000       0.00000       0.00000       0.00000       0.00000       0.00000       0.00000       0.00000       0.00000       0.00000       0.00000
   4  13 2188.4473    0.8805  0.6666 11.6773 -0.0007       5.51071  0.0231   0.0201   0.0451    0.1278   0.0000      0.876717   438.1786      -7.30998       8.95845       1.67496      0.485095      0.222767    0.00424519     0.0402450       0.00000       0.00000       0.00000       0.00000       0.00000       0.00000       0.00000       0.00000       0.00000       0.00000       0.00000       0.00000       0.00000       0.00000       0.00000       0.00000       0.00000       0.00000       0.00000       0.00000       0.00000       0.00000       0.00000       0.00000       0.00000       0.00000       0.00000       0.00000       6.92885       7.11739       6.22146       4.15509       2.40795       1.25436      0.482477      0.117488       0.00000       0.00000       0.00000       0.00000       0.00000       0.00000       0.00000       0.00000       0.00000       0.00000       0.00000       0.00000       0.00000       0.00000       0.00000       0.00000       0.00000       0.00000       0.00000       0.00000       0.00000       0.00000       0.00000       0.00000       0.00000       0.00000       0.00000       0.00000
   4  14 2324.2412    1.2156  0.6677 12.1091 -0.0008       4.52615  0.0231   0.0281   0.0452    0.1615   0.0000      0.781783   427.3960       4.63142      -4.32701       6.43924       1.39669     0.0483039     -0.748359     -0.188451       0.00000       0.00000       0.00000       0.00000       0.00000       0.00000       0.00000       0.00000       0.00000       0.00000       0.00000       0.00000       0.00000       0.00000       0.00000       0.00000       0.00000       0.00000       0.00000       0.00000       0.00000       0.00000       0.00000       0.00000       0.00000       0.00000       0.00000       0.00000       7.06959       7.00093       5.98913       4.44449       2.70225       1.25333      0.473158      0.117702       0.00000       0.00000       0.00000       0.00000       0.00000       0.00000       0.00000       0.00000       0.00000       0.00000       0.00000       0.00000       0.00000       0.00000       0.00000       0.00000       0.00000       0.00000       0.00000       0.00000       0.00000       0.00000       0.00000       0.00000       0.00000       0.00000       0.00000       0.00000
   4  15 2458.6526    1.5805  0.9705 12.3094 -0.0050       2.63280  0.0303   0.0355   0.0636    0.3727   0.0000      0.695507   437.1681       3.12348      -5.81081      -1.87486      -1.73886      -1.09654      -1.26991     -0.108925       0.00000       0.00000       0.00000       0.00000       0.00000       0.00000       0.00000       0.00000       0.00000       0.00000       0.00000       0.00000       0.00000       0.00000       0.00000       0.00000       0.00000       0.00000       0.00000       0.00000       0.00000       0.00000       0.00000       0.00000       0.00000       0.00000       0.00000       0.00000       8.24307       8.67729       7.22997       5.15744       3.13542       1.47465      0.589692      0.149800       0.00000       0.00000       0.00000       0.00000       0.00000       0.00000       0.00000       0.00000       0.00000       0.00000       0.00000       0.00000       0.00000       0.00000       0.00000       0.00000       0.00000       0.00000       0.00000       0.00000       0.00000       0.00000       0.00000       0.00000       0.00000       0.00000       0.00000       0.00000
   4  16 2593.2089    2.0544  0.8846 12.2945 -0.0013       3.87495  0.0278   0.0443   0.0551    0.5203   0.0000      0.632223   422.0150       23.5711       7.39496       5.36594      -2.72971       1.29775     -0.588856     -0.146651       0.00000       0.00000       0.00000       0.00000       0.00000       0.00000       0.00000       0.00000       0.00000       0.00000       0.00000       0.00000       0.00000       0.00000       0.00000       0.00000       0.00000       0.00000       0.00000       0.00000       0.00000       0.00000       0.00000       0.00000       0.00000       0.00000       0.00000       0.00000       7.64328       8.71875       6.54113       5.07258       2.74781       1.46874      0.502382      0.160120       0.00000       0.00000       0.00000       0.00000       0.00000       0.00000       0.00000       0.00000       0.00000       0.00000       0.00000       0.00000       0.00000       0.00000       0.00000       0.00000       0.00000       0.00000       0.00000       0.00000       0.00000       0.00000       0.00000       0.00000       0.00000       0.00000       0.00000       0.00000
   4  17 2728.5600    2.6151  0.9099 12.7614 -0.0006       2.37854  0.0287   0.0547   0.0543    0.5210   0.0000      0.601698   444.4019       16.4642       19.8785       8.78768     0.0530754     -0.513547     -0.158191    -0.0626344       0.00000       0.00000       0.00000       0.00000       0.00000       0.00000       0.00000       0.00000       0.00000       0.00000       0.00000       0.00000       0.00000       0.00000       0.00000       0.00000       0.00000       0.00000       0.00000       0.00000       0.00000       0.00000       0.00000       0.00000       0.00000       0.00000       0.00000       0.00000       8.77604       9.52683       7.54252       4.80668       2.66754       1.36188      0.522519      0.133918       0.00000       0.00000       0.00000       0.00000       0.00000       0.00000       0.00000       0.00000       0.00000       0.00000       0.00000       0.00000       0.00000       0.00000       0.00000       0.00000       0.00000       0.00000       0.00000       0.00000       0.00000       0.00000       0.00000       0.00000       0.00000       0.00000       0.00000       0.00000
   4  18 2864.3105    3.1613  0.8253 13.8482 -0.0050       1.65139  0.0238   0.0700   0.0536    0.2661   0.0000      0.715434   437.8294       16.8313       6.07722      0.767237      -2.05861      -1.07533     -0.962918    -0.0508945       0.00000       0.00000       0.00000       0.00000       0.00000       0.00000       0.00000       0.00000       0.00000       0.00000       0.00000       0.00000       0.00000       0.00000       0.00000       0.00000       0.00000       0.00000       0.00000       0.00000       0.00000       0.00000       0.00000       0.00000       0.00000       0.00000       0.00000       0.00000       6.97941       7.74684       6.08360       4.36704       2.46924       1.24741      0.472553      0.134260       0.00000       0.00000       0.00000       0.00000       0.00000       0.00000       0.00000       0.00000       0.00000       0.00000       0.00000       0.00000       0.00000       0.00000       0.00000       0.00000       0.00000       0.00000       0.00000       0.00000       0.00000       0.00000       0.00000       0.00000       0.00000       0.00000       0.00000       0.00000
   4  21 3271.8948    3.6660  1.4071 13.9093 -0.0006       1.32919  0.0370   0.0663   0.0742    0.2862   0.0000      0.486141   444.1707       32.9779       3.37615      -1.55451      0.520119      0.406558     -0.323202     -0.293343       0.00000       0.00000       0.00000       0.00000       0.00000       0.00000       0.00000       0.00000       0.00000       0.00000       0.00000       0.00000       0.00000       0.00000       0.00000       0.00000       0.00000       0.00000       0.00000       0.00000       0.00000       0.00000       0.00000       0.00000       0.00000       0.00000       0.00000       0.00000       9.79238       9.74854       8.64288       5.98901       3.58848       1.80169      0.684023      0.163277       0.00000       0.00000       0.00000       0.00000       0.00000       0.00000       0.00000       0.00000       0.00000       0.00000       0.00000       0.00000       0.00000       0.00000       0.00000       0.00000       0.00000       0.00000       0.00000       0.00000       0.00000       0.00000       0.00000       0.00000       0.00000       0.00000       0.00000       0.00000
   4  22 3408.2126    3.1736  1.9972 13.6695 -0.0001      0.575675  0.0455   0.0489   0.0879    0.1776   0.0000      0.299974   443.9425       34.5902       7.92433       3.15590     -0.872605      -1.83858      0.287231     -0.353346       0.00000       0.00000       0.00000       0.00000       0.00000       0.00000       0.00000       0.00000       0.00000       0.00000       0.00000       0.00000       0.00000       0.00000       0.00000       0.00000       0.00000       0.00000       0.00000       0.00000       0.00000       0.00000       0.00000       0.00000       0.00000       0.00000       0.00000       0.00000       11.8150       12.4973       10.3981       7.45555       4.44365       2.16854      0.831719      0.220928       0.00000       0.00000       0.00000       0.00000       0.00000       0.00000       0.00000       0.00000       0.00000       0.00000       0.00000       0.00000       0.00000       0.00000       0.00000       0.00000       0.00000       0.00000       0.00000       0.00000       0.00000       0.00000       0.00000       0.00000       0.00000       0.00000       0.00000       0.00000
   4  23 3544.9186    2.7125  3.1299 12.8855 -0.0007      0.467197  0.0593   0.0333   0.1077    0.1538   0.0000      0.154592   430.0857       51.3292       5.76324       16.3466      -5.09218      -2.97870     -0.499045     -0.435079       0.00000       0.00000       0.00000       0.00000       0.00000       0.00000       0.00000       0.00000       0.00000       0.00000       0.00000       0.00000       0.00000       0.00000       0.00000       0.00000       0.00000       0.00000       0.00000       0.00000       0.00000       0.00000       0.00000       0.00000       0.00000       0.00000       0.00000       0.00000       15.3988       16.1890       13.4873       9.22875       5.63373       2.62034       1.05899      0.267295       0.00000       0.00000       0.00000       0.00000       0.00000       0.00000       0.00000       0.00000       0.00000       0.00000       0.00000       0.00000       0.00000       0.00000       0.00000       0.00000       0.00000       0.00000       0.00000       0.00000       0.00000       0.00000       0.00000       0.00000       0.00000       0.00000       0.00000       0.00000
   4  24 3681.8314    2.2921  4.2264 12.5852 -0.0005      0.464606  0.0699   0.0254   0.1328    0.1180   0.0000      0.107363   461.4386       42.5676       8.66679       11.8593     -0.752220       1.11264     -0.962201     0.0751390       0.00000       0.00000       0.00000       0.00000       0.00000       0.00000       0.00000       0.00000       0.00000       0.00000       0.00000       0.00000       0.00000       0.00000       0.00000       0.00000       0.00000       0.00000       0.00000       0.00000       0.00000       0.00000       0.00000       0.00000       0.00000       0.00000       0.00000       0.00000       17.8764       18.9394       15.3429       11.3892       6.77909       3.20995       1.21673      0.333600       0.00000       0.00000       0.00000       0.00000       0.00000       0.00000       0.00000       0.00000       0.00000       0.00000       0.00000       0.00000       0.00000       0.00000       0.00000       0.00000       0.00000       0.00000       0.00000       0.00000       0.00000       0.00000       0.00000       0.00000       0.00000       0.00000       0.00000       0.00000
   4  25 3819.1585    1.9253  5.8500 12.3610 -0.0003      0.386393  0.0882   0.0192   0.1719    0.0850   0.0000     0.0809200   432.8706       46.2518      -16.5773       41.8758      -6.66470      -3.30718      0.468025      0.201742       0.00000       0.00000       0.00000       0.00000       0.00000       0.00000       0.00000       0.00000       0.00000       0.00000       0.00000       0.00000       0.00000       0.00000       0.00000       0.00000       0.00000       0.00000       0.00000       0.00000       0.00000       0.00000       0.00000       0.00000       0.00000       0.00000       0.00000       0.00000       22.1015       23.2392       19.6213       13.9014       8.19564       4.11094       1.56474      0.407859       0.00000       0.00000       0.00000       0.00000       0.00000       0.00000       0.00000       0.00000       0.00000       0.00000       0.00000       0.00000       0.00000       0.00000       0.00000       0.00000       0.00000       0.00000       0.00000       0.00000       0.00000       0.00000       0.00000       0.00000       0.00000       0.00000       0.00000       0.00000
   4  26 3956.9205    1.5932  8.0916 11.9808 -0.0004      0.458304  0.1124   0.0145   0.2245    0.0738   0.0000     0.0646550   397.8014       43.9165      -16.1168       6.62554       8.21471      -8.76801       1.25506     -0.310048       0.00000       0.00000       0.00000       0.00000       0.00000       0.00000       0.00000       0.00000       0.00000       0.00000       0.00000       0.00000       0.00000       0.00000       0.00000       0.00000       0.00000       0.00000       0.00000       0.00000       0.00000       0.00000       0.00000       0.00000       0.00000       0.00000       0.00000       0.00000       26.9916       29.1461       24.2909       17.2331       10.1280       5.12806       1.97803      0.526386       0.00000       0.00000       0.00000       0.00000       0.00000       0.00000       0.00000       0.00000       0.00000       0.00000       0.00000       0.00000       0.00000       0.00000       0.00000       0.00000       0.00000       0.00000       0.00000       0.00000       0.00000       0.00000       0.00000       0.00000       0.00000       0.00000       0.00000       0.00000
   5   8 1545.3010    0.1776  0.0752 11.5334 -0.0034       42.7297  0.0106   0.0131   0.0168    0.0308   0.0000       17.8392   434.2392      -2.72115       10.4485      -1.37117      -2.51535     -0.148815      0.366786   -0.00817663    -0.0800853    0.00755481       0.00000       0.00000       0.00000       0.00000       0.00000       0.00000       0.00000       0.00000       0.00000       0.00000       0.00000       0.00000       0.00000       0.00000       0.00000       0.00000       0.00000       0.00000       0.00000       0.00000       0.00000       0.00000       0.00000       0.00000       0.00000       0.00000       3.52326       2.63383       1.92218       2.48557       2.16301       1.21174      0.501607      0.149058     0.0470940    0.00961488       0.00000       0.00000       0.00000       0.00000       0.00000       0.00000       0.00000       0.00000       0.00000       0.00000       0.00000       0.00000       0.00000       0.00000       0.00000       0.00000       0.00000       0.00000       0.00000       0.00000       0.00000       0.00000       0.00000       0.00000       0.00000       0.00000
   5   9 1685.8564    0.2514  0.1546 11.5300  0.0008       22.0455  0.0103   0.0111   0.0199    0.0324   0.0000       6.60149   434.4758      -6.10905       8.74784     -0.828704      -2.54201       1.03491     -0.237297     0.0712691    -0.0598166    -0.0190319       0.00000       0.00000       0.00000       0.00000       0.00000       0.00000       0.00000       0.00000       0.00000       0.00000       0.00000       0.00000       0.00000       0.00000       0.00000       0.00000       0.00000       0.00000       0.00000       0.00000       0.00000       0.00000       0.00000       0.00000       0.00000       0.00000       2.76265       2.88181       2.66168       2.05334       1.42335      0.914631      0.394284      0.189828     0.0596290     0.0136688       0.00000       0.00000       0.00000       0.00000       0.00000       0.00000       0.00000       0.00000       0.00000       0.00000       0.00000       0.00000       0.00000       0.00000       0.00000       0.00000       0.00000       0.00000       0.00000       0.00000       0.00000       0.00000       0.00000       0.00000       0.00000       0.00000
   5  10 1823.4076    0.3819  0.2815 11.5352 -0.0035       14.0489  0.0139   0.0126   0.0271    0.0400   0.0000       2.45779   438.9450      -6.83266       7.34760     -0.298505      0.624304      -1.70413     -0.399130      0.216534      0.101881    0.00669570       0.00000       0.00000       0.00000       0.00000       0.00000       0.00000       0.00000       0.00000       0.00000       0.00000       0.00000       0.00000       0.00000       0.00000       0.00000       0.00000       0.00000       0.00000       0.00000       0.00000       0.00000       0.00000       0.00000       0.00000       0.00000       0.00000       3.51154       3.68143       3.68749       2.66353       1.86283       1.10028      0.602830      0.258684     0.0916065     0.0183883       0.00000       0.00000       0.00000       0.00000       0.00000       0.00000       0.00000       0.00000       0.00000       0.00000       0.00000       0.00000       0.00000       0.00000       0.00000       0.00000       0.00000       0.00000       0.00000       0.00000       0.00000       0.00000       0.00000       0.00000       0.00000       0.00000
   5  11 1960.6396    0.5151  0.3817 11.4902 -0.0001       11.4491  0.0138   0.0144   0.0332    0.0512   0.0000       1.50334   435.1593      -6.93046       8.63972      -1.31386      -1.17850     -0.182625     0.0970128    -0.0867901    -0.0559973   -0.00848211       0.00000       0.00000       0.00000       0.00000       0.00000       0.00000       0.00000       0.00000       0.00000       0.00000       0.00000       0.00000       0.00000       0.00000       0.00000       0.00000       0.00000       0.00000       0.00000       0.00000       0.00000       0.00000       0.00000       0.00000       0.00000       0.00000       3.55077       3.84395       3.54785       2.80397       1.78196       1.14399      0.570554      0.262866     0.0817586     0.0193810       0.00000       0.00000       0.00000       0.00000       0.00000       0.00000       0.00000       0.00000       0.00000       0.00000       0.00000       0.00000       0.00000       0.00000       0.00000       0.00000       0.00000       0.00000       0.00000       0.00000       0.00000       0.00000       0.00000       0.00000       0.00000       0.00000
   5  12 2098.5245    0.7068  0.5511 11.5694 -0.0017       7.13513  0.0180   0.0162   0.0355    0.0758   0.0000      0.912335   439.0913       8.91199       12.0076      0.613681      0.532113     -0.668565     -0.595158     -0.216664      0.140338   -0.00878653       0.00000       0.00000       0.00000       0.00000       0.00000       0.00000       0.00000       0.00000       0.00000       0.00000       0.00000       0.00000       0.00000       0.00000       0.00000       0.00000       0.00000       0.00000       0.00000       0.00000       0.00000       0.00000       0.00000       0.00000       0.00000       0.00000       4.41834       4.97774       4.46855       3.47056       2.24564       1.33779      0.740390      0.307848      0.104673     0.0247908       0.00000       0.00000       0.00000       0.00000       0.00000       0.00000       0.00000       0.00000       0.00000       0.00000       0.00000       0.00000       0.00000       0.00000       0.00000       0.00000       0.00000       0.00000       0.00000       0.00000       0.00000       0.00000       0.00000       0.00000       0.00000       0.00000
   5  13 2235.4932    1.0049  0.7295 11.7280  0.0001       5.04045  0.0209   0.0202   0.0429    0.1123   0.0000      0.674576   437.8133      -6.60245      0.827035       2.77754       2.89055     -0.260369     -0.647358     -0.135739     0.0787958   -0.00474590       0.00000       0.00000       0.00000       0.00000       0.00000       0.00000       0.00000       0.00000       0.00000       0.00000       0.00000       0.00000       0.00000       0.00000       0.00000       0.00000       0.00000       0.00000       0.00000       0.00000       0.00000       0.00000       0.00000       0.00000       0.00000       0.00000       5.19574       5.52097       5.09350       3.87817       2.53853       1.46242      0.839684      0.328518      0.112191     0.0246258       0.00000       0.00000       0.00000       0.00000       0.00000       0.00000       0.00000       0.00000       0.00000       0.00000       0.00000       0.00000       0.00000       0.00000       0.00000       0.00000       0.00000       0.00000       0.00000       0.00000       0.00000       0.00000       0.00000       0.00000       0.00000       0.00000
   5  14 2371.1994    1.3689  0.7184 12.1593 -0.0002       3.73576  0.0201   0.0280   0.0406    0.1331   0.0000      0.622727   427.8895       4.37909       9.68896      -1.47812       1.10585     -0.922947      0.395375      0.448250      0.276493   0.000257611       0.00000       0.00000       0.00000       0.00000       0.00000       0.00000       0.00000       0.00000       0.00000       0.00000       0.00000       0.00000       0.00000       0.00000       0.00000       0.00000       0.00000       0.00000       0.00000       0.00000       0.00000       0.00000       0.00000       0.00000       0.00000       0.00000       4.98251       5.19083       4.67197       3.79241       2.55004       1.52004      0.781527      0.324437      0.104729     0.0240189       0.00000       0.00000       0.00000       0.00000       0.00000       0.00000       0.00000       0.00000       0.00000       0.00000       0.00000       0.00000       0.00000       0.00000       0.00000       0.00000       0.00000       0.00000       0.00000       0.00000       0.00000       0.00000       0.00000       0.00000       0.00000       0.00000
   5  15 2506.1500    1.7600  0.8940 12.1961 -0.0001       2.04876  0.0238   0.0317   0.0460    0.2214   0.0000      0.526813   441.5637       13.1232       17.2541      -4.92404     -0.227991     -0.867031     -0.112233      0.485821    -0.0464314    -0.0225551       0.00000       0.00000       0.00000       0.00000       0.00000       0.00000       0.00000       0.00000       0.00000       0.00000       0.00000       0.00000       0.00000       0.00000       0.00000       0.00000       0.00000       0.00000       0.00000       0.00000       0.00000       0.00000       0.00000       0.00000       0.00000       0.00000       5.67763       5.96829       5.29298       4.21184       2.90962       1.74424      0.833314      0.363215      0.117157     0.0270826       0.00000       0.00000       0.00000       0.00000       0.00000       0.00000       0.00000       0.00000       0.00000       0.00000       0.00000       0.00000       0.00000       0.00000       0.00000       0.00000       0.00000       0.00000       0.00000       0.00000       0.00000       0.00000       0.00000       0.00000       0.00000       0.00000
   5  16 2641.3143    2.2348  0.9453 12.7844 -0.0003       2.33212  0.0256   0.0403   0.0476    0.2317   0.0000      0.541774   428.7634       16.0690       8.40038       2.10466      -3.01636     -0.812909       1.61612     -0.544635     0.0340548    0.00183291       0.00000       0.00000       0.00000       0.00000       0.00000       0.00000       0.00000       0.00000       0.00000       0.00000       0.00000       0.00000       0.00000       0.00000       0.00000       0.00000       0.00000       0.00000       0.00000       0.00000       0.00000       0.00000       0.00000       0.00000       0.00000       0.00000       5.88624       6.46328       5.52826       4.47013       3.07019       1.88189      0.842035      0.389527      0.123608     0.0305187       0.00000       0.00000       0.00000       0.00000       0.00000       0.00000       0.00000       0.00000       0.00000       0.00000       0.00000       0.00000       0.00000       0.00000       0.00000       0.00000       0.00000       0.00000       0.00000       0.00000       0.00000       0.00000       0.00000       0.00000       0.00000       0.00000
   5  17 2777.4086    2.7603  0.8576 13.2793  0.0014       1.42144  0.0229   0.0510   0.0457    0.2379   0.0000      0.550986   427.5783       15.6113       2.52372      -2.95574       5.16093     -0.549401     -0.769175     -0.380082     0.0226022    -0.0569397       0.00000       0.00000       0.00000       0.00000       0.00000       0.00000       0.00000       0.00000       0.00000       0.00000       0.00000       0.00000       0.00000       0.00000       0.00000       0.00000       0.00000       0.00000       0.00000       0.00000       0.00000       0.00000       0.00000       0.00000       0.00000       0.00000       5.74915       6.26790       5.39276       4.16190       2.83781       1.63211      0.812886      0.338630      0.113884     0.0259383       0.00000       0.00000       0.00000       0.00000       0.00000       0.00000       0.00000       0.00000       0.00000       0.00000       0.00000       0.00000       0.00000       0.00000       0.00000       0.00000       0.00000       0.00000       0.00000       0.00000       0.00000       0.00000       0.00000       0.00000       0.00000       0.00000
   5  18 2913.7919    3.4309  0.9847 11.5200  0.0010       1.52858  0.0255   0.0614   0.0522    2.0587   0.0000      0.519868   435.2725       38.6982       16.1167       8.15688      -4.69568      -2.26023     -0.271376    -0.0234221     0.0539183    -0.0642679       0.00000       0.00000       0.00000       0.00000       0.00000       0.00000       0.00000       0.00000       0.00000       0.00000       0.00000       0.00000       0.00000       0.00000       0.00000       0.00000       0.00000       0.00000       0.00000       0.00000       0.00000       0.00000       0.00000       0.00000       0.00000       0.00000       5.86146       6.47541       5.86906       4.35907       2.95411       1.81016      0.831294      0.404801      0.132111     0.0296112       0.00000       0.00000       0.00000       0.00000       0.00000       0.00000       0.00000       0.00000       0.00000       0.00000       0.00000       0.00000       0.00000       0.00000       0.00000       0.00000       0.00000       0.00000       0.00000       0.00000       0.00000       0.00000       0.00000       0.00000       0.00000       0.00000
   5  22 3459.5329    2.9826  2.4479 12.8435 -0.0022      0.221044  0.0467   0.0370   0.0879    0.2589   0.0000      0.210108   429.9912       40.8264      -2.84629      0.883279      -3.82702       2.23288     -0.544153      0.269198     0.0299900     -0.163317       0.00000       0.00000       0.00000       0.00000       0.00000       0.00000       0.00000       0.00000       0.00000       0.00000       0.00000       0.00000       0.00000       0.00000       0.00000       0.00000       0.00000       0.00000       0.00000       0.00000       0.00000       0.00000       0.00000       0.00000       0.00000       0.00000       9.62510       11.0755       9.89863       7.37286       5.16088       3.08005       1.51417      0.684127      0.238918     0.0543035       0.00000       0.00000       0.00000       0.00000       0.00000       0.00000       0.00000       0.00000       0.00000       0.00000       0.00000       0.00000       0.00000       0.00000       0.00000       0.00000       0.00000       0.00000       0.00000       0.00000       0.00000       0.00000       0.00000       0.00000       0.00000       0.00000
   5  23 3596.8210    2.5211  3.6979 12.5194  0.0006      0.315748  0.0589   0.0263   0.1137    0.1566   0.0000      0.106265   433.3191       52.9425      -2.12187       15.8776      -6.86286      -6.87883      0.172775    -0.0945508    -0.0526191     -0.126732       0.00000       0.00000       0.00000       0.00000       0.00000       0.00000       0.00000       0.00000       0.00000       0.00000       0.00000       0.00000       0.00000       0.00000       0.00000       0.00000       0.00000       0.00000       0.00000       0.00000       0.00000       0.00000       0.00000       0.00000       0.00000       0.00000       12.1041       13.8931       11.9989       9.79944       6.46435       3.96374       1.98482      0.874820      0.287039     0.0710203       0.00000       0.00000       0.00000       0.00000       0.00000       0.00000       0.00000       0.00000       0.00000       0.00000       0.00000       0.00000       0.00000       0.00000       0.00000       0.00000       0.00000       0.00000       0.00000       0.00000       0.00000       0.00000       0.00000       0.00000       0.00000       0.00000
   5  24 3734.3547    2.1254  5.1764 12.1895  0.0000      0.497531  0.0721   0.0192   0.1395    0.1043   0.0000     0.0721342   462.8127       72.8344       7.19543       7.57875     -0.949021       1.89019     -0.262611      -1.85989    -0.0926559    -0.0403206       0.00000       0.00000       0.00000       0.00000       0.00000       0.00000       0.00000       0.00000       0.00000       0.00000       0.00000       0.00000       0.00000       0.00000       0.00000       0.00000       0.00000       0.00000       0.00000       0.00000       0.00000       0.00000       0.00000       0.00000       0.00000       0.00000       15.0292       16.9376       15.0015       11.7397       7.96668       4.78882       2.38473       1.05042      0.355401     0.0825383       0.00000       0.00000       0.00000       0.00000       0.00000       0.00000       0.00000       0.00000       0.00000       0.00000       0.00000       0.00000       0.00000       0.00000       0.00000       0.00000       0.00000       0.00000       0.00000       0.00000       0.00000       0.00000       0.00000       0.00000       0.00000       0.00000
   5  25 3872.1278    1.7924  6.8682 12.0276 -0.0007      0.352865  0.0892   0.0145   0.1686    0.0670   0.0000     0.0574774   466.5244       55.2037       14.1233     -0.809868      -7.86287       1.89365       3.29893       1.20611     -0.400778     -0.215858       0.00000       0.00000       0.00000       0.00000       0.00000       0.00000       0.00000       0.00000       0.00000       0.00000       0.00000       0.00000       0.00000       0.00000       0.00000       0.00000       0.00000       0.00000       0.00000       0.00000       0.00000       0.00000       0.00000       0.00000       0.00000       0.00000       17.7165       20.4040       18.2685       14.2339       9.77561       5.79100       3.04921       1.30654      0.458849      0.105311       0.00000       0.00000       0.00000       0.00000       0.00000       0.00000       0.00000       0.00000       0.00000       0.00000       0.00000       0.00000       0.00000       0.00000       0.00000       0.00000       0.00000       0.00000       0.00000       0.00000       0.00000       0.00000       0.00000       0.00000       0.00000       0.00000
   5  26 4010.1647    1.5530  9.2478 11.8212 -0.0009      0.293307  0.1119   0.0117   0.2121    0.0529   0.0000     0.0482511   410.0455       82.9075       5.44921       9.86680      -14.1649       5.79057      0.766009      0.218444       1.34321     -0.137004       0.00000       0.00000       0.00000       0.00000       0.00000       0.00000       0.00000       0.00000       0.00000       0.00000       0.00000       0.00000       0.00000       0.00000       0.00000       0.00000       0.00000       0.00000       0.00000       0.00000       0.00000       0.00000       0.00000       0.00000       0.00000       0.00000       21.7086       24.9766       22.0633       17.4151       11.7836       7.02818       3.62470       1.56701      0.542684      0.126844       0.00000       0.00000       0.00000       0.00000       0.00000       0.00000       0.00000       0.00000       0.00000       0.00000       0.00000       0.00000       0.00000       0.00000       0.00000       0.00000       0.00000       0.00000       0.00000       0.00000       0.00000       0.00000       0.00000       0.00000       0.00000       0.00000
   5  27 4147.7055    1.2729 11.6947 11.7568 -0.0000    -0.0448959  0.1435   0.0096   0.2775    0.0423   0.0000     0.0494030   395.3349       59.1713       51.7023      -14.1269      -1.91599      0.581805      0.458191      0.999535     -0.205897     0.0130700       0.00000       0.00000       0.00000       0.00000       0.00000       0.00000       0.00000       0.00000       0.00000       0.00000       0.00000       0.00000       0.00000       0.00000       0.00000       0.00000       0.00000       0.00000       0.00000       0.00000       0.00000       0.00000       0.00000       0.00000       0.00000       0.00000       25.8086       29.8786       26.5538       21.0612       14.2751       8.72129       4.44991       1.96650      0.666543      0.154451       0.00000       0.00000       0.00000       0.00000       0.00000       0.00000       0.00000       0.00000       0.00000       0.00000       0.00000       0.00000       0.00000       0.00000       0.00000       0.00000       0.00000       0.00000       0.00000       0.00000       0.00000       0.00000       0.00000       0.00000       0.00000       0.00000
   6   9 1727.7792    0.2944  0.2247 11.5104 -0.0034       17.2604  0.0110   0.0101   0.0236    0.0327   0.0000       3.64579   437.4314       1.26723       8.87937      0.291739     -0.388777     -0.298638      0.376706     -0.440309    -0.0621224     0.0166065     0.0215747  -0.000750254       0.00000       0.00000       0.00000       0.00000       0.00000       0.00000       0.00000       0.00000       0.00000       0.00000       0.00000       0.00000       0.00000       0.00000       0.00000       0.00000       0.00000       0.00000       0.00000       0.00000       0.00000       0.00000       0.00000       0.00000       2.60601       2.91115       2.81111       2.15665       1.65975       1.01283      0.609600      0.335175      0.142248     0.0555347     0.0178840    0.00333667       0.00000       0.00000       0.00000       0.00000       0.00000       0.00000       0.00000       0.00000       0.00000       0.00000       0.00000       0.00000       0.00000       0.00000       0.00000       0.00000       0.00000       0.00000       0.00000       0.00000       0.00000       0.00000       0.00000       0.00000
   6  10 1866.1223    0.4027  0.3380 11.5342  0.0021       9.26751  0.0153   0.0112   0.0275    0.0421   0.0000       1.91340   436.0997       6.07385       7.54706      0.790062       4.23579      -1.07561      -2.26767      -1.20219     -0.153323    -0.0249845    -0.0238272    0.00795827       0.00000       0.00000       0.00000       0.00000       0.00000       0.00000       0.00000       0.00000       0.00000       0.00000       0.00000       0.00000       0.00000       0.00000       0.00000       0.00000       0.00000       0.00000       0.00000       0.00000       0.00000       0.00000       0.00000       0.00000       3.26299       4.03865       3.38521       2.93633       2.21109       1.34393      0.907948      0.385091      0.213359     0.0629161     0.0244247    0.00561208       0.00000       0.00000       0.00000       0.00000       0.00000       0.00000       0.00000       0.00000       0.00000       0.00000       0.00000       0.00000       0.00000       0.00000       0.00000       0.00000       0.00000       0.00000       0.00000       0.00000       0.00000       0.00000       0.00000       0.00000
   6  11 2004.1323    0.5498  0.4648 11.4906 -0.0013       9.18553  0.0154   0.0129   0.0322    0.0566   0.0000       1.13477   441.3193      -2.21864       12.7608      -2.34144      -2.70029      0.145285     -0.477418      0.124059     0.0150616     0.0273932     0.0194595    0.00460993       0.00000       0.00000       0.00000       0.00000       0.00000       0.00000       0.00000       0.00000       0.00000       0.00000       0.00000       0.00000       0.00000       0.00000       0.00000       0.00000       0.00000       0.00000       0.00000       0.00000       0.00000       0.00000       0.00000       0.00000       3.36618       3.77833       3.50670       2.92449       2.18983       1.41936      0.874039      0.443968      0.205774     0.0749909     0.0236208    0.00494253       0.00000       0.00000       0.00000       0.00000       0.00000       0.00000       0.00000       0.00000       0.00000       0.00000       0.00000       0.00000       0.00000       0.00000       0.00000       0.00000       0.00000       0.00000       0.00000       0.00000       0.00000       0.00000       0.00000       0.00000
   6  12 2142.5815    0.7941  0.6304 11.5877 -0.0010       6.25981  0.0177   0.0158   0.0369    0.0782   0.0000      0.762292   438.1200       8.11268       14.6854      -4.68007       1.35404      -1.50098      0.662138      0.318570     0.0533442     0.0413359    -0.0721044    -0.0111288       0.00000       0.00000       0.00000       0.00000       0.00000       0.00000       0.00000       0.00000       0.00000       0.00000       0.00000       0.00000       0.00000       0.00000       0.00000       0.00000       0.00000       0.00000       0.00000       0.00000       0.00000       0.00000       0.00000       0.00000       3.57572       4.06168       3.84787       3.15156       2.31993       1.52990      0.903195      0.489638      0.217280     0.0854733     0.0262137    0.00542721       0.00000       0.00000       0.00000       0.00000       0.00000       0.00000       0.00000       0.00000       0.00000       0.00000       0.00000       0.00000       0.00000       0.00000       0.00000       0.00000       0.00000       0.00000       0.00000       0.00000       0.00000       0.00000       0.00000       0.00000
   6  13 2279.9134    1.0660  0.7078 11.9896 -0.0012       4.47680  0.0190   0.0202   0.0387    0.0957   0.0000      0.623347   434.8658    -0.0110885       8.14767      -1.82074       1.50863      -1.75575       1.64054     -0.373448      0.222771     -0.114550    0.00897690   0.000938235       0.00000       0.00000       0.00000       0.00000       0.00000       0.00000       0.00000       0.00000       0.00000       0.00000       0.00000       0.00000       0.00000       0.00000       0.00000       0.00000       0.00000       0.00000       0.00000       0.00000       0.00000       0.00000       0.00000       0.00000       3.89561       4.11074       4.10789       3.35954       2.50665       1.69397       1.01362      0.520100      0.243671     0.0920886     0.0273046    0.00533973       0.00000       0.00000       0.00000       0.00000       0.00000       0.00000       0.00000       0.00000       0.00000       0.00000       0.00000       0.00000       0.00000       0.00000       0.00000       0.00000       0.00000       0.00000       0.00000       0.00000       0.00000       0.00000       0.00000       0.00000
   6  14 2415.6909    1.4337  0.9197 12.2161 -0.0044       4.06209  0.0234   0.0245   0.0438    0.1457   0.0000      0.522360   438.0439      -3.01795       6.30252       1.65443      0.785074     -0.411706      0.869357     -0.214632     -0.127758    -0.0929833    -0.0122731    -0.0156927       0.00000       0.00000       0.00000       0.00000       0.00000       0.00000       0.00000       0.00000       0.00000       0.00000       0.00000       0.00000       0.00000       0.00000       0.00000       0.00000       0.00000       0.00000       0.00000       0.00000       0.00000       0.00000       0.00000       0.00000       4.60647       5.23907       4.67169       3.90877       2.96177       1.92472       1.13166      0.578976      0.255336     0.0962264     0.0304161    0.00653781       0.00000       0.00000       0.00000       0.00000       0.00000       0.00000       0.00000       0.00000       0.00000       0.00000       0.00000       0.00000       0.00000       0.00000       0.00000       0.00000       0.00000       0.00000       0.00000       0.00000       0.00000       0.00000       0.00000       0.00000
   6  15 2551.2040    1.8640  0.9034 13.0878 -0.0019       3.74447  0.0238   0.0322   0.0452    0.1133   0.0000      0.564572   434.0479       13.0929       2.38951      -2.69183       2.33936       2.13485      0.245237     -0.404719     -0.724163     -0.156742    -0.0366104   -0.00277084       0.00000       0.00000       0.00000       0.00000       0.00000       0.00000       0.00000       0.00000       0.00000       0.00000       0.00000       0.00000       0.00000       0.00000       0.00000       0.00000       0.00000       0.00000       0.00000       0.00000       0.00000       0.00000       0.00000       0.00000       4.96208       5.61120       5.26498       4.14104       2.89640       1.86182       1.09424      0.590610      0.264748      0.100016     0.0296437    0.00589096       0.00000       0.00000       0.00000       0.00000       0.00000       0.00000       0.00000       0.00000       0.00000       0.00000       0.00000       0.00000       0.00000       0.00000       0.00000       0.00000       0.00000       0.00000       0.00000       0.00000       0.00000       0.00000       0.00000       0.00000
   6  16 2687.2221    2.3830  0.9298 13.2472  0.0003       2.52013  0.0223   0.0396   0.0455    0.1367   0.0000      0.542316   439.6530       2.31515       14.1578       6.27875     -0.717749     -0.388067     -0.947871     -0.378611      0.315501    -0.0790965    0.00265071   -0.00118099       0.00000       0.00000       0.00000       0.00000       0.00000       0.00000       0.00000       0.00000       0.00000       0.00000       0.00000       0.00000       0.00000       0.00000       0.00000       0.00000       0.00000       0.00000       0.00000       0.00000       0.00000       0.00000       0.00000       0.00000       4.35128       4.94999       4.57539       3.74742       2.74935       1.84653       1.07057      0.548223      0.253921     0.0978848     0.0293877    0.00625236       0.00000       0.00000       0.00000       0.00000       0.00000       0.00000       0.00000       0.00000       0.00000       0.00000       0.00000       0.00000       0.00000       0.00000       0.00000       0.00000       0.00000       0.00000       0.00000       0.00000       0.00000       0.00000       0.00000       0.00000
   6  17 2823.8490    2.8709  0.9293 13.6465 -0.0014       1.33831  0.0228   0.0476   0.0439    0.1451   0.0000      0.487231   440.7162       13.1065       10.1334       13.6882       7.92263       2.55672     0.0414272      -1.14622     -0.165419     -0.323692    -0.0351858    0.00243877       0.00000       0.00000       0.00000       0.00000       0.00000       0.00000       0.00000       0.00000       0.00000       0.00000       0.00000       0.00000       0.00000       0.00000       0.00000       0.00000       0.00000       0.00000       0.00000       0.00000       0.00000       0.00000       0.00000       0.00000       4.47551       4.88621       4.50163       3.83113       2.91007       1.95584       1.13744      0.575469      0.260865     0.0992731     0.0297509    0.00623583       0.00000       0.00000       0.00000       0.00000       0.00000       0.00000       0.00000       0.00000       0.00000       0.00000       0.00000       0.00000       0.00000       0.00000       0.00000       0.00000       0.00000       0.00000       0.00000       0.00000       0.00000       0.00000       0.00000       0.00000
   6  18 2960.8056    3.6987  0.8592 13.8047 -0.0006       2.06991  0.0209   0.0644   0.0415    0.1909   0.0000      0.496953   443.6412       26.5838       8.06036       8.20532      -2.37148      0.241823      -1.59243      -1.41071      0.675284    -0.0550424     0.0124513    -0.0221164       0.00000       0.00000       0.00000       0.00000       0.00000       0.00000       0.00000       0.00000       0.00000       0.00000       0.00000       0.00000       0.00000       0.00000       0.00000       0.00000       0.00000       0.00000       0.00000       0.00000       0.00000       0.00000       0.00000       0.00000       4.36802       4.98657       4.65855       3.67709       2.57648       1.68346      0.969286      0.507830      0.234231     0.0899727     0.0269437    0.00564159       0.00000       0.00000       0.00000       0.00000       0.00000       0.00000       0.00000       0.00000       0.00000       0.00000       0.00000       0.00000       0.00000       0.00000       0.00000       0.00000       0.00000       0.00000       0.00000       0.00000       0.00000       0.00000       0.00000       0.00000
   6  19 3097.4173    3.7975  0.9607 14.4699 -0.0014      0.718115  0.0239   0.0642   0.0474    0.1448   0.0000      0.568582   430.7718       25.2503       23.6226       4.38478      -1.86314      -4.13609       1.44462    -0.0830502      0.310917     0.0363716    -0.0332988   -0.00927380       0.00000       0.00000       0.00000       0.00000       0.00000       0.00000       0.00000       0.00000       0.00000       0.00000       0.00000       0.00000       0.00000       0.00000       0.00000       0.00000       0.00000       0.00000       0.00000       0.00000       0.00000       0.00000       0.00000       0.00000       4.68704       5.42684       4.95922       4.00360       2.93642       1.89454       1.12437      0.566286      0.264859     0.0996109     0.0313209    0.00658711       0.00000       0.00000       0.00000       0.00000       0.00000       0.00000       0.00000       0.00000       0.00000       0.00000       0.00000       0.00000       0.00000       0.00000       0.00000       0.00000       0.00000       0.00000       0.00000       0.00000       0.00000       0.00000       0.00000       0.00000
   6  20 3234.1238    3.7050  1.3696 13.9281  0.0027      0.600501  0.0314   0.0560   0.0588    0.2227   0.0000      0.401737   442.4973       33.8023       4.71405       9.42689       4.40557      -2.61481      0.649592      -1.57621      0.185341     -0.255753     0.0795381    -0.0110528       0.00000       0.00000       0.00000       0.00000       0.00000       0.00000       0.00000       0.00000       0.00000       0.00000       0.00000       0.00000       0.00000       0.00000       0.00000       0.00000       0.00000       0.00000       0.00000       0.00000       0.00000       0.00000       0.00000       0.00000       5.72554       6.43399       5.88039       4.95543       3.54955       2.48735       1.40328      0.715871      0.332624      0.128923     0.0367814    0.00807839       0.00000       0.00000       0.00000       0.00000       0.00000       0.00000       0.00000       0.00000       0.00000       0.00000       0.00000       0.00000       0.00000       0.00000       0.00000       0.00000       0.00000       0.00000       0.00000       0.00000       0.00000       0.00000       0.00000       0.00000
   6  21 3371.2656    3.3331  1.9375 13.1759 -0.0010      0.955339  0.0386   0.0411   0.0686    0.2359   0.0000      0.256824   429.5697       25.9782       3.85067       12.2785      -1.45364       1.47220     -0.748241      0.591154      0.325838     -0.169536     -0.101960    -0.0103062       0.00000       0.00000       0.00000       0.00000       0.00000       0.00000       0.00000       0.00000       0.00000       0.00000       0.00000       0.00000       0.00000       0.00000       0.00000       0.00000       0.00000       0.00000       0.00000       0.00000       0.00000       0.00000       0.00000       0.00000       6.61985       7.45904       7.30842       5.88863       4.30074       2.89539       1.70767      0.924921      0.419743      0.167823     0.0499054    0.00987442       0.00000       0.00000       0.00000       0.00000       0.00000       0.00000       0.00000       0.00000       0.00000       0.00000       0.00000       0.00000       0.00000       0.00000       0.00000       0.00000       0.00000       0.00000       0.00000       0.00000       0.00000       0.00000       0.00000       0.00000
   6  22 3508.5655    2.8136  2.6983 13.1890 -0.0012      0.516632  0.0471   0.0304   0.0876    0.1319   0.0000      0.162336   436.0480       25.3486       1.94815       6.02312       9.25068      -8.15060      -3.77615      0.368057     -0.140885     -0.533590     0.0535860   -0.00900696       0.00000       0.00000       0.00000       0.00000       0.00000       0.00000       0.00000       0.00000       0.00000       0.00000       0.00000       0.00000       0.00000       0.00000       0.00000       0.00000       0.00000       0.00000       0.00000       0.00000       0.00000       0.00000       0.00000       0.00000       8.01386       9.74831       8.77443       7.55814       5.41811       3.70045       2.17422       1.16332      0.529397      0.210496     0.0627579     0.0141022       0.00000       0.00000       0.00000       0.00000       0.00000       0.00000       0.00000       0.00000       0.00000       0.00000       0.00000       0.00000       0.00000       0.00000       0.00000       0.00000       0.00000       0.00000       0.00000       0.00000       0.00000       0.00000       0.00000       0.00000
   6  23 3646.4516    2.3694  4.0472 12.4863 -0.0012      0.690384  0.0587   0.0210   0.1091    0.1029   0.0000     0.0944403   425.7953       35.2334      -15.2301       2.61702      0.198275      0.404165       3.75846      -3.80339     -0.225313     -0.154360     0.0502572    -0.0210703       0.00000       0.00000       0.00000       0.00000       0.00000       0.00000       0.00000       0.00000       0.00000       0.00000       0.00000       0.00000       0.00000       0.00000       0.00000       0.00000       0.00000       0.00000       0.00000       0.00000       0.00000       0.00000       0.00000       0.00000       9.87260       11.9398       10.8916       9.20535       6.79770       4.48893       2.68130       1.43744      0.643022      0.253244     0.0797428     0.0171922       0.00000       0.00000       0.00000       0.00000       0.00000       0.00000       0.00000       0.00000       0.00000       0.00000       0.00000       0.00000       0.00000       0.00000       0.00000       0.00000       0.00000       0.00000       0.00000       0.00000       0.00000       0.00000       0.00000       0.00000
   6  24 3784.2971    1.9765  5.8266 12.1817 -0.0001      0.405456  0.0754   0.0154   0.1378    0.0703   0.0000     0.0633430   417.8233       43.3609       15.9487       3.25241      -1.05310       4.00431      0.333788     -0.827604      0.190022     -0.164001      0.146959    -0.0198002       0.00000       0.00000       0.00000       0.00000       0.00000       0.00000       0.00000       0.00000       0.00000       0.00000       0.00000       0.00000       0.00000       0.00000       0.00000       0.00000       0.00000       0.00000       0.00000       0.00000       0.00000       0.00000       0.00000       0.00000       12.5953       15.0269       13.7573       11.8058       8.60909       5.82856       3.44089       1.83795      0.835303      0.326831      0.100389     0.0217497       0.00000       0.00000       0.00000       0.00000       0.00000       0.00000       0.00000       0.00000       0.00000       0.00000       0.00000       0.00000       0.00000       0.00000       0.00000       0.00000       0.00000       0.00000       0.00000       0.00000       0.00000       0.00000       0.00000       0.00000
   6  25 3922.4733    1.6982  7.4493 12.0575  0.0000      0.320177  0.0893   0.0123   0.1678    0.0503   0.0000     0.0518825   413.3692       62.2703       1.71732       2.28235      -1.27769     -0.441406      -5.03328      -4.14365      -1.00536     0.0731651      0.133468    -0.0259182       0.00000       0.00000       0.00000       0.00000       0.00000       0.00000       0.00000       0.00000       0.00000       0.00000       0.00000       0.00000       0.00000       0.00000       0.00000       0.00000       0.00000       0.00000       0.00000       0.00000       0.00000       0.00000       0.00000       0.00000       14.6846       17.1104       16.2760       13.5081       10.1236       6.76375       4.02412       2.15046      0.978244      0.387294      0.119724     0.0242392       0.00000       0.00000       0.00000       0.00000       0.00000       0.00000       0.00000       0.00000       0.00000       0.00000       0.00000       0.00000       0.00000       0.00000       0.00000       0.00000       0.00000       0.00000       0.00000       0.00000       0.00000       0.00000       0.00000       0.00000
   6  26 4060.7823    1.4298 10.4637 11.8040  0.0001      0.134046  0.1188   0.0097   0.2191    0.0399   0.0000     0.0426232   452.4735       74.1513       20.1004      -5.06919      -18.3949       1.64058      -9.43805      -3.36191      0.292371     -0.937690     -0.198163   -0.00729415       0.00000       0.00000       0.00000       0.00000       0.00000       0.00000       0.00000       0.00000       0.00000       0.00000       0.00000       0.00000       0.00000       0.00000       0.00000       0.00000       0.00000       0.00000       0.00000       0.00000       0.00000       0.00000       0.00000       0.00000       18.6920       22.1247       20.7004       17.3284       12.9018       8.73607       5.12064       2.71619       1.24686      0.494453      0.152912     0.0316422       0.00000       0.00000       0.00000       0.00000       0.00000       0.00000       0.00000       0.00000       0.00000       0.00000       0.00000       0.00000       0.00000       0.00000       0.00000       0.00000       0.00000       0.00000       0.00000       0.00000       0.00000       0.00000       0.00000       0.00000
   6  27 4198.9719    1.1879 12.1224 11.7780  0.0001    -0.0688911  0.1462   0.0087   0.2720    0.0354   0.0000     0.0455410   406.3444       49.8245       29.0136      -4.95437      -12.9457       8.72985       13.7807     -0.890791      -4.56953     -0.322241    -0.0543633    -0.0687737       0.00000       0.00000       0.00000       0.00000       0.00000       0.00000       0.00000       0.00000       0.00000       0.00000       0.00000       0.00000       0.00000       0.00000       0.00000       0.00000       0.00000       0.00000       0.00000       0.00000       0.00000       0.00000       0.00000       0.00000       21.6397       26.1618       24.2348       20.2550       15.5179       10.2893       6.28181       3.19525       1.53990      0.581111      0.187407     0.0383411       0.00000       0.00000       0.00000       0.00000       0.00000       0.00000       0.00000       0.00000       0.00000       0.00000       0.00000       0.00000       0.00000       0.00000       0.00000       0.00000       0.00000       0.00000       0.00000       0.00000       0.00000       0.00000       0.00000       0.00000
   6  28 4338.3761    1.0230 15.5516 11.7081  0.0003    -0.0839610  0.1999   0.0075   0.3579    0.0321   0.0000     0.0476180   427.0964       51.1898       84.3007       30.4804      -17.8689      0.760557       13.5522      -3.95525      -2.44899      0.109873     0.0175598    -0.0669258       0.00000       0.00000       0.00000       0.00000       0.00000       0.00000       0.00000       0.00000       0.00000       0.00000       0.00000       0.00000       0.00000       0.00000       0.00000       0.00000       0.00000       0.00000       0.00000       0.00000       0.00000       0.00000       0.00000       0.00000       26.5578       31.8238       30.0025       25.2803       19.0961       12.7706       7.84841       4.10063       1.94562      0.742781      0.232053     0.0468417       0.00000       0.00000       0.00000       0.00000       0.00000       0.00000       0.00000       0.00000       0.00000       0.00000       0.00000       0.00000       0.00000       0.00000       0.00000       0.00000       0.00000       0.00000       0.00000       0.00000       0.00000       0.00000       0.00000       0.00000
   7   8 1627.5321    0.2053  0.1368 11.5201 -0.0070       24.9145  0.0098   0.0090   0.0178    0.0265   0.0000       7.90513   438.8518      -1.59482       12.3791      0.718195      -1.08407   -0.00576080     -0.122063     -0.498231     0.0440514    -0.0696911     0.0293541    0.00169338   -0.00888035  -1.34452e-05       0.00000       0.00000       0.00000       0.00000       0.00000       0.00000       0.00000       0.00000       0.00000       0.00000       0.00000       0.00000       0.00000       0.00000       0.00000       0.00000       0.00000       0.00000       0.00000       0.00000       0.00000       0.00000       2.05671       2.07937       1.86082       2.01337       1.54522      0.996263      0.652475      0.477794      0.247209      0.112492     0.0373673     0.0134963    0.00343473   0.000773134       0.00000       0.00000       0.00000       0.00000       0.00000       0.00000       0.00000       0.00000       0.00000       0.00000       0.00000       0.00000       0.00000       0.00000       0.00000       0.00000       0.00000       0.00000       0.00000       0.00000       0.00000       0.00000
   7   9 1767.7009    0.3019  0.2432 11.5714 -0.0043       13.8888  0.0119   0.0096   0.0237    0.0324   0.0000       3.14432   434.0508     -0.838558       7.76321     -0.141439      -3.41197       1.63554     0.0986530     0.0191714      0.279576     0.0638929    -0.0220639    0.00849678   -0.00197108    0.00185398       0.00000       0.00000       0.00000       0.00000       0.00000       0.00000       0.00000       0.00000       0.00000       0.00000       0.00000       0.00000       0.00000       0.00000       0.00000       0.00000       0.00000       0.00000       0.00000       0.00000       0.00000       0.00000       2.48487       2.93336       2.59459       2.27029       1.85010       1.25724      0.835908      0.473283      0.236117      0.115981     0.0420735     0.0153396    0.00462410   0.000924287       0.00000       0.00000       0.00000       0.00000       0.00000       0.00000       0.00000       0.00000       0.00000       0.00000       0.00000       0.00000       0.00000       0.00000       0.00000       0.00000       0.00000       0.00000       0.00000       0.00000       0.00000       0.00000
   7  10 1906.9108    0.4491  0.3542 11.5190 -0.0041       13.3291  0.0136   0.0112   0.0243    0.0426   0.0000       1.52506   439.9401     -0.573428       8.04430       1.05035     -0.225789      -2.54809     -0.857936     -0.367404      0.519264     -0.236024    -0.0731995    -0.0134064    0.00174968   0.000937832       0.00000       0.00000       0.00000       0.00000       0.00000       0.00000       0.00000       0.00000       0.00000       0.00000       0.00000       0.00000       0.00000       0.00000       0.00000       0.00000       0.00000       0.00000       0.00000       0.00000       0.00000       0.00000       2.73308       3.23537       2.99134       2.58861       1.91548       1.47945      0.893014      0.532724      0.255155      0.134659     0.0508582     0.0194773    0.00478415    0.00107922       0.00000       0.00000       0.00000       0.00000       0.00000       0.00000       0.00000       0.00000       0.00000       0.00000       0.00000       0.00000       0.00000       0.00000       0.00000       0.00000       0.00000       0.00000       0.00000       0.00000       0.00000       0.00000
   7  11 2045.9012    0.6285  0.5048 11.5733 -0.0003       8.33490  0.0146   0.0129   0.0296    0.0558   0.0000      0.929281   441.6813       1.84736       5.63595       3.04652      -2.64726     -0.272405     0.0438243      0.457200     -0.184695     -0.110979     0.0115546     0.0305233   -0.00833853   0.000648923       0.00000       0.00000       0.00000       0.00000       0.00000       0.00000       0.00000       0.00000       0.00000       0.00000       0.00000       0.00000       0.00000       0.00000       0.00000       0.00000       0.00000       0.00000       0.00000       0.00000       0.00000       0.00000       2.71507       3.13987       2.98743       2.57848       2.07544       1.44555      0.968928      0.557555      0.297320      0.140544     0.0577775     0.0196965    0.00581037    0.00110091       0.00000       0.00000       0.00000       0.00000       0.00000       0.00000       0.00000       0.00000       0.00000       0.00000       0.00000       0.00000       0.00000       0.00000       0.00000       0.00000       0.00000       0.00000       0.00000       0.00000       0.00000       0.00000
   7  12 2184.6461    0.8576  0.5848 11.7830 -0.0000       6.79669  0.0164   0.0162   0.0308    0.0733   0.0000      0.735000   431.5154       6.41009       6.39265     -0.295596      -2.82577      -2.21075      -1.39307     -0.497136     0.0703695    -0.0678119    -0.0299720    0.00451139   -0.00160363  -0.000507097       0.00000       0.00000       0.00000       0.00000       0.00000       0.00000       0.00000       0.00000       0.00000       0.00000       0.00000       0.00000       0.00000       0.00000       0.00000       0.00000       0.00000       0.00000       0.00000       0.00000       0.00000       0.00000       2.95980       3.29855       3.20003       2.89350       2.28689       1.49468       1.04078      0.626080      0.351014      0.157613     0.0642831     0.0207066    0.00631903    0.00118201       0.00000       0.00000       0.00000       0.00000       0.00000       0.00000       0.00000       0.00000       0.00000       0.00000       0.00000       0.00000       0.00000       0.00000       0.00000       0.00000       0.00000       0.00000       0.00000       0.00000       0.00000       0.00000
   7  13 2322.3031    1.1841  0.7969 12.0644  0.0012       4.16965  0.0195   0.0194   0.0379    0.0991   0.0000      0.550050   436.7045       1.87574       9.31628     -0.280151       2.31679       1.19366       1.98034     0.0953905     -0.125513    -0.0166300     0.0543875   -0.00673605   -0.00528006    0.00123238       0.00000       0.00000       0.00000       0.00000       0.00000       0.00000       0.00000       0.00000       0.00000       0.00000       0.00000       0.00000       0.00000       0.00000       0.00000       0.00000       0.00000       0.00000       0.00000       0.00000       0.00000       0.00000       3.45049       3.97453       3.82093       3.28826       2.53433       1.77806       1.18306      0.667070      0.359155      0.170296     0.0713183     0.0239982    0.00693162    0.00133087       0.00000       0.00000       0.00000       0.00000       0.00000       0.00000       0.00000       0.00000       0.00000       0.00000       0.00000       0.00000       0.00000       0.00000       0.00000       0.00000       0.00000       0.00000       0.00000       0.00000       0.00000       0.00000
   7  14 2458.3219    1.5412  0.8957 12.5319 -0.0013       3.55194  0.0212   0.0244   0.0409    0.1074   0.0000      0.511878   433.5595       8.19635       16.4962      0.308927      -3.12399     -0.383670     -0.410711     -0.750645     -0.534850    -0.0785797    -0.0288540    -0.0226382   -0.00124124    0.00126573       0.00000       0.00000       0.00000       0.00000       0.00000       0.00000       0.00000       0.00000       0.00000       0.00000       0.00000       0.00000       0.00000       0.00000       0.00000       0.00000       0.00000       0.00000       0.00000       0.00000       0.00000       0.00000       3.54462       3.89924       4.09649       3.41717       2.61530       1.91186       1.23035      0.734170      0.399065      0.190955     0.0814662     0.0284605    0.00754068    0.00136437       0.00000       0.00000       0.00000       0.00000       0.00000       0.00000       0.00000       0.00000       0.00000       0.00000       0.00000       0.00000       0.00000       0.00000       0.00000       0.00000       0.00000       0.00000       0.00000       0.00000       0.00000       0.00000
   7  15 2594.3920    1.9713  0.9194 12.9610 -0.0001       2.60909  0.0208   0.0309   0.0426    0.1219   0.0000      0.486214   437.6211       14.7198       14.6551       13.5869       5.14950     -0.720172     -0.186015     0.0973455      0.125132   -0.00285807    -0.0629525    -0.0148000    0.00347079   -0.00172879       0.00000       0.00000       0.00000       0.00000       0.00000       0.00000       0.00000       0.00000       0.00000       0.00000       0.00000       0.00000       0.00000       0.00000       0.00000       0.00000       0.00000       0.00000       0.00000       0.00000       0.00000       0.00000       3.52794       4.11972       3.99803       3.38410       2.60509       1.90447       1.21932      0.710771      0.363677      0.184573     0.0740900     0.0267730    0.00729729    0.00142624       0.00000       0.00000       0.00000       0.00000       0.00000       0.00000       0.00000       0.00000       0.00000       0.00000       0.00000       0.00000       0.00000       0.00000       0.00000       0.00000       0.00000       0.00000       0.00000       0.00000       0.00000       0.00000
   7  16 2731.2790    2.5879  0.8875 13.5203 -0.0025       2.47590  0.0211   0.0408   0.0397    0.1133   0.0000      0.541372   436.1817       12.1810       4.95552       4.72179       1.30249      -1.33138      -2.07037      -1.53900      0.320589     -0.253575     0.0380219    0.00859125    0.00632363   -0.00387903       0.00000       0.00000       0.00000       0.00000       0.00000       0.00000       0.00000       0.00000       0.00000       0.00000       0.00000       0.00000       0.00000       0.00000       0.00000       0.00000       0.00000       0.00000       0.00000       0.00000       0.00000       0.00000       3.74204       4.37742       4.02963       3.41180       2.72795       1.93385       1.23794      0.713156      0.354232      0.171137     0.0672946     0.0244401    0.00691729    0.00134903       0.00000       0.00000       0.00000       0.00000       0.00000       0.00000       0.00000       0.00000       0.00000       0.00000       0.00000       0.00000       0.00000       0.00000       0.00000       0.00000       0.00000       0.00000       0.00000       0.00000       0.00000       0.00000
   7  17 2868.4249    3.0949  0.8926 13.9112 -0.0038      0.705096  0.0206   0.0492   0.0406    0.1203   0.0000      0.547350   440.5554       14.0848       13.1715       6.23890      -1.05883      -1.23261       1.00395      -1.64316     -0.621739    -0.0188835     -0.118561    -0.0418207    0.00439757   0.000326884       0.00000       0.00000       0.00000       0.00000       0.00000       0.00000       0.00000       0.00000       0.00000       0.00000       0.00000       0.00000       0.00000       0.00000       0.00000       0.00000       0.00000       0.00000       0.00000       0.00000       0.00000       0.00000       3.66532       4.14448       3.92687       3.37724       2.66421       1.85890       1.22255      0.703657      0.372611      0.171614     0.0706362     0.0237823    0.00678359    0.00128293       0.00000       0.00000       0.00000       0.00000       0.00000       0.00000       0.00000       0.00000       0.00000       0.00000       0.00000       0.00000       0.00000       0.00000       0.00000       0.00000       0.00000       0.00000       0.00000       0.00000       0.00000       0.00000
   7  18 3005.7882    3.7753  0.7900 14.3910 -0.0010      0.426563  0.0186   0.0627   0.0364    0.1088   0.0000      0.442437   438.7560       15.8651       8.38086       3.63108       1.50689      0.843615      0.367391      -1.66328     -0.633079     -0.117675     0.0426095    -0.0201459    0.00603165   -0.00106694       0.00000       0.00000       0.00000       0.00000       0.00000       0.00000       0.00000       0.00000       0.00000       0.00000       0.00000       0.00000       0.00000       0.00000       0.00000       0.00000       0.00000       0.00000       0.00000       0.00000       0.00000       0.00000       3.29786       3.80213       3.61214       3.28825       2.32021       1.74961       1.09924      0.664094      0.349333      0.170269     0.0696245     0.0239956    0.00597518    0.00133556       0.00000       0.00000       0.00000       0.00000       0.00000       0.00000       0.00000       0.00000       0.00000       0.00000       0.00000       0.00000       0.00000       0.00000       0.00000       0.00000       0.00000       0.00000       0.00000       0.00000       0.00000       0.00000
   7  19 3142.9466    3.9226  1.0383 14.2781 -0.0064       1.46840  0.0230   0.0595   0.0454    0.1465   0.0000      0.454991   438.1316       23.6310       12.6008       11.1019       3.07002      -2.21724     -0.510602      -3.36714     0.0535531      0.177265    0.00228367     0.0140688   -0.00642992   -0.00312006       0.00000       0.00000       0.00000       0.00000       0.00000       0.00000       0.00000       0.00000       0.00000       0.00000       0.00000       0.00000       0.00000       0.00000       0.00000       0.00000       0.00000       0.00000       0.00000       0.00000       0.00000       0.00000       3.77293       4.38672       4.20966       3.53604       2.80806       1.92211       1.27594      0.745409      0.387427      0.185069     0.0754953     0.0259846    0.00764963    0.00143176       0.00000       0.00000       0.00000       0.00000       0.00000       0.00000       0.00000       0.00000       0.00000       0.00000       0.00000       0.00000       0.00000       0.00000       0.00000       0.00000       0.00000       0.00000       0.00000       0.00000       0.00000       0.00000
   7  20 3280.0630    3.6090  1.3879 14.3594 -0.0024      0.709357  0.0297   0.0500   0.0535    0.1152   0.0000      0.396359   442.1790       31.6387       11.9983      -5.02277      -2.47193     -0.541521      -2.00648      -1.25568     -0.959594     -0.757937    -0.0451483     0.0204968    0.00925594   -0.00252751       0.00000       0.00000       0.00000       0.00000       0.00000       0.00000       0.00000       0.00000       0.00000       0.00000       0.00000       0.00000       0.00000       0.00000       0.00000       0.00000       0.00000       0.00000       0.00000       0.00000       0.00000       0.00000       4.41534       5.21442       4.96611       4.43397       3.43406       2.39272       1.63728      0.946657      0.505465      0.252867      0.100182     0.0343088     0.0100969    0.00201056       0.00000       0.00000       0.00000       0.00000       0.00000       0.00000       0.00000       0.00000       0.00000       0.00000       0.00000       0.00000       0.00000       0.00000       0.00000       0.00000       0.00000       0.00000       0.00000       0.00000       0.00000       0.00000
   7  21 3417.6629    3.2300  2.1286 13.3410 -0.0033      0.738299  0.0357   0.0360   0.0652    0.1365   0.0000      0.195569   441.9083       29.5026       15.7331       11.4369      -4.41786       1.15453     -0.388616      -1.97936      -1.06846     -0.982744    -0.0550689    -0.0783377    -0.0152049   -0.00252364       0.00000       0.00000       0.00000       0.00000       0.00000       0.00000       0.00000       0.00000       0.00000       0.00000       0.00000       0.00000       0.00000       0.00000       0.00000       0.00000       0.00000       0.00000       0.00000       0.00000       0.00000       0.00000       5.69844       6.61600       6.29200       5.43737       4.18308       2.90989       1.88370       1.12519      0.596363      0.283064      0.113674     0.0397462     0.0111566    0.00216233       0.00000       0.00000       0.00000       0.00000       0.00000       0.00000       0.00000       0.00000       0.00000       0.00000       0.00000       0.00000       0.00000       0.00000       0.00000       0.00000       0.00000       0.00000       0.00000       0.00000       0.00000       0.00000
   7  22 3555.6796    2.6607  3.2142 12.7256 -0.0001      0.643424  0.0460   0.0233   0.0828    0.1048   0.0000      0.119074   438.3596       34.8913       14.3523       6.48767      -2.76229      -1.20031      0.802168     0.0966654      0.271422     -0.222033      0.218089    -0.0326569   -0.00190410   -0.00108059       0.00000       0.00000       0.00000       0.00000       0.00000       0.00000       0.00000       0.00000       0.00000       0.00000       0.00000       0.00000       0.00000       0.00000       0.00000       0.00000       0.00000       0.00000       0.00000       0.00000       0.00000       0.00000       7.04611       8.38846       7.99648       6.88186       5.24762       3.74894       2.44663       1.42053      0.741724      0.370464      0.150410     0.0530680     0.0148757    0.00289992       0.00000       0.00000       0.00000       0.00000       0.00000       0.00000       0.00000       0.00000       0.00000       0.00000       0.00000       0.00000       0.00000       0.00000       0.00000       0.00000       0.00000       0.00000       0.00000       0.00000       0.00000       0.00000
   7  23 3693.9406    2.2433  4.6267 12.4100 -0.0005      0.596550  0.0581   0.0170   0.1070    0.0743   0.0000     0.0755313   446.8601       25.0014       20.4782       14.2862       7.36072       2.00056      -5.76105      -3.08776     -0.897413      0.499390     -0.131245    -0.0306184   -0.00291855   0.000282757       0.00000       0.00000       0.00000       0.00000       0.00000       0.00000       0.00000       0.00000       0.00000       0.00000       0.00000       0.00000       0.00000       0.00000       0.00000       0.00000       0.00000       0.00000       0.00000       0.00000       0.00000       0.00000       8.55389       10.1983       9.84227       8.64927       6.70037       4.79258       3.14337       1.87968       1.00552      0.486520      0.200566     0.0712824     0.0200050    0.00387882       0.00000       0.00000       0.00000       0.00000       0.00000       0.00000       0.00000       0.00000       0.00000       0.00000       0.00000       0.00000       0.00000       0.00000       0.00000       0.00000       0.00000       0.00000       0.00000       0.00000       0.00000       0.00000
   7  24 3832.4879    1.8743  6.5098 12.0657 -0.0003      0.445411  0.0732   0.0126   0.1369    0.0555   0.0000     0.0531584   461.3573       28.2872      -12.1570       3.78696       12.0662      -6.57146      -6.44347      -3.01122      0.154946   -0.00680568      0.148669     -0.144622     0.0263017    0.00159358       0.00000       0.00000       0.00000       0.00000       0.00000       0.00000       0.00000       0.00000       0.00000       0.00000       0.00000       0.00000       0.00000       0.00000       0.00000       0.00000       0.00000       0.00000       0.00000       0.00000       0.00000       0.00000       10.6405       13.0091       12.2553       10.7599       8.43048       6.14817       3.95998       2.35757       1.23340      0.598642      0.247928     0.0901320     0.0254128    0.00500549       0.00000       0.00000       0.00000       0.00000       0.00000       0.00000       0.00000       0.00000       0.00000       0.00000       0.00000       0.00000       0.00000       0.00000       0.00000       0.00000       0.00000       0.00000       0.00000       0.00000       0.00000       0.00000
   7  25 3970.8740    1.6042  8.5222 11.9306 -0.0006      0.239248  0.0894   0.0102   0.1719    0.0411   0.0000     0.0427613   438.7023       15.0799       13.3384      0.406553      -23.1918      -8.90727       2.18708      -4.52697      0.651219      0.764885      0.454198    -0.0848723   -0.00829726    0.00971705       0.00000       0.00000       0.00000       0.00000       0.00000       0.00000       0.00000       0.00000       0.00000       0.00000       0.00000       0.00000       0.00000       0.00000       0.00000       0.00000       0.00000       0.00000       0.00000       0.00000       0.00000       0.00000       12.8179       15.4475       14.8184       12.8101       10.2777       7.29519       4.84105       2.84613       1.52704      0.732186      0.305195      0.108048     0.0312714    0.00584161       0.00000       0.00000       0.00000       0.00000       0.00000       0.00000       0.00000       0.00000       0.00000       0.00000       0.00000       0.00000       0.00000       0.00000       0.00000       0.00000       0.00000       0.00000       0.00000       0.00000       0.00000       0.00000
   7  26 4109.5056    1.3566 11.2884 11.7989  0.0005     0.0560295  0.1181   0.0085   0.2219    0.0328   0.0000     0.0375630   421.2242       27.2563       16.3339       40.1105      -9.61607       7.73218       15.4203      -6.02343    -0.0813790     -0.778248      0.242856    -0.0636732    -0.0365386    0.00308274       0.00000       0.00000       0.00000       0.00000       0.00000       0.00000       0.00000       0.00000       0.00000       0.00000       0.00000       0.00000       0.00000       0.00000       0.00000       0.00000       0.00000       0.00000       0.00000       0.00000       0.00000       0.00000       15.8564       19.0898       18.3642       16.1376       12.7549       9.29940       6.14869       3.60941       1.93539      0.936422      0.392543      0.139001     0.0391877    0.00741702       0.00000       0.00000       0.00000       0.00000       0.00000       0.00000       0.00000       0.00000       0.00000       0.00000       0.00000       0.00000       0.00000       0.00000       0.00000       0.00000       0.00000       0.00000       0.00000       0.00000       0.00000       0.00000
   7  28 4387.3032    0.9609 16.9890 11.7312 -0.0002     -0.272836  0.2146   0.0066   0.3704    0.0271   0.0000     0.0467412   443.7077       56.3565      -22.7045       39.3160       25.0599      -5.25644      -13.2657      -5.81803       2.58191      0.833967     -0.205612     -0.198284    0.00170269     0.0157073       0.00000       0.00000       0.00000       0.00000       0.00000       0.00000       0.00000       0.00000       0.00000       0.00000       0.00000       0.00000       0.00000       0.00000       0.00000       0.00000       0.00000       0.00000       0.00000       0.00000       0.00000       0.00000       23.5692       29.0330       27.7063       24.6330       19.7359       14.4339       9.65563       5.70255       3.09936       1.48412      0.631747      0.220581     0.0626623     0.0118906       0.00000       0.00000       0.00000       0.00000       0.00000       0.00000       0.00000       0.00000       0.00000       0.00000       0.00000       0.00000       0.00000       0.00000       0.00000       0.00000       0.00000       0.00000       0.00000       0.00000       0.00000       0.00000
   8   9 1806.2667    0.3543  0.2652 11.5416 -0.0043       17.6792  0.0109   0.0099   0.0210    0.0327   0.0000       2.32460   434.7025      -1.08221       12.2759       2.58782      -2.06023  -0.000112818      0.356441    -0.0528971      0.179545     -0.115829      0.136418    -0.0316608    -0.0323309   -0.00282541    0.00133131  -0.000572959       0.00000       0.00000       0.00000       0.00000       0.00000       0.00000       0.00000       0.00000       0.00000       0.00000       0.00000       0.00000       0.00000       0.00000       0.00000       0.00000       0.00000       0.00000       0.00000       0.00000       1.83704       2.24932       2.06404       1.92061       1.55666       1.23414      0.835862      0.537018      0.311441      0.173201     0.0741006     0.0363696     0.0130990    0.00445550    0.00113598   0.000235133       0.00000       0.00000       0.00000       0.00000       0.00000       0.00000       0.00000       0.00000       0.00000       0.00000       0.00000       0.00000       0.00000       0.00000       0.00000       0.00000       0.00000       0.00000       0.00000       0.00000
   8  10 1946.1525    0.5048  0.3781 11.5145 -0.0023       12.5892  0.0120   0.0113   0.0238    0.0439   0.0000       1.29421   436.8463    -0.0832220       9.92620      -1.08680      -3.08444       2.68991    -0.0890584     -0.624141     -0.332045     -0.151822     -0.143723    0.00354909    -0.0340074    0.00168387  -0.000513694   2.05641e-05       0.00000       0.00000       0.00000       0.00000       0.00000       0.00000       0.00000       0.00000       0.00000       0.00000       0.00000       0.00000       0.00000       0.00000       0.00000       0.00000       0.00000       0.00000       0.00000       0.00000       2.03485       2.46136       2.33698       2.10857       1.67256       1.29898      0.900380      0.565449      0.325825      0.173665     0.0855292     0.0375154     0.0145939    0.00462990    0.00120279   0.000233667       0.00000       0.00000       0.00000       0.00000       0.00000       0.00000       0.00000       0.00000       0.00000       0.00000       0.00000       0.00000       0.00000       0.00000       0.00000       0.00000       0.00000       0.00000       0.00000       0.00000
   8  11 2086.2481    0.6836  0.5375 11.5999  0.0009       7.61425  0.0146   0.0127   0.0285    0.0557   0.0000      0.806264   438.2548     -0.243756       9.52232      0.913113     -0.946429      -2.94078     -0.327862     -0.943915     -0.516293     -0.269213    -0.0972905     0.0542400    -0.0327566    0.00376146  -0.000792121  -0.000112326       0.00000       0.00000       0.00000       0.00000       0.00000       0.00000       0.00000       0.00000       0.00000       0.00000       0.00000       0.00000       0.00000       0.00000       0.00000       0.00000       0.00000       0.00000       0.00000       0.00000       2.41209       2.82373       2.91745       2.53894       1.97314       1.46761       1.01853      0.625049      0.389747      0.203520      0.103080     0.0444998     0.0180595    0.00540270    0.00141257   0.000248317       0.00000       0.00000       0.00000       0.00000       0.00000       0.00000       0.00000       0.00000       0.00000       0.00000       0.00000       0.00000       0.00000       0.00000       0.00000       0.00000       0.00000       0.00000       0.00000       0.00000
   8  12 2225.2805    0.9425  0.7017 11.8814  0.0004       5.95766  0.0166   0.0156   0.0337    0.0744   0.0000      0.615990   437.1674      -2.79642       11.0568       6.30438      0.715950      -1.98050      0.321416     -0.333624      0.719058     -0.356522    -0.0186304     0.0287018     0.0123830   -0.00130395   -0.00219088  -0.000191151       0.00000       0.00000       0.00000       0.00000       0.00000       0.00000       0.00000       0.00000       0.00000       0.00000       0.00000       0.00000       0.00000       0.00000       0.00000       0.00000       0.00000       0.00000       0.00000       0.00000       2.67558       3.16767       3.07125       2.75334       2.25230       1.64219       1.13815      0.735450      0.432155      0.235708      0.111945     0.0488764     0.0180745    0.00594946    0.00157023   0.000284092       0.00000       0.00000       0.00000       0.00000       0.00000       0.00000       0.00000       0.00000       0.00000       0.00000       0.00000       0.00000       0.00000       0.00000       0.00000       0.00000       0.00000       0.00000       0.00000       0.00000
   8  13 2362.9107    1.3208  0.8517 12.1507  0.0023       2.28848  0.0188   0.0200   0.0375    0.1021   0.0000      0.496030   435.8936       5.23078       9.83876       6.05754       2.64768      0.933893      -1.90023     -0.338677      0.752296     -0.542821    -0.0675012     0.0715789    0.00222015  -0.000954112   -0.00115690   -0.00122238       0.00000       0.00000       0.00000       0.00000       0.00000       0.00000       0.00000       0.00000       0.00000       0.00000       0.00000       0.00000       0.00000       0.00000       0.00000       0.00000       0.00000       0.00000       0.00000       0.00000       2.79568       3.30270       3.25176       2.85559       2.36065       1.79033       1.26637      0.803729      0.455461      0.244812      0.122365     0.0528980     0.0201959    0.00663879    0.00175016   0.000313762       0.00000       0.00000       0.00000       0.00000       0.00000       0.00000       0.00000       0.00000       0.00000       0.00000       0.00000       0.00000       0.00000       0.00000       0.00000       0.00000       0.00000       0.00000       0.00000       0.00000
   8  14 2499.5673    1.6888  0.8609 12.8386 -0.0011       2.57492  0.0194   0.0256   0.0367    0.0926   0.0000      0.476273   436.7048       10.2436       12.8643       3.24938      0.981821      -1.70148      0.682214     -0.776696     -0.555743     -0.417203      0.114617    -0.0299458   -0.00791067    -0.0100759   0.000731149   0.000172074       0.00000       0.00000       0.00000       0.00000       0.00000       0.00000       0.00000       0.00000       0.00000       0.00000       0.00000       0.00000       0.00000       0.00000       0.00000       0.00000       0.00000       0.00000       0.00000       0.00000       2.90173       3.51325       3.39392       3.04497       2.45765       1.85027       1.27807      0.818156      0.470873      0.257839      0.122570     0.0550978     0.0205219    0.00684051    0.00177808   0.000334133       0.00000       0.00000       0.00000       0.00000       0.00000       0.00000       0.00000       0.00000       0.00000       0.00000       0.00000       0.00000       0.00000       0.00000       0.00000       0.00000       0.00000       0.00000       0.00000       0.00000
   8  15 2636.2525    2.1844  0.9127 13.0740 -0.0002       2.16531  0.0196   0.0319   0.0383    0.1157   0.0000      0.469700   438.0262       6.04219       13.0638       2.78748       2.92695      0.517476     0.0803684     -0.289136      0.745477    -0.0998391    -0.0998745     0.0186171    0.00322423   -0.00912272   -0.00223759   1.68867e-05       0.00000       0.00000       0.00000       0.00000       0.00000       0.00000       0.00000       0.00000       0.00000       0.00000       0.00000       0.00000       0.00000       0.00000       0.00000       0.00000       0.00000       0.00000       0.00000       0.00000       2.91951       3.46652       3.38774       3.07653       2.43793       1.83916       1.26455      0.816415      0.471214      0.255594      0.126350     0.0548884     0.0206276    0.00675241    0.00171146   0.000325040       0.00000       0.00000       0.00000       0.00000       0.00000       0.00000       0.00000       0.00000       0.00000       0.00000       0.00000       0.00000       0.00000       0.00000       0.00000       0.00000       0.00000       0.00000       0.00000       0.00000
   8  16 2773.8855    2.7858  0.8880 13.4736  0.0006       1.19646  0.0190   0.0408   0.0367    0.1208   0.0000      0.436205   441.8996       14.4457       14.0943       8.14559      -2.05906     -0.249102      -1.68246     -0.780046      0.457388    -0.0393678     0.0681596    -0.0485082    -0.0193702     0.0103945    0.00292173  -0.000393076       0.00000       0.00000       0.00000       0.00000       0.00000       0.00000       0.00000       0.00000       0.00000       0.00000       0.00000       0.00000       0.00000       0.00000       0.00000       0.00000       0.00000       0.00000       0.00000       0.00000       2.93270       3.30808       3.24327       2.93484       2.46637       1.79543       1.23960      0.810323      0.487794      0.259774      0.123816     0.0520038     0.0195778    0.00636941    0.00166358   0.000288636       0.00000       0.00000       0.00000       0.00000       0.00000       0.00000       0.00000       0.00000       0.00000       0.00000       0.00000       0.00000       0.00000       0.00000       0.00000       0.00000       0.00000       0.00000       0.00000       0.00000
   8  17 2911.6999    3.3791  0.9091 13.8331  0.0001       1.88108  0.0191   0.0493   0.0377    0.1311   0.0000      0.424978   443.2030       18.1472      -1.82954       7.76646      -3.92250      -1.51388      -1.73231     -0.505484      0.353556    -0.0518969    -0.0820078    -0.0124215    -0.0149471    -0.0113377   -0.00137579  -0.000143556       0.00000       0.00000       0.00000       0.00000       0.00000       0.00000       0.00000       0.00000       0.00000       0.00000       0.00000       0.00000       0.00000       0.00000       0.00000       0.00000       0.00000       0.00000       0.00000       0.00000       2.94110       3.34279       3.24891       2.92674       2.33720       1.90232       1.33463      0.819125      0.474175      0.245494      0.121490     0.0532957     0.0208588    0.00638414    0.00159723   0.000300743       0.00000       0.00000       0.00000       0.00000       0.00000       0.00000       0.00000       0.00000       0.00000       0.00000       0.00000       0.00000       0.00000       0.00000       0.00000       0.00000       0.00000       0.00000       0.00000       0.00000
   8  18 3049.2632    3.9027  0.9325 14.3692 -0.0035       1.22715  0.0201   0.0567   0.0380    0.1165   0.0000      0.430512   432.6095       13.5432       2.67235      0.488424      -1.76061      -1.70812       1.01100     0.0611599      0.459598     -0.464019   -0.00601753     -0.125850     0.0339605    0.00830652    0.00323907  -0.000522218       0.00000       0.00000       0.00000       0.00000       0.00000       0.00000       0.00000       0.00000       0.00000       0.00000       0.00000       0.00000       0.00000       0.00000       0.00000       0.00000       0.00000       0.00000       0.00000       0.00000       2.95921       3.54888       3.50066       3.08559       2.52362       1.85104       1.26600      0.842820      0.476713      0.266232      0.128893     0.0566749     0.0207139    0.00713973    0.00183003   0.000330565       0.00000       0.00000       0.00000       0.00000       0.00000       0.00000       0.00000       0.00000       0.00000       0.00000       0.00000       0.00000       0.00000       0.00000       0.00000       0.00000       0.00000       0.00000       0.00000       0.00000
   8  19 3186.8873    3.7451  1.1674 14.5691  0.0003       1.90177  0.0257   0.0514   0.0475    0.1074   0.0000      0.504410   435.6098       20.9759       14.9999       4.26994      -3.54921      -1.28864      0.174332      0.360979     0.0429776     -0.628578    0.00268063    -0.0871220     0.0179802    -0.0152612   -0.00200586  -0.000255590       0.00000       0.00000       0.00000       0.00000       0.00000       0.00000       0.00000       0.00000       0.00000       0.00000       0.00000       0.00000       0.00000       0.00000       0.00000       0.00000       0.00000       0.00000       0.00000       0.00000       3.53849       4.19782       3.98811       3.73703       2.98473       2.19407       1.59492       1.00289      0.585617      0.313986      0.162325     0.0670964     0.0254035    0.00782776    0.00213459   0.000400766       0.00000       0.00000       0.00000       0.00000       0.00000       0.00000       0.00000       0.00000       0.00000       0.00000       0.00000       0.00000       0.00000       0.00000       0.00000       0.00000       0.00000       0.00000       0.00000       0.00000
   8  20 3324.5245    3.4265  1.5891 14.1491  0.0012      0.540520  0.0307   0.0407   0.0534    0.0897   0.0000      0.332692   434.3183       20.6194       22.2986       3.22078      -2.69683      -2.25812       1.92844     -0.658663     -0.685382     -0.158750      0.269650    -0.0507061   -0.00244429   -0.00614828  -0.000955065   0.000428229       0.00000       0.00000       0.00000       0.00000       0.00000       0.00000       0.00000       0.00000       0.00000       0.00000       0.00000       0.00000       0.00000       0.00000       0.00000       0.00000       0.00000       0.00000       0.00000       0.00000       4.24159       5.16312       4.91711       4.31223       3.58576       2.67722       1.85262       1.16920      0.685159      0.357724      0.174829     0.0743821     0.0291777    0.00953330    0.00256420   0.000463092       0.00000       0.00000       0.00000       0.00000       0.00000       0.00000       0.00000       0.00000       0.00000       0.00000       0.00000       0.00000       0.00000       0.00000       0.00000       0.00000       0.00000       0.00000       0.00000       0.00000
   8  21 3462.7103    2.9499  2.4250 13.4592 -0.0010      0.744461  0.0373   0.0286   0.0663    0.0775   0.0000      0.154974   440.7888       37.9023       15.2779       4.44392       7.59507      -2.96869       1.10957      -3.26942      0.352011     -0.561496     -0.218118     -0.125287     0.0184774   -0.00756012    0.00248877   0.000447062       0.00000       0.00000       0.00000       0.00000       0.00000       0.00000       0.00000       0.00000       0.00000       0.00000       0.00000       0.00000       0.00000       0.00000       0.00000       0.00000       0.00000       0.00000       0.00000       0.00000       5.05504       6.06296       5.81333       5.43013       4.25857       3.23578       2.21734       1.44713      0.844669      0.460308      0.224969     0.0976425     0.0367190     0.0119493    0.00306304   0.000601387       0.00000       0.00000       0.00000       0.00000       0.00000       0.00000       0.00000       0.00000       0.00000       0.00000       0.00000       0.00000       0.00000       0.00000       0.00000       0.00000       0.00000       0.00000       0.00000       0.00000
   8  22 3601.3005    2.4883  3.4073 12.9944  0.0003      0.674719  0.0463   0.0209   0.0814    0.0665   0.0000      0.109402   431.1682       27.7610       11.1567       19.2841      -6.27972      -8.12564      -1.69942      -4.21543      0.167713    -0.0354464     -0.243513    -0.0962755    -0.0782587    0.00184055    0.00343114   -0.00137891       0.00000       0.00000       0.00000       0.00000       0.00000       0.00000       0.00000       0.00000       0.00000       0.00000       0.00000       0.00000       0.00000       0.00000       0.00000       0.00000       0.00000       0.00000       0.00000       0.00000       6.11756       7.26671       7.11259       6.42417       5.28210       3.90146       2.77904       1.75283       1.05657      0.569392      0.273027      0.121456     0.0460198     0.0145987    0.00398221   0.000710324       0.00000       0.00000       0.00000       0.00000       0.00000       0.00000       0.00000       0.00000       0.00000       0.00000       0.00000       0.00000       0.00000       0.00000       0.00000       0.00000       0.00000       0.00000       0.00000       0.00000
   8  23 3739.9623    2.0858  5.0150 12.4806 -0.0011      0.535274  0.0583   0.0151   0.1061    0.0571   0.0000     0.0691818   419.4604       29.5776       11.4211      -6.29619      -7.80723       1.98161      0.178427      -5.76692     -0.856229     -0.430117      0.271590     -0.317175     0.0375581    -0.0280324     0.0107396    0.00136222       0.00000       0.00000       0.00000       0.00000       0.00000       0.00000       0.00000       0.00000       0.00000       0.00000       0.00000       0.00000       0.00000       0.00000       0.00000       0.00000       0.00000       0.00000       0.00000       0.00000       7.72403       9.30347       9.04733       8.22398       6.60209       5.01196       3.47644       2.22418       1.31383      0.703658      0.347694      0.150298     0.0584862     0.0188614    0.00493913   0.000909780       0.00000       0.00000       0.00000       0.00000       0.00000       0.00000       0.00000       0.00000       0.00000       0.00000       0.00000       0.00000       0.00000       0.00000       0.00000       0.00000       0.00000       0.00000       0.00000       0.00000
   8  24 3878.7974    1.7880  6.9461 12.1057 -0.0001      0.311717  0.0723   0.0112   0.1328    0.0443   0.0000     0.0472011   446.2830       17.5296       32.0197       10.4367       3.28726       2.97536      -2.49601     -0.895352     -0.881765      -1.17805     -0.526713     -0.104789     -0.156703    -0.0211253   -0.00106451    0.00170530       0.00000       0.00000       0.00000       0.00000       0.00000       0.00000       0.00000       0.00000       0.00000       0.00000       0.00000       0.00000       0.00000       0.00000       0.00000       0.00000       0.00000       0.00000       0.00000       0.00000       9.39317       11.4036       10.9851       9.95328       8.29787       6.33023       4.37613       2.82473       1.68711      0.899305      0.435268      0.189158     0.0738609     0.0243103    0.00642068    0.00115483       0.00000       0.00000       0.00000       0.00000       0.00000       0.00000       0.00000       0.00000       0.00000       0.00000       0.00000       0.00000       0.00000       0.00000       0.00000       0.00000       0.00000       0.00000       0.00000       0.00000
   8  25 4017.8141    1.5080  9.4683 11.8960 -0.0005      0.138139  0.0927   0.0088   0.1729    0.0340   0.0000     0.0375533   446.8610       56.6572       17.1773       8.48512       2.67946      -3.26915      -5.15532      -1.89530      0.458119     -0.332692      -1.34869     -0.158113    -0.0254927    -0.0510557   -0.00373954    0.00115232       0.00000       0.00000       0.00000       0.00000       0.00000       0.00000       0.00000       0.00000       0.00000       0.00000       0.00000       0.00000       0.00000       0.00000       0.00000       0.00000       0.00000       0.00000       0.00000       0.00000       11.4805       14.0152       13.6340       12.3644       10.2697       7.82813       5.54305       3.51140       2.13984       1.12680      0.564095      0.241639     0.0965749     0.0307006    0.00822839    0.00145358       0.00000       0.00000       0.00000       0.00000       0.00000       0.00000       0.00000       0.00000       0.00000       0.00000       0.00000       0.00000       0.00000       0.00000       0.00000       0.00000       0.00000       0.00000       0.00000       0.00000
   8  26 4156.6877    1.2977 12.2709 11.7814 -0.0004    -0.0597191  0.1205   0.0076   0.2232    0.0289   0.0000     0.0353762   424.5199       5.85457      -1.28395      -1.24371      0.562386      -3.23872      -6.77672      0.790662     -0.141264      -3.34583     -0.243513     0.0579350     0.0305219     0.0304129   -0.00472324   0.000992483       0.00000       0.00000       0.00000       0.00000       0.00000       0.00000       0.00000       0.00000       0.00000       0.00000       0.00000       0.00000       0.00000       0.00000       0.00000       0.00000       0.00000       0.00000       0.00000       0.00000       13.9545       16.9970       17.0170       15.1286       12.6075       9.50974       6.79710       4.35155       2.59237       1.40924      0.701948      0.309324      0.119517     0.0390535     0.0103495    0.00176233       0.00000       0.00000       0.00000       0.00000       0.00000       0.00000       0.00000       0.00000       0.00000       0.00000       0.00000       0.00000       0.00000       0.00000       0.00000       0.00000       0.00000       0.00000       0.00000       0.00000
   8  28 4434.8502    0.8850 17.5080 11.7588 -0.0022     -0.375877  0.2228   0.0057   0.3736    0.0226   0.0000     0.0465900   459.3935       17.3547      -4.73819       16.2609       15.0249       4.94881      -14.2151      -3.46640      -2.59436     0.0558297     -0.684205      -1.06824     0.0519671     0.0304457     0.0138939   -0.00441072       0.00000       0.00000       0.00000       0.00000       0.00000       0.00000       0.00000       0.00000       0.00000       0.00000       0.00000       0.00000       0.00000       0.00000       0.00000       0.00000       0.00000       0.00000       0.00000       0.00000       21.3127       26.2907       25.9775       23.3274       19.8230       15.1181       10.8246       7.07434       4.25034       2.32547       1.16137      0.506913      0.196103     0.0639311     0.0166121    0.00283323       0.00000       0.00000       0.00000       0.00000       0.00000       0.00000       0.00000       0.00000       0.00000       0.00000       0.00000       0.00000       0.00000       0.00000       0.00000       0.00000       0.00000       0.00000       0.00000       0.00000
   9   8 1702.4735    0.2702  0.1895 11.5533 -0.0006       22.4371  0.0088   0.0084   0.0176    0.0260   0.0000       3.82461   436.9543    -0.0535802       12.7820     -0.616518     -0.308848      0.894492     0.0494857      0.206064      0.477397     0.0448342    -0.0945697     0.0648495     0.0158632   -0.00825555    0.00292821   0.000199406  -0.000173922  -4.82676e-05       0.00000       0.00000       0.00000       0.00000       0.00000       0.00000       0.00000       0.00000       0.00000       0.00000       0.00000       0.00000       0.00000       0.00000       0.00000       0.00000       0.00000       0.00000       1.32052       1.49680       1.56516       1.49208       1.30106      0.922061      0.699477      0.469765      0.325853      0.182298      0.106287     0.0545701     0.0231441    0.00918136    0.00337508   0.000953595   0.000257144   4.06274e-05       0.00000       0.00000       0.00000       0.00000       0.00000       0.00000       0.00000       0.00000       0.00000       0.00000       0.00000       0.00000       0.00000       0.00000       0.00000       0.00000       0.00000       0.00000
   9   9 1843.6645    0.4006  0.3018 11.4894  0.0003       15.1569  0.0150   0.0098   0.0200    0.0329   0.0000       1.79633   436.0451       1.87562       11.7056      -1.81234      -1.46666       1.61976     -0.409114     -0.332224      0.341628     0.0358396     0.0504749    -0.0648228    0.00257958   -0.00724112   -0.00387741   -0.00182974   4.46385e-05  -0.000134086       0.00000       0.00000       0.00000       0.00000       0.00000       0.00000       0.00000       0.00000       0.00000       0.00000       0.00000       0.00000       0.00000       0.00000       0.00000       0.00000       0.00000       0.00000       2.37425       2.00000       2.35370       2.81443       1.95278       1.22083       1.24092      0.959804      0.473403      0.240221      0.184272      0.109521     0.0488223     0.0162902    0.00464979    0.00123621   0.000289274   5.33518e-05       0.00000       0.00000       0.00000       0.00000       0.00000       0.00000       0.00000       0.00000       0.00000       0.00000       0.00000       0.00000       0.00000       0.00000       0.00000       0.00000       0.00000       0.00000
   9  10 1984.2957    0.5589  0.3890 11.5726 -0.0027       11.2839  0.0110   0.0118   0.0242    0.0419   0.0000       1.13193   440.8657      0.324025       14.8232     0.0293593      -2.22896      -1.08537      0.158808     -0.854327      0.555481    -0.0375085     -0.250015    0.00186781    -0.0643296    -0.0163043   -0.00776457    0.00156710   0.000183935   2.58122e-05       0.00000       0.00000       0.00000       0.00000       0.00000       0.00000       0.00000       0.00000       0.00000       0.00000       0.00000       0.00000       0.00000       0.00000       0.00000       0.00000       0.00000       0.00000       1.71742       2.12445       2.04254       1.93672       1.58064       1.20716      0.854714      0.585898      0.370939      0.215150      0.121943     0.0566317     0.0272123     0.0100100    0.00375838    0.00112126   0.000279352   5.14908e-05       0.00000       0.00000       0.00000       0.00000       0.00000       0.00000       0.00000       0.00000       0.00000       0.00000       0.00000       0.00000       0.00000       0.00000       0.00000       0.00000       0.00000       0.00000
   9  11 2125.2048    0.7585  0.5832 11.5497 -0.0018       7.84448  0.0147   0.0130   0.0284    0.0658   0.0000      0.705217   437.7458       2.48058       17.7806      -2.03914      -2.34941      -1.40450       1.19527      0.556230      0.218259     -0.499843      0.209073     -0.153119     0.0528890    -0.0144739    0.00183598    0.00201152   0.000416784   6.32538e-05       0.00000       0.00000       0.00000       0.00000       0.00000       0.00000       0.00000       0.00000       0.00000       0.00000       0.00000       0.00000       0.00000       0.00000       0.00000       0.00000       0.00000       0.00000       2.02689       2.57470       2.47293       2.35730       1.91329       1.51478       1.06001      0.718507      0.474039      0.278023      0.150889     0.0759262     0.0325912     0.0137895    0.00498118    0.00151378   0.000371425   7.00330e-05       0.00000       0.00000       0.00000       0.00000       0.00000       0.00000       0.00000       0.00000       0.00000       0.00000       0.00000       0.00000       0.00000       0.00000       0.00000       0.00000       0.00000       0.00000
   9  12 2264.6284    1.0385  0.6962 12.0642 -0.0020       4.23653  0.0154   0.0165   0.0320    0.0707   0.0000      0.559756   436.8067       3.19407       14.8976       3.02031      -4.94729      -2.78828      -1.53890      0.234571     -0.438837     -0.512415      0.227674    -0.0816297    -0.0422439    -0.0114106    -0.0109756   -0.00165799   5.13324e-05   4.73613e-05       0.00000       0.00000       0.00000       0.00000       0.00000       0.00000       0.00000       0.00000       0.00000       0.00000       0.00000       0.00000       0.00000       0.00000       0.00000       0.00000       0.00000       0.00000       2.17165       2.58572       2.53917       2.35352       1.98576       1.58266       1.15260      0.782434      0.496854      0.291454      0.155709     0.0777260     0.0343105     0.0141431    0.00502905    0.00151944   0.000371773   6.53580e-05       0.00000       0.00000       0.00000       0.00000       0.00000       0.00000       0.00000       0.00000       0.00000       0.00000       0.00000       0.00000       0.00000       0.00000       0.00000       0.00000       0.00000       0.00000
   9  13 2402.4258    1.4328  0.9036 12.2915 -0.0008       3.41383  0.0193   0.0201   0.0356    0.0998   0.0000      0.462519   433.0635       7.03875       9.79296      -4.53289     -0.334011     0.0141767     -0.872881     -0.962469     -0.747873     -0.665471    -0.0442678     0.0244505     0.0735450    -0.0151822   -0.00668100   -0.00266895  -0.000880415  -2.95621e-06       0.00000       0.00000       0.00000       0.00000       0.00000       0.00000       0.00000       0.00000       0.00000       0.00000       0.00000       0.00000       0.00000       0.00000       0.00000       0.00000       0.00000       0.00000       2.73050       3.29062       3.26959       2.96003       2.44751       1.89992       1.34878      0.911620      0.571093      0.335274      0.179441     0.0875502     0.0400148     0.0159719    0.00573235    0.00174457   0.000419006   7.27191e-05       0.00000       0.00000       0.00000       0.00000       0.00000       0.00000       0.00000       0.00000       0.00000       0.00000       0.00000       0.00000       0.00000       0.00000       0.00000       0.00000       0.00000       0.00000
   9  14 2539.6575    1.8322  0.8955 12.9177 -0.0012       2.34299  0.0184   0.0260   0.0368    0.0919   0.0000      0.457591   438.7885       10.9482       11.3616       5.06879      0.508126      -1.04631       2.32049     -0.205176     -0.748355     -0.121393     -0.342481      0.140331     0.0303329   -0.00459634    0.00352727    0.00205852   1.46040e-05  -6.44289e-05       0.00000       0.00000       0.00000       0.00000       0.00000       0.00000       0.00000       0.00000       0.00000       0.00000       0.00000       0.00000       0.00000       0.00000       0.00000       0.00000       0.00000       0.00000       2.47848       2.96331       2.95188       2.72451       2.24679       1.78188       1.28235      0.873073      0.551606      0.319386      0.177386     0.0854858     0.0400016     0.0155617    0.00571897    0.00171042   0.000410181   7.25400e-05       0.00000       0.00000       0.00000       0.00000       0.00000       0.00000       0.00000       0.00000       0.00000       0.00000       0.00000       0.00000       0.00000       0.00000       0.00000       0.00000       0.00000       0.00000
   9  15 2677.1343    2.3261  0.8949 13.2911 -0.0006       2.40777  0.0183   0.0324   0.0355    0.0977   0.0000      0.438135   438.3940       7.50045       16.9642      -2.46628     -0.994444       2.97433      -1.07064     -0.232050     -0.177022     -0.741575      0.153740    -0.0881979    -0.0169042    0.00800850   -0.00161525   -0.00347916  -0.000476777   9.63023e-05       0.00000       0.00000       0.00000       0.00000       0.00000       0.00000       0.00000       0.00000       0.00000       0.00000       0.00000       0.00000       0.00000       0.00000       0.00000       0.00000       0.00000       0.00000       2.47713       2.93490       2.97963       2.70717       2.26589       1.79802       1.26980      0.853925      0.551079      0.339117      0.177285     0.0838259     0.0398986     0.0161736    0.00576887    0.00176669   0.000415548   7.13246e-05       0.00000       0.00000       0.00000       0.00000       0.00000       0.00000       0.00000       0.00000       0.00000       0.00000       0.00000       0.00000       0.00000       0.00000       0.00000       0.00000       0.00000       0.00000
   9  16 2815.2966    3.0072  0.8090 13.6968 -0.0009       1.61299  0.0165   0.0433   0.0323    0.1002   0.0000      0.410194   435.2474       12.6805       7.91908       1.78091      -3.33639      -1.27615      0.919898      -2.29022      0.552762     -0.425430     0.0194307    -0.0122436    -0.0446485    -0.0171950    0.00280690    0.00312346  -0.000331221  -7.05152e-05       0.00000       0.00000       0.00000       0.00000       0.00000       0.00000       0.00000       0.00000       0.00000       0.00000       0.00000       0.00000       0.00000       0.00000       0.00000       0.00000       0.00000       0.00000       2.32192       2.76946       2.71513       2.51410       2.09985       1.62104       1.24078      0.834333      0.505046      0.300887      0.157965     0.0814428     0.0364592     0.0150392    0.00497261    0.00155055   0.000389790   6.68596e-05       0.00000       0.00000       0.00000       0.00000       0.00000       0.00000       0.00000       0.00000       0.00000       0.00000       0.00000       0.00000       0.00000       0.00000       0.00000       0.00000       0.00000       0.00000
   9  17 2953.6799    3.5090  0.8916 14.2491 -0.0009       1.77536  0.0189   0.0498   0.0355    0.0963   0.0000      0.431379   441.4351       16.8259       17.0651      -1.45684      -1.99919       2.93025     -0.531624      -3.41919      0.283215     -0.460653    -0.0954171     0.0710706     0.0693800    -0.0139188    0.00263898   -0.00199511   0.000297677  -0.000173140       0.00000       0.00000       0.00000       0.00000       0.00000       0.00000       0.00000       0.00000       0.00000       0.00000       0.00000       0.00000       0.00000       0.00000       0.00000       0.00000       0.00000       0.00000       2.48905       3.03685       3.06169       2.73613       2.27187       1.88542       1.28262      0.895122      0.583195      0.320820      0.180930     0.0872785     0.0389285     0.0157878    0.00631412    0.00184858   0.000426347   7.60068e-05       0.00000       0.00000       0.00000       0.00000       0.00000       0.00000       0.00000       0.00000       0.00000       0.00000       0.00000       0.00000       0.00000       0.00000       0.00000       0.00000       0.00000       0.00000
   9  18 3091.6711    3.8767  0.9031 14.3932 -0.0015       1.34745  0.0185   0.0542   0.0353    0.1006   0.0000      0.458047   436.6325       25.7170       14.0410       4.85653      0.662571      0.840916      -2.73140      -1.35217      0.602850     -0.344989      0.111277     0.0309192    -0.0299261    -0.0261767    -0.0111632    0.00237440  -0.000337507  -1.73124e-05       0.00000       0.00000       0.00000       0.00000       0.00000       0.00000       0.00000       0.00000       0.00000       0.00000       0.00000       0.00000       0.00000       0.00000       0.00000       0.00000       0.00000       0.00000       2.44410       3.00508       2.81748       2.61202       2.25573       1.81935       1.34337      0.919723      0.563721      0.332844      0.173755     0.0859868     0.0385586     0.0158949    0.00553258    0.00176005   0.000432468   7.73352e-05       0.00000       0.00000       0.00000       0.00000       0.00000       0.00000       0.00000       0.00000       0.00000       0.00000       0.00000       0.00000       0.00000       0.00000       0.00000       0.00000       0.00000       0.00000
   9  19 3229.6425    3.7262  1.2760 14.5785 -0.0030      0.643521  0.0254   0.0469   0.0466    0.0919   0.0000      0.424598   435.6528       20.9311       8.97867       5.90771      -4.43531      0.915425      -4.27444     -0.156785      0.302603      -1.28201      0.179805     -0.224631    0.00804219    -0.0302278    0.00775975   0.000197981  -0.000224316  -2.32309e-05       0.00000       0.00000       0.00000       0.00000       0.00000       0.00000       0.00000       0.00000       0.00000       0.00000       0.00000       0.00000       0.00000       0.00000       0.00000       0.00000       0.00000       0.00000       3.12948       3.82668       3.60936       3.32927       2.92996       2.29919       1.70534       1.14970      0.734817      0.423260      0.226548      0.112826     0.0485938     0.0199353    0.00717268    0.00219755   0.000567446   9.74466e-05       0.00000       0.00000       0.00000       0.00000       0.00000       0.00000       0.00000       0.00000       0.00000       0.00000       0.00000       0.00000       0.00000       0.00000       0.00000       0.00000       0.00000       0.00000
   9  20 3367.8782    3.3081  1.8349 14.0493 -0.0012      0.375748  0.0303   0.0347   0.0558    0.0702   0.0000      0.239333   435.2674       28.3218       19.1263       7.03882      -2.36059      -3.21793      0.457072      -3.92017     -0.146755     -0.373995     -0.184456     -0.117324    0.00583809    -0.0140159    0.00857802   0.000353974   0.000715025  -0.000173331       0.00000       0.00000       0.00000       0.00000       0.00000       0.00000       0.00000       0.00000       0.00000       0.00000       0.00000       0.00000       0.00000       0.00000       0.00000       0.00000       0.00000       0.00000       3.65614       4.52097       4.50131       4.13207       3.39715       2.69155       1.92489       1.31170      0.831065      0.490927      0.264046      0.133056     0.0594576     0.0249228    0.00889140    0.00271904   0.000657937   0.000116307       0.00000       0.00000       0.00000       0.00000       0.00000       0.00000       0.00000       0.00000       0.00000       0.00000       0.00000       0.00000       0.00000       0.00000       0.00000       0.00000       0.00000       0.00000
   9  21 3506.4605    2.8175  2.6000 13.5363 -0.0007      0.506289  0.0373   0.0251   0.0670    0.0570   0.0000      0.141370   432.3031       29.6158       14.9099       5.59199       1.28670      -3.24026       1.85655      -2.04196      0.557118     -0.452840     -0.466708     -0.338357    -0.0418771   -0.00957983    0.00247638   -0.00401975   0.000124312   0.000173626       0.00000       0.00000       0.00000       0.00000       0.00000       0.00000       0.00000       0.00000       0.00000       0.00000       0.00000       0.00000       0.00000       0.00000       0.00000       0.00000       0.00000       0.00000       4.44057       5.40045       5.31768       4.91268       4.16758       3.28676       2.46954       1.64351       1.04681      0.615657      0.333281      0.161460     0.0764535     0.0305474     0.0109720    0.00329404   0.000839126   0.000143285       0.00000       0.00000       0.00000       0.00000       0.00000       0.00000       0.00000       0.00000       0.00000       0.00000       0.00000       0.00000       0.00000       0.00000       0.00000       0.00000       0.00000       0.00000
   9  22 3645.5328    2.3758  3.8266 12.8590 -0.0003      0.589085  0.0462   0.0178   0.0827    0.0520   0.0000     0.0875146   428.3258       29.5704       9.23827       12.9109      -14.3210      -1.52187      0.935673      -5.88988      -1.09344      0.742753     -0.150469     -0.434520     -0.124567    -0.0718471     0.0179689   -0.00387926  -0.000976193   3.73001e-05       0.00000       0.00000       0.00000       0.00000       0.00000       0.00000       0.00000       0.00000       0.00000       0.00000       0.00000       0.00000       0.00000       0.00000       0.00000       0.00000       0.00000       0.00000       5.43951       6.61211       6.53241       6.01809       5.09583       4.07223       2.98090       2.02600       1.29466      0.749973      0.414885      0.198685     0.0942585     0.0369909     0.0137044    0.00410096    0.00101575   0.000174797       0.00000       0.00000       0.00000       0.00000       0.00000       0.00000       0.00000       0.00000       0.00000       0.00000       0.00000       0.00000       0.00000       0.00000       0.00000       0.00000       0.00000       0.00000
   9  23 3784.6497    1.9680  5.4722 12.5551 -0.0007      0.424989  0.0589   0.0129   0.1068    0.0405   0.0000     0.0621831   421.4470       37.3104       16.5003       1.70846      -6.74414       1.21313       4.16028      -4.21973    -0.0347838      -1.58823     -0.362137     0.0396274      0.126821     0.0345049    0.00688185   -0.00157574    0.00180421  -1.80680e-05       0.00000       0.00000       0.00000       0.00000       0.00000       0.00000       0.00000       0.00000       0.00000       0.00000       0.00000       0.00000       0.00000       0.00000       0.00000       0.00000       0.00000       0.00000       6.88347       8.31626       8.18994       7.62400       6.46176       5.07627       3.77707       2.54211       1.62969      0.949140      0.520854      0.254359      0.118053     0.0469691     0.0170244    0.00507374    0.00128073   0.000216184       0.00000       0.00000       0.00000       0.00000       0.00000       0.00000       0.00000       0.00000       0.00000       0.00000       0.00000       0.00000       0.00000       0.00000       0.00000       0.00000       0.00000       0.00000
   9  24 3924.0137    1.6452  7.8049 12.1197 -0.0005      0.313901  0.0751   0.0096   0.1395    0.0340   0.0000     0.0420716   427.8802       35.6884       1.46335      -8.49970       6.80849      -1.85641      -2.03725      -5.78490       1.29810      -2.45173     -0.276306     -0.502524    -0.0864674    -0.0684820   -0.00353873   -0.00681934    0.00204775   0.000122729       0.00000       0.00000       0.00000       0.00000       0.00000       0.00000       0.00000       0.00000       0.00000       0.00000       0.00000       0.00000       0.00000       0.00000       0.00000       0.00000       0.00000       0.00000       8.43855       10.4541       10.4153       9.72199       8.12782       6.42386       4.79575       3.24182       2.07555       1.22025      0.669849      0.335612      0.154435     0.0632924     0.0227428    0.00686581    0.00170899   0.000288027       0.00000       0.00000       0.00000       0.00000       0.00000       0.00000       0.00000       0.00000       0.00000       0.00000       0.00000       0.00000       0.00000       0.00000       0.00000       0.00000       0.00000       0.00000
   9  25 4063.4812    1.4141 10.1513 11.9236 -0.0005      0.140577  0.0957   0.0080   0.1776    0.0295   0.0000     0.0366225   440.4680       24.2249     0.0835250       12.3111      -24.7882       1.42448     -0.378105      -6.08281      -3.98238     -0.867204     -0.612968     -0.123213      0.195479     -0.195702   -0.00354283     0.0122606    0.00164837  -5.89364e-05       0.00000       0.00000       0.00000       0.00000       0.00000       0.00000       0.00000       0.00000       0.00000       0.00000       0.00000       0.00000       0.00000       0.00000       0.00000       0.00000       0.00000       0.00000       10.3296       12.7583       12.7592       11.7934       10.0044       7.98039       5.92116       4.03077       2.57630       1.51778      0.827773      0.414698      0.189986     0.0783992     0.0282683    0.00863262    0.00212357   0.000353370       0.00000       0.00000       0.00000       0.00000       0.00000       0.00000       0.00000       0.00000       0.00000       0.00000       0.00000       0.00000       0.00000       0.00000       0.00000       0.00000       0.00000       0.00000
   9  26 4202.9036    1.1961 12.2531 11.8412 -0.0015    -0.0113726  0.1213   0.0070   0.2205    0.0260   0.0000     0.0378735   412.1642       32.6050       19.0454       17.6106      -1.45774      -7.76936      -20.7647      -1.69929       4.25311      -1.00764      -1.47387      -1.42339      0.211953      0.191621    -0.0472837    0.00169131    0.00193460  -0.000345918       0.00000       0.00000       0.00000       0.00000       0.00000       0.00000       0.00000       0.00000       0.00000       0.00000       0.00000       0.00000       0.00000       0.00000       0.00000       0.00000       0.00000       0.00000       12.2576       15.2403       15.2673       14.3646       11.9326       9.68592       7.08106       4.90283       3.10836       1.84035       1.00859      0.508618      0.233273     0.0959571     0.0346536     0.0106519    0.00255768   0.000437654       0.00000       0.00000       0.00000       0.00000       0.00000       0.00000       0.00000       0.00000       0.00000       0.00000       0.00000       0.00000       0.00000       0.00000       0.00000       0.00000       0.00000       0.00000
   9  27 4342.3583    1.0016 15.0799 11.7962 -0.0006     -0.241503  0.1641   0.0062   0.2914    0.0236   0.0000     0.0417648   440.2156       54.0223       12.6654      -31.6082       7.20572       14.6211       5.06177      -18.2969      -6.30540       5.00784      0.987700      0.696526      0.253392    -0.0967418    -0.0827258   0.000459366  -0.000993741  -0.000179323       0.00000       0.00000       0.00000       0.00000       0.00000       0.00000       0.00000       0.00000       0.00000       0.00000       0.00000       0.00000       0.00000       0.00000       0.00000       0.00000       0.00000       0.00000       15.2879       18.9841       19.1159       17.5965       15.1457       12.1448       8.98057       6.20442       3.99218       2.40845       1.30126      0.662370      0.299237      0.125788     0.0446046     0.0137439    0.00329565   0.000537286       0.00000       0.00000       0.00000       0.00000       0.00000       0.00000       0.00000       0.00000       0.00000       0.00000       0.00000       0.00000       0.00000       0.00000       0.00000       0.00000       0.00000       0.00000
   9  28 4482.1771    0.8286 17.6067 11.7729 -0.0011     -0.330886  0.2202   0.0053   0.3665    0.0203   0.0000     0.0472893   400.1828      -8.54893       26.1258      0.143378      -30.2837       6.44941      -21.8826      -19.5315       2.05202      -7.50167      -2.99773    0.00585613      0.299614    -0.0167063   -0.00958141    0.00787263    0.00762398  -4.23421e-05       0.00000       0.00000       0.00000       0.00000       0.00000       0.00000       0.00000       0.00000       0.00000       0.00000       0.00000       0.00000       0.00000       0.00000       0.00000       0.00000       0.00000       0.00000       18.5535       23.2722       23.4643       21.7269       18.6385       15.0974       11.1958       7.89069       4.98961       3.01177       1.65245      0.847052      0.386075      0.160136     0.0568693     0.0175882    0.00415539   0.000683986       0.00000       0.00000       0.00000       0.00000       0.00000       0.00000       0.00000       0.00000       0.00000       0.00000       0.00000       0.00000       0.00000       0.00000       0.00000       0.00000       0.00000       0.00000
  10   7 1592.9266    0.2059  0.1191 11.5834 -0.0006       31.1250  0.0068   0.0080   0.0141    0.0225   0.0000       7.93023   435.2233      -1.09314       12.1818     -0.763848     -0.974778      0.781917    -0.0604497     0.0673446      0.113124    -0.0304640    -0.0272657    -0.0218808     0.0578432   -0.00810249   -0.00415573    0.00298231  -0.000307932   8.04206e-05  -2.45618e-05   6.82383e-06       0.00000       0.00000       0.00000       0.00000       0.00000       0.00000       0.00000       0.00000       0.00000       0.00000       0.00000       0.00000       0.00000       0.00000       0.00000       0.00000      0.983496       1.08541       1.15248       1.09039      0.923178      0.841726      0.573337      0.393815      0.301194      0.191204      0.107690     0.0614357     0.0311836     0.0118643    0.00569946    0.00238586   0.000778996   0.000204709   4.18258e-05   7.34632e-06       0.00000       0.00000       0.00000       0.00000       0.00000       0.00000       0.00000       0.00000       0.00000       0.00000       0.00000       0.00000       0.00000       0.00000       0.00000       0.00000
  10   8 1737.8471    0.3085  0.1875 11.5418 -0.0043       19.7335  0.0079   0.0094   0.0162    0.0256   0.0000       2.97858   436.1119       1.38612       13.4030      0.481903     -0.595110       1.35039     -0.116765     -0.352691    -0.0421129     0.0876981     0.0582866    -0.0355181     0.0181035    -0.0369060    -0.0131941    0.00229512   -0.00106434  -2.20271e-05  -1.12882e-05   1.84574e-06       0.00000       0.00000       0.00000       0.00000       0.00000       0.00000       0.00000       0.00000       0.00000       0.00000       0.00000       0.00000       0.00000       0.00000       0.00000       0.00000       1.08442       1.30041       1.29434       1.21630       1.11780      0.952062      0.648912      0.488952      0.332530      0.208356      0.135101     0.0655815     0.0342440     0.0158924    0.00670754    0.00231141   0.000921019   0.000257454   5.75515e-05   9.55773e-06       0.00000       0.00000       0.00000       0.00000       0.00000       0.00000       0.00000       0.00000       0.00000       0.00000       0.00000       0.00000       0.00000       0.00000       0.00000       0.00000
  10   9 1880.0614    0.4463  0.3308 11.4421 -0.0005       11.7280  0.0102   0.0096   0.0203    0.0344   0.0000       1.31412   438.2178      0.758396       12.2452      0.224817      0.177040       1.72691      0.417041     -0.620180      0.634981     0.0575227    -0.0616480    -0.0673230     0.0631678     0.0116177     0.0125047   0.000249019  -1.79478e-05   9.10025e-05  -8.21659e-05   3.54485e-06       0.00000       0.00000       0.00000       0.00000       0.00000       0.00000       0.00000       0.00000       0.00000       0.00000       0.00000       0.00000       0.00000       0.00000       0.00000       0.00000       1.38925       1.70390       1.69075       1.60891       1.40640       1.14680      0.842238      0.607156      0.400531      0.265127      0.157789     0.0817021     0.0401397     0.0197971    0.00818403    0.00305565    0.00104077   0.000313758   7.01878e-05   1.18962e-05       0.00000       0.00000       0.00000       0.00000       0.00000       0.00000       0.00000       0.00000       0.00000       0.00000       0.00000       0.00000       0.00000       0.00000       0.00000       0.00000
  10  10 2021.5731    0.6255  0.4487 11.5427 -0.0008       9.01395  0.0120   0.0114   0.0235    0.0453   0.0000      0.834104   437.0157       1.24915       11.7702      -1.47855     -0.111178     -0.371801      0.691072     -0.442987     -0.213664     -0.468041      0.103289    0.00498599    -0.0399967    -0.0103976    0.00908180   -0.00247929  -0.000749144  -0.000283629  -3.22788e-05  -1.16763e-05       0.00000       0.00000       0.00000       0.00000       0.00000       0.00000       0.00000       0.00000       0.00000       0.00000       0.00000       0.00000       0.00000       0.00000       0.00000       0.00000       1.56855       1.92427       1.78948       1.76769       1.52125       1.32470       1.02016      0.740690      0.493513      0.300194      0.184646     0.0901405     0.0496200     0.0210564    0.00994873    0.00332175    0.00125526   0.000336723   8.05405e-05   1.45440e-05       0.00000       0.00000       0.00000       0.00000       0.00000       0.00000       0.00000       0.00000       0.00000       0.00000       0.00000       0.00000       0.00000       0.00000       0.00000       0.00000
  10  11 2163.0810    0.8560  0.6231 11.5828 -0.0019       7.32099  0.0139   0.0134   0.0283    0.0702   0.0000      0.602125   435.9081      -1.33357       13.9603       5.02456      -1.34325      -2.21037       1.33592     -0.468090      0.424394    -0.0899527      0.107341      0.137413     0.0549508    -0.0471626    0.00785761   -0.00100242  -0.000797566  -0.000995686  -0.000153591   1.08134e-05       0.00000       0.00000       0.00000       0.00000       0.00000       0.00000       0.00000       0.00000       0.00000       0.00000       0.00000       0.00000       0.00000       0.00000       0.00000       0.00000       1.73771       2.14541       2.14728       2.07770       1.70621       1.43014       1.12418      0.762850      0.522545      0.328132      0.199509      0.100737     0.0542971     0.0243828     0.0114376    0.00406964    0.00141100   0.000374632   9.10418e-05   1.55955e-05       0.00000       0.00000       0.00000       0.00000       0.00000       0.00000       0.00000       0.00000       0.00000       0.00000       0.00000       0.00000       0.00000       0.00000       0.00000       0.00000
  10  12 2302.9344    1.1553  0.7649 11.9253 -0.0013       4.65274  0.0161   0.0165   0.0311    0.0949   0.0000      0.482753   436.4283      0.440108       13.0226       2.10929      -2.12666      0.215489       1.13084      0.378318     -0.222969     -0.367327    -0.0128064   -0.00369250    -0.0823150    -0.0148660    0.00931087   -0.00153591    0.00126445  -0.000101533   1.97047e-05  -1.10435e-05       0.00000       0.00000       0.00000       0.00000       0.00000       0.00000       0.00000       0.00000       0.00000       0.00000       0.00000       0.00000       0.00000       0.00000       0.00000       0.00000       1.95984       2.41511       2.41903       2.36928       1.99208       1.64150       1.19035      0.852219      0.581190      0.374683      0.222820      0.121972     0.0602935     0.0287971     0.0118667    0.00464769    0.00155980   0.000447844   0.000101891   1.78162e-05       0.00000       0.00000       0.00000       0.00000       0.00000       0.00000       0.00000       0.00000       0.00000       0.00000       0.00000       0.00000       0.00000       0.00000       0.00000       0.00000
  10  13 2440.9067    1.5151  0.9133 12.5030 -0.0022       3.11689  0.0180   0.0204   0.0357    0.0940   0.0000      0.443873   439.6562       10.0620       15.9873      0.280531     -0.846141      0.975378      0.679177      -3.17611      -1.45075     0.0278624     0.0352633     -0.152198   -0.00279566    -0.0202568   -0.00786168   0.000302565   7.93454e-05  -0.000295717  -3.13022e-05   4.32742e-06       0.00000       0.00000       0.00000       0.00000       0.00000       0.00000       0.00000       0.00000       0.00000       0.00000       0.00000       0.00000       0.00000       0.00000       0.00000       0.00000       2.13930       2.62095       2.70398       2.52767       2.07394       1.76321       1.31557      0.924608      0.625519      0.385852      0.227314      0.123557     0.0616646     0.0300094     0.0126249    0.00499318    0.00167840   0.000459737   0.000104043   1.78199e-05       0.00000       0.00000       0.00000       0.00000       0.00000       0.00000       0.00000       0.00000       0.00000       0.00000       0.00000       0.00000       0.00000       0.00000       0.00000       0.00000
  10  14 2578.7709    1.9925  0.9076 12.9122 -0.0003       2.56334  0.0177   0.0261   0.0338    0.0963   0.0000      0.403492   440.2043       6.46850       9.84267      -1.45064       1.14363       3.09031     -0.299261   -0.00959818      0.291513     -0.504098   -0.00878759     0.0709754    -0.0467065     0.0231108     0.0102925    0.00662414  -0.000541038  -0.000691477   0.000109435   1.88876e-05       0.00000       0.00000       0.00000       0.00000       0.00000       0.00000       0.00000       0.00000       0.00000       0.00000       0.00000       0.00000       0.00000       0.00000       0.00000       0.00000       2.12577       2.48356       2.49587       2.38989       2.09158       1.73604       1.27638      0.924519      0.635269      0.396698      0.237756      0.128005     0.0647903     0.0292071     0.0123745    0.00466202    0.00162038   0.000453816   0.000102106   1.69632e-05       0.00000       0.00000       0.00000       0.00000       0.00000       0.00000       0.00000       0.00000       0.00000       0.00000       0.00000       0.00000       0.00000       0.00000       0.00000       0.00000
  10  15 2717.1465    2.4464  0.9331 13.5109 -0.0022       3.10035  0.0191   0.0326   0.0347    0.0919   0.0000      0.453126   438.3821       11.2810       9.30320       6.02143       5.99822      0.304680      0.551242      -2.53663      0.557304     -0.549272      0.100219    -0.0438889     -0.139549    -0.0348129    -0.0191105   -0.00727179   -0.00134190  -7.33887e-06  -2.25205e-05  -3.09550e-05       0.00000       0.00000       0.00000       0.00000       0.00000       0.00000       0.00000       0.00000       0.00000       0.00000       0.00000       0.00000       0.00000       0.00000       0.00000       0.00000       2.38294       2.79594       2.80801       2.75707       2.30457       1.86132       1.35531      0.939377      0.634181      0.426568      0.256867      0.132141     0.0653136     0.0310161     0.0131150    0.00483050    0.00158218   0.000437118   9.83289e-05   1.70404e-05       0.00000       0.00000       0.00000       0.00000       0.00000       0.00000       0.00000       0.00000       0.00000       0.00000       0.00000       0.00000       0.00000       0.00000       0.00000       0.00000
  10  16 2855.7878    3.0935  0.8236 14.0477 -0.0012      0.980457  0.0165   0.0426   0.0314    0.0834   0.0000      0.408829   441.6611       12.5332       12.1622      0.338292      -1.39065      -4.05371      0.276644      -1.23078     -0.111707     -0.304420    0.00284007     -0.284369    -0.0614295    -0.0479618   -0.00698290    0.00501342  -0.000628598   0.000144512   4.08592e-05  -1.69390e-05       0.00000       0.00000       0.00000       0.00000       0.00000       0.00000       0.00000       0.00000       0.00000       0.00000       0.00000       0.00000       0.00000       0.00000       0.00000       0.00000       2.01352       2.39965       2.44285       2.41504       1.93067       1.65796       1.24642      0.887512      0.607164      0.367800      0.219160      0.120232     0.0641754     0.0281656     0.0127117    0.00468674    0.00160692   0.000422485   9.65198e-05   1.74451e-05       0.00000       0.00000       0.00000       0.00000       0.00000       0.00000       0.00000       0.00000       0.00000       0.00000       0.00000       0.00000       0.00000       0.00000       0.00000       0.00000
  10  17 2994.6582    3.6936  0.8792 14.2580 -0.0011       2.26242  0.0174   0.0494   0.0325    0.0955   0.0000      0.401859   441.0049       18.3516       13.2757     -0.718282      -1.98491      -1.88455      0.352132      -3.17105       1.59694     -0.436730      0.144578     -0.298685     0.0540420     0.0151409   -0.00374703    0.00451107  -0.000653975  -7.26991e-05   2.90466e-05   5.84538e-06       0.00000       0.00000       0.00000       0.00000       0.00000       0.00000       0.00000       0.00000       0.00000       0.00000       0.00000       0.00000       0.00000       0.00000       0.00000       0.00000       2.16382       2.47090       2.51070       2.46012       2.11093       1.66893       1.26393      0.919615      0.627091      0.381039      0.227373      0.126574     0.0651688     0.0292075     0.0121281    0.00446014    0.00150715   0.000414972   9.67875e-05   1.56054e-05       0.00000       0.00000       0.00000       0.00000       0.00000       0.00000       0.00000       0.00000       0.00000       0.00000       0.00000       0.00000       0.00000       0.00000       0.00000       0.00000
  10  18 3133.0498    3.9219  1.0598 14.5132  0.0001      0.901448  0.0209   0.0494   0.0386    0.0997   0.0000      0.448093   439.3093       21.8674       8.24691      0.159024       2.81393       1.07161     -0.208617      -1.27941       1.08099     -0.406405     0.0400615    -0.0876801     0.0670410    0.00880995   -0.00359445   -0.00728717  -0.000964625   0.000683868  -8.30099e-05  -1.48382e-05       0.00000       0.00000       0.00000       0.00000       0.00000       0.00000       0.00000       0.00000       0.00000       0.00000       0.00000       0.00000       0.00000       0.00000       0.00000       0.00000       2.45095       2.87536       2.78086       2.62030       2.30462       1.94879       1.52463       1.11120      0.724025      0.444434      0.253385      0.137554     0.0694597     0.0319516     0.0135196    0.00506838    0.00168036   0.000490113   0.000111033   1.84094e-05       0.00000       0.00000       0.00000       0.00000       0.00000       0.00000       0.00000       0.00000       0.00000       0.00000       0.00000       0.00000       0.00000       0.00000       0.00000       0.00000
  10  19 3271.4696    3.6635  1.3668 14.2162 -0.0010      0.741395  0.0243   0.0412   0.0441    0.0923   0.0000      0.314794   436.2589       18.1972       13.7337       6.27511      -3.04238      -6.23789       3.13240      -1.27766      -1.18050      -1.04073     -0.172210     -0.103099      0.105827    0.00441949     0.0119484   -0.00373768   -0.00140756  -7.32313e-05   7.74502e-05   5.03841e-06       0.00000       0.00000       0.00000       0.00000       0.00000       0.00000       0.00000       0.00000       0.00000       0.00000       0.00000       0.00000       0.00000       0.00000       0.00000       0.00000       2.59164       3.22020       3.24226       3.01884       2.65330       2.15944       1.60276       1.18636      0.771972      0.496699      0.288517      0.157816     0.0804684     0.0370845     0.0158826    0.00601356    0.00205104   0.000620649   0.000138123   2.28048e-05       0.00000       0.00000       0.00000       0.00000       0.00000       0.00000       0.00000       0.00000       0.00000       0.00000       0.00000       0.00000       0.00000       0.00000       0.00000       0.00000
  10  20 3410.4144    3.1124  2.0201 13.7945 -0.0012       1.14723  0.0310   0.0294   0.0545    0.0634   0.0000      0.196164   433.0712       22.9894       6.67287       4.37805       4.33708       1.24702      -3.76734      -2.34302     -0.445432      -1.21281     0.0110525     -0.478303    -0.0604344     -0.120342   -0.00419819    -0.0100308   -0.00322699  -0.000214853   7.96978e-05  -5.69600e-06       0.00000       0.00000       0.00000       0.00000       0.00000       0.00000       0.00000       0.00000       0.00000       0.00000       0.00000       0.00000       0.00000       0.00000       0.00000       0.00000       3.35657       4.10543       4.04421       3.85611       3.35238       2.74848       2.05915       1.48547      0.980592      0.632491      0.367870      0.197355      0.100137     0.0454801     0.0197870    0.00736454    0.00248595   0.000735396   0.000167545   2.80707e-05       0.00000       0.00000       0.00000       0.00000       0.00000       0.00000       0.00000       0.00000       0.00000       0.00000       0.00000       0.00000       0.00000       0.00000       0.00000       0.00000
  10  21 3549.4779    2.6515  3.0933 13.2683 -0.0006      0.858680  0.0385   0.0206   0.0706    0.0478   0.0000      0.113834   439.9256       15.4878       18.9705       7.67246      -1.66299       1.00109      -2.37232      -4.66123      -1.04557     -0.801579      0.217974    -0.0978808      0.123847    -0.0461952   -0.00940050   -0.00779231   -0.00106261   -0.00206727  -0.000289189   2.71593e-05       0.00000       0.00000       0.00000       0.00000       0.00000       0.00000       0.00000       0.00000       0.00000       0.00000       0.00000       0.00000       0.00000       0.00000       0.00000       0.00000       4.21732       5.15349       5.15814       4.91347       4.22186       3.39050       2.64598       1.85945       1.23514      0.791209      0.460580      0.251094      0.126444     0.0601212     0.0255566    0.00971417    0.00315687   0.000918907   0.000217449   3.51450e-05       0.00000       0.00000       0.00000       0.00000       0.00000       0.00000       0.00000       0.00000       0.00000       0.00000       0.00000       0.00000       0.00000       0.00000       0.00000       0.00000
  10  22 3688.8956    2.1931  4.4108 12.8395  0.0000      0.757258  0.0487   0.0150   0.0892    0.0391   0.0000     0.0792749   441.4495       22.8443       7.02070      -3.99072      -2.79573     -0.607340       1.19509     -0.188705       2.64481     -0.836768      0.190600     -0.602473   -0.00431206    -0.0494298    -0.0196362   -0.00592181    0.00180317   -0.00144774  -0.000399494   3.44976e-05       0.00000       0.00000       0.00000       0.00000       0.00000       0.00000       0.00000       0.00000       0.00000       0.00000       0.00000       0.00000       0.00000       0.00000       0.00000       0.00000       5.19525       6.34977       6.37075       6.02813       5.15874       4.27774       3.24824       2.31223       1.54913      0.974748      0.576512      0.309587      0.155169     0.0741896     0.0312212     0.0119510    0.00403823    0.00114713   0.000265742   4.39987e-05       0.00000       0.00000       0.00000       0.00000       0.00000       0.00000       0.00000       0.00000       0.00000       0.00000       0.00000       0.00000       0.00000       0.00000       0.00000       0.00000
  10  23 3828.3851    1.8611  5.9329 12.4680 -0.0004      0.350696  0.0597   0.0115   0.1075    0.0359   0.0000     0.0554679   453.5171       39.7209       13.4286      -2.40742      -8.47169      -4.05094      0.142502      -7.80652      -1.60998      -2.02904     -0.106561     -0.289414     -0.208258    -0.0225690     0.0604768    -0.0214377   -0.00268726    0.00149899   0.000110914  -5.59470e-05       0.00000       0.00000       0.00000       0.00000       0.00000       0.00000       0.00000       0.00000       0.00000       0.00000       0.00000       0.00000       0.00000       0.00000       0.00000       0.00000       6.14196       7.61812       7.65651       7.35469       6.36702       5.13914       3.91410       2.82838       1.90179       1.19625      0.711195      0.392476      0.199512     0.0943006     0.0393797     0.0151022    0.00509701    0.00147296   0.000345184   5.61604e-05       0.00000       0.00000       0.00000       0.00000       0.00000       0.00000       0.00000       0.00000       0.00000       0.00000       0.00000       0.00000       0.00000       0.00000       0.00000       0.00000
  10  24 3968.1806    1.5858  8.2363 12.1300 -0.0005      0.281615  0.0753   0.0087   0.1393    0.0293   0.0000     0.0393928   432.3793       11.9950       8.08229      0.977984      -25.3871      -7.26237       8.06717      -7.40069       1.55934       1.11050      0.706260     -0.857275      0.152417     0.0798229    0.00483332    -0.0298530    0.00365180    0.00124856  -0.000114476  -3.56764e-05       0.00000       0.00000       0.00000       0.00000       0.00000       0.00000       0.00000       0.00000       0.00000       0.00000       0.00000       0.00000       0.00000       0.00000       0.00000       0.00000       7.57162       9.51211       9.55246       9.05094       7.86937       6.39111       4.85682       3.49333       2.36957       1.47123      0.882884      0.478907      0.248162      0.113652     0.0492096     0.0184981    0.00645619    0.00183616   0.000431149   6.90763e-05       0.00000       0.00000       0.00000       0.00000       0.00000       0.00000       0.00000       0.00000       0.00000       0.00000       0.00000       0.00000       0.00000       0.00000       0.00000       0.00000
  10  25 4108.1813    1.3393 10.9015 11.9470 -0.0004      0.185476  0.0976   0.0073   0.1840    0.0256   0.0000     0.0352047   440.7268       48.4416       25.3741      -3.74860       3.09944      0.592787      -2.86860      -2.27128      0.668154     -0.484075     -0.625248     -0.204969      0.614172     -0.112813     0.0530558     0.0226018   -0.00268760  -0.000550890   0.000774142  -7.57003e-05       0.00000       0.00000       0.00000       0.00000       0.00000       0.00000       0.00000       0.00000       0.00000       0.00000       0.00000       0.00000       0.00000       0.00000       0.00000       0.00000       9.34909       11.7766       11.8790       11.1756       9.77566       8.05481       6.14045       4.44853       2.98254       1.89469       1.10813      0.617837      0.313369      0.147783     0.0626664     0.0243973    0.00818893    0.00239629   0.000549531   8.75583e-05       0.00000       0.00000       0.00000       0.00000       0.00000       0.00000       0.00000       0.00000       0.00000       0.00000       0.00000       0.00000       0.00000       0.00000       0.00000       0.00000
  10  26 4247.8566    1.1345 13.7810 11.8459 -0.0010    -0.0312320  0.1325   0.0064   0.2389    0.0236   0.0000     0.0364922   425.3641       17.6455       3.34357       37.2855       5.69931      -14.7881      -4.50884      -4.81758      0.343946      -1.70961      -2.41895      0.353908      0.492121     -0.210743     -0.273800   0.000947038    0.00623865    0.00443541  -0.000449522  -3.56350e-05       0.00000       0.00000       0.00000       0.00000       0.00000       0.00000       0.00000       0.00000       0.00000       0.00000       0.00000       0.00000       0.00000       0.00000       0.00000       0.00000       11.4569       14.5862       14.6558       14.1193       12.2439       10.0181       7.75304       5.60622       3.78738       2.40772       1.42860      0.793404      0.403128      0.192865     0.0816229     0.0315908     0.0106206    0.00308337   0.000713262   0.000113856       0.00000       0.00000       0.00000       0.00000       0.00000       0.00000       0.00000       0.00000       0.00000       0.00000       0.00000       0.00000       0.00000       0.00000       0.00000       0.00000
  10  27 4387.7715    0.9462 16.2111 11.8264 -0.0017     -0.165559  0.1789   0.0055   0.3026    0.0208   0.0000     0.0418181   402.3118       9.52056       36.9250       32.7301       15.7229       3.03295      0.209661      -4.03426      -3.18789      -3.19953      -3.06206     -0.909407      0.765029    -0.0733438    -0.0800481     0.0878212    -0.0150276   -0.00398111  -0.000540154  -2.19849e-05       0.00000       0.00000       0.00000       0.00000       0.00000       0.00000       0.00000       0.00000       0.00000       0.00000       0.00000       0.00000       0.00000       0.00000       0.00000       0.00000       14.2712       17.9934       18.3742       17.4252       15.2901       12.5553       9.72024       7.05360       4.79622       3.05112       1.82269       1.01009      0.516633      0.246362      0.104828     0.0404364     0.0137011    0.00392820   0.000894294   0.000138997       0.00000       0.00000       0.00000       0.00000       0.00000       0.00000       0.00000       0.00000       0.00000       0.00000       0.00000       0.00000       0.00000       0.00000       0.00000       0.00000
  10  28 4527.7826    0.7756 19.6664 11.7814 -0.0013     -0.283456  0.2591   0.0045   0.3937    0.0176   0.0000     0.0490961   446.3875       70.0525       22.1942      -19.0545       8.72834       35.6049      -11.0424      -19.2087      -4.27543      -1.67725      0.133726      0.673203     -0.435617     -0.836150     0.0355445      0.113800     0.0207572   -0.00917229  -0.000196940  -4.96349e-05       0.00000       0.00000       0.00000       0.00000       0.00000       0.00000       0.00000       0.00000       0.00000       0.00000       0.00000       0.00000       0.00000       0.00000       0.00000       0.00000       18.6979       23.5385       24.1499       22.7952       20.0040       16.6824       12.7520       9.28938       6.35336       4.11374       2.46133       1.36085      0.705969      0.329370      0.143899     0.0549048     0.0185312    0.00525306    0.00116561   0.000181419       0.00000       0.00000       0.00000       0.00000       0.00000       0.00000       0.00000       0.00000       0.00000       0.00000       0.00000       0.00000       0.00000       0.00000       0.00000       0.00000
  11   8 1772.2510    0.3449  0.2163 11.5452 -0.0066       15.0016  0.0086   0.0094   0.0158    0.0261   0.0000       2.23387   434.9738      -2.85776       11.7858       1.87978    -0.0675407     -0.805251      0.223002      0.798112      0.263717     0.0869899    -0.0542336     -0.138544    -0.0504220     0.0530450    0.00857255   0.000623392  -0.000716851   -0.00226025   0.000157803   7.15598e-05  -2.83144e-05   4.56593e-06       0.00000       0.00000       0.00000       0.00000       0.00000       0.00000       0.00000       0.00000       0.00000       0.00000       0.00000       0.00000       0.00000       0.00000       1.14418       1.56218       1.50051       1.42583       1.20699       1.06419      0.771304      0.608480      0.412670      0.253054      0.163779     0.0899609     0.0523807     0.0245748     0.0130000    0.00489919    0.00219673   0.000763316   0.000281088   7.33293e-05   1.63699e-05   2.83750e-06       0.00000       0.00000       0.00000       0.00000       0.00000       0.00000       0.00000       0.00000       0.00000       0.00000       0.00000       0.00000       0.00000       0.00000
  11   9 1915.4820    0.4706  0.3573 11.5518 -0.0005       12.3699  0.0100   0.0093   0.0210    0.0320   0.0000       1.23874   438.1715       1.87366       12.9150      -3.14911      -2.16564       1.08612      0.944850     -0.328199     -0.570678     -0.407848      0.145667    -0.0776174   0.000148998     0.0121188    -0.0113936  -0.000379893  -1.57919e-05   0.000934252  -0.000177701  -4.36593e-05  -2.54598e-05   3.57455e-06       0.00000       0.00000       0.00000       0.00000       0.00000       0.00000       0.00000       0.00000       0.00000       0.00000       0.00000       0.00000       0.00000       0.00000       1.23215       1.52193       1.54764       1.50269       1.33109       1.08353      0.841334      0.619995      0.438045      0.292860      0.176889      0.109026     0.0582773     0.0306752     0.0144179    0.00623837    0.00247231   0.000931956   0.000281239   7.95984e-05   1.76518e-05   2.80806e-06       0.00000       0.00000       0.00000       0.00000       0.00000       0.00000       0.00000       0.00000       0.00000       0.00000       0.00000       0.00000       0.00000       0.00000
  11  10 2058.0608    0.6626  0.5339 11.5451 -0.0009       8.27784  0.0122   0.0109   0.0259    0.0473   0.0000      0.695352   434.9426     -0.609658       12.1603      -1.81276      -3.06439     -0.135705      -1.47960    -0.0142284    -0.0737452     -0.486620      0.182254    0.00364056     -0.201099    0.00120476     0.0202481   0.000629966   -0.00511857  -0.000684177  -0.000181743  -0.000110086  -1.88302e-05  -1.37767e-06       0.00000       0.00000       0.00000       0.00000       0.00000       0.00000       0.00000       0.00000       0.00000       0.00000       0.00000       0.00000       0.00000       0.00000       1.43600       1.82505       1.84246       1.79465       1.55677       1.27265       1.01527      0.728076      0.509522      0.342698      0.215458      0.125551     0.0706650     0.0348482     0.0174916    0.00737194    0.00310903    0.00107661   0.000340936   9.34005e-05   2.14312e-05   3.41453e-06       0.00000       0.00000       0.00000       0.00000       0.00000       0.00000       0.00000       0.00000       0.00000       0.00000       0.00000       0.00000       0.00000       0.00000
  11  11 2199.9290    0.8977  0.6384 11.8314  0.0005       7.10496  0.0136   0.0134   0.0282    0.0620   0.0000      0.586767   436.8347      0.576847       13.3687       3.91032      -2.63685      0.142981      -1.16910     -0.240817      0.514277      0.477920     -0.173242    0.00797389     0.0790230    -0.0392765    -0.0194115   -0.00925193   -0.00150217    0.00121182   0.000139185  -5.41012e-05  -1.97444e-05   3.95410e-06       0.00000       0.00000       0.00000       0.00000       0.00000       0.00000       0.00000       0.00000       0.00000       0.00000       0.00000       0.00000       0.00000       0.00000       1.64020       1.98340       2.06747       1.99336       1.67856       1.37481       1.12687      0.830424      0.566102      0.368138      0.225916      0.131366     0.0720407     0.0375979     0.0185916    0.00814935    0.00325721    0.00113754   0.000351343   9.53401e-05   2.11881e-05   3.28514e-06       0.00000       0.00000       0.00000       0.00000       0.00000       0.00000       0.00000       0.00000       0.00000       0.00000       0.00000       0.00000       0.00000       0.00000
  11  12 2340.1285    1.2198  0.7990 12.2286 -0.0003       4.78250  0.0163   0.0168   0.0313    0.0835   0.0000      0.491777   435.5615       5.88398       9.82906       2.61316      -4.29348       1.03150     0.0577372      0.798762      0.448110      0.376451      0.120108    -0.0292777     -0.137818   -0.00734729     0.0179217   0.000593000    0.00216922   4.33224e-05   0.000145275   0.000101897  -2.72809e-05  -2.24141e-06       0.00000       0.00000       0.00000       0.00000       0.00000       0.00000       0.00000       0.00000       0.00000       0.00000       0.00000       0.00000       0.00000       0.00000       1.85279       2.17013       2.26497       2.14798       1.87314       1.61041       1.28616      0.958002      0.667054      0.433583      0.278850      0.157884     0.0854685     0.0432188     0.0216858    0.00927672    0.00378027    0.00132902   0.000432574   0.000111958   2.42685e-05   3.69160e-06       0.00000       0.00000       0.00000       0.00000       0.00000       0.00000       0.00000       0.00000       0.00000       0.00000       0.00000       0.00000       0.00000       0.00000
  11  13 2478.6276    1.6350  0.9267 12.5974 -0.0017       3.13653  0.0184   0.0211   0.0336    0.1020   0.0000      0.442411   434.9378       5.32668       13.7839       4.06318      0.542052      -3.71512       1.25369      0.571680      0.491488     -0.579648      0.120810     0.0438406     0.0192942    0.00411858    -0.0140188    -0.0164603   -0.00302901   -0.00156524  -7.68951e-05   1.70811e-05  -3.04134e-05   4.69757e-06       0.00000       0.00000       0.00000       0.00000       0.00000       0.00000       0.00000       0.00000       0.00000       0.00000       0.00000       0.00000       0.00000       0.00000       1.98781       2.40597       2.38930       2.33893       2.00541       1.69900       1.42429       1.05478      0.723593      0.468238      0.297081      0.166652     0.0904029     0.0462156     0.0232059     0.0101370    0.00405405    0.00138011   0.000444425   0.000118245   2.71130e-05   4.28969e-06       0.00000       0.00000       0.00000       0.00000       0.00000       0.00000       0.00000       0.00000       0.00000       0.00000       0.00000       0.00000       0.00000       0.00000
  11  14 2617.0693    2.1096  0.9227 13.1272 -0.0025       2.59001  0.0174   0.0270   0.0332    0.0961   0.0000      0.410429   442.3555       11.2115       17.0519       1.29853     0.0187965     -0.613916      0.663138      0.250183     -0.588184     -0.616492      0.305885      0.143577   -0.00336066    -0.0881960     0.0295924    0.00328833   0.000484247   -0.00166006  -0.000538387  -7.10777e-05   1.99804e-05  -1.88435e-06       0.00000       0.00000       0.00000       0.00000       0.00000       0.00000       0.00000       0.00000       0.00000       0.00000       0.00000       0.00000       0.00000       0.00000       1.90589       2.25887       2.29802       2.27170       2.00504       1.63645       1.31205      0.947629      0.698048      0.445338      0.278904      0.165516     0.0916052     0.0481563     0.0217789    0.00977894    0.00375207    0.00140595   0.000433089   0.000112097   2.64821e-05   3.99110e-06       0.00000       0.00000       0.00000       0.00000       0.00000       0.00000       0.00000       0.00000       0.00000       0.00000       0.00000       0.00000       0.00000       0.00000
  11  15 2756.2727    2.6864  0.8911 13.7256 -0.0001       2.11235  0.0167   0.0349   0.0328    0.0816   0.0000      0.412348   436.0149       5.45327       12.4656      0.880941      0.794228      -1.31671      -1.98442      -3.44705       1.56478     -0.157485      0.243675     -0.143839     0.0238473    -0.0411870    0.00830971    0.00161917   -0.00424006  -0.000592611   0.000484751   5.33751e-05  -9.63322e-06   4.06965e-06       0.00000       0.00000       0.00000       0.00000       0.00000       0.00000       0.00000       0.00000       0.00000       0.00000       0.00000       0.00000       0.00000       0.00000       1.82750       2.18343       2.17574       2.17667       1.90834       1.61673       1.23616      0.932419      0.654097      0.435793      0.272807      0.162190     0.0877773     0.0457440     0.0210597    0.00936904    0.00359125    0.00132502   0.000414137   0.000112700   2.42533e-05   3.99809e-06       0.00000       0.00000       0.00000       0.00000       0.00000       0.00000       0.00000       0.00000       0.00000       0.00000       0.00000       0.00000       0.00000       0.00000
  11  16 2895.5169    3.2880  0.8264 14.0541 -0.0016       1.95386  0.0154   0.0437   0.0301    0.0836   0.0000      0.387518   433.4358       13.4222       11.1204       7.50689      -1.49017      -1.12378       1.56071      -1.62478     -0.419163     -0.929411     -0.699621     -0.399006    -0.0141375    -0.0216354   -0.00525208    -0.0133456    0.00353846  -0.000463176   6.08176e-05  -0.000173071  -1.25406e-05   3.59293e-06       0.00000       0.00000       0.00000       0.00000       0.00000       0.00000       0.00000       0.00000       0.00000       0.00000       0.00000       0.00000       0.00000       0.00000       1.74569       2.01813       2.15578       2.04121       1.79852       1.51029       1.17716      0.896574      0.628045      0.411846      0.249127      0.147354     0.0839302     0.0432216     0.0199046    0.00884775    0.00353651    0.00127028   0.000405530   0.000109116   2.26432e-05   3.41773e-06       0.00000       0.00000       0.00000       0.00000       0.00000       0.00000       0.00000       0.00000       0.00000       0.00000       0.00000       0.00000       0.00000       0.00000
  11  17 3034.6689    3.8035  0.9194 14.3347 -0.0010       1.67828  0.0167   0.0478   0.0330    0.0864   0.0000      0.422693   440.4487       17.2134       16.5359      0.928082      0.362784     -0.142207      0.246501     -0.771581     0.0599240     -0.525456     -0.107761     -0.475599    -0.0439033    -0.0102554   -0.00266119   -0.00622137    0.00581594   5.71795e-05   0.000327758   7.56748e-05   2.25228e-05  -6.12180e-06       0.00000       0.00000       0.00000       0.00000       0.00000       0.00000       0.00000       0.00000       0.00000       0.00000       0.00000       0.00000       0.00000       0.00000       1.81803       2.19180       2.17307       2.13541       1.86747       1.62274       1.25087      0.941820      0.642020      0.443429      0.272584      0.160551     0.0857268     0.0443209     0.0201743    0.00933041    0.00360739    0.00131584   0.000407394   0.000114540   2.38689e-05   4.01111e-06       0.00000       0.00000       0.00000       0.00000       0.00000       0.00000       0.00000       0.00000       0.00000       0.00000       0.00000       0.00000       0.00000       0.00000
  11  18 3173.6082    3.8670  1.0578 14.6360 -0.0026      0.663964  0.0201   0.0476   0.0367    0.0863   0.0000      0.443832   434.5668       17.1937       10.2411       1.33323      -4.81426      -2.87453       1.33826      -3.45255       1.64919      -1.68751     0.0723344     -0.175866    -0.0621305   -0.00943649    -0.0431801    -0.0115495    0.00147538   0.000662837  -0.000400145   8.84159e-05   2.46793e-05  -7.00750e-06       0.00000       0.00000       0.00000       0.00000       0.00000       0.00000       0.00000       0.00000       0.00000       0.00000       0.00000       0.00000       0.00000       0.00000       2.10794       2.56366       2.51393       2.48640       2.14685       1.87865       1.45113       1.09692      0.775449      0.502637      0.312674      0.179936      0.100398     0.0501078     0.0243147     0.0102040    0.00420618    0.00148436   0.000488342   0.000126215   2.77942e-05   4.67745e-06       0.00000       0.00000       0.00000       0.00000       0.00000       0.00000       0.00000       0.00000       0.00000       0.00000       0.00000       0.00000       0.00000       0.00000
  11  19 3312.5231    3.5291  1.5502 14.0501 -0.0021      0.547537  0.0252   0.0356   0.0443    0.0792   0.0000      0.251457   438.9814       14.6488       12.6281       3.94208      -2.84426      -1.82320      -1.52613     -0.722902     -0.511995      -1.83339     -0.176939     -0.317189     0.0766410     -0.113728    -0.0157602    -0.0153508    0.00537929  -0.000119034  -0.000240562  -0.000192556   3.26084e-07  -2.56944e-06       0.00000       0.00000       0.00000       0.00000       0.00000       0.00000       0.00000       0.00000       0.00000       0.00000       0.00000       0.00000       0.00000       0.00000       2.57071       3.17265       3.23086       3.10028       2.69689       2.24282       1.76666       1.30310      0.904783      0.598986      0.372151      0.218440      0.117218     0.0607310     0.0293157     0.0127907    0.00509255    0.00184891   0.000579805   0.000158660   3.51908e-05   5.52346e-06       0.00000       0.00000       0.00000       0.00000       0.00000       0.00000       0.00000       0.00000       0.00000       0.00000       0.00000       0.00000       0.00000       0.00000
  11  20 3451.9070    3.0576  2.3122 13.5921  0.0006      0.716821  0.0313   0.0258   0.0549    0.0555   0.0000      0.144816   443.3615       20.4056       9.41320       6.94931       1.23781      -6.54348     -0.169477      -3.17567       1.96435     0.0716000      0.201612     -0.405502    -0.0951868    -0.0347380    -0.0488714     0.0115809   -0.00795815   -0.00321466    0.00267001  -0.000167922   6.33679e-05  -1.12875e-05       0.00000       0.00000       0.00000       0.00000       0.00000       0.00000       0.00000       0.00000       0.00000       0.00000       0.00000       0.00000       0.00000       0.00000       3.13847       3.76013       3.80728       3.72768       3.32444       2.73898       2.14545       1.60716       1.14637      0.747278      0.462971      0.273088      0.154986     0.0779741     0.0372268     0.0156637    0.00642883    0.00226135   0.000730506   0.000196309   4.38947e-05   6.76972e-06       0.00000       0.00000       0.00000       0.00000       0.00000       0.00000       0.00000       0.00000       0.00000       0.00000       0.00000       0.00000       0.00000       0.00000
  11  21 3591.5669    2.5178  3.4511 13.0574 -0.0008      0.833279  0.0396   0.0177   0.0692    0.0432   0.0000     0.0894231   435.6718       23.1456       7.01871       1.78815       1.91641      -2.00917     -0.820765      -1.03890       2.80189     -0.715812    -0.0271557     -0.636816      0.160879     0.0513306    -0.0410105    -0.0491000     0.0153338  -0.000895558   0.000377344  -0.000229984   1.47929e-05  -7.00911e-06       0.00000       0.00000       0.00000       0.00000       0.00000       0.00000       0.00000       0.00000       0.00000       0.00000       0.00000       0.00000       0.00000       0.00000       3.85427       4.71240       4.87354       4.65390       4.14294       3.44350       2.70113       2.06406       1.43495      0.928239      0.591900      0.339248      0.191691     0.0975235     0.0475663     0.0205317    0.00826877    0.00290656   0.000977061   0.000263060   5.75900e-05   8.77408e-06       0.00000       0.00000       0.00000       0.00000       0.00000       0.00000       0.00000       0.00000       0.00000       0.00000       0.00000       0.00000       0.00000       0.00000
  11  22 3731.3081    2.1268  4.8349 12.6611 -0.0003      0.688315  0.0487   0.0132   0.0888    0.0359   0.0000     0.0655237   435.0214       25.7603       8.94451       1.11571      -1.82499      -3.97269       1.95008      -4.04095      -1.73132      -1.82049    -0.0635402   -0.00239594     -0.161873     -0.127361     0.0569482     0.0121764    0.00284545    0.00133282   0.000562892   7.66412e-06   7.08462e-05   5.45188e-06       0.00000       0.00000       0.00000       0.00000       0.00000       0.00000       0.00000       0.00000       0.00000       0.00000       0.00000       0.00000       0.00000       0.00000       4.68740       5.80714       5.88203       5.72844       4.98912       4.23942       3.29353       2.46291       1.74098       1.14343      0.710910      0.417850      0.232776      0.118036     0.0570334     0.0244560     0.0100508    0.00360528    0.00116297   0.000313449   6.88207e-05   1.09297e-05       0.00000       0.00000       0.00000       0.00000       0.00000       0.00000       0.00000       0.00000       0.00000       0.00000       0.00000       0.00000       0.00000       0.00000
  11  23 3871.2995    1.7641  6.5531 12.3827  0.0003      0.455491  0.0611   0.0102   0.1132    0.0316   0.0000     0.0486941   433.1188       43.2717       11.0798       10.5561       3.17692      -5.09556     -0.977298      -7.72653       3.34217     -0.653882      -1.15768     -0.635047     -0.278344      0.212569   -0.00119086    -0.0366632   -0.00850315    0.00321291    0.00326766  -1.62619e-05  -2.10472e-05   5.35671e-07       0.00000       0.00000       0.00000       0.00000       0.00000       0.00000       0.00000       0.00000       0.00000       0.00000       0.00000       0.00000       0.00000       0.00000       5.72293       7.26939       7.25767       7.11679       6.26838       5.22980       4.15718       3.07823       2.18206       1.42197      0.904182      0.523229      0.292237      0.147891     0.0728127     0.0311371     0.0127727    0.00452401    0.00148738   0.000400889   9.20633e-05   1.42875e-05       0.00000       0.00000       0.00000       0.00000       0.00000       0.00000       0.00000       0.00000       0.00000       0.00000       0.00000       0.00000       0.00000       0.00000
  11  24 4011.5080    1.4816  8.6664 12.1329 -0.0008      0.325232  0.0758   0.0080   0.1427    0.0265   0.0000     0.0392119   451.8562       30.8457       19.4331       8.07174      0.931202     -0.859008       2.26873      -11.0104       3.78553      0.898091      -1.65637     -0.632228      0.162347     -0.278698    -0.0266177    -0.0508754     0.0133866   -0.00225722  -0.000181423   4.98538e-05   6.81550e-05   3.58233e-05       0.00000       0.00000       0.00000       0.00000       0.00000       0.00000       0.00000       0.00000       0.00000       0.00000       0.00000       0.00000       0.00000       0.00000       6.84011       8.68321       8.85309       8.54723       7.63059       6.31921       5.07620       3.71456       2.62433       1.76462       1.11195      0.654963      0.358827      0.187139     0.0883304     0.0402188     0.0159464    0.00582991    0.00184655   0.000509986   0.000114850   1.71841e-05       0.00000       0.00000       0.00000       0.00000       0.00000       0.00000       0.00000       0.00000       0.00000       0.00000       0.00000       0.00000       0.00000       0.00000
  11  25 4151.5973    1.2607 11.4501 11.9823 -0.0010     0.0808913  0.1014   0.0068   0.1871    0.0231   0.0000     0.0353457   435.3310       29.3933       14.0301      -2.92290      -3.95822      -14.4734       3.22185       4.63805       1.88405      -3.52660       1.55282     -0.662070    -0.0390905     -0.307912    0.00702074    -0.0177698     0.0599257   0.000468106   -0.00251393   -0.00100648  -0.000254250   7.15418e-05       0.00000       0.00000       0.00000       0.00000       0.00000       0.00000       0.00000       0.00000       0.00000       0.00000       0.00000       0.00000       0.00000       0.00000       8.63581       10.8694       11.1907       10.7873       9.62204       8.04453       6.39696       4.80145       3.36308       2.27172       1.42300      0.841749      0.468131      0.241784      0.116114     0.0516681     0.0209237    0.00753591    0.00240729   0.000665642   0.000144674   2.16903e-05       0.00000       0.00000       0.00000       0.00000       0.00000       0.00000       0.00000       0.00000       0.00000       0.00000       0.00000       0.00000       0.00000       0.00000
  11  26 4292.2275    1.0769 14.6101 11.8726 -0.0008    -0.0263968  0.1401   0.0058   0.2484    0.0213   0.0000     0.0365168   423.2030       16.4216       24.0023      -6.19425      -13.3142      -22.1190       14.1619      -8.22764      -10.5661      -3.32702       3.12739      0.614916      0.592643     -0.458087    -0.0635262     0.0495175     0.0282463   -0.00347505    0.00388778  -0.000883477  -0.000326454  -3.11617e-05       0.00000       0.00000       0.00000       0.00000       0.00000       0.00000       0.00000       0.00000       0.00000       0.00000       0.00000       0.00000       0.00000       0.00000       10.7126       13.7202       14.0305       13.4688       12.1525       10.1624       8.11767       6.04836       4.32946       2.88909       1.82621       1.08773      0.606111      0.313913      0.151932     0.0667890     0.0271864    0.00986811    0.00315580   0.000859324   0.000189241   2.79951e-05       0.00000       0.00000       0.00000       0.00000       0.00000       0.00000       0.00000       0.00000       0.00000       0.00000       0.00000       0.00000       0.00000       0.00000
  11  27 4432.2785    0.8939 17.1498 11.8237  0.0007     -0.162244  0.1888   0.0049   0.3127    0.0185   0.0000     0.0414109   433.9878       60.6048       52.9709      -22.5901      -10.5377     -0.592762      -16.6450       3.72503       9.09430      -2.73747      -1.14433     -0.641774    -0.0299197     0.0299315      0.458663     0.0339621    -0.0284838   -0.00206889    0.00241362  -0.000460263  -5.43836e-05  -8.05988e-05       0.00000       0.00000       0.00000       0.00000       0.00000       0.00000       0.00000       0.00000       0.00000       0.00000       0.00000       0.00000       0.00000       0.00000       13.4662       17.0297       17.6529       16.9060       15.2201       12.8000       10.1108       7.67249       5.46427       3.65422       2.31852       1.38383      0.779034      0.403383      0.197012     0.0858191     0.0350053     0.0126005    0.00404660    0.00109042   0.000232736   3.43422e-05       0.00000       0.00000       0.00000       0.00000       0.00000       0.00000       0.00000       0.00000       0.00000       0.00000       0.00000       0.00000       0.00000       0.00000
  11  28 4573.2750    0.7196 19.2525 11.7683 -0.0009     -0.140029  0.2537   0.0042   0.3717    0.0164   0.0000     0.0517342   426.4479       35.8697       41.4555       3.38307       52.7703      -9.11921      -20.9736      -15.9044       7.54970      -3.62492       7.31497     -0.421430     -0.630811     -0.470157      0.241080     -0.175215     0.0396820    0.00512329    0.00463816    0.00239103  -0.000435519  -0.000106968       0.00000       0.00000       0.00000       0.00000       0.00000       0.00000       0.00000       0.00000       0.00000       0.00000       0.00000       0.00000       0.00000       0.00000       16.4413       20.9140       21.6976       20.8268       18.5830       15.8426       12.5818       9.54290       6.74303       4.57321       2.94212       1.73992      0.975971      0.506052      0.248984      0.109993     0.0447916     0.0159626    0.00513139    0.00137126   0.000288995   4.30047e-05       0.00000       0.00000       0.00000       0.00000       0.00000       0.00000       0.00000       0.00000       0.00000       0.00000       0.00000       0.00000       0.00000       0.00000
  12   7 1660.2652    0.2460  0.1455 11.5891 -0.0027       16.2635  0.0080   0.0079   0.0124    0.0216   0.0000       4.61368   437.4555      -1.41816       13.0151     -0.446633      -1.67406     -0.164338      0.880106      0.592121     -0.151831     -0.124185    -0.0639054     0.0393433    -0.0562002    -0.0256634    0.00543749   -0.00290472   0.000770774  -6.41798e-06   0.000981886   0.000106207  -0.000293408  -3.38117e-05   7.16291e-06  -8.99070e-07       0.00000       0.00000       0.00000       0.00000       0.00000       0.00000       0.00000       0.00000       0.00000       0.00000       0.00000       0.00000      0.892508       1.11261       1.27867       1.02688       1.02697      0.932614      0.645572      0.561893      0.403684      0.241512      0.192589      0.100912     0.0599695     0.0376634     0.0169634    0.00766098    0.00422361    0.00167346   0.000565281   0.000240763   8.96195e-05   1.97312e-05   3.65602e-06   5.05164e-07       0.00000       0.00000       0.00000       0.00000       0.00000       0.00000       0.00000       0.00000       0.00000       0.00000       0.00000       0.00000
  12   8 1805.8283    0.3606  0.2744 11.5602 -0.0020       13.8016  0.0097   0.0079   0.0175    0.0265   0.0000       1.89258   436.7386       1.47410       13.3876      -1.25891      -3.90840      0.127184     -0.232076     -0.552907      0.413640     -0.358094    -0.0534592    -0.0215427      0.102753     0.0281534    0.00114863    0.00571457   6.14361e-05   -0.00244409  -0.000769003  -0.000195028   7.27787e-05  -8.53242e-07  -2.30840e-06   4.74490e-07       0.00000       0.00000       0.00000       0.00000       0.00000       0.00000       0.00000       0.00000       0.00000       0.00000       0.00000       0.00000       1.07378       1.46519       1.38348       1.44819       1.28266       1.07610      0.804918      0.648443      0.453539      0.331370      0.193684      0.134233     0.0727526     0.0438367     0.0224347     0.0102822    0.00493782    0.00184619   0.000726964   0.000267459   7.31753e-05   2.27234e-05   4.52870e-06   7.97700e-07       0.00000       0.00000       0.00000       0.00000       0.00000       0.00000       0.00000       0.00000       0.00000       0.00000       0.00000       0.00000
  12   9 1950.0437    0.5147  0.3757 11.5504 -0.0013       10.3340  0.0102   0.0093   0.0193    0.0345   0.0000       1.03689   437.5854      0.803961       12.2227       2.08467     -0.541469     -0.546569       1.11287     -0.955364      0.147370      0.334853     0.0466272    -0.0870877    -0.0615953   -0.00903037     0.0233179   -0.00955932     0.0114200   -0.00130981   0.000931772  -7.40699e-05   1.82684e-05   1.01066e-05  -5.15611e-06  -1.09854e-08       0.00000       0.00000       0.00000       0.00000       0.00000       0.00000       0.00000       0.00000       0.00000       0.00000       0.00000       0.00000       1.25409       1.53324       1.51242       1.47088       1.36095       1.18143      0.900047      0.685090      0.470004      0.344502      0.231585      0.149143     0.0828653     0.0432062     0.0221360     0.0106220    0.00472946    0.00189180   0.000726891   0.000249239   7.51404e-05   2.07270e-05   4.01312e-06   6.42656e-07       0.00000       0.00000       0.00000       0.00000       0.00000       0.00000       0.00000       0.00000       0.00000       0.00000       0.00000       0.00000
  12  10 2093.7273    0.7189  0.5330 11.6441 -0.0003       7.12734  0.0115   0.0112   0.0244    0.0461   0.0000      0.633617   435.6069       1.31086       13.0802      -4.24634      -2.68634       1.38945      0.325342     -0.189614      0.127207      0.193561     -0.300791      0.178542     0.0678589    0.00785887   -0.00907145  -0.000618746    0.00766544    0.00367546  -0.000310516   0.000393047  -2.84323e-05  -2.36659e-05   1.31757e-05  -5.02663e-07       0.00000       0.00000       0.00000       0.00000       0.00000       0.00000       0.00000       0.00000       0.00000       0.00000       0.00000       0.00000       1.25748       1.57314       1.57127       1.60552       1.37672       1.23487      0.961990      0.742506      0.527122      0.361124      0.253623      0.156247     0.0901108     0.0474288     0.0254552     0.0123864    0.00577489    0.00230613   0.000889963   0.000299071   9.41725e-05   2.31134e-05   4.88438e-06   8.18762e-07       0.00000       0.00000       0.00000       0.00000       0.00000       0.00000       0.00000       0.00000       0.00000       0.00000       0.00000       0.00000
  12  11 2235.9908    0.9648  0.6951 11.8462 -0.0004       6.77507  0.0140   0.0132   0.0274    0.0630   0.0000      0.516219   435.9579       2.46074       10.1815      -3.98206     -0.932950      0.262613     -0.286569      -2.21922     0.0337451     -0.129277     -0.537248     -0.176149     0.0621949     -0.148209    -0.0240192    0.00634096    0.00229790   -0.00269042  -0.000399648  -0.000183988  -0.000322003   3.93650e-05   7.47660e-06  -5.72683e-07       0.00000       0.00000       0.00000       0.00000       0.00000       0.00000       0.00000       0.00000       0.00000       0.00000       0.00000       0.00000       1.47722       1.77909       1.77778       1.84489       1.65580       1.36826       1.11591      0.851490      0.634577      0.424293      0.285724      0.174769      0.104271     0.0587414     0.0299431     0.0149730    0.00634118    0.00272939   0.000966860   0.000335632   0.000102773   2.56115e-05   5.80528e-06   8.70633e-07       0.00000       0.00000       0.00000       0.00000       0.00000       0.00000       0.00000       0.00000       0.00000       0.00000       0.00000       0.00000
  12  12 2376.4551    1.3286  0.8586 12.3735 -0.0014       4.51821  0.0164   0.0170   0.0315    0.0791   0.0000      0.454531   440.3246       1.33009       10.3361       4.17378     0.0145198     -0.319792      -1.26846     -0.103479      0.168431     -0.256531      0.237479     -0.495097     0.0577851     0.0953738    0.00432562    -0.0335973    0.00395288   -0.00196265   -0.00131262   0.000209248   0.000161269  -2.84291e-05  -1.04938e-06  -7.57723e-07       0.00000       0.00000       0.00000       0.00000       0.00000       0.00000       0.00000       0.00000       0.00000       0.00000       0.00000       0.00000       1.64370       2.00698       2.07562       2.02261       1.78187       1.56603       1.22606      0.973940      0.693830      0.472804      0.317552      0.195367      0.111797     0.0630566     0.0317027     0.0160751    0.00702104    0.00303502    0.00108620   0.000387987   0.000119315   3.01622e-05   6.00444e-06   9.50860e-07       0.00000       0.00000       0.00000       0.00000       0.00000       0.00000       0.00000       0.00000       0.00000       0.00000       0.00000       0.00000
  12  13 2515.5555    1.7786  0.9368 12.7051 -0.0025       3.01309  0.0172   0.0218   0.0327    0.1035   0.0000      0.405083   437.2327       3.76789       12.8494     -0.288244      -1.77822      0.521842     -0.934086      0.289411      0.497071      -1.23509     0.0486614     -0.194454    -0.0906153     -0.133412    -0.0475321   -0.00953023    0.00438896  -0.000117984   0.000572951   0.000503022   0.000197876  -2.39081e-05   3.90973e-06  -1.49126e-06       0.00000       0.00000       0.00000       0.00000       0.00000       0.00000       0.00000       0.00000       0.00000       0.00000       0.00000       0.00000       1.68680       2.06202       2.11497       2.06261       1.85915       1.63740       1.27616      0.981212      0.704865      0.499107      0.327945      0.205195      0.119272     0.0649711     0.0333451     0.0162163    0.00717814    0.00303035    0.00115586   0.000400434   0.000122120   3.18203e-05   6.40359e-06   1.00036e-06       0.00000       0.00000       0.00000       0.00000       0.00000       0.00000       0.00000       0.00000       0.00000       0.00000       0.00000       0.00000
  12  14 2654.7229    2.2396  0.9081 13.3973 -0.0005       2.79604  0.0171   0.0280   0.0321    0.0900   0.0000      0.419652   438.9171       9.64720       12.0391      -1.36616       1.67437       1.30877      0.857926      -1.75707      0.122791      -1.00907      0.134240     0.0433789     0.0841207     -0.113725    -0.0178619     0.0311258    0.00513465  -0.000516768  -0.000421019   0.000638414   0.000136289   1.96308e-05  -4.96731e-06   8.67269e-07       0.00000       0.00000       0.00000       0.00000       0.00000       0.00000       0.00000       0.00000       0.00000       0.00000       0.00000       0.00000       1.73182       2.06195       2.12745       2.11532       1.88979       1.60119       1.28759      0.988668      0.738712      0.503685      0.321285      0.194596      0.119431     0.0671796     0.0346273     0.0163204    0.00729341    0.00304136    0.00116083   0.000390732   0.000119416   3.00597e-05   6.38839e-06   9.37754e-07       0.00000       0.00000       0.00000       0.00000       0.00000       0.00000       0.00000       0.00000       0.00000       0.00000       0.00000       0.00000
  12  15 2794.6173    2.8324  0.8474 13.8951 -0.0001       2.40504  0.0156   0.0362   0.0305    0.0820   0.0000      0.423651   438.7669       8.87675       13.1088       4.34264     -0.945384       1.31997     -0.621596      -2.50347     -0.472345    -0.0934479     -0.846334    -0.0680855    -0.0340755    -0.0143681   -0.00632827     0.0137920    0.00453137   -0.00370042   0.000832512  -0.000229875   6.84017e-05  -2.07017e-06  -1.79049e-05   1.11871e-06       0.00000       0.00000       0.00000       0.00000       0.00000       0.00000       0.00000       0.00000       0.00000       0.00000       0.00000       0.00000       1.59008       1.95731       1.93163       1.96781       1.76060       1.46483       1.21791      0.943268      0.709126      0.461603      0.304927      0.185538      0.110196     0.0612679     0.0321753     0.0158318    0.00687141    0.00283684    0.00104957   0.000360792   0.000111215   2.78119e-05   6.40901e-06   9.56899e-07       0.00000       0.00000       0.00000       0.00000       0.00000       0.00000       0.00000       0.00000       0.00000       0.00000       0.00000       0.00000
  12  16 2934.4630    3.5498  0.8345 14.0975 -0.0006       1.20210  0.0149   0.0441   0.0287    0.0859   0.0000      0.373990   439.9147       11.2118       10.0782       3.68863      0.540153      -4.80789       1.22579     -0.427169       1.35086     -0.375386      0.163417     -0.508605      0.101190     -0.111838    -0.0398042    -0.0213675   -0.00549498   0.000500398   0.000739377   0.000273845   6.27840e-05  -1.81786e-06   1.03032e-05   3.95244e-08       0.00000       0.00000       0.00000       0.00000       0.00000       0.00000       0.00000       0.00000       0.00000       0.00000       0.00000       0.00000       1.57433       1.91382       1.96563       1.93921       1.69193       1.48897       1.15488      0.895522      0.658407      0.446218      0.285018      0.183074      0.104775     0.0572774     0.0300255     0.0148375    0.00631798    0.00263983    0.00101653   0.000358615   0.000105200   2.68130e-05   5.42458e-06   8.70379e-07       0.00000       0.00000       0.00000       0.00000       0.00000       0.00000       0.00000       0.00000       0.00000       0.00000       0.00000       0.00000
  12  17 3073.9940    3.8925  0.9306 14.4461 -0.0013       1.43856  0.0166   0.0466   0.0310    0.0859   0.0000      0.355129   437.4198       14.7477       7.62518      0.423764       3.22112      -2.85947     -0.860746     -0.739960      0.465843      -1.58164    -0.0746592     0.0146135     0.0393792    -0.0670633     0.0197788   -0.00101570   -0.00500616  -0.000779734  -0.000421158  -9.11736e-05   4.20637e-05  -5.74647e-05   3.54921e-06  -2.30859e-07       0.00000       0.00000       0.00000       0.00000       0.00000       0.00000       0.00000       0.00000       0.00000       0.00000       0.00000       0.00000       1.65061       1.97729       2.01667       2.00646       1.81528       1.54589       1.28397      0.950043      0.682612      0.499103      0.323657      0.199079      0.118631     0.0646266     0.0328527     0.0157888    0.00715722    0.00307272    0.00116096   0.000379516   0.000113502   3.03975e-05   6.47802e-06   9.51824e-07       0.00000       0.00000       0.00000       0.00000       0.00000       0.00000       0.00000       0.00000       0.00000       0.00000       0.00000       0.00000
  12  18 3213.4331    3.8195  1.1998 14.5450 -0.0007       1.65487  0.0209   0.0426   0.0390    0.0821   0.0000      0.388838   438.3682       19.0479       13.2613       2.85570      -2.87785      0.587647      0.117678      -3.86458    -0.0688644     -0.709142     -0.301253     -0.378804    -0.0687017    0.00554743    -0.0425357     0.0157741   -0.00855984    0.00461391   0.000432287  -9.92947e-05   0.000138885  -2.39582e-05  -6.34629e-06  -1.80445e-06       0.00000       0.00000       0.00000       0.00000       0.00000       0.00000       0.00000       0.00000       0.00000       0.00000       0.00000       0.00000       1.90191       2.36637       2.39175       2.36756       2.09587       1.82102       1.45560       1.16070      0.819751      0.568820      0.367960      0.228905      0.133729     0.0722695     0.0382630     0.0189138    0.00832331    0.00348524    0.00133188   0.000449733   0.000138479   3.66778e-05   7.45177e-06   1.17055e-06       0.00000       0.00000       0.00000       0.00000       0.00000       0.00000       0.00000       0.00000       0.00000       0.00000       0.00000       0.00000
  12  19 3352.8853    3.3693  1.7145 14.1088 -0.0013      0.890636  0.0255   0.0314   0.0463    0.0600   0.0000      0.240246   440.9981       22.9996       16.5140       4.69730     -0.719502      -2.08092      -3.42872      -2.87543     -0.493052     -0.421401     -0.353819     -0.353743      0.304013     -0.276766   -0.00189119    -0.0302770   -0.00646509   -0.00397533    0.00304726   0.000705137   3.28744e-05  -9.01635e-05   6.05763e-06   4.97569e-07       0.00000       0.00000       0.00000       0.00000       0.00000       0.00000       0.00000       0.00000       0.00000       0.00000       0.00000       0.00000       2.35347       2.91622       2.97744       2.88972       2.62040       2.21862       1.80313       1.42063       1.02182      0.700274      0.449127      0.277384      0.163995     0.0898161     0.0476277     0.0228647     0.0103347    0.00421149    0.00163436   0.000549865   0.000169978   4.51279e-05   9.35317e-06   1.37873e-06       0.00000       0.00000       0.00000       0.00000       0.00000       0.00000       0.00000       0.00000       0.00000       0.00000       0.00000       0.00000
  12  20 3492.6720    2.8438  2.4960 13.5237 -0.0003      0.675505  0.0313   0.0222   0.0565    0.0464   0.0000      0.135976   439.5758       15.5476       15.7091       3.30562       3.72091      -1.21356      -3.23317      -1.29698      -1.22551      -2.88379     -0.214605     -0.530313    -0.0358526     -0.114528    -0.0467636    -0.0493731    0.00241319   -0.00440332    0.00133096    0.00101268  -0.000192282   3.81451e-05   1.95496e-05  -3.27653e-06       0.00000       0.00000       0.00000       0.00000       0.00000       0.00000       0.00000       0.00000       0.00000       0.00000       0.00000       0.00000       2.85967       3.56947       3.70217       3.57724       3.20363       2.77356       2.17951       1.70016       1.21385      0.833442      0.559772      0.341235      0.197573      0.111675     0.0566568     0.0274022     0.0127983    0.00527183    0.00196046   0.000692063   0.000215062   5.51617e-05   1.13185e-05   1.70817e-06       0.00000       0.00000       0.00000       0.00000       0.00000       0.00000       0.00000       0.00000       0.00000       0.00000       0.00000       0.00000
  12  21 3632.8320    2.3709  3.7453 12.9481 -0.0006      0.667257  0.0395   0.0153   0.0707    0.0372   0.0000     0.0777674   437.6764       28.8769       12.2974       4.00873      -3.52795     -0.464941       3.42049      -3.95103      -1.30265      -1.52405      0.386522     0.0493568    -0.0900699    -0.0354035     0.0549198     0.0175654    0.00423734    -0.0125763   4.17500e-05  -0.000194339   2.23234e-05  -8.96944e-05  -1.54111e-05   3.20579e-06       0.00000       0.00000       0.00000       0.00000       0.00000       0.00000       0.00000       0.00000       0.00000       0.00000       0.00000       0.00000       3.52646       4.33145       4.51624       4.39589       3.96283       3.37382       2.73446       2.15781       1.55773       1.06565      0.691993      0.430159      0.251468      0.140170     0.0735137     0.0360569     0.0162133    0.00671559    0.00254289   0.000881011   0.000268920   7.06868e-05   1.46823e-05   2.15319e-06       0.00000       0.00000       0.00000       0.00000       0.00000       0.00000       0.00000       0.00000       0.00000       0.00000       0.00000       0.00000
  12  22 3773.1250    1.9799  5.3912 12.6300 -0.0008      0.678168  0.0512   0.0115   0.0909    0.0305   0.0000     0.0548413   442.5041       24.4313       7.62916       1.46520      -1.33220     -0.352790       1.07556      -7.68672      0.436842      -2.53239     -0.896351     -0.995594    -0.0594659     -0.102097     -0.215312     -0.115374     0.0425986   0.000548581   -0.00238188   -0.00100441   2.28370e-05   9.31239e-05   1.57502e-05  -1.45597e-06       0.00000       0.00000       0.00000       0.00000       0.00000       0.00000       0.00000       0.00000       0.00000       0.00000       0.00000       0.00000       4.49130       5.48668       5.73374       5.66246       5.04220       4.32355       3.50612       2.73258       1.95738       1.36586      0.901473      0.556587      0.329930      0.179981     0.0959667     0.0458331     0.0214751    0.00868980    0.00338697    0.00112717   0.000348708   9.01856e-05   1.86548e-05   2.76625e-06       0.00000       0.00000       0.00000       0.00000       0.00000       0.00000       0.00000       0.00000       0.00000       0.00000       0.00000       0.00000
  12  23 3913.5567    1.6683  7.3875 12.3240 -0.0003      0.476392  0.0639   0.0089   0.1186    0.0275   0.0000     0.0439136   454.0897       18.8818       2.25092       16.8004      -12.8792      -3.65121      -5.69181      -4.04935     -0.417030     0.0929013     0.0809020     -0.169101     -0.301510     -0.608568     0.0543462    -0.0895650    -0.0172756   -0.00961263  -0.000889677   0.000651070  -0.000541375  -0.000131510  -2.71011e-06  -1.81986e-06       0.00000       0.00000       0.00000       0.00000       0.00000       0.00000       0.00000       0.00000       0.00000       0.00000       0.00000       0.00000       5.45275       6.79698       7.08461       6.89886       6.24406       5.33204       4.30123       3.30186       2.42010       1.66941       1.10084      0.685990      0.403721      0.224888      0.116556     0.0573948     0.0255879     0.0108478    0.00410114    0.00142820   0.000434433   0.000112642   2.37193e-05   3.41701e-06       0.00000       0.00000       0.00000       0.00000       0.00000       0.00000       0.00000       0.00000       0.00000       0.00000       0.00000       0.00000
  12  24 4053.7375    1.4111  9.7241 12.0964  0.0001      0.148786  0.0803   0.0073   0.1521    0.0243   0.0000     0.0355291   440.9586       43.8375      -3.60306      -3.92750       7.12896       12.8631      -8.20957      -7.33325      -4.69653     -0.938899      0.131019      -1.47940      0.247237     0.0368374     0.0274016     0.0685696    -0.0156130    0.00860191  -0.000444382   0.000641314   0.000729412  -3.43280e-05   2.43263e-05   1.91213e-06       0.00000       0.00000       0.00000       0.00000       0.00000       0.00000       0.00000       0.00000       0.00000       0.00000       0.00000       0.00000       6.60350       8.31305       8.63187       8.42828       7.67608       6.49936       5.29469       4.09943       2.98658       2.07339       1.35191      0.850196      0.497903      0.277632      0.145052     0.0711272     0.0320258     0.0134229    0.00512259    0.00178044   0.000540173   0.000143347   2.99423e-05   4.26794e-06       0.00000       0.00000       0.00000       0.00000       0.00000       0.00000       0.00000       0.00000       0.00000       0.00000       0.00000       0.00000
  12  25 4194.5928    1.1695 12.0652 12.0050 -0.0006     0.0977125  0.1074   0.0063   0.1967    0.0217   0.0000     0.0364266   453.6904       28.1686       20.2519       11.6932      -3.88076      -15.2649      -2.63406       7.05539       2.71905      -4.73994      -1.87134     -0.965086      0.702878    -0.0142936     -0.246041    -0.0466925    -0.0475886    -0.0140006    0.00419031   0.000978564    0.00134549  -0.000137228   3.77828e-05  -5.17344e-06       0.00000       0.00000       0.00000       0.00000       0.00000       0.00000       0.00000       0.00000       0.00000       0.00000       0.00000       0.00000       8.22943       10.5089       10.8568       10.6458       9.60868       8.22157       6.71430       5.21724       3.78508       2.64426       1.72796       1.08588      0.636362      0.354684      0.186165     0.0909593     0.0416553     0.0173533    0.00667593    0.00230179   0.000699933   0.000185095   3.83889e-05   5.54095e-06       0.00000       0.00000       0.00000       0.00000       0.00000       0.00000       0.00000       0.00000       0.00000       0.00000       0.00000       0.00000
  12  26 4334.9570    1.0273 15.2161 11.8918  0.0003     -0.141416  0.1484   0.0053   0.2533    0.0196   0.0000     0.0369125   449.9995       39.2347       6.13000      -5.73049      -5.41713      -20.7952       6.76794      -4.63074       5.09416      -4.32453      -1.42000      -1.38237     -0.990646     -0.555055     -0.271184      0.236053    -0.0312310    -0.0184357  -0.000954915   0.000417817   0.000649794  -0.000129034  -2.77154e-05  -3.02182e-06       0.00000       0.00000       0.00000       0.00000       0.00000       0.00000       0.00000       0.00000       0.00000       0.00000       0.00000       0.00000       10.2308       13.1041       13.5453       13.3273       12.0841       10.3648       8.50147       6.57120       4.82632       3.36136       2.24507       1.38563      0.834929      0.462773      0.244578      0.118960     0.0548295     0.0229169    0.00883814    0.00299510   0.000926377   0.000237582   4.96810e-05   7.10535e-06       0.00000       0.00000       0.00000       0.00000       0.00000       0.00000       0.00000       0.00000       0.00000       0.00000       0.00000       0.00000
  12  27 4476.4315    0.8213 17.6636 11.8314 -0.0004    -0.0199606  0.2032   0.0044   0.3182    0.0170   0.0000     0.0448132   430.5040       30.2618       35.0704       39.1950      -2.65920      -15.9682       5.86963       3.49382       3.64641       4.57662       2.62461      0.801990      -1.73951     -0.252093      0.230752    -0.0668158     -0.181344    -0.0234373     0.0236805   -0.00172029   -0.00298507  -0.000245435   3.57763e-05   6.05599e-06       0.00000       0.00000       0.00000       0.00000       0.00000       0.00000       0.00000       0.00000       0.00000       0.00000       0.00000       0.00000       12.7757       16.2371       17.0561       16.6474       15.1910       13.1036       10.6373       8.25776       6.07779       4.27699       2.83454       1.79211       1.05991      0.602883      0.311703      0.155237     0.0697746     0.0298984     0.0112566    0.00393910    0.00118330   0.000305888   6.21692e-05   8.82322e-06       0.00000       0.00000       0.00000       0.00000       0.00000       0.00000       0.00000       0.00000       0.00000       0.00000       0.00000       0.00000
  13   7 1692.3981    0.2759  0.1655 11.5771 -0.0047       22.2340  0.0081   0.0075   0.0128    0.0215   0.0000       3.55311   438.0722     -0.534705       12.4475      0.831003      -1.70904       1.38812     -0.172012     -0.655027      0.105838      0.140986      0.162696      0.137105     0.0583694    -0.0529670   -0.00667474     0.0111393   -0.00238994  -0.000728767  -0.000662295  -0.000565255  -0.000218677  -9.60732e-05  -1.17617e-06   1.83554e-07   4.69430e-07  -2.94588e-08       0.00000       0.00000       0.00000       0.00000       0.00000       0.00000       0.00000       0.00000       0.00000       0.00000       1.13541       1.49755       1.64271       1.60378       1.39148       1.13623      0.854919      0.574412      0.380195      0.275302      0.198906      0.127924     0.0798253     0.0461324     0.0244942     0.0122478    0.00587038    0.00282531    0.00127400   0.000519675   0.000183485   5.75679e-05   1.65097e-05   3.90016e-06   7.78107e-07   1.08686e-07       0.00000       0.00000       0.00000       0.00000       0.00000       0.00000       0.00000       0.00000       0.00000       0.00000
  13   8 1838.7058    0.3951  0.2935 11.5047 -0.0021       14.8262  0.0088   0.0080   0.0173    0.0286   0.0000       1.52106   436.4704     -0.626298       14.4565     -0.496943      -1.29777       1.49754     0.0181053     -0.649203     0.0887550      0.687279     0.0396605      0.176522    -0.0388457    -0.0506807     0.0385344    0.00322104   -0.00626513   -0.00214879    0.00124102  -0.000124101   7.90873e-05  -7.18010e-06   3.15207e-06   5.74956e-06   3.04777e-07   1.10912e-08       0.00000       0.00000       0.00000       0.00000       0.00000       0.00000       0.00000       0.00000       0.00000       0.00000      0.995302       1.17624       1.30376       1.25366       1.09377      0.949407      0.818188      0.646673      0.462027      0.339016      0.230803      0.143288     0.0846805     0.0512467     0.0299763     0.0141259    0.00707552    0.00369254    0.00155144   0.000606193   0.000219944   6.80819e-05   1.97056e-05   4.88532e-06   9.30060e-07   1.27637e-07       0.00000       0.00000       0.00000       0.00000       0.00000       0.00000       0.00000       0.00000       0.00000       0.00000
  13   9 1983.9063    0.5741  0.4226 11.4921 -0.0017       10.5501  0.0100   0.0095   0.0202    0.0362   0.0000      0.840606   437.7519     -0.794638       13.6489       2.61971      -1.91570     0.0288422    -0.0429762    -0.0369917     -0.332951     -0.125922     -0.162482    -0.0155285   -0.00920193    -0.0284070     0.0200138    -0.0257072    -0.0117466    0.00121425   -0.00225129    0.00105824   0.000171306   8.33901e-05   4.22921e-06  -2.18610e-07   2.10522e-07   1.88525e-07       0.00000       0.00000       0.00000       0.00000       0.00000       0.00000       0.00000       0.00000       0.00000       0.00000      0.998168       1.33449       1.34255       1.30577       1.17472       1.05668      0.857378      0.698509      0.501692      0.365039      0.248505      0.161070     0.0936866     0.0586741     0.0302215     0.0166076    0.00761796    0.00387087    0.00158395   0.000676219   0.000223218   8.23754e-05   2.31413e-05   6.08293e-06   1.18064e-06   1.84077e-07       0.00000       0.00000       0.00000       0.00000       0.00000       0.00000       0.00000       0.00000       0.00000       0.00000
  13  10 2128.5973    0.7753  0.5710 11.6757 -0.0022       7.57191  0.0117   0.0112   0.0235    0.0472   0.0000      0.587730   437.4851      -1.19722       14.3853       1.58823      -1.65422     -0.317902      0.886933      0.177581    -0.0400522     0.0338962     -0.128724      0.207666      0.149661    -0.0196329    0.00595357    -0.0347033    -0.0251623  -0.000398305   -0.00388885    0.00118772  -0.000132946   5.33719e-05   4.47583e-06   5.93784e-06  -1.91988e-06   1.47886e-08       0.00000       0.00000       0.00000       0.00000       0.00000       0.00000       0.00000       0.00000       0.00000       0.00000       1.15350       1.45066       1.45847       1.45285       1.33096       1.15497      0.966805      0.797745      0.575606      0.413305      0.283008      0.182653      0.113531     0.0631691     0.0360372     0.0187240    0.00944492    0.00441963    0.00186179   0.000728792   0.000266222   8.39343e-05   2.61506e-05   6.61117e-06   1.31157e-06   1.94937e-07       0.00000       0.00000       0.00000       0.00000       0.00000       0.00000       0.00000       0.00000       0.00000       0.00000
  13  11 2271.2911    1.0591  0.7634 11.9479 -0.0014       6.51431  0.0143   0.0133   0.0276    0.0624   0.0000      0.478154   437.5089       2.60404       14.1901      0.947716      0.823977       2.61915      -1.37670      -1.01302     -0.252182     0.0179153     -0.382049     0.0475563     -0.302081    -0.0464438    -0.0367056     0.0217538   -0.00706817   -0.00934724  -0.000336248  -0.000406417   0.000314032  -4.25475e-05  -5.74471e-06   3.66505e-06  -2.44941e-06   1.09585e-07       0.00000       0.00000       0.00000       0.00000       0.00000       0.00000       0.00000       0.00000       0.00000       0.00000       1.39979       1.71837       1.80335       1.79232       1.61772       1.37714       1.13755      0.875664      0.677932      0.467656      0.313439      0.204289      0.129317     0.0726030     0.0408868     0.0220272     0.0109702    0.00487359    0.00206269   0.000825741   0.000305814   9.75477e-05   2.81858e-05   6.78124e-06   1.44210e-06   1.99785e-07       0.00000       0.00000       0.00000       0.00000       0.00000       0.00000       0.00000       0.00000       0.00000       0.00000
  13  12 2411.9387    1.4084  0.8596 12.6230 -0.0040       3.26309  0.0155   0.0172   0.0305    0.0651   0.0000      0.424624   436.8051       4.07208       16.0378     -0.264615      -1.08883       2.58774       1.11610      -1.68764    -0.0570557     -0.572427      0.469296      0.117035     -0.172845     0.0535108     0.0121820    -0.0129217    0.00551777   -0.00401901  -0.000811911   0.000968912  -0.000258033  -0.000150682  -2.95497e-05   2.31813e-05  -8.19469e-07   8.25550e-08       0.00000       0.00000       0.00000       0.00000       0.00000       0.00000       0.00000       0.00000       0.00000       0.00000       1.45863       1.75870       1.82723       1.84558       1.65498       1.43217       1.20926      0.955844      0.730861      0.498674      0.352081      0.223095      0.138226     0.0806101     0.0439762     0.0238201     0.0118911    0.00540582    0.00234233   0.000914019   0.000322057   0.000107880   3.13189e-05   7.33766e-06   1.55855e-06   2.20246e-07       0.00000       0.00000       0.00000       0.00000       0.00000       0.00000       0.00000       0.00000       0.00000       0.00000
  13  13 2551.8267    1.8895  0.9296 13.0359 -0.0009       3.08770  0.0167   0.0226   0.0315    0.0817   0.0000      0.405132   436.8665       5.83943       14.1269       2.70300      -3.59247     -0.750201      0.428832     -0.658652      0.411829     -0.386173     -0.148499     -0.198859     0.0297813     -0.239884     0.0943337   -0.00797808    -0.0229446   -0.00481045   -0.00104468  -0.000263866   4.79514e-05   5.72927e-05  -3.68692e-05  -6.91849e-06  -1.32998e-06   5.51678e-08       0.00000       0.00000       0.00000       0.00000       0.00000       0.00000       0.00000       0.00000       0.00000       0.00000       1.58258       1.92525       1.93501       1.93991       1.82338       1.57596       1.30145      0.965735      0.741059      0.533829      0.367787      0.243824      0.150350     0.0879718     0.0479641     0.0244416     0.0119562    0.00531166    0.00231016   0.000904112   0.000335377   0.000108341   3.06754e-05   7.71502e-06   1.62756e-06   2.24292e-07       0.00000       0.00000       0.00000       0.00000       0.00000       0.00000       0.00000       0.00000       0.00000       0.00000
  13  14 2691.7927    2.4422  0.9078 13.2726 -0.0008       2.49172  0.0157   0.0293   0.0311    0.1035   0.0000      0.392041   439.0778       8.76431       11.7061       1.34453      -2.22125     -0.628859       1.89905     -0.423081      0.558338      -1.08267     -0.231152     0.0438125    -0.0897751     -0.102612    -0.0783219   -0.00378687   -0.00866108   -0.00393867  -0.000367530    0.00197158  -0.000449929   0.000116729   1.71850e-05  -3.70052e-06  -5.59602e-07   7.70161e-08       0.00000       0.00000       0.00000       0.00000       0.00000       0.00000       0.00000       0.00000       0.00000       0.00000       1.45614       1.78475       1.81348       1.83931       1.67484       1.44041       1.19278      0.938480      0.722234      0.508460      0.336867      0.223312      0.134996     0.0807507     0.0445811     0.0236010     0.0117273    0.00516800    0.00224194   0.000867371   0.000316812   0.000105881   2.93731e-05   7.47952e-06   1.54178e-06   2.23488e-07       0.00000       0.00000       0.00000       0.00000       0.00000       0.00000       0.00000       0.00000       0.00000       0.00000
  13  15 2832.2919    3.1200  0.8730 13.7373 -0.0027       1.57640  0.0154   0.0381   0.0291    0.1086   0.0000      0.381792   438.0246       7.91084       13.0802       3.74113      -1.76747      0.110641       2.87870      -1.05006      0.216291     -0.675234      0.279276     -0.286400     -0.101115     -0.217516    -0.0217316    -0.0121235   -0.00411879    0.00178611    0.00343402  -8.75209e-05   0.000203031  -9.57682e-05   4.49260e-05  -4.47672e-06   4.42788e-07   1.22690e-07       0.00000       0.00000       0.00000       0.00000       0.00000       0.00000       0.00000       0.00000       0.00000       0.00000       1.42873       1.78039       1.83951       1.82328       1.64581       1.45024       1.17417      0.922173      0.693934      0.495549      0.342675      0.207115      0.134917     0.0785972     0.0436295     0.0227609     0.0109001    0.00502449    0.00217047   0.000889095   0.000314304   0.000101300   3.15638e-05   7.34610e-06   1.49074e-06   2.18964e-07       0.00000       0.00000       0.00000       0.00000       0.00000       0.00000       0.00000       0.00000       0.00000       0.00000
  13  16 2972.7422    3.6727  0.8410 14.3614 -0.0022       1.54961  0.0148   0.0447   0.0281    0.0837   0.0000      0.380760   438.6791       11.3704       12.8301       1.36294      -2.44128       1.41592       1.71382      -1.91626      0.695326      -1.01223     -0.197441     -0.224192      0.108911    -0.0420653     0.0157367    -0.0156308    -0.0215941    0.00151281  -0.000541598   0.000229972   0.000427288   0.000198470  -2.70503e-05   1.81516e-05   2.19767e-06   6.60784e-08       0.00000       0.00000       0.00000       0.00000       0.00000       0.00000       0.00000       0.00000       0.00000       0.00000       1.40245       1.72670       1.77076       1.74223       1.60712       1.41448       1.15714      0.897068      0.676827      0.484514      0.329851      0.215364      0.131384     0.0778881     0.0417705     0.0221341     0.0108298    0.00480499    0.00212401   0.000837456   0.000301990   0.000102184   2.90076e-05   7.30604e-06   1.47284e-06   2.09669e-07       0.00000       0.00000       0.00000       0.00000       0.00000       0.00000       0.00000       0.00000       0.00000       0.00000
  13  17 3112.6068    3.8962  0.9499 14.5960  0.0001       1.27515  0.0165   0.0453   0.0314    0.0789   0.0000      0.410445   437.5111       13.1213       11.4306       5.50568       4.30702      -1.04237      -2.69052      -2.24633      0.434289      -1.22923     -0.152864     -0.388920    -0.0932634     0.0577871     0.0730631    -0.0514361   -0.00191232    0.00490310   -0.00288540  -9.90285e-05   0.000477249   6.30910e-05  -2.51664e-06  -6.76748e-06   1.27993e-06   3.42465e-07       0.00000       0.00000       0.00000       0.00000       0.00000       0.00000       0.00000       0.00000       0.00000       0.00000       1.52374       1.95261       1.95458       1.96736       1.78747       1.54414       1.24694      0.985122      0.739400      0.522871      0.354403      0.226818      0.140596     0.0822120     0.0460204     0.0238266     0.0116164    0.00532395    0.00225466   0.000886235   0.000324756   0.000106871   3.18484e-05   7.90543e-06   1.63015e-06   2.43585e-07       0.00000       0.00000       0.00000       0.00000       0.00000       0.00000       0.00000       0.00000       0.00000       0.00000
  13  18 3252.4925    3.6502  1.3264 14.3664  0.0013      0.503745  0.0216   0.0374   0.0393    0.0761   0.0000      0.315348   435.9123       15.0636       9.38314       3.71644     -0.203445      -1.21268      -1.58775      -1.38337       1.22488      -2.03743     -0.995967     -0.195009      0.143704     -0.132325    -0.0289358    -0.0533008     0.0191159   -0.00790324   0.000136533  -0.000696307  -0.000503763   0.000161736   0.000121015  -8.35245e-06   1.90653e-07   1.99781e-07       0.00000       0.00000       0.00000       0.00000       0.00000       0.00000       0.00000       0.00000       0.00000       0.00000       1.81412       2.23904       2.34956       2.30980       2.13274       1.87025       1.52550       1.19836      0.881038      0.637713      0.444003      0.290294      0.180323      0.103197     0.0572101     0.0294282     0.0149203    0.00669088    0.00299426    0.00115010   0.000428359   0.000138471   4.15276e-05   1.02803e-05   2.03749e-06   2.89410e-07       0.00000       0.00000       0.00000       0.00000       0.00000       0.00000       0.00000       0.00000       0.00000       0.00000
  13  19 3392.5801    3.2117  1.8620 14.0247  0.0004      0.904687  0.0263   0.0280   0.0464    0.0524   0.0000      0.193260   441.1181       16.5984       5.93492       1.25520     -0.471578     -0.267364      -5.21023      -3.82954      0.184413      -1.52914     -0.516243     -0.543455      0.303216     -0.169095    -0.0534571    -0.0367770   0.000248201    -0.0143225   -0.00548104    0.00188010   0.000736835  -0.000121352  -2.37357e-05   2.56815e-05  -8.59146e-07   1.15056e-08       0.00000       0.00000       0.00000       0.00000       0.00000       0.00000       0.00000       0.00000       0.00000       0.00000       2.17328       2.70387       2.83018       2.76461       2.58880       2.22088       1.82973       1.42589       1.05185      0.768734      0.523723      0.343151      0.213739      0.123592     0.0687381     0.0360050     0.0173673    0.00826737    0.00342659    0.00140857   0.000509562   0.000165673   4.88679e-05   1.24399e-05   2.46911e-06   3.40575e-07       0.00000       0.00000       0.00000       0.00000       0.00000       0.00000       0.00000       0.00000       0.00000       0.00000
  13  20 3532.8704    2.6839  2.8458 13.3998 -0.0001      0.733255  0.0330   0.0191   0.0582    0.0406   0.0000      0.113052   433.4940       22.7605       18.2981       8.70570      -3.52692      -5.45861       1.03007      -3.22522      0.920171      -2.04306     -0.386311     -0.421156      0.262864     0.0972885    -0.0580079    -0.0658625    -0.0376597    0.00876699   -0.00128510  -0.000775407   0.000156605  -0.000174928   8.41621e-05  -4.45914e-06  -4.71575e-06   7.49029e-07       0.00000       0.00000       0.00000       0.00000       0.00000       0.00000       0.00000       0.00000       0.00000       0.00000       2.82912       3.45344       3.56269       3.58101       3.25118       2.81889       2.32084       1.86611       1.38884      0.997405      0.664565      0.438877      0.268501      0.157082     0.0868586     0.0464573     0.0228693     0.0104854    0.00443298    0.00175907   0.000633959   0.000208219   5.94182e-05   1.52087e-05   2.99106e-06   4.32750e-07       0.00000       0.00000       0.00000       0.00000       0.00000       0.00000       0.00000       0.00000       0.00000       0.00000
  13  21 3673.4816    2.2319  4.2067 12.8855 -0.0002      0.564182  0.0412   0.0134   0.0746    0.0321   0.0000     0.0688340   437.7760       21.1784       22.0206       4.98457      0.600180       2.73557      -3.74696      -4.74230      0.855758      -1.83816      -1.23115     -0.963828     -0.128166     -0.317957    -0.0104839     0.0335912     0.0160644   -0.00581907    -0.0113321    0.00142981   0.000676265  -0.000198534  -9.86943e-05   3.25036e-05   7.75890e-06  -3.73957e-08       0.00000       0.00000       0.00000       0.00000       0.00000       0.00000       0.00000       0.00000       0.00000       0.00000       3.36770       4.32346       4.39109       4.38597       4.02144       3.50652       2.87859       2.27800       1.71929       1.22572      0.837651      0.537893      0.332204      0.196055      0.110885     0.0560950     0.0284664     0.0126985    0.00571284    0.00216298   0.000819594   0.000266975   7.93109e-05   1.97400e-05   4.06350e-06   5.84203e-07       0.00000       0.00000       0.00000       0.00000       0.00000       0.00000       0.00000       0.00000       0.00000       0.00000
  13  22 3814.1887    1.8509  6.1228 12.5754 -0.0001      0.492493  0.0534   0.0099   0.0990    0.0266   0.0000     0.0469258   435.5596       39.0456       9.61809       10.1390      -3.49582      -6.99142       1.66812      0.892886      -2.90821       2.97397       1.35705    -0.0938778      0.365800    -0.0105859      0.169096    -0.0625830    -0.0213814     0.0178207    -0.0177561   -0.00563122  -0.000160922   9.48136e-05  -0.000126796   2.11837e-05   2.12609e-08  -1.04502e-06       0.00000       0.00000       0.00000       0.00000       0.00000       0.00000       0.00000       0.00000       0.00000       0.00000       4.29747       5.40634       5.54649       5.52903       5.08416       4.51437       3.67115       2.93545       2.20910       1.59697       1.07781      0.707124      0.434381      0.257501      0.143466     0.0741719     0.0374074     0.0165600    0.00744572    0.00285985    0.00107496   0.000353732   0.000102933   2.59776e-05   5.13144e-06   7.38787e-07       0.00000       0.00000       0.00000       0.00000       0.00000       0.00000       0.00000       0.00000       0.00000       0.00000
  13  23 3955.0951    1.5603  7.7876 12.3374 -0.0007      0.448531  0.0658   0.0082   0.1228    0.0246   0.0000     0.0419280   430.5545       31.3533       26.4148       7.49505     -0.227722       4.80493      -5.82587      -3.97705     -0.905693      -1.05257      0.356089     -0.196121      -1.10879    -0.0330111     -0.163722     0.0844965    -0.0366580    -0.0547017    0.00658511    0.00555077    0.00211464  -7.34526e-05   0.000164921  -2.66975e-06  -3.18805e-06  -5.62559e-07       0.00000       0.00000       0.00000       0.00000       0.00000       0.00000       0.00000       0.00000       0.00000       0.00000       5.10671       6.56957       6.72905       6.78025       6.20609       5.38182       4.43370       3.52744       2.63835       1.88080       1.30246      0.839431      0.531764      0.302993      0.172441     0.0896913     0.0451535     0.0206400    0.00893858    0.00351883    0.00131026   0.000419994   0.000127728   3.15786e-05   6.44591e-06   9.09751e-07       0.00000       0.00000       0.00000       0.00000       0.00000       0.00000       0.00000       0.00000       0.00000       0.00000
  13  24 4095.7706    1.3408 10.3252 12.0536  0.0001      0.146871  0.0843   0.0067   0.1561    0.0231   0.0000     0.0349483   435.0783       48.5703       18.0127       14.2513      -1.49496       5.91089      -1.21194      -3.18303       4.22126       1.33564     -0.877155      -2.11511       1.03634     -0.167469     0.0777535     -0.162186    -0.0280708     0.0231094     0.0185935   -0.00273834   0.000355727   0.000627920   3.76463e-05   4.31311e-05  -5.06285e-06  -1.51139e-07       0.00000       0.00000       0.00000       0.00000       0.00000       0.00000       0.00000       0.00000       0.00000       0.00000       6.25832       7.89440       8.24014       8.15954       7.53653       6.59868       5.49642       4.31582       3.23806       2.34944       1.61731       1.05393      0.654670      0.386435      0.215788      0.112258     0.0561915     0.0257852     0.0113812    0.00448636    0.00164612   0.000537919   0.000157780   3.94700e-05   7.89156e-06   1.08683e-06       0.00000       0.00000       0.00000       0.00000       0.00000       0.00000       0.00000       0.00000       0.00000       0.00000
  13  25 4236.8065    1.1378 12.8541 11.9884 -0.0005     0.0943141  0.1130   0.0060   0.2020    0.0207   0.0000     0.0348892   444.7260       24.5517      -2.07532       9.67073      -8.09270      -15.6267       10.2709      -8.31771      -10.9237      -1.71099    -0.0585714     -0.288983     -0.466484     -0.319856      0.181600     -0.115902    0.00284982    -0.0162887    -0.0105434   -0.00663663  -0.000194124  -1.71791e-06   0.000177348  -6.52106e-05   1.49291e-06   3.37095e-07       0.00000       0.00000       0.00000       0.00000       0.00000       0.00000       0.00000       0.00000       0.00000       0.00000       7.84045       9.99298       10.3998       10.3173       9.45664       8.33070       6.89420       5.52628       4.17663       2.98397       2.04611       1.34953      0.827593      0.490615      0.273495      0.145003     0.0717639     0.0337784     0.0143940    0.00577062    0.00210479   0.000703971   0.000203068   5.06028e-05   1.00009e-05   1.39324e-06       0.00000       0.00000       0.00000       0.00000       0.00000       0.00000       0.00000       0.00000       0.00000       0.00000
  13  26 4377.6897    0.9456 16.6156 11.8934 -0.0008    -0.0583774  0.1685   0.0045   0.2722    0.0172   0.0000     0.0389576   435.2432       52.7288       23.4432       12.5935       10.7855      -10.5607     -0.742082     -0.462415       1.32504       1.28938       2.48576      0.582244     -0.653309       1.11608     -0.170253     -0.130922     0.0625994    0.00916342    -0.0176576    0.00441823    0.00448116  -0.000406244  -7.27518e-05  -2.03694e-05  -1.50055e-05  -4.85059e-07       0.00000       0.00000       0.00000       0.00000       0.00000       0.00000       0.00000       0.00000       0.00000       0.00000       10.0674       13.0073       13.7726       13.3926       12.4549       10.8003       9.14399       7.13987       5.44373       3.93322       2.71725       1.75988       1.10156      0.657781      0.370054      0.193807     0.0969399     0.0450119     0.0199128    0.00790934    0.00290211   0.000951389   0.000276518   6.80433e-05   1.36476e-05   1.80980e-06       0.00000       0.00000       0.00000       0.00000       0.00000       0.00000       0.00000       0.00000       0.00000       0.00000
  13  27 4520.1990    0.8032 19.5272 11.8055 -0.0013     0.0955849  0.2219   0.0040   0.3317    0.0153   0.0000     0.0413760   444.6318       59.7476       25.2562       31.0524       22.2459      -4.61420       17.0624      -11.3133      -7.24126       2.22473       3.15837       1.87910       3.73234    -0.0714883      -1.01141     -0.443240     0.0660481     0.0121006    -0.0448678   -0.00464844   -0.00132141   0.000123043   2.31744e-05  -2.17370e-05   1.75545e-05   1.65249e-06       0.00000       0.00000       0.00000       0.00000       0.00000       0.00000       0.00000       0.00000       0.00000       0.00000       12.4035       15.9210       16.7494       16.4639       15.1875       13.4967       11.0469       8.88387       6.69422       4.90428       3.35447       2.22032       1.39367      0.828971      0.468761      0.249219      0.123420     0.0582537     0.0249335     0.0100922    0.00367242    0.00120141   0.000345005   8.47272e-05   1.61904e-05   2.25369e-06       0.00000       0.00000       0.00000       0.00000       0.00000       0.00000       0.00000       0.00000       0.00000       0.00000
  14   6 1571.5805    0.1827  0.0859 11.6034 -0.0068       29.8345  0.0058   0.0075   0.0102    0.0184   0.0000       10.0612   437.5748     -0.188658       15.3266     -0.980834      -1.52896      0.339247      0.377635     -0.401812      0.406604      0.190387    0.00104222    -0.0827503    -0.0840767     0.0117722    -0.0568676     0.0169204    0.00885280    0.00169124   -0.00140737   -0.00108732   0.000224078  -0.000134478  -5.33905e-05   7.69849e-06   4.33584e-06   8.81394e-08  -2.15123e-08   4.51143e-08       0.00000       0.00000       0.00000       0.00000       0.00000       0.00000       0.00000       0.00000      0.637919      0.828225      0.809629      0.725062      0.669458      0.622953      0.564109      0.508521      0.400738      0.292120      0.185508      0.122398     0.0776034     0.0399123     0.0235356     0.0130110    0.00693463    0.00363656    0.00175414   0.000704617   0.000288551   0.000111400   4.17625e-05   1.25540e-05   3.96960e-06   9.03252e-07   1.71194e-07   2.54445e-08       0.00000       0.00000       0.00000       0.00000       0.00000       0.00000       0.00000       0.00000
  14   7 1723.5446    0.2891  0.2118 11.5472 -0.0048       22.0629  0.0097   0.0071   0.0147    0.0219   0.0000       2.77667   437.9976    -0.0404058       11.5953    -0.0925613      -1.51992      0.269211     -0.625854      0.531527     -0.147467    -0.0459512     0.0499500     0.0231700    -0.0316895    0.00978507    -0.0114281    0.00560989  -0.000671000    0.00698529    0.00220853  -0.000366103   0.000408701   0.000150124   8.18086e-05   9.38484e-06  -5.71413e-06  -9.56590e-08  -2.22935e-08   4.24315e-08       0.00000       0.00000       0.00000       0.00000       0.00000       0.00000       0.00000       0.00000      0.989061       1.26326       1.09568       1.17041       1.10360       1.20083      0.876893      0.720685      0.490083      0.353803      0.300834      0.220258      0.146372     0.0868796     0.0486389     0.0224322     0.0136089    0.00554728    0.00300287    0.00113931   0.000552210   0.000158896   7.40463e-05   2.24805e-05   6.84730e-06   1.44930e-06   2.67270e-07   5.02428e-08       0.00000       0.00000       0.00000       0.00000       0.00000       0.00000       0.00000       0.00000
  14   8 1870.8901    0.4371  0.3289 11.4837 -0.0033       15.0198  0.0093   0.0080   0.0167    0.0291   0.0000       1.25115   439.3781       2.22278       12.8209      -2.01061      -1.68792       2.01377      -1.17319     -0.613421      0.210840      0.502192      0.153907    -0.0489714     0.0959821     -0.156416    -0.0198444     0.0219458   -0.00544142    0.00111271    0.00590870  -0.000653844  -0.000501739   0.000243871   2.56920e-06  -4.45760e-06  -1.47690e-06   1.49656e-06   8.91594e-07  -2.42167e-08       0.00000       0.00000       0.00000       0.00000       0.00000       0.00000       0.00000       0.00000      0.859813       1.10629       1.12337       1.17014       1.04297      0.942707      0.817028      0.622540      0.488928      0.359539      0.265222      0.163942      0.111289     0.0691002     0.0403863     0.0224532     0.0117454    0.00576179    0.00268739    0.00122339   0.000518488   0.000198534   6.64545e-05   2.06143e-05   5.99384e-06   1.34739e-06   2.95308e-07   4.14129e-08       0.00000       0.00000       0.00000       0.00000       0.00000       0.00000       0.00000       0.00000
  14   9 2017.0920    0.6095  0.4617 11.6112 -0.0030       9.08972  0.0099   0.0096   0.0211    0.0393   0.0000      0.748221   438.4097      -2.47460       14.3864     -0.724320      -1.30991      0.176508     -0.485240       1.24634     -0.195770      0.242543     -0.384536     -0.141483      0.262504      0.119778    0.00528691    -0.0204981    -0.0316874   -0.00475841   -0.00207294    0.00107206   0.000119175   0.000554411   5.96197e-05  -3.18830e-05  -5.35699e-06   4.23837e-06   3.31886e-08   2.49226e-08       0.00000       0.00000       0.00000       0.00000       0.00000       0.00000       0.00000       0.00000      0.941487       1.16444       1.24398       1.22721       1.13382      0.972157      0.874252      0.685954      0.525442      0.384669      0.277542      0.186250      0.113958     0.0722750     0.0430759     0.0237517     0.0120395    0.00602286    0.00304070    0.00133188   0.000552998   0.000204597   7.03512e-05   2.23490e-05   6.01839e-06   1.49085e-06   3.00948e-07   3.86897e-08       0.00000       0.00000       0.00000       0.00000       0.00000       0.00000       0.00000       0.00000
  14  10 2162.6311    0.8236  0.6256 11.7673 -0.0007       6.26279  0.0124   0.0109   0.0242    0.0486   0.0000      0.545521   436.7035     -0.283036       14.0811      0.102023      -3.31902      -1.53389       2.43242     0.0429465      0.778949     -0.305881      0.376736     0.0678039     0.0632356    -0.0924130    0.00688358     0.0306503    -0.0146695    0.00709932    0.00126304   -0.00211584   0.000108102   5.54679e-05   9.26785e-05  -3.78579e-05   4.73893e-06   1.38772e-06   4.55398e-07  -3.29135e-08       0.00000       0.00000       0.00000       0.00000       0.00000       0.00000       0.00000       0.00000       1.13158       1.38979       1.42245       1.44895       1.30658       1.19292       1.02575      0.812991      0.647440      0.491838      0.332865      0.215827      0.140026     0.0893682     0.0495573     0.0295440     0.0151561    0.00752949    0.00339836    0.00150077   0.000643432   0.000254431   8.26148e-05   2.70120e-05   7.13490e-06   1.75260e-06   3.43961e-07   4.90182e-08       0.00000       0.00000       0.00000       0.00000       0.00000       0.00000       0.00000       0.00000
  14  11 2305.8413    1.1515  0.8086 11.9413 -0.0025       5.20628  0.0142   0.0135   0.0273    0.0661   0.0000      0.429920   438.5303       1.45609       13.0618       3.07255     0.0742395      -3.39018     -0.538261      0.271034      0.770279     -0.658340      0.927788      0.311614    -0.0635140    -0.0752349    -0.0786884     0.0840516    0.00336691    0.00210852   -0.00103476   0.000288385   0.000285303  -5.69918e-05   3.77663e-06  -1.06860e-05  -7.09972e-06  -3.22044e-06   3.63536e-07   8.12699e-09       0.00000       0.00000       0.00000       0.00000       0.00000       0.00000       0.00000       0.00000       1.21707       1.56779       1.55499       1.61293       1.48718       1.30520       1.09798      0.873191      0.692559      0.507493      0.355236      0.234112      0.151258     0.0924610     0.0557844     0.0307148     0.0162975    0.00799234    0.00374846    0.00163022   0.000671059   0.000252818   9.04224e-05   2.77116e-05   7.87397e-06   1.88979e-06   3.87188e-07   5.47327e-08       0.00000       0.00000       0.00000       0.00000       0.00000       0.00000       0.00000       0.00000
  14  12 2446.8514    1.5338  0.9281 12.4899 -0.0010       3.49431  0.0156   0.0172   0.0301    0.0726   0.0000      0.383712   441.3431       2.52798       14.1283       1.40731     -0.488440      -2.47200     -0.681303      -1.37869       1.52881     -0.450718    -0.0936415      0.194300     0.0536575   -0.00478998     0.0513783    -0.0397474    0.00915091   0.000475750   0.000768730   -0.00305821   0.000719146   0.000366876   0.000164304  -1.09087e-05   1.61342e-05  -1.60849e-07   1.11692e-07   1.78597e-08       0.00000       0.00000       0.00000       0.00000       0.00000       0.00000       0.00000       0.00000       1.34593       1.64970       1.72538       1.74259       1.57493       1.40790       1.18298      0.953689      0.741429      0.541295      0.383745      0.252293      0.158538      0.100447     0.0587200     0.0331525     0.0170733    0.00851432    0.00407044    0.00178471   0.000738011   0.000277468   9.48672e-05   3.06011e-05   8.27412e-06   1.94573e-06   3.83399e-07   5.39425e-08       0.00000       0.00000       0.00000       0.00000       0.00000       0.00000       0.00000       0.00000
  14  13 2587.4219    2.0254  0.9239 13.0952 -0.0011       2.24938  0.0158   0.0227   0.0292    0.0763   0.0000      0.362640   439.4414       3.61469       9.74900       1.68197      0.781067     0.0766069     -0.694580      0.140208      0.968970     0.0298780     -0.349331     0.0105412      0.307371     -0.247626    0.00183925    -0.0480365    -0.0346516     0.0132308   -0.00143757   0.000626580  -4.22191e-05  -0.000391334  -0.000107527   7.77485e-06   2.98766e-06  -2.63983e-06  -6.16549e-08  -6.04513e-09       0.00000       0.00000       0.00000       0.00000       0.00000       0.00000       0.00000       0.00000       1.34253       1.70330       1.72953       1.79354       1.60991       1.44661       1.22020      0.945818      0.738566      0.549544      0.380862      0.256087      0.168492      0.103351     0.0592906     0.0333593     0.0178134    0.00883911    0.00398946    0.00180334   0.000744307   0.000290332   9.90122e-05   3.05658e-05   8.34670e-06   2.02172e-06   4.11164e-07   5.92240e-08       0.00000       0.00000       0.00000       0.00000       0.00000       0.00000       0.00000       0.00000
  14  14 2728.3114    2.5248  0.9071 13.6224 -0.0026       2.26936  0.0157   0.0289   0.0293    0.0831   0.0000      0.372958   436.6810       7.70072       9.79413       2.04282     0.0162752    0.00624107       2.25654      -1.89132     0.0344771      -1.01617      0.786845     -0.406443     -0.107049     0.0934891    -0.0870085    -0.0272592    0.00864626    0.00822690    0.00475712   -0.00155976  -0.000749201  -0.000101766   3.38625e-05  -9.67932e-06  -1.52558e-05  -1.64268e-06   3.58027e-07  -5.39866e-09       0.00000       0.00000       0.00000       0.00000       0.00000       0.00000       0.00000       0.00000       1.40475       1.73320       1.75346       1.73132       1.57926       1.47095       1.23783      0.992291      0.767871      0.574472      0.401474      0.262789      0.168046      0.103205     0.0603036     0.0330337     0.0170294    0.00834908    0.00383501    0.00172619   0.000712386   0.000275190   9.51878e-05   2.97309e-05   8.21259e-06   1.92837e-06   3.73989e-07   5.38300e-08       0.00000       0.00000       0.00000       0.00000       0.00000       0.00000       0.00000       0.00000
  14  15 2869.3599    3.2255  0.9245 13.8675 -0.0017       1.63436  0.0152   0.0370   0.0302    0.1064   0.0000      0.364872   435.5461       9.51945       10.5113       2.00035     -0.581854       1.29458      0.798874     -0.160814     -0.399980     0.0787781      0.354059     -0.280131      0.128372      0.128208     0.0538867    -0.0557726   -0.00213199   -0.00479015    0.00483260   -0.00118351  -0.000819560   7.80677e-05   9.05597e-05  -8.91201e-06  -2.58904e-06   1.45999e-06  -1.50667e-07   6.03238e-08       0.00000       0.00000       0.00000       0.00000       0.00000       0.00000       0.00000       0.00000       1.33494       1.61455       1.75587       1.70928       1.56081       1.40046       1.16459      0.954317      0.724191      0.529400      0.374293      0.251902      0.159010     0.0978844     0.0575309     0.0314707     0.0166782    0.00837491    0.00392881    0.00177468   0.000715083   0.000271501   9.58216e-05   3.01570e-05   8.35870e-06   1.95581e-06   3.59082e-07   4.95381e-08       0.00000       0.00000       0.00000       0.00000       0.00000       0.00000       0.00000       0.00000
  14  16 3010.2857    3.7810  0.9124 14.2732 -0.0016       1.17790  0.0155   0.0433   0.0288    0.1026   0.0000      0.341982   439.2276       9.06296       12.3759       4.29400      -1.28383      -6.84316      -1.88643      -1.42637     -0.461685      -1.73460     -0.274248     -0.531118     -0.295801     -0.122455     0.0426205    -0.0206253    -0.0297200   -0.00427345  -0.000258777  -0.000732488   0.000221941   7.08390e-05   6.28205e-05   9.81008e-06   8.21311e-06  -2.95004e-06  -3.13221e-07   1.08919e-08       0.00000       0.00000       0.00000       0.00000       0.00000       0.00000       0.00000       0.00000       1.34727       1.65513       1.71443       1.72394       1.59397       1.43978       1.18270      0.945627      0.738738      0.539514      0.384196      0.255015      0.164300      0.102175     0.0595603     0.0327098     0.0175240    0.00848112    0.00390629    0.00174806   0.000721549   0.000269060   9.56787e-05   3.03455e-05   8.47611e-06   1.94996e-06   3.82353e-07   5.37310e-08       0.00000       0.00000       0.00000       0.00000       0.00000       0.00000       0.00000       0.00000
  14  17 3150.7398    3.8795  1.0087 14.7877 -0.0003       2.16358  0.0175   0.0442   0.0329    0.0763   0.0000      0.407797   438.7746       16.9503       10.6906       1.72457      -1.52832      -3.00629     -0.557193      -1.15268      0.127500      -1.52683     -0.221819     -0.420518      0.183790    -0.0595901    -0.0885093     0.0102429    -0.0158462   -0.00609458   -0.00214979    0.00213651  -0.000709964   0.000313180   0.000181321   7.87668e-06   5.57319e-06   4.47118e-07  -3.15755e-07   1.51340e-09       0.00000       0.00000       0.00000       0.00000       0.00000       0.00000       0.00000       0.00000       1.49061       1.84745       1.90876       1.92767       1.74050       1.58491       1.30179       1.03078      0.791456      0.576492      0.411871      0.275663      0.178929      0.109080     0.0631951     0.0344898     0.0184191    0.00888616    0.00426732    0.00181629   0.000776969   0.000286600   0.000102429   3.16735e-05   8.85110e-06   2.00986e-06   3.95333e-07   5.73668e-08       0.00000       0.00000       0.00000       0.00000       0.00000       0.00000       0.00000       0.00000
  14  18 3291.0450    3.4724  1.5384 14.2955 -0.0014      0.744665  0.0227   0.0324   0.0410    0.0646   0.0000      0.265110   437.3661       13.3141       8.16056       7.39044      -6.10675      -1.08091     -0.609688      -3.18849      0.194846      -3.50703   -0.00108265     -0.122994     -0.286323    -0.0289641     -0.124525     0.0105485     0.0344383   -0.00851815   -0.00722535   -0.00163579  -0.000223997  -0.000321002   3.94509e-06  -3.92323e-05   1.65619e-05  -3.99598e-07  -1.16868e-06  -2.22834e-08       0.00000       0.00000       0.00000       0.00000       0.00000       0.00000       0.00000       0.00000       1.81318       2.24053       2.33266       2.32378       2.15788       1.94517       1.60364       1.29442      0.996410      0.735409      0.510073      0.354106      0.228639      0.137519     0.0806860     0.0441777     0.0236636     0.0117559    0.00551248    0.00239558   0.000976795   0.000374337   0.000134511   4.15750e-05   1.15806e-05   2.75001e-06   5.24644e-07   7.33238e-08       0.00000       0.00000       0.00000       0.00000       0.00000       0.00000       0.00000       0.00000
  14  19 3431.7014    3.0287  2.0605 14.1220 -0.0004      0.806885  0.0275   0.0250   0.0495    0.0446   0.0000      0.183340   439.3807       17.6057       11.5833       8.63283      0.643173      -2.27955      -2.52223      -1.72711      0.920169      -1.88545     -0.739663     -0.353945      0.155287     -0.128959     0.0121325    -0.0660942    -0.0239314    -0.0306241    0.00330633   -0.00505691    0.00109902  -0.000616782  -0.000167838   3.75356e-05   5.97346e-06   1.06324e-08  -5.57710e-07  -1.49034e-07       0.00000       0.00000       0.00000       0.00000       0.00000       0.00000       0.00000       0.00000       2.11862       2.63062       2.77370       2.72599       2.52631       2.27066       1.90261       1.55886       1.17722      0.880744      0.632196      0.407592      0.267767      0.164964     0.0962202     0.0535726     0.0281779     0.0139193    0.00652736    0.00293112    0.00122943   0.000464211   0.000158469   5.03960e-05   1.45709e-05   3.37015e-06   6.38562e-07   8.81206e-08       0.00000       0.00000       0.00000       0.00000       0.00000       0.00000       0.00000       0.00000
  14  20 3572.4662    2.5829  3.1895 13.2598 -0.0007      0.629693  0.0341   0.0169   0.0607    0.0387   0.0000     0.0970833   435.5201       12.3706       15.8934      -3.17541       4.05777       2.41983       3.53642      -4.12774       1.53729     -0.699530      0.122306     -0.198230      0.119266     -0.279535     -0.115503    -0.0262118    0.00752288    -0.0176064  -0.000568271   0.000779606   0.000577152   0.000473094   0.000250024  -8.01941e-05   7.13070e-06   4.13604e-06   1.00917e-06   4.88693e-08       0.00000       0.00000       0.00000       0.00000       0.00000       0.00000       0.00000       0.00000       2.64901       3.27130       3.41835       3.43979       3.19672       2.84059       2.35388       1.90789       1.48758       1.09075      0.761695      0.517021      0.331683      0.204091      0.120057     0.0679272     0.0350208     0.0178539    0.00825465    0.00364686    0.00145540   0.000573670   0.000197453   6.32112e-05   1.74117e-05   4.16209e-06   7.99913e-07   1.09385e-07       0.00000       0.00000       0.00000       0.00000       0.00000       0.00000       0.00000       0.00000
  14  21 3713.4642    2.1147  4.6915 12.8486 -0.0005      0.468091  0.0434   0.0119   0.0785    0.0298   0.0000     0.0618563   436.9292       25.3481       18.5139       9.99461      -11.7194       2.52301       1.90522      -3.19096      0.609845      -1.54797     -0.593593     -0.117544      0.348799   -0.00600614      0.207566    -0.0304391    -0.0660213    -0.0236504     0.0102587   -0.00577179   -0.00118466   0.000405189  -8.48123e-05  -0.000128430   1.13341e-05   2.57057e-06   7.09438e-07   5.52353e-08       0.00000       0.00000       0.00000       0.00000       0.00000       0.00000       0.00000       0.00000       3.30244       4.14821       4.30528       4.37623       4.05206       3.57038       3.04682       2.41065       1.87430       1.35822      0.985463      0.655494      0.425668      0.262645      0.153109     0.0854450     0.0448810     0.0225847     0.0105471    0.00473619    0.00193178   0.000736902   0.000253024   8.08402e-05   2.26918e-05   5.35155e-06   1.08560e-06   1.44385e-07       0.00000       0.00000       0.00000       0.00000       0.00000       0.00000       0.00000       0.00000
  14  22 3854.7160    1.7757  6.5794 12.4780 -0.0005      0.368583  0.0544   0.0089   0.1012    0.0255   0.0000     0.0428361   440.2751       15.0313       7.78442       5.86392       3.15424      -5.18572     -0.699015      -2.38651      -3.09210      -2.29709       1.00907     -0.652233     0.0589116     -0.602582      0.146981     -0.238955     0.0358576     0.0621006    -0.0160524    0.00471181    0.00604782   2.12207e-06  -0.000279814   0.000113027  -1.52516e-05   3.58104e-06   4.25068e-07  -1.18100e-07       0.00000       0.00000       0.00000       0.00000       0.00000       0.00000       0.00000       0.00000       4.07938       5.19367       5.41438       5.37775       5.02708       4.40876       3.76426       3.04021       2.36052       1.72651       1.22670      0.816751      0.529156      0.323622      0.191076      0.106299     0.0561266     0.0284444     0.0131476    0.00597229    0.00240696   0.000931089   0.000323038   0.000102256   2.89699e-05   6.88328e-06   1.35312e-06   1.77869e-07       0.00000       0.00000       0.00000       0.00000       0.00000       0.00000       0.00000       0.00000
  14  23 3996.0344    1.4996  8.8692 12.2334 -0.0003      0.399732  0.0704   0.0073   0.1312    0.0234   0.0000     0.0351495   448.0943       33.2854       18.7090     -0.191080      -8.43788       5.45165     0.0278315      -4.29978       3.38319     -0.595584      -2.42978      -2.33867      0.405119     -0.132943     0.0241965     -0.230577     0.0129165    -0.0114602     0.0203007    0.00340321   -0.00247413   -0.00101223   5.86650e-05   0.000180229  -2.23856e-05   3.67550e-06  -1.84658e-06  -3.45895e-07       0.00000       0.00000       0.00000       0.00000       0.00000       0.00000       0.00000       0.00000       5.02993       6.44891       6.70445       6.76717       6.21868       5.62704       4.68014       3.82953       2.91784       2.19417       1.52560       1.04490      0.668830      0.413099      0.243018      0.134591     0.0717525     0.0357132     0.0168439    0.00747962    0.00309509    0.00117984   0.000418920   0.000131800   3.68369e-05   9.02974e-06   1.69682e-06   2.35703e-07       0.00000       0.00000       0.00000       0.00000       0.00000       0.00000       0.00000       0.00000
  14  24 4137.3444    1.2673 11.1499 12.0596 -0.0005      0.252592  0.0904   0.0062   0.1666    0.0218   0.0000     0.0344174   440.4198       28.8659       5.51758      -6.50189      -5.60929       9.10289      -5.40742      0.716717       7.97133       4.01530     -0.443282      -1.14406     -0.768757     -0.189331     -0.214813    -0.0730613    -0.0161507    -0.0455645    -0.0144972     0.0111149   -0.00516619   0.000949054   0.000290749   0.000203768   3.27465e-05  -1.32194e-05  -3.91866e-07   4.65543e-08       0.00000       0.00000       0.00000       0.00000       0.00000       0.00000       0.00000       0.00000       6.14996       7.80426       8.24016       8.19422       7.60886       6.81488       5.72829       4.67065       3.57795       2.64796       1.89385       1.27135      0.827814      0.509119      0.299215      0.166121     0.0889174     0.0441493     0.0211088    0.00929064    0.00390232    0.00147037   0.000518371   0.000163563   4.63473e-05   1.09278e-05   2.07431e-06   2.77821e-07       0.00000       0.00000       0.00000       0.00000       0.00000       0.00000       0.00000       0.00000
  14  25 4278.6795    1.0609 13.6585 12.0094 -0.0008      0.157082  0.1230   0.0054   0.2130    0.0189   0.0000     0.0373996   424.6854       20.4834       7.30194       15.2204      -7.40319     -0.585078      -3.42029      -5.16927      -5.87535      -2.07312     -0.926982      0.279448     -0.454768     -0.523418      0.365228      0.195389     -0.110165     0.0933047    0.00874788   -0.00214400    0.00498230   -0.00148423   0.000438050  -0.000205117   7.62706e-05   2.39717e-05  -3.73965e-06  -7.21072e-08       0.00000       0.00000       0.00000       0.00000       0.00000       0.00000       0.00000       0.00000       7.64021       9.74037       10.3648       10.2572       9.60685       8.57235       7.17938       5.83021       4.52412       3.36406       2.38702       1.61063       1.03949      0.652000      0.385445      0.215692      0.115442     0.0572856     0.0273297     0.0120658    0.00506490    0.00190843   0.000674979   0.000213951   5.95091e-05   1.41279e-05   2.66560e-06   3.51528e-07       0.00000       0.00000       0.00000       0.00000       0.00000       0.00000       0.00000       0.00000
  14  26 4419.7084    0.8934 16.9188 11.9227 -0.0001    -0.0684801  0.1744   0.0042   0.2742    0.0157   0.0000     0.0415073   435.6917       34.3114     0.0644245      -16.6303       9.34997       9.09266       7.79085      -13.1908       5.92848      -2.57310      -1.42968      -1.53266    -0.0202448     -0.112942     0.0480419      0.279366    -0.0571491    -0.0568801   -0.00628072     0.0128892  -0.000988320   -0.00511401    0.00137061   0.000535062   4.10136e-06  -2.03582e-05   9.53293e-09  -2.59240e-07       0.00000       0.00000       0.00000       0.00000       0.00000       0.00000       0.00000       0.00000       9.64022       12.5619       13.2114       13.0772       12.3151       10.9518       9.25768       7.56791       5.81875       4.33697       3.08520       2.12144       1.37938      0.853446      0.505914      0.283344      0.151768     0.0772824     0.0362081     0.0164310    0.00667766    0.00257423   0.000902419   0.000283979   7.90126e-05   1.87825e-05   3.51790e-06   4.65507e-07       0.00000       0.00000       0.00000       0.00000       0.00000       0.00000       0.00000       0.00000
  15   6 1601.0276    0.2108  0.1180 11.6024 -0.0028       30.7546  0.0064   0.0072   0.0114    0.0184   0.0000       6.42712   437.3272     -0.825550       14.9798      0.413916      -2.09323     0.0115082      0.339769     -0.352737      0.213921      0.157388      0.129679    -0.0949418     -0.115812    -0.0338795    -0.0119106    0.00960652   -0.00533408   -0.00658991   -0.00144672  -0.000708244  -0.000416487   0.000375491  -7.08132e-05  -7.30580e-05  -4.07836e-06   1.05139e-06   1.00039e-06  -9.70358e-08   3.50342e-08  -2.76047e-09       0.00000       0.00000       0.00000       0.00000       0.00000       0.00000      0.584042      0.749097      0.871912      0.795962      0.719577      0.678709      0.612825      0.454557      0.387193      0.279426      0.188781      0.148468     0.0936769     0.0572846     0.0347136     0.0217620     0.0110140    0.00570676    0.00317834    0.00152286   0.000715929   0.000270502   0.000119991   4.73466e-05   1.61817e-05   4.72166e-06   1.11979e-06   2.75179e-07   5.41949e-08   6.50355e-09       0.00000       0.00000       0.00000       0.00000       0.00000       0.00000
  15   8 1902.3959    0.4586  0.3934 11.4624 -0.0010       12.8888  0.0096   0.0075   0.0189    0.0297   0.0000       1.05140   437.7828       1.24409       12.7633     -0.278199      -1.71989     -0.553660      0.158488     -0.298484      0.385309     -0.496631     -0.325115     0.0303861     0.0402634     -0.116804    0.00561265     0.0117312    -0.0197518    -0.0101652    0.00242375    0.00151806   0.000737750  -0.000528910   6.33344e-05   1.40731e-05   3.12442e-05  -4.17455e-06   5.03968e-07  -2.18354e-07   6.98131e-08  -1.71648e-09       0.00000       0.00000       0.00000       0.00000       0.00000       0.00000      0.837811       1.05735       1.10004       1.11809       1.08430      0.932298      0.809238      0.669262      0.528343      0.380871      0.291973      0.199837      0.133394     0.0843999     0.0532335     0.0308437     0.0175629    0.00882551    0.00459438    0.00235709   0.000956584   0.000439589   0.000161429   5.76646e-05   2.01052e-05   6.12453e-06   1.72088e-06   3.86250e-07   7.66970e-08   9.76334e-09       0.00000       0.00000       0.00000       0.00000       0.00000       0.00000
  15   9 2049.7092    0.6350  0.4763 11.6318 -0.0017       9.78484  0.0095   0.0095   0.0216    0.0382   0.0000      0.731593   437.5378       1.98248       15.4161       2.13995      -2.52287     -0.606925     -0.318838      0.665780     0.0779023     -0.593073     -0.180395     -0.167325     -0.269550      0.167546     0.0405785     0.0169151   -0.00581085   -0.00505549   -0.00294191    0.00500194  -0.000943380  -0.000128913  -0.000363891   0.000217182   3.70466e-05  -6.75721e-06  -2.02048e-07   8.91574e-07   5.48795e-08  -1.59026e-09       0.00000       0.00000       0.00000       0.00000       0.00000       0.00000      0.883520       1.11292       1.14544       1.17549       1.08761      0.966044      0.845085      0.662650      0.535657      0.402707      0.292566      0.197454      0.131421     0.0849826     0.0511792     0.0303663     0.0169540    0.00878650    0.00444811    0.00209751   0.000933211   0.000398863   0.000161337   5.77511e-05   1.90435e-05   5.79544e-06   1.51744e-06   3.53902e-07   7.15423e-08   9.33286e-09       0.00000       0.00000       0.00000       0.00000       0.00000       0.00000
  15  10 2195.9193    0.9080  0.6562 11.8262 -0.0006       6.54633  0.0119   0.0114   0.0239    0.0519   0.0000      0.496150   436.6257       1.78515       12.6811     -0.122164      -2.51614     -0.352772       1.38024      -1.16755      0.462289      0.333875     -0.248350      0.101198     -0.242813     0.0977925     0.0439335    -0.0748795     0.0119498    0.00466508   -0.00573172  -0.000633273   3.82639e-05  -0.000191049   0.000280786   3.86772e-05  -2.69170e-05   5.74180e-06   2.20245e-06  -3.16242e-07  -1.97968e-09  -2.71898e-08       0.00000       0.00000       0.00000       0.00000       0.00000       0.00000       1.04909       1.30942       1.38220       1.38590       1.26192       1.15275      0.968729      0.836502      0.628415      0.492003      0.341905      0.242273      0.157059      0.100364     0.0592677     0.0366957     0.0193029     0.0104028    0.00523778    0.00260632    0.00112439   0.000483586   0.000188037   7.13672e-05   2.23926e-05   7.17550e-06   1.86925e-06   4.54011e-07   7.55034e-08   1.11598e-08       0.00000       0.00000       0.00000       0.00000       0.00000       0.00000
  15  11 2339.6122    1.2371  0.8261 12.2803 -0.0009       4.53557  0.0143   0.0140   0.0274    0.0603   0.0000      0.423520   436.0364     0.0125891       17.2117      0.372578      0.634760     -0.459218       1.34319      0.710728     -0.116760     -0.187044    -0.0779449     0.0288378    -0.0565885     -0.230431     0.0602422     0.0275473     0.0262732    0.00706993    0.00127819    0.00313157    0.00268402   1.67768e-05   1.65228e-05   1.06885e-05  -4.79765e-05   1.60872e-05  -4.23195e-07   1.84125e-07   5.36995e-08  -5.26710e-09       0.00000       0.00000       0.00000       0.00000       0.00000       0.00000       1.16990       1.43013       1.56734       1.54772       1.43746       1.32129       1.09545      0.898401      0.706560      0.532685      0.386989      0.265048      0.177573      0.114476     0.0693500     0.0414112     0.0225690     0.0123042    0.00613705    0.00284512    0.00134869   0.000546656   0.000223157   8.23626e-05   2.70670e-05   8.42721e-06   2.21284e-06   4.92894e-07   8.94764e-08   1.20208e-08       0.00000       0.00000       0.00000       0.00000       0.00000       0.00000
  15  12 2481.1339    1.6102  0.9981 12.7012 -0.0014       2.83954  0.0167   0.0171   0.0308    0.0706   0.0000      0.383258   436.6804       7.23482       16.0292       1.57959      -7.09927     -0.221059       1.55217      -2.40560      -1.59416     -0.385305      0.218897     -0.358006      0.304606     0.0183446     0.0356833   0.000746248   -0.00115167     0.0108557   -0.00502716   -0.00373086   0.000431273  -0.000660336   0.000103115   3.80310e-05   5.66618e-05   8.20210e-06  -7.69908e-07  -6.54701e-07   1.22255e-08  -2.56978e-09       0.00000       0.00000       0.00000       0.00000       0.00000       0.00000       1.26902       1.62126       1.67061       1.70206       1.58356       1.43153       1.23310      0.993295      0.777588      0.594149      0.430935      0.294076      0.201223      0.125545     0.0785994     0.0448827     0.0252320     0.0134447    0.00661765    0.00320090    0.00141590   0.000620037   0.000240840   8.98887e-05   2.99069e-05   8.78710e-06   2.47589e-06   5.65882e-07   1.08282e-07   1.45098e-08       0.00000       0.00000       0.00000       0.00000       0.00000       0.00000
  15  13 2622.4954    2.1441  0.9106 13.2914 -0.0017       2.57691  0.0147   0.0235   0.0288    0.0670   0.0000      0.369344   440.1420       6.28518       16.2326       2.14031      -3.20345     -0.273370     -0.749543     -0.275723      0.526308      -1.30961      0.250741      0.434735    -0.0276776     -0.130017      0.122863    -0.0254013    -0.0355076    -0.0136437  -0.000749090    0.00240085   -0.00117359   0.000663171  -0.000271526   0.000141055  -9.81383e-06   5.98451e-06  -5.54344e-07  -7.92269e-08  -5.26312e-08  -2.48894e-09       0.00000       0.00000       0.00000       0.00000       0.00000       0.00000       1.19140       1.46543       1.53752       1.59293       1.47316       1.32931       1.12343      0.899057      0.699719      0.539865      0.387969      0.272038      0.177913      0.116181     0.0711423     0.0428306     0.0232571     0.0122797    0.00617510    0.00289777    0.00134729   0.000550695   0.000223424   8.09980e-05   2.64407e-05   8.08657e-06   2.09066e-06   4.94921e-07   9.15383e-08   1.25685e-08       0.00000       0.00000       0.00000       0.00000       0.00000       0.00000
  15  14 2764.2439    2.7008  0.8986 13.7621 -0.0006       2.04949  0.0148   0.0296   0.0277    0.0702   0.0000      0.372875   436.9974       10.4347       13.5846       1.08935      -2.43277      -3.72357      0.605775       1.34144       1.01717     -0.239509     -0.630095      0.143212     -0.114462     -0.233475    0.00602489     0.0526363    0.00283422   -0.00643363    0.00112145    0.00896596  -0.000995373   0.000412699   0.000198403   0.000102205  -2.15263e-05  -1.22290e-05   2.77720e-06   3.75156e-08   5.76134e-08  -2.19718e-08       0.00000       0.00000       0.00000       0.00000       0.00000       0.00000       1.19404       1.48267       1.61088       1.59236       1.46629       1.32928       1.12751      0.930132      0.715860      0.538667      0.394656      0.271276      0.180725      0.115811     0.0706754     0.0407425     0.0223611     0.0124791    0.00603516    0.00289118    0.00136333   0.000573823   0.000221942   8.33593e-05   2.72033e-05   8.32467e-06   2.23543e-06   5.02753e-07   9.20429e-08   1.23370e-08       0.00000       0.00000       0.00000       0.00000       0.00000       0.00000
  15  15 2905.8919    3.3525  0.9179 14.0477 -0.0026       1.22511  0.0150   0.0371   0.0284    0.0930   0.0000      0.346766   440.4484       6.42273       11.4338       1.35223      -2.33937      0.183688       1.96282     -0.606589      0.361074      -1.51137    0.00667674     -0.248258     0.0880090    -0.0159286     0.0671954   -0.00309240    -0.0419135     0.0228112   -0.00466024  -0.000511630   -0.00182369   7.64598e-05   0.000590979  -5.17654e-05   1.41294e-05   2.77033e-07  -7.27133e-07  -1.13309e-06  -1.76721e-07   8.86484e-09       0.00000       0.00000       0.00000       0.00000       0.00000       0.00000       1.18276       1.56210       1.57411       1.67213       1.48050       1.35921       1.15514      0.940621      0.720468      0.541612      0.396908      0.277234      0.182594      0.118731     0.0710987     0.0417558     0.0228570     0.0123193    0.00611731    0.00300274    0.00135080   0.000586433   0.000225854   8.29568e-05   2.71176e-05   8.45574e-06   2.21862e-06   5.22486e-07   1.01118e-07   1.47616e-08       0.00000       0.00000       0.00000       0.00000       0.00000       0.00000
  15  16 3047.2182    3.8769  0.9591 14.4459 -0.0012       1.75612  0.0158   0.0425   0.0295    0.0924   0.0000      0.362204   438.2493       12.0555       12.6001       2.56302     -0.227926     -0.732243      0.396826      0.375369     -0.196399      -1.39111      0.654213     -0.587497      0.166250     -0.167780     0.0881872    -0.0780060    -0.0306183   -0.00638759   -0.00699376  -0.000968796   -0.00108603   0.000611462  -0.000142240  -7.62308e-06  -1.69448e-05  -6.31545e-06  -1.12571e-07   3.73166e-07  -2.38360e-07   5.04542e-09       0.00000       0.00000       0.00000       0.00000       0.00000       0.00000       1.26159       1.56692       1.68007       1.71995       1.54870       1.40485       1.19295      0.956557      0.750392      0.562788      0.411144      0.278342      0.188279      0.122559     0.0726631     0.0426447     0.0241197     0.0128254    0.00651254    0.00303587    0.00139211   0.000596090   0.000240346   8.50385e-05   2.81140e-05   8.58913e-06   2.24370e-06   4.97608e-07   9.59188e-08   1.31638e-08       0.00000       0.00000       0.00000       0.00000       0.00000       0.00000
  15  17 3188.1730    3.8656  1.2038 14.6028 -0.0011       1.08024  0.0196   0.0400   0.0358    0.0881   0.0000      0.365375   439.7047       13.2738       13.9237       2.02682      -2.17452      -4.23919      -2.85194      -2.61319     -0.820350      -1.50262     0.0696490     -0.667278      0.305755     -0.397998     0.0305031    -0.0534376   -0.00695009     0.0120652    0.00728734   0.000380854    0.00196713  -0.000893063   2.33454e-05   3.72947e-05   1.72715e-05  -1.25485e-05  -5.03951e-07  -7.45441e-07   5.18706e-08   1.67467e-08       0.00000       0.00000       0.00000       0.00000       0.00000       0.00000       1.43989       1.78367       1.87124       1.89678       1.75161       1.57859       1.38407       1.12165      0.889172      0.666014      0.489118      0.339847      0.221385      0.140957     0.0885786     0.0509993     0.0283117     0.0149164    0.00747768    0.00363572    0.00166583   0.000706836   0.000271897   9.94102e-05   3.37671e-05   9.99240e-06   2.67130e-06   6.13122e-07   1.17925e-07   1.53358e-08       0.00000       0.00000       0.00000       0.00000       0.00000       0.00000
  15  18 3329.0334    3.4540  1.6327 14.3195 -0.0015      0.944038  0.0231   0.0310   0.0424    0.0642   0.0000      0.231368   441.0393       17.4274       9.02093       1.84897      0.903203      -2.92740      -1.52349      -4.14396    -0.0859028      -2.17348      0.329137     -0.192304    -0.0744917    -0.0240685     0.0355245    0.00144008    -0.0369077   -0.00723703   -0.00274918    0.00405733    0.00376636   -0.00191320   0.000537714   0.000274895   1.23302e-06   8.63740e-06   2.70129e-07  -2.69142e-07   9.74591e-09  -3.09163e-08       0.00000       0.00000       0.00000       0.00000       0.00000       0.00000       1.65131       2.11669       2.21762       2.23537       2.05595       1.90440       1.60956       1.33576       1.03049      0.782630      0.572736      0.397877      0.269350      0.166944      0.106331     0.0598224     0.0336625     0.0177667    0.00907650    0.00423216    0.00203668   0.000823809   0.000333787   0.000121381   4.18849e-05   1.22274e-05   3.44264e-06   7.69600e-07   1.43091e-07   1.97294e-08       0.00000       0.00000       0.00000       0.00000       0.00000       0.00000
  15  19 3470.2110    2.9283  2.4771 13.7698 -0.0005      0.836472  0.0297   0.0214   0.0515    0.0457   0.0000      0.133758   439.0945       19.0676       11.6976       4.96301      -2.61487       1.21414     -0.748899      -4.52408       1.24109      -2.82723      0.805262     -0.234542      0.131406     -0.263491     -0.269840   0.000867064     0.0398020     0.0162511    -0.0121646   -0.00670062    0.00321384   0.000597064  -0.000497802  -0.000158931   2.29522e-05   5.37310e-08  -3.41624e-06  -2.08608e-07  -1.83493e-08   5.24390e-09       0.00000       0.00000       0.00000       0.00000       0.00000       0.00000       2.13311       2.70610       2.82245       2.85677       2.67372       2.39163       2.06870       1.68198       1.33212      0.995381      0.733112      0.504111      0.335601      0.215795      0.130448     0.0781836     0.0424652     0.0227525     0.0113928    0.00552749    0.00246730    0.00105417   0.000413759   0.000153253   4.99867e-05   1.56844e-05   4.16269e-06   9.59757e-07   1.84652e-07   2.38491e-08       0.00000       0.00000       0.00000       0.00000       0.00000       0.00000
  15  20 3611.6832    2.4296  3.6706 13.1513 -0.0005      0.821581  0.0366   0.0149   0.0653    0.0360   0.0000     0.0815578   442.4176       19.7709       16.6871       7.28826       8.01126      -5.29075      -6.19281      -6.32312      0.544730      -3.77119     -0.571360     0.0683426      0.627477     -0.767786    -0.0199942      0.146503    -0.0391562    0.00647054   -0.00663395   -0.00112759    0.00313928   0.000765794  -0.000657165   0.000105285   7.42887e-06   1.61921e-05  -1.68701e-06   1.96132e-06  -2.22814e-07  -2.06451e-08       0.00000       0.00000       0.00000       0.00000       0.00000       0.00000       2.58763       3.29561       3.40140       3.48181       3.25366       2.95639       2.51701       2.06860       1.61817       1.21367      0.894546      0.617922      0.422682      0.266205      0.163432     0.0947786     0.0529008     0.0279704     0.0141769    0.00677968    0.00303867    0.00128896   0.000510076   0.000187103   6.27506e-05   1.90271e-05   5.27719e-06   1.19107e-06   2.27293e-07   3.03299e-08       0.00000       0.00000       0.00000       0.00000       0.00000       0.00000
  15  21 3753.0909    2.0451  5.2903 12.6453 -0.0014      0.570219  0.0446   0.0106   0.0831    0.0295   0.0000     0.0515767   440.2310       23.8420       13.4747       9.97279      0.326026      -1.64019       2.29758      -9.01505      -3.95558     -0.795103       2.66066     -0.841928     -0.481679    -0.0379580      0.434551     -0.181010    -0.0881481    -0.0292971     0.0233607   -0.00122344    0.00216549   -0.00211843  -0.000418525   8.18321e-05   3.53967e-05  -3.41403e-05   7.49996e-06  -2.15651e-07   2.82572e-07  -4.69835e-08       0.00000       0.00000       0.00000       0.00000       0.00000       0.00000       3.20079       4.08077       4.28951       4.32492       4.06625       3.62381       3.12245       2.53462       2.00103       1.49731       1.10515      0.756403      0.508978      0.325148      0.199696      0.116910     0.0654925     0.0343645     0.0175658    0.00831759    0.00380048    0.00159729   0.000641984   0.000230884   7.81601e-05   2.38114e-05   6.47103e-06   1.47489e-06   2.83363e-07   3.61949e-08       0.00000       0.00000       0.00000       0.00000       0.00000       0.00000
  15  22 3894.7265    1.7130  7.1267 12.4090 -0.0000      0.491563  0.0566   0.0083   0.1042    0.0242   0.0000     0.0394619   441.5476       19.9052       8.90875      -4.56752       7.28747      -10.1002      -2.30403      -10.3714      0.443951      -4.49469      0.587959     -0.432499     -0.486298     0.0211465     -0.197572     -0.117702    -0.0453422    -0.0490129     0.0222925    0.00697374   -0.00466039   -0.00150686   0.000779059  -0.000143966  -9.25743e-05  -1.40457e-05  -1.48308e-06  -4.25235e-07   2.65158e-07   1.01292e-07       0.00000       0.00000       0.00000       0.00000       0.00000       0.00000       3.90681       4.97484       5.22622       5.29311       4.96836       4.44333       3.84299       3.14875       2.50183       1.88638       1.37338      0.952886      0.637557      0.407251      0.250359      0.147563     0.0825185     0.0436643     0.0222058     0.0107251    0.00478041    0.00204853   0.000809446   0.000297206   9.99933e-05   3.04004e-05   8.19671e-06   1.89419e-06   3.57900e-07   4.57421e-08       0.00000       0.00000       0.00000       0.00000       0.00000       0.00000
  15  23 4036.3776    1.4325  9.2587 12.2140 -0.0011      0.399582  0.0719   0.0069   0.1333    0.0221   0.0000     0.0340206   438.8251       13.3610     -0.206947       7.02328       13.7409       7.91899       3.96951      -9.66197      -1.28493       1.03662       3.15045      -2.42526      0.193277       1.07068      0.194535     -0.308913    -0.0341316     0.0627521    -0.0386811    -0.0127760   -0.00916661    0.00187805  -0.000305677  -0.000469185  -2.15068e-05   1.88686e-05   3.21702e-06   1.34853e-06  -2.52249e-07   6.48597e-08       0.00000       0.00000       0.00000       0.00000       0.00000       0.00000       4.80245       6.20431       6.49466       6.53546       6.18647       5.56721       4.78846       3.87685       3.10565       2.33202       1.70670       1.19179      0.789028      0.512640      0.313246      0.185186      0.103218     0.0547959     0.0277913     0.0132127    0.00603761    0.00253940    0.00101670   0.000371786   0.000125909   3.87624e-05   1.02796e-05   2.39340e-06   4.53532e-07   5.75291e-08       0.00000       0.00000       0.00000       0.00000       0.00000       0.00000
  15  24 4178.3827    1.2256 11.9444 12.0465 -0.0001      0.371101  0.0948   0.0058   0.1727    0.0201   0.0000     0.0328814   436.4209       29.9183       22.5567       3.01813       3.23661      -6.66541      -6.25026      0.862909      0.503247      0.683820       1.78686      -3.49770    -0.0351714     -0.347036      0.254903     -0.139553     -0.149020     0.0228553    -0.0486163   -0.00231139    0.00292885  -0.000997068   0.000284823   1.73561e-05  -2.65882e-05   2.61295e-05  -2.07202e-06  -4.74162e-07  -5.10133e-07  -4.23886e-08       0.00000       0.00000       0.00000       0.00000       0.00000       0.00000       5.79448       7.50109       7.90525       7.95485       7.55860       6.75879       5.83831       4.80896       3.80885       2.86923       2.09316       1.47288      0.993622      0.640469      0.391263      0.227025      0.129642     0.0694001     0.0354084     0.0168469    0.00768444    0.00325978    0.00129758   0.000471642   0.000160887   4.87551e-05   1.31798e-05   3.04371e-06   5.66347e-07   7.18843e-08       0.00000       0.00000       0.00000       0.00000       0.00000       0.00000
  15  25 4320.2257    1.0301 14.9811 11.9837 -0.0007      0.252681  0.1331   0.0048   0.2259    0.0175   0.0000     0.0358634   433.9543       28.2965       3.45131      -14.0074      -2.86045      -10.9053       1.96023       2.41951      -4.15382      -1.90960       3.84128      -1.74429      0.986088     -0.418746      0.434485      0.304399    -0.0617252    -0.0721562     0.0466366   -0.00175281    -0.0142717   -0.00450317    0.00261643  -0.000130443  -0.000410938  -0.000119056  -4.41249e-06   5.80458e-06   5.87148e-10  -5.96225e-09       0.00000       0.00000       0.00000       0.00000       0.00000       0.00000       7.53228       9.68268       10.2508       10.2737       9.72603       8.79298       7.53568       6.24406       4.89150       3.76513       2.71873       1.92485       1.29028      0.823209      0.518058      0.299550      0.170610     0.0901666     0.0462096     0.0220492     0.0101380    0.00427709    0.00170691   0.000623136   0.000214193   6.32282e-05   1.71964e-05   3.94761e-06   7.10562e-07   9.15644e-08       0.00000       0.00000       0.00000       0.00000       0.00000       0.00000
  15  26 4461.9241    0.8313 17.4416 11.9215 -0.0015      0.112225  0.1836   0.0039   0.2788    0.0146   0.0000     0.0429706   425.9454       26.6108       10.8938       14.3378      -22.0416     -0.231505       7.58991      -7.25438      -8.41341      -6.12317       3.80616      -2.33592     -0.855764      0.167808     -0.840891     -0.652337     0.0510882    -0.0463816     0.0192112     0.0265909    -0.0225930    0.00231810    0.00495143   -0.00183010  -0.000426195   8.53844e-05  -8.77960e-06  -3.70199e-06   4.56407e-07  -2.45502e-07       0.00000       0.00000       0.00000       0.00000       0.00000       0.00000       9.26842       11.9158       12.7743       12.8400       12.0822       10.9110       9.40721       7.78191       6.15856       4.70906       3.44346       2.41384       1.63074       1.05429      0.655284      0.386819      0.219978      0.117608     0.0609509     0.0286663     0.0135224    0.00557858    0.00227642   0.000818158   0.000276993   8.28168e-05   2.21162e-05   4.99654e-06   9.08498e-07   1.15874e-07       0.00000       0.00000       0.00000       0.00000       0.00000       0.00000
  16   7 1783.3060    0.3556  0.2558 11.5088 -0.0026       12.7812  0.0075   0.0070   0.0145    0.0226   0.0000       1.67645   437.0996     -0.188760       14.1658     -0.403077      -2.42530      0.704264      0.437528     -0.345546    -0.0517698     -0.468683     -0.405635      0.122253     0.0842164   -0.00285537    -0.0596297    -0.0294399     0.0194223     0.0132087    0.00418014   -0.00145372  -0.000762524  -1.34156e-05   7.38648e-05   0.000211537   3.74571e-05  -8.16341e-06   3.86219e-06   1.49514e-06   4.33106e-07   1.41359e-08   2.05344e-08   1.61195e-09       0.00000       0.00000       0.00000       0.00000      0.690213      0.826967      0.879654      0.895071      0.851054      0.726893      0.663260      0.569161      0.464527      0.361371      0.266910      0.186488      0.125270     0.0782415     0.0504562     0.0319829     0.0190395     0.0103312    0.00523056    0.00292724    0.00140652   0.000630478   0.000269018   0.000112347   3.96901e-05   1.42923e-05   4.41861e-06   1.28933e-06   3.45558e-07   7.83426e-08   1.43403e-08   1.71831e-09       0.00000       0.00000       0.00000       0.00000
  16   8 1933.2031    0.5032  0.3951 11.4889 -0.0021       11.4823  0.0094   0.0079   0.0171    0.0302   0.0000      0.925230   437.9252       1.53636       11.8728      -1.69435      -1.22536     -0.379813      0.818086       1.30258     -0.318657     -0.817372      0.581243      0.310551   -0.00280318      0.145866    -0.0698307     0.0344518     0.0454628    -0.0135196    -0.0117431    0.00376717   0.000682958  -0.000378665   0.000398802   0.000129028  -5.72602e-05  -1.96124e-05   8.60289e-06   1.87973e-06   3.65055e-07  -6.86229e-08   1.91436e-08  -4.53290e-09       0.00000       0.00000       0.00000       0.00000      0.811704       1.01636       1.06810       1.12096       1.03758      0.937351      0.813191      0.660827      0.535840      0.394935      0.310645      0.212626      0.149182     0.0921446     0.0623416     0.0383406     0.0229349     0.0122782    0.00623919    0.00341950    0.00159318   0.000770641   0.000309169   0.000135162   4.71586e-05   1.74035e-05   5.50662e-06   1.56121e-06   4.29153e-07   8.61259e-08   1.78196e-08   2.27981e-09       0.00000       0.00000       0.00000       0.00000
  16   9 2081.7241    0.7179  0.5241 11.5807 -0.0014       9.22312  0.0102   0.0096   0.0202    0.0415   0.0000      0.605974   438.1059      0.882185       13.9544    -0.0939765      -1.16026      0.950372     -0.287333     -0.717927     0.0239575      0.161557      0.125165     -0.215432    -0.0201564     -0.196879    -0.0148462   -0.00288973    -0.0154887    0.00887964    -0.0101634   0.000213529   0.000119192  -0.000396233  -0.000203403   3.08026e-05  -8.54352e-05   1.04454e-05   1.95835e-06  -7.19882e-07  -3.88479e-07  -9.18275e-08  -4.77716e-08  -3.75390e-09       0.00000       0.00000       0.00000       0.00000      0.842877       1.08117       1.13836       1.16418       1.07650      0.971956      0.867798      0.688543      0.565657      0.431202      0.326615      0.226059      0.154715      0.101010     0.0641174     0.0399026     0.0233504     0.0126116    0.00684311    0.00340525    0.00165845   0.000785977   0.000328551   0.000138078   5.35403e-05   1.84000e-05   5.96267e-06   1.70704e-06   4.42725e-07   9.77290e-08   1.93865e-08   2.39498e-09       0.00000       0.00000       0.00000       0.00000
  16  10 2228.4863    0.9773  0.6893 11.9063 -0.0029       5.58406  0.0121   0.0119   0.0238    0.0592   0.0000      0.441987   437.0565       4.01655       9.35551      -1.81978     -0.342049      0.931854      0.233223     -0.577125      0.114566     -0.595785      0.600091    -0.0542805      0.106388     0.0573963      0.290108    -0.0807200    -0.0317471   -0.00959740   -0.00340098    0.00575091    0.00130116   0.000132777  -0.000520493  -0.000187262  -7.18257e-05   1.48513e-05   2.82987e-06  -1.66804e-06   2.95820e-07   1.54664e-08   2.83458e-08   7.43736e-09       0.00000       0.00000       0.00000       0.00000      0.980371       1.25777       1.34524       1.34046       1.24784       1.13995      0.984131      0.833771      0.663123      0.495127      0.378860      0.265863      0.181024      0.120394     0.0764728     0.0450008     0.0266004     0.0147344    0.00790371    0.00402260    0.00196711   0.000901490   0.000402587   0.000161246   6.05553e-05   2.11170e-05   7.06813e-06   2.09349e-06   5.42397e-07   1.16676e-07   2.15353e-08   2.79705e-09       0.00000       0.00000       0.00000       0.00000
  16  11 2372.7229    1.3334  0.8747 12.3551 -0.0009       4.22619  0.0144   0.0143   0.0272    0.0630   0.0000      0.395600   437.8236       4.25089       13.8476       2.66453      0.724748       1.59448      0.404832      -2.26029      0.709238     -0.745603     -0.243823     -0.702511      0.125288      0.207848      0.138968     0.0400286    -0.0428137    -0.0330059     0.0134343    0.00126350  -0.000834122   -0.00131239   0.000574131  -0.000298398  -2.86413e-05  -1.59619e-05  -7.59422e-06  -2.06391e-06   7.44278e-08  -2.64812e-07   1.10855e-08  -3.85784e-09       0.00000       0.00000       0.00000       0.00000       1.08333       1.37002       1.45134       1.45455       1.38568       1.27834       1.08920      0.900408      0.720375      0.564616      0.422349      0.295817      0.197829      0.133819     0.0839132     0.0529477     0.0306394     0.0171795    0.00906134    0.00450100    0.00218315   0.000994985   0.000440601   0.000178546   6.90933e-05   2.41013e-05   7.71948e-06   2.35072e-06   5.89133e-07   1.33172e-07   2.37878e-08   3.07752e-09       0.00000       0.00000       0.00000       0.00000
  16  12 2514.9401    1.7681  0.9276 12.8726  0.0004       2.52298  0.0151   0.0185   0.0279    0.0668   0.0000      0.364562   438.4174       5.25669       13.5686       1.61297      0.448593      0.400244      -1.00025      -2.05639       1.19317     -0.602384      -1.07686      0.284414    -0.0940006    -0.0226110      0.191610    -0.0112586    -0.0701647     0.0153752     0.0186767    0.00420631   -0.00231227   0.000251321   6.09921e-05   0.000269016  -9.95597e-06  -6.70276e-07  -5.57951e-06  -1.17386e-06  -5.60701e-07  -6.39296e-08   1.29995e-08   3.22259e-09       0.00000       0.00000       0.00000       0.00000       1.13641       1.43187       1.52983       1.54929       1.45140       1.29968       1.13382      0.951279      0.759099      0.580061      0.435527      0.306789      0.205933      0.137048     0.0871862     0.0524521     0.0311504     0.0173851    0.00905441    0.00474555    0.00228716    0.00103176   0.000462129   0.000187744   6.88806e-05   2.45057e-05   7.96841e-06   2.34402e-06   6.07896e-07   1.34854e-07   2.45886e-08   3.13033e-09       0.00000       0.00000       0.00000       0.00000
  16  13 2657.0619    2.2946  0.9152 13.4849 -0.0007       2.55122  0.0147   0.0242   0.0279    0.0645   0.0000      0.359398   440.8618       5.21202       13.5769       2.23222      -1.20718      -1.03487      0.720842      0.482681      0.590713     0.0857199      0.241941     -0.429667      0.207003    -0.0167307    -0.0705361    -0.0900287   0.000446778     0.0144474   -0.00470762   -0.00423354   0.000889698   0.000317799  -0.000549430  -6.30557e-05   2.98566e-05   1.06780e-05  -1.20507e-06   2.25595e-06  -2.41976e-07  -5.41336e-08   3.74017e-08  -6.20987e-10       0.00000       0.00000       0.00000       0.00000       1.14037       1.41120       1.48376       1.49539       1.44261       1.33097       1.10795      0.934465      0.738778      0.555892      0.425354      0.302839      0.209585      0.136284     0.0888189     0.0536350     0.0318573     0.0171937    0.00905606    0.00466725    0.00226293    0.00101714   0.000440244   0.000176909   6.59346e-05   2.33512e-05   7.83961e-06   2.27211e-06   6.06976e-07   1.27231e-07   2.30116e-08   3.02180e-09       0.00000       0.00000       0.00000       0.00000
  16  14 2799.6307    2.8858  0.8671 13.8552 -0.0012       2.15414  0.0138   0.0308   0.0263    0.0647   0.0000      0.350393   437.8876       7.78024       8.32378       1.39390      -2.09398      -1.69482      0.102897      -1.47225     -0.404114     -0.986906     -0.390503     0.0421142     0.0858620     -0.203253     0.0349768    0.00441819   0.000215443    0.00127605     0.0100043  -0.000721127   -0.00179742    0.00197944   0.000252387  -0.000106499   8.83712e-06  -4.41813e-06  -8.33674e-06  -5.08204e-06   9.36368e-08   4.52048e-08  -2.99248e-08   1.78394e-09       0.00000       0.00000       0.00000       0.00000       1.01033       1.28810       1.39963       1.38028       1.32733       1.19041       1.04633      0.837794      0.695968      0.524530      0.397897      0.275112      0.192033      0.126791     0.0784876     0.0498968     0.0296277     0.0159332    0.00846566    0.00446936    0.00216357   0.000966616   0.000418006   0.000176891   6.80734e-05   2.36412e-05   7.68184e-06   2.30213e-06   5.84959e-07   1.27766e-07   2.45816e-08   2.91847e-09       0.00000       0.00000       0.00000       0.00000
  16  15 2941.9185    3.4789  0.8465 14.4009 -0.0022       1.84785  0.0138   0.0387   0.0261    0.0659   0.0000      0.356865   438.9881       12.0797       11.0251       4.52481      -1.22611      -3.02883      0.135482     -0.414999      0.192229      -1.44274     -0.803212     -0.547645      0.284446     -0.276586     -0.170096     0.0122181     0.0427719    -0.0386095    0.00477774     0.0150345    0.00585153  -0.000310617   0.000209162  -3.76197e-05  -0.000125007   2.79913e-05  -2.71804e-07   3.34837e-06   6.81003e-07  -1.12882e-08   4.39020e-08   3.53087e-09       0.00000       0.00000       0.00000       0.00000       1.06993       1.32946       1.34239       1.43820       1.34936       1.23727       1.04427      0.874128      0.698306      0.536209      0.407215      0.283944      0.197593      0.129274     0.0838261     0.0507646     0.0306280     0.0165073    0.00880476    0.00450006    0.00214927   0.000977908   0.000412782   0.000170836   6.30929e-05   2.16863e-05   7.19202e-06   2.06393e-06   5.57105e-07   1.18056e-07   2.23851e-08   3.05759e-09       0.00000       0.00000       0.00000       0.00000
  16  16 3083.6126    3.8431  1.0017 14.6413  0.0002       1.43984  0.0159   0.0406   0.0306    0.0782   0.0000      0.394101   440.3256       12.4468       10.6795      0.666273    -0.0616922     -0.424458      -2.07571      -2.42005      0.899029     -0.547845     -0.732089     -0.678245     -0.200753     -0.149093      0.130728    -0.0459118    -0.0621928    -0.0193803    0.00794014    0.00861556   -0.00310130  -0.000712447  -2.76985e-06   0.000114991   3.71315e-05  -2.29900e-05  -6.16102e-06  -7.24380e-07  -1.07074e-06  -7.67549e-08   1.37944e-08   1.99030e-09       0.00000       0.00000       0.00000       0.00000       1.13263       1.46277       1.52023       1.57107       1.44044       1.35585       1.16366      0.954279      0.773080      0.599167      0.448585      0.314736      0.215307      0.143874     0.0920913     0.0552088     0.0331632     0.0181597    0.00983417    0.00491363    0.00234736    0.00110145   0.000470597   0.000198534   7.52998e-05   2.60817e-05   8.67724e-06   2.47847e-06   6.46223e-07   1.41528e-07   2.65842e-08   3.58660e-09       0.00000       0.00000       0.00000       0.00000
  16  17 3225.1036    3.8138  1.2322 14.6065 -0.0013      0.429942  0.0195   0.0382   0.0354    0.0860   0.0000      0.340806   441.2573       13.0382       13.6203       4.70339      -1.79516       2.51931    -0.0209023      -3.49858       1.55358     -0.528181     -0.249262     -0.383347   -0.00487569     -0.360889    -0.0203991     0.0117539    -0.0522517    0.00571272     0.0182185    0.00325171   -0.00116701    0.00114665  -2.51161e-05   0.000414905  -9.44566e-05   2.11786e-06   5.07586e-06  -4.16802e-06   1.91837e-06   2.06408e-07   1.20310e-08  -1.37535e-09       0.00000       0.00000       0.00000       0.00000       1.33989       1.72265       1.70609       1.80333       1.73741       1.56580       1.38229       1.12782      0.895185      0.677769      0.506225      0.370781      0.264037      0.178958      0.110263     0.0658922     0.0384577     0.0213275     0.0114998    0.00587386    0.00279822    0.00127816   0.000542610   0.000224025   8.42725e-05   2.92101e-05   9.52814e-06   2.81725e-06   7.40500e-07   1.69805e-07   3.18476e-08   4.09526e-09       0.00000       0.00000       0.00000       0.00000
  16  18 3366.5942    3.3496  1.8421 14.0326 -0.0015      0.816987  0.0236   0.0279   0.0435    0.0682   0.0000      0.175051   440.2127       16.5208       15.2902       6.78576     -0.886459      -1.33005     -0.214285      -3.50892       2.36463      -3.58564     -0.137786      -1.05108     0.0371664    -0.0617476      0.138653      0.104000    -0.0334092     0.0181820     0.0185133    0.00567700  -0.000867390    0.00308065    0.00111878  -0.000171069  -2.36763e-05  -1.16904e-05  -1.23803e-05  -3.03408e-06  -3.45762e-07   8.07458e-08   3.25031e-08  -1.09274e-08       0.00000       0.00000       0.00000       0.00000       1.64525       2.06370       2.20585       2.20436       2.11509       1.89353       1.64807       1.37530       1.09752      0.853950      0.625547      0.451441      0.308041      0.201363      0.129466     0.0789101     0.0459802     0.0256154     0.0138170    0.00694225    0.00340051    0.00156491   0.000675882   0.000271113   0.000104435   3.67348e-05   1.19469e-05   3.45334e-06   9.10862e-07   2.04299e-07   3.60518e-08   4.48104e-09       0.00000       0.00000       0.00000       0.00000
  16  19 3508.2228    2.7947  2.8121 13.5078 -0.0004      0.736092  0.0301   0.0190   0.0554    0.0470   0.0000      0.107456   439.5906       14.1183       13.7028       7.72542      -1.81232      -3.61251      -2.15733       1.12470       1.92488      -1.26230     0.0316212     -0.267329      0.951431      0.226444   -0.00747344     -0.195118      0.149206     0.0279546    -0.0281670    -0.0210160    0.00147086    0.00318464   -0.00141903   0.000607953  -2.80958e-05  -7.55237e-05  -1.72801e-05   1.02215e-05  -3.41933e-07  -1.32402e-07   1.71820e-08   3.03099e-09       0.00000       0.00000       0.00000       0.00000       2.09336       2.60902       2.73708       2.76405       2.60708       2.44079       2.09510       1.75797       1.40549       1.10114      0.811038      0.580346      0.402367      0.261574      0.167993      0.101954     0.0591180     0.0330920     0.0176070    0.00888998    0.00430375    0.00197267   0.000855254   0.000345548   0.000133171   4.74893e-05   1.52202e-05   4.41797e-06   1.16654e-06   2.57739e-07   4.54702e-08   5.92043e-09       0.00000       0.00000       0.00000       0.00000
  16  20 3650.1091    2.3236  3.9799 13.0395 -0.0016      0.608412  0.0371   0.0134   0.0677    0.0348   0.0000     0.0690192   441.2148       11.4454       8.51607       5.69956      -2.45913      -1.09021     -0.525680      -4.52712       1.14213      -1.72009     -0.818499      -1.90598      0.593744      0.187232      0.142310     -0.205106      0.120372     0.0368563    -0.0420314   -0.00786909    0.00282386    0.00397098   -0.00232112  -0.000176467   0.000265141   4.19811e-05  -5.10892e-06   1.40860e-05  -8.50373e-07  -1.88627e-07  -3.37048e-08  -4.67725e-09       0.00000       0.00000       0.00000       0.00000       2.50738       3.21306       3.37093       3.43240       3.22590       2.95473       2.57888       2.14147       1.74455       1.33045      0.987520      0.713303      0.486818      0.322417      0.204904      0.123139     0.0724720     0.0401787     0.0217563     0.0109891    0.00532242    0.00246806    0.00106035   0.000433705   0.000165717   5.85271e-05   1.93786e-05   5.61885e-06   1.45794e-06   3.28490e-07   6.00523e-08   7.52961e-09       0.00000       0.00000       0.00000       0.00000
  16  21 3792.1416    1.9641  5.7488 12.4961  0.0001      0.591627  0.0465   0.0096   0.0838    0.0288   0.0000     0.0444849   437.7002       14.2896       15.7214       4.69809      0.781078      -2.46870      -1.61207      -3.88048       1.65322      -4.71193     -0.810975     -0.157371     -0.167839     0.0564843      0.473213     -0.190693    -0.0872598     0.0102899     0.0199700    -0.0182613    0.00644004  -0.000736013    0.00296903    0.00118613  -2.14217e-05  -0.000159572   1.68658e-05   1.55285e-06   6.75530e-07  -2.77882e-07   4.27111e-08   1.77819e-08       0.00000       0.00000       0.00000       0.00000       3.08070       3.93054       4.16126       4.27160       4.05975       3.63944       3.18439       2.64778       2.11976       1.64158       1.21919      0.868829      0.595543      0.398148      0.255470      0.151929     0.0903757     0.0513706     0.0272756     0.0140616    0.00670237    0.00310806    0.00136066   0.000560389   0.000206851   7.38239e-05   2.39662e-05   6.97061e-06   1.83880e-06   4.15207e-07   7.53830e-08   9.35374e-09       0.00000       0.00000       0.00000       0.00000
  16  22 3934.0309    1.6474  7.8253 12.2493  0.0004      0.409022  0.0590   0.0075   0.1074    0.0239   0.0000     0.0348394   436.7803       24.6725       13.1945     -0.304090       10.6519     -0.788998      -4.69953      -7.97721       3.13602     -0.135478       2.25841      -1.05534      0.668648     -0.610601    -0.0424447    0.00260974     0.0318635    0.00426980   0.000886783    0.00852409    0.00146145   -0.00142973    0.00145885   0.000448824  -0.000134545  -1.22969e-05  -3.63003e-05   1.68432e-06  -8.97745e-08   5.25609e-07   1.12845e-07  -2.07264e-08       0.00000       0.00000       0.00000       0.00000       3.78872       4.87810       5.16189       5.25773       4.96904       4.53585       3.93691       3.25776       2.64802       2.04627       1.51926       1.08384      0.741412      0.489130      0.312900      0.191897      0.112743     0.0628503     0.0337108     0.0171419    0.00828890    0.00384817    0.00165309   0.000681352   0.000260546   9.24870e-05   3.01907e-05   8.82282e-06   2.29560e-06   5.15843e-07   9.40977e-08   1.17273e-08       0.00000       0.00000       0.00000       0.00000
  16  23 4076.4400    1.3678 10.3393 12.1458 -0.0007      0.442834  0.0776   0.0062   0.1437    0.0203   0.0000     0.0323052   441.6090       21.1670       11.5754       7.09018      -5.63157      0.152033       1.52545      -5.13015      -2.90651      -4.15062     -0.213167     0.0250336      0.421003      0.257055    -0.0871807      0.167849     0.0861431      0.132372     0.0356446    -0.0392886     0.0183572    0.00838968   -0.00207799   0.000305384  -0.000444565   6.43424e-05   1.33609e-05   8.80182e-06  -6.66134e-07  -1.23191e-07  -1.82149e-07   1.03853e-08       0.00000       0.00000       0.00000       0.00000       4.71647       6.11699       6.47825       6.56139       6.28918       5.69513       4.96213       4.12921       3.29935       2.58600       1.91757       1.37707      0.948099      0.625236      0.403111      0.248170      0.145198     0.0814361     0.0437103     0.0220121     0.0109356    0.00492047    0.00220912   0.000875536   0.000343434   0.000120495   3.91718e-05   1.14651e-05   3.01391e-06   6.76783e-07   1.20390e-07   1.49148e-08       0.00000       0.00000       0.00000       0.00000
  16  24 4218.3610    1.1633 12.8037 12.0431 -0.0009      0.234844  0.1021   0.0053   0.1827    0.0186   0.0000     0.0335070   438.2162       13.2094       9.41001      -9.48783      0.143746       7.68091       4.55079      -17.1698       11.5184     -0.634247       1.25103     -0.621599       1.80860    0.00388165     -0.212846     -0.125553   -0.00309809     0.0531084    -0.0820898     0.0284875     0.0154882    0.00317267   -0.00510035    0.00130972   0.000790049   0.000171155  -2.21050e-05  -1.23776e-05  -1.46310e-06  -3.34955e-07   3.14921e-07   2.55270e-08       0.00000       0.00000       0.00000       0.00000       5.74255       7.40147       7.91346       8.03293       7.59361       6.92728       6.06498       5.06476       4.10556       3.16362       2.36429       1.70500       1.17478      0.776392      0.499583      0.306832      0.178531      0.101740     0.0541239     0.0279207     0.0135525    0.00632614    0.00274075    0.00112232   0.000425948   0.000153568   4.92794e-05   1.44732e-05   3.73931e-06   8.28416e-07   1.48329e-07   1.82776e-08       0.00000       0.00000       0.00000       0.00000
  16  25 4360.4356    0.9626 15.5839 11.9880 -0.0007      0.127021  0.1427   0.0043   0.2332    0.0158   0.0000     0.0379307   429.9600       42.5857       3.41563      -9.63839       11.7881      -22.2643      -5.26764      -3.23533       3.89669      -1.17697    -0.0250868      -2.32868      -1.89085      -2.79959     0.0271622      0.334757      0.197240     0.0139641     0.0498177    -0.0660705    -0.0152962    0.00787464    0.00205370  -0.000767409  -0.000748909   0.000103415  -1.99530e-05   1.87648e-05  -1.57983e-06   6.34021e-07  -3.19442e-07  -4.79561e-08       0.00000       0.00000       0.00000       0.00000       7.28720       9.36629       10.0441       10.0864       9.77674       8.83161       7.73178       6.41030       5.22570       4.05707       3.06142       2.16451       1.51961       1.00806      0.648828      0.402146      0.235128      0.134542     0.0720809     0.0367933     0.0179361    0.00825679    0.00363005    0.00147564   0.000569192   0.000201982   6.44328e-05   1.90308e-05   4.92658e-06   1.06891e-06   1.91967e-07   2.29971e-08       0.00000       0.00000       0.00000       0.00000
  17   5 1493.4954    0.1421  0.0786 11.6208 -0.0161       29.9382  0.0059   0.0061   0.0095    0.0153   0.0000       15.8602   438.3612      0.614183       15.9888      -1.60186     -0.839060       1.04158     0.0230617     -0.353172     -0.115957     0.0266432     -0.112847     -0.195890    -0.0604379     0.0828799   -0.00564742     0.0595230    0.00556303     0.0103435   -0.00423478  -0.000577814   0.000616889   -0.00107408  -5.35812e-05   0.000497720   9.31839e-05   1.15591e-05  -1.41816e-07  -2.70146e-07  -4.04547e-07  -1.81965e-07   8.72810e-08   4.80044e-09  -5.62828e-09  -4.75907e-10       0.00000       0.00000      0.502714      0.562761      0.629193      0.747758      0.630060      0.550302      0.530362      0.441746      0.319261      0.239710      0.208610      0.146827      0.100367     0.0690344     0.0496404     0.0328524     0.0171808     0.0104862    0.00612943    0.00328250    0.00148041   0.000806995   0.000402146   0.000199061   7.72248e-05   2.98745e-05   9.44595e-06   3.16544e-06   9.09377e-07   2.55768e-07   6.67957e-08   1.33463e-08   2.60183e-09   3.44677e-10       0.00000       0.00000
  17   6 1657.0684    0.2587  0.1539 11.5746 -0.0046       21.0563  0.0072   0.0066   0.0117    0.0181   0.0000       3.87743   438.0937     -0.899091       14.7131      0.243716      -2.02674     -0.705816    0.00259538     -0.261360     -0.566348    0.00249231      0.228345     -0.152987    -0.0207180    -0.0627469    0.00459222     0.0427486     0.0220661    0.00491930  -0.000763766   -0.00105873   0.000529817  -0.000250265   0.000366448   4.80452e-05  -0.000139307  -5.83687e-06  -5.22731e-06  -2.96354e-06   1.68456e-06   5.25239e-07  -1.19764e-07  -2.30208e-09  -4.16469e-09  -2.30202e-10       0.00000       0.00000      0.573011      0.744552      0.809396      0.820082      0.849786      0.672250      0.642818      0.471960      0.449539      0.323534      0.234607      0.169412      0.123697     0.0882443     0.0563932     0.0351245     0.0180050     0.0129762    0.00695660    0.00423856    0.00205943   0.000925011   0.000494071   0.000168619   9.00567e-05   2.90106e-05   1.15611e-05   4.43543e-06   1.18554e-06   3.82791e-07   8.89442e-08   2.15987e-08   4.38365e-09   4.14323e-10       0.00000       0.00000
  17   7 1812.0151    0.3814  0.2797 11.5316 -0.0003       13.4944  0.0076   0.0071   0.0147    0.0227   0.0000       1.46788   438.5692     -0.439316       15.6267      -1.22106      -1.69454    -0.0327103     -0.443272   -0.00554243     -0.112879   -0.00954317     -0.469898    0.00907879     0.0822788     0.0579870    -0.0417066     0.0265286    -0.0337060   -0.00332792    0.00431707   -0.00626797   0.000187019  -0.000127666   0.000458071  -1.02507e-05  -4.92839e-05   3.92321e-05  -1.86115e-05  -5.35160e-06  -1.27115e-07   7.89004e-07   3.19029e-08   1.22315e-08   1.32849e-08   1.92270e-11       0.00000       0.00000      0.628655      0.762079      0.846238      0.802428      0.800952      0.745842      0.653274      0.541464      0.469204      0.351211      0.270527      0.206650      0.137791     0.0936086     0.0638178     0.0379057     0.0243738     0.0144972    0.00733871    0.00403356    0.00220376    0.00103771   0.000455684   0.000215428   9.11334e-05   3.36512e-05   1.22776e-05   4.65406e-06   1.49743e-06   3.99551e-07   9.72682e-08   2.10676e-08   3.76120e-09   4.17282e-10       0.00000       0.00000
  17   8 1963.3916    0.5312  0.4579 11.5517 -0.0023       10.7989  0.0097   0.0077   0.0191    0.0311   0.0000      0.809651   438.1580       1.79094       13.1473     -0.427368     -0.957766     -0.498624      0.484535    -0.0534189    -0.0666071    -0.0538637     0.0174322      0.267407     0.0263610     -0.171033    0.00852519   -0.00348474   -0.00429062    0.00514354    -0.0121853   -0.00287005    0.00521655   3.00222e-05   0.000126846   0.000526271  -2.81727e-05   5.08556e-06  -1.78072e-05   1.89072e-06  -1.65659e-06   5.45024e-07  -6.19304e-08  -1.78624e-08   7.24765e-09  -4.93183e-11       0.00000       0.00000      0.798042      0.997886       1.07732       1.07354       1.05488      0.924205      0.840348      0.694399      0.560007      0.439943      0.322391      0.237669      0.174329      0.117896     0.0755474     0.0463566     0.0292108     0.0165492    0.00888735    0.00494528    0.00265278    0.00128119   0.000575468   0.000248545   0.000107573   4.25698e-05   1.53905e-05   5.21373e-06   1.61402e-06   4.47279e-07   1.18622e-07   2.59714e-08   4.56137e-09   5.15413e-10       0.00000       0.00000
  17   9 2113.0905    0.7566  0.5995 11.6937  0.0006       7.82943  0.0108   0.0093   0.0216    0.0404   0.0000      0.564038   438.9325     -0.131349       13.7147     -0.626258      -2.09245      0.446941     -0.659055    -0.0837520     0.0684938     -0.487443    -0.0764739     -0.407648      0.252972   -0.00951215    -0.0644052     0.0251459    -0.0255311     0.0109080   -0.00137569    0.00797854   -0.00367800   -0.00212186    0.00182384   0.000645967  -6.86119e-05   8.07879e-05  -2.18095e-05  -2.71288e-06  -7.81659e-07   3.26773e-07  -7.38034e-08  -1.58479e-08   3.29795e-09  -5.07389e-10       0.00000       0.00000      0.815872       1.03921       1.08037       1.13981       1.04079      0.985221      0.869276      0.721606      0.593917      0.457302      0.354161      0.253129      0.183802      0.124152     0.0794585     0.0506936     0.0314835     0.0180728    0.00969770    0.00528132    0.00279138    0.00134968   0.000634213   0.000268115   0.000119031   4.61559e-05   1.69864e-05   5.67788e-06   1.76135e-06   5.01745e-07   1.24581e-07   2.60773e-08   4.95498e-09   6.43178e-10       0.00000       0.00000
  17  10 2260.4482    1.0607  0.7669 11.9652 -0.0003       5.63741  0.0130   0.0117   0.0245    0.0574   0.0000      0.427723   439.2961       2.62097       15.2292       1.20955      -1.32844     -0.977919      -1.02932       1.19966     -0.280359     -0.170171     -0.296438     -0.343384      0.364367      0.231449     0.0102338    -0.0366818     0.0283822    -0.0165745   -0.00210833   -0.00615033    0.00133305    0.00182701   0.000742614  -0.000202230  -0.000123984   6.15215e-05   1.61134e-06  -6.55230e-06   4.18632e-06   1.57433e-07  -3.31462e-07   2.26401e-08  -4.09993e-09   1.43310e-10       0.00000       0.00000      0.935706       1.20507       1.29137       1.33665       1.26849       1.15815       1.00012      0.834561      0.679628      0.515867      0.403741      0.288294      0.204432      0.139194     0.0927032     0.0579009     0.0352107     0.0207125     0.0117486    0.00618376    0.00321131    0.00156521   0.000714464   0.000332696   0.000134692   5.29542e-05   1.94683e-05   6.60542e-06   2.10752e-06   5.97297e-07   1.50337e-07   3.11712e-08   5.77368e-09   7.20307e-10       0.00000       0.00000
  17  11 2405.1434    1.4295  0.8658 12.5530 -0.0016       4.06296  0.0139   0.0151   0.0263    0.0627   0.0000      0.383858   439.2984       4.83598       13.0187      0.875406     -0.385097      -2.34284     -0.361056      -1.73558   -0.00337997     0.0715986      0.108084     -0.553859      0.119023     -0.136835     0.0579189     -0.111645     0.0455741   -0.00606511    -0.0247497   -0.00413071    0.00616890  -0.000490291  -6.05759e-05   5.80986e-05   2.85867e-05   4.81352e-05  -6.55508e-06   1.07912e-05   2.60533e-06  -1.82197e-07  -1.09373e-07   1.47123e-08  -1.97993e-09  -6.07002e-10       0.00000       0.00000      0.982054       1.24433       1.32410       1.36830       1.28859       1.18342       1.06291      0.866818      0.706410      0.538461      0.413965      0.305208      0.220086      0.146162     0.0986932     0.0619484     0.0370159     0.0214923     0.0121290    0.00642749    0.00328581    0.00162413   0.000773143   0.000343020   0.000141443   5.52867e-05   2.05695e-05   7.02738e-06   2.15033e-06   5.94830e-07   1.52237e-07   3.22596e-08   6.04417e-09   7.39227e-10       0.00000       0.00000
  17  12 2548.2137    1.8643  0.9332 13.1296 -0.0030       2.65787  0.0148   0.0192   0.0277    0.0621   0.0000      0.371345   440.5297       5.22157       13.0067       1.71015      -1.78027      -1.63371     -0.750297      0.341252     -0.175883      -1.83241     -0.146497     -0.289174     -0.363222     -0.244290     -0.104404    -0.0358264    -0.0948840    -0.0405642    -0.0415560   -0.00849448  -0.000854033   -0.00191987   0.000593392  -7.63432e-05  -3.70588e-05   1.69433e-05   1.30094e-06   8.44708e-06  -4.93899e-07   9.60257e-07  -1.48237e-08   2.31739e-08  -2.40991e-09   1.04488e-09       0.00000       0.00000       1.06646       1.34429       1.48280       1.46610       1.42149       1.32594       1.12611      0.923739      0.750160      0.571282      0.432990      0.319432      0.228338      0.158068      0.101361     0.0648412     0.0398662     0.0225151     0.0126688    0.00680141    0.00342327    0.00172425   0.000777953   0.000347140   0.000140626   5.87827e-05   2.11737e-05   7.29153e-06   2.33899e-06   6.65817e-07   1.61469e-07   3.40792e-08   5.91153e-09   7.16462e-10       0.00000       0.00000
  17  13 2691.1588    2.4176  0.9175 13.4926  0.0000       2.10525  0.0142   0.0245   0.0272    0.0639   0.0000      0.351591   438.8730       7.83010       14.6257       2.47791       1.29732      0.400447      -2.55367      -1.98735      0.407625      -1.48359      0.443534     -0.522607     -0.173993     0.0241645     0.0607336    -0.0201784     0.0225501   -0.00303181   -0.00740593    0.00264844    0.00149884   -0.00271360   0.000488386   0.000741802   7.91888e-05  -1.27315e-05  -1.20131e-05   5.94748e-06  -2.21839e-07   3.40947e-09   2.79552e-07   4.30988e-08  -7.42532e-10   7.04437e-10       0.00000       0.00000      0.995689       1.24961       1.31444       1.37785       1.27793       1.21261       1.04143      0.870070      0.726653      0.573597      0.423312      0.311956      0.223602      0.148264     0.0977955     0.0634137     0.0373190     0.0219851     0.0127614    0.00662746    0.00345960    0.00165404   0.000794644   0.000337308   0.000140819   5.41050e-05   2.15686e-05   7.14685e-06   2.19884e-06   6.15188e-07   1.52087e-07   3.24591e-08   5.79736e-09   7.67729e-10       0.00000       0.00000
  17  14 2834.4480    3.0589  0.8672 14.0231 -0.0011       1.86121  0.0131   0.0323   0.0261    0.0632   0.0000      0.351447   438.8720       8.66405       14.3698       3.31238      -1.62744     -0.679633     -0.330886     -0.885093     -0.780328      -1.29904     -0.572319     -0.469943      0.248038     -0.146031     0.0151265      0.111213    -0.0301908     0.0310353   -0.00956809   -0.00297571    0.00249094  -0.000316250  -6.69114e-05   3.97053e-05  -3.72865e-06   4.17936e-05   1.00700e-05   5.45223e-06   4.76177e-08   3.10850e-07  -6.60960e-08  -4.82729e-08   1.10915e-08   9.01825e-10       0.00000       0.00000      0.962332       1.20574       1.29500       1.32215       1.18664       1.15175      0.993409      0.859334      0.698845      0.554334      0.411183      0.303834      0.212987      0.143622     0.0935160     0.0587580     0.0347094     0.0204901     0.0114261    0.00616648    0.00313091    0.00155684   0.000717849   0.000326930   0.000133509   5.36244e-05   1.96944e-05   6.83430e-06   2.08509e-06   5.87539e-07   1.42966e-07   3.04479e-08   5.18841e-09   7.11784e-10       0.00000       0.00000
  17  15 2977.3577    3.6151  0.9239 14.2761 -0.0008       1.12988  0.0142   0.0368   0.0263    0.0700   0.0000      0.345420   439.2292       9.10945       12.2849       2.12721       1.02296       1.68089      -1.16049      -1.93308      -1.67405      -1.68702     -0.287468     -0.671856      0.203914     0.0903416      0.100510    -0.0614285     0.0389341    0.00131718     0.0145096   -0.00784487  -0.000996827   -0.00148904  -0.000535471   0.000460855  -0.000167932  -8.21638e-06   1.22430e-05   8.64818e-06  -6.84430e-07  -1.20451e-06   1.22945e-07  -1.58258e-08  -1.61166e-09   1.52612e-11       0.00000       0.00000       1.00950       1.27583       1.29956       1.37134       1.28354       1.20823       1.05486      0.899218      0.724593      0.551322      0.422174      0.315941      0.225237      0.154122      0.100325     0.0630379     0.0386927     0.0217249     0.0121571    0.00651284    0.00334998    0.00167377   0.000772725   0.000339888   0.000139084   5.52708e-05   1.98238e-05   6.70673e-06   2.15273e-06   6.00276e-07   1.50127e-07   3.20943e-08   5.78609e-09   7.67598e-10       0.00000       0.00000
  17  16 3119.5314    3.8827  1.0424 14.6842 -0.0013      0.961660  0.0160   0.0391   0.0305    0.0726   0.0000      0.319710   438.2188       10.7195       13.2830       4.20984      -3.78694      -1.37760      0.848751      -1.85453     -0.975421      -1.95498      -1.25045     -0.837751     -0.536312      0.212659    -0.0259106    -0.0142211    0.00655426    0.00270382     0.0102736    0.00448496   -0.00487617  -0.000557264    0.00124159   0.000247397   6.61879e-05  -8.49645e-05   1.13398e-05   9.34442e-07  -1.89067e-07  -3.41097e-07   1.23805e-07   2.13528e-08  -6.51582e-09   1.34564e-09       0.00000       0.00000       1.10117       1.37111       1.45806       1.47301       1.36908       1.29418       1.12368      0.976868      0.808782      0.647303      0.481674      0.359584      0.239885      0.164738      0.105262     0.0689655     0.0404660     0.0244483     0.0133735    0.00722986    0.00365863    0.00183721   0.000823256   0.000387104   0.000152408   6.16429e-05   2.23092e-05   7.86842e-06   2.38799e-06   6.97075e-07   1.61663e-07   3.67116e-08   6.10119e-09   8.09665e-10       0.00000       0.00000
  17  17 3261.6343    3.6471  1.4291 14.5105  0.0001       2.04546  0.0204   0.0333   0.0371    0.0687   0.0000      0.285000   438.0586       12.6494       14.9167       5.72452      0.696984      -2.02419      -1.12882      -3.03198      0.205394    -0.0233169      0.214982     -0.756690    -0.0939890     -0.206898    -0.0201810     -0.107469    0.00429671    0.00363033    -0.0257404   -0.00479738    0.00462668  -0.000580601   0.000449710  -1.64310e-05  -7.49691e-05  -2.45915e-05   1.46303e-05   3.16626e-06  -3.71842e-06  -3.12314e-07   3.00610e-07  -2.52128e-08   1.46643e-08   1.24352e-09       0.00000       0.00000       1.32172       1.70777       1.75293       1.81830       1.75709       1.60210       1.39614       1.18072      0.969209      0.745260      0.568176      0.421755      0.295969      0.202674      0.130495     0.0841189     0.0519446     0.0293348     0.0166208    0.00876927    0.00460042    0.00224689    0.00105174   0.000451442   0.000188165   7.37094e-05   2.74039e-05   9.06844e-06   2.98057e-06   8.42588e-07   2.09479e-07   4.59918e-08   8.20414e-09   1.02227e-09       0.00000       0.00000
  17  18 3403.5820    3.2425  2.0598 13.9628  0.0002      0.412917  0.0251   0.0253   0.0454    0.0616   0.0000      0.174528   439.6041       17.2297       12.3030       2.79881      -1.92250      -3.26536      -1.58468      -2.09539     -0.244025     -0.977208     -0.139578      -1.11811     -0.151084     -0.567973    -0.0567783     0.0334365    0.00908175    -0.0185183     0.0353882   -0.00733658   -0.00263864   -0.00294386    0.00145713   0.000301397  -0.000199098  -3.02757e-05   4.40809e-05   3.54558e-05   5.14985e-06  -1.19696e-06  -4.38507e-07   8.76723e-10   1.40739e-09  -7.06423e-10       0.00000       0.00000       1.61485       2.05209       2.13102       2.20759       2.06693       1.92086       1.69231       1.45441       1.22610      0.928750      0.716128      0.525528      0.371274      0.253464      0.162944      0.103195     0.0628188     0.0367557     0.0199963     0.0110609    0.00571463    0.00283894    0.00130149   0.000572202   0.000239006   9.40167e-05   3.38923e-05   1.18993e-05   3.72069e-06   1.06876e-06   2.59086e-07   5.50123e-08   1.00628e-08   1.26020e-09       0.00000       0.00000
  17  19 3545.7602    2.6946  3.0501 13.3773 -0.0002      0.554406  0.0310   0.0174   0.0564    0.0466   0.0000     0.0886482   437.8201       19.1711       13.2203       6.05905     -0.956126      -5.79187      -2.65450      -3.13071     -0.105268      -1.28781     -0.980164     -0.690754      0.144741   -0.00719970     -0.136227     -0.109859     0.0293101    -0.0324444  -8.42518e-05    -0.0230767   -0.00145075    0.00535425   -0.00106714   0.000349259   0.000360818  -0.000104600  -2.32039e-05  -1.32816e-05   2.32661e-06  -1.40646e-07  -3.40469e-07   1.64192e-08   1.60820e-08   1.06383e-09       0.00000       0.00000       2.00620       2.56734       2.72629       2.75633       2.59825       2.40911       2.13878       1.80952       1.49575       1.15545      0.887717      0.644502      0.456341      0.310871      0.203924      0.127780     0.0757935     0.0448892     0.0251105     0.0136275    0.00685988    0.00340665    0.00158680   0.000713443   0.000294753   0.000117051   4.26044e-05   1.48460e-05   4.58615e-06   1.31865e-06   3.28117e-07   6.99668e-08   1.24926e-08   1.52028e-09       0.00000       0.00000
  17  20 3688.2507    2.2635  4.5052 12.7354  0.0002      0.587131  0.0383   0.0119   0.0694    0.0359   0.0000     0.0542094   439.3694       20.3672       12.1995       4.44552      -8.58780       1.57981     -0.238460     -0.810150       1.76252      -1.75242     -0.228354     -0.736817     -0.810131     -0.171346    -0.0967020     -0.160143     -0.114490    -0.0541030     0.0221090   0.000225206    0.00602034  -0.000682761    0.00132357   3.54527e-05  -0.000770454  -0.000159767  -8.71142e-06  -2.95395e-05   8.22188e-06  -5.72303e-07   5.13652e-07   2.94056e-08  -5.95284e-08  -9.51811e-10       0.00000       0.00000       2.42344       3.09099       3.28536       3.38442       3.23467       2.95909       2.60537       2.21270       1.81280       1.39957       1.07609      0.793624      0.554910      0.378781      0.246040      0.158162     0.0958243     0.0562115     0.0308205     0.0167529    0.00862958    0.00427725    0.00199466   0.000879142   0.000367399   0.000143744   5.23311e-05   1.81620e-05   5.66789e-06   1.64988e-06   4.08415e-07   8.91836e-08   1.57904e-08   1.90989e-09       0.00000       0.00000
  17  21 3830.6653    1.8887  6.2704 12.4492 -0.0001      0.532670  0.0478   0.0088   0.0886    0.0264   0.0000     0.0399102   438.1024       19.1689       13.3674       7.86875      -1.21522      -3.63454       2.14695     -0.282752     -0.286690     -0.795815     -0.221192      0.370937      0.303917     -0.329779      0.156209     0.0725653     -0.128728    -0.0380457     0.0329232    0.00411783    -0.0187509   -0.00173590    0.00104749    0.00162654   0.000372680   2.81183e-05  -4.12015e-05   2.82686e-05  -5.81418e-07  -1.34368e-06   4.11542e-07  -5.14320e-08  -5.69663e-08   2.05481e-10       0.00000       0.00000       2.96238       3.77785       4.00260       4.14389       3.96881       3.64682       3.21848       2.71609       2.23214       1.74456       1.32758      0.982963      0.687566      0.472161      0.307740      0.196770      0.118842     0.0696520     0.0389227     0.0209121     0.0107389    0.00528632    0.00246839    0.00109423   0.000454627   0.000179135   6.59884e-05   2.26464e-05   7.12867e-06   2.04869e-06   5.09862e-07   1.12757e-07   1.98398e-08   2.40164e-09       0.00000       0.00000
  17  22 3973.1169    1.5814  8.5550 12.1967  0.0000      0.417690  0.0620   0.0068   0.1133    0.0218   0.0000     0.0325552   442.0729       17.1578       11.4048       16.1493       2.20023      -6.94684      -2.30738       2.74056       5.42390      -2.35664      -2.14118      0.204789       1.02385      -1.30828     -0.629322      0.259137      0.163467     -0.113898     -0.106953    0.00699122    0.00727383    -0.0116268   -0.00225971    0.00115283  -0.000369366  -0.000274389   8.79223e-05   4.44907e-05   8.14099e-06  -9.51132e-07  -3.63265e-07  -2.58081e-07  -1.50491e-09  -4.82461e-09       0.00000       0.00000       3.69326       4.79895       5.08327       5.22244       4.98632       4.57718       4.03527       3.42870       2.79368       2.19010       1.66820       1.21370      0.870646      0.591198      0.389439      0.243707      0.149525     0.0865324     0.0491360     0.0262933     0.0136694    0.00668157    0.00312851    0.00138330   0.000582517   0.000229296   8.50131e-05   2.87029e-05   9.13721e-06   2.57925e-06   6.61753e-07   1.41622e-07   2.49670e-08   3.03795e-09       0.00000       0.00000
  17  23 4115.7581    1.3170 11.0738 12.0843 -0.0005      0.354253  0.0814   0.0057   0.1484    0.0193   0.0000     0.0307470   436.8212       20.3077     -0.253082       3.94621      -10.6046      -10.9073       5.43729       4.57645       3.89193     -0.488043      -1.94126     0.0859440      -1.55576     -0.742148     -0.339827      0.131278      0.190162     -0.149974     -0.135308     0.0417705     0.0150929   3.21181e-06    0.00244201   -0.00152927  -0.000531958   0.000285330   0.000153564   8.77170e-06  -6.03865e-06   1.90410e-06  -3.61532e-07   8.49625e-08   5.71133e-08  -5.50731e-09       0.00000       0.00000       4.56222       5.90069       6.28148       6.36691       6.14286       5.62907       5.01008       4.26386       3.49374       2.77102       2.11015       1.54301       1.09028      0.749149      0.489741      0.311973      0.187438      0.111527     0.0624299     0.0337138     0.0173781    0.00847766    0.00399794    0.00176827   0.000750562   0.000293207   0.000108824   3.72640e-05   1.15982e-05   3.35424e-06   8.38178e-07   1.82202e-07   3.14274e-08   3.75394e-09       0.00000       0.00000
  17  24 4258.2244    1.1045 13.4833 12.0336 -0.0007      0.275869  0.1097   0.0049   0.1909    0.0173   0.0000     0.0335663   432.1379       17.7408       23.2290       7.42567       8.39781      -2.06240      -1.47881       5.23109       5.82470      -5.63167      -4.07552      -1.83872       1.13330      0.289460      0.160610     -0.264325    -0.0570243     -0.165839      0.109492   -0.00321884   -0.00143389    0.00353695   -0.00615332    0.00362322    0.00173048  -0.000344791   5.00270e-05  -0.000111078  -8.24133e-06   1.38193e-06  -6.89860e-07  -4.39471e-08  -4.24371e-08  -1.42686e-09       0.00000       0.00000       5.66955       7.35237       7.91182       8.00181       7.70775       7.15378       6.23618       5.34389       4.35515       3.42877       2.62910       1.92028       1.37479      0.935096      0.616138      0.394696      0.238996      0.141168     0.0790726     0.0430615     0.0219971     0.0109268    0.00514355    0.00227112   0.000954480   0.000378790   0.000139465   4.81391e-05   1.49224e-05   4.29786e-06   1.07745e-06   2.27974e-07   3.91819e-08   4.74731e-09       0.00000       0.00000
  17  25 4400.9631    0.8911 16.3869 11.9755  0.0005      0.197711  0.1570   0.0039   0.2487    0.0147   0.0000     0.0410247   447.9577       19.3785       7.50765       5.32473      -5.13497      -6.01409       8.10750      -5.84094      -1.49847       2.47512     -0.494093      0.909674       2.23257       1.12231       1.13817     -0.115403     -0.374203     0.0593630      0.177513     0.0523714    0.00737445    -0.0244710    0.00685412   -0.00324635   0.000109522  -0.000730979  -0.000120239   2.51749e-05  -3.11904e-05   2.74832e-06  -1.48199e-08  -5.21853e-08   3.67834e-08   3.51647e-10       0.00000       0.00000       7.35602       9.53185       10.2464       10.4398       10.1246       9.21925       8.22585       6.88964       5.71802       4.51069       3.46203       2.53110       1.80629       1.23959      0.816030      0.526327      0.320184      0.189248      0.107312     0.0580974     0.0297287     0.0147588    0.00691411    0.00307824    0.00128504   0.000513570   0.000189309   6.46478e-05   2.00845e-05   5.73315e-06   1.42228e-06   3.03429e-07   5.27133e-08   6.15042e-09       0.00000       0.00000
  18   6 1683.6894    0.2666  0.1728 11.5612 -0.0037       24.7744  0.0080   0.0063   0.0120    0.0184   0.0000       3.54997   439.0559     -0.891001       15.5792       1.02916      -2.64212       1.12420     -0.604988      0.514248      0.800950      0.158471      0.301060   -0.00129265     0.0794177    -0.0497401     0.0250653    -0.0149211   0.000501407    0.00825978    -0.0155536    0.00914436   -0.00167656  -0.000322843  -0.000775444   0.000423936  -0.000143935  -2.07411e-05   1.47681e-06   4.38651e-06   1.77599e-06   2.32712e-07   2.83361e-07  -4.17194e-08   1.07221e-09  -2.26910e-09  -2.81576e-10   2.80536e-11      0.815327       1.03946      0.998750      0.889329      0.689889      0.596268      0.660627      0.744085      0.712181      0.583654      0.453634      0.325518      0.215807      0.131731     0.0762809     0.0460946     0.0284892     0.0161915    0.00866326    0.00464804    0.00250652    0.00147406   0.000748544   0.000372304   0.000153318   6.29663e-05   2.21893e-05   8.75603e-06   2.79380e-06   9.58017e-07   2.85151e-07   7.98315e-08   2.01404e-08   4.11929e-09   7.36744e-10   9.75741e-11
  18   7 1840.0387    0.4077  0.3424 11.5160 -0.0013       14.9665  0.0087   0.0067   0.0166    0.0241   0.0000       1.23756   438.7894     0.0940396       13.8260       1.07864      -2.34696     -0.135303       1.32747     0.0509930      0.348040     0.0893784     0.0555827      0.372091    -0.0788206     -0.131869      0.169926   -0.00660935   -0.00594485   -0.00544572     0.0141340    -0.0108653  -0.000401835   0.000428483  -7.19396e-05   0.000205302   0.000100239   9.31601e-06  -4.78781e-06   1.63723e-05  -1.40544e-06  -6.48384e-08   6.72227e-07  -1.85748e-08   1.80043e-08  -6.29075e-09   1.14634e-09   1.25024e-10      0.627796      0.869479      0.899720      0.907064      0.930158      0.781831      0.764258      0.603631      0.522792      0.403158      0.318672      0.230981      0.165203      0.123581     0.0770258     0.0519476     0.0326176     0.0185766     0.0119668    0.00605542    0.00350168    0.00185565   0.000857821   0.000421413   0.000183026   8.38807e-05   3.10913e-05   1.30665e-05   4.54642e-06   1.31911e-06   4.67746e-07   1.29047e-07   3.07991e-08   7.15128e-09   1.31658e-09   1.35308e-10
  18   8 1992.9271    0.5801  0.4658 11.5243 -0.0010       9.45278  0.0094   0.0080   0.0183    0.0331   0.0000      0.708644   438.5779      0.149786       13.9760      0.163640      -2.56305      0.104958       1.67726     -0.287630    -0.0922858      0.236445      0.455183     -0.576018      0.153376     -0.205159    -0.0796469    -0.0116241    -0.0647669    -0.0355546     0.0150903   -0.00838907   -0.00345067    0.00241110   0.000970546   0.000721973  -7.34135e-05  -0.000276555  -5.44062e-05   4.01895e-05   1.47494e-06  -3.63930e-09  -4.42633e-07   9.41854e-08   1.07541e-08   2.90013e-09  -1.25675e-09  -2.27870e-10      0.721941      0.875252      0.967729      0.991030      0.900825      0.855783      0.796539      0.670444      0.545429      0.445385      0.333181      0.248770      0.188533      0.128294     0.0874274     0.0542640     0.0353186     0.0209993     0.0118129    0.00647263    0.00361615    0.00191883   0.000944954   0.000443904   0.000196482   8.82428e-05   3.57366e-05   1.38018e-05   4.84533e-06   1.56309e-06   4.50967e-07   1.15814e-07   3.03467e-08   6.02526e-09   1.03736e-09   1.25740e-10
  18   9 2143.8187    0.8151  0.6080 11.8048 -0.0012       7.59889  0.0108   0.0097   0.0203    0.0401   0.0000      0.523219   438.1708       2.26248       15.3648       1.75245      -1.68809      -1.42272      0.743330      0.133532      0.729103      0.409000     -0.215209     -0.224795    -0.0322357     0.0272050    -0.0890223    -0.0354178    -0.0283534    0.00249768    0.00627151   -0.00821244     0.0104480   -0.00195985   0.000870764   0.000672353   0.000473969   8.37853e-06  -7.89424e-06   9.09511e-06   3.60102e-06  -1.44274e-07   6.67467e-07   2.47031e-08   2.31206e-08  -8.04079e-10   9.75348e-10  -6.95835e-11      0.785646      0.987952       1.04851       1.05815       1.02096      0.955966      0.844965      0.720325      0.608796      0.492940      0.386966      0.281853      0.198861      0.138883     0.0927307     0.0598839     0.0380791     0.0232651     0.0138703    0.00733762    0.00417151    0.00212215    0.00101500   0.000474958   0.000213985   9.52726e-05   3.71659e-05   1.42257e-05   5.17876e-06   1.62840e-06   5.18020e-07   1.39093e-07   3.36697e-08   6.97795e-09   1.21137e-09   1.44487e-10
  18  10 2291.7516    1.1401  0.7563 12.1378 -0.0006       5.38120  0.0122   0.0124   0.0236    0.0551   0.0000      0.407175   439.5009       5.08084       13.3967     -0.197955      -1.31020      0.737789     -0.447012     -0.721371      0.619179     -0.248117      0.162399      0.427759     -0.255613     0.0996486     0.0612296     0.0343084    -0.0249695    0.00931593   -0.00826738    0.00229888    0.00215203   -0.00263102    0.00158546   0.000808281   0.000200963   0.000146194  -1.24208e-05   1.94476e-06  -1.22510e-06  -2.10835e-06  -1.14979e-07   1.92129e-07   2.71144e-08  -3.08485e-10   9.30250e-10   1.69508e-10      0.837934       1.05917       1.14230       1.17381       1.11858       1.03160      0.906993      0.784497      0.670950      0.527754      0.413373      0.298809      0.218610      0.151793     0.0982040     0.0652416     0.0417755     0.0248321     0.0144351    0.00845414    0.00448258    0.00230683    0.00118106   0.000561159   0.000240381   0.000102648   4.27322e-05   1.63680e-05   5.66339e-06   1.87270e-06   5.71158e-07   1.59793e-07   3.78702e-08   7.73861e-09   1.37616e-09   1.62640e-10
  18  11 2436.9578    1.5136  0.9463 12.6862 -0.0010       3.54643  0.0149   0.0152   0.0276    0.0621   0.0000      0.380497   439.0701       1.65558       14.2005     -0.746656      -1.00984       1.43045      -1.64240      -1.84940       1.28331       1.13234      0.431980     -0.230327    -0.0507198     -0.122307    0.00152349     0.0804478     0.0331602    -0.0604822     0.0226026    -0.0126632   -0.00388526   0.000382822  -0.000428674   0.000138533   3.79705e-05  -0.000160947  -6.40496e-07  -1.26519e-05   8.57691e-06   1.35245e-06  -6.48201e-07  -1.04930e-07  -2.24085e-08   4.79776e-09   2.40417e-09  -3.58255e-10      0.978057       1.26123       1.33219       1.37928       1.31994       1.21374       1.06630      0.917577      0.761710      0.613133      0.468515      0.353068      0.247395      0.172767      0.114935     0.0760457     0.0475042     0.0290122     0.0170315    0.00951086    0.00516259    0.00261953    0.00131224   0.000621912   0.000276049   0.000118973   4.75105e-05   1.78807e-05   6.48530e-06   2.11577e-06   6.48931e-07   1.77712e-07   4.26640e-08   9.27783e-09   1.56120e-09   1.91218e-10
  18  12 2580.9656    2.0152  0.8875 13.2939 -0.0005       3.21215  0.0136   0.0206   0.0256    0.0568   0.0000      0.357346   436.3978       4.92082       14.9331      0.109811      -1.00409      -1.22687      0.268625      -3.76344       1.29110     -0.457605     -0.287673     -0.178292    0.00571148    -0.0352165      0.202557     0.0430746    -0.0351709    -0.0305732     0.0240705     0.0150550   -0.00872491   -0.00150240   -0.00114932  -0.000538404   0.000519724  -0.000227888  -5.21039e-05   8.79644e-06  -4.64739e-06  -6.49981e-06  -9.98278e-07   3.07671e-07   5.26469e-08   1.40109e-08  -1.83794e-09   2.66897e-10      0.922813       1.15793       1.20978       1.29273       1.20319       1.10786      0.987694      0.884037      0.718867      0.573281      0.445155      0.333220      0.240691      0.164078      0.108997     0.0726250     0.0455584     0.0273841     0.0160740    0.00894003    0.00479957    0.00253213    0.00126935   0.000599351   0.000276932   0.000112907   4.57460e-05   1.72630e-05   6.07669e-06   1.96113e-06   5.91938e-07   1.65049e-07   4.02019e-08   8.34108e-09   1.42810e-09   1.81108e-10
  18  13 2724.8191    2.5441  0.8856 13.7715 -0.0005       1.77265  0.0135   0.0257   0.0259    0.0573   0.0000      0.361949   437.7204       6.83426       15.3072       1.64460      -1.25113     -0.318671      0.428197     -0.874948       1.04632     -0.137904     -0.393120      -1.22335    -0.0149177     0.0130352     0.0947672    -0.0144628    -0.0120096     0.0218035     0.0217628    -0.0155256  -0.000461418    0.00261372    0.00191010   6.07882e-05   8.22227e-05   1.45288e-05  -1.53229e-05  -5.05988e-06   1.45297e-07   1.92901e-06  -3.63310e-07  -1.52455e-07   9.18721e-08   2.65661e-09   2.16393e-09   2.34739e-10      0.895705       1.15060       1.23279       1.26870       1.20735       1.14149       1.01093      0.833763      0.704497      0.553889      0.426276      0.328866      0.231653      0.156987      0.109257     0.0716850     0.0446616     0.0274246     0.0161424    0.00874497    0.00476082    0.00243578    0.00120346   0.000567138   0.000263733   0.000111029   4.41212e-05   1.67381e-05   6.28743e-06   2.07557e-06   6.24948e-07   1.66094e-07   4.04438e-08   8.54609e-09   1.49605e-09   1.78886e-10
  18  14 2868.7813    3.2493  0.9132 13.8271 -0.0019       1.35340  0.0136   0.0318   0.0248    0.0756   0.0000      0.306915   436.1673       7.58389       11.6609       2.49629      -3.09555      -1.44077     -0.260452      -2.18073      0.554395     -0.292036      0.649685     0.0282916     -0.393265     -0.267634     0.0743261     0.0277375    -0.0173948    -0.0140259   -0.00113364   -0.00504397    0.00921706   -0.00263082   0.000166932   0.000882341  -5.48136e-05  -8.12920e-05  -3.95956e-05   8.35162e-06  -9.25919e-06  -1.65613e-06   6.66176e-07   3.10410e-07  -5.58446e-08   3.68316e-09   5.49041e-10   6.60712e-11      0.917608       1.16306       1.17944       1.22817       1.18802       1.12821      0.999214      0.836647      0.706098      0.572628      0.450247      0.328487      0.236686      0.163518      0.109789     0.0715340     0.0462119     0.0277906     0.0161363    0.00906478    0.00482892    0.00240924    0.00121190   0.000554236   0.000249032   0.000104179   4.42044e-05   1.64152e-05   5.87988e-06   1.91886e-06   5.87216e-07   1.59756e-07   3.92963e-08   8.18962e-09   1.46643e-09   1.77395e-10
  18  15 3012.2549    3.7472  0.9226 14.4782 -0.0022       1.88335  0.0136   0.0378   0.0267    0.0645   0.0000      0.340046   439.5761       10.0803       13.5103      0.844378      -2.24272      -1.15498     -0.325132      -1.94462      0.901124      -1.83402     -0.864979    0.00461052    -0.0536736     -0.550284     0.0582530    -0.0512821     0.0737058   -0.00640399  -0.000399070    0.00521695   -0.00815013    0.00184334   -0.00255129   0.000135094   0.000114826   0.000217843  -2.26119e-05   1.61445e-05   1.21873e-05   4.02709e-07  -1.09671e-06   5.38288e-08  -1.76271e-08  -1.17118e-09  -2.30930e-10   5.16864e-10      0.928038       1.15601       1.23878       1.27709       1.21995       1.12074       1.00701      0.863739      0.716659      0.554935      0.429127      0.321985      0.238029      0.163148      0.110103     0.0706873     0.0450823     0.0272203     0.0153162    0.00848823    0.00468249    0.00242957    0.00122392   0.000581783   0.000250886   0.000110715   4.35912e-05   1.63723e-05   5.87424e-06   1.94242e-06   5.84060e-07   1.58782e-07   3.92615e-08   7.97950e-09   1.40916e-09   1.65380e-10
  18  16 3155.0032    3.8627  1.0988 14.7763 -0.0014      0.894762  0.0167   0.0372   0.0309    0.0653   0.0000      0.370197   439.1000       12.7696       14.9313       4.14965      0.567904     -0.902583      0.343640      -1.58891       1.23065      -2.16611      0.110408     -0.671988     -0.321524     -0.111811      0.100882    -0.0774647    -0.0692663     -0.110953    0.00947318    0.00175275   0.000985221   -0.00329472    0.00115989   0.000110123  -0.000472323   6.18459e-05  -3.20190e-05  -2.20842e-05  -6.18805e-06  -7.89593e-07  -7.10553e-07   1.43510e-07  -5.19773e-08  -1.16068e-08  -8.15078e-10  -1.74004e-10       1.05084       1.35044       1.39641       1.46775       1.40243       1.31979       1.13092      0.989449      0.811666      0.658400      0.501898      0.376911      0.265017      0.187474      0.128467     0.0823458     0.0509236     0.0313477     0.0184818     0.0104823    0.00565051    0.00286499    0.00141142   0.000658213   0.000302572   0.000126993   5.14439e-05   1.89779e-05   6.85458e-06   2.28980e-06   6.97509e-07   1.90935e-07   4.67303e-08   9.85955e-09   1.63576e-09   2.12363e-10
  18  17 3297.5378    3.5177  1.4696 14.4950 -0.0009      0.782630  0.0203   0.0303   0.0363    0.0574   0.0000      0.245574   438.7235       11.2513       12.8685       9.51403      -2.29074     -0.802979      0.776663      -2.09295      0.673864      -3.08201      0.428461     -0.875554    -0.0108127     -0.243406      0.279574     -0.167074     0.0552472    -0.0216776    -0.0232240     0.0273713    0.00846523   -0.00270330   -0.00106971  -0.000325379  -0.000685713  -0.000253837   5.81698e-05   1.09392e-05  -2.35116e-05   5.38585e-07   5.99678e-07   2.42075e-07  -1.22374e-07  -1.00454e-08  -3.55042e-09   8.82752e-11       1.25727       1.61373       1.68283       1.77115       1.69654       1.58298       1.37960       1.17358      0.960500      0.776254      0.601791      0.437323      0.322836      0.221011      0.150190     0.0979575     0.0622112     0.0377833     0.0221171     0.0123157    0.00666913    0.00343373    0.00167527   0.000801235   0.000346921   0.000153952   6.05643e-05   2.34855e-05   8.31022e-06   2.69467e-06   8.13398e-07   2.25660e-07   5.65428e-08   1.14119e-08   1.99041e-09   2.45654e-10
  18  18 3440.2993    3.0402  2.2211 13.8620 -0.0004       1.23702  0.0257   0.0219   0.0462    0.0514   0.0000      0.144689   438.5467       16.2133       17.0536       6.03832      0.605892     0.0617575      -2.72122       1.76055     -0.104966      -2.75078      -1.11243     -0.934766      0.166596     -0.363572    -0.0770170    0.00332502     0.0681326    0.00174448    -0.0196550   -0.00687008     0.0114044    0.00427747    0.00138694  -0.000595595  -0.000327232   0.000192022   0.000109483  -1.01075e-05  -8.51891e-06  -1.51444e-06  -8.60354e-07   1.58822e-07   4.11271e-08  -4.93570e-08  -1.89799e-10   1.03430e-10       1.53834       1.97661       2.09520       2.13281       2.06039       1.92282       1.70700       1.49084       1.20569      0.975069      0.757264      0.571470      0.409241      0.282028      0.193553      0.125475     0.0790239     0.0480756     0.0279790     0.0154757    0.00840651    0.00428782    0.00212507    0.00103131   0.000452246   0.000202348   7.87174e-05   3.00632e-05   1.07779e-05   3.56284e-06   1.09181e-06   2.99337e-07   7.46259e-08   1.55008e-08   2.56096e-09   3.10028e-10
  18  19 3582.9729    2.5880  3.4369 13.1141 -0.0001      0.686965  0.0325   0.0152   0.0575    0.0447   0.0000     0.0799672   438.4496       17.9448       13.8426     -0.748630      -3.03617       1.90313      -2.93367      -1.67220     -0.202934      -1.92473      0.137672     -0.499865     0.0401953     -0.570446    -0.0129016      0.143974     0.0660959    -0.0367312   -0.00310759    -0.0169958    0.00430974  -0.000426275   0.000900588   1.59993e-05   0.000696097  -0.000163463  -9.69658e-05   1.60317e-05  -9.25577e-06  -2.45703e-06   1.07522e-06   1.89616e-07   2.24685e-08   2.43538e-08  -8.58318e-10   1.31698e-10       1.92375       2.50898       2.64939       2.74182       2.61743       2.46414       2.17132       1.87406       1.53560       1.21977      0.951625      0.712075      0.516867      0.357840      0.245103      0.157881      0.100628     0.0600840     0.0351321     0.0198031     0.0104562    0.00549773    0.00269665    0.00128729   0.000584169   0.000247841   0.000100220   3.86965e-05   1.35438e-05   4.58058e-06   1.39995e-06   3.82163e-07   9.54390e-08   1.96841e-08   3.37434e-09   4.07759e-10
  18  20 3725.7462    2.1605  4.9005 12.6932 -0.0005      0.561492  0.0401   0.0108   0.0723    0.0320   0.0000     0.0506002   439.3205       22.4292       15.4445       9.86037       1.37061     -0.810448      -3.09290      -7.23332      0.279894      -2.07857     -0.657740      -1.46203      0.825902    -0.0541730      0.333515     -0.362863     0.0241804    -0.0919881     0.0625725     0.0155222     0.0258455   -0.00458043   -0.00580437    0.00282058    0.00132708   0.000113164  -3.26461e-05   2.94433e-06   2.41911e-05   6.43383e-06   1.12226e-06   5.81916e-07   5.57539e-08   5.32701e-08   1.70588e-09   2.07151e-10       2.39869       3.03491       3.25327       3.34468       3.21858       3.00293       2.64585       2.28721       1.90636       1.52571       1.16226      0.871745      0.638267      0.444170      0.300299      0.195725      0.121289     0.0734613     0.0430589     0.0243833     0.0132422    0.00675850    0.00339994    0.00159699   0.000715320   0.000302590   0.000123373   4.67204e-05   1.69965e-05   5.58370e-06   1.68811e-06   4.66900e-07   1.14155e-07   2.38098e-08   3.99784e-09   4.71657e-10
  18  21 3868.6529    1.7874  6.9664 12.3484  0.0000      0.474298  0.0506   0.0078   0.0938    0.0237   0.0000     0.0362713   438.3962       17.5006       4.68010       15.4998     -0.808558      -3.34531      -2.03993      -2.47837       2.02673      -3.00886      0.179714     -0.911153       2.06534     -0.662180     -0.203098     -0.120864     0.0936892    0.00304527   -0.00585598     0.0249684    -0.0130629    0.00171437   -0.00391988  -0.000216295   -0.00131213   7.26317e-05   0.000178605   5.09991e-05   1.62604e-05  -8.89357e-07  -1.60139e-07  -1.08013e-07  -8.58268e-08   4.02073e-08   2.46637e-09  -1.52835e-09       2.94858       3.79593       4.06671       4.16361       4.02280       3.72257       3.32796       2.83874       2.38105       1.87505       1.46486       1.08482      0.793181      0.547444      0.373339      0.240811      0.152516     0.0911218     0.0540902     0.0301295     0.0163118    0.00850297    0.00418527    0.00200010   0.000898984   0.000386125   0.000154128   5.95715e-05   2.11524e-05   6.97667e-06   2.15222e-06   5.84276e-07   1.45372e-07   3.00050e-08   5.24530e-09   5.96247e-10
  18  22 4011.5599    1.5196  9.4368 12.1076 -0.0005      0.364197  0.0656   0.0062   0.1196    0.0203   0.0000     0.0297085   442.2925       17.7985       5.92104       6.99874       6.90181       2.91852       2.28832      -2.84529       1.15922      -3.21137      0.892036      -2.14299       1.05596      0.932871    -0.0297462      0.427698     0.0698755     -0.169233     0.0443091     0.0516674    0.00855856    -0.0238043   -0.00691578   -0.00186891  -3.21295e-05   0.000150970  -0.000137547  -5.55944e-05  -2.58478e-05  -8.20390e-07   5.99804e-06   3.41000e-07  -3.39942e-07  -1.59892e-08  -2.21962e-09  -1.27205e-09       3.61339       4.71363       5.00207       5.16903       5.02900       4.67016       4.11817       3.55849       2.91877       2.36244       1.82132       1.37448      0.988297      0.687325      0.467456      0.305825      0.193197      0.118562     0.0683926     0.0388858     0.0207180     0.0108191    0.00533877    0.00254018    0.00114277   0.000490532   0.000198056   7.57307e-05   2.68500e-05   9.08539e-06   2.73280e-06   7.62055e-07   1.88140e-07   3.97148e-08   6.60606e-09   7.80155e-10
  18  23 4154.5025    1.2436 11.3461 12.0731 -0.0005      0.301071  0.0843   0.0053   0.1523    0.0181   0.0000     0.0316758   446.1914       26.1290       6.28910     -0.406295      -4.26535     -0.114149      -2.91315       1.97708      0.953511      -1.52873       1.10375      -1.70958     -0.579306       1.19644     -0.472663     -0.635533    -0.0275988      0.225299    -0.0855852      0.125529    -0.0165968    -0.0374156    0.00266768    0.00972681    0.00217484  -0.000472332  -0.000242984  -9.90426e-05   1.29827e-06  -1.09133e-05   5.87939e-07   9.73300e-07  -1.80237e-07  -5.23186e-08   7.50493e-09   9.46787e-10       4.38742       5.73113       6.12490       6.31513       6.03224       5.65517       5.01711       4.36467       3.61720       2.88416       2.24833       1.68242       1.22147      0.856341      0.578689      0.378928      0.237429      0.144943     0.0844117     0.0480146     0.0259563     0.0134347    0.00673900    0.00321109    0.00144502   0.000622359   0.000252871   9.59066e-05   3.42838e-05   1.13965e-05   3.45085e-06   9.59289e-07   2.32464e-07   4.82800e-08   8.14004e-09   9.60356e-10
  18  24 4297.6115    1.0519 14.7099 12.0140 -0.0004      0.241984  0.1215   0.0043   0.2048    0.0159   0.0000     0.0327923   443.5554       31.2724      -5.82946      -2.76678       2.48687     -0.353756      0.726172     -0.329259      -1.32272      -4.58902       1.77795      -3.60994      -1.43263      0.604963       1.07531     -0.442254     -0.107842      0.256572     0.0404475    -0.0714997     0.0164691     0.0216646    0.00149356   -0.00339099    0.00216529   0.000844189   3.07355e-07  -0.000141074  -3.10137e-06   6.77140e-07   3.46484e-06   1.65034e-06  -2.76095e-08  -4.93520e-08   4.44489e-09   1.84234e-09       5.65469       7.32781       7.85511       8.06806       7.88629       7.26257       6.48285       5.58927       4.65361       3.73020       2.90628       2.17400       1.59210       1.11066      0.751715      0.497331      0.314174      0.193028      0.113060     0.0637967     0.0346996     0.0182473    0.00907023    0.00428810    0.00196166   0.000830332   0.000338332   0.000128953   4.59542e-05   1.51638e-05   4.56921e-06   1.26436e-06   3.06262e-07   6.31767e-08   1.05940e-08   1.21304e-09
  18  25 4441.4050    0.8326 16.8712 11.9730 -0.0009      0.469812  0.1618   0.0037   0.2564    0.0138   0.0000     0.0420208   438.9199       10.6995      0.216385       20.9337       5.77936      -2.62920       8.20254      -7.42478      -8.86892     -0.981612      0.964968      -2.26094      -2.89950      0.583926      0.570741     -0.193871     -0.282459     -0.354840     -0.127571     -0.216059     0.0648356   -0.00567952     0.0133033    0.00684726  -0.000602596   0.000308362  -0.000123213   0.000272904  -2.37124e-05  -1.29785e-06   7.10854e-06   9.35088e-08  -2.89799e-07   5.48230e-08   1.21975e-08   8.20503e-10       7.02668       9.16294       9.93504       10.1674       9.87930       9.21127       8.11121       7.09527       5.82725       4.70117       3.68638       2.74190       2.01815       1.41235      0.961750      0.631490      0.405509      0.247854      0.145645     0.0824738     0.0449021     0.0236355     0.0117521    0.00559542    0.00253586    0.00109186   0.000444425   0.000170011   6.00630e-05   1.98532e-05   6.01700e-06   1.64896e-06   4.01004e-07   8.07370e-08   1.33407e-08   1.55979e-09
  19   6 1709.3934    0.2846  0.2116 11.5518 -0.0066       21.7193  0.0066   0.0059   0.0127    0.0190   0.0000       2.61395   438.8994      0.316699       17.0307     -0.429582      -1.58016     -0.520951      0.918265     -0.159757      0.509078    -0.0358195     -0.258417      0.218799     -0.121629    -0.0629731     0.0656189    0.00389627    -0.0335603    -0.0151472   -0.00299615    0.00274684    0.00106880   -0.00277272  -0.000129454   0.000398998   0.000385525   3.17679e-06   8.68141e-06   2.47790e-05   2.56345e-06   1.82004e-06   1.02453e-06  -5.14617e-07   1.73423e-07  -1.00761e-08  -3.64600e-09  -7.84249e-10      0.509151      0.606473      0.675657      0.709757      0.639253      0.618395      0.586261      0.495111      0.403778      0.327108      0.262136      0.194315      0.142124      0.108934     0.0738013     0.0467586     0.0309241     0.0201382     0.0118355    0.00631506    0.00357236    0.00209872    0.00109231   0.000527026   0.000243826   0.000110317   5.38349e-05   2.24005e-05   8.70909e-06   3.10575e-06   1.02943e-06   3.25046e-07   9.51866e-08   2.46068e-08   5.54992e-09   1.14979e-09
  19   7 1867.3499    0.4482  0.3418 11.5029 -0.0023       12.9656  0.0081   0.0069   0.0148    0.0253   0.0000       1.06606   438.4936      0.196152       13.7322      0.525082      -2.45133      0.169764       1.63604     -0.502333      0.544471     -0.234030     -0.322548      0.419013     0.0723616     -0.144684     0.0622137    -0.0151856  -0.000256085    0.00248195    0.00182110    0.00600025   -0.00217379   0.000980395   0.000128538   0.000557173  -9.39433e-05  -0.000172386  -4.79407e-05  -2.04953e-05   1.27152e-05   5.94970e-06  -2.74485e-07   3.46595e-07  -2.40636e-08  -2.14868e-08   4.05316e-09   3.21154e-10      0.583514      0.723702      0.798688      0.850486      0.803487      0.732006      0.658963      0.597805      0.480366      0.375314      0.304399      0.234369      0.170585      0.115795     0.0853335     0.0575171     0.0361077     0.0214385     0.0137849    0.00794136    0.00473047    0.00238454    0.00122600   0.000652980   0.000316661   0.000153353   6.39060e-05   2.69212e-05   9.57284e-06   3.59585e-06   1.26174e-06   3.82970e-07   1.17731e-07   3.10724e-08   7.58702e-09   1.45475e-09
  19   8 2021.8617    0.6202  0.4990 11.5790 -0.0016       10.1198  0.0092   0.0080   0.0188    0.0328   0.0000      0.663282   437.5802     -0.404866       13.9497     -0.560650     0.0539474      0.937890    -0.0352536     -0.604989      0.195664      0.102177     -0.558687     -0.456226    -0.0726133      0.127961     0.0620291    -0.0407099     0.0885908     0.0232357   -0.00548654   -0.00888592   -0.00758584   -0.00362116   0.000584603   0.000504059   8.56829e-05  -1.12408e-05  -4.56927e-05  -1.86730e-06   4.55228e-06  -3.87430e-07  -6.64806e-07   5.02475e-07  -2.09865e-07  -3.18711e-08  -1.08700e-08  -8.41120e-10      0.647561      0.817365      0.886873      0.924812      0.864945      0.832685      0.755549      0.643202      0.528261      0.424757      0.331345      0.250979      0.185611      0.139041     0.0959645     0.0626019     0.0407675     0.0252135     0.0154146    0.00860726    0.00481319    0.00273147    0.00142605   0.000684330   0.000328767   0.000149897   6.93929e-05   2.77100e-05   1.12462e-05   4.07177e-06   1.37469e-06   4.39200e-07   1.30947e-07   3.36777e-08   7.85376e-09   1.61718e-09
  19   9 2173.8578    0.8809  0.6574 11.8217 -0.0008       6.60160  0.0107   0.0099   0.0216    0.0427   0.0000      0.464133   438.8920     -0.272366       13.1851     -0.176564      -1.16370      -2.65197       1.35512      0.803011      0.456253     -0.375421     -0.226838      0.208205     -0.247032    -0.0907158     0.0702173   -0.00274599    -0.0228747    -0.0333457    -0.0207780     0.0188093    0.00261081    0.00115564    0.00254313    0.00146671   8.48875e-05  -0.000256955   5.39889e-05   5.41138e-05   3.69473e-06  -5.80227e-06   2.72068e-06  -1.81854e-07  -6.18296e-08   4.93158e-10   2.67932e-09   5.38180e-09      0.727791      0.967687       1.02591       1.08289       1.04685      0.948679      0.858454      0.722108      0.601714      0.478389      0.373346      0.286083      0.205929      0.149211      0.100164     0.0683570     0.0439791     0.0277564     0.0167005    0.00976452    0.00542857    0.00293483    0.00156613   0.000761189   0.000376502   0.000167480   7.49448e-05   2.96436e-05   1.21062e-05   4.29502e-06   1.50021e-06   4.74934e-07   1.41805e-07   3.83149e-08   8.83952e-09   1.93450e-09
  19  10 2322.4430    1.1982  0.8212 12.3011 -0.0020       4.47095  0.0127   0.0122   0.0242    0.0511   0.0000      0.391618   438.6917       3.41253       14.3473       2.25024     -0.917292      0.124821      0.442684      -1.50343      0.519850     -0.209434      0.262507     -0.317300     -0.210696     0.0417580      0.149291    -0.0584138     0.0175477     0.0272283    -0.0343129   -0.00545056   -0.00376178   -0.00539834   0.000240608   0.000451152   0.000233542  -1.20810e-05  -7.31265e-05  -6.74332e-06  -1.27961e-05  -2.37826e-06  -9.92933e-07  -7.21876e-07   1.48193e-08  -1.88466e-08   3.81209e-09  -6.16311e-10      0.812060       1.04476       1.07502       1.14588       1.09370       1.04942      0.928371      0.793522      0.672251      0.553075      0.436089      0.324892      0.239023      0.174162      0.117959     0.0789300     0.0516784     0.0322709     0.0194427     0.0114747    0.00649593    0.00346297    0.00180687   0.000894347   0.000421178   0.000190499   8.14555e-05   3.49366e-05   1.37897e-05   5.03359e-06   1.71755e-06   5.47372e-07   1.62461e-07   4.30551e-08   1.00123e-08   2.08624e-09
  19  11 2468.2655    1.6095  0.9218 12.8159 -0.0003       3.67037  0.0141   0.0157   0.0263    0.0591   0.0000      0.377607   438.8135       4.52271       13.4626       1.85501      -1.22265      0.914181    -0.0863160     -0.804074     -0.128196     -0.739587    -0.0724790     -0.350769     -0.320463    -0.0171487     0.0288463     -0.137539     0.0473217    -0.0142670     0.0292493   -0.00296356    0.00762723   -0.00141928   -0.00191198    0.00103015   0.000706795   0.000292742   7.41050e-05  -2.13155e-05   1.33472e-05   8.77613e-07  -6.11243e-07   6.19275e-07   3.67709e-07  -3.19042e-08  -2.98488e-09   2.69275e-09      0.898286       1.13041       1.21569       1.26488       1.18556       1.09941       1.02784      0.875554      0.738469      0.604395      0.474089      0.359193      0.262859      0.189550      0.127185     0.0852078     0.0549226     0.0347681     0.0209023     0.0117289    0.00677206    0.00362445    0.00192334   0.000962333   0.000454836   0.000209324   9.16743e-05   3.90125e-05   1.50675e-05   5.51021e-06   1.91193e-06   5.80097e-07   1.73833e-07   4.55917e-08   1.06018e-08   2.24133e-09
  19  12 2613.1696    2.1852  0.9150 13.2411 -0.0009       1.97308  0.0133   0.0213   0.0255    0.0693   0.0000      0.330870   437.7728       3.04307       13.9686      -1.48992     -0.336556      -2.19068      -1.18309     -0.552758      0.541631     -0.532133    -0.0435266     -0.282305      0.378072     0.0472743    0.00531740    -0.0784978    -0.0902533  -0.000906749   -0.00597106    0.00800654    0.00242743    0.00308175   -0.00195598  -0.000356666   0.000180049   0.000440064  -0.000158860  -2.86086e-05  -1.19461e-05   1.09802e-05  -2.73959e-06  -1.35632e-06  -2.59024e-07   8.08293e-08   8.64983e-09   1.53868e-09      0.864324       1.09440       1.18129       1.20049       1.12643       1.09615      0.961837      0.860511      0.711895      0.581502      0.453175      0.348188      0.250304      0.185418      0.123041     0.0819145     0.0536292     0.0336281     0.0197868     0.0115347    0.00633095    0.00351766    0.00182325   0.000916734   0.000433875   0.000197046   8.69585e-05   3.63234e-05   1.43969e-05   5.26427e-06   1.76765e-06   5.84386e-07   1.73136e-07   4.56783e-08   1.03627e-08   2.11616e-09
  19  13 2758.0689    2.7712  0.9367 13.7226 -0.0026       1.84948  0.0135   0.0267   0.0254    0.0636   0.0000      0.333475   439.3308       3.58280       14.0576       2.62214     -0.864405     -0.765785      -1.47395      -3.15139     -0.388758     -0.863465      0.182575     -0.168647     -0.369327   -0.00671487   -0.00659511     0.0622237    -0.0589831    0.00644660    0.00627087  -0.000283030    0.00446991   -0.00452287  -0.000263602  -0.000797396  -0.000198907   0.000154464   0.000127658  -1.52485e-05  -1.66779e-05   8.02810e-06  -1.91344e-06  -3.33976e-07  -5.07019e-08  -1.01300e-07   9.68285e-09   1.81972e-09      0.832842       1.07125       1.15597       1.19564       1.14013       1.06902      0.974925      0.826447      0.697781      0.568688      0.439990      0.334717      0.244901      0.177027      0.122758     0.0800684     0.0525268     0.0325133     0.0199668     0.0113387    0.00645056    0.00353229    0.00186008   0.000913839   0.000426507   0.000203018   8.63000e-05   3.70866e-05   1.43466e-05   5.33693e-06   1.83794e-06   5.81379e-07   1.73849e-07   4.44672e-08   1.06814e-08   2.25089e-09
[truncated: 1,889,902 more chars]
