# Supplementary material for: Global-Mode Analysis of Full-Disk Data from the Michelson Doppler Imager and the Helioseismic and Magnetic Imager
Source: Sol Phys. 2018 Jan 31;293(2):29. doi: 10.1007/s11207-017-1201-5 (PMC6566312; doi:10.1007/s11207-017-1201-5)
Supplement: Supplementary file 2 — (TAR 362.4 MB) [file 11207_2017_1201_MOESM2_ESM.tar › HMI/hmiv72dasym.8128.18]

   0  15 2228.6882    1.0486  0.6596 10.5283  0.0000       4.67910  0.1570   0.1674   0.2947    0.7512   0.0000       7.00953    -0.0000       0.00000       0.00000       0.00000       0.00000       0.00000       0.00000       0.00000       0.00000       0.00000       0.00000       0.00000       0.00000       0.00000       0.00000       0.00000       0.00000       0.00000       0.00000       0.00000       0.00000       0.00000       0.00000       0.00000       0.00000       0.00000       0.00000       0.00000       0.00000       0.00000       0.00000       0.00000       0.00000       0.00000       0.00000       0.00000
   0  21 3033.9443    3.7176  1.2898  0.0176  0.0000      0.558551  0.2007   0.4763   0.6083 1000.0000   0.0000       3.50857    -0.0000       0.00000       0.00000       0.00000       0.00000       0.00000       0.00000       0.00000       0.00000       0.00000       0.00000       0.00000       0.00000       0.00000       0.00000       0.00000       0.00000       0.00000       0.00000       0.00000       0.00000       0.00000       0.00000       0.00000       0.00000       0.00000       0.00000       0.00000       0.00000       0.00000       0.00000       0.00000       0.00000       0.00000       0.00000       0.00000
   0  22 3168.6731    3.6152  1.0635 11.2476  0.0000     -0.360778  0.2680   0.5184   0.3825    8.5132   0.0000       3.89839    -0.0000       0.00000       0.00000       0.00000       0.00000       0.00000       0.00000       0.00000       0.00000       0.00000       0.00000       0.00000       0.00000       0.00000       0.00000       0.00000       0.00000       0.00000       0.00000       0.00000       0.00000       0.00000       0.00000       0.00000       0.00000       0.00000       0.00000       0.00000       0.00000       0.00000       0.00000       0.00000       0.00000       0.00000       0.00000       0.00000
   1  11 1749.2354    0.3683  0.2524  9.8468  0.0000       8.98114  0.0567   0.0593   0.1253    0.1521   0.0000       14.3503   507.5158      -13.5914       0.00000       0.00000       0.00000       0.00000       0.00000       0.00000       0.00000       0.00000       0.00000       0.00000       0.00000       0.00000       0.00000       0.00000       0.00000       0.00000       67.0554       31.1963       0.00000       0.00000       0.00000       0.00000       0.00000       0.00000       0.00000       0.00000       0.00000       0.00000       0.00000       0.00000       0.00000       0.00000       0.00000       0.00000
   1  12 1885.0808    0.4595  0.4084  9.9574  0.0361     -0.919769  0.0693   0.0648   0.2276    0.2241   0.0000       9.15922   524.7662      -31.0183       0.00000       0.00000       0.00000       0.00000       0.00000       0.00000       0.00000       0.00000       0.00000       0.00000       0.00000       0.00000       0.00000       0.00000       0.00000       0.00000       56.9306       55.2349       0.00000       0.00000       0.00000       0.00000       0.00000       0.00000       0.00000       0.00000       0.00000       0.00000       0.00000       0.00000       0.00000       0.00000       0.00000       0.00000
   1  13 2020.7539    0.6010  0.5099 10.1235  0.0000       5.34115  0.0720   0.0664   0.2112    0.2694   0.0000       4.49643   652.7114      -55.3563       0.00000       0.00000       0.00000       0.00000       0.00000       0.00000       0.00000       0.00000       0.00000       0.00000       0.00000       0.00000       0.00000       0.00000       0.00000       0.00000       79.7810       43.3421       0.00000       0.00000       0.00000       0.00000       0.00000       0.00000       0.00000       0.00000       0.00000       0.00000       0.00000       0.00000       0.00000       0.00000       0.00000       0.00000
   1  14 2156.7751    0.8626  0.9873  8.3649  0.0000       3.03900  0.1209   0.0731   0.2631    3.5049   0.0000       2.36129   397.9342      -66.1528       0.00000       0.00000       0.00000       0.00000       0.00000       0.00000       0.00000       0.00000       0.00000       0.00000       0.00000       0.00000       0.00000       0.00000       0.00000       0.00000       108.945       62.9227       0.00000       0.00000       0.00000       0.00000       0.00000       0.00000       0.00000       0.00000       0.00000       0.00000       0.00000       0.00000       0.00000       0.00000       0.00000       0.00000
   1  15 2292.0466    1.1255  0.8641  9.3027  0.0000       7.28863  0.1330   0.1073   0.2125    1.7268   0.0000       3.68035   313.4412      -40.5913       0.00000       0.00000       0.00000       0.00000       0.00000       0.00000       0.00000       0.00000       0.00000       0.00000       0.00000       0.00000       0.00000       0.00000       0.00000       0.00000       112.763       53.3970       0.00000       0.00000       0.00000       0.00000       0.00000       0.00000       0.00000       0.00000       0.00000       0.00000       0.00000       0.00000       0.00000       0.00000       0.00000       0.00000
   1  19 2828.2316    3.1067  0.7210  0.3626  0.0000      -1.21117  0.0896   0.2637   0.1876 1000.0000   0.0000       1.92779   364.8102       36.0847       0.00000       0.00000       0.00000       0.00000       0.00000       0.00000       0.00000       0.00000       0.00000       0.00000       0.00000       0.00000       0.00000       0.00000       0.00000       0.00000       92.8433       43.4290       0.00000       0.00000       0.00000       0.00000       0.00000       0.00000       0.00000       0.00000       0.00000       0.00000       0.00000       0.00000       0.00000       0.00000       0.00000       0.00000
   1  22 3233.3768    3.2431  1.3603 12.4245 -0.0173       1.09880  0.1749   0.2677   0.3356    1.6129   0.0000       2.13085   550.3394       54.8948       0.00000       0.00000       0.00000       0.00000       0.00000       0.00000       0.00000       0.00000       0.00000       0.00000       0.00000       0.00000       0.00000       0.00000       0.00000       0.00000       160.139       76.3046       0.00000       0.00000       0.00000       0.00000       0.00000       0.00000       0.00000       0.00000       0.00000       0.00000       0.00000       0.00000       0.00000       0.00000       0.00000       0.00000
   1  24 3504.2130    2.7322  2.8057 11.4091 -0.0095       1.03951  0.2504   0.1727   0.4897    1.3909   0.0000      0.843969   460.6104       164.456       0.00000       0.00000       0.00000       0.00000       0.00000       0.00000       0.00000       0.00000       0.00000       0.00000       0.00000       0.00000       0.00000       0.00000       0.00000       0.00000       202.279       115.500       0.00000       0.00000       0.00000       0.00000       0.00000       0.00000       0.00000       0.00000       0.00000       0.00000       0.00000       0.00000       0.00000       0.00000       0.00000       0.00000
   1  26 3777.0181    2.2500  6.4502 -2.2163  0.0000      0.230183  0.4059   0.0780   0.9427 1000.0000   0.0000      0.433799  -123.2236       128.733       0.00000       0.00000       0.00000       0.00000       0.00000       0.00000       0.00000       0.00000       0.00000       0.00000       0.00000       0.00000       0.00000       0.00000       0.00000       0.00000       291.025       190.412       0.00000       0.00000       0.00000       0.00000       0.00000       0.00000       0.00000       0.00000       0.00000       0.00000       0.00000       0.00000       0.00000       0.00000       0.00000       0.00000
   2  12 1945.7468    0.5418  0.4233 10.0279  0.0000       4.28518  0.0520   0.0490   0.1214    0.1917   0.0000       4.09432   453.6626      -8.02454      -13.6929       2.10600       0.00000       0.00000       0.00000       0.00000       0.00000       0.00000       0.00000       0.00000       0.00000       0.00000       0.00000       0.00000       0.00000       0.00000       33.8933       26.8335       15.9643       5.57967       0.00000       0.00000       0.00000       0.00000       0.00000       0.00000       0.00000       0.00000       0.00000       0.00000       0.00000       0.00000       0.00000       0.00000
   2  13 2082.1533    0.6891  0.5508  9.6768  0.0000       7.15012  0.0671   0.0515   0.1218    0.3005   0.0000       3.13854   441.6633      -17.5100       29.9687       20.2855       0.00000       0.00000       0.00000       0.00000       0.00000       0.00000       0.00000       0.00000       0.00000       0.00000       0.00000       0.00000       0.00000       0.00000       30.9530       31.3320       17.5746       8.05319       0.00000       0.00000       0.00000       0.00000       0.00000       0.00000       0.00000       0.00000       0.00000       0.00000       0.00000       0.00000       0.00000       0.00000
   2  14 2217.8755    0.8192  0.9192 10.2473  0.0000       7.93002  0.1115   0.0579   0.1940    0.3602   0.0000       3.40288   469.7596      -63.8451       23.5562       6.67264       0.00000       0.00000       0.00000       0.00000       0.00000       0.00000       0.00000       0.00000       0.00000       0.00000       0.00000       0.00000       0.00000       0.00000       57.0715       45.6022       26.3255       8.74836       0.00000       0.00000       0.00000       0.00000       0.00000       0.00000       0.00000       0.00000       0.00000       0.00000       0.00000       0.00000       0.00000       0.00000
   2  15 2352.2832    1.2680  0.8700 10.6495  0.0000       4.79771  0.1080   0.0843   0.1610    0.5295   0.0000       2.86568   474.5633       43.0862      -4.21457      -1.42980       0.00000       0.00000       0.00000       0.00000       0.00000       0.00000       0.00000       0.00000       0.00000       0.00000       0.00000       0.00000       0.00000       0.00000       46.6247       41.8963       26.6837       10.5238       0.00000       0.00000       0.00000       0.00000       0.00000       0.00000       0.00000       0.00000       0.00000       0.00000       0.00000       0.00000       0.00000       0.00000
   2  18 2754.3512    2.4088  1.0792 10.6118  0.0000     -0.596974  0.1066   0.1395   0.2053    2.0663   0.0000       1.27275   442.6508       29.3945      -5.30213       6.01381       0.00000       0.00000       0.00000       0.00000       0.00000       0.00000       0.00000       0.00000       0.00000       0.00000       0.00000       0.00000       0.00000       0.00000       41.7831       41.7855       23.4083       10.0935       0.00000       0.00000       0.00000       0.00000       0.00000       0.00000       0.00000       0.00000       0.00000       0.00000       0.00000       0.00000       0.00000       0.00000
   2  19 2889.6247    3.5488  0.9631  2.9985  0.0000      0.821140  0.0782   0.2064   0.2001 1000.0000   0.0000       1.12268   412.7564       46.9761      0.152902      -3.73853       0.00000       0.00000       0.00000       0.00000       0.00000       0.00000       0.00000       0.00000       0.00000       0.00000       0.00000       0.00000       0.00000       0.00000       35.8299       32.4195       23.2242       8.48661       0.00000       0.00000       0.00000       0.00000       0.00000       0.00000       0.00000       0.00000       0.00000       0.00000       0.00000       0.00000       0.00000       0.00000
   2  22 3295.5362    3.5843  1.3327 12.1732  0.0174       4.20780  0.1161   0.2106   0.2531    1.0314   0.0000       1.81406   401.1089       137.167      -13.7313       30.5961       0.00000       0.00000       0.00000       0.00000       0.00000       0.00000       0.00000       0.00000       0.00000       0.00000       0.00000       0.00000       0.00000       0.00000       60.6911       52.9156       24.0819       10.7445       0.00000       0.00000       0.00000       0.00000       0.00000       0.00000       0.00000       0.00000       0.00000       0.00000       0.00000       0.00000       0.00000       0.00000
   2  23 3430.9453    3.2710  2.1033 11.1331 -0.0095     -0.212952  0.1403   0.1300   0.2719    2.5869   0.0000      0.798303   429.3567       98.0924      -39.8366       13.4952       0.00000       0.00000       0.00000       0.00000       0.00000       0.00000       0.00000       0.00000       0.00000       0.00000       0.00000       0.00000       0.00000       0.00000       62.1114       65.9003       29.4100       16.8790       0.00000       0.00000       0.00000       0.00000       0.00000       0.00000       0.00000       0.00000       0.00000       0.00000       0.00000       0.00000       0.00000       0.00000
   3  12 2001.2274    0.6034  0.5203  9.4212  0.0000       7.17660  0.0701   0.0427   0.0897    0.3556   0.0000       3.25770   470.9914       16.5208      -1.79248       10.8236      -2.56324      0.671173       0.00000       0.00000       0.00000       0.00000       0.00000       0.00000       0.00000       0.00000       0.00000       0.00000       0.00000       0.00000       24.0514       22.4371       19.7675       11.9297       5.95013       1.58875       0.00000       0.00000       0.00000       0.00000       0.00000       0.00000       0.00000       0.00000       0.00000       0.00000       0.00000       0.00000
   3  13 2137.7278    0.8142  0.6342  9.1484  0.0000      0.987662  0.0683   0.0461   0.1023    0.5891   0.0000       1.74167   428.9140      -2.62947      -15.7858      -13.0745       2.47556      0.345080       0.00000       0.00000       0.00000       0.00000       0.00000       0.00000       0.00000       0.00000       0.00000       0.00000       0.00000       0.00000       21.6072       25.6908       19.8902       10.8433       6.26476       2.01570       0.00000       0.00000       0.00000       0.00000       0.00000       0.00000       0.00000       0.00000       0.00000       0.00000       0.00000       0.00000
   3  14 2273.5816    1.0122  0.9060  9.9503  0.0000       3.95579  0.0739   0.0552   0.1657    0.5144   0.0000       1.64637   483.2562      -63.3047      -13.8443       3.32950      -10.0076      0.665901       0.00000       0.00000       0.00000       0.00000       0.00000       0.00000       0.00000       0.00000       0.00000       0.00000       0.00000       0.00000       24.7294       27.8115       20.2002       10.5109       5.86219       1.84045       0.00000       0.00000       0.00000       0.00000       0.00000       0.00000       0.00000       0.00000       0.00000       0.00000       0.00000       0.00000
   3  15 2407.8140    1.4046  0.7104 10.9609  0.0000       6.60947  0.0776   0.0805   0.1031    0.3120   0.0000       2.21474   415.4649      -34.5092      -8.50971      -4.59164      -1.97392      0.147375       0.00000       0.00000       0.00000       0.00000       0.00000       0.00000       0.00000       0.00000       0.00000       0.00000       0.00000       0.00000       25.3473       24.1400       20.9385       12.2806       5.90992       1.68063       0.00000       0.00000       0.00000       0.00000       0.00000       0.00000       0.00000       0.00000       0.00000       0.00000       0.00000       0.00000
   3  18 2811.6256    2.8567  0.8844 10.9933  0.0000       2.89274  0.0683   0.1479   0.1286    1.1687   0.0000       1.43150   451.2637       45.3279       8.05623       8.17369     -0.803371       1.60860       0.00000       0.00000       0.00000       0.00000       0.00000       0.00000       0.00000       0.00000       0.00000       0.00000       0.00000       0.00000       25.5503       25.0730       17.9642       10.0120       4.58555       1.38423       0.00000       0.00000       0.00000       0.00000       0.00000       0.00000       0.00000       0.00000       0.00000       0.00000       0.00000       0.00000
   3  19 2947.0666    3.7852  0.8550  9.4989 -0.0010       1.13144  0.0599   0.1922   0.1255   20.0945   0.0000       1.39029   446.2735       45.4456      -9.79950       3.78592      -1.48810     -0.545058       0.00000       0.00000       0.00000       0.00000       0.00000       0.00000       0.00000       0.00000       0.00000       0.00000       0.00000       0.00000       22.6486       20.7573       16.4989       9.81377       4.36429       1.22487       0.00000       0.00000       0.00000       0.00000       0.00000       0.00000       0.00000       0.00000       0.00000       0.00000       0.00000       0.00000
   3  20 3082.4054    3.8466  0.8068 12.3459  0.0000      0.286740  0.0726   0.2036   0.1263    0.6229   0.0000       1.41129   374.3919       23.6205       38.1866      -14.8105      -4.48114      -1.34158       0.00000       0.00000       0.00000       0.00000       0.00000       0.00000       0.00000       0.00000       0.00000       0.00000       0.00000       0.00000       29.5054       29.3465       19.6422       10.4113       4.83985       1.51892       0.00000       0.00000       0.00000       0.00000       0.00000       0.00000       0.00000       0.00000       0.00000       0.00000       0.00000       0.00000
   3  21 3217.8325    3.9526  1.3240 11.9219  0.0000      0.330813  0.1008   0.1776   0.1742    1.1728   0.0000       1.12735   419.5573      -12.0506      -17.5021       23.9134      -1.99491     -0.909091       0.00000       0.00000       0.00000       0.00000       0.00000       0.00000       0.00000       0.00000       0.00000       0.00000       0.00000       0.00000       32.1441       29.3216       23.5177       16.3776       6.39805       1.84901       0.00000       0.00000       0.00000       0.00000       0.00000       0.00000       0.00000       0.00000       0.00000       0.00000       0.00000       0.00000
   3  22 3353.6621    3.7377  1.8302  4.5127  0.0000      0.642692  0.1050   0.1359   0.2013  789.7769   0.0000      0.749348   377.3888       37.3938       31.3718       5.53629      0.454478     -0.235384       0.00000       0.00000       0.00000       0.00000       0.00000       0.00000       0.00000       0.00000       0.00000       0.00000       0.00000       0.00000       33.7166       31.7599       24.6096       14.2359       6.73269       1.89340       0.00000       0.00000       0.00000       0.00000       0.00000       0.00000       0.00000       0.00000       0.00000       0.00000       0.00000       0.00000
   3  23 3489.5620    2.8461  2.4121 11.5793  0.0009      0.235791  0.1334   0.0979   0.2517    0.3970   0.0000      0.530656   399.4520       39.6427       25.6293       5.68173       5.92052      -2.23204       0.00000       0.00000       0.00000       0.00000       0.00000       0.00000       0.00000       0.00000       0.00000       0.00000       0.00000       0.00000       46.6934       47.7570       31.6540       19.3317       8.00543       2.82965       0.00000       0.00000       0.00000       0.00000       0.00000       0.00000       0.00000       0.00000       0.00000       0.00000       0.00000       0.00000
   3  24 3626.4133    2.4146  3.4119 11.1894  0.0000      0.833017  0.1556   0.0721   0.3126    0.2980   0.0000      0.342838   503.5231       14.7320      -25.7275      -30.2597       17.0286      -1.69945       0.00000       0.00000       0.00000       0.00000       0.00000       0.00000       0.00000       0.00000       0.00000       0.00000       0.00000       0.00000       53.4952       53.0059       39.5457       21.9627       11.0809       3.33530       0.00000       0.00000       0.00000       0.00000       0.00000       0.00000       0.00000       0.00000       0.00000       0.00000       0.00000       0.00000
   4  12 2051.8301    0.5903  0.5861  9.9401  0.0106       12.2244  0.0563   0.0350   0.1006    0.1440   0.0000       3.47753   458.7529       18.2339       9.61045      -5.06963      -16.8795    -0.0228596       1.62567      0.524057       0.00000       0.00000       0.00000       0.00000       0.00000       0.00000       0.00000       0.00000       0.00000       0.00000       14.7904       14.8955       13.5370       9.92764       6.69626       2.97221       1.22457      0.301692       0.00000       0.00000       0.00000       0.00000       0.00000       0.00000       0.00000       0.00000       0.00000       0.00000
   4  13 2188.4528    0.8449  0.5411 10.1702 -0.0007       3.27998  0.0450   0.0454   0.0859    0.2251   0.0000       1.86681   426.7886       5.45608       18.8561     -0.614915      -8.76048       3.43039     0.0333703    -0.0215391       0.00000       0.00000       0.00000       0.00000       0.00000       0.00000       0.00000       0.00000       0.00000       0.00000       14.0922       13.4171       11.8797       9.28602       5.62935       2.77792       1.00242      0.263011       0.00000       0.00000       0.00000       0.00000       0.00000       0.00000       0.00000       0.00000       0.00000       0.00000
   4  14 2324.3068    1.2875  0.8212  9.7366  0.0009       4.31784  0.1029   0.0644   0.1070    0.7090   0.0000       1.61344   429.0695      -9.18285       7.42340       8.21795       6.47139      -2.77925     0.0649705     -0.624556       0.00000       0.00000       0.00000       0.00000       0.00000       0.00000       0.00000       0.00000       0.00000       0.00000       41.4801       45.3238       31.6567       16.8921       8.04868       3.30110       1.01283      0.301103       0.00000       0.00000       0.00000       0.00000       0.00000       0.00000       0.00000       0.00000       0.00000       0.00000
   4  15 2458.7218    1.4340  1.2333  9.9822 -0.0064       3.27150  0.0851   0.0660   0.1793    1.4955   0.0000       1.43928   424.4577       6.11085      -10.0240      -1.19504       5.94609      -2.09673      -1.79057     -0.357703       0.00000       0.00000       0.00000       0.00000       0.00000       0.00000       0.00000       0.00000       0.00000       0.00000       22.7074       24.4762       19.9472       13.8544       7.68420       4.18291       1.54190      0.416388       0.00000       0.00000       0.00000       0.00000       0.00000       0.00000       0.00000       0.00000       0.00000       0.00000
   4  17 2728.5859    2.5878  0.9361 11.5423 -0.0029       3.45915  0.0692   0.1229   0.1379    0.7886   0.0000       1.49500   444.5112       6.26869      -5.52663       11.5704       3.52863      0.598110     -0.361249    -0.0352916       0.00000       0.00000       0.00000       0.00000       0.00000       0.00000       0.00000       0.00000       0.00000       0.00000       21.6779       20.9678       16.1050       12.8932       7.82149       3.32965       1.10316      0.303463       0.00000       0.00000       0.00000       0.00000       0.00000       0.00000       0.00000       0.00000       0.00000       0.00000
   4  18 2864.3340    3.0315  0.9312 10.9787  0.0001      0.952901  0.0631   0.1428   0.1271    1.6378   0.0000       1.32089   435.7094      -8.57645       7.09692       5.49767      -3.44770      -9.18814    -0.0790886      0.165993       0.00000       0.00000       0.00000       0.00000       0.00000       0.00000       0.00000       0.00000       0.00000       0.00000       19.6141       20.3874       15.6703       11.4838       6.38445       3.08676       1.02250      0.283492       0.00000       0.00000       0.00000       0.00000       0.00000       0.00000       0.00000       0.00000       0.00000       0.00000
   4  20 3135.9785    4.0326  1.0744 -0.4942  0.0000      0.326537  0.0727   0.1734   0.1328 1000.0000   0.0000       1.05336   447.2596      -15.6180      -5.59671       4.67019      -8.58362       5.42074       0.00000       0.00000       0.00000       0.00000       0.00000       0.00000       0.00000       0.00000       0.00000       0.00000       0.00000       0.00000       21.0965       20.9834       18.0468       12.1372       7.91755       3.28665       1.49812      0.352482       0.00000       0.00000       0.00000       0.00000       0.00000       0.00000       0.00000       0.00000       0.00000       0.00000
   4  21 3271.8808    3.7922  1.3511 11.4673  0.0000       1.47312  0.0834   0.1516   0.1542    1.3062   0.0000      0.948502   448.4824       72.2507       42.5928       20.1023       3.55839      0.802977       2.65850     -0.125078       0.00000       0.00000       0.00000       0.00000       0.00000       0.00000       0.00000       0.00000       0.00000       0.00000       24.1472       24.8073       19.5726       14.2890       7.98152       4.00500       1.35588      0.364840       0.00000       0.00000       0.00000       0.00000       0.00000       0.00000       0.00000       0.00000       0.00000       0.00000
   4  23 3544.7586    2.6690  2.9476 11.4942  0.0013      0.517266  0.1303   0.0775   0.2433    0.3192   0.0000      0.373426   455.6619       87.1085       28.6226      -13.0380      -6.03058       9.75777       1.30150     -0.123935       0.00000       0.00000       0.00000       0.00000       0.00000       0.00000       0.00000       0.00000       0.00000       0.00000       33.4807       36.4734       29.8631       20.3406       12.6940       5.69833       2.43199      0.625013       0.00000       0.00000       0.00000       0.00000       0.00000       0.00000       0.00000       0.00000       0.00000       0.00000
   4  24 3681.7398    2.2872  4.8304 10.6517 -0.0027      0.249812  0.1722   0.0499   0.3289    0.2678   0.0000      0.209688   405.5939       51.4071       22.2451       16.1107      -5.78103       9.90440       4.20237      0.378920       0.00000       0.00000       0.00000       0.00000       0.00000       0.00000       0.00000       0.00000       0.00000       0.00000       40.5062       44.8094       36.4555       27.3918       16.2734       8.07668       3.08478      0.874323       0.00000       0.00000       0.00000       0.00000       0.00000       0.00000       0.00000       0.00000       0.00000       0.00000
   4  25 3819.0853    1.9299  6.2684 10.4032 -0.0052      0.367476  0.2024   0.0396   0.3941    0.2247   0.0000      0.147098   454.9200       133.788       33.1244       12.1945       28.9832       10.4168     -0.258885       1.12325       0.00000       0.00000       0.00000       0.00000       0.00000       0.00000       0.00000       0.00000       0.00000       0.00000       51.5913       53.0838       44.7437       32.9487       20.5221       9.07594       3.72870      0.951154       0.00000       0.00000       0.00000       0.00000       0.00000       0.00000       0.00000       0.00000       0.00000       0.00000
   4  26 3956.8947    1.6695  7.9759 10.2471 -0.0007      0.406108  0.2473   0.0325   0.4631    0.1778   0.0000      0.134359   397.4774       59.6802       25.2081       47.8615      -17.0843       2.56769      -8.03271      -1.02306       0.00000       0.00000       0.00000       0.00000       0.00000       0.00000       0.00000       0.00000       0.00000       0.00000       59.4454       65.2584       52.3308       39.5750       22.9489       11.4072       4.28513       1.19321       0.00000       0.00000       0.00000       0.00000       0.00000       0.00000       0.00000       0.00000       0.00000       0.00000
   5   9 1685.8417    0.2442  0.2567  9.9353 -0.0126       13.3916  0.0452   0.0237   0.0651    0.0863   0.0000       11.0593   444.1384      -23.3401       11.0849      -2.52613      -2.23591      -3.88811      -1.81773      0.448252     -0.284478    -0.0208858       0.00000       0.00000       0.00000       0.00000       0.00000       0.00000       0.00000       0.00000       11.6451       11.1120       10.9973       9.09583       5.86079       3.49788       2.07541      0.815890      0.282215     0.0589451       0.00000       0.00000       0.00000       0.00000       0.00000       0.00000       0.00000       0.00000
   5  11 1960.6497    0.5052  0.4554  9.8332 -0.0028       8.33858  0.0468   0.0288   0.0737    0.1239   0.0000       3.27456   424.2808       17.2720      -1.11505      -3.37301      0.486847      0.541800      -1.09107      0.427093      0.126513    -0.0110001       0.00000       0.00000       0.00000       0.00000       0.00000       0.00000       0.00000       0.00000       10.5186       13.3414       9.64779       9.69783       5.52358       3.66587       1.86208      0.781510      0.224657     0.0774892       0.00000       0.00000       0.00000       0.00000       0.00000       0.00000       0.00000       0.00000
   5  13 2235.5461    1.0441  0.6593  9.8340 -0.0048       5.10728  0.0481   0.0512   0.1008    0.3130   0.0000       1.40379   413.1839       3.37048      0.108336      -5.00910       3.69469      -1.67426       1.90538      -1.18479      0.326341    -0.0171721       0.00000       0.00000       0.00000       0.00000       0.00000       0.00000       0.00000       0.00000       12.6546       14.5038       10.4503       9.65684       6.85145       4.25438       1.67768      0.824324      0.228650     0.0640938       0.00000       0.00000       0.00000       0.00000       0.00000       0.00000       0.00000       0.00000
   5  14 2371.2868    1.3045  0.8463 10.6702 -0.0031       3.49342  0.0618   0.0569   0.1031    0.3059   0.0000       1.36321   444.7223       1.14186      -1.84695       15.3950      -4.33569       2.41800      -1.08183      0.669003      0.267503    0.00141799       0.00000       0.00000       0.00000       0.00000       0.00000       0.00000       0.00000       0.00000       15.4040       16.3638       14.4893       10.7305       7.62444       4.28365       2.07464      0.870607      0.314104     0.0687188       0.00000       0.00000       0.00000       0.00000       0.00000       0.00000       0.00000       0.00000
   5  15 2506.1467    1.6500  1.0077 11.1683 -0.0140       2.80672  0.0749   0.0761   0.1118    0.3972   0.0000       1.41568   434.9798       34.1211       12.2976      -6.05087    -0.0611147      0.773959     -0.525064      -1.49691      0.846728     0.0136372       0.00000       0.00000       0.00000       0.00000       0.00000       0.00000       0.00000       0.00000       16.4258       16.2603       16.4500       13.4037       7.27975       4.81880       3.01640       1.24862      0.360607     0.0801355       0.00000       0.00000       0.00000       0.00000       0.00000       0.00000       0.00000       0.00000
   5  16 2641.2646    2.1531  0.8214 11.5405  0.0037       1.32259  0.0537   0.0987   0.1065    0.3613   0.0000       1.36797   415.5207       43.5734       19.9987       32.0821       9.98842       4.26313      -2.79141     -0.663155     0.0627326    -0.0726628       0.00000       0.00000       0.00000       0.00000       0.00000       0.00000       0.00000       0.00000       14.0041       14.2884       11.9585       10.1230       7.16859       3.97475       2.01520      0.735313      0.251253     0.0576244       0.00000       0.00000       0.00000       0.00000       0.00000       0.00000       0.00000       0.00000
   5  22 3459.5210    3.1352  2.6661  4.5272  0.0000      0.288482  0.1124   0.0801   0.1888  357.5335   0.0000      0.310050   459.4553       46.6510       6.98480       13.6571      -4.78396     -0.649915       0.00000       0.00000       0.00000       0.00000       0.00000       0.00000       0.00000       0.00000       0.00000       0.00000       0.00000       0.00000       22.3555       26.5631       23.3760       17.6870       12.9087       8.02079       3.48543       1.79051      0.605435      0.141719       0.00000       0.00000       0.00000       0.00000       0.00000       0.00000       0.00000       0.00000
   5  23 3597.0965    2.5733  3.5143 11.0849 -0.0008      0.856194  0.1361   0.0627   0.2484    0.3470   0.0000      0.273093   441.0453       48.5645       67.2970       36.1253      -3.05840       2.74817       7.26357     -0.536895      0.803679    -0.0229110       0.00000       0.00000       0.00000       0.00000       0.00000       0.00000       0.00000       0.00000       27.0735       30.7844       27.8024       21.7823       14.5109       9.48154       4.23925       2.15905      0.689537      0.165368       0.00000       0.00000       0.00000       0.00000       0.00000       0.00000       0.00000       0.00000
   5  24 3734.0124    2.0632  5.2008 10.9502 -0.0021      0.259863  0.1654   0.0431   0.3262    0.1759   0.0000      0.184808   511.5362       38.8949       14.9792       49.2901      -6.17768       1.00436      -11.1116      -5.01768      0.602396      0.163832       0.00000       0.00000       0.00000       0.00000       0.00000       0.00000       0.00000       0.00000       33.9811       37.9684       35.2696       26.8508       18.4978       11.2319       5.73424       2.56778      0.868958      0.189486       0.00000       0.00000       0.00000       0.00000       0.00000       0.00000       0.00000       0.00000
   5  25 3871.9525    1.8351  6.6787 10.1675 -0.0014      0.368913  0.1986   0.0326   0.3491    0.1961   0.0000      0.129171   446.3811       88.5095       72.3430      -49.9379      -15.8661      -4.64752      -6.91997      0.717750       1.15907     -0.481458       0.00000       0.00000       0.00000       0.00000       0.00000       0.00000       0.00000       0.00000       40.8872       45.1418       39.9363       31.2981       21.8496       12.6930       6.51266       2.76439      0.954657      0.211714       0.00000       0.00000       0.00000       0.00000       0.00000       0.00000       0.00000       0.00000
   6  11 2004.2199    0.5483  0.5657  9.7613  0.0015       8.11937  0.0521   0.0283   0.0889    0.1454   0.0000       2.34637   438.3143       1.32407      -10.6186       10.0430       1.91097      -1.23259      -1.69706      0.755447      0.981054      0.407883    -0.0464714    -0.0217376       0.00000       0.00000       0.00000       0.00000       0.00000       0.00000       13.9347       13.0254       11.0545       10.0284       8.99826       6.57058       3.38024       1.41431      0.621120      0.226917     0.0646516     0.0117383       0.00000       0.00000       0.00000       0.00000       0.00000       0.00000
   6  12 2142.5848    0.8763  0.5783  9.6842 -0.0037       4.07210  0.0440   0.0409   0.0768    0.2307   0.0000       1.53566   439.2908      -6.87404      -1.79801       16.4255      -4.12394       5.55206       3.89022      -2.14275      0.708486     -0.138165    -0.0804525   -0.00164104       0.00000       0.00000       0.00000       0.00000       0.00000       0.00000       8.99711       8.59862       9.46478       7.61635       5.81958       4.33721       2.41478       1.17427      0.581055      0.230261     0.0640909     0.0111313       0.00000       0.00000       0.00000       0.00000       0.00000       0.00000
   6  14 2415.7719    1.3834  1.0192 10.3201  0.0077       4.67222  0.0736   0.0524   0.0994    0.3659   0.0000       1.28190   446.7551       12.7543       28.3351      -8.96641       2.17581      -7.59375      -1.92370     -0.456452      0.141968     -0.381169    -0.0935781    -0.0127391       0.00000       0.00000       0.00000       0.00000       0.00000       0.00000       12.0457       14.2261       15.8394       9.76516       10.3147       5.50887       3.46868       2.22841      0.734013      0.382102      0.142705     0.0216610       0.00000       0.00000       0.00000       0.00000       0.00000       0.00000
   6  15 2551.0999    1.8895  1.0042 10.8940 -0.0046       1.40644  0.0619   0.0694   0.1052    0.3922   0.0000       1.18574   436.6196       2.45725       3.19202      -13.0040       4.29141      -5.98515       2.34747      -2.45782     -0.268222    -0.0407186     0.0505987   -0.00445345       0.00000       0.00000       0.00000       0.00000       0.00000       0.00000       11.8918       12.2185       12.2249       11.1498       6.94979       4.77404       3.04935       1.78529      0.773793      0.290490     0.0713681     0.0164415       0.00000       0.00000       0.00000       0.00000       0.00000       0.00000
   6  16 2687.1388    2.3323  0.9557 11.1817 -0.0027      0.810235  0.0566   0.0881   0.1018    0.4576   0.0000      0.926747   442.7127      -9.25140       9.65558       8.83854      -7.50253      -4.33770      -1.71430     -0.257243     -0.446971     -0.162210    -0.0498534    -0.0176692       0.00000       0.00000       0.00000       0.00000       0.00000       0.00000       13.2455       15.4364       13.8908       10.3413       7.24510       4.73371       2.56164       1.26089      0.594870      0.232296     0.0689903     0.0131717       0.00000       0.00000       0.00000       0.00000       0.00000       0.00000
   6  17 2823.8004    2.9053  0.8741 12.0861 -0.0053       2.20872  0.0520   0.1113   0.0980    0.2821   0.0000       1.05084   417.2861       12.9469      -11.7833       5.57962       3.07179      -3.31849     0.0432568     -0.864215     -0.173746    -0.0673303    -0.0192740   -0.00537221       0.00000       0.00000       0.00000       0.00000       0.00000       0.00000       10.9915       11.9814       11.4981       9.00698       6.76190       4.31003       2.51594       1.39887      0.577816      0.233737     0.0703466     0.0132274       0.00000       0.00000       0.00000       0.00000       0.00000       0.00000
   6  18 2960.8502    3.4649  0.8813 11.9033 -0.0087       3.63714  0.0548   0.1295   0.0930    0.5575   0.0000       1.03137   438.0289       6.45820       6.58892       6.15375      -3.45648       8.90364      -1.62303    -0.0889887     -0.667119     -0.225650     0.0243225    -0.0317974       0.00000       0.00000       0.00000       0.00000       0.00000       0.00000       9.62277       12.1790       10.3941       9.00653       6.63846       4.24421       2.67373       1.28565      0.651976      0.228321     0.0772663     0.0185594       0.00000       0.00000       0.00000       0.00000       0.00000       0.00000
   6  19 3097.4479    4.0790  0.8701 12.3895 -0.0111       2.02036  0.0468   0.1630   0.1044    0.5293   0.0000       1.12422   437.4058       16.7371       13.3135       14.5829       6.63766     -0.925107      -3.49524      0.502649      0.705939     -0.423548     0.0180779   -0.00162658       0.00000       0.00000       0.00000       0.00000       0.00000       0.00000       9.31478       11.1430       10.3198       7.99430       6.38423       3.85022       2.29959       1.31911      0.502194      0.220206     0.0724782     0.0143962       0.00000       0.00000       0.00000       0.00000       0.00000       0.00000
   6  20 3234.1226    3.9288  1.4638  9.9615 -0.0004      0.299535  0.0791   0.1197   0.1303    1.6523   0.0000      0.885717   438.0204       52.8454      -6.54429      -13.4866       3.05117       3.22081      0.645363      -1.51054      0.769304      0.201328     0.0945809    -0.0242583       0.00000       0.00000       0.00000       0.00000       0.00000       0.00000       12.6526       15.3402       13.6287       11.9039       8.56337       5.65024       3.38675       1.88965      0.809230      0.317195     0.0985285     0.0223113       0.00000       0.00000       0.00000       0.00000       0.00000       0.00000
   6  21 3371.3313    3.3715  1.9568 11.7749 -0.0042      0.754374  0.0897   0.0945   0.1600    0.4853   0.0000      0.548381   444.7469       16.9222       20.9467       16.6209       13.0854      -7.32994       3.01762      -2.66325      -1.43315    -0.0144272   -0.00869805    -0.0364981       0.00000       0.00000       0.00000       0.00000       0.00000       0.00000       15.6695       19.2366       15.8171       14.1779       10.5075       6.85622       4.12976       1.97917      0.947326      0.336606      0.110936     0.0260211       0.00000       0.00000       0.00000       0.00000       0.00000       0.00000
   6  22 3508.5818    2.9082  2.5708 11.3055 -0.0006      0.813887  0.1032   0.0734   0.1950    0.4208   0.0000      0.391683   455.2953       50.5551      -4.84049       28.9549      -13.1067      -2.20813       6.36220      0.122353      -1.50942     -0.344015      0.167242    -0.0377100       0.00000       0.00000       0.00000       0.00000       0.00000       0.00000       18.2632       20.8217       19.2878       16.6350       12.0647       7.56191       4.93473       2.57687       1.18703      0.423260      0.135265     0.0285317       0.00000       0.00000       0.00000       0.00000       0.00000       0.00000
   6  23 3646.3776    2.4438  3.6134 11.1718 -0.0054      0.253388  0.1342   0.0548   0.2314    0.2642   0.0000      0.250200   440.2445       13.3424      -3.13640       7.83984       22.4536       11.0347       4.10889       1.29613       1.88870     0.0363423      0.148079    -0.0316545       0.00000       0.00000       0.00000       0.00000       0.00000       0.00000       22.7094       27.7477       24.9562       20.0606       15.5045       10.2855       5.83658       3.00983       1.35917      0.552262      0.178338     0.0375934       0.00000       0.00000       0.00000       0.00000       0.00000       0.00000
   6  24 3784.5795    1.9992  5.3768 10.7328 -0.0048      0.601281  0.1642   0.0375   0.3072    0.1632   0.0000      0.150557   376.2256       40.8177       1.17787      -9.20813      -48.2057      -8.90028       2.66353      -4.24450      -2.51379      -1.29720      0.360842    -0.0521418       0.00000       0.00000       0.00000       0.00000       0.00000       0.00000       28.3555       32.7419       29.6207       25.4497       19.2929       12.6552       7.45226       3.98713       1.71667      0.670279      0.212445     0.0453186       0.00000       0.00000       0.00000       0.00000       0.00000       0.00000
   7  11 2045.9924    0.6209  0.5904  9.8640 -0.0046       9.56652  0.0498   0.0298   0.0923    0.1300   0.0000       2.26971   429.5609      -8.58179       5.71558       9.50895     -0.790000      -1.19184      -1.59687     -0.465445     0.0231674    0.00593057     -0.118582     0.0309801    -0.0212680   0.000294350       0.00000       0.00000       0.00000       0.00000       8.87956       12.1522       11.3226       9.28077       6.61447       4.63423       2.95260       1.53793      0.962261      0.370519      0.212896     0.0665071     0.0213285    0.00470340       0.00000       0.00000       0.00000       0.00000
   7  12 2184.6934    0.8710  0.7015  9.9595  0.0015       5.68924  0.0551   0.0352   0.0814    0.2087   0.0000       1.57283   441.7691      -4.53641       1.03721       1.14056       6.61172     -0.720684      -1.30982       1.02530     -0.676499      0.337134     0.0430535    -0.0696897    0.00673527  -0.000412732       0.00000       0.00000       0.00000       0.00000       10.2926       11.5262       12.4313       9.14185       7.12220       5.28012       2.77223       1.86827      0.985503      0.407587      0.192876     0.0782321     0.0184095    0.00318829       0.00000       0.00000       0.00000       0.00000
   7  14 2458.3934    1.5674  1.0674  9.4994 -0.0050       4.00635  0.0631   0.0512   0.0938    0.8307   0.0000       1.03121   427.2830     -0.704998       6.27769       16.6120       5.03961      -2.73147      -1.43233      -1.87185       1.31357     -0.360758     -0.295978     0.0234347    -0.0223083   -0.00252354       0.00000       0.00000       0.00000       0.00000       10.4909       11.8160       11.1029       9.55122       7.64715       5.07273       3.52501       1.94556       1.11225      0.492793      0.206941     0.0639193     0.0202940    0.00380647       0.00000       0.00000       0.00000       0.00000
   7  15 2594.2584    2.1388  0.8397 11.2941  0.0063       1.16634  0.0495   0.0764   0.0853    0.2877   0.0000       1.05415   443.1983       24.9929      -6.03904      -6.18854       9.79409      -1.58131       1.27937    -0.0535605     -0.186001      0.415262   -0.00202681   -0.00782151    -0.0246892    0.00190647       0.00000       0.00000       0.00000       0.00000       8.30200       9.45656       8.83960       8.54440       6.42171       4.35086       2.95126       1.83888       1.01447      0.471454      0.182939     0.0616428     0.0176721    0.00365244       0.00000       0.00000       0.00000       0.00000
   7  16 2731.2724    2.5112  0.9533 11.8627 -0.0127       1.80038  0.0668   0.0945   0.0897    0.3174   0.0000       1.02266   431.0155       12.8054       25.1956      -7.60617      0.493605       2.92461      -4.42151      -2.82436     -0.563449     -0.514514     -0.311606     0.0575790    -0.0133121  -7.40223e-05       0.00000       0.00000       0.00000       0.00000       11.1472       11.2008       9.77706       10.2066       8.76575       5.90210       4.26006       2.57335       1.35313      0.604238      0.217599     0.0669007     0.0202127    0.00385340       0.00000       0.00000       0.00000       0.00000
   7  17 2868.4495    3.3251  0.8903 11.9124 -0.0067       1.92614  0.0522   0.1173   0.0861    0.3998   0.0000      0.889697   425.1759       6.02778       14.2769       10.3198      -3.39125      -5.26698      -3.49816      -1.87242     -0.373801     -0.738700     -0.235191    -0.0496143    -0.0289311  -1.61953e-05       0.00000       0.00000       0.00000       0.00000       8.76552       10.2959       10.0756       8.18808       6.56906       4.77951       2.84514       1.76974       1.03092      0.384620      0.193350     0.0692549     0.0193205    0.00347764       0.00000       0.00000       0.00000       0.00000
   7  18 3005.8677    3.6748  1.0329 11.9829  0.0052       2.63669  0.0523   0.1229   0.1069    0.4035   0.0000       1.06989   438.3861       27.8160       16.2281       10.7145       5.23535      -10.2534       2.45050       1.13669      0.808663     -0.527513    -0.0255446     0.0237143    -0.0372098   -0.00283951       0.00000       0.00000       0.00000       0.00000       8.36714       9.36904       9.04912       8.09433       6.12302       4.58994       3.07901       1.70442      0.887482      0.453692      0.186341     0.0620891     0.0170077    0.00343081       0.00000       0.00000       0.00000       0.00000
   7  20 3280.0969    3.7018  1.4922 10.9342  0.0084      0.754144  0.0684   0.1064   0.1143    0.7380   0.0000      0.629182   436.0719       27.4669       27.3870       2.86854       3.84150       5.51346      -2.62887      -2.19229    -0.0300822      0.441991      0.215590     -0.206690   -0.00509115   -0.00602731       0.00000       0.00000       0.00000       0.00000       10.6225       12.6202       11.9433       10.3726       7.78079       5.61875       3.74495       2.11652       1.07948      0.570416      0.223317     0.0786864     0.0213846    0.00441602       0.00000       0.00000       0.00000       0.00000
   7  21 3417.8073    3.2005  1.9869 11.8920 -0.0067      0.906717  0.0841   0.0835   0.1355    0.2937   0.0000      0.440578   465.5681       25.9491      -7.63213       15.3981       4.83337      -11.4727      -2.47623      -3.83424      0.834100      -1.20107      0.185058    -0.0181467    -0.0225533   -0.00623075       0.00000       0.00000       0.00000       0.00000       12.7476       14.4450       14.3545       12.1050       9.92444       6.96503       4.50478       2.81082       1.43229      0.703099      0.276007      0.102932     0.0284858    0.00519278       0.00000       0.00000       0.00000       0.00000
   7  22 3555.6636    2.6376  3.0954 10.9874 -0.0032      0.929124  0.1043   0.0546   0.1833    0.3014   0.0000      0.287206   454.2852       45.6255       2.18649       20.8313       2.69193      -16.2903      -3.19457       4.44312       2.69898     -0.295063      0.195437     0.0895689     0.0451587     0.0103920       0.00000       0.00000       0.00000       0.00000       16.1180       18.0413       16.8832       15.1510       12.2040       9.13015       5.84631       3.49607       1.75600      0.859746      0.340830      0.123532     0.0333865    0.00659894       0.00000       0.00000       0.00000       0.00000
   7  23 3693.4705    2.2086  4.6752 10.6703 -0.0019      0.184980  0.1378   0.0373   0.2468    0.1931   0.0000      0.170020   455.0386       24.4284       12.9870       34.9044     -0.511271      -6.71399      -9.26843      -7.86961      0.578655      0.704994     -0.145695     -0.318814  -0.000527666    0.00839901       0.00000       0.00000       0.00000       0.00000       20.5592       24.1090       22.3828       21.5354       15.6738       11.9027       7.22025       4.86820       2.46164       1.21547      0.461992      0.177106     0.0432386    0.00973093       0.00000       0.00000       0.00000       0.00000
   7  24 3832.4198    1.8664  7.1413 10.1547 -0.0002      0.414674  0.1737   0.0260   0.3240    0.1293   0.0000     0.0981775   415.5985       46.6689      -4.84491       3.84948       9.46073      0.191990     -0.142591      -10.9191       2.56544       1.14875     -0.524489    -0.0295962    -0.0411139    0.00948939       0.00000       0.00000       0.00000       0.00000       24.0988       30.3660       28.8161       25.5086       19.6235       14.6300       9.09140       5.69186       3.00931       1.43988      0.603726      0.226083     0.0619921     0.0126287       0.00000       0.00000       0.00000       0.00000
   7  26 4109.7926    1.3801 10.8125 10.0793 -0.0007     0.0432212  0.2540   0.0192   0.4763    0.0838   0.0000     0.0848137   452.7523      -15.6398       29.6244       5.14701     -0.911233      0.547650       6.61446      -7.35434     -0.287646       2.12505     -0.877489     -0.164377      0.176353    0.00365278       0.00000       0.00000       0.00000       0.00000       33.6662       41.8896       40.4485       35.1588       28.3437       19.7356       13.5241       7.63222       4.25516       1.98287      0.879001      0.299452     0.0918744     0.0169614       0.00000       0.00000       0.00000       0.00000
   8  11 2086.2462    0.6810  0.5368 10.0178 -0.0019       10.1865  0.0372   0.0308   0.0691    0.1277   0.0000       2.04875   439.7790       12.6600       4.52392     -0.177653     -0.370052     -0.139935      0.874976      -2.11807       1.26217      0.773965   -0.00700259     -0.198162   -0.00308910     0.0177894   -0.00633608  -1.45268e-06       0.00000       0.00000       5.38601       6.69840       6.43122       5.73921       5.01264       3.28935       2.59515       1.57940      0.963980      0.532242      0.242608      0.116370     0.0395588     0.0129376    0.00409594   0.000686396       0.00000       0.00000
   8  12 2225.3386    0.9821  0.6291 10.3088  0.0008       7.33077  0.0389   0.0409   0.0678    0.1642   0.0000       1.34246   433.9384       10.0676       7.02161       7.13061       2.09537       1.92506     -0.948977       1.88993       1.07080    -0.0349973     -0.225505    -0.0710866    0.00632302    0.00514167  -0.000621006    0.00262843       0.00000       0.00000       6.49174       8.22259       7.53321       6.72046       5.35949       4.16484       2.87617       1.74100       1.04320      0.492917      0.271198      0.103127     0.0460562     0.0140653    0.00383963   0.000768468       0.00000       0.00000
   8  13 2362.9461    1.2203  1.0174 10.3309 -0.0048       2.40339  0.0551   0.0413   0.0977    0.2655   0.0000       1.09979   420.2322       23.5817       1.70971     -0.872687      -8.70235       1.95204      -3.26196      -1.76795     -0.488802     -0.255823     0.0105273     0.0900720    0.00159385    -0.0268462     0.0112997  -0.000652458       0.00000       0.00000       7.09344       8.80785       8.92608       7.77328       6.34707       4.45362       3.32757       2.06805       1.18079      0.659952      0.332111      0.147905     0.0540171     0.0180936    0.00514013   0.000882569       0.00000       0.00000
   8  14 2499.5847    1.8209  0.8284 10.9071 -0.0054       3.51120  0.0448   0.0634   0.0762    0.2705   0.0000      0.971517   444.3951       13.8674       12.7192       14.1765      -6.76368    -0.0761519      -1.23193     -0.986953       2.31063      0.462368      0.211612     0.0759582    -0.0254445    -0.0102522   -0.00576447  -0.000442499       0.00000       0.00000       6.78432       7.83315       8.56104       6.81524       5.57510       4.48668       2.76524       1.83557       1.16112      0.597362      0.274096      0.125164     0.0537111     0.0181385    0.00412419   0.000656312       0.00000       0.00000
   8  15 2636.3164    2.2511  0.9306 11.4111 -0.0082       2.94942  0.0463   0.0781   0.0922    0.3058   0.0000      0.989141   439.9245       13.4246       6.58610       1.32887       7.59807      -6.64620      -2.87539       1.24486      -1.09049   -0.00663792      0.200686     0.0333069    -0.0851137    -0.0204330  -0.000634565   4.49975e-05       0.00000       0.00000       7.37745       8.37516       8.27800       6.92361       5.90358       4.76989       3.29306       2.02842       1.16531      0.603241      0.271894      0.128457     0.0505330     0.0162715    0.00400467   0.000674809       0.00000       0.00000
   8  17 2911.6614    3.5232  0.8363 11.8251 -0.0053      0.676824  0.0428   0.1271   0.0871    0.3942   0.0000      0.935418   420.6892       27.2729     0.0607737       3.94713      -2.15482      -8.90771       2.83723      -3.26163      0.755489      -1.07346      0.647799     -0.127248     -0.103445   -0.00468643   -0.00397660  -0.000485300       0.00000       0.00000       6.90762       8.05758       7.53480       6.69772       5.48318       4.64728       3.01285       1.94249       1.08832      0.583324      0.254320      0.114187     0.0455203     0.0150504    0.00348277   0.000710654       0.00000       0.00000
   8  18 3049.2732    3.8323  1.0962 11.7758 -0.0055       1.07705  0.0625   0.1140   0.0957    0.6090   0.0000       1.01079   439.6798       21.1989       1.49777      -7.69810      -1.19207      -2.16049     -0.671034      -3.56082       1.38324      -1.29371    -0.0733792    -0.0441514     0.0138428    0.00237497   -0.00302891  -0.000160958       0.00000       0.00000       7.53339       9.64853       9.18882       8.15513       6.74543       5.12367       3.82227       2.17376       1.40734      0.704429      0.354765      0.154365     0.0650077     0.0193098    0.00592670    0.00107556       0.00000       0.00000
   8  19 3186.8777    3.9849  1.0978 12.6354 -0.0054      0.535473  0.0607   0.1255   0.1006    0.3473   0.0000      0.971522   421.2677       30.9679       34.6112       10.7468     -0.681493      -7.41950       3.04784      -2.05777       1.35144      -2.27622     0.0634230      0.116969    -0.0565640    -0.0245452   -0.00158599  -0.000190251       0.00000       0.00000       8.06118       9.74510       9.12085       8.82889       6.94308       5.13379       3.90981       2.24438       1.41331      0.717186      0.389967      0.148281     0.0639653     0.0173661    0.00515507    0.00101282       0.00000       0.00000
   8  20 3324.6183    3.5297  1.5884 12.3434 -0.0066      0.824621  0.0670   0.0946   0.1264    0.2283   0.0000      0.597422   444.1074       2.36679       14.2966       3.37405       6.99147     -0.395624      -4.29082     -0.689772      -2.10063      0.301616      0.377570     -0.543411     0.0766838    0.00383843    -0.0118380  -0.000992432       0.00000       0.00000       9.45173       11.4713       10.7059       9.82826       7.85755       5.76927       4.02300       2.50069       1.52622      0.807203      0.378666      0.167539     0.0627670     0.0194500    0.00538081    0.00101298       0.00000       0.00000
   8  21 3462.7034    3.1572  2.5586 11.2018 -0.0016      0.656051  0.0811   0.0637   0.1498    0.2607   0.0000      0.305923   445.3693       36.8049      -2.79848       2.27879       6.12926      -28.8739       8.21884       5.05537       2.37736     -0.411326     -0.138576      0.166579    0.00563808    -0.0429648    0.00410422   0.000671052       0.00000       0.00000       11.0104       12.7859       12.7335       11.5407       9.37844       6.97618       4.86107       3.11051       1.90901      0.998410      0.497563      0.208234     0.0819600     0.0259618    0.00687486    0.00123494       0.00000       0.00000
   8  22 3601.0784    2.4462  3.5941 11.1175 -0.0043      0.453662  0.1077   0.0441   0.1831    0.1699   0.0000      0.208735   443.6200       32.1621       9.39606       14.0503      -7.20308       6.01153       6.67489       1.76890      -2.26401     -0.931431      0.132445      0.153587      0.157235     0.0476397    0.00122272  -0.000685000       0.00000       0.00000       15.3566       18.0606       17.7331       15.6823       12.5804       9.34222       6.29366       4.04788       2.43012       1.30138      0.613311      0.270937      0.102995     0.0333595    0.00841715    0.00151080       0.00000       0.00000
   8  23 3740.0130    2.0671  5.1323 10.7017  0.0013      0.747651  0.1314   0.0321   0.2461    0.1285   0.0000      0.149640   436.2655       43.1953       23.1067       6.01529       5.09689      -3.68604      -10.8424      -5.73575       2.83244    -0.0623770       1.29952     -0.152261    -0.0300186    -0.0273376    0.00334482    0.00108930       0.00000       0.00000       17.5870       21.5721       21.0706       18.9025       14.6689       11.3683       7.94457       4.92888       2.88828       1.52776      0.780778      0.337894      0.134196     0.0421873     0.0110326    0.00205394       0.00000       0.00000
   8  24 3878.7118    1.8258  6.9480 10.3790 -0.0007      0.259612  0.1604   0.0249   0.2996    0.1088   0.0000      0.105174   451.5587       7.69788      -12.1058      -7.78905       8.97853       2.08980       2.87287      -9.29912       1.37691       1.31953      -1.68665     -0.893141    -0.0783631     0.0615463    0.00594142   -0.00283299       0.00000       0.00000       21.0863       25.9022       25.3957       22.6893       18.4000       13.8829       9.50181       6.01555       3.69826       1.93508      0.936441      0.409918      0.163962     0.0535636     0.0141477    0.00251052       0.00000       0.00000
   8  25 4018.2206    1.5481  8.9749 10.1631 -0.0013      0.279301  0.1957   0.0202   0.3656    0.0890   0.0000     0.0803383   431.4351       21.2083       29.8257       5.14640       52.0371      -6.98456       21.9960      -5.01392      -1.72895       2.89890     -0.172596      0.178465     -0.144238    0.00597496    0.00916497    0.00336635       0.00000       0.00000       24.8591       30.3579       29.1940       27.2028       22.8336       16.5166       11.5527       7.68326       4.61003       2.58457       1.19695      0.539031      0.196305     0.0666485     0.0178293    0.00319530       0.00000       0.00000
   8  26 4156.7005    1.2847 12.0091 10.0316 -0.0021     0.0324371  0.2706   0.0166   0.4923    0.0749   0.0000     0.0826366   456.5831       89.2906      -24.3726       3.43725       48.6300       4.73086      -15.3515       15.2536       6.77203      -2.04120      -2.07844      0.321124      0.337948      0.142191    -0.0248139    0.00257410       0.00000       0.00000       30.4356       37.0732       38.4955       32.6840       28.0796       21.3296       14.9832       9.73158       5.90663       3.17152       1.60912      0.692769      0.280859     0.0916913     0.0238681    0.00391596       0.00000       0.00000
   9  11 2125.2496    0.7647  0.5276 10.0299 -0.0059       8.85848  0.0376   0.0328   0.0620    0.1490   0.0000       1.69828   429.9124      0.603339       13.9152      0.205987    -0.0660375      -3.10164      -4.29952      -1.31644       1.09974     -0.283736     -0.336925     -0.266149     0.0635679     0.0729390    -0.0230695    -0.0114766  -5.03944e-05   0.000113302       5.90875       7.18768       7.25346       6.60409       5.25201       3.99965       2.81148       1.65814       1.18595      0.695535      0.357223      0.176992     0.0747764     0.0353207     0.0121623    0.00334439   0.000859407   0.000140643
   9  12 2264.6782    1.0829  0.7634  9.9042 -0.0063       4.31295  0.0433   0.0374   0.0724    0.2462   0.0000       1.03139   438.7362      0.865474       24.2217       2.98688       2.59431      -4.63431      0.631150       1.28488      -3.11125     -0.602334     -0.256371     0.0534535     0.0103294    -0.0315348    0.00403610    0.00713136   0.000928037  -1.84742e-05       6.90086       8.72252       8.16806       7.10760       5.92952       4.89709       3.47635       2.43505       1.43156      0.772077      0.361357      0.211417     0.0719092     0.0377998     0.0119880    0.00423930   0.000929353   0.000177186
   9  14 2539.6901    1.8025  0.9042 10.9661 -0.0040       2.55052  0.0545   0.0584   0.0811    0.2633   0.0000       1.04789   431.4243       5.44416       11.2231       1.65090      -6.35474       2.02465       3.65051       3.95226      -2.75131      0.716942      0.665802     -0.315515     0.0535422    -0.0197016    0.00856567  -0.000607912    0.00178696  -0.000217071       7.21084       9.28440       7.45790       8.27118       6.23432       5.75808       3.69135       3.19792       1.49434       1.03647      0.463049      0.289700      0.100537     0.0513542     0.0117599    0.00581751   0.000937258   0.000277093
   9  15 2677.0960    2.5253  0.8280 11.5042 -0.0069      0.848697  0.0389   0.0839   0.0756    0.2695   0.0000      0.843131   443.9735       12.4747       7.66398       5.13581       7.73520      -4.03601       1.22199      -1.92067      -2.34246      0.725942     -0.816456     0.0458154     0.0526116    -0.0221895   -0.00557766  -0.000776000  -0.000164743  -9.12287e-05       5.22002       6.41099       6.32414       5.76006       4.88058       3.82198       2.78990       1.88925       1.22068      0.690441      0.398131      0.179495     0.0893495     0.0332696     0.0127712    0.00377467   0.000934903   0.000162216
   9  16 2815.3667    3.0911  0.9795 11.5252 -0.0216       3.01193  0.0530   0.0927   0.0777    0.4256   0.0000       1.02044   433.4277       13.6886       26.7716       3.76692      -4.72645      -4.03850       1.11676     -0.889392     -0.422287      -2.15503      0.615577    -0.0860914    -0.0424188      0.106120  -0.000771922    0.00286974    0.00108077  -0.000111059       5.81083       6.98449       7.45330       6.39194       5.89138       4.30965       3.44270       2.12322       1.47207      0.906531      0.466169      0.243412      0.102239     0.0479636     0.0161638    0.00489111    0.00133724   0.000191582
   9  17 2953.6109    3.6949  0.9363 11.5547 -0.0043      0.149598  0.0505   0.1133   0.0805    0.5541   0.0000      0.765452   441.9083       19.4142       8.71958       1.85188       3.48738       2.66249       1.24149      -4.02623      -1.23793     -0.987776    -0.0173922    -0.0545568    -0.0684198    -0.0322341    -0.0240614   -0.00791644   0.000973962  -0.000255422       6.54721       7.17940       8.71055       7.10457       6.63150       4.21245       3.43667       2.71805       1.30304      0.874518      0.505709      0.267528      0.139793     0.0469947     0.0150107    0.00599795    0.00138471   0.000170288
   9  18 3091.6793    3.9975  0.9802 12.1097 -0.0100       2.16697  0.0489   0.1212   0.0826    0.4397   0.0000      0.715061   437.9376       24.2922      0.150540       8.73959       4.43263      -4.56618      -4.13717       1.08078       3.00638     -0.102038      0.576363     -0.204195    -0.0588784    0.00674376   -0.00433883  -0.000679361   0.000777195  -0.000147601       6.21622       7.59672       8.33632       6.42373       5.98306       4.94583       3.16608       2.45985       1.53099      0.751740      0.480679      0.233852      0.101997     0.0382498     0.0177254    0.00556627    0.00120015   0.000183513
   9  19 3229.6786    3.9563  1.3043 12.1628 -0.0057      0.673145  0.0609   0.1087   0.0995    0.3993   0.0000      0.806558   437.8553       14.3139       12.2187       10.6893     -0.168457      -2.92742    0.00171333      -4.32515     -0.124943      -1.19546      0.638302     -0.312080     0.0670162    -0.0449911    0.00860970   -0.00165575  -0.000256507   6.59644e-05       6.81314       9.16802       8.32290       8.41254       6.37085       5.43635       4.00450       2.75322       1.65216      0.966353      0.521396      0.273038      0.120012     0.0505830     0.0177148    0.00547212    0.00132617   0.000279330
   9  20 3368.0585    3.3536  1.8864 12.1273 -0.0059      0.881561  0.0729   0.0771   0.1219    0.2007   0.0000      0.496967   424.4779       38.6384       12.8997       11.7146       12.6084      0.480686      -7.59082      -5.93175       1.46017      0.635401     -0.303243     -0.192608     0.0576904  -0.000555547    -0.0118722   -0.00455357   -0.00265810  -5.16182e-05       9.03133       10.9517       10.5697       10.3625       8.47899       6.13962       4.77009       3.18589       2.01917       1.15971      0.653095      0.346349      0.145414     0.0589365     0.0199640    0.00591803    0.00160389   0.000281621
   9  21 3506.4834    2.7382  2.4996 11.7002 -0.0008      0.512881  0.0828   0.0551   0.1451    0.1487   0.0000      0.330160   436.7127       47.6090      -2.95602      0.826532      -9.82598      -4.29364       9.06131      -3.45283     -0.346478      -1.60210      0.861778     -0.220345     -0.174919     -0.171856    -0.0228533   0.000156039   -0.00196462  -0.000100288       9.73455       12.1535       12.1850       11.0006       9.52733       7.27745       5.52989       3.52454       2.41345       1.38657      0.750182      0.374885      0.166925     0.0714417     0.0259992    0.00751828    0.00201901   0.000327055
   9  22 3645.2501    2.4183  3.9502 11.0922  0.0022      0.400071  0.1064   0.0405   0.1891    0.1316   0.0000      0.177381   449.4887       23.8136       19.2773       23.3518       2.77035      -11.2094     -0.317635      -7.54728     -0.396342      0.332967     -0.367585      -1.73895     0.0621334     0.0412145    -0.0176421  -0.000340886   -0.00280583   0.000484817       13.0804       15.5516       16.0905       13.9754       11.6127       9.71325       6.87145       4.67833       2.96013       1.65323      0.907187      0.461238      0.202433     0.0847013     0.0322499    0.00949802    0.00217589   0.000369707
   9  23 3784.6400    1.9651  5.5392 10.8745 -0.0015      0.404223  0.1367   0.0291   0.2425    0.0988   0.0000      0.131777   433.2733       28.5134     -0.631129       14.9970      -1.74072       11.0945       7.55634      -3.56671      -6.48795      -3.17923       2.94186     -0.327217     -0.238293     0.0976434    -0.0231195    -0.0180215   -0.00260240  -0.000542511       16.0452       19.1255       18.7042       17.9678       15.2572       11.7529       8.60023       5.89807       3.86855       2.22389       1.26715      0.609098      0.279188      0.106240     0.0397502     0.0116472    0.00295572   0.000505463
   9  24 3923.9468    1.7035  7.7838 10.3369 -0.0039      0.308118  0.1662   0.0214   0.3024    0.0919   0.0000     0.0904045   474.4103       11.9886       16.9612       43.9247      -5.69969       1.72028     -0.579473      -4.88265      -3.84792      -1.16196       1.72103      0.115351      0.235135     -0.274352   -0.00882554     0.0222229    0.00340331  -0.000192791       18.8110       22.7877       23.0990       21.0848       18.0538       14.2212       10.2263       7.27130       4.51496       2.67480       1.48147      0.746711      0.336031      0.135561     0.0486702     0.0154547    0.00365054   0.000609384
   9  25 4063.5544    1.4669 10.6550 10.1682 -0.0037      0.134848  0.2209   0.0177   0.3916    0.0738   0.0000     0.0713027   430.3042      -8.28413       4.49027       30.7508       8.96196       10.5931       16.4336      -17.4169       2.73252      -2.56487      0.353300       1.13818      0.302715     -0.361109      0.125895    -0.0169214    0.00321563  -0.000579834       23.2512       29.0892       28.5613       27.7042       22.5373       18.6718       13.1154       9.33031       5.94897       3.46321       1.94376      0.954223      0.438575      0.176064     0.0659928     0.0200894    0.00470429   0.000858426
   9  28 4482.9122    0.8341 17.2893 10.0988 -0.0104     -0.114659  0.4785   0.0119   0.7945    0.0522   0.0000      0.105524   417.4859       80.8577       1.85991       13.2877       5.91770       9.62865      -21.9310       6.83184      -11.9727     -0.133810      -4.44113      0.536967      0.411390      0.220638     0.0402759     0.0769843   -0.00751203    0.00228360       39.6214       51.3165       50.1571       47.7541       41.0840       32.5030       24.4520       16.5734       11.0282       6.67367       3.60411       1.84146      0.826048      0.351193      0.123889     0.0373916    0.00940258    0.00156802
  10   9 1880.1069    0.4537  0.3739  9.8571 -0.0076       14.9415  0.0362   0.0244   0.0598    0.0760   0.0000       3.01251   431.4285       2.10970       15.2282       2.86628      -4.77105       3.60460      -1.05524      0.491144     -0.290117     -0.354738     0.0424043     -0.187929    -0.0536122     0.0828023    -0.0219657   -0.00228450   -0.00261899   0.000330105       4.66941       6.13345       5.02828       4.72081       4.57961       3.71634       3.48953       2.49048       1.53286      0.921399      0.457484      0.295312      0.120984     0.0582270     0.0248300    0.00918247    0.00289267   0.000827099
  10  10 2021.5195    0.6310  0.5118  9.8372 -0.0100       8.99667  0.0462   0.0266   0.0568    0.1081   0.0000       1.73907   434.0936      -5.27226       21.3494       5.72375      -3.43326      -4.98388       3.84170       1.93884      0.460926       1.07602     -0.471974      0.355874     -0.159441     0.0275806   -0.00338332   -0.00741104  -0.000503131   0.000984338       7.18309       9.63766       10.6233       8.64745       6.83641       5.70646       3.25245       2.10096       1.57655      0.840703      0.469610      0.303643      0.139945     0.0579983     0.0267590     0.0124308    0.00439305    0.00108502
  10  11 2163.0705    0.8221  0.6306 10.1862  0.0013       7.87587  0.0410   0.0294   0.0703    0.1287   0.0000       1.61341   440.3965       4.48977       14.7735       7.85139      -4.32835      0.939318      -2.98090       1.73596      0.542951      -1.83036      0.147801      0.111826      0.127703     0.0443345    0.00356438   -0.00107981    0.00656759   0.000256949       4.70757       5.22742       6.21929       5.20875       4.46782       4.40885       3.07714       2.09318       1.69602      0.933046      0.507493      0.321036      0.181156     0.0550390     0.0334157     0.0132180    0.00485923    0.00121390
  10  12 2302.9135    1.1111  0.8664  9.9241 -0.0038       4.46194  0.0409   0.0349   0.0836    0.3021   0.0000       1.00535   436.9131     -0.477735       15.5340       5.02462       8.63452      -2.15461      -1.00967      -1.00789      -2.10650      0.534575      0.260621     0.0195743     -0.134300    -0.0103081    0.00731317   -0.00500249  -0.000542109   0.000675298       5.08510       6.12440       5.63360       5.90076       5.17206       4.07174       3.09633       2.11526       1.58964      0.931949      0.602830      0.310259      0.153534     0.0729868     0.0267662     0.0105578    0.00349960   0.000914675
  10  13 2440.9128    1.5375  0.9911 10.5528 -0.0056       2.37054  0.0474   0.0454   0.0811    0.2775   0.0000      0.904837   437.9518       23.8203       24.1750       2.89834      -5.56639       8.83594       5.86893       2.24188    -0.0637655     -0.511242      0.680758    -0.0601682    -0.0824695     0.0257258   -0.00225129     0.0105050   -0.00453826    0.00135840       5.28914       6.70474       6.92399       6.66667       5.38959       4.60349       3.17661       2.50260       1.57365       1.01925      0.543758      0.356424      0.168340     0.0839039     0.0320462     0.0140713    0.00443415    0.00139252
  10  14 2578.8026    1.9487  0.9257 11.3522 -0.0030       4.09905  0.0454   0.0608   0.0866    0.1970   0.0000      0.951458   434.9174      0.767944       2.01517       1.71737      0.904608      -4.36803      -4.86965     -0.775228     -0.601774     -0.830021      0.153459     -0.200852    0.00849402   -0.00828468    -0.0134696    -0.0181220    0.00126465  -0.000869262       5.43511       5.52649       6.77001       6.50557       4.89244       4.25745       3.60720       2.41273       1.51859       1.06070      0.714656      0.319333      0.155552     0.0965927     0.0404086     0.0139048    0.00446808    0.00111044
  10  15 2717.1029    2.5235  0.8785 12.2133 -0.0014       2.10111  0.0449   0.0805   0.0777    0.1691   0.0000      0.866183   441.2795       14.0018     -0.665182      -4.07375       11.5333      -1.26892      -4.23839      -1.20460       1.44951     0.0467493     -0.323445      0.195351    -0.0742303    0.00419650     0.0115087   -0.00462804   -0.00311840   0.000825108       5.61268       6.21018       7.34426       6.36778       5.47600       4.50130       3.22813       2.37006       1.63027      0.993997      0.570777      0.341232      0.171869     0.0770657     0.0332096     0.0125602    0.00426281    0.00125209
  10  16 2855.7330    3.1214  0.9865 11.9219 -0.0091      -1.86991  0.0499   0.0939   0.0833    0.3044   0.0000      0.838059   438.9909       8.75087       11.5366      -2.78786       5.21419      -5.90877     -0.588086      0.213475      -3.25730      -1.39378      0.646544     -0.531482     -0.223780     0.0398784   -0.00881210    0.00620895  -6.94451e-05  -0.000150328       6.32703       6.80546       7.52571       6.36530       5.32445       5.32386       3.85407       2.59277       1.95663       1.11978      0.584329      0.359863      0.170201     0.0671717     0.0317844     0.0147714    0.00490532    0.00117678
  10  17 2994.6992    3.6739  0.9377 12.3378  0.0036       3.10464  0.0462   0.1053   0.0724    0.2407   0.0000       1.07752   430.7229       26.2262       3.32847     -0.122401      -18.7477       5.83354      0.593800      -4.34809       1.09995      -1.37584      0.551851     -0.248929     -0.242016      0.104519    0.00317690   -0.00650818   -0.00112113  -0.000599433       5.31676       6.28593       6.28912       5.76921       5.20378       4.28124       3.32829       2.35180       1.63024      0.976339      0.556831      0.314605      0.154110     0.0738267     0.0286104     0.0125066    0.00401605    0.00107362
  10  18 3133.1492    3.8872  1.0132 13.0091 -0.0053       2.05142  0.0512   0.1154   0.0878    0.2176   0.0000      0.963966   445.6353       19.9264       11.3183       20.4368      0.218607      -10.0267     0.0941796      0.139893       2.01986      -1.35894     -0.155993     0.0789076      0.118501    -0.0743709    -0.0181006    0.00207875    0.00905545  -0.000590308       6.98173       8.95224       8.94404       8.31628       6.64164       5.26363       3.66265       2.45611       1.67614       1.01379      0.555813      0.322633      0.164918     0.0689905     0.0309724     0.0125172    0.00413277    0.00117249
  10  19 3271.6852    3.8056  1.4299 11.9684  0.0011       1.60091  0.0585   0.0912   0.0988    0.2821   0.0000      0.640037   428.6687       13.0171       21.1719       9.96869      -2.22657      -1.86594      -5.53357      -5.82612       1.01165      0.267183      -1.75193     -0.285748      0.155087     0.0406844   -0.00893049    -0.0154638    0.00655820   -0.00159054       6.22216       7.07468       7.94533       7.12979       6.19150       5.19038       3.73112       2.80084       1.96692       1.15685      0.667775      0.404066      0.214442     0.0900130     0.0391186     0.0161515    0.00540711    0.00150882
  10  20 3410.3181    3.2029  1.8808 12.1372 -0.0043       1.15545  0.0668   0.0702   0.1206    0.1750   0.0000      0.509587   422.2017       19.0755      -2.51882       4.31091      -5.85581      -2.91744       2.71464       3.15494      0.853356      0.881392     -0.213266      0.104871     -0.168648     0.0994777    -0.0575010    -0.0127624    0.00302310   -0.00107454       7.60916       9.75691       9.66050       8.96460       7.75412       6.18975       4.52331       3.40317       2.14038       1.32105      0.753811      0.424264      0.217152     0.0976977     0.0411799     0.0154673    0.00539474    0.00170705
  10  21 3549.3732    2.6413  2.8594 11.7079 -0.0038      0.501037  0.0850   0.0476   0.1507    0.1162   0.0000      0.291467   439.9594       33.5680       12.2993      0.934036       1.22426      -12.8708       15.9074      -1.11297     -0.983030     -0.302964       1.97994     -0.414609    -0.0289050      0.199012    -0.0409268    -0.0218565    0.00691966  -0.000412716       9.32192       10.4288       11.0134       10.9480       8.98920       7.50004       5.77486       4.14554       2.71025       1.80314       1.05841      0.575991      0.288558      0.142136     0.0593296     0.0222750    0.00704354    0.00202441
  10  22 3688.8133    2.2851  4.4240 10.7955 -0.0008      0.418156  0.1057   0.0330   0.1895    0.1132   0.0000      0.144346   419.6200       32.0881       8.30157      -8.33954       12.3855      -7.26715     -0.184087      -1.61996      -5.35876     -0.911393       2.36298      0.706661     0.0358375     -0.190261    0.00742219     0.0224881   -0.00469976   -0.00782846       11.3415       14.0122       14.2294       13.6023       11.4095       9.12418       7.06055       4.96385       3.34825       2.04963       1.23318      0.660436      0.343800      0.158999     0.0689046     0.0256613    0.00867311    0.00245185
  10  23 3828.4624    1.9095  5.6428 10.7141 -0.0021      0.514454  0.1304   0.0260   0.2245    0.0901   0.0000      0.119379   466.2227       30.4727       9.18232      -1.38753       2.17218       10.0011      -16.9726       3.53916      -5.47860      -1.48432      0.453042     0.0645378   0.000165251     -0.233787     0.0258312     0.0236630    -0.0105165   -0.00144704       13.6123       16.6441       16.8574       15.9814       13.7274       11.0399       8.88544       6.30443       4.22024       2.56036       1.51017      0.830115      0.436150      0.200289     0.0865859     0.0326073     0.0106858    0.00305153
  10  24 3968.3871    1.6153  8.4699 10.3719 -0.0019      0.404307  0.1734   0.0192   0.3092    0.0723   0.0000     0.0872483   413.1450      -5.34113      -14.0452      -11.6250       17.8599       9.49486      0.676610       5.69945     -0.191116      -3.00480      0.969172       1.48531       1.37420     -0.523026      0.140923     0.0226492   -0.00494145   0.000150821       17.0113       20.8863       21.3749       20.4344       17.4038       14.4556       11.1134       7.96367       5.37426       3.37909       2.00068       1.09821      0.563394      0.265608      0.113705     0.0434681     0.0145668    0.00416420
  10  26 4247.7204    1.1641 14.3251 10.1027 -0.0031    -0.0819978  0.3079   0.0139   0.5346    0.0597   0.0000     0.0768386   402.8913       90.3076       36.1307       4.99616       34.1682       1.41310      -20.8559       23.3871       2.44325      -8.00475       6.95455      0.136134      0.667418     -0.782116     -0.277693    -0.0178097     0.0325555  -5.22242e-05       26.3867       32.6956       33.0990       31.4830       27.8690       22.7436       17.4786       12.5285       8.49558       5.53463       3.22380       1.77131      0.920992      0.408425      0.183911     0.0693480     0.0230305    0.00679689
  10  27 4388.3312    0.9405 15.9955 10.1211  0.0001   -0.00974418  0.3924   0.0121   0.6692    0.0512   0.0000     0.0920785   472.6261      -31.9044       91.1442       7.92445      -22.1035      -19.4473       2.96375      -15.5469      -7.95780       10.5900       5.44137      -1.58554      -3.11938      0.486629      0.441666     0.0715785    -0.0321431   -0.00315152       31.6835       39.1287       40.7636       37.4986       33.2536       27.5545       21.5575       15.7436       10.4261       6.77694       3.88708       2.20595       1.14212      0.526152      0.233502     0.0895283     0.0293068    0.00879217
  11   9 1915.5494    0.4294  0.3293 10.1011 -0.0152       17.7574  0.0320   0.0251   0.0486    0.0776   0.0000       3.48532   439.9827       2.12589       18.9583       3.22558       4.59131      0.314881   -0.00580876       3.74980      -1.31573      0.301303      0.556284    -0.0382856     0.0335590    -0.0447614     0.0196028     0.0124591   0.000882974    0.00353761       5.23328       5.78013       5.17785       3.97142       3.83889       4.14094       3.94403       3.29936       2.17055       1.26065      0.668686      0.358300      0.186418     0.0829666     0.0388201     0.0189682    0.00794343    0.00277631
  11  10 2058.0510    0.6496  0.4394  9.9932  0.0008       6.33040  0.0332   0.0258   0.0495    0.0978   0.0000       1.80722   431.8575      -1.94594       12.7690      -7.65727      -6.40436      -2.62602      -2.01057     -0.868271      0.664009     -0.907749     -0.213045     -0.226805   -0.00886017    -0.0631427  -0.000130161    0.00306527    0.00337835   -0.00238909       4.04430       5.21507       6.22121       4.94702       4.58416       3.82152       2.40676       1.97901       1.26122      0.802065      0.583943      0.292294      0.168604     0.0884345     0.0393742     0.0188954    0.00795734    0.00273314
  11  12 2340.1830    1.2636  0.8500 10.3802 -0.0145       4.82871  0.0423   0.0396   0.0719    0.2489   0.0000      0.957341   435.9395       6.45993       15.6698       4.56613     0.0888396      -5.45322       2.04896      -1.60807       1.64004      -2.67043     -0.198781     -0.144747      0.148493      0.126903     0.0505666   -0.00237501    -0.0110192    0.00338637       4.68671       5.26599       5.16471       5.23693       5.16611       3.93626       3.16827       2.48104       1.81499       1.20439      0.669488      0.442516      0.246453      0.130952     0.0603315     0.0234423    0.00905395    0.00347026
  11  13 2478.6088    1.6838  0.8663 10.7886  0.0002       3.97951  0.0390   0.0505   0.0726    0.2594   0.0000      0.953182   436.8302      -1.80030       19.7114      -9.40383      -4.58704       2.38811      -1.96696       2.02532      0.169292     -0.833267     -0.261925      0.631842    -0.0535293     -0.116969    -0.0326116     0.0230040     0.0150121    0.00188216       4.33784       4.87721       5.15131       5.00028       4.50005       3.70757       2.91395       2.13323       1.54728       1.03137      0.632597      0.386993      0.209611      0.107740     0.0500411     0.0216250    0.00861407    0.00316011
  11  14 2617.0534    2.1362  1.0511 11.3260 -0.0065       1.91877  0.0486   0.0598   0.0804    0.2752   0.0000      0.951635   445.3743       8.86137       4.74112       2.11226       5.67639       3.37568       4.87108      -3.41450       2.00220     -0.232697      0.424970      0.969004      0.251262     -0.155559     0.0254777     0.0200558   -0.00781101   -0.00510687       4.92294       5.70417       6.13427       5.90387       5.09862       4.16255       3.36070       2.42440       1.81412       1.11105      0.689420      0.425513      0.232920      0.122106     0.0577801     0.0250422    0.00986194    0.00371575
  11  15 2756.2593    2.6510  0.9514 11.7817 -0.0030       1.26890  0.0415   0.0750   0.0731    0.2275   0.0000      0.852235   436.5677       7.09468       15.6833      -6.38695       6.95953      -2.21267      0.122845      -1.21362      -1.78639      -1.26018   -0.00857398     -0.334832      0.182630    -0.0187545    -0.0796623    -0.0421099   -0.00654108   -0.00101112       4.73593       5.85888       6.15850       5.77685       5.13429       4.10719       3.02458       2.32997       1.56080       1.04875      0.641515      0.382880      0.218449      0.108818     0.0542192     0.0223817    0.00920362    0.00318943
  11  16 2895.5212    3.3368  0.8562 12.2404 -0.0029       1.38803  0.0398   0.0963   0.0713    0.2252   0.0000      0.816478   434.5731       13.1612       7.41903      -9.88901      -3.55039       2.87236      -1.77877      -3.45934       1.97198       1.22416   -0.00431917     -0.994207     0.0183958     0.0451893     0.0156312    -0.0150038   -0.00483425    0.00255104       4.65131       5.64315       5.68712       5.25026       4.38390       3.96796       3.29112       2.47268       1.59391       1.13255      0.619923      0.359156      0.198591     0.0965237     0.0470573     0.0206597    0.00972142    0.00322940
  11  17 3034.6744    3.9125  0.9628 12.2523 -0.0011       1.40786  0.0408   0.1088   0.0746    0.2971   0.0000      0.774483   440.1655       15.8000       15.9897       2.53507      -2.01869       3.62285      -3.23709      0.146581      -2.07368      -1.19730      0.524985      0.130291    0.00601540      0.144681     0.0317905     0.0313040     0.0140597   -0.00575915       4.90875       5.59535       5.54739       5.76012       5.02445       3.99261       3.14191       2.33343       1.68668       1.06372      0.676061      0.389468      0.226588      0.115434     0.0517437     0.0228407    0.00864601    0.00287260
  11  18 3173.6498    3.9121  1.0667 12.4194  0.0027       1.12535  0.0486   0.1081   0.0841    0.2990   0.0000      0.852585   428.3215       1.89839       3.63371       10.0930       6.05875      -1.94127      0.174337      -5.92631     -0.827590       1.37995      0.616832     -0.398860     -0.385071   -0.00237839     0.0316732     0.0393466    0.00713789    0.00185893       5.52872       5.59281       6.45193       6.98407       4.99327       4.20889       3.93951       2.90748       1.59760       1.23575      0.891247      0.476871      0.209600      0.121457     0.0723443     0.0342563     0.0127986    0.00375045
  11  19 3312.5512    3.4662  1.6844 12.0242 -0.0020      0.918629  0.0607   0.0746   0.1009    0.2009   0.0000      0.478269   442.4431       10.1791       12.2603       12.0531      -8.67725      0.724355       4.57629       3.01126       1.23056     -0.482972     0.0698839      -1.01656     0.0667794     -0.100742    -0.0535487    -0.0351648   -0.00122824    0.00667307       6.15867       7.60756       7.09573       7.31662       6.06243       5.55400       4.40272       3.32291       2.29171       1.52881      0.918213      0.533146      0.294959      0.147376     0.0687718     0.0303414     0.0125567    0.00436786
  11  20 3452.0231    2.9279  2.5051 11.5955 -0.0014       1.20333  0.0741   0.0521   0.1284    0.1364   0.0000      0.287680   443.9225       14.1712       13.7871       16.0531       3.75177       2.78620       5.21603      -4.47324       7.48709      0.594390      0.672412     -0.674986      0.177151      0.159357     0.0388550     0.0392096    -0.0146685   -0.00374991       7.46215       9.25242       9.21045       8.89338       7.89712       6.37658       5.18822       3.83984       2.82504       1.69599       1.05397      0.611541      0.350965      0.182955     0.0841842     0.0367752     0.0142095    0.00515674
  11  21 3591.5420    2.6503  3.5875 10.9589 -0.0013      0.806585  0.0891   0.0396   0.1507    0.1311   0.0000      0.178229   442.6314       27.2550       24.9348       24.6198     -0.279587      -2.86935       1.05250       1.07563       3.20560      -3.34748      0.597966     -0.843045      0.654807     -0.101172     0.0179132   -0.00324140    0.00568999    0.00165924       8.92237       11.1512       10.8198       10.7232       9.53607       8.05156       6.15156       4.59992       3.12770       2.21431       1.37743      0.820754      0.422679      0.217668      0.103333     0.0456944     0.0176016    0.00641328
  11  22 3731.3109    2.1560  4.9904 10.9465  0.0004      0.488902  0.1106   0.0291   0.2041    0.0866   0.0000      0.138551   431.4859       11.5446       5.78005       16.9516      -9.45656      -9.60943      -5.11402      -4.49967      0.316418       1.22040       2.95260     -0.645654     -0.789501      0.283329      0.184607    -0.0252133   -0.00233248   -0.00327769       10.6001       13.0251       12.9944       12.6228       11.1152       9.50228       7.68436       5.57511       3.99461       2.61157       1.67109      0.954561      0.523311      0.260457      0.130022     0.0548127     0.0228185    0.00804836
  11  23 3871.4174    1.7964  6.7011 10.6491 -0.0016      0.432731  0.1400   0.0227   0.2464    0.0777   0.0000      0.101329   456.2135       25.7942       47.1948      -20.5962      -14.3786      -20.4257      -16.7489      -3.73375      -7.11813       2.96923      0.406510      -1.45213     -0.830639     -0.142583     -0.110982    0.00658992    -0.0197555    0.00455068       13.4868       16.9595       17.3073       16.4151       14.3825       12.0082       9.48106       6.97215       4.79733       3.21619       1.95483       1.14983      0.634534      0.316474      0.158345     0.0664616     0.0281606    0.00981464
  11  24 4011.6236    1.4956  9.1618 10.4109 -0.0014      0.342742  0.1767   0.0175   0.3280    0.0653   0.0000     0.0830679   465.1458       42.4151       20.6025      -27.5459       20.2496       23.1746       7.61564      -10.8470      -7.95239       1.64496     -0.819053       1.74658       1.11820     -0.277685    -0.0359600  -0.000348394     0.0340362     0.0136834       16.1741       19.9674       20.3510       19.7492       17.4118       14.9331       11.6750       8.57607       6.12072       4.11133       2.56432       1.52625      0.833018      0.426589      0.203577     0.0891012     0.0362679     0.0131805
  11  26 4291.5360    1.1069 15.2071 10.1009 -0.0014     -0.101116  0.3260   0.0123   0.5544    0.0549   0.0000     0.0775434   483.6433       46.8983      -10.9388      -22.5642       18.4159       10.8730      -13.5815      -19.5251       1.96450      -1.53411      -2.47703      -3.11588      0.604975      0.162380     -0.220302     -0.248113     0.0478289    0.00168634       24.7128       31.6038       31.3530       31.4003       27.4300       23.1072       18.5442       13.8076       9.67048       6.50976       4.19952       2.45236       1.34405      0.705202      0.332478      0.152632     0.0574763     0.0208648
  11  27 4432.7535    0.9216 17.6353 10.1293  0.0001    -0.0800427  0.4370   0.0108   0.6876    0.0454   0.0000     0.0861050   425.6321       44.6009       38.9124      -6.95690      -4.39653       36.3995       3.19328      -14.2263      -6.67861       3.82229      -5.55084      -2.01005      0.421080     -0.552727      0.170566     0.0331717    -0.0466507     0.0166498       30.3171       38.3952       40.7421       37.7748       34.2872       29.2241       22.8510       17.9151       12.3299       8.21353       5.30323       3.05511       1.71226      0.899590      0.430833      0.197680     0.0743709     0.0276617
  12   9 1950.0579    0.5179  0.3704  9.9652 -0.0102       12.2001  0.0298   0.0222   0.0486    0.0799   0.0000       2.36551   439.1376      -2.65851       11.8292      -1.38907      -4.11174       2.64648      -2.72951      -1.01386     -0.183873      0.494239      0.431670      0.177259     0.0154355     0.0739523     0.0938279     0.0356019    0.00237876    0.00159844       3.21782       4.29640       4.25996       3.75971       3.07284       3.29760       2.42250       2.14442       1.54790      0.977079      0.619179      0.363301      0.212890      0.109096     0.0601699     0.0330374     0.0109694    0.00568214
  12  10 2093.7488    0.7255  0.6122  9.7771 -0.0004       7.59070  0.0332   0.0239   0.0591    0.1253   0.0000       1.30036   437.0737      -7.09575       12.5010      0.882808      -5.29589      -1.74308     0.0856062       1.47954      -1.76466     -0.704416     -0.374964     -0.291080      0.101839     -0.136196     0.0456488    -0.0209793    0.00117633    0.00355609       3.76640       4.24207       4.56181       4.37783       4.27063       3.44917       3.12349       2.11289       1.58447       1.27636      0.678497      0.465766      0.300212      0.139913     0.0817255     0.0404695     0.0138584    0.00719686
  12  11 2235.9593    1.0149  0.7173  9.9435 -0.0012       5.33984  0.0463   0.0317   0.0629    0.1779   0.0000      0.970973   441.5068      -1.81711       12.0631     -0.469427      0.412112      0.516592       3.37527      -1.12899     -0.736900      0.925676     -0.965278      0.370371      0.366617    -0.0803399    -0.0739512     0.0396326     0.0273837   -0.00459820       5.43892       4.86530       4.92999       6.63836       6.35911       3.68896       2.84938       2.93568       2.28064       1.44368      0.694217      0.497117      0.375798      0.241232      0.145138     0.0672101     0.0224061    0.00745669
  12  12 2376.4680    1.3521  0.7809 10.6532 -0.0005       4.19313  0.0359   0.0412   0.0691    0.1740   0.0000      0.971000   440.7467       6.67519       9.73119      0.710205      -3.63319       2.10162       2.86785      0.119645       2.59465      0.646759     -0.857003     -0.864375      0.448232     0.0700228    -0.0220471    -0.0893348   -0.00460532  -0.000620771       3.51495       4.73478       4.72451       4.76771       4.06411       3.50632       2.69918       2.09843       1.44501       1.04979      0.659501      0.409832      0.243602      0.136580     0.0682382     0.0336934     0.0149598    0.00648569
  12  13 2515.6030    1.6940  0.9960 10.8865 -0.0036       3.90252  0.0434   0.0466   0.0840    0.2644   0.0000      0.974035   434.9004       6.13409       13.7959       1.11208      0.960148      -2.90229     -0.745443     -0.381802      0.919373     -0.353908      0.586437      0.513369     -0.129261      0.271165     0.0462186    0.00492891    0.00793792    0.00722024       4.56150       5.00842       4.93918       5.50270       5.12948       3.84872       2.92713       2.60028       2.07659       1.37824      0.707921      0.463159      0.311106      0.201718      0.102308     0.0465112     0.0190186    0.00711851
  12  14 2654.6789    2.2669  1.0075 11.2214  0.0004       1.07261  0.0432   0.0606   0.0750    0.3236   0.0000      0.798367   436.1210      -8.17480       2.46082       2.38488       6.67296       1.09475       1.32501       2.21339       1.62022     -0.174789      0.130621      0.388567    -0.0204142      0.230207   -0.00535047    -0.0881974    -0.0107237     0.0205983       4.13248       4.89613       5.19306       4.98088       4.47213       3.99882       3.29086       2.27159       1.79444       1.20091      0.837158      0.516967      0.300721      0.162773     0.0814379     0.0405376     0.0186835    0.00777825
  12  15 2794.5918    2.8222  0.9044 11.9056 -0.0004       1.52989  0.0368   0.0778   0.0715    0.2524   0.0000      0.689557   439.3238       4.22427      0.948674       5.06992      -8.54294      -1.71895      -4.50462     -0.674631      -1.64363     -0.115566     -0.382786      0.819217     0.0134965    0.00321553    -0.0245571    -0.0175068    -0.0145912   0.000255201       4.02948       5.26445       5.29644       5.12357       4.38063       3.89417       3.09774       2.38945       1.66792       1.20316      0.729706      0.471316      0.266868      0.136986     0.0766481     0.0349436     0.0164113    0.00650837
  12  16 2934.4920    3.5664  0.8461 12.1975 -0.0097       2.38337  0.0356   0.1037   0.0652    0.2501   0.0000      0.829385   433.5121       13.7776       14.2691      0.368859      -3.26091      -3.77483      0.976073      -2.01557     -0.361052     -0.888342     -0.570616      -1.27290     -0.565665    -0.0402711    -0.0350065     0.0122822    -0.0128425    0.00280634       4.11460       5.00542       4.77139       4.33893       3.83309       3.63036       3.17162       2.49044       1.78436       1.19883      0.736263      0.448178      0.238887      0.124975     0.0645336     0.0312120     0.0142261    0.00576757
  12  17 3073.9301    3.9534  0.9257 12.7474 -0.0008      0.599349  0.0396   0.1081   0.0688    0.2039   0.0000      0.763756   445.6149       14.7239       10.7380       3.55067      -5.61325       4.99902      -2.96947      0.252457       3.31698     -0.785769      -1.59508   -0.00332098      0.491883      0.204760     0.0653812    -0.0751812    0.00259333    0.00167672       4.27856       5.08994       5.13364       4.94412       4.65756       4.03619       3.16718       2.21073       1.69836       1.21064      0.799141      0.509957      0.301911      0.155570     0.0800924     0.0386738     0.0154701    0.00669690
  12  18 3213.4458    3.9074  1.1952 12.6895  0.0007       2.03224  0.0489   0.0971   0.0883    0.2266   0.0000      0.795302   443.7505       12.7710     -0.139701       12.1715      -2.32297      -8.33083     -0.854690       1.48103     -0.473311      -1.95940    -0.0446014     -0.518523     -0.311568     0.0177115    -0.0173891     0.0449350    0.00360518   -0.00870210       4.39435       5.65205       5.71183       5.81256       5.06565       4.31788       3.33190       2.39316       1.93820       1.25808      0.817232      0.489709      0.315368      0.171343     0.0913903     0.0417130     0.0184545    0.00759440
  12  19 3352.8595    3.4038  1.6724 12.4056 -0.0037       1.26425  0.0579   0.0740   0.1013    0.1633   0.0000      0.558557   440.8342       23.9457       18.2884      -5.52271      0.603351      0.343752    -0.0181853      -4.37769       2.96239     -0.383099      0.364291      -1.35724    -0.0661149     -0.424214    0.00749944    0.00552508    0.00337074    0.00802976       5.55572       6.72766       6.92610       6.67599       6.25319       5.26797       4.17988       3.04592       2.24423       1.58631       1.05703      0.682784      0.390640      0.209257      0.107986     0.0516235     0.0225787    0.00932901
  12  20 3492.6435    2.9476  2.5618 11.3566 -0.0048      0.404252  0.0699   0.0496   0.1172    0.1421   0.0000      0.267461   436.4754       24.8018       3.90302       23.4606      -1.26990      -12.6149       1.55492      -4.06612      -3.65781      -7.25293     -0.124186      -1.45023     0.0256372     0.0765017      0.138343    -0.0788461     0.0249069   -0.00373738       6.44907       7.89259       7.92028       8.00884       6.97158       6.16266       4.90880       3.92418       2.82332       2.00067       1.23530      0.747065      0.452726      0.254535      0.130864     0.0623789     0.0279626     0.0117539
  12  21 3632.8873    2.4664  3.7929 11.0379 -0.0003      0.544997  0.0889   0.0348   0.1502    0.1007   0.0000      0.154874   443.1141      -3.96108      -1.32060      -2.87114      -19.1759      -5.59746      -3.42986      0.673849      -3.55220      -4.78079      0.598407      -1.36791      0.408680     -0.293399      0.187636     -0.123360     0.0564106    0.00139454       8.16400       10.1278       10.4572       10.1491       9.16905       7.84928       6.25531       4.72522       3.44998       2.37057       1.56645      0.982121      0.564511      0.312306      0.159897     0.0796282     0.0347169     0.0147835
  12  22 3773.1036    2.0538  5.8778 10.6395 -0.0006      0.634565  0.1163   0.0248   0.2127    0.0839   0.0000      0.102710   435.9162       54.8505       46.0271       3.41045      -8.80868       1.11933      0.782306       3.86747       5.41738      -6.05567      0.214990       1.50311      0.168906      0.528909   -0.00886531   -0.00884535     0.0419702     0.0211297       9.84665       12.9805       13.3702       12.6407       11.9346       9.85952       7.80647       6.12449       4.36133       3.04434       2.02077       1.23741      0.746339      0.406185      0.211866      0.103939     0.0449550     0.0188104
  12  23 3913.5311    1.6942  7.7455 10.4342 -0.0003      0.475886  0.1419   0.0193   0.2776    0.0737   0.0000     0.0864000   448.3168       14.6407       31.6042       14.4747      -24.4962       1.72520      -1.05150      -1.24968       15.5963      -3.37910       1.46229     -0.335351      0.458127      0.177232     -0.218180     -0.137925   -0.00930142    0.00491749       12.1335       15.2554       15.5512       15.3171       13.8937       11.7300       9.78914       7.53959       5.66442       3.77928       2.47708       1.49575      0.905919      0.498131      0.263035      0.126703     0.0563402     0.0234510
  12  24 4054.0752    1.4398 10.1844 10.2744 -0.0012      0.278659  0.1881   0.0160   0.3495    0.0643   0.0000     0.0768605   428.2720       23.6903      -3.70198       29.7022      -13.9185      -2.00534      -32.1586      -10.5060      -8.13699      -3.13529      0.586480      -4.14513     -0.525879     -0.381291     -0.359670     -0.140752     0.0142399   -0.00189524       15.0364       19.4858       19.3590       19.6874       17.5025       15.4504       12.2348       9.28216       6.89340       4.85937       3.14310       1.98305       1.16356      0.664763      0.335520      0.159651     0.0717615     0.0302746
  12  26 4335.0435    1.0482 15.3719 10.1516 -0.0015    -0.0858250  0.3333   0.0116   0.5595    0.0490   0.0000     0.0807969   440.7895       34.2199       17.7496      -35.6488       8.33469       26.3187       20.6695      -10.1049      0.499303       10.0762      0.932657      0.795731       2.77280       1.31464     -0.142068     0.0115605     0.0222103    -0.0846546       23.0853       29.5101       30.6212       29.8116       27.6174       23.0490       19.1879       14.2401       10.8190       7.37799       4.98372       3.11068       1.86539       1.01535      0.541987      0.259946      0.115823     0.0477841
  13   8 1838.6883    0.4140  0.2960  9.9869 -0.0109       11.8029  0.0240   0.0219   0.0429    0.0614   0.0000       3.23268   435.9515     -0.232676       14.2078     -0.330984     -0.938746      0.392984      -1.61838       2.90131     -0.673447    -0.0547227     -0.239606   -0.00244292      0.398612     -0.140257    -0.0154330    -0.0274959   -0.00222286    0.00900389       3.16645       4.18032       4.44592       4.40687       3.79825       3.04618       2.37477       1.63229       1.23293      0.759044      0.608087      0.335001      0.221720      0.130085     0.0680005     0.0368810     0.0166444    0.00875716
  13   9 1983.8934    0.5400  0.4883  9.9559 -0.0072       12.1950  0.0272   0.0198   0.0552    0.0792   0.0000       2.04337   437.1345       5.05112       14.9856      -5.28118      -2.36034       4.77603       1.36805      -2.08757      0.487815      -1.59139     -0.536836      0.422544     0.0287211      0.175594    -0.0424502    -0.0398434     0.0123985   -0.00220620       2.64528       3.39107       3.28663       3.41177       3.13646       2.85998       2.27445       1.71706       1.24755      0.936886      0.663770      0.452840      0.281822      0.159598     0.0910532     0.0416666     0.0213268    0.00979806
  13  10 2128.6291    0.7806  0.5529 10.1503  0.0018       8.44305  0.0294   0.0252   0.0534    0.0968   0.0000       1.47427   434.5551      -2.38992       7.45564      0.349679      -2.99358      -1.88769      0.379177      -1.58880       1.19039     -0.404961     -0.512468    -0.0266858     -0.387175     -0.138370     0.0347752     0.0118895    -0.0161226    0.00821586       2.75927       3.52821       3.68559       3.34547       3.47919       2.70675       2.53927       1.97522       1.41142       1.03965      0.666785      0.492182      0.264440      0.158169     0.0923454     0.0433017     0.0236205     0.0110543
  13  11 2271.2419    1.1125  0.8125  9.7466 -0.0003       4.21458  0.0346   0.0299   0.0656    0.2212   0.0000      0.854059   436.9585       6.53971       5.54507     -0.637242     -0.206985      -2.06141     -0.959911     -0.850129      -1.28275      -1.25130      0.532393      0.163295     0.0996738    -0.0197741    -0.0838059    -0.0308263   -0.00968525    0.00574801       3.71689       4.50116       4.25960       4.22738       3.73897       3.50284       2.87454       2.49774       1.83879       1.37814      0.816046      0.539592      0.305949      0.188255      0.102264     0.0524410     0.0248667     0.0123422
  13  12 2411.9309    1.4332  0.9423 10.8888 -0.0005       3.17760  0.0398   0.0388   0.0701    0.1531   0.0000      0.942737   440.5855       8.55847       15.4528       4.45410      -5.03863      -7.08964      -2.78010     -0.216997      -2.72671     -0.503342      -1.92988      0.236917      0.666542     0.0335541     0.0916716     0.0358159    -0.0502045    -0.0141206       3.48657       4.27455       4.54849       4.42978       3.90188       3.52469       2.86432       2.33765       1.71199       1.18219      0.841048      0.550445      0.333420      0.191244      0.101474     0.0549655     0.0292742     0.0126670
  13  13 2551.8253    1.9374  0.9141 11.0495 -0.0089       3.12458  0.0431   0.0518   0.0649    0.2559   0.0000      0.827351   438.9503       4.80072       5.39382       2.08766      -2.57561       5.96194       2.56312     -0.374283      0.259100     -0.271879    -0.0277490      0.152407      0.228537     -0.436634      0.100165    -0.0752125    -0.0258444     0.0116381       3.85249       4.70456       4.46840       4.65285       4.31364       4.21052       3.13554       2.35491       1.62609       1.25029      0.956021      0.689337      0.410157      0.232908      0.126095     0.0589764     0.0291485     0.0134598
  13  14 2691.7829    2.4134  0.9924 11.8998 -0.0079       2.24309  0.0397   0.0652   0.0765    0.2140   0.0000      0.836712   437.5399       16.6910       10.3735      -5.13950      -2.65207      -1.47754      0.981824      -3.30721       1.11453      -1.33938     0.0723132     -0.482953     -0.361082     -0.174871      0.286925    -0.0177095   -0.00206699     0.0105407       3.66699       4.46966       4.76987       4.84590       4.32803       3.60891       3.05153       2.37687       1.66597       1.18614      0.874883      0.569486      0.344873      0.202710      0.111952     0.0591156     0.0286346     0.0140925
  13  15 2832.3431    3.0134  0.9090 12.1697 -0.0062       2.81885  0.0386   0.0829   0.0717    0.2490   0.0000      0.803708   436.4182       7.89858       12.2896      -1.61495      -2.65438      -1.47116      -4.51146      -5.25742       1.35492     -0.921445     -0.658919     0.0278589      0.165126     0.0645921    -0.0124630     -0.120055   -0.00740637   -0.00394860       3.65428       4.88619       5.06252       5.07887       4.49105       3.64088       3.03841       2.46986       1.71090       1.14701      0.806671      0.537682      0.313941      0.179820     0.0994644     0.0534589     0.0294464     0.0127856
  13  16 2972.7721    3.7550  0.8830 12.3113 -0.0047       2.33320  0.0356   0.1011   0.0630    0.2835   0.0000      0.823621   434.9901       4.98958       14.7968       1.64549       3.60541      -2.97115       2.30090     -0.143752    -0.0725274      -1.75188      0.390981     -0.130485     -0.207628     -0.224158      0.130890    -0.0796494     0.0172646   -0.00846126       3.52497       4.31553       4.34646       4.29753       3.85284       3.48234       2.98164       2.20858       1.60275       1.18555      0.812826      0.531648      0.328193      0.180192      0.100096     0.0504456     0.0247542     0.0113581
  13  17 3112.5945    4.0730  0.9102 12.7692 -0.0030      0.455629  0.0355   0.1084   0.0668    0.2147   0.0000      0.748003   438.8463       8.48368       14.6542      -1.88763       1.91443      -3.21648       3.21199      -3.61618     -0.683119      0.271838     -0.583116    -0.0890872      0.320948     -0.342294    -0.0225492     0.0241390    0.00243309    0.00422064       3.97124       5.02764       5.05464       4.96770       4.52090       3.93196       3.13223       2.39639       1.73632       1.21733      0.829351      0.573093      0.338212      0.186966     0.0976861     0.0521988     0.0256156     0.0114818
  13  18 3252.5020    3.6601  1.3499 12.4497  0.0002       1.00692  0.0481   0.0821   0.0890    0.2043   0.0000      0.581597   436.3904       9.17047       10.0369      -10.6802      0.578599       5.88365      -5.23461      -1.60196       3.52983      -1.13074     0.0523048     -0.503453    -0.0389566     0.0939417     -0.134384    -0.0153875     0.0466582    -0.0113316       4.38018       5.52936       5.18146       5.22629       4.88407       4.35638       3.59774       2.81764       2.19809       1.55047       1.02327      0.657866      0.410456      0.234242      0.125293     0.0673987     0.0324477     0.0135153
  13  19 3392.5966    3.2606  2.1377 11.7801  0.0006       1.07240  0.0638   0.0562   0.1038    0.1483   0.0000      0.342093   446.9612       11.1498       15.0375       4.52383      0.276559       5.80081      0.201946      -1.40028       1.71333      -1.32011     -0.638828      0.673413      0.238330     -0.105266   -0.00255391      0.176510    -0.0287044   -0.00171562       5.53161       6.57515       7.11230       6.66427       6.54361       5.50218       4.33091       3.54079       2.65836       1.84227       1.28955      0.826037      0.504496      0.308069      0.170000     0.0866693     0.0441074     0.0193945
  13  20 3532.9453    2.7494  2.8811 11.5549 -0.0023      0.665091  0.0702   0.0430   0.1344    0.1060   0.0000      0.239897   425.5127       17.4614       10.0472      -1.18990     -0.601687       6.47418      -2.00041     -0.121236      0.329264      -2.52930       3.38891     -0.812342      0.768183     -0.146604    -0.0811640      0.163100    0.00878076    -0.0100174       6.05408       7.47305       7.78010       7.34102       6.87550       5.97139       5.17578       3.93080       3.07999       2.15311       1.45347      0.936974      0.589504      0.322994      0.180902     0.0971960     0.0462314     0.0217204
  13  21 3673.3803    2.2574  4.3070 11.1220 -0.0029      0.455443  0.0934   0.0295   0.1653    0.0798   0.0000      0.140510   433.3517       40.8253       4.58034       27.1119       6.70472      -4.43842      -2.76996       1.84948      -1.31544      -4.87648     -0.812686      -2.20406      -1.32887      0.174560     0.0659886     0.0149419    -0.0227022   -0.00540079       7.48488       9.61697       10.1852       9.62861       9.13769       7.76912       6.55501       5.19716       3.72362       2.86982       1.83809       1.23123      0.744932      0.443774      0.243548      0.127887     0.0604525     0.0287227
  13  22 3814.3136    1.8984  6.0159 10.6987  0.0006      0.518317  0.1185   0.0221   0.2050    0.0745   0.0000     0.0995396   449.6093       23.6542     -0.159426       16.4530       2.36181       5.65119       7.47984       2.74636     -0.681144       1.22366      0.866644      -1.63840       1.13453      -1.05697     -0.319092     0.0659625    -0.0438027    -0.0183482       9.71256       12.4651       13.0435       12.6710       11.5766       10.0930       8.21093       6.35201       4.88913       3.44240       2.31621       1.49759      0.918973      0.557717      0.300301      0.163640     0.0758125     0.0351645
  13  23 3955.0301    1.5927  8.2682 10.5501 -0.0009      0.439199  0.1502   0.0177   0.2830    0.0625   0.0000     0.0846119   445.7765      0.661909       23.7830       6.38376      -2.47051      -8.13757      -14.3895       1.00005       2.76207       1.75874      -4.27667     -0.463074     0.0102619     -0.339074      0.183882     -0.436944     0.0464508   0.000179101       11.7378       15.2087       15.5971       15.2830       14.2825       12.3311       10.1606       8.02482       5.93381       4.27949       2.96829       1.91163       1.18175      0.701294      0.384386      0.201933     0.0957298     0.0455134
  13  24 4096.0552    1.3704 10.9165 10.3341 -0.0029      0.258761  0.1988   0.0151   0.3589    0.0604   0.0000     0.0751847   434.2987       10.7034       20.1698      -21.9615     -0.856958       21.9167     -0.662046      -12.1231      0.384208     -0.452312      0.264729      -1.14019      0.954818      -1.03540     -0.283398     -0.478338      0.163290     0.0560440       14.6530       18.9632       19.3795       19.2637       17.7738       15.5284       13.0313       10.0318       7.75420       5.42609       3.83658       2.43962       1.51156      0.903608      0.492203      0.258001      0.123279     0.0576510
  13  25 4236.5120    1.1655 12.9087 10.2437 -0.0029    -0.0388606  0.2492   0.0132   0.4423    0.0540   0.0000     0.0744297   447.2782      -13.9179       59.8962       74.8426      0.820743      -31.3068      0.956676       38.1470       3.08536      -6.83629      -4.46297      0.842323       2.84559     -0.715426      0.213229     0.0303261     -0.127292    -0.0180575       17.3026       22.8036       23.4719       23.4182       21.2853       18.4583       15.5012       12.2931       9.46830       6.62200       4.53169       2.94297       1.82933       1.06179      0.604684      0.313838      0.154385     0.0712034
  13  26 4378.0810    0.9834 15.7448 10.2145  0.0010   -0.00582801  0.3399   0.0107   0.5656    0.0442   0.0000     0.0844643   429.2307       12.3001       51.4103       40.2327       16.9492       5.21046      -49.5622       2.12293      -21.6394      -4.30950       8.48466      0.679341      -3.69789      0.830314       1.90164      0.175228     0.0497774   -0.00626108       21.0419       27.0512       28.1899       28.0970       25.4136       22.4265       18.9057       14.7854       11.2777       8.03344       5.60874       3.63962       2.25010       1.35144      0.730969      0.396635      0.187709     0.0880735
  13  27 4518.9187    0.8051 18.8852 10.1629 -0.0023     -0.162263  0.4857   0.0089   0.7267    0.0380   0.0000     0.0939205   405.7403       26.9213      -25.7772      -27.8272      0.389793       10.2547      -7.63977       31.2092       7.11586      -14.9400       5.34134       5.25577       3.68167      0.719630      0.655549      0.444474      0.188215     0.0570528       26.7732       34.8209       37.1589       36.1657       33.4980       29.4775       24.4373       19.5060       14.7189       10.6610       7.47989       4.82110       3.08568       1.81846       1.00899      0.543649      0.253942      0.119016
  14   9 2017.1166    0.6162  0.4843 10.0310 -0.0017       8.96907  0.0308   0.0209   0.0460    0.0893   0.0000       1.73042   431.8905      -7.71995       14.6519       4.63833      -5.58085       1.67121       1.23810      -2.67777      -1.09945     -0.211443     -0.174533     0.0500920     0.0852381      0.139256    -0.0321233    -0.0108364    -0.0108136    -0.0107697       3.38636       4.64055       5.02839       4.95298       4.51218       3.60121       2.75007       2.21446       1.52395       1.03641      0.765261      0.450014      0.324953      0.199166      0.100230     0.0660702     0.0347269     0.0178285
  14  11 2305.7917    1.1595  0.9240 10.2586  0.0032       5.51129  0.0370   0.0294   0.0690    0.1598   0.0000      0.920589   434.2008       4.18040       14.1473      -3.76962     -0.789527       3.46245      -2.86656      -2.44531     0.0137106     -0.553774      -1.52281      -1.42939      0.543904     -0.185967     -0.111014     0.0121554     0.0218211   -0.00372989       3.44964       4.34346       4.41399       4.43516       4.16915       3.76152       2.96853       2.28034       1.66021       1.24497      0.910020      0.634108      0.425353      0.255302      0.141781     0.0792021     0.0397068     0.0197755
  14  12 2446.8429    1.5926  0.9493 10.6312 -0.0021       2.43431  0.0377   0.0388   0.0656    0.2122   0.0000      0.804652   435.1976       2.02839       7.08759       2.66106      -4.67523      -3.32261       1.53130      -2.64968      -2.08817      0.140659       1.04947     -0.644278      0.482802     -0.143921    -0.0769450    -0.0967694     0.0166635     0.0231510       3.28170       4.14205       4.40772       4.30781       3.94802       3.56619       2.87328       2.32949       1.73160       1.27275      0.915276      0.603825      0.389516      0.238535      0.138670     0.0775058     0.0373886     0.0196769
  14  13 2587.4569    2.0613  0.9890 11.4023  0.0012       1.63524  0.0385   0.0508   0.0702    0.1886   0.0000      0.890302   440.3595       2.08252       9.28841       1.17206     -0.226899      -4.77370      -2.67122     0.0163226       1.56719     -0.981525     -0.318540      0.352257     -0.403630     0.0696522     0.0289928     0.0213194     0.0163302     0.0123255       3.22988       3.87554       4.03948       4.36182       3.78972       3.29484       2.78613       2.37241       1.84934       1.28025      0.887020      0.626219      0.394745      0.226706      0.134313     0.0807206     0.0405427     0.0212013
  14  14 2728.2257    2.6406  0.9415 11.7068 -0.0053      0.416888  0.0390   0.0686   0.0675    0.2710   0.0000      0.895007   435.9057       5.03273       13.3764       3.12299     -0.431061      -1.84459      -2.28446      -3.08979      -2.50573      0.237961     -0.278074     -0.323639      0.164455     -0.137459     0.0949937    -0.0442606    -0.0691464     0.0261671       3.37239       4.05462       3.95666       4.12010       3.86436       3.44653       3.02691       2.52273       1.61936       1.32190      0.935500      0.709082      0.440132      0.271232      0.150640     0.0794649     0.0433190     0.0210696
  14  15 2869.2894    3.2449  1.1317 11.4708 -0.0041      0.499156  0.0420   0.0771   0.0737    0.5380   0.0000      0.691321   437.7519       9.93643       21.0375       9.58450     -0.505037       5.91044       3.27543      -5.41470       2.08229      0.701245       1.05854      0.187546      0.590409      0.221235      0.187241    -0.0366526    -0.0503283    0.00163766       3.40113       3.98373       4.40180       4.49920       4.07820       3.41546       3.08988       2.44437       1.85839       1.33147      0.975409      0.667797      0.405685      0.256016      0.154147     0.0855311     0.0450042     0.0217724
  14  16 3010.3008    3.8850  0.8899 12.4824 -0.0060      0.467630  0.0335   0.1042   0.0656    0.3001   0.0000      0.683810   437.5569       13.7298       9.38427       8.56422      -4.71787       1.34083     -0.196126      -1.03014      0.304134      -1.71951      0.616546     -0.222038     -0.228831      0.294190  -0.000646673     0.0161537     0.0859552    0.00949330       2.86864       3.75058       3.64995       3.79887       3.51296       3.14528       2.69017       2.06846       1.65813       1.20285      0.877265      0.562881      0.375950      0.222541      0.138186     0.0726223     0.0398703     0.0180770
  14  17 3150.6701    3.8398  1.1102 12.7453 -0.0097      0.276675  0.0418   0.0956   0.0792    0.2754   0.0000      0.688798   431.2957       19.6331       10.3969       1.48821       7.95970     -0.544421       7.41624       2.05275     -0.389617     -0.331033     -0.776667    -0.0589363      0.377666     -0.235319    -0.0954014     0.0999643   -0.00661661    -0.0432151       3.58678       4.83823       5.11454       4.98661       4.56593       3.96102       3.16807       2.58903       1.85922       1.41006      0.920578      0.620881      0.432258      0.243031      0.144665     0.0790646     0.0443011     0.0228072
  14  18 3291.0644    3.6773  1.4468 12.4860 -0.0106       1.04449  0.0505   0.0777   0.0853    0.1914   0.0000      0.493826   429.7067       13.8350       14.6402      -3.48609      -1.54661      -6.32726       1.36230      0.725205      -4.23424      -2.79241      -2.05362     -0.809707     -0.298105     -0.625152      0.175901    0.00106687     0.0363141     0.0562954       4.20443       5.26656       5.58335       5.30694       5.09220       4.36813       3.91865       2.97557       2.36140       1.66544       1.24617      0.788368      0.521616      0.317593      0.180670      0.100236     0.0494620     0.0253298
  14  19 3431.6422    3.1408  2.2778 11.6889 -0.0035      0.831024  0.0615   0.0530   0.1090    0.1443   0.0000      0.323762   438.4080       21.3061       17.9222       1.31642      -4.18893      -2.92835      -3.68298      -6.04172      -1.45427      -3.96249     -0.725368      -1.47062      0.935371     -0.269527     -0.287263    -0.0120590      0.180222    -0.0272679       4.63836       5.92914       6.11215       6.41581       5.71820       5.10013       4.15367       3.52076       2.64007       1.97682       1.36711      0.897654      0.609651      0.353597      0.210862      0.121675     0.0629798     0.0318873
  14  20 3572.4450    2.5668  3.2965 11.4578 -0.0016      0.351680  0.0770   0.0373   0.1385    0.0992   0.0000      0.205588   434.6861       15.9846       27.5970       16.2277       9.04409      -2.52805       1.94395      -8.92607      0.776870      0.303029      0.376154      -2.78102     -0.483731      0.342182     -0.169567      0.349137    -0.0235338    -0.0485083       6.22328       7.89644       8.33031       7.95510       7.79481       6.66119       5.57992       4.46366       3.40088       2.53567       1.72420       1.18523      0.793768      0.463262      0.268732      0.151811     0.0791895     0.0400740
  14  21 3713.4134    2.2461  4.6295 10.9436 -0.0001      0.300767  0.0910   0.0275   0.1668    0.0840   0.0000      0.114542   425.6710       21.9984       4.23378       15.9197      -1.36708      -4.02944      -7.88544       2.59409      0.906111       2.55708     -0.977414     -0.224168       2.53842      0.463001   0.000117176     -0.218115    -0.0817537     0.0339318       7.16113       8.88425       9.22820       9.00638       8.72922       7.63332       6.65170       5.15554       4.05817       2.92145       2.15040       1.44163      0.949637      0.565172      0.336389      0.178998     0.0948433     0.0467686
  14  22 3854.9254    1.8193  6.2711 10.7485 -0.0004      0.579522  0.1177   0.0207   0.2145    0.0658   0.0000     0.0949512   440.3355       12.4669       12.5737       21.3257       21.9641       3.71758       1.56497      -4.24376      -5.86916      -7.63859       3.14355      -1.25504     -0.268010      0.701924     0.0227476     -0.451129     -0.218148     0.0404372       8.61648       11.0991       11.5763       11.4727       10.6839       9.47858       8.06881       6.48651       5.02418       3.70292       2.62208       1.75173       1.12655      0.691715      0.409245      0.226640      0.117130     0.0591534
  14  23 3995.9017    1.5186  8.6200 10.5402 -0.0029      0.462173  0.1545   0.0167   0.2844    0.0601   0.0000     0.0808390   424.2960       27.9470       30.7719      -2.41373      -14.0503      -6.16811       11.4969       4.25559      0.903172      -2.56851     -0.996704      0.417257       1.62787      -2.28043     -0.331451      0.302002    -0.0841017     0.0597077       11.3332       14.1210       14.5777       14.9860       13.7957       12.3356       10.4652       8.45934       6.50745       4.80161       3.42250       2.30412       1.50885      0.921718      0.534067      0.294760      0.158932     0.0783120
  14  24 4137.2557    1.3107 11.6880 10.2749 -0.0007      0.285353  0.2073   0.0138   0.3774    0.0585   0.0000     0.0738388   432.0392       34.8348      -8.42610       42.6450       9.84727      -27.7949      -4.39434      0.132132      -2.64958      -5.27752      -3.70284      0.214028     -0.531447       1.51114      0.556283    -0.0510283     -0.306527     -0.110595       13.8319       17.6145       18.5360       18.7147       17.1578       15.4924       12.7503       10.6889       8.20889       6.06806       4.29379       2.86274       1.85847       1.13984      0.676693      0.375881      0.197922     0.0993979
  14  25 4278.1996    1.0995 14.4154 10.2679  0.0021    -0.0109381  0.2536   0.0117   0.4695    0.0499   0.0000     0.0645076   450.7352      -2.92691       17.3993       39.5211      -2.79759       22.1125       2.04166      -5.07196      -2.51457      -5.46790      -5.77150      0.174519      -3.89883      -1.37842      0.367343      0.426969     0.0116101    0.00500057       16.7509       21.3520       22.4236       22.4349       20.5812       18.2597       15.7121       12.9854       9.90219       7.39637       5.26752       3.52304       2.26800       1.40206      0.834553      0.468800      0.237983      0.121461
  15   8 1902.3867    0.4424  0.4230  9.8652 -0.0078       11.0255  0.0281   0.0173   0.0464    0.0742   0.0000       2.21039   439.9509       4.65070       17.0146       3.39490      0.716097      0.777875      -2.58457     -0.842668       3.00638       1.54489       1.48929      0.297875     -0.290068     -0.109991     -0.100349     0.0889464    -0.0592013   -0.00940749       2.43016       3.09129       3.54456       3.18472       3.17204       2.64506       2.49271       1.99769       1.58706       1.21592      0.884563      0.609455      0.373108      0.276643      0.151450     0.0888214     0.0496338     0.0233759
  15   9 2049.7190    0.6642  0.5654  9.7360 -0.0071       6.53758  0.0272   0.0205   0.0510    0.1098   0.0000       1.21702   437.2625       1.89854       13.6320      -1.87633     -0.561265       2.55321      -1.90706     -0.440845      0.868932     -0.453883      0.371445      -1.41432     -0.373580      0.142946     0.0607686     0.0927021    -0.0595187   -0.00584005       2.41473       2.96679       3.15888       3.18222       2.90811       2.61084       2.20662       1.87219       1.52291       1.08765      0.790934      0.583646      0.353846      0.234896      0.140465     0.0806054     0.0452248     0.0243833
  15  11 2339.5468    1.2399  0.8299 10.3074 -0.0036       2.24088  0.0321   0.0323   0.0636    0.1839   0.0000      0.790488   440.0245      -1.22721       19.0222       4.78823      -3.01728       3.03821       3.53334      -3.58756     -0.735268      -1.68158       1.56431     -0.535694      0.571339      0.332517    -0.0829810     -0.188991    -0.0344457    0.00683280       2.80549       3.59333       3.68955       3.86792       3.44913       3.11534       2.67883       2.18334       1.64915       1.24980      0.915078      0.631550      0.419917      0.256509      0.165777     0.0975201     0.0503037     0.0275216
  15  12 2481.1807    1.6518  1.0084 10.5859 -0.0023       3.52960  0.0370   0.0377   0.0666    0.2153   0.0000      0.744886   440.0301       8.32565       13.3276       3.68935      -8.23562      -2.43836       2.29836      0.998882     -0.328448     -0.209295       1.13150      0.257058     -0.221407     0.0831587      0.239907    -0.0881955    -0.0223353    0.00110404       2.94869       3.62521       3.86420       3.76975       3.58426       3.19672       2.74720       2.30529       1.79953       1.37809      0.996672      0.664609      0.444380      0.277683      0.174158     0.0992945     0.0577966     0.0297503
  15  13 2622.5419    2.1254  0.9652 11.2719 -0.0008       2.82164  0.0389   0.0505   0.0687    0.1826   0.0000      0.704009   437.5711       5.35517       13.2294      -3.54131      -1.24798      -1.95086     -0.138222      -2.13950     -0.480150      0.564517      0.244559     -0.544760     -0.541687    -0.0238489      0.107860     -0.120287    -0.0462804     0.0187412       3.51776       4.06080       4.53316       4.59290       4.37894       3.53430       2.87994       2.60218       1.93218       1.34192      0.974214      0.706274      0.514064      0.300445      0.172117      0.102929     0.0600815     0.0322859
  15  14 2764.3465    2.6792  1.0856 11.4462 -0.0030       3.53308  0.0384   0.0605   0.0680    0.2633   0.0000      0.722785   439.2817       12.0186       13.0076      0.278164     0.0255732       2.13937      -1.13161      -2.14146       1.92827      0.705864       1.05838      0.312412     -0.412267   8.12264e-05     0.0516358     0.0188318     0.0211729    -0.0277582       2.86421       3.46719       3.72880       3.91628       3.67791       3.12290       2.71334       2.29986       1.73982       1.31263      0.990811      0.662290      0.453174      0.283443      0.176662      0.106462     0.0587957     0.0313460
  15  15 2905.9136    3.5349  0.8648 12.1990 -0.0066       1.63903  0.0360   0.0906   0.0617    0.2465   0.0000      0.717988   443.0271       16.7876       9.96084       7.56188       4.61730      0.582369       3.15555       1.51357      0.793314     -0.642046      -1.73530    -0.0597019      0.347486     -0.107787    -0.0713177     -0.162681   -0.00226515    -0.0235978       3.83590       5.31427       5.83298       5.74649       5.27313       4.38791       3.42962       2.55680       1.93034       1.35033      0.958878      0.576348      0.409733      0.246928      0.151458     0.0907313     0.0501181     0.0267701
  15  16 3047.2915    3.8535  1.0713 12.3977 -0.0050       3.29617  0.0401   0.0950   0.0714    0.3139   0.0000      0.785103   438.4033       13.6677       16.6601       7.83027      -5.10114       5.21524      0.933379       1.57273      0.330946       1.51837      -2.39943     -0.934140      0.389506     -0.337314   -0.00818757     -0.163887    0.00666022    -0.0234723       3.21312       3.83078       3.97847       3.85851       3.50706       3.47385       2.99142       2.45544       1.88624       1.49516       1.10723      0.748003      0.462977      0.321082      0.184637      0.115391     0.0593470     0.0316302
  15  17 3188.1259    3.9310  1.2442 12.5232  0.0021      0.331965  0.0451   0.0894   0.0812    0.2853   0.0000      0.750448   435.2126       21.2537       8.29540      -1.12956      -4.71006       4.03500       8.82362      -2.44245       1.48806     -0.367647     -0.728736     -0.928516       1.06059     0.0636202     -0.178649    -0.0558844     0.0535199     0.0173031       3.28006       4.33405       4.17205       4.49546       3.89285       3.80001       3.29178       2.70022       2.09659       1.58972       1.20911      0.786690      0.562826      0.338439      0.209534      0.123081     0.0644067     0.0335651
  15  18 3329.0398    3.5417  1.6364 12.2207 -0.0041      0.709152  0.0497   0.0696   0.0904    0.2098   0.0000      0.419847   443.1827       16.1133       11.6620       2.76159      -17.5432      -4.65285       3.48500      -4.21765       2.72963      -2.84303     -0.312676      0.402897      0.920965     -0.422163     -0.443619     -0.174486     0.0631124    -0.0651620       3.78799       4.64033       5.05720       5.04092       4.64591       4.16167       3.68643       2.94824       2.32554       1.78471       1.23981      0.894749      0.585178      0.374531      0.227350      0.135908     0.0719263     0.0396018
  15  19 3470.2349    2.9593  2.6290 11.7907 -0.0042       1.01893  0.0658   0.0464   0.1184    0.1239   0.0000      0.242436   440.7318       9.11934       9.95718       5.46732       8.08955      -4.02009       5.28926      -3.12854      -3.51532       1.35714       1.88477      -2.07913       1.09814      0.220917      0.622212   -0.00948703     -0.134279   -0.00136966       4.87510       6.39902       6.50582       6.74807       6.18462       5.63299       4.88679       3.74815       3.02603       2.24318       1.62629       1.14295      0.776177      0.490276      0.300019      0.169557     0.0958145     0.0512965
  15  20 3611.6658    2.4832  3.7374 11.3344 -0.0019      0.865413  0.0798   0.0329   0.1515    0.0907   0.0000      0.180891   443.3308       18.1203       15.1715       17.5438       7.26280       1.44404      -6.38033      -7.37063      -3.21048      -2.42163       1.71074     -0.814957       1.01761      0.246880      0.344653     -0.173036    -0.0104179    -0.0817274       5.67998       7.34004       7.50789       7.56442       7.12007       6.43730       5.39223       4.62210       3.68592       2.72279       1.98870       1.37792      0.879889      0.584563      0.348147      0.201227      0.114112     0.0610011
  15  21 3752.9037    2.0963  5.5293 10.7624  0.0002      0.338534  0.1000   0.0236   0.1865    0.0819   0.0000      0.101740   442.4396       7.57644       11.7001      -4.13431      -7.04953      -5.31159       5.51909      -1.39276      0.343461       4.21623      -2.49385     -0.866163     -0.106886      0.750651      0.235180     -0.100700     0.0774178      0.118382       7.52550       9.30006       9.92401       9.83467       9.23441       8.36556       7.04119       5.80842       4.73222       3.53606       2.53914       1.72889       1.13297      0.735930      0.441312      0.262832      0.150294     0.0767583
  15  22 3894.6925    1.7209  7.3830 10.5915 -0.0015      0.471389  0.1272   0.0181   0.2355    0.0625   0.0000     0.0792913   433.2734       12.8838       39.5745       10.5150      -2.49626      -2.08908      -15.5299       5.29756      -1.90597      0.215749      -2.62789      0.573060       1.46238      0.340415     -0.993082     -0.580112      0.336888     0.0505430       8.97219       11.2998       12.1363       12.1024       11.4485       10.2669       8.52912       7.09722       5.59637       4.24354       3.01046       2.12472       1.38060      0.911162      0.547950      0.319347      0.182840     0.0955353
  15  23 4036.5882    1.4907  9.8890 10.4133  0.0004      0.477915  0.1634   0.0153   0.3065    0.0558   0.0000     0.0678498   433.9833      -16.0867      -8.63832       16.4022      -6.89566      -1.60077       3.45344    -0.0979732       11.6128     -0.652761      -7.41598      -2.82796     -0.475791      0.258840     -0.570837     -0.517762      0.307102      0.372094       11.0160       14.1272       14.8944       15.0761       14.0953       12.6467       10.8781       8.97684       6.87703       5.24174       3.84102       2.70384       1.77533       1.15258      0.713925      0.406780      0.226713      0.119167
  15  24 4178.0823    1.2329 12.7444 10.2243 -0.0009      0.365250  0.2242   0.0124   0.3988    0.0540   0.0000     0.0739040   436.8495       19.5723      -18.4302       11.3199       10.5089       21.5646      -2.49819      -6.51994       18.2765      -12.6581       2.47840     -0.529533       1.01207     -0.138783      0.378372      0.249830     -0.373508      0.196641       13.7114       17.3993       18.2412       18.5314       17.7111       15.8031       13.4596       11.3009       8.76790       6.74119       4.89717       3.41059       2.30073       1.46811      0.905221      0.529956      0.292086      0.156962
  15  26 4461.6348    0.8546 17.7352 10.2018 -0.0005     0.0160309  0.4137   0.0087   0.6194    0.0368   0.0000     0.0896087   461.8371       41.4339       53.6128      -36.8469      -29.8806       20.9690      -10.5541      -9.34194      -2.68465       6.41155      -2.50398       2.32289      -3.64000     0.0205416     -0.447146      0.213841      0.291935      0.249090       20.3149       26.5355       27.9805       28.1118       26.4425       24.1880       20.4970       16.9632       13.4460       10.1510       7.43459       5.22761       3.56714       2.29172       1.38228      0.821887      0.441484      0.237496
  16   7 1783.2592    0.3464  0.2887  9.9840 -0.0120       9.60389  0.0194   0.0164   0.0393    0.0509   0.0000       3.67229   440.2645     -0.903813       13.5161       3.56563      -1.49958      -2.06855     -0.111123      -1.08861      -2.01420      0.827107      0.260116     -0.167701      0.740843     0.0978352      0.192118      0.151331    0.00404072    -0.0375539       1.77633       2.35334       2.38242       2.47543       2.16804       1.94969       1.72304       1.53756       1.25307      0.924438      0.676395      0.488133      0.327784      0.203807      0.125736     0.0762122     0.0427120     0.0240542
  16   9 2081.7196    0.7013  0.5608 10.0581 -0.0024       7.57146  0.0264   0.0215   0.0490    0.0943   0.0000       1.29040   435.5294      -4.83231       15.2081      -1.15076      -2.90540      -2.85509     -0.515066       1.43204       1.37966     -0.726835      0.680930      0.580200      0.442924      0.134041     0.0106268     0.0836394     0.0163833     0.0474261       2.35743       2.95755       3.01867       2.95475       2.57428       2.53073       2.25922       1.93226       1.63683       1.25722      0.936933      0.648797      0.414940      0.261878      0.163689      0.111122     0.0604974     0.0338538
  16  10 2228.5363    0.9744  0.7188 10.3241 -0.0040       5.69222  0.0298   0.0261   0.0541    0.1327   0.0000      0.992573   440.4427       1.07074       14.4537      -1.75705     -0.106115      -2.96105      -1.18960       1.45316      0.121211      -1.41273     0.0378138      0.966371     0.0828513     -0.339146     -0.249905     0.0182843    -0.0462388    -0.0829653       2.48944       3.04148       3.30585       3.29773       3.11501       2.84717       2.39671       2.04568       1.58544       1.14098      0.924195      0.650520      0.435033      0.299237      0.185142      0.117768     0.0666403     0.0361760
  16  11 2372.7472    1.3530  1.0471 10.5314 -0.0062       4.87986  0.0385   0.0312   0.0750    0.1751   0.0000      0.871370   438.1685     -0.410147       15.7092      -1.12674     -0.643004       2.22874       3.07397      -2.61368      -1.29320      -2.87264      -1.18162      0.335984      0.363363      0.107632      0.103366     0.0302261   -0.00587589    -0.0323949       2.80594       3.65981       3.80506       3.80013       3.47437       3.20041       2.78614       2.33125       1.86913       1.45872       1.05393      0.764663      0.498990      0.344750      0.200508      0.129448     0.0740119     0.0385167
  16  12 2514.9754    1.8022  0.9856 10.9884 -0.0065       3.97643  0.0371   0.0410   0.0655    0.1889   0.0000      0.813752   442.2260       4.15203       9.23713       2.18282      -1.49220       4.21259    -0.0918843      -4.98113    -0.0145609      0.288667     -0.401495     -0.212668      0.664764     -0.446546     0.0977852     0.0717382      0.111148     0.0395649       3.30426       4.25169       4.21993       3.79995       3.11578       3.08778       3.05089       2.93393       2.47860       1.92497       1.38363      0.951680      0.574265      0.351472      0.221902      0.123630     0.0707438     0.0396898
  16  13 2657.0181    2.3452  1.0067 11.4855  0.0011      0.975840  0.0405   0.0522   0.0635    0.1801   0.0000      0.769056   435.3058       4.66742       9.95700      0.950589      -2.30716      -4.18295       1.06261      -1.63698      0.224363       1.62224     -0.778728     -0.949041     -0.118110      0.327382      0.281135     0.0657095    -0.0909720     0.0503121       3.07449       3.89237       3.57606       3.61431       3.50933       3.74744       3.09514       2.54405       1.85647       1.42335       1.08337      0.850205      0.628035      0.390809      0.258615      0.148229     0.0825952     0.0444000
  16  14 2799.6287    2.8970  0.9693 12.1281 -0.0020       1.82953  0.0333   0.0679   0.0654    0.1689   0.0000      0.670179   436.5315       10.8081       11.8157      -4.06352      -3.19807      -1.66781      0.147877       2.77785      -1.08682     -0.553551      0.328057     -0.439744     -0.103881     -0.220245     0.0393475     -0.104192     0.0155899     0.0166315       2.64320       3.17379       3.34710       3.37314       3.22383       2.83418       2.55255       2.20334       1.72772       1.26890       1.00013      0.723027      0.475703      0.314221      0.201426      0.118705     0.0707006     0.0385228
  16  15 2941.9318    3.4035  0.9626 12.3834  0.0030       1.81838  0.0352   0.0792   0.0620    0.1931   0.0000      0.788367   439.3418       8.46625       12.2921       5.11365      -3.28042      0.344141      -1.63931      -1.03974     0.0686699      0.470575     -0.781111     -0.751547      0.955704    -0.0913803   -0.00550405    -0.0414674     0.0180361    -0.0454233       2.83531       3.54852       3.75348       3.51120       3.41680       3.07326       2.79960       2.30206       1.85663       1.45693       1.04606      0.764362      0.505965      0.320017      0.205831      0.125807     0.0731150     0.0388117
  16  16 3083.5780    3.9580  1.0044 12.5491 -0.0070      0.517691  0.0369   0.0914   0.0660    0.2878   0.0000      0.783104   437.9884       9.97086       12.0352       6.84781      -5.76840      -3.77411      -2.83352      -2.36634      -1.67687      -2.42169      0.353668     -0.692309      0.388284     -0.472225      0.166205     -0.123551    -0.0913277    -0.0337463       2.74200       3.59076       3.69198       3.80770       3.25298       3.20942       2.85239       2.34833       1.84941       1.44520       1.03643      0.748696      0.528539      0.332913      0.217172      0.123869     0.0721399     0.0379058
  16  17 3225.0461    3.9208  1.2945 12.3145 -0.0045     0.0684971  0.0451   0.0838   0.0758    0.3294   0.0000      0.604701   432.3112       19.6314       19.3497       5.93629     -0.977523      -4.46767      -1.08840       1.20812       4.22686     -0.435263      0.861611    -0.0288704     -0.698129      0.683887     -0.322939     -0.217190     0.0530446     0.0394123       3.10108       3.81933       4.07370       4.02433       3.83705       3.61390       3.19252       2.60516       2.10872       1.60261       1.19005      0.874837      0.579244      0.405921      0.252847      0.149479     0.0886296     0.0487952
  16  18 3366.4663    3.4404  1.9938 11.7390  0.0008      0.360883  0.0556   0.0592   0.0960    0.2394   0.0000      0.320468   432.2248       11.2128       10.5481       1.73882       4.81491       4.19077       1.29338      0.225103       2.49754      -3.77494     -0.266505      0.119096       1.44620     -0.709387     -0.174480      0.215683    -0.0536099    0.00667915       3.90825       5.07371       5.40293       5.35550       5.06491       4.56236       4.08775       3.22714       2.59780       1.95792       1.48498       1.01107      0.742196      0.483454      0.301528      0.180312      0.100446     0.0588038
  16  19 3508.2659    2.9493  2.8444 11.3357 -0.0025      0.479205  0.0673   0.0427   0.1140    0.1687   0.0000      0.197957   434.7329       12.9539       25.6861      0.964035       3.01171      -7.44962       3.49522      0.704250     -0.953103      -2.38177     -0.205760      0.761712     -0.755677      0.779253      0.410342     -0.128384     -0.138773     0.0898437       4.50484       5.75987       5.81908       6.36757       5.76083       5.40680       4.50572       3.91730       3.06780       2.44060       1.76453       1.27569      0.859154      0.588952      0.367702      0.219459      0.129037     0.0738980
  16  20 3650.0978    2.3959  4.1024 11.0387  0.0001      0.571496  0.0833   0.0298   0.1520    0.1031   0.0000      0.141127   438.7343       17.9282       9.11223       11.9156       6.85410      -4.18682      -3.76342      -2.15560      -2.62204      -3.98651      0.827476       3.02530       1.20495      0.209273     -0.150082     -0.274459    -0.0677161     0.0161697       5.63978       6.96632       7.35991       7.33647       7.00656       6.52833       5.56438       4.75883       3.80040       2.93877       2.18145       1.57500       1.06674      0.704374      0.443750      0.272744      0.157762     0.0872582
  16  21 3792.0516    2.0426  5.9505 10.5518 -0.0004      0.509286  0.1019   0.0209   0.1855    0.0795   0.0000     0.0870254   426.7222       21.9564       12.2359       10.6424      -3.74956      -25.2768      -5.98509     -0.583215     -0.798247      0.960868      -5.25949     -0.222001      0.245938     -0.606965      0.115771     -0.328820     0.0400569      0.248500       6.66756       8.70988       9.05086       9.27764       8.99019       7.99005       6.94042       5.87829       4.68926       3.62260       2.75752       1.85617       1.34376      0.869239      0.559941      0.330105      0.196315      0.111124
  16  22 3934.0962    1.6854  8.0738 10.5139 -0.0009      0.455756  0.1318   0.0164   0.2454    0.0582   0.0000     0.0730633   442.7063       20.4714       26.3801       28.6184       4.91285      -14.6148       11.5102       12.9087       2.08605     -0.677902       5.80597      -1.26962       1.05215      -1.38091      0.144738    0.00138503      0.143716     -0.102850       8.55277       11.1222       11.5945       11.7282       10.9670       10.1978       8.88379       7.37983       6.02127       4.66140       3.47259       2.44214       1.66388       1.10785      0.688896      0.420823      0.243971      0.135717
  16  23 4076.3629    1.3751  9.8844 10.4032 -0.0004      0.414453  0.1654   0.0139   0.3069    0.0532   0.0000     0.0721903   442.4124       46.1837       14.1263      -5.75573      -19.5360       12.3760       10.8797      -14.5354      0.743475       4.89179      0.587080       1.08658      -1.09458     -0.578678    -0.0990466  -0.000730872      0.353038   0.000542869       10.2907       13.2055       13.9816       14.0915       13.3936       12.4148       10.5959       9.13596       7.15841       5.55152       4.20788       2.96163       2.07346       1.36166      0.855826      0.525579      0.305003      0.166137
  16  24 4218.3368    1.2127 13.7528 10.2537  0.0010      0.264403  0.2325   0.0110   0.4175    0.0463   0.0000     0.0690601   440.3077      -14.9811      -4.30533       5.32135       43.2056       1.03828      -5.16190      -8.21384       21.3086       3.39440     -0.252022       6.23453      0.855302      -1.12793      0.430548     0.0207036     -0.177425      0.147541       12.8895       16.5403       17.8954       17.9484       17.3033       15.4453       13.5289       11.3152       9.02195       7.08740       5.29916       3.68878       2.61865       1.70960       1.09440      0.667311      0.388232      0.215206
  16  25 4360.2982    0.9619 15.1507 10.2534 -0.0034     0.0588126  0.3073   0.0094   0.5060    0.0405   0.0000     0.0868974   436.1965       7.58374       17.8919       31.4103      -9.99958      -27.9437       17.9926       10.5251      0.647852      -12.9129       12.6821       13.4810      -3.74929      0.123864     -0.286232      0.542557     -0.395500     -0.279361       15.8290       20.2419       21.8038       21.9499       21.2852       18.9859       16.6684       13.9708       11.2178       8.66640       6.54047       4.73962       3.21093       2.17107       1.37311      0.854195      0.485033      0.273259
  17   8 1963.3813    0.5572  0.4956  9.8915 -0.0100       8.51305  0.0226   0.0181   0.0457    0.0748   0.0000       1.52353   437.7069       1.97246       12.5187       3.95995     -0.604592      -1.68500       2.52681      0.346088      0.145509     -0.449346      -1.41864    0.00336231     0.0707399     -0.245161     -0.251426     0.0810666      0.180767   -0.00134383       2.02434       2.52224       2.75024       2.74863       2.57443       2.44391       2.12235       1.73047       1.37492      0.985024      0.777664      0.587115      0.408440      0.292677      0.192241      0.113634     0.0717339     0.0389228
  17   9 2113.1289    0.7375  0.6566 10.0398 -0.0051       6.97696  0.0263   0.0198   0.0532    0.0951   0.0000       1.11882   438.8878       8.32578       13.9556      0.476363      -2.08044      -1.48585     -0.168158      -2.09685      -1.96815      0.488299     -0.200194     -0.432704      0.580945    -0.0244392     -0.102769      0.111475     0.0100159    -0.0424351       1.99189       2.50421       2.58452       2.59898       2.57810       2.38157       2.12640       1.77119       1.45313       1.10872      0.848701      0.614032      0.452843      0.330501      0.209336      0.129145     0.0740274     0.0442154
  17  10 2260.4565    1.0316  0.7503 10.3125 -0.0045       6.26759  0.0304   0.0255   0.0525    0.1310   0.0000      0.911307   437.8603    -0.0831802       12.9027     -0.940562     -0.328819      0.356090       1.76822       3.14500      -2.28445     -0.387423       2.10385      0.570311    -0.0756699     -0.154313     -0.217574      0.194852      0.101175    -0.0215566       2.21948       2.88964       3.10258       2.90873       2.86974       2.73718       2.57653       2.03876       1.63807       1.30970      0.943761      0.759356      0.535036      0.365276      0.247196      0.142760     0.0894719     0.0501975
  17  11 2405.1976    1.4222  0.9378 10.9798 -0.0053       4.29691  0.0348   0.0335   0.0624    0.1439   0.0000      0.861969   442.7553       3.15294       13.3690       2.18700      -5.82819      -1.89889      -3.56082       2.32868       1.33297    -0.0667872      0.360836      -1.13067     -0.400840     -0.195756     -0.417354     -0.169840    -0.0312991     0.0794486       2.52201       3.24716       3.37171       3.26051       3.30688       3.00318       2.74473       2.22880       1.79191       1.39959       1.07265      0.837566      0.539434      0.369597      0.240967      0.154138     0.0975397     0.0556291
  17  12 2548.2492    1.8851  1.0730 11.1242 -0.0012       3.37046  0.0370   0.0404   0.0695    0.1716   0.0000      0.820041   431.7410       1.84645       19.3456       1.34909      -5.81109     -0.756219      -1.28762     -0.950492      0.142347     -0.465552      0.132862    -0.0966293      0.642097     0.0117507     -0.129119     -0.440824     0.0379856     0.0326499       2.51077       3.11568       3.26755       3.47854       3.32896       2.92003       2.66098       2.20056       1.78422       1.36594       1.10785      0.777054      0.536783      0.371063      0.243230      0.162023     0.0956338     0.0553498
  17  13 2691.1492    2.3974  1.0160 11.4930 -0.0033       1.00563  0.0362   0.0519   0.0620    0.1970   0.0000      0.784414   438.3458       12.2993       11.6388      0.908799      -6.62590       3.97737      -1.57065      -1.18179       1.03955      -1.69765      0.299358      -1.33107      0.131044     -0.644308    -0.0398929   -0.00228792     0.0505934     0.0837027       2.39749       2.93211       3.22687       3.42651       2.97400       2.92413       2.57592       2.14195       1.76195       1.33345       1.02832      0.742813      0.553087      0.379668      0.225398      0.156179     0.0935808     0.0529019
  17  14 2834.3806    3.2894  0.9230 11.5886 -0.0010      0.719493  0.0315   0.0713   0.0542    0.2716   0.0000      0.610739   438.7488       6.38772       18.8003       1.65377     -0.167842      -1.59035       1.24247      -1.16332      0.702253     -0.994438     -0.315365    -0.0703953     -0.323758     -0.718525      0.182905    -0.0496145   -0.00207884    -0.0453662       2.34280       2.85872       3.09509       3.08051       3.12910       2.79110       2.34127       1.98430       1.63034       1.30771      0.954859      0.688395      0.489291      0.335094      0.217907      0.138430     0.0839700     0.0503369
  17  15 2977.3270    3.6599  0.8903 12.4299 -0.0014      0.529003  0.0283   0.0882   0.0627    0.1769   0.0000      0.638895   439.2434       8.98768       7.37862       3.45513     -0.752606     -0.248082     -0.624103      -4.11803     -0.446640      -1.15960      -2.37618      0.496344      0.309090    -0.0615761      0.268962      0.182309     -0.134241    -0.0406403       2.11083       2.58382       2.69188       2.89456       2.71198       2.41740       2.22640       1.74669       1.51512       1.17078      0.929271      0.632693      0.445276      0.301014      0.202497      0.131985     0.0757278     0.0469983
  17  16 3119.5472    3.9733  1.0593 12.8847 -0.0082       1.48654  0.0396   0.0879   0.0627    0.1944   0.0000      0.641852   439.2236       9.46419       16.3089       4.69143      0.965934      -2.39684       3.30448     -0.264567      -1.93648      -3.02539       1.10475     -0.153106      0.729809     -0.313876    -0.0517794      0.101399    -0.0463044     0.0519368       2.70873       3.53674       3.60804       3.44027       3.31644       2.97688       2.77935       2.45772       2.08889       1.67255       1.25195      0.885848      0.602709      0.423730      0.253617      0.157630     0.0959706     0.0545368
  17  17 3261.5859    3.7706  1.5706 12.0842 -0.0020       1.57899  0.0484   0.0720   0.0850    0.2815   0.0000      0.522811   437.5955       15.5893       14.7090       9.01576      -6.60884      -2.39668      -3.07752       1.30553       2.80177      -2.52073      -1.08171     -0.262226      0.200730      0.838795     -0.218497     0.0302836      0.147673     0.0689881       3.36767       4.36894       4.15679       4.23318       4.11239       4.00411       3.48773       2.95122       2.38868       1.87346       1.50259       1.06964      0.746269      0.511998      0.319417      0.206522      0.121792     0.0712688
  17  18 3403.4922    3.2645  2.3524 11.7912 -0.0016      0.273966  0.0588   0.0529   0.1047    0.1967   0.0000      0.283309   440.0253       9.68863       16.3479      -2.73783       4.42607       6.38155       2.36659      -3.01521      0.600906      -1.78672       2.68462     -0.780629     -0.843130     -0.691522     -0.308643     -0.226474      0.270704    -0.0561505       3.80914       4.85583       5.15478       5.39877       5.05384       4.61121       4.17227       3.39094       2.75973       2.14059       1.67859       1.19026      0.874957      0.576983      0.383911      0.245766      0.148841     0.0841042
  17  19 3545.8087    2.6806  3.0788 11.5175 -0.0016      0.663397  0.0702   0.0380   0.1240    0.1252   0.0000      0.186487   434.8679       4.79727       23.2847      -6.40318       11.7696       1.36322       10.3331      -2.59477       6.32596      -1.77118      0.750314      -1.12007      0.493751     -0.166421     0.0671430      0.427183      0.245204    -0.0865872       4.57116       5.98343       6.43261       6.47049       6.16755       5.68733       5.02399       4.10315       3.30532       2.61649       1.92599       1.46103       1.00807      0.685806      0.445575      0.284257      0.173427     0.0985317
  17  20 3688.1729    2.3223  4.7006 10.9463 -0.0006      0.560096  0.0868   0.0258   0.1589    0.0888   0.0000      0.112897   439.8829       23.2276       18.9899       14.3684       3.83069      -13.5201       2.85469      -1.18491       3.91019      -3.38079      -2.76228       1.86796      0.974600     -0.942740     -0.904698      0.194264      0.130073     0.0587442       5.48955       7.24479       7.46409       8.04031       7.36865       6.99597       5.87302       5.18856       4.05210       3.30868       2.45826       1.78980       1.26722      0.847119      0.553395      0.355967      0.208692      0.124800
  17  21 3830.5433    1.8916  6.4351 10.6007 -0.0010      0.450490  0.1102   0.0191   0.1942    0.0691   0.0000     0.0840652   428.9801       14.4348       18.2355       17.4108     -0.559751       8.53247      -2.98518      -5.89428       1.13479      -8.79556      0.119559     0.0882313      -2.45564     -0.107321      0.117262     -0.373809     -0.170842    -0.0970263       6.75995       8.98607       9.31245       9.62537       8.93290       8.38760       7.43022       6.32255       5.08511       4.07421       3.09758       2.23780       1.58578       1.06496      0.691070      0.443116      0.259825      0.155263
  17  22 3972.9350    1.5808  8.9114 10.4405 -0.0007      0.320432  0.1399   0.0148   0.2619    0.0547   0.0000     0.0678421   440.2339       9.81390       7.92980       14.3152       4.40844       5.00136      -3.31366      0.332158      -5.67921      -2.72881       1.58605     -0.138909      -5.43886      -2.20624     -0.394058      0.150154     -0.505984     -0.163683       8.62281       10.7419       11.6673       11.6068       11.4482       10.5633       9.15264       7.59603       6.25797       4.91544       3.76159       2.70329       1.94922       1.32548      0.867850      0.558071      0.328057      0.195275
  17  23 4115.8288    1.3473 11.9922 10.3062 -0.0020      0.409224  0.1906   0.0123   0.3520    0.0502   0.0000     0.0666865   443.5290       17.8420       7.12023      -2.06539      -15.4087       6.70561      -2.52599      -1.91598     0.0825861      -3.31454      -1.18185       1.51476     -0.395267      0.183852       1.48819      0.575056      0.253546      0.546192       10.6962       13.6348       14.4591       14.5866       14.2934       13.2196       11.6556       9.74186       8.08437       6.34892       4.85825       3.57542       2.51812       1.73702       1.12072      0.720347      0.431521      0.252040
  17  25 4401.3037    0.9390 16.5914 10.2601 -0.0008      0.268615  0.3312   0.0087   0.5291    0.0372   0.0000     0.0835871   470.2228      -27.5920       16.4986       33.8589      -2.77102      -29.1997      -14.7112      -3.61043       9.59052      -20.2737      -4.05587       1.28996       6.94246       3.33292      -1.04518     -0.483975      0.273674      0.388778       15.5767       20.0034       21.7502       22.1435       21.2632       19.2499       17.2341       14.5036       12.0271       9.39639       7.20773       5.25805       3.73214       2.59233       1.67122       1.07757      0.628094      0.370707
  18   7 1840.0351    0.4255  0.3524  9.8768 -0.0054       14.1629  0.0211   0.0174   0.0392    0.0548   0.0000       2.54003   436.1790     -0.510360       13.5761       1.14996      -2.70886       1.69840      -2.20309       1.42014      -1.25701       1.32067       1.60313     -0.192111     -0.147934      0.153093    -0.0188540    -0.0392121    -0.0836467    -0.0207982       1.67422       2.29494       2.16520       2.28828       2.19340       2.17411       1.85884       1.61176       1.34441      0.951400      0.866687      0.517996      0.455033      0.323462      0.234105      0.141473     0.0832706     0.0447206
  18   8 1992.8802    0.6187  0.4924  9.8997 -0.0019       7.40432  0.0219   0.0187   0.0426    0.0782   0.0000       1.36967   438.8217    -0.0548570       13.4402      -1.84730      -1.93863      -3.23928       1.15044       1.04052       1.24838     -0.696302      0.987336    -0.0190007     -0.524510     0.0693332      0.317237      0.124966    -0.0311801    -0.0384627       1.73085       2.25966       2.45392       2.53449       2.41227       2.26587       1.95109       1.53566       1.26087       1.00519      0.770522      0.564122      0.401437      0.273356      0.193777      0.120596     0.0798449     0.0503310
  18   9 2143.7878    0.8155  0.6971 10.0124  0.0001       5.78466  0.0274   0.0208   0.0510    0.1111   0.0000      0.970121   437.4184      -2.50386       13.6288       1.70112      -2.68438       3.99223       2.08880     0.0913086      0.449921      0.420298     -0.472805     -0.667851     -0.143820     0.0352604      0.223715     0.0207641    -0.0419539      0.149573       2.07806       2.69605       2.68064       2.76328       2.69409       2.59634       2.23397       1.92737       1.53729       1.22212      0.938449      0.725552      0.504869      0.365824      0.245475      0.146804      0.101776     0.0630728
  18  10 2291.7960    1.1715  0.8371 10.1554 -0.0026       5.79057  0.0298   0.0273   0.0547    0.1673   0.0000      0.779145   438.5788       2.05418       13.5678     -0.268370      -2.46814     -0.327170       1.52526      0.519353     -0.107942      -1.85288     -0.816244     -0.800025    -0.0526446     -0.718947      0.319676     0.0586922    -0.0507134    0.00470355       2.12919       2.52625       2.78051       3.01610       2.84856       2.62577       2.21660       1.93815       1.52800       1.27089      0.974178      0.705343      0.503647      0.371757      0.238957      0.164880     0.0992201     0.0608682
  18  11 2436.9866    1.5543  1.0085 10.5452 -0.0039       2.73723  0.0362   0.0342   0.0604    0.2124   0.0000      0.716667   444.4556       5.90094       17.0258      -6.29021      -2.88414      -3.19716      -2.32564      -3.66037       3.36652     -0.245523       1.68344      0.416871    -0.0431197      0.412938      0.466534     -0.323623     -0.184553    -0.0564315       2.46987       3.35069       3.53888       3.69692       3.52582       3.39053       2.70595       2.41107       1.81354       1.42300       1.12630      0.798880      0.594206      0.412095      0.280480      0.190409      0.110978     0.0682635
  18  12 2580.9866    1.9998  0.9596 11.3894 -0.0039       3.10351  0.0354   0.0439   0.0583    0.1590   0.0000      0.766577   441.0621       9.10861       17.5325      0.934889       3.38022     -0.249568      -2.00753     -0.424253     -0.331460      -2.97280       1.46579      -1.38203     -0.395817     -0.258035    -0.0101575     -0.158260     -0.106844     0.0887646       2.34350       3.16046       3.41367       3.55547       3.35817       2.98910       2.63062       2.30956       1.74012       1.46791       1.06843      0.792947      0.596144      0.394901      0.267621      0.173168      0.109841     0.0648887
  18  13 2724.8308    2.6320  0.8748 11.7680 -0.0014       1.27277  0.0314   0.0593   0.0557    0.1723   0.0000      0.686492   433.6661       2.98945       15.5668       2.92743     -0.442100       1.27248      -1.68140      -1.65624       1.89005     -0.118623      0.790447      -1.11679     -0.136668      0.320154     0.0449401     0.0530615     0.0486887     0.0323735       2.34403       2.64584       2.67700       3.05984       3.22295       2.72520       2.17996       1.97390       1.64772       1.34702       1.00412      0.722263      0.528454      0.366873      0.245747      0.161757      0.104842     0.0689055
  18  14 2868.7551    3.3188  0.8834 11.9181  0.0001       1.61494  0.0320   0.0737   0.0536    0.1982   0.0000      0.606837   438.4602       3.29876       14.5002     -0.348193      -1.25254       4.35389     -0.619736      -2.17473       3.19244       3.49926       1.75441     -0.772258   -0.00188370      0.335784      0.483003     0.0903804     0.0700270    -0.0923411       2.45999       3.09878       3.26061       3.05063       2.72637       2.64067       2.38466       2.24416       2.01492       1.61058       1.22813      0.874012      0.637880      0.416967      0.269419      0.170354      0.107572     0.0604071
  18  15 3012.3040    3.7317  1.0379 12.6392 -0.0026       1.83628  0.0383   0.0805   0.0629    0.1791   0.0000      0.688231   442.5089       6.87252       10.5212       2.91970       4.45024      -1.82424      -1.70066      -3.02391       4.73191      -1.99522       1.59601     0.0235302     0.0876611     -0.779347     -0.364743      0.260226    -0.0616711    -0.0992565       2.56644       3.26021       3.55489       3.49424       3.48381       3.08111       2.72233       2.20559       1.96913       1.56996       1.18380      0.884384      0.607314      0.412118      0.277066      0.179797      0.120385     0.0711516
  18  16 3154.9784    3.8191  1.2247 12.9135 -0.0027       1.06269  0.0426   0.0792   0.0722    0.1629   0.0000      0.678965   435.2325       9.05858       12.1478      -2.04083      -4.14008       1.96744     -0.756539      -7.37590       2.45919      -3.58458      -2.65398      -1.23377      0.391217     -0.754062    -0.0217584      0.157734     0.0343244     0.0316782       2.66121       3.47633       3.71884       3.80442       3.77297       3.30053       3.03403       2.47244       2.09140       1.62921       1.25508      0.928297      0.679143      0.456439      0.303316      0.202473      0.129486     0.0758552
  18  17 3297.5814    3.6151  1.7018 12.2438 -0.0020       1.55540  0.0482   0.0623   0.0850    0.1725   0.0000      0.439493   435.1585       5.93203       8.24398       2.66633       2.48075      -5.94249     -0.729060      -2.57813       3.39104       1.33504      -1.06169    -0.0489524      0.122050     -0.154773     0.0597662    -0.0527091     -0.112542     0.0736840       2.91235       3.94101       4.11709       4.25166       4.07028       3.71229       3.32409       2.75621       2.30067       1.84473       1.41022       1.01910      0.738505      0.527678      0.355528      0.226009      0.135717     0.0830782
  18  18 3440.1973    3.1105  2.4449 11.6781 -0.0021      0.955951  0.0576   0.0456   0.1037    0.1589   0.0000      0.259914   435.5021       15.1732       10.0261      -7.86153      -8.62815       5.46579       2.47422      -2.11123      -3.96870      0.916712     -0.585015     -0.252688      0.845133     -0.485155    -0.0834551     -0.291826     -0.111382      0.104866       3.52031       4.59086       4.93975       4.97391       4.77830       4.37446       4.06925       3.40581       2.77313       2.27130       1.71183       1.26107      0.936597      0.670432      0.437551      0.284895      0.177531      0.105270
  18  19 3582.9418    2.6487  3.6550 11.0510  0.0011      0.588102  0.0708   0.0320   0.1290    0.1275   0.0000      0.140135   438.2168       9.45002       25.0611       10.2384     -0.667280       1.70058       1.21792      -3.98972       3.66647      0.250959     -0.842124       1.20227       1.93521     -0.277900      -1.04774     -0.750282     -0.253043    0.00248397       4.34922       5.50758       5.99464       5.95658       5.82100       5.34588       4.84671       4.17712       3.52594       2.79078       2.19360       1.61292       1.17542      0.796899      0.540575      0.348613      0.219748      0.131354
  18  20 3725.8366    2.1649  5.0360 10.9069 -0.0012      0.605773  0.0903   0.0234   0.1636    0.0809   0.0000      0.107063   437.2951       26.9824       3.36421       13.8635       11.5026       11.7056       2.39333      -2.14455     -0.564736      -1.73681      -1.29337     -0.885916      0.993413      -1.54104      0.850101     -0.296768      0.188437      0.135110       5.38243       6.85746       7.19262       7.41405       7.13031       6.77331       6.02548       5.24703       4.26967       3.39457       2.67420       1.95517       1.49931       1.00627      0.685363      0.447382      0.281330      0.168441
  18  21 3868.5325    1.8461  7.3655 10.4391 -0.0005      0.331359  0.1143   0.0167   0.2064    0.0641   0.0000     0.0691386   428.8391       33.0076       5.50659       7.73298      -8.56420       9.71767     -0.118469      -6.81300       3.90044       2.44557      -1.33405      -5.07760       1.89553       1.09045     -0.562556      0.764245     -0.219094     -0.104934       6.72909       8.62760       9.30555       9.53287       9.02545       8.66809       7.49026       6.45348       5.44797       4.28520       3.35143       2.49441       1.77455       1.27908      0.838344      0.547839      0.340754      0.207340
  18  22 4011.6403    1.5345  9.5454 10.3874 -0.0007      0.369813  0.1478   0.0135   0.2651    0.0505   0.0000     0.0633754   444.9888       40.6098       21.1362      -19.6846      -11.1554      -2.59768      -4.23006       6.78425      -1.78633      -1.01565      -1.89469       1.49417      -1.49299      -1.61882     -0.471975     -0.974453      0.100036   -0.00465713       8.13534       10.5283       11.2086       11.5317       11.2206       10.4674       9.19363       8.05791       6.51140       5.26523       4.04668       3.03033       2.21156       1.56946       1.05459      0.684098      0.419286      0.256543
  18  23 4154.7519    1.2765 11.6979 10.2838 -0.0006      0.363194  0.1886   0.0114   0.3324    0.0470   0.0000     0.0694211   435.0015       39.6279      0.350882      0.569247       1.85812      -11.8697      -2.99650      -10.0409      -9.87311       7.15272      -3.27800      -5.48180       1.08613       2.65663       1.04222     -0.544100      0.113737     -0.213929       9.74886       12.6381       13.6075       14.0275       13.4463       12.6045       11.1442       9.71689       7.91235       6.29329       4.96625       3.66916       2.67316       1.88947       1.27666      0.824829      0.509234      0.310855
  19   7 1867.3476    0.4447  0.3571  9.9432 -0.0035       10.7807  0.0192   0.0155   0.0390    0.0586   0.0000       2.23750   441.0300    -0.0836095       14.1585      0.603510      -1.17825       1.30818      -1.92349      -2.00116     -0.884488      0.719836     -0.474199      0.773510      0.117698    0.00513615     0.0479437      0.168944     0.0490215   -0.00229243       1.56035       2.01311       2.03679       2.07462       1.73362       1.67426       1.50582       1.47963       1.36847       1.10654      0.859135      0.655300      0.461015      0.314884      0.210342      0.134913     0.0809765     0.0492371
  19   8 2021.8171    0.6398  0.5320  9.8694 -0.0036       7.72401  0.0227   0.0181   0.0418    0.0843   0.0000       1.25528   438.6314       5.30139       12.1303       2.57294     -0.896501     0.0782626       2.38279       1.02791     -0.864243     -0.662793       1.11382      0.884881    -0.0749663     -0.594787     -0.367073      0.151332     0.0174582     0.0432674       1.67047       2.22416       2.30798       2.35209       2.16774       2.10356       1.90229       1.62980       1.39488       1.13405      0.887429      0.679219      0.497531      0.334468      0.247768      0.153759     0.0983476     0.0604767
  19   9 2173.8782    0.8734  0.7009 10.0842 -0.0021       5.36792  0.0264   0.0213   0.0494    0.1064   0.0000      0.937508   437.9444      0.977415       8.53852       1.88837   -0.00546953      0.965237    -0.0374136      -1.34351       1.31649     0.0804933    -0.0364573      0.859833     -0.652864    -0.0274749      0.124614     -0.195351   -0.00442540     0.0162020       1.79069       2.14712       2.38931       2.50898       2.42804       2.15477       2.01606       1.76762       1.43354       1.08528      0.908879      0.698168      0.503103      0.351905      0.265285      0.175161      0.110192     0.0650238
  19  10 2322.4181    1.2481  0.8609 10.2233 -0.0016       3.06446  0.0305   0.0271   0.0516    0.1583   0.0000      0.742340   436.9231      0.880257       12.3866     -0.693064      -3.64635       2.64837      0.293426      0.711751      0.976457     -0.409047     -0.885392     -0.706845      0.244235      0.188363      0.384986      0.104217     0.0900655    -0.0881755       1.88201       2.52697       2.59270       2.64116       2.66958       2.43279       2.30527       1.91294       1.66357       1.26750       1.02596      0.742733      0.591699      0.426047      0.301314      0.198382      0.122646     0.0800184
  19  11 2468.2488    1.6553  0.9295 11.0813 -0.0003       2.79626  0.0313   0.0366   0.0582    0.1559   0.0000      0.703213   436.6201       8.87436       8.49434      -1.07329      0.531341      -1.34084      -3.67217      -1.79837     -0.586929       1.78294       1.25020       1.80361     -0.481981      0.291773      0.339186      0.219711     -0.214342     -0.107512       2.08016       2.66054       2.90939       3.04128       2.89577       2.69338       2.44316       2.04714       1.73988       1.35351       1.06512      0.783870      0.599161      0.440656      0.308226      0.205500      0.128408     0.0769335
  19  12 2613.2211    2.1617  1.0685 11.5644 -0.0035       2.74212  0.0337   0.0458   0.0670    0.1811   0.0000      0.710477   440.7395       7.71453       15.5307       5.98533      -2.39936       4.93984       1.24046      -1.78809     -0.329869      -1.65354       1.77359       1.06685    -0.0429809      0.363105      0.495882     0.0515421    -0.0770879    0.00911374       2.02914       2.69923       2.74491       3.01668       2.83589       2.60621       2.34345       2.04571       1.75346       1.37612       1.10109      0.834202      0.606734      0.424928      0.300032      0.198182      0.126690     0.0784715
  19  13 2758.1209    2.8249  0.8868 12.0451 -0.0058       1.80621  0.0288   0.0627   0.0570    0.1565   0.0000      0.514912   440.0320       4.05527       10.7139     -0.641762      -2.05758       2.12608      0.296126      -4.09512       2.43387     -0.806574       1.05755     -0.818131       1.11955     -0.509691    -0.0210526     -0.227286    -0.0262378     0.0460998       2.06994       2.61989       2.68000       2.82491       2.50649       2.50253       2.15571       1.95829       1.71044       1.46804       1.15638      0.863405      0.617420      0.411440      0.281684      0.181818      0.118458     0.0724797
  19  14 2902.5205    3.4119  0.8357 12.5062 -0.0027     -0.538906  0.0274   0.0762   0.0530    0.1480   0.0000      0.455911   437.4824       7.81580       14.5439       6.23510      -6.99891      -2.62949       3.90444       3.31126      0.785638      -1.22349     0.0996266     -0.950112     -0.834123      0.648683    -0.0255230     -0.388132    -0.0433813    -0.0374463       1.92028       2.44072       2.59677       2.66018       2.30591       2.20846       2.08170       1.86803       1.62704       1.37782       1.10011      0.806320      0.575684      0.408792      0.263942      0.169261      0.109761     0.0727790
  19  15 3046.6392    3.9314  1.0292 12.4610 -0.0031      0.756090  0.0324   0.0807   0.0604    0.2090   0.0000      0.554958   435.3543       5.12965       13.4908       5.11741      -2.08446      0.980066     0.0229776      -1.98950      0.957793      0.894735       2.10015      -1.12141      0.841130     -0.752227      0.476715    -0.0216900     0.0469631      0.109489       2.08555       2.67192       2.73571       2.75859       2.67015       2.60075       2.34459       2.03619       1.69226       1.43846       1.16152      0.860549      0.653765      0.425930      0.297565      0.199676      0.129259     0.0813071
  19  16 3189.9837    3.8886  1.3361 12.7466 -0.0036      0.323403  0.0427   0.0716   0.0710    0.1446   0.0000      0.523886   437.0337       11.4449       15.1347      0.376437      -1.14942       6.59514      -3.22792      -2.26508     -0.888530      -1.60466      0.608042    -0.0497325      0.587114     -0.338976      0.646308      0.100474      0.280607    -0.0149364       2.65654       3.62120       3.85928       4.16103       3.91536       3.50201       3.19406       2.56574       2.15660       1.62720       1.30128      0.965583      0.698683      0.502922      0.338123      0.230558      0.147232     0.0956408
  19  17 3333.1530    3.5250  1.7215 12.2340 -0.0032       1.69509  0.0472   0.0584   0.0809    0.1524   0.0000      0.404181   439.5982       13.4736       12.7641       10.0397      -5.53995      -5.00573       2.51916      0.894052       1.49766     -0.831992     -0.459096      -2.04044      -1.69478    -0.0900642      0.263156     -0.156033     0.0853841   -0.00951070       2.77531       3.56788       3.77351       3.88620       3.67253       3.46488       3.23507       2.68328       2.36797       1.79215       1.48495       1.10311      0.831751      0.577205      0.394927      0.270765      0.169157      0.105878
  19  18 3476.3727    2.9451  2.5704 11.7243 -0.0011      0.367302  0.0604   0.0401   0.1014    0.1244   0.0000      0.257336   440.2577       12.9114       13.3537       3.58056      -2.48803      -3.80797       1.35240      0.590027     -0.353355      -1.36671       3.20270      0.466468     -0.552275      -1.28942      0.378167      0.197468     -0.167814     -0.166031       3.50340       4.48081       4.63264       4.90252       4.81501       4.41506       3.98858       3.45453       2.91236       2.40353       1.85596       1.42084       1.02185      0.737771      0.523940      0.343046      0.215055      0.135558
  19  19 3619.7416    2.5218  3.8375 11.2299  0.0001      0.579898  0.0746   0.0293   0.1332    0.0981   0.0000      0.137684   435.4817       9.43850       16.3034       11.0933       2.93702      -12.8278      -9.36864       5.53083       6.05872      -2.93590      -1.18121      0.553628     -0.240176    -0.0290230     0.0212215     -0.135865     -0.245324    -0.0305155       4.35196       5.62931       6.01784       6.21862       5.91075       5.49464       4.93464       4.38685       3.66777       2.94131       2.31386       1.74616       1.29796      0.916443      0.626429      0.408485      0.273341      0.163251
  19  20 3763.0081    2.0709  5.7525 10.7712  0.0012      0.631014  0.0952   0.0202   0.1708    0.0708   0.0000     0.0898121   439.6273       24.9557       21.2746       8.78200      -7.19358      -3.78864       1.23314      -7.27131     -0.702436      -2.02051      0.841622       3.43623       1.34934      0.184108     -0.897376      0.635589      0.193549     -0.242153       5.32791       6.88344       7.46625       7.47464       7.40701       6.76121       6.31912       5.41456       4.59407       3.77435       2.95552       2.21015       1.66455       1.17868      0.825158      0.540343      0.340103      0.216583
  19  21 3906.3994    1.7547  7.7481 10.5300 -0.0004      0.283441  0.1204   0.0155   0.2124    0.0556   0.0000     0.0695111   436.8566       5.19767       13.8247      -4.99074       8.34365     -0.911181      -7.16515      -7.13330     -0.481668      0.817977      -1.54707      -1.86821       3.09734       2.20738     -0.136949     -0.360834     -0.975517      0.206526       6.53342       8.68726       9.21872       9.65725       9.15961       8.62604       7.69639       6.73057       5.73565       4.56379       3.70323       2.74123       2.02232       1.44987      0.976159      0.659157      0.416908      0.262825
  19  22 4049.6632    1.4722 10.4305 10.4149 -0.0001      0.315348  0.1541   0.0123   0.2883    0.0448   0.0000     0.0604363   443.2133       20.8724       20.9822      -5.73264       18.1565       15.5695      -18.6393      -5.09273       3.03620       1.93806       1.77104      -3.68922      0.784882       3.69295       1.15879      0.257067     0.0574600     -0.207018       8.05270       10.4317       11.2388       11.4074       10.8922       10.3090       9.32419       8.15456       7.17572       5.64762       4.51887       3.44427       2.55004       1.80187       1.21668      0.825242      0.526234      0.322024
  19  23 4192.9783    1.2316 12.6228 10.3230 -0.0005      0.267289  0.2044   0.0106   0.3555    0.0432   0.0000     0.0667538   410.4913       24.0085       43.2097       18.2497      -1.03755      -11.4841       3.71877       2.41315       12.5493       2.05353       4.75805      -1.72959      0.420274       1.89537      0.842421     -0.632060      0.953352      0.512296       9.95660       13.0521       14.1632       14.4351       14.0424       13.0763       11.6930       10.2836       8.69545       6.94498       5.52731       4.21554       3.08739       2.21856       1.52617       1.01999      0.643127      0.405795
  19  24 4336.0630    1.0011 15.1089 10.3147 -0.0009     0.0226091  0.2847   0.0086   0.4625    0.0373   0.0000     0.0807233   444.1569      -5.49793       9.89521       9.57244       3.01636       7.18758      -7.69076      0.856802      -12.4045      -4.88973       4.70621      -4.53329      0.480214     -0.702091      0.414405      0.951322      -1.02905      0.344227       12.5427       16.0797       17.4310       17.9474       17.6814       16.5142       14.7474       12.7714       10.7670       8.72883       6.86237       5.27362       3.86093       2.79239       1.95507       1.28825      0.828386      0.530752
  20   7 1893.9920    0.4931  0.3658 10.0005 -0.0043       13.7775  0.0204   0.0178   0.0359    0.0537   0.0000       2.28800   439.0132      -3.03854       14.7490       1.37219      -1.10546      0.507955      -1.70028      0.534741       2.28751     -0.232812      0.899749     -0.471328     -0.818939    -0.0248336    -0.0655344    -0.0668009     0.0324336    -0.0704011       1.73911       2.54214       2.65201       2.49291       2.22153       2.28383       2.43965       2.20318       1.89253       1.53698      0.860322      0.550023      0.638817      0.591325      0.488515      0.361390      0.222549      0.115416
  20   8 2050.1817    0.6713  0.5515 10.0807 -0.0035       10.0042  0.0249   0.0181   0.0414    0.0741   0.0000       1.34244   441.0412       1.51565       19.9932     -0.150806      -1.64004       3.39149      0.477480     -0.973438      0.356206      0.993538      -1.59062      0.383272     0.0449462      0.445977     -0.108512    -0.0851252     -0.125494     0.0146427       1.81996       2.46836       2.71717       2.83175       2.68467       2.45422       2.12260       1.88372       1.48059       1.26894       1.03340      0.771211      0.561179      0.379156      0.248559      0.181366      0.118426     0.0734104
  20   9 2203.2581    0.9659  0.7371 10.0865 -0.0040       6.01691  0.0267   0.0226   0.0478    0.1291   0.0000      0.861784   440.3309     0.0910019       11.5329       3.24277      -4.57686       1.53986     0.0856938      -3.77941       1.04794      -1.71420       1.10083     -0.350161    -0.0292214     -0.349098      0.184097  -0.000587546     0.0244734    -0.0539462       1.88523       2.42931       2.62037       2.68458       2.60535       2.45560       2.28083       1.90194       1.53760       1.26070       1.04241      0.767382      0.581024      0.394941      0.289316      0.203295      0.133640     0.0858828
  20  10 2352.5748    1.3071  0.9240 10.4710 -0.0043       4.63377  0.0304   0.0279   0.0556    0.1560   0.0000      0.719375   437.2772       5.80713       16.9779       1.68658      -4.19356       4.65318      -3.39366     -0.157353      -2.09151      0.851374     -0.892360       1.45244      0.354603      0.655461    -0.0258539     -0.249221    0.00623857    -0.0449693       1.83832       2.36235       2.63838       2.64157       2.59209       2.52597       2.20732       1.92868       1.62757       1.29361      0.998446      0.800564      0.598565      0.430175      0.324226      0.211329      0.146488     0.0885480
  20  11 2499.0991    1.7771  0.9705 10.5125  0.0010       2.58097  0.0296   0.0363   0.0566    0.2303   0.0000      0.696660   438.1969       5.57596       15.6918       4.13295     -0.837128      -5.20516      0.416576      -2.06322       1.45685     -0.223685      -1.48380     0.0953029     -0.577537     -0.477722   0.000678445   -0.00102461     -0.175086    -0.0361127       1.83315       2.36288       2.55673       2.55697       2.35388       2.32055       2.15635       1.86802       1.65795       1.36474       1.05313      0.837145      0.621263      0.450490      0.302969      0.210931      0.137161     0.0889155
  20  12 2644.9193    2.3372  1.0266 11.4747  0.0002      0.871279  0.0335   0.0471   0.0600    0.1882   0.0000      0.720927   439.2646       3.71155       16.4958       1.93327       1.80578      -1.55350      -5.06659       1.58055       1.40494       2.11789      0.494913     -0.995678      0.240109     -0.307105    -0.0331799     -0.466358      0.253334      0.157759       1.93380       2.49759       2.68855       2.85605       2.64813       2.47252       2.28092       2.02697       1.71484       1.41991       1.11360      0.883394      0.633541      0.470396      0.324133      0.216848      0.143766     0.0927574
  20  13 2790.8270    2.9515  0.9811 11.9830 -0.0038      0.951195  0.0320   0.0614   0.0546    0.1893   0.0000      0.576405   436.9318       7.41103       14.8933       1.24809     -0.365891       1.46260      0.519129      -1.76155       1.44119     -0.929425      -1.48062     -0.914728     -0.224271     -0.457952      0.122670      0.469429      0.147939    0.00123455       2.00530       2.56488       2.67768       2.90825       2.47357       2.49815       2.21508       2.07175       1.74528       1.50517       1.19894      0.937272      0.677569      0.483396      0.332525      0.221511      0.150514     0.0935531
  20  14 2936.0403    3.4955  0.9636 12.1959 -0.0010       1.50965  0.0312   0.0707   0.0555    0.1891   0.0000      0.591684   438.1795       6.90165       9.36173       3.97618      0.527761      -6.65531     -0.158750      -1.45044       2.93617     -0.563064      0.527769      -1.08693     -0.467648      0.568539     -0.400435     -0.133666      0.104844    -0.0573694       1.99112       2.67408       2.82132       2.73330       2.50834       2.27175       2.17503       1.99458       1.87401       1.57646       1.25149      0.977323      0.714744      0.487960      0.338247      0.218374      0.142134     0.0862099
  20  15 3080.5786    4.0618  1.0924 12.2289 -0.0019       1.42023  0.0341   0.0770   0.0589    0.2532   0.0000      0.603375   436.7662       8.98868       14.8346      -1.28046      0.532874       4.60711       2.31053    -0.0851731       1.24896      -2.76162      -1.25785      -1.40742      0.311839     -0.517024     -0.333507      0.269975    -0.0406966     0.0718441       1.99508       2.35748       2.57710       2.72681       2.52436       2.51374       2.33394       1.97823       1.69590       1.37170       1.11262      0.838438      0.637962      0.476197      0.338954      0.237980      0.158894     0.0944487
  20  16 3224.6480    3.8472  1.2557 12.8669 -0.0029       1.71468  0.0408   0.0739   0.0679    0.1566   0.0000      0.658456   438.6390       11.1029       13.1463      0.880408      -3.00949     -0.792961      -1.02709      -5.57762      0.357784      -2.24823      0.729059      -1.70680     -0.820666     -0.651706     -0.124849     -0.119768    -0.0838711     -0.366891       2.44597       3.15280       3.18786       3.24587       3.17855       3.07422       2.79581       2.55453       2.11097       1.64759       1.25168      0.984366      0.766545      0.591727      0.430690      0.293288      0.187922      0.118463
  20  17 3368.2612    3.3760  2.0162 12.1690 -0.0004      0.839885  0.0489   0.0499   0.0904    0.1040   0.0000      0.325635   442.3102       15.2396       11.6377     -0.466475       3.03726       6.95455      -1.47775      -1.27986       3.30866      -1.28204       1.13272      0.696000      0.818083     -0.460066      0.109812     -0.622083     -0.157648     0.0704068       2.85421       3.68037       3.93949       3.95663       4.04364       3.77235       3.35076       2.91532       2.48606       1.99078       1.58586       1.19695      0.905171      0.681810      0.462287      0.326142      0.216622      0.135271
  20  18 3512.1761    2.8270  2.8029 11.8412 -0.0023       1.02425  0.0617   0.0374   0.1089    0.0922   0.0000      0.225458   443.9973       12.6858       10.4071      -5.23535      -1.27376      -4.07410       3.59146      -1.08540      -1.87155      -2.99193       1.64103      -2.49373      0.416295      0.187196      0.729203      0.174800     -0.364527     0.0189313       3.36400       4.41464       4.56809       4.86738       4.78930       4.40464       4.19798       3.40937       3.00781       2.38823       2.01410       1.51436       1.14736      0.824853      0.559814      0.394680      0.261151      0.171983
  20  19 3656.0863    2.3800  4.3985 10.9514 -0.0005      0.639611  0.0781   0.0251   0.1377    0.0902   0.0000      0.120069   439.1477       13.6689       9.72664       11.5138       4.65556      -9.83783      -2.55058      -5.19773       2.64056      -1.45908      0.648623      -1.57131      0.109900      0.147077     -0.829595      0.494869     -0.645479     0.0498440       4.24308       5.50625       5.79523       6.05890       5.83138       5.62266       5.09830       4.40055       3.81094       3.09119       2.50386       1.95572       1.45709       1.04523      0.726805      0.503403      0.339905      0.214120
  20  20 3799.6335    2.0067  6.3477 10.7493 -0.0011      0.469361  0.0982   0.0185   0.1803    0.0618   0.0000     0.0784333   443.7256       23.3177       10.2453      -3.80318      -14.6531       9.73802       4.55450     0.0914527      0.388451     -0.828905      -2.15873       4.34250      0.443388     -0.703333     -0.138778      0.263708    -0.0166007     -0.410824       5.29712       6.74496       7.20782       7.55429       7.34831       6.88607       6.22551       5.50659       4.74208       3.93910       3.16898       2.41374       1.81194       1.32234      0.931499      0.631099      0.415827      0.269249
  20  21 3943.4195    1.6660  8.2524 10.4690 -0.0001      0.280508  0.1225   0.0139   0.2231    0.0500   0.0000     0.0664770   434.9377       9.89637       4.11364       8.82136      -19.0413       6.10816       5.47696      -5.94270       5.67622       1.08716       3.03605      0.675836      -2.00813      -1.39299      0.793257    -0.0624896      0.128849      0.603178       6.26009       8.34290       8.86082       9.10076       8.94819       8.41665       7.69447       6.75407       5.79524       4.75427       3.76795       2.95601       2.20353       1.61638       1.11671      0.776036      0.503851      0.321029
  20  22 4087.2645    1.4002 10.8311 10.3519 -0.0013      0.227719  0.1635   0.0114   0.2885    0.0448   0.0000     0.0605174   453.1784       34.1263       15.4407      -18.8636      -7.40854      -4.14520       8.62788      -12.2898      -8.20869      -7.49427      -4.50109       2.71600       1.83475      0.610116       2.01969      0.523229     -0.817685     -0.353285       7.77645       10.3481       11.0572       11.4544       11.2791       10.5422       9.76057       8.42009       7.15375       5.92391       4.71377       3.64093       2.75466       2.01116       1.41215      0.968715      0.626657      0.415218
  20  23 4231.5259    1.1606 13.5478 10.3539 -0.0007      0.280031  0.2246   0.0095   0.3769    0.0385   0.0000     0.0669150   431.5158       17.7861       20.5045      0.407636      -13.9959       11.1494      -5.65292      -6.55478      0.347838       9.63896      -9.48792      -5.15608       2.33369       2.69304       1.36371      0.440536     -0.469405     -0.679944       9.64694       12.8647       13.7958       14.4259       13.9633       13.4280       11.9970       10.4823       8.99155       7.36221       5.82006       4.60862       3.43856       2.48056       1.79992       1.19255      0.800310      0.513930
  20  24 4375.6445    0.9694 16.0286 10.3292 -0.0003      0.228975  0.3000   0.0081   0.4770    0.0337   0.0000     0.0793605   416.4201      -23.7105       19.4327       37.5090      -16.8195     -0.811676      -3.36547      -8.04478      -6.64379      -7.02176      -8.58533       4.76944      -6.17439       1.30624       3.59272     0.0841788     -0.665750      0.479310       11.9261       15.6882       16.8834       18.1263       17.3319       16.3049       14.8983       12.9964       11.0709       9.02518       7.38310       5.61812       4.24744       3.10435       2.20035       1.51646      0.972591      0.633382
  21   8 2077.8598    0.7345  0.6347  9.9152 -0.0035       6.84074  0.0237   0.0182   0.0464    0.0918   0.0000       1.02795   439.6176       2.14829       13.4132      0.382336      -2.46127       2.63678      -1.68144      -3.82484      -2.22982      0.698965     -0.613533    -0.0406392      0.466118      0.134874     -0.106846    -0.0746189     0.0472448     0.0812675       1.44552       1.94841       2.03972       2.17484       1.95976       1.96962       1.69327       1.65217       1.32804       1.17866      0.917538      0.742566      0.542863      0.409640      0.289888      0.199618      0.131438     0.0871702
  21   9 2231.9891    1.0391  0.7614 10.1123 -0.0009       5.95951  0.0258   0.0234   0.0482    0.1375   0.0000      0.815552   440.5259       3.42554       16.6852      -3.71293    -0.0619303      -2.04878      -1.13046     -0.162177      -1.64133      -1.95313      0.276794       1.10474     -0.464911     -0.897454      0.130296     0.0637545     -0.164657     -0.126238       1.55131       1.98300       2.18821       2.28902       2.15325       2.01617       1.95640       1.67092       1.47554       1.18164      0.996413      0.721966      0.602379      0.425405      0.309713      0.211439      0.144728     0.0985349
  21  10 2382.0367    1.4144  0.9049 10.7506 -0.0001       3.94611  0.0294   0.0294   0.0552    0.1353   0.0000      0.715733   439.9753     -0.157173       16.6351       4.02634      -4.38281       3.67748      -2.46732       1.82571      0.470729     -0.916559      0.961018      -1.00781     0.0890514      0.212834      0.286712    -0.0656767     0.0340906     0.0653059       1.74104       2.25266       2.42303       2.44013       2.44422       2.24146       2.03251       1.82129       1.51955       1.41686       1.13409      0.872243      0.636578      0.477449      0.337535      0.226628      0.153547      0.102965
  21  11 2529.4585    1.8547  0.9615 11.2277 -0.0088       3.33744  0.0303   0.0393   0.0579    0.1524   0.0000      0.676772   433.9283      -4.07725       15.9105      -3.87547      -5.86808      -2.55906       2.90528     0.0857621      -4.10234     -0.356969       1.28396      0.366382      0.286457     -0.579109     -0.526539     -0.427850     0.0530933     -0.111359       1.77510       2.32618       2.46723       2.61059       2.59402       2.44283       2.12466       1.91620       1.61871       1.35316       1.06997      0.842856      0.618539      0.467266      0.334493      0.236804      0.154529      0.104306
  21  12 2676.2914    2.4186  1.1362 10.9575 -0.0010       2.09176  0.0335   0.0451   0.0615    0.2890   0.0000      0.630809   435.8954       7.49498       11.4973       1.54208      -1.55679      -5.56287      0.624594     -0.662499      0.587893     -0.621512      0.586966     -0.663540     -0.720977     -0.361818     -0.258370     -0.258908     0.0823214    -0.0139843       1.87929       2.42522       2.54370       2.67360       2.66770       2.43913       2.28934       1.92166       1.76837       1.40775       1.17113      0.904964      0.689777      0.500460      0.361109      0.253338      0.170196      0.112123
  21  13 2823.0778    3.0981  0.9332 12.1952 -0.0040       2.07134  0.0302   0.0630   0.0519    0.1656   0.0000      0.774021   441.7966      0.308522       14.3308       1.87490      -3.02314     -0.913338     -0.630158      -3.76965      0.786138       1.05913      -1.62525      0.145411      0.772287      0.264155     -0.127587      0.398436      0.210112     0.0613983       1.80653       2.25309       2.42996       2.36346       2.29993       2.30584       2.20952       2.01446       1.63531       1.31782       1.03851      0.785428      0.639302      0.489571      0.374669      0.263057      0.175963      0.119629
  21  14 2968.9645    3.6140  0.9798 12.4260 -0.0016    -0.0658182  0.0302   0.0714   0.0553    0.1646   0.0000      0.678782   439.5982       3.93344       13.6790       3.18106      -2.87369      0.200864       2.54398      -1.41166       1.68720      -1.07563    -0.0776484     -0.277780     -0.198584     -0.715489      0.483390      0.398239    -0.0901676     0.0260436       1.86922       2.39108       2.61284       2.70248       2.49269       2.25981       2.14839       1.95063       1.70081       1.42652       1.19032      0.912750      0.683220      0.496211      0.339877      0.237609      0.156446     0.0997686
  21  15 3114.0299    3.9255  1.1943 12.7904 -0.0011      0.441789  0.0389   0.0744   0.0625    0.1770   0.0000      0.565323   436.1136       9.63440       11.5408       3.11860       2.41805     -0.452181      -1.51050      -2.92268     -0.901177       1.26874     -0.448225      0.451036      0.161916      0.438850    -0.0108104    -0.0786930     -0.376029    -0.0690189       2.03160       2.59960       2.83095       3.06433       2.88526       2.64188       2.53238       2.25121       1.81007       1.61563       1.27199       1.03795      0.734728      0.545254      0.397032      0.273899      0.186788      0.118205
  21  16 3258.7259    3.8368  1.4372 12.3013 -0.0013      0.808927  0.0405   0.0642   0.0696    0.1628   0.0000      0.450911   443.1215       12.7351       12.5436    0.00540916      -3.13386      -2.07787      -1.79460      -2.02147       2.67662      -2.53627     -0.214935      0.283833     -0.441577      0.564732      0.870195     -0.131286     -0.479812     -0.119246       2.20371       2.80267       2.88052       3.06481       3.05053       2.96554       2.72808       2.29715       1.91428       1.64023       1.39032       1.07318      0.775929      0.588706      0.423547      0.301375      0.204551      0.133528
  21  17 3403.1310    3.2059  2.2680 11.9341 -0.0007      0.997162  0.0520   0.0428   0.0901    0.0890   0.0000      0.261869   435.5784       12.2529       13.9069       2.94431      -1.53442       5.16553      -7.72768      -2.57909     -0.452732       1.94631     -0.543628      -1.60263       2.09134     -0.302186      0.428424     -0.571760    -0.0140980     -0.207865       2.82807       3.79777       4.07607       4.19000       4.09705       3.87782       3.54097       3.06150       2.68878       2.11642       1.72702       1.30729       1.01063      0.750774      0.544397      0.391522      0.265515      0.167560
  21  18 3547.5109    2.6636  3.1823 11.7117 -0.0007      0.845795  0.0629   0.0318   0.1131    0.0725   0.0000      0.181668   441.9638       12.1681       10.4831       1.61370     -0.389429       2.92788      -7.55863      -2.88901     -0.329920      -1.80695      -1.78608      -1.19649      -1.35975     -0.990321     -0.452751     -0.311133     -0.192772      0.326611       3.25360       4.39770       4.62070       4.93689       4.75930       4.69060       4.11656       3.66856       3.04293       2.55471       2.06840       1.57579       1.23673      0.903771      0.654231      0.450877      0.306808      0.205414
  21  19 3691.7632    2.2580  4.7383 10.9597  0.0002      0.533103  0.0788   0.0221   0.1423    0.0707   0.0000      0.108131   430.6921       9.86452       11.4191       2.22785      -9.61163       8.43219       6.84092      -13.1613       9.82002       5.70162       4.32077     -0.620267       2.74807     -0.137668      -1.03914     -0.182093     -0.170556     -0.241076       4.00815       5.30050       5.67033       5.99316       5.84038       5.53782       5.01995       4.45983       3.86089       3.16685       2.61340       2.01051       1.55254       1.14434      0.814641      0.571743      0.381607      0.251597
  21  20 3836.1524    1.8803  6.6804 10.7107 -0.0005      0.395101  0.1002   0.0166   0.1845    0.0550   0.0000     0.0745173   441.7688       18.7106       12.6121       3.36896       5.51482      -4.86064       4.51036    -0.0890969      -4.76724      0.124630      -2.27723     -0.277573     -0.955599     -0.680991     -0.297549      0.731167     -0.334568    -0.0417592       5.17930       6.63882       7.33035       7.54048       7.48248       7.02290       6.52265       5.67708       4.83358       4.04619       3.27389       2.51201       1.92888       1.44198       1.05430      0.738691      0.493772      0.322900
  21  22 4124.4871    1.3573 11.7470 10.3138 -0.0009      0.220362  0.1725   0.0104   0.3135    0.0421   0.0000     0.0633781   439.6665       43.7607       12.1816       15.5480      -3.28429      -6.43316      -3.28932       3.85584      -13.6709     -0.785579       1.62455      -8.25298      -8.33288       2.77131      0.200129    -0.0469387     -0.199071      0.215084       7.84520       10.1076       11.1161       11.4689       11.1688       10.8013       9.71485       8.74710       7.35707       6.25197       5.04572       4.01123       3.04291       2.22434       1.60568       1.12722      0.757832      0.497339
  22   6 1781.6125    0.3576  0.2852  9.9554 -0.0052       18.3893  0.0176   0.0133   0.0336    0.0452   0.0000       3.82166   437.6761     -0.974911       18.6051      -1.57240      -4.06158    -0.0497170      0.561760       2.02051    -0.0667039      -1.18993     -0.245323      0.320364      0.479166     -0.132720      0.180914     0.0213115     0.0506444     0.0876374       1.22617       1.60737       1.57897       1.39828       1.37248       1.63772       1.67245       1.48893       1.13601      0.837471      0.618013      0.500433      0.450599      0.369734      0.281279      0.216153      0.142149     0.0930378
  22   7 1945.1565    0.5080  0.5080  9.8278 -0.0037       13.8745  0.0293   0.0144   0.0386    0.0633   0.0000       1.78087   440.0084    -0.0651550       18.2626     -0.292575      -2.13966      -2.04262      0.437137      -1.31879      0.436937     -0.488502       1.59710     -0.743732      0.712416      0.500381   0.000641666    -0.0968315     0.0156112     0.0643757       2.05588       2.68204       2.89345       3.05639       3.31389       3.05963       2.73115       2.04557       1.64284       1.40514       1.19009      0.934278      0.651931      0.428361      0.313241      0.224190      0.170498      0.113473
  22   8 2104.8530    0.7691  0.6850  9.8862  0.0006       6.25858  0.0239   0.0180   0.0476    0.0977   0.0000      0.952947   440.9965      -1.60014       14.0472       1.71109      0.442986     -0.687647     0.0124832     0.0186439     0.0925140     -0.876107     -0.465683     -0.511664     -0.255317      0.237789    -0.0383607     -0.366626      0.170507     0.0532456       1.44019       1.88792       1.88790       2.08265       2.10615       2.01526       1.89558       1.57048       1.37853       1.10290      0.954274      0.725598      0.586952      0.431309      0.302548      0.224936      0.159413      0.109716
  22   9 2260.1047    1.0479  0.9219 10.1313 -0.0049       5.40855  0.0310   0.0212   0.0572    0.1384   0.0000      0.784932   440.5067       4.03989       11.6361      -2.17912      -2.49865      -1.90330       2.27885     -0.259496      -2.86415       1.34735      0.238668     -0.275175   -0.00618507     -0.619204       1.10905    -0.0281003     -0.171291     0.0146110       1.87792       2.63964       2.64910       2.84785       2.35161       2.25685       2.09353       2.06368       1.93405       1.68961       1.41014       1.10526      0.860541      0.610529      0.417994      0.285590      0.190558      0.123889
  22  10 2410.8768    1.4783  1.0613 10.8326 -0.0036       2.94963  0.0341   0.0294   0.0611    0.1589   0.0000      0.725312   437.9717       3.84879       13.8395      -1.25820      -1.34968       1.66221       2.57789      -2.30547     -0.136284    0.00283296      -1.13603     -0.601865      0.586110      0.176126    -0.0346845     -0.593937    -0.0257190      0.123004       1.86788       2.43017       2.77367       2.85793       2.95081       2.64300       2.45653       2.17911       1.75214       1.40400       1.15801      0.905297      0.686943      0.542760      0.377667      0.273887      0.185929      0.128609
  22  11 2559.3490    2.0153  1.0991 11.1355 -0.0015       2.33458  0.0340   0.0379   0.0587    0.1705   0.0000      0.638177   436.8300       5.04806       16.9757      0.641802      -1.73759     -0.932896      -3.45517       1.76633     -0.746433     -0.110525     -0.865981      -1.35371     -0.352181     -0.345978    0.00495225    0.00484410      0.121753     -0.121000       1.80643       2.42552       2.55385       2.79932       2.55187       2.53922       2.24955       2.08619       1.70520       1.52228       1.18275      0.948655      0.704477      0.544002      0.392643      0.280706      0.191806      0.130035
  22  12 2707.2509    2.5691  1.0377 11.5268 -0.0007       2.69050  0.0307   0.0492   0.0561    0.1851   0.0000      0.680928   438.4803       7.53372       17.5471     -0.429469      -1.71441      -1.82843     -0.382230      -2.31080       3.60226     -0.537870     -0.176317      0.199163      0.392030    -0.0501618      0.392316     -0.194132     -0.109961    -0.0969912       1.69491       2.19525       2.29931       2.42518       2.25516       2.12723       2.01690       1.83947       1.63769       1.42056       1.12865      0.941372      0.700171      0.527649      0.373024      0.278294      0.188003      0.117930
  22  13 2854.8789    3.2152  1.0024 11.5371 -0.0022       1.01500  0.0287   0.0598   0.0544    0.2698   0.0000      0.583511   437.7838       7.04603       12.6114      0.372513    -0.0724356     -0.429085     0.0592560      -2.14507       1.94253    -0.0625721      -1.03154     -0.162294     -0.378254      0.216489     -0.819375      0.302801     0.0372611     0.0704214       1.58458       1.95557       2.19140       2.26986       2.23662       2.06120       1.90655       1.70575       1.57460       1.27716       1.07372      0.813851      0.649365      0.486389      0.353520      0.253540      0.176426      0.114057
  22  14 3001.5256    3.8285  0.9004 12.6241 -0.0024       1.15072  0.0282   0.0780   0.0508    0.1644   0.0000      0.692816   437.7704       4.86891       14.9325       3.70358       1.85400       4.69383      -2.51175      0.787556    -0.0828518       2.51252    -0.0248652      -1.12780     -0.100249      0.729908     -0.286223     -0.162902      0.237348     0.0281834       1.62277       2.10393       2.27735       2.29276       2.20754       2.11023       2.02815       1.73356       1.60255       1.30861       1.08982      0.839159      0.668106      0.498617      0.349664      0.249535      0.170469      0.117057
  22  15 3147.1373    4.0572  1.1282 12.7852 -0.0035     -0.117317  0.0342   0.0756   0.0613    0.1819   0.0000      0.580605   438.5401       8.94047       15.2800       4.01783       1.07006       5.38613       3.62338      -2.78693       2.45366       1.67908      0.435585     -0.917477       1.53937     -0.173549      0.238848     0.0190902      0.111271      0.137055       1.95154       2.47396       2.64394       2.64460       2.59798       2.43326       2.20448       2.08531       1.88259       1.56240       1.33730       1.07072      0.837876      0.619059      0.428155      0.291561      0.198283      0.137460
  22  17 3437.4011    3.1324  2.2549 11.8570 -0.0010      0.345604  0.0486   0.0408   0.0882    0.0905   0.0000      0.270461   439.6655       6.36764       9.84213       3.16112       6.94846     -0.366484      -2.64561       2.11556       2.38637      -2.08794      -2.23130      0.800296      -1.71874     -0.313914     -0.235069   -0.00190906      0.419478     0.0291768       2.53613       3.31021       3.59574       3.70770       3.52506       3.40071       3.10005       2.85911       2.47852       2.12146       1.74688       1.35593       1.06527      0.813669      0.560725      0.403227      0.282231      0.187456
  22  18 3582.3469    2.5614  3.4466 11.4613 -0.0014      0.463874  0.0651   0.0280   0.1134    0.0675   0.0000      0.150756   445.0442       10.4425       12.2244       9.32025      -4.22949      -4.93638    0.00705047      -10.2788     -0.757991      -5.32980     -0.666842       1.73394     0.0504004     -0.716131       1.62012     -0.153290     -0.423039     -0.299537       3.19741       4.20348       4.50050       4.70995       4.63751       4.43424       4.11362       3.67142       3.14245       2.64570       2.14080       1.76339       1.32349       1.03123      0.715690      0.521350      0.354819      0.246512
  22  19 3727.4578    2.1681  5.3153 11.0334  0.0014      0.595485  0.0844   0.0203   0.1556    0.0568   0.0000     0.0962124   442.7338       18.8540       11.1105       7.88332     -0.302980      -6.29134      -2.07312       2.24848       5.99168      -1.36566      -1.85236       5.04902       1.11651      0.384945      0.468096     -0.329274     -0.257878      0.254806       4.15841       5.33463       5.65201       5.91615       5.82256       5.72087       5.29162       4.73779       4.09385       3.40535       2.74976       2.19947       1.72854       1.29380      0.970566      0.694754      0.485311      0.323030
  22  20 3872.0765    1.8398  7.2725 10.4924 -0.0004      0.338409  0.1033   0.0150   0.1890    0.0538   0.0000     0.0673007   437.8760       14.5528       13.9265       8.21526      -4.76497       2.40403      -4.55447      -13.1425      -5.75629      0.643131      -7.10260      -2.30948      -2.02542       1.18329      0.760916      0.752617     -0.852204     -0.101193       5.01648       6.49243       6.95010       7.29366       7.27178       6.98698       6.42443       5.74969       4.88709       4.13602       3.41157       2.71481       2.10478       1.55681       1.16249      0.836883      0.576327      0.387972
  22  21 4016.8259    1.5069  9.5815 10.4447 -0.0004      0.301425  0.1394   0.0119   0.2497    0.0425   0.0000     0.0630076   445.7786       12.1555       22.7246       20.7522      -19.3425      -26.0619      -2.01233      -4.14150      -5.19613       1.54908       2.19009      -1.84787      -4.55553      -2.44957       1.94576       1.13108      0.411204      0.629402       6.40160       8.32395       9.02662       9.45036       9.08296       8.90666       8.22163       7.36768       6.34956       5.35571       4.33705       3.45529       2.67156       2.04211       1.51219       1.05819      0.746712      0.496127
  22  22 4161.9025    1.2825 12.5654 10.2826 -0.0010      0.274365  0.1904   0.0093   0.3279    0.0384   0.0000     0.0639263   434.6501       5.44543       16.4242       21.3783      -4.82233      -1.81109       23.3022      -10.5511       12.3230       3.38389      0.315581      0.595206       2.31387      -2.54352      0.390330      -1.69382      0.755324      0.124515       7.70878       10.3175       11.1134       11.6370       11.4624       10.9976       10.2504       9.08289       7.81206       6.68909       5.45735       4.32146       3.32075       2.57550       1.84446       1.33161      0.911206      0.610828
  22  23 4305.9152    1.0720 14.5829 10.2176 -0.0027     0.0739192  0.2492   0.0078   0.3959    0.0358   0.0000     0.0745162   447.5380       24.4524      0.321196      0.342646       2.79243       17.9569       2.32317      -18.4012       1.40848       6.46044      -3.17867      -4.00896       8.10608     -0.562149      -2.20106      -2.91195    -0.0995715       2.78182       9.40155       12.2321       13.3596       13.8658       13.7415       13.2006       12.1241       10.9491       9.31680       8.05700       6.59474       5.15259       4.06441       3.07728       2.25791       1.61161       1.08465      0.744313
  23   7 1969.7116    0.6141  0.4312 10.0520 -0.0063       11.1120  0.0255   0.0180   0.0370    0.0633   0.0000       1.60233   439.0069       1.43078       16.6290       3.52065      -2.72078     -0.933237       1.69007       2.04907      0.527489     -0.807638      0.860056     -0.925384    -0.0802109     -0.146096      0.328807     -0.460105     0.0412557      0.141072       1.60927       1.88505       1.94366       1.90153       1.57522       2.07877       2.40225       1.92470       1.76288       1.25924      0.923601      0.611683      0.666327      0.525892      0.415863      0.338305      0.273396      0.197000
  23   9 2287.6464    1.1212  0.8844 10.4061 -0.0050       6.39557  0.0278   0.0228   0.0521    0.1162   0.0000      0.776785   440.9853      0.331799       19.0205       5.76276      -2.89597     -0.274134       2.48064      -2.00015      -3.73487      -1.27592       1.22306       1.67578     -0.893477     -0.788631      0.122611      0.256918     -0.220265    -0.0120479       1.49462       1.98069       2.14618       2.17992       2.28137       2.02740       1.99765       1.76650       1.46909       1.30146       1.02339      0.853534      0.657704      0.490424      0.377546      0.260290      0.188276      0.127925
  23  10 2439.2782    1.5459  1.1129 10.6966 -0.0048       3.34596  0.0342   0.0289   0.0595    0.1831   0.0000      0.704491   439.3316       6.15552       14.5921     0.0882905      -1.76866     -0.860354       2.45626     0.0477768      0.589915      -1.67648     0.0453328      0.489091       1.16287     -0.539702     -0.938607   -0.00744859     0.0508791     -0.205237       1.58707       2.12583       2.25853       2.39857       2.40139       2.22050       2.14383       1.83787       1.73022       1.39835       1.16120      0.965480      0.717857      0.599693      0.414210      0.310336      0.209035      0.149783
  23  11 2588.7136    2.1134  1.0235 11.1713 -0.0001       1.44923  0.0296   0.0393   0.0554    0.1725   0.0000      0.623603   437.7293       4.02507       14.6705     -0.129397     -0.569192       4.16505      -1.17715      -1.61471      0.921752       1.74696      0.673546      -1.13929      -1.14797      0.466915    -0.0296163      0.261595      0.262880     0.0142387       1.58828       2.01601       2.18230       2.22723       2.23329       2.08903       1.92386       1.80210       1.57182       1.38811       1.09310      0.903765      0.685756      0.523541      0.382763      0.292518      0.220740      0.137415
  23  12 2737.7276    2.6967  1.0013 11.7517 -0.0013       1.74869  0.0293   0.0507   0.0540    0.1609   0.0000      0.599182   441.6045       5.60961       17.3590       3.11982      -1.83628      0.701217     -0.810161      -1.34583     -0.227723     -0.265841     -0.478009      -1.73919      0.661053      0.579814     -0.104829    -0.0342579      0.216940     -0.169219       1.53027       2.00332       2.09789       2.24540       2.19577       2.20202       2.02944       1.71925       1.47274       1.32811       1.07990      0.876292      0.656053      0.500997      0.367508      0.274322      0.193415      0.135811
  23  13 2886.1829    3.4248  0.9830 12.2202 -0.0004       1.30343  0.0290   0.0659   0.0534    0.1874   0.0000      0.620112   441.3653       5.22116       19.1933       3.54483      -1.40311     -0.205654      -4.05582      -1.26071       1.22786      -1.75663     -0.824761      0.524886      0.686309    -0.0212827     -0.660588     0.0160173    -0.0510475     -0.217257       1.52511       1.99221       2.09953       2.17757       2.09967       2.07018       1.90334       1.84420       1.51806       1.29823       1.06892      0.844173      0.649872      0.525646      0.384524      0.293571      0.207262      0.144029
  23  14 3033.5944    3.9376  0.9698 12.3890 -0.0002      0.991562  0.0304   0.0755   0.0493    0.2085   0.0000      0.570489   438.6657       8.76508       17.9349       6.86438      -1.30050       2.46147       1.54617       1.11009      -2.70090      -2.99786      -1.16844      0.201120     -0.624528     -0.111660     -0.199964    -0.0759950    -0.0645387     0.0183876       1.75255       2.41582       2.58739       2.62607       2.57499       2.32686       2.17574       1.95280       1.81907       1.52907       1.25873       1.02450      0.789879      0.586661      0.422010      0.291975      0.204224      0.136385
  23  15 3179.8601    3.8900  1.2040 12.6033 -0.0005       1.07317  0.0360   0.0691   0.0624    0.1889   0.0000      0.595883   438.7518       10.8402       13.5813       3.34457     -0.650867     -0.960816       1.02807     -0.116125      -2.39436     -0.406029     0.0920909     -0.322940      0.591006       1.59166      0.811806     -0.142198     0.0517377     0.0592699       1.93208       2.52656       2.67190       2.68964       2.65836       2.51425       2.44561       2.17750       1.89108       1.57171       1.30549       1.07059      0.841868      0.651793      0.457883      0.328326      0.228778      0.164431
  23  16 3325.7569    3.4552  1.8115 12.4588 -0.0009      0.973913  0.0439   0.0499   0.0762    0.0946   0.0000      0.353536   437.8256       12.4482       9.96066       6.79997     -0.632624       5.67402       2.10246      -1.62829       1.97847      -1.81769      0.219941     -0.779476     0.0210560     0.0648827    -0.0590806     -0.432363     -0.102192     -0.149000       2.13563       2.67572       2.99014       3.19740       3.24127       2.94797       2.74110       2.50135       2.13590       1.78608       1.50489       1.18767      0.924579      0.701343      0.533769      0.385971      0.269271      0.186244
  23  17 3471.4957    3.0019  2.7350 11.8767 -0.0004      0.871185  0.0534   0.0353   0.0989    0.0720   0.0000      0.201621   438.5734       4.22869       14.0853       7.86404       2.34872     -0.297585       2.31635      -2.73465      -2.15457      -1.92841      -1.94870      -1.70136       1.53626       1.04307      0.285689     -0.859507    -0.0414745     -0.204289       2.66146       3.41968       3.70514       3.76639       3.73507       3.52860       3.38954       3.04974       2.69763       2.26823       1.86817       1.52499       1.19364      0.906991      0.679746      0.494252      0.347639      0.233744
  23  18 3617.1447    2.4798  3.8218 11.3512 -0.0010      0.851876  0.0667   0.0252   0.1178    0.0625   0.0000      0.134205   435.4569       24.0743       12.0797       2.60939      -7.38106       3.93066     -0.551926      -3.17964      -1.13729      -2.56792     -0.592194      -1.51122       1.37412      0.796406       1.06861     -0.502690     -0.232519      0.404509       3.21379       4.15079       4.42693       4.67391       4.73243       4.48228       4.19302       3.69630       3.23417       2.78360       2.27997       1.85796       1.42086       1.12280      0.812307      0.597982      0.409890      0.289506
  23  19 3762.5329    2.0722  5.4512 10.9624 -0.0010      0.575686  0.0843   0.0187   0.1511    0.0548   0.0000     0.0937434   435.8880       20.9954       14.7903       12.7095      -11.9094      -11.9207       1.62156       8.07529      0.799337      -4.66859      -2.66935      -1.98192      0.360103      -1.54857       1.00127     -0.344161      -1.04714      0.436332       3.89603       5.07338       5.54215       5.81724       5.69711       5.59032       5.12257       4.54537       4.07348       3.39601       2.83173       2.26453       1.80085       1.34978       1.02535      0.727395      0.518722      0.350758
  23  20 3907.9888    1.7274  7.8134 10.5984  0.0001      0.391795  0.1093   0.0139   0.2038    0.0473   0.0000     0.0656703   445.1999       3.54174       8.27821      -2.65084      -2.93983      -12.8665      -5.25621      -7.03099       5.78634       8.27178       1.55965      -7.57279    -0.0674029       4.63054       1.62048      -1.79739     -0.245534    -0.0320048       4.96655       6.46959       7.02984       7.39408       7.37382       7.09125       6.67152       5.71016       5.21818       4.32773       3.62682       2.89455       2.28314       1.74516       1.29155      0.941316      0.653908      0.447844
  23  21 4053.4092    1.4549 10.4903 10.4587 -0.0007      0.474602  0.1476   0.0110   0.2673    0.0401   0.0000     0.0621918   449.3874       12.9891       31.4792       11.5524      -1.72716       2.56286       3.74441      -8.33538      -9.09014      -3.41228       5.28978      0.513941     -0.151968       2.68529      0.216198       1.30930      0.912556     -0.841113       6.33418       8.10418       8.82598       9.08300       9.29928       8.77052       8.12290       7.39484       6.56628       5.54692       4.57121       3.66316       2.91514       2.23073       1.67293       1.20379      0.851564      0.582316
  23  22 4197.9037    1.2236 12.8631 10.3673 -0.0010      0.142541  0.2013   0.0089   0.3308    0.0366   0.0000     0.0677800   449.1096       30.2411       8.21963      -20.6070       20.5522      -1.10230      -19.8339      -20.9693       1.00824       3.93310      -6.53814       2.04220     -0.341292      -1.01980      -2.46747     -0.418112     -0.116630      0.723632       7.93926       10.5168       11.3094       11.9739       11.7885       11.2721       10.5445       9.43289       8.32327       6.93998       5.82321       4.72333       3.66824       2.83433       2.07687       1.49774       1.05708      0.733131
  24   6 1826.3590    0.4263  0.3658  9.9108 -0.0037       16.1928  0.0181   0.0129   0.0314    0.0473   0.0000       2.53963   439.8801       3.09746       19.8008     -0.819628      -4.35853      0.734560     -0.236475       1.41604      -1.96484    0.00769794     -0.760620      0.128284      0.219912      0.180884      0.192661      0.225390    -0.0161135    0.00454364      0.968940       1.34903       1.41993       1.50709       1.44307       1.33627       1.31560       1.19268       1.06213      0.935618      0.765932      0.625032      0.509503      0.385915      0.315447      0.214076      0.136902      0.106035
  24   7 1993.6563    0.6165  0.6041  9.8783 -0.0005       8.68588  0.0234   0.0146   0.0423    0.0768   0.0000       1.23689   441.3393      0.758047       21.0497       2.06859      -2.88730       2.37509       1.44189      0.542459      0.742318       1.07222     -0.285183      0.748804     -0.361443    -0.0542271     0.0535066      0.557281    -0.0891136    -0.0903890       1.29440       1.68786       1.73638       1.87090       1.94617       1.85030       1.64095       1.50434       1.35691       1.15387      0.927315      0.723761      0.599785      0.481476      0.370150      0.254192      0.176348      0.127021
  24   8 2156.9036    0.8854  0.6920 10.1130 -0.0035       7.34131  0.0237   0.0199   0.0442    0.0919   0.0000      0.946831   440.6033      0.926052       19.2498       2.90509       1.34248     -0.146312      -5.69692       3.47858     -0.439588      0.942642      0.414754     -0.810181     -0.578711      0.136343      0.300262     -0.253101      0.185353     0.0679138       1.24165       1.59275       1.88259       1.76506       1.78721       1.67815       1.51410       1.54976       1.28265       1.16316      0.983794      0.782397      0.631259      0.470181      0.353585      0.257135      0.182366      0.126592
  24   9 2314.4004    1.2157  0.9182 10.6429 -0.0043       2.25016  0.0284   0.0243   0.0549    0.1159   0.0000      0.786376   435.9900      0.710628       16.4243       3.52377       1.11429      0.374915     -0.812292     -0.706468       2.21989      -1.19306     -0.502949       1.05719      0.276545     0.0597771     0.0637512     -0.922440      0.524887    -0.0440570       1.47679       1.83785       2.06698       2.15879       2.01435       2.06024       1.91175       1.69254       1.47348       1.30450       1.08191      0.884981      0.705619      0.548362      0.407487      0.288026      0.205766      0.153149
  24  10 2467.1255    1.6752  1.1217 10.7629 -0.0005       2.63439  0.0325   0.0308   0.0600    0.1919   0.0000      0.644933   438.5465       2.31956       14.0845       3.91319      0.655334       3.35892      -2.18328      -1.54877       1.85069      -1.80944       1.12157       1.47582     -0.833465      -1.26266      0.270646      0.385925    -0.0602198     -0.218866       1.63865       2.12234       2.26942       2.31994       2.33808       2.33873       2.10159       1.92450       1.70082       1.45506       1.17683      0.929389      0.768339      0.557210      0.455468      0.329747      0.243219      0.172309
  24  11 2617.7290    2.1861  1.0105 11.5914 -0.0012       2.10158  0.0289   0.0421   0.0571    0.1460   0.0000      0.703524   440.2998      -1.83431       15.1526       5.27694     -0.851256     -0.855679      -1.29000       3.24421      0.357039       1.04472     -0.748394      -1.38178     -0.970362     -0.280055     -0.191690     -0.244538     0.0295827     0.0423325       1.46357       1.88007       2.01783       2.18492       2.12941       2.01998       1.92147       1.69510       1.52945       1.25732       1.07657      0.890095      0.717681      0.543263      0.395909      0.298610      0.203702      0.142058
  24  12 2767.7875    2.7814  1.0384 11.4080 -0.0029       1.25220  0.0280   0.0498   0.0537    0.2260   0.0000      0.545216   439.8753       3.66348       16.4161       1.02844      0.640124      -4.17594     -0.828852       1.23923     0.0527362      -2.21075      -1.25055     -0.750576      -1.14531     -0.233904    -0.0701110     0.0355830      0.237165     -0.150903       1.42063       1.87903       2.05331       2.19676       2.16417       2.04757       1.97030       1.72992       1.51363       1.26568       1.04238      0.817226      0.660656      0.496848      0.396623      0.290231      0.211408      0.154708
  24  13 2917.0810    3.4863  0.9956 12.1512 -0.0017       1.12683  0.0280   0.0643   0.0508    0.1946   0.0000      0.537925   440.6400       7.43016       12.1141     -0.578952      -4.43978       2.53640       2.04072      -2.67014     -0.432870     0.0418370    -0.0887462      0.265235     -0.247848     -0.683954      0.180878     0.0524107     -0.166279      0.150331       1.43517       1.75228       1.83697       2.06267       1.99418       1.90159       1.87447       1.68597       1.42354       1.18811       1.06051      0.876292      0.687583      0.511382      0.384614      0.299160      0.202737      0.147739
  24  14 3065.1940    4.0678  0.9618 12.5274 -0.0003       1.69393  0.0277   0.0761   0.0523    0.1797   0.0000      0.573930   439.8877       7.31335       18.8527       4.22709      -8.12415       1.79421      -3.63240      -2.44332       1.89689     -0.144308      0.212057     -0.958457     -0.113748      -1.16866     0.0876933      0.151441     -0.170822    -0.0102711       1.40433       1.86998       1.99046       2.15605       2.14613       1.99154       1.89189       1.70107       1.45096       1.25253       1.07258      0.897041      0.707571      0.526067      0.388125      0.278420      0.197852      0.143127
  24  15 3212.1647    3.9186  1.2666 12.7624  0.0022       1.38707  0.0356   0.0684   0.0641    0.1724   0.0000      0.583958   438.4597       8.04952       13.9822       3.29223      -1.69476      -2.30657      -1.48190     -0.189473       2.43083      -2.42030      -3.17179      0.669917       1.15448     -0.469089      0.475077     -0.148316     0.0666148     0.0511438       1.68327       2.20296       2.39749       2.44489       2.36472       2.19691       2.15198       2.00121       1.78257       1.54092       1.31133       1.07822      0.868326      0.626403      0.497823      0.365480      0.249089      0.180438
  24  16 3358.6653    3.3977  1.8842 12.4105  0.0003      0.891092  0.0449   0.0475   0.0758    0.0908   0.0000      0.364032   438.0048       9.29193       14.0464       12.9990      -7.23543      -6.17347      0.523519      -2.11797       3.31938      -1.68859       2.42690     0.0148039      0.630904      0.778529      0.472467     -0.471718      0.103436     0.0236832       2.06402       2.73570       2.88073       3.01268       3.03599       2.86845       2.84283       2.45254       2.20860       1.86526       1.57718       1.23612      0.989982      0.770096      0.588422      0.441144      0.323336      0.230637
  24  17 3505.0203    2.8445  2.8917 11.6784 -0.0006      0.261788  0.0557   0.0313   0.0941    0.0699   0.0000      0.180510   436.8051       10.5366       12.3452       8.04761      -3.19461      -1.71689       2.69218      -1.76130     -0.226075      0.509678       2.55419      -1.98825     -0.279063      0.211078     -0.118801     0.0845834     0.0986457     -0.142737       2.57691       3.35812       3.61137       3.73847       3.82323       3.52845       3.39499       3.09524       2.75089       2.33372       1.96548       1.59545       1.23768       1.00053      0.729336      0.560278      0.391057      0.278788
  24  18 3651.5058    2.3763  4.2790 11.2594 -0.0003      0.780111  0.0704   0.0226   0.1233    0.0560   0.0000      0.108204   441.4085       9.57567       18.4200       8.27721      -7.35413     -0.516092     -0.911841      -1.42619      0.337510      -3.51982      -1.24246      -1.16601     -0.431604     -0.222745      0.385166     -0.589351     -0.322399      0.380205       3.23327       4.23449       4.51178       4.88814       4.75816       4.61246       4.32633       3.89255       3.43411       2.94782       2.45549       2.03927       1.64739       1.23763      0.913020      0.683626      0.482131      0.341196
  24  19 3797.3050    1.9649  6.3903 10.8658 -0.0008      0.495565  0.0940   0.0164   0.1648    0.0493   0.0000     0.0796250   437.4500       13.3189       10.5442       9.86593      -4.04676      0.649741     -0.104482      -1.65577      -3.16324     -0.240924      -1.59256      -5.51370       1.17823       1.03021     -0.177026      0.652161     0.0958768     -0.805001       4.11398       5.53430       5.91792       6.22100       6.24881       6.13965       5.73281       5.06746       4.48294       3.76816       3.18117       2.62471       2.03409       1.57186       1.20315      0.882433      0.637169      0.448376
  24  20 3943.1009    1.6793  8.3646 10.5283 -0.0008      0.339935  0.1138   0.0130   0.2090    0.0462   0.0000     0.0642985   444.0473       11.3184       16.3210       11.3267      -8.28227       1.53759       7.96218       8.82434      -7.17104      -11.7191      -7.84665      0.686626     -0.843121       1.63202       2.27853     -0.501495     -0.509249     -0.838318       4.83888       6.30089       6.91185       7.24062       7.22540       6.95183       6.58153       5.91407       5.25829       4.45793       3.71770       3.07808       2.40182       1.89992       1.42721       1.04836      0.734499      0.521693
  24  21 4088.6711    1.4368 11.4330 10.4012 -0.0005      0.173185  0.1622   0.0100   0.2788    0.0387   0.0000     0.0597019   428.6046       21.5428       8.79516      -5.91261      -3.40478      -6.01612      -18.0942      -2.40459       4.63586       1.12634      -1.20789      -4.89748       1.62046      0.409683      -1.89976      0.880731     -0.514235      -1.29348       6.33961       8.32018       9.23098       9.61985       9.55077       9.32930       8.48969       7.87641       6.92080       5.89903       4.98102       3.98573       3.18648       2.48727       1.86650       1.39986      0.965439      0.681209
  24  22 4233.9881    1.1538 14.0248 10.3889 -0.0003      0.129355  0.2258   0.0081   0.3714    0.0343   0.0000     0.0689472   437.4378       28.6301       28.2030       16.9183       8.67254       3.99799      -3.23800      -9.89964       5.29134       1.80832      -2.96727     -0.344332       1.26738       2.73937      0.614523      -1.08389     -0.153880      0.683785       7.93963       10.6132       11.6123       12.2590       12.0784       11.7607       10.9016       9.87742       8.69534       7.61943       6.25111       5.20834       4.12704       3.18636       2.39676       1.75337       1.22432      0.872289
  24  23 4379.7885    0.9378 15.1529 10.3180 -0.0023     0.0769606  0.2742   0.0071   0.4184    0.0314   0.0000     0.0829545   441.9844       47.4624       16.9049      -1.58447      -5.13239       7.60412      -9.37192      -19.1102      -1.58257       15.5920       10.8653      -18.5369       4.92219      -2.49782      0.683855       1.85222       1.42626      -1.04215       9.18477       12.0961       13.2759       14.0943       13.8497       13.3759       12.3660       11.4466       10.0196       8.69266       7.32795       5.91528       4.75240       3.69407       2.74871       2.03843       1.43863       1.01332
  25   6 1847.9458    0.4549  0.3839  9.9197 -0.0057       13.2003  0.0204   0.0138   0.0355    0.0506   0.0000       2.24627   439.6837       1.43700       17.0608      0.848239      -4.48034     -0.333218      0.874762      0.277911       1.55664      -1.96980      0.214242     -0.182596      0.660856     -0.193484     -0.218110      0.317450     -0.234039    -0.0101572       1.32715       1.72235       1.91045       1.79868       1.60146       1.46621       1.52465       1.43275       1.39611       1.20151       1.01317      0.856512      0.713507      0.561040      0.402476      0.298409      0.202524      0.134097
  25   7 2017.0333    0.6245  0.5846  9.9807 -0.0025       10.9097  0.0220   0.0149   0.0392    0.0706   0.0000       1.33428   438.8675     -0.840974       18.8974      -1.74658      -2.11836      0.957708     -0.702439    0.00960941      0.199334      0.819671      0.107499     -0.475622      -1.14917      0.264710     -0.120958     0.0719076     -0.265031    -0.0459736       1.11130       1.49261       1.52286       1.72162       1.60889       1.69500       1.49609       1.42089       1.21121       1.08602      0.885641      0.757054      0.578210      0.475146      0.359233      0.260771      0.192716      0.137098
  25   8 2181.8371    0.9490  0.7176 10.1434 -0.0023       4.79411  0.0217   0.0201   0.0440    0.1033   0.0000      0.802422   441.9204      0.467158       14.3194       2.15082       1.95195     -0.267695      0.509033      -1.10381     -0.398781      0.252418      0.976096    -0.0677958       1.03754     -0.283284      0.279289     0.0332128      0.164912     0.0560811       1.16627       1.53152       1.70881       1.85176       1.81781       1.73863       1.64077       1.44282       1.30974       1.08302      0.959179      0.715669      0.586106      0.459334      0.345420      0.262778      0.202461      0.136383
  25   9 2340.6115    1.3637  0.9380 10.3054 -0.0035       4.10908  0.0268   0.0255   0.0500    0.1537   0.0000      0.657892   439.3678       2.96379       14.4078       3.93550     -0.792735      0.340226       2.87514       2.79317      -1.06146     -0.605422     -0.241801      -1.43884      0.731094      0.710245     -0.259156      0.194867     -0.431624      0.143286       1.27504       1.64013       1.84138       1.90102       2.00038       1.86072       1.77925       1.51396       1.46047       1.23839      0.989959      0.787083      0.647439      0.519526      0.392675      0.300395      0.209987      0.151870
  25  10 2494.5014    1.7374  1.2307 10.4000  0.0090       2.67643  0.0333   0.0292   0.0634    0.2183   0.0000      0.617027   438.6454       4.56692       18.4977       2.74176      -2.65421       4.35886      0.148653     -0.106697       1.35152      -1.22148     -0.486351      0.409331      0.969061      0.926275     -0.973699    -0.0701840      0.313665     0.0178826       1.60096       2.07285       2.30666       2.50760       2.51709       2.37466       2.13936       1.96325       1.72105       1.49258       1.22955      0.976067      0.751450      0.601577      0.464180      0.346467      0.257662      0.172420
  25  11 2646.3601    2.2530  1.0734 11.5888 -0.0017       2.62694  0.0311   0.0412   0.0566    0.1592   0.0000      0.634633   437.9469       1.54947       13.9816      0.469569      -1.02675      -2.11509     -0.433725      0.188674     -0.441653      0.164801     -0.226432       2.03511      0.759649     -0.457148      0.549386     -0.479407      0.156993    -0.0901178       1.55786       2.05398       2.33630       2.47887       2.55427       2.35785       2.11424       1.95561       1.68420       1.42802       1.14443      0.928479      0.755740      0.585092      0.428527      0.326159      0.234227      0.166760
  25  12 2797.4547    2.9897  1.0079 11.8698 -0.0029       1.58561  0.0274   0.0538   0.0527    0.1719   0.0000      0.617522   438.2519       5.12692       12.5156       4.77227      -2.98636      0.379644      0.390696      -1.66626       1.39102      -1.30716     -0.420860    -0.0899419      -1.24908     -0.597118      0.374880     -0.557612      0.192687    0.00392057       1.39599       1.81974       1.95436       2.04437       2.05354       1.99801       1.94063       1.72892       1.53369       1.25321       1.01817      0.823583      0.672492      0.537726      0.413153      0.311457      0.228178      0.158548
  25  13 2947.4917    3.7158  0.9216 12.3749 -0.0054      0.650957  0.0255   0.0704   0.0484    0.1584   0.0000      0.581153   439.0632       4.60050       12.2827     -0.231734      -4.60491      -1.14101     -0.827974      -1.01913      -2.20020      -2.36488       1.00079     -0.814754      -1.17988     -0.157885     -0.424731      0.472897    -0.0227390      0.127853       1.24693       1.61458       1.69682       1.90371       1.77944       1.72827       1.59447       1.48758       1.36157       1.17349      0.991857      0.819787      0.659532      0.498884      0.395341      0.286588      0.213949      0.144991
  25  14 3096.3047    3.9460  1.0998 12.7307 -0.0020       1.20189  0.0306   0.0706   0.0578    0.1783   0.0000      0.606865   440.3643       5.70122       15.5368       1.86421      -3.84373       2.04905      0.549279      -2.94842       2.92996      -2.21786      0.471575     -0.342962      0.392502     -0.409375     -0.400096     0.0638582     -0.142793      0.135434       1.49833       1.92363       2.09539       2.25066       2.09182       2.10699       1.98405       1.78962       1.55614       1.41199       1.14868      0.951451      0.767031      0.612345      0.462238      0.338605      0.233380      0.167445
  25  15 3244.0061    3.8033  1.5744 12.4656 -0.0018      0.385561  0.0394   0.0567   0.0675    0.1270   0.0000      0.405470   436.8067       4.27604       11.2877       5.35010      -3.90330      -4.02636       2.19233      -1.16849      -1.97467      -2.57549      0.319429      -3.79423      0.629969     -0.143312     -0.513076     -0.740624   -0.00311749     0.0249980       1.76317       2.36726       2.49457       2.69630       2.62668       2.57880       2.44134       2.22941       1.91115       1.64850       1.36663       1.15023      0.903554      0.719867      0.535096      0.409700      0.290387      0.209499
  25  17 3538.3134    2.7429  3.0474 11.8725 -0.0010      0.674602  0.0574   0.0300   0.1011    0.0589   0.0000      0.185525   437.8134       13.9888       5.89753       8.60732      -1.52489      -3.59107      -2.15987      -1.25880     -0.962088      -2.91818      0.698408      -2.64767      -1.41742     -0.298865      0.437690     -0.336089     -0.534398     -0.242250       2.52834       3.39222       3.69266       3.84032       3.87460       3.71843       3.46280       3.25551       2.83217       2.41150       2.01430       1.66165       1.30153       1.03863      0.778027      0.597814      0.447890      0.307625
  25  18 3685.2556    2.2355  4.6484 11.2473 -0.0004      0.610300  0.0722   0.0203   0.1321    0.0493   0.0000      0.106409   432.5737       15.0738       17.9796      -1.91948      -4.77868      -1.38356      -6.40460     -0.865952      -5.03498      0.303953      -1.14018       2.31033      -1.88791      -1.30576      -2.33162     -0.229742      0.128581      0.412321       3.15854       4.23305       4.57471       4.84245       4.81898       4.66853       4.36495       3.97270       3.54472       3.01906       2.59919       2.11411       1.67936       1.32827       1.00830      0.746552      0.544885      0.392080
  25  19 3831.8526    1.8828  6.4526 10.8983 -0.0003      0.544991  0.0920   0.0157   0.1682    0.0460   0.0000     0.0784172   433.0390       16.8213       13.5443      0.220858       3.97593      -2.19628      -5.80587      -9.86008       8.16886       3.51939       3.37320     -0.106923      -1.33239     -0.447938      0.407778     -0.810418      0.939222     -0.520884       3.90881       5.03101       5.49920       5.71545       5.88068       5.62906       5.37266       4.81640       4.32743       3.72131       3.14134       2.56085       2.08021       1.64758       1.24212      0.935321      0.681282      0.488692
  25  20 3978.3161    1.5792  8.6961 10.5588 -0.0002      0.431378  0.1198   0.0121   0.2155    0.0428   0.0000     0.0654674   443.4583       14.4791       19.4399       7.02296      -9.06956      -1.66551       5.05190      -8.28093      -3.38855     -0.358375      -1.48304      -2.50596      -2.65401      0.448178     -0.565270      -1.10209      0.540340      0.878121       4.83692       6.46530       7.05142       7.43002       7.52401       7.22249       6.77910       6.13451       5.45041       4.70124       3.95309       3.27662       2.65788       2.00284       1.57525       1.14381      0.859582      0.602291
  25  21 4124.4719    1.3218 11.5176 10.4379  0.0000      0.322692  0.1672   0.0095   0.2913    0.0373   0.0000     0.0643938   430.2521       15.8658       21.1469       11.5836      -6.95267      -10.1784     -0.344610      -5.97596      -2.43837      -1.78306      0.798320      -3.88024      -3.79829      0.698637       3.51225      -2.11845     -0.985723      0.741541       6.24582       8.24896       9.04847       9.53849       9.52799       9.28708       8.65146       8.00878       6.98416       6.01742       5.10878       4.18873       3.37326       2.67815       1.99816       1.51867       1.08618      0.773445
  25  22 4270.6792    1.1220 14.5585 10.3600 -0.0009      0.353790  0.2297   0.0077   0.3691    0.0328   0.0000     0.0711132   442.2642       40.2283       20.5360       10.9313       4.78310      -24.4601       9.81303       19.7595      -5.81245      -9.34843      0.569994      -8.18147      0.801392      0.647555     -0.377466      0.301119     0.0614986      -2.61511       7.72068       10.2533       11.0996       11.7564       11.7352       11.4956       10.8042       9.83961       8.73244       7.50142       6.38069       5.15464       4.20158       3.35563       2.52513       1.89423       1.35201      0.990245
  26   4 1508.7389    0.1819  0.0977 10.0455  0.0193       56.3506  0.0165   0.0130   0.0233    0.0327   0.0000       19.8879   439.1429     -0.671467       20.2073     -0.232549      -2.42810      0.714525     -0.811769       2.05582      0.433505     -0.283344      0.685101      0.269290      -1.16089      0.216529      0.308605     -0.193841     -0.187071     0.0503246      0.883423       1.05419       1.29885       1.22486       1.04339       1.11713       1.27906      0.966652       1.00387      0.894396      0.699212      0.564290      0.488787      0.376186      0.279855      0.227054      0.156779     0.0887557
  26   6 1869.0543    0.4675  0.4321  9.8938 -0.0057       11.6637  0.0190   0.0128   0.0352    0.0526   0.0000       1.92121   439.4823    -0.0563125       21.1289      -4.83681      -5.05382      -1.48939      0.449106      -1.90285      -1.51504      -1.16916     -0.193510      0.786633      0.942334     -0.337004     -0.195275     -0.207102    -0.0495596     -0.180052       1.04841       1.26983       1.44147       1.38015       1.58228       1.49483       1.40194       1.37839       1.10884      0.902168      0.835909      0.663056      0.596695      0.421924      0.307740      0.261017      0.186340      0.139363
  26   7 2039.8624    0.6790  0.6258 10.0406 -0.0077       9.77512  0.0225   0.0159   0.0437    0.0745   0.0000       1.16931   440.1995     -0.557588       17.5522      0.242148     -0.975213    -0.0818009       3.09687      -1.76693      0.236992      0.760272      0.114574    -0.0503502     -0.932930     -0.663420      0.490916      0.216393      0.169191      0.287229       1.28286       1.69509       1.73334       1.83912       1.79435       1.78567       1.53897       1.42896       1.28253       1.23288       1.11762      0.951967      0.739523      0.573957      0.429552      0.326647      0.227413      0.161193
  26   8 2206.1535    1.0080  0.7744 10.0817 -0.0011       5.44399  0.0242   0.0198   0.0434    0.1103   0.0000      0.767007   442.4378      -1.08880       19.5945     -0.859509      -5.50174      -1.52323       2.01574      -1.34577     -0.487793     -0.212015     -0.233498      0.546629     -0.262401     -0.128788     0.0257976     -0.197835    -0.0994500   -0.00160572       1.24180       1.65267       1.85479       2.04312       2.07753       1.98469       1.84396       1.58269       1.45876       1.24432      0.995713      0.805244      0.606200      0.480293      0.392104      0.297471      0.217814      0.158114
  26   9 2366.1803    1.4156  0.9482 10.6023 -0.0037       4.18366  0.0269   0.0263   0.0507    0.1362   0.0000      0.676125   439.9830       4.51756       15.7306     -0.334845      -3.72575       1.36685       1.84330      0.158361       3.54659      -1.12629      -1.41078      0.273831     -0.384643     -0.811032       1.25286    -0.0764227    -0.0696991     -0.139842       1.27020       1.71059       1.83669       1.97120       2.07559       1.87107       1.83071       1.61031       1.48766       1.23041       1.03141      0.873334      0.710305      0.560953      0.415115      0.318083      0.234303      0.167065
  26  10 2521.3210    1.8833  1.1031 11.2067 -0.0005       2.65522  0.0312   0.0327   0.0552    0.1415   0.0000      0.664098   438.5195       1.82613       13.9565      0.392801      -3.28773       3.84522     0.0935571      0.264295      -1.09813       1.08782      -1.19451      0.184081       1.28387      0.889524     -0.210584     0.0976754    -0.0233416     0.0537880       1.35223       1.80133       1.86995       1.98945       1.93694       1.93587       1.89387       1.73062       1.50917       1.32945       1.12796      0.943034      0.760763      0.595985      0.469203      0.361463      0.260207      0.196599
  26  11 2674.4559    2.4797  1.0764 11.6180 -0.0004       1.51988  0.0305   0.0436   0.0525    0.1674   0.0000      0.652708   437.3385       2.92800       13.4478       3.71394      0.578713      0.823637      -3.55561     -0.430033      0.179483      -1.87145      -2.02704     -0.137091      0.593936      0.743919     -0.742351     -0.245323     -0.346879     -0.249944       1.31479       1.67693       1.88551       2.00894       1.91382       1.88908       1.86172       1.66021       1.47547       1.27752       1.11019      0.915506      0.746572      0.601425      0.440587      0.349910      0.253050      0.180550
  26  12 2826.6812    3.0281  1.0006 12.1327 -0.0027       1.21846  0.0283   0.0535   0.0494    0.1445   0.0000      0.620650   438.8766       4.61026       14.0394      -2.24325      -5.63929     -0.827568      0.770943      -1.44870     -0.552056       1.26934      -1.97357      -1.44155      -1.27262     -0.176744    -0.0362652     -0.459385   -0.00917269     -0.154493       1.30105       1.65662       1.77148       1.89966       1.93166       1.74249       1.63379       1.54110       1.44143       1.29804       1.09521      0.939095      0.748530      0.583191      0.441973      0.343732      0.252052      0.184202
  26  13 2977.5436    3.8127  0.9648 12.4999 -0.0030      0.657626  0.0272   0.0689   0.0477    0.1452   0.0000      0.556382   438.3358       7.45458       14.3518      0.895730      -1.48725       1.37332      -1.39801      -2.55676      0.312925       1.33598       1.49342     -0.555555      -2.16228      0.752667      0.648664     0.0737974      0.305305      0.117225       1.24883       1.58443       1.70452       1.87419       1.82560       1.83447       1.68172       1.54091       1.37137       1.21145       1.04870      0.855409      0.654941      0.519497      0.416101      0.322013      0.246720      0.173591
  26  14 3127.1012    3.8827  1.1426 13.0662 -0.0002       1.97574  0.0325   0.0686   0.0596    0.1304   0.0000      0.686830   437.1337       6.21075       10.6884       5.09275     -0.932418       3.79534      -3.80200      -2.78845       1.87662      -1.97584     -0.809255      0.245235      0.197548     -0.442755     0.0975128     0.0368203      0.159511      0.167977       1.45039       1.87001       2.11207       2.17675       2.13989       2.15995       2.11434       1.87274       1.69959       1.42828       1.12556      0.942784      0.745531      0.608114      0.479077      0.389348      0.286395      0.194350
  26  15 3275.5127    3.7094  1.5595 12.4641  0.0007      0.329799  0.0382   0.0544   0.0669    0.1241   0.0000      0.471993   440.0137       5.76773       14.0857       1.71295      -4.36015       3.50387     -0.157818      -2.18719       3.41481      -1.82401      0.433028      -1.26201       1.88945     -0.691376      0.269629     -0.137129      0.475986     -0.149354       1.69867       2.19177       2.46953       2.60052       2.58904       2.44073       2.25156       2.12794       1.85550       1.65411       1.44178       1.19186      0.967994      0.759964      0.590619      0.440339      0.311009      0.224324
  26  16 3423.4164    3.2872  2.1800 12.1320 -0.0003      0.257510  0.0451   0.0408   0.0793    0.0865   0.0000      0.237262   436.9292       10.8332       16.5219       4.83236      0.413382      -2.72025      -1.49166      -3.49281       1.85875      -1.60429     -0.102129      -3.59881      0.542764      0.221196     -0.184757      -1.38568     -0.306625      0.251597       1.96415       2.63010       2.91643       3.03419       2.98229       2.88346       2.75588       2.49014       2.26708       1.94137       1.67714       1.38740       1.10792      0.885776      0.670091      0.518384      0.369571      0.270879
  26  17 3571.4047    2.6156  3.3270 11.6950 -0.0025      0.722491  0.0587   0.0270   0.1031    0.0584   0.0000      0.149171   436.1337       15.6747       8.50624       3.68824      0.414196      -2.02377      0.977475     -0.659956       5.02160      -2.89028       2.96783     -0.662732      0.676200      0.924342     -0.200681     -0.541638     -0.283785     0.0201982       2.50414       3.26156       3.53429       3.77269       3.70604       3.58945       3.38425       3.16291       2.78024       2.48887       2.15534       1.77442       1.42631       1.15876      0.880696      0.666793      0.480932      0.344876
  26  18 3718.6697    2.1389  5.0501 11.2119 -0.0007      0.509105  0.0768   0.0187   0.1372    0.0468   0.0000      0.101508   440.1492       21.4959       7.62096      -5.30950       6.09676     -0.536110      -4.40938       1.35505      -3.12693      -4.06459       1.93788      -1.43156       2.37575      0.952675       1.89498     -0.377400      0.170345      0.693829       3.15461       4.13789       4.55061       4.79568       4.92618       4.66580       4.52904       4.06909       3.66585       3.11666       2.64448       2.23013       1.80982       1.40178       1.10753      0.836413      0.607925      0.447354
  26  19 3865.8358    1.8447  7.1396 10.7704 -0.0020      0.351212  0.0956   0.0141   0.1768    0.0436   0.0000     0.0676886   431.4659       5.18694       28.2667     -0.545720      -4.11585      -13.6634    -0.0327667      -9.02093       3.24865      -3.52377      0.251380      -5.26191      -1.17280      -1.96683     -0.358338      0.208668    -0.0528309      -1.27778       3.92654       5.27231       5.72611       6.18410       6.10148       5.98036       5.59374       5.17909       4.59643       3.97448       3.26894       2.78292       2.19194       1.78502       1.37328       1.02137      0.765719      0.543885
  26  20 4012.8172    1.5476  9.4299 10.5708 -0.0006      0.360652  0.1264   0.0113   0.2269    0.0391   0.0000     0.0619049   433.9581       30.6868       21.7349       16.2619      -7.30886      -8.85144       9.69988      -4.05998      -2.22166       2.67342     -0.709185      -4.87065       1.07346      -4.62488      -1.19681       2.37312      0.341058     -0.512743       4.84837       6.37592       7.02619       7.39047       7.45742       7.20103       6.86728       6.15791       5.62034       4.90754       4.15504       3.45255       2.76161       2.21033       1.69756       1.29799      0.962338      0.691279
  26  21 4159.3637    1.2914 12.7791 10.4122 -0.0002      0.238364  0.1864   0.0086   0.3130    0.0352   0.0000     0.0657897   432.1900       7.24977       11.7981       13.1727      -6.03344       8.42241       7.70103      -4.60837     -0.618658       2.80020      -4.79383       2.78364      -2.07370      -5.93016       4.29042       2.57573      -2.11992      -3.46397       6.43003       8.58650       9.53503       9.85928       9.84316       9.69420       9.13074       8.39210       7.59982       6.57168       5.54496       4.64402       3.81490       3.00032       2.31704       1.74632       1.27918      0.933146
  27   5 1713.6191    0.3160  0.2750  9.9973 -0.0086       16.6656  0.0160   0.0111   0.0295    0.0369   0.0000       4.02791   441.3225     -0.278654       18.3998       1.42780      -3.51443     -0.804977       1.52943      0.681811    0.00977089      0.161925     -0.427008      0.240391    -0.0579884     -0.319041      0.454267    -0.0193388     0.0716248    -0.0420583      0.825965       1.14199       1.18481       1.25020       1.35387       1.32348       1.24248       1.13614      0.919500      0.839317      0.723734      0.614041      0.481218      0.360079      0.325105      0.211666      0.178445      0.116834
  27   6 1889.8425    0.4911  0.4514  9.9616 -0.0038       15.1412  0.0180   0.0133   0.0365    0.0506   0.0000       1.96057   440.0611     -0.499630       21.9119      -1.03687      -3.46114     -0.101323     -0.397948      0.944076     -0.324601      0.576324      -1.25730      0.598900       1.17501    -0.0250347     -0.170013     -0.307537     -0.389813     -0.256559      0.870611       1.14583       1.31440       1.24343       1.37716       1.35066       1.20326       1.20359       1.03173      0.945555      0.768356      0.613978      0.511928      0.413806      0.321445      0.253936      0.198917      0.156012
  27   7 2062.1430    0.7121  0.6520  9.9931 -0.0012       7.85449  0.0247   0.0154   0.0404    0.0774   0.0000       1.07849   436.9892     -0.580800       16.6282      -1.55483      -3.61378      -2.01858     -0.278403      -3.44081      0.181009      0.952787       1.08812     -0.665472     -0.363059     -0.179606     0.0393906      0.398917      0.411182    -0.0401912       1.46309       2.10630       2.48880       2.76852       2.79607       2.66893       2.40268       2.08223       1.80410       1.45209       1.16100      0.918238      0.704179      0.535504      0.400923      0.299567      0.230296      0.168231
  27   8 2229.8773    1.0511  0.9216 10.1190 -0.0041       4.97356  0.0261   0.0193   0.0502    0.1223   0.0000      0.722887   441.1938     -0.724495       17.8560     -0.382358      -3.11253     -0.109340       1.49207       1.29252      0.972176      -1.36775      0.252114      -1.61459      0.439969      0.753567     0.0119216     -0.328327      0.474347     -0.161211       1.18282       1.51659       1.67328       1.86477       1.90686       1.75611       1.73867       1.53222       1.40094       1.15785       1.02108      0.814379      0.677127      0.538024      0.421027      0.322616      0.237855      0.170965
  27   9 2391.0931    1.4610  1.0736 10.5444  0.0007       3.84961  0.0295   0.0251   0.0565    0.1478   0.0000      0.709020   439.4940       1.66375       14.1961      -1.47182       1.88082      -1.70420      -3.26125      -1.11394       1.66990      0.482638      -2.59100     -0.959570   -0.00338085     -0.822472     -0.642487     -0.108399     -0.129858     -0.165817       1.27421       1.59189       1.74389       1.77258       1.83914       1.93787       1.78511       1.51680       1.40031       1.19018       1.10060      0.929754      0.747398      0.587568      0.454801      0.343581      0.262014      0.194927
  27  10 2547.6144    1.9196  1.1442 11.3458 -0.0005       1.64967  0.0308   0.0327   0.0586    0.1354   0.0000      0.676358   440.8932       4.56580       13.6936     -0.893448       1.57726     0.0670548       2.11194      0.808831      0.140023       1.08279      -1.38866      -1.52054      0.143372     -0.298542     -0.653323    -0.0678345     -0.414844    0.00858177       1.34764       1.73775       1.84700       1.94733       1.92549       1.92630       1.82819       1.69302       1.49809       1.38545       1.15641      0.954683      0.784639      0.641534      0.504670      0.378625      0.282023      0.216127
  27  11 2702.1767    2.6491  1.1299 11.0292 -0.0016       1.62594  0.0287   0.0432   0.0545    0.2730   0.0000      0.547379   436.9758       4.25162       19.9383       1.81593       1.91936      0.693586       1.39342      -2.25280       1.54408     -0.466422      0.844044     -0.528746      0.852157      -1.55203     0.0640568     -0.232064      0.199597     0.0143849       1.21749       1.56847       1.75609       1.87202       1.86186       1.82431       1.78964       1.58305       1.39394       1.22783       1.03942      0.856608      0.714380      0.579825      0.430093      0.333313      0.258720      0.191297
  27  12 2855.4973    3.2923  1.0057 12.1512  0.0017       1.81960  0.0288   0.0580   0.0499    0.1705   0.0000      0.647323   440.8266       4.20826       12.9785       2.34206      -2.09887      0.602361     -0.524563      -2.58017      0.198040     0.0858544      0.409389     -0.333035      -1.02273     -0.608556      0.841452      0.109740     -0.392589    -0.0503877       1.38601       1.88765       1.99092       2.04008       1.85231       1.74268       1.61005       1.59265       1.48888       1.42690       1.25345       1.05387      0.856947      0.692878      0.522322      0.379882      0.281417      0.200371
  27  13 3007.1462    3.8890  0.9250 12.7487 -0.0016      0.688816  0.0244   0.0698   0.0483    0.1240   0.0000      0.563835   439.6531       5.16323       17.8308       3.29955      -3.57413      -1.43960       1.02519      -1.47324      0.757320      -1.51304      0.807992     -0.423371     -0.124736     -0.335196      0.372281     -0.106903     0.0556737    -0.0770035       1.16748       1.50645       1.56238       1.66314       1.69034       1.74552       1.62861       1.49874       1.31247       1.12436      0.954018      0.796522      0.646638      0.519362      0.416793      0.310489      0.234681      0.169122
  27  14 3157.5385    3.9602  1.1662 12.9677 -0.0037       2.15833  0.0321   0.0676   0.0572    0.1451   0.0000      0.551580   440.6479       9.26834       15.4999       3.00889     -0.393548      0.169093      -2.32203     -0.523960      -1.60271      0.679681   -0.00358340      -1.84893       1.54285      0.161253       1.31768     0.0845945     -0.102836      0.206899       1.39695       1.88180       2.01018       2.18476       2.16847       2.19013       2.03775       1.88993       1.57821       1.37712       1.19614       1.00306      0.818414      0.614343      0.495684      0.379561      0.280439      0.210484
  27  15 3306.6775    3.5814  1.7648 12.4275 -0.0013      0.998132  0.0401   0.0485   0.0703    0.1079   0.0000      0.390524   437.7167       5.13799       11.8725      -1.76870      -1.66281      -2.36156      -3.01214      -2.09616      -4.36490      -1.88093   -0.00557665      -3.09192      0.918192     -0.169145      0.179288     0.0156758     0.0588546     0.0125828       1.74318       2.24329       2.61296       2.72063       2.77605       2.69530       2.57288       2.30866       2.05025       1.80122       1.44727       1.20407      0.974876      0.773008      0.627850      0.467889      0.356390      0.260928
  27  16 3455.4371    3.0708  2.4893 12.1612 -0.0015      0.272224  0.0488   0.0362   0.0886    0.0753   0.0000      0.231967   440.5677       8.28493       12.4266       2.30253       3.02942       1.41177      -3.48669      -4.67852       2.43404     -0.915592       4.02055      -2.67066      -3.39535    -0.0183223       1.42536     -0.933711      0.146905      0.197822       1.99715       2.66377       2.84362       3.12032       3.07152       3.04186       2.83915       2.65698       2.31138       2.03635       1.79254       1.47364       1.24600      0.940491      0.756330      0.573133      0.424293      0.318577
  27  17 3603.8863    2.5129  3.7547 11.4949 -0.0001      0.673731  0.0601   0.0244   0.1125    0.0585   0.0000      0.126797   443.9929       9.37643       10.9863       2.50872      -8.74423      -6.65994       3.16916      -3.96773      -4.12458      -6.93229       3.45706       1.12956       1.93859      0.619859       1.05249      0.271543     -0.535446     -0.666788       2.53059       3.23046       3.54276       3.81436       3.78977       3.76658       3.41341       3.17757       2.88255       2.58249       2.19648       1.88141       1.47890       1.20805      0.931995      0.732569      0.535642      0.393316
  27  18 3751.7981    2.0581  5.4087 11.1266 -0.0009      0.353029  0.0780   0.0171   0.1421    0.0440   0.0000     0.0929630   442.8502       11.2844       15.9765       8.22912      -5.52169      -1.97667       6.81392      -1.48461       4.05771      -2.31910     -0.659796      -4.18068       2.59252      -3.34642     -0.687955     -0.245984      0.539417      0.250974       3.15187       4.05446       4.46993       4.77153       4.76066       4.70094       4.40504       4.04290       3.69786       3.20515       2.82487       2.33245       1.90610       1.52104       1.20277      0.915888      0.679542      0.502528
  27  19 3899.7064    1.7457  8.0564 10.7208 -0.0002      0.318477  0.1053   0.0125   0.1929    0.0397   0.0000     0.0641897   438.9383       14.1867       5.77900       8.71096       5.43334       5.45994      -2.02325      -11.6213       3.34570       2.01263     -0.219238     0.0978093      0.764448      -2.64010      0.561727     -0.304057     -0.786085      0.361681       3.98442       5.29361       5.75323       6.12307       6.25731       6.12730       5.73061       5.31026       4.76376       4.19988       3.56682       2.96943       2.43015       1.93203       1.51318       1.16657      0.891898      0.644867
  27  20 4047.0129    1.4561 10.6311 10.5870 -0.0007      0.326412  0.1437   0.0103   0.2606    0.0373   0.0000     0.0621285   435.1659       6.83986       29.4728       21.1853      -5.02810      -7.42332      -4.57560      -6.16215      -1.94186      -5.61265      -9.09477      -4.06991      -1.83342       2.71571      0.717847      -1.84892      0.517329       1.09240       5.12532       6.66705       7.45256       7.88918       7.87993       7.70942       7.38465       6.70608       6.08718       5.36259       4.58699       3.84980       3.16947       2.53508       1.96271       1.52826       1.12078      0.821510
  27  21 4194.5044    1.2058 13.4679 10.4136 -0.0016      0.258472  0.2072   0.0076   0.3297    0.0334   0.0000     0.0727286   417.2428       5.46889       12.1963      -8.34401       3.58347       15.2855      -3.63763       10.2840      -5.14120      -11.6069       5.31526       9.65154     -0.500428      0.290001      0.191428      0.908144      -1.09998      0.571892       6.55881       8.71966       9.67137       10.1921       10.4146       10.0313       9.60122       8.76711       7.97697       6.86465       6.02537       4.99250       4.06893       3.26405       2.55669       1.95570       1.46138       1.06605
  28   5 1732.7700    0.3497  0.2824  9.9281 -0.0009       14.6988  0.0138   0.0120   0.0296    0.0379   0.0000       3.46199   439.3286      0.421757       19.4262     -0.743449      -2.33127     -0.211325       2.30077       1.58246      -1.28091     -0.522587      0.703030     -0.110889      0.158586    -0.0960013     -0.186327   -0.00770579      0.134187    -0.0798558      0.826765       1.21226       1.34866       1.55011       1.31043       1.15630       1.35079       1.40368       1.38167       1.31058       1.05312      0.659777      0.436284      0.377412      0.372396      0.348819      0.301914      0.223683
  28   6 1910.2234    0.5088  0.4755  9.9046 -0.0036       12.4471  0.0184   0.0132   0.0359    0.0547   0.0000       1.64418   441.6399       1.20606       17.4345      0.878447      -3.50953     0.0397419       1.20535      -1.46175     -0.509900     -0.871031      0.866671    -0.0489540      0.449781     -0.269913     -0.108831     -0.103386     -0.485041      0.170317       1.00271       1.30213       1.39966       1.42429       1.46518       1.35755       1.30797       1.24846       1.17963       1.06943      0.886059      0.703369      0.596506      0.464706      0.383551      0.273929      0.221802      0.165031
  28   7 2084.0375    0.7871  0.6470  9.9450 -0.0010       8.84968  0.0194   0.0166   0.0403    0.0778   0.0000      0.989708   440.7723      -1.57897       19.2695       1.11033      -2.16388       1.16482      0.342959     -0.417641     -0.939827     -0.396172      0.390393      -1.19793     0.0880894     -0.149719     -0.187978      0.216232     -0.247873      0.136751      0.898202       1.19251       1.28993       1.36807       1.43061       1.41736       1.32043       1.19711       1.09732      0.919892      0.869982      0.670231      0.559502      0.455423      0.359803      0.291489      0.210024      0.153463
  28   8 2252.9165    1.1106  0.8849 10.1162 -0.0003       4.55420  0.0239   0.0202   0.0474    0.1156   0.0000      0.725218   439.0320       2.54414       17.4782      -2.10756      -1.92409      0.828128     -0.134396     -0.767753       3.23274     -0.166304      -1.23876     -0.936908     -0.337706     -0.748916     -0.295625     -0.521615      0.176196      0.209124       1.11426       1.50025       1.67342       1.80630       1.78540       1.76783       1.65279       1.51503       1.36663       1.18377      0.970963      0.817086      0.653796      0.545706      0.415112      0.323360      0.239256      0.185528
  28   9 2415.4693    1.5504  1.1279 10.7504 -0.0012       3.61099  0.0307   0.0258   0.0547    0.1427   0.0000      0.661889   439.4689       1.93560       13.5482       1.89620      -3.70959      0.430471       1.39128     -0.954348      0.504026     -0.727458       1.59681     -0.448889     -0.470333     0.0155717     -0.916949      0.204196     -0.221493     -0.190435       1.26956       1.62511       1.76491       1.90297       1.92897       1.95538       1.78735       1.61467       1.50466       1.26758       1.12861      0.959910      0.797276      0.651574      0.504311      0.386284      0.285337      0.207964
  28  10 2573.5000    2.1407  1.1222 10.9494 -0.0014       2.74664  0.0305   0.0347   0.0518    0.1993   0.0000      0.596906   439.2101       4.32327       16.6008       4.71840      -2.34156     -0.766752      -2.16861      -2.16170       1.11463      0.720744      0.638759     -0.629351      0.619458     -0.498426      0.306178      0.268065     -0.134683     -0.227357       1.28088       1.65551       1.88171       1.92678       1.89128       1.85478       1.71976       1.66361       1.51490       1.33027       1.16501      0.999297      0.792353      0.664952      0.518037      0.393298      0.301144      0.214240
  28  11 2729.4630    2.7450  0.9932 11.9664 -0.0044       2.36397  0.0265   0.0479   0.0503    0.1348   0.0000      0.611890   438.6017       5.09347       15.9266       3.55951      -3.09048      -1.68906       1.96627      -2.86898       1.24930      -3.48798     -0.453955     -0.778723     -0.567829     -0.497663      0.148503    -0.0519695      0.505041      0.262853       1.20331       1.56556       1.66944       1.84350       1.80192       1.78445       1.74057       1.58843       1.38870       1.24324       1.08493      0.869439      0.712407      0.563106      0.448717      0.352500      0.276680      0.205556
  28  12 2883.8398    3.3319  1.1002 11.9481 -0.0021       1.99374  0.0281   0.0551   0.0518    0.2004   0.0000      0.596554   440.0889       2.51548       14.5804       1.88754      -1.45966      -1.54596     -0.364054     -0.818856      -1.10485      -1.09491     -0.677942    -0.0463544       1.29761       1.11987      0.280276     -0.431367     -0.158099      0.179043       1.18997       1.58004       1.71578       1.85741       1.81980       1.80905       1.70981       1.55729       1.46642       1.23175       1.09349      0.905191      0.757660      0.594614      0.477196      0.364481      0.281072      0.211484
  28  13 3036.3353    3.8981  1.0281 12.6807 -0.0005      0.839342  0.0271   0.0659   0.0508    0.1439   0.0000      0.638054   438.8698       4.72576       16.2802       3.47228      -3.85304      -3.73021     -0.600150      -2.75286     -0.224841     -0.491768      0.366650     -0.506105     -0.257271     -0.794722      0.816020    -0.0835209     -0.225320     0.0917610       1.18101       1.56675       1.65697       1.74406       1.82669       1.77544       1.74350       1.54100       1.34548       1.21324       1.04888      0.909265      0.712852      0.581446      0.465659      0.352498      0.264147      0.198944
  28  14 3187.3027    3.9633  1.3122 12.7861 -0.0009      0.346125  0.0333   0.0610   0.0587    0.1249   0.0000      0.474855   439.0468       6.96683       17.3870       4.23504      -2.05144      0.160265       2.05280     -0.394894      0.504894     -0.536926     -0.142086      -1.60860     -0.303437      0.504329     -0.309167      0.142634     -0.135263     -0.195762       1.35564       1.85973       1.91263       2.15660       2.07766       2.02345       1.92458       1.70728       1.63149       1.44004       1.26459       1.04432      0.878611      0.710823      0.553603      0.415836      0.322057      0.233658
  28  15 3337.5205    3.5161  1.7223 12.5467 -0.0007      0.964497  0.0391   0.0479   0.0695    0.0951   0.0000      0.345445   435.1338       7.90630       12.9076       6.63588      0.199245      0.669089      0.740577      -3.71112       2.99049      -4.65010      0.757867     -0.110591     -0.563423      -1.22045      0.489538     0.0471733     -0.385053     -0.501519       1.49577       1.96983       2.12214       2.34975       2.30614       2.30932       2.13053       2.00667       1.86351       1.63461       1.38497       1.13944      0.933987      0.791873      0.618644      0.461665      0.366608      0.277120
  28  16 3487.1010    2.9133  2.7770 11.7691 -0.0001      0.899945  0.0502   0.0312   0.0890    0.0756   0.0000      0.190035   439.4663       4.43360       15.7851       10.4008       1.00894      0.908659    -0.0406459     -0.181593       2.89592      -2.45338      0.851730      -2.29731     -0.549869      -2.38829    -0.0547556      0.815344     -0.331130     -0.312030       1.95744       2.49679       2.79287       2.97544       3.03877       2.97332       2.78099       2.57522       2.37336       2.07812       1.78666       1.48173       1.23861       1.00760      0.778082      0.621959      0.463532      0.346632
  28  17 3636.0738    2.4190  3.9902 11.4325 -0.0005      0.596056  0.0644   0.0224   0.1113    0.0536   0.0000      0.127945   439.5348       12.6688       9.58664      0.320032      -1.25447     -0.210948      -8.48016      0.983237       5.60421      -3.73445       2.90214     -0.995858     -0.611055       1.37209     -0.895114      0.492532      -1.26435     -0.154691       2.51019       3.32824       3.70120       3.84229       3.86887       3.79914       3.56449       3.37319       3.01015       2.71377       2.29983       2.02676       1.63745       1.34374       1.04580      0.808563      0.598809      0.440459
  28  18 3784.7759    2.0022  6.0313 10.8947 -0.0001      0.360141  0.0821   0.0153   0.1494    0.0439   0.0000     0.0783503   436.5846       10.2028       17.3019       6.77236      -2.11990     -0.551782      -1.74982       3.02575     -0.859921      -2.55273      -3.31694    -0.0273867    -0.0985723      -2.52751      -1.53494       1.36852     -0.596428    -0.0308947       3.12144       4.07565       4.57729       4.79037       4.88381       4.85500       4.52955       4.22217       3.82025       3.34469       2.93057       2.45928       2.00757       1.64544       1.29365       1.00670      0.745461      0.564537
  28  19 3933.1807    1.6724  8.2369 10.7040 -0.0006      0.367855  0.1073   0.0118   0.1989    0.0376   0.0000     0.0654318   443.1800       6.36829       19.0676       9.40926       4.97849       2.10243      -6.11922     0.0248537       5.24727      -6.33713       1.19799      -2.29111       6.47486     -0.331613      -1.87610     -0.929592       1.27862    -0.0161881       3.87709       5.06670       5.65140       6.10812       6.09107       6.02550       5.69214       5.27399       4.77230       4.21296       3.60218       3.10989       2.53945       2.06164       1.64792       1.25764      0.937783      0.683961
  28  20 4080.9856    1.3990 11.0172 10.5300 -0.0008      0.275823  0.1546   0.0093   0.2585    0.0352   0.0000     0.0632907   432.8778       22.1620       14.8150      -8.44575     -0.380742      -6.72047      -2.79000      0.117839       2.05471       5.86605      -9.28214      -1.99312      0.186357      0.577185      -1.88614      -1.60021      0.455435    -0.0387232       5.15029       6.82375       7.53918       8.03106       8.10268       8.00651       7.49680       7.04317       6.37387       5.62565       4.79073       4.11695       3.38228       2.75921       2.14576       1.68283       1.24167      0.954031
  28  21 4228.8332    1.1892 14.3463 10.3600 -0.0000      0.291542  0.2118   0.0071   0.3408    0.0311   0.0000     0.0682685   435.4317       13.2000       28.2029       19.3812       5.66891      0.698405       6.13224     -0.548827       1.11910      -4.47926       2.53122      -8.13125      -4.11387      -1.41857       2.01776      0.275606     -0.899326      0.359689       6.45160       8.43473       9.41308       9.93421       10.1537       9.85652       9.38869       8.68551       7.89977       7.01428       5.96165       5.09939       4.24303       3.46601       2.72006       2.10948       1.55428       1.14224
  29   5 1751.5923    0.3578  0.2836  9.9097 -0.0062       19.3749  0.0143   0.0119   0.0257    0.0390   0.0000       3.26411   440.4067      -1.08876       20.3962      0.682621      -1.54711       1.08907      0.836067      -1.94406     -0.518252       1.16960      0.727557     -0.880212     -0.337660      0.349625      0.218706     -0.594855     -0.171668     -0.265197      0.675370      0.877310      0.944667      0.969274      0.986086      0.941122      0.999327      0.926960      0.853988      0.731976      0.627367      0.508233      0.454622      0.346486      0.299923      0.256738      0.170560      0.142994
  29   6 1930.2870    0.5359  0.5147 10.0105 -0.0041       11.3318  0.0200   0.0130   0.0352    0.0543   0.0000       1.53450   439.9861     -0.691915       19.7717      0.130505      -3.65377      0.670340       3.20782    -0.0987409       1.03926     0.0953698      0.397867     -0.526015     -0.160600     -0.202278     -0.481995      0.164244      0.124323     -0.292674      0.939322       1.16114       1.34331       1.37563       1.36390       1.40137       1.39447       1.16591       1.14231      0.957695      0.915618      0.755625      0.585854      0.537875      0.410833      0.310622      0.242274      0.185132
  29   7 2105.4113    0.7958  0.7846 10.1556 -0.0039       5.76069  0.0233   0.0156   0.0463    0.0819   0.0000      0.893053   440.1489      -1.88038       18.6057     -0.909695      -1.06564     -0.112201      0.686012      -1.19878      0.725340    -0.0162118     -0.404384     -0.502402      0.982772     -0.868799      0.881894     -0.104633     -0.585435      0.423886       1.06847       1.32500       1.49542       1.60773       1.61334       1.60028       1.57125       1.41125       1.21381       1.10655      0.985892      0.837702      0.709907      0.562480      0.446160      0.327113      0.273511      0.199389
  29   8 2275.4473    1.1870  0.9153 10.3951 -0.0022       4.35338  0.0237   0.0212   0.0490    0.1180   0.0000      0.698913   440.7162       1.65920       16.0859     -0.790282      -6.47718     -0.125670      0.827828      -1.68336      -2.37414      -2.09250      0.617998     -0.519671      0.375367     -0.708414     -0.769232      0.465980      0.259778    -0.0145860       1.02177       1.31690       1.48128       1.54114       1.57058       1.56941       1.53244       1.37715       1.27070       1.12692      0.936523      0.798126      0.663452      0.534419      0.432427      0.331651      0.262435      0.205347
  29   9 2439.1656    1.6054  1.1704 10.7278  0.0010       2.12678  0.0298   0.0263   0.0575    0.1597   0.0000      0.625583   441.7850       3.08552       17.1709     -0.392971      -1.04774      -1.67069      0.678724      -1.40914      0.928738     -0.661386     -0.879595      0.504329     0.0203148      0.412986      0.319445      0.166976     -0.552655     -0.360310       1.24926       1.56980       1.72875       1.84637       1.87851       1.87894       1.78392       1.62686       1.44347       1.29849       1.17866      0.986006      0.820792      0.654206      0.526949      0.424837      0.324850      0.228128
  29  10 2598.8158    2.1881  1.1544 11.5228  0.0020       3.25138  0.0290   0.0355   0.0580    0.1313   0.0000      0.630693   438.8941       1.89748       17.6040       4.08191      -4.26528       1.86400      -1.58643      -1.33730       1.37639    0.00173983      -1.20858      0.164921     -0.289469    -0.0286379      0.839658     -0.174569     -0.220587    -0.0522167       1.16665       1.53419       1.67440       1.82316       1.82037       1.82456       1.68569       1.57975       1.42310       1.24901       1.07799      0.923556      0.789492      0.648829      0.518972      0.385648      0.293490      0.215035
  29  11 2756.2746    2.7531  1.1418 11.8855 -0.0014       2.34633  0.0308   0.0443   0.0514    0.1510   0.0000      0.735061   438.5652       3.13639       13.8268       2.39351      -3.12867       1.22357      -1.26177      -2.43505       1.90245     -0.830459      0.381354      -2.09003      0.365655    0.00322108      0.446010     0.0295298      0.318308    -0.0920898       1.18927       1.51202       1.65187       1.80006       1.84629       1.78814       1.71816       1.60680       1.47760       1.24865       1.09124      0.938030      0.759471      0.621045      0.500485      0.395351      0.307621      0.223424
  29  12 2911.6935    3.5610  0.9668 12.3794  0.0013      0.121077  0.0252   0.0613   0.0479    0.1572   0.0000      0.655187   440.3992       4.71589       14.0593       3.96695      -1.72234      0.630343     -0.986013      -2.19899       2.82828      -1.04860      0.747388      -1.86194     -0.110983      0.263830      0.558365     -0.432945     0.0819926     -0.201054       1.13557       1.42413       1.47917       1.62551       1.63829       1.63424       1.51274       1.45108       1.34319       1.19384       1.01716      0.837406      0.699011      0.569507      0.463839      0.361259      0.277588      0.204226
  29  13 3065.0821    4.0013  1.0934 12.6214  0.0002      0.380876  0.0270   0.0661   0.0546    0.1620   0.0000      0.498037   440.2995       3.94015       14.2940       3.24019      -4.60722      -4.32667      0.120456      -1.45525     -0.668416      -2.40936      -1.47443     -0.801239     -0.248281     -0.192961     0.0943285    -0.0756235     -0.271124    -0.0327704       1.16408       1.53205       1.65226       1.68681       1.64199       1.64042       1.61541       1.55130       1.41857       1.26829       1.06019      0.871497      0.726296      0.594615      0.479303      0.386580      0.300047      0.223611
  29  14 3216.9207    3.8376  1.4318 12.6121 -0.0015       1.17209  0.0339   0.0555   0.0602    0.1154   0.0000      0.407809   442.2441       7.85562       17.8278     -0.811794      -4.41991      -3.31829      0.926703      -1.66989      -1.70479      -3.21913     -0.615260      -2.56735       1.46215     -0.916467     -0.176281    -0.0522872     -0.180296     -0.214904       1.26810       1.68714       1.88170       2.02401       1.96404       1.99421       1.93531       1.78956       1.60985       1.39771       1.23532       1.00795      0.856888      0.693897      0.562152      0.429830      0.335642      0.252160
  29  15 3367.8278    3.3934  1.9736 12.3566 -0.0045       1.05873  0.0422   0.0424   0.0703    0.0847   0.0000      0.282603   441.2020       7.40765       14.9985      0.927109      -2.53442     -0.983224       5.23201      -1.46214      0.550896      -4.11290      -2.28656      0.454222       1.99694      -2.11467      0.620380     0.0739413      0.319716      0.378023       1.69021       2.26898       2.51226       2.53485       2.55418       2.52598       2.36439       2.21628       2.05875       1.83865       1.63501       1.35723       1.14681      0.933031      0.727383      0.569795      0.433720      0.329901
  29  16 3518.2286    2.8498  2.9628 11.8966 -0.0007      0.954796  0.0515   0.0296   0.0926    0.0615   0.0000      0.179356   444.7472       15.1997       16.5295       7.12240      -4.63317       3.26688      -2.90514       2.49014     -0.488775      -3.30084      0.497872      -2.13886     0.0924973     -0.687166       1.11638      0.446631      0.232710     -0.710681       1.93262       2.62332       2.83773       3.00873       3.12522       3.00816       2.92067       2.64967       2.44289       2.18292       1.85536       1.59322       1.28124       1.06920      0.837673      0.652795      0.508269      0.387551
  29  17 3668.1642    2.3143  4.3237 11.3782 -0.0010      0.721879  0.0665   0.0207   0.1177    0.0523   0.0000      0.116205   440.8356       9.80079       16.8244       11.4098     -0.528012       1.06918       3.17239      -7.55506      -2.60489       1.12933       2.11434      -3.18197      0.213851     0.0860387      0.887368      0.889849      0.221289     -0.419641       2.49514       3.32043       3.62548       3.87117       3.90718       3.86409       3.71373       3.45678       3.13075       2.72440       2.42271       2.00938       1.68416       1.38651       1.10110      0.863689      0.648386      0.493946
  29  18 3817.2843    1.9511  6.6017 10.8755 -0.0004      0.371405  0.0862   0.0142   0.1583    0.0412   0.0000     0.0731345   439.3828       13.2971       14.2532       14.6636       5.01833       2.57989      -5.67129      -3.79729      -1.25481      -2.57230       3.16458      -7.28931       2.50744      0.649066      0.407221      0.720104     0.0544011      0.321239       3.24512       4.19760       4.63468       4.93983       5.03203       4.97600       4.72798       4.39415       4.06898       3.52250       3.02200       2.56308       2.12452       1.77629       1.41311       1.07511      0.837580      0.632513
  29  19 3966.2243    1.6152  8.8222 10.7087  0.0001      0.376905  0.1144   0.0112   0.2065    0.0364   0.0000     0.0628542   442.0147       14.1324       2.61045      -1.02205      -2.11323      -9.73144      -2.38970       1.76119     -0.276770      -4.93061       1.04605      -5.38217     0.0505930       4.64108       1.04727      -1.51851       1.78201      0.210100       4.11360       5.48401       6.09836       6.48414       6.63928       6.60283       6.10699       5.68632       5.22981       4.52322       3.98754       3.28312       2.77125       2.23439       1.77149       1.37982       1.05311      0.805275
  29  20 4114.8349    1.3577 12.1309 10.5284 -0.0002      0.324743  0.1677   0.0085   0.2810    0.0337   0.0000     0.0638848   441.3555       3.83042       22.4721       5.95347      -7.65593       11.0332      -7.45128     -0.157136      -1.79407      0.697935      0.940293      -8.50472      0.330866       1.87522      -2.27171      -3.61442     -0.624528     -0.464011       5.24937       6.93497       7.69401       8.10170       8.28659       8.14285       7.79798       7.27303       6.63305       5.85984       5.12272       4.35023       3.60825       2.97273       2.38038       1.86271       1.40010       1.05981
  29  21 4262.8599    1.1130 14.0732 10.4488 -0.0014      0.150093  0.2223   0.0068   0.3410    0.0294   0.0000     0.0755836   433.3464       8.95055       16.2988       14.2504       2.47943      -2.30826      -1.05189       8.17410       15.5169       12.4634      -1.59939      -15.2462       10.0700      0.693943      -1.23503       1.06527       2.35491      0.199787       6.46442       8.55604       9.57922       10.0356       10.3281       9.95574       9.50318       8.95785       8.12736       7.31556       6.29977       5.41600       4.52849       3.70760       2.94642       2.31102       1.73418       1.29868
  30   5 1770.1094    0.3717  0.3485  9.9572 -0.0052       20.3400  0.0160   0.0107   0.0296    0.0397   0.0000       3.00031   440.3228      0.749412       20.1893     -0.528757      -3.30379      0.976370      0.546786      -1.15409       1.19653       1.09994       1.25437     -0.819974      0.215458      0.457383    -0.0928444     -0.128779     -0.247243      0.120437      0.795068       1.06445       1.15303       1.29184       1.29876       1.30287       1.20512       1.11649      0.996056      0.853416      0.761879      0.644331      0.530905      0.441969      0.338007      0.272529      0.196805      0.164558
  30   6 1950.0321    0.5772  0.5729  9.8947 -0.0003       9.02742  0.0192   0.0126   0.0370    0.0583   0.0000       1.31634   440.2349      0.287923       19.2968     -0.489507      -1.12056     0.0965432      0.865544      0.126157       1.23513      -1.08515      0.227539     -0.205295     0.0967140      0.379662     -0.291551      0.235499      0.212351   -0.00106365      0.866687       1.19934       1.29909       1.37045       1.30528       1.26432       1.17205       1.12694       1.06895      0.985854      0.892889      0.800422      0.673290      0.550697      0.423550      0.336293      0.253209      0.184404
  30   7 2126.4514    0.8359  0.7414 10.1966 -0.0028       5.53194  0.0220   0.0160   0.0412    0.0793   0.0000      0.873035   441.3602      -1.83340       19.8711       3.00586     -0.821278     -0.897274      -1.50137      0.843864       1.02277     -0.428752     -0.319715     -0.323078       1.44487     0.0450190     -0.281063     -0.437361     -0.371296      0.212451      0.953304       1.24592       1.36671       1.50140       1.52248       1.39655       1.36534       1.23781       1.18605       1.04153      0.957227      0.858213      0.741909      0.608084      0.465968      0.366836      0.290620      0.209911
  30   8 2297.4817    1.1977  0.9449 10.6570 -0.0010       4.18800  0.0257   0.0209   0.0484    0.1073   0.0000      0.740495   439.7547      0.191368       19.8992       1.30203      -3.86239      -2.28548     -0.594608      -2.05988      0.846197     0.0485118     0.0153768     -0.422385      0.318044      0.197207     0.0431068      0.252287     0.0293308     -0.129751       1.03567       1.33654       1.49741       1.64918       1.62287       1.56932       1.55456       1.43394       1.30116       1.13358       1.05039      0.861156      0.723041      0.581097      0.482096      0.378933      0.291822      0.223174
  30   9 2462.3979    1.7491  1.0781 11.2147 -0.0012       2.74510  0.0309   0.0293   0.0527    0.1196   0.0000      0.708658   438.6087       2.28701       15.0652       1.37749      -1.24682      -2.20352      0.529841      0.654888       3.48728      -4.01418      -1.43430      -1.43864      -1.19856     -0.417688     -0.615140      0.325640    -0.0297214     -0.127669       1.36558       1.75445       1.79660       1.74862       1.77701       1.79936       1.81062       1.71186       1.65038       1.39639       1.15280      0.991051      0.864759      0.724618      0.579535      0.456216      0.348389      0.267263
  30  10 2623.6185    2.3404  1.1538 11.2130 -0.0011       1.87936  0.0282   0.0361   0.0529    0.1762   0.0000      0.568017   440.4519       4.21800       17.0505       5.21365       2.16797       1.26363      -2.78332     0.0826347     -0.523213       1.11355     -0.405761     -0.629141      0.504664      0.647714      0.636245     -0.585074     -0.205126      0.200796       1.08890       1.37262       1.46580       1.60286       1.61980       1.64605       1.56763       1.43894       1.34468       1.19906       1.03824      0.890030      0.734360      0.607037      0.487604      0.394025      0.309000      0.226833
  30  11 2782.6476    2.9578  1.0503 11.8605 -0.0014       2.32721  0.0262   0.0475   0.0484    0.1594   0.0000      0.539906   440.5773       4.97181       15.6688     -0.488445      -2.31856      -1.04718      0.446263       1.27353     -0.973162     -0.786704     -0.429014      -1.55593     -0.251920     -0.235311      0.347923      0.916354     0.0309785     -0.102202       1.05358       1.35449       1.56944       1.59964       1.64404       1.59963       1.46651       1.40383       1.30896       1.19438       1.05696      0.873368      0.730138      0.605400      0.474787      0.379751      0.304525      0.223160
  30  12 2939.2469    3.6845  0.9802 12.6317 -0.0016       2.03001  0.0253   0.0613   0.0465    0.1282   0.0000      0.612882   439.0375       4.55978       16.2436       1.68923      0.434465      0.696312       1.53749      -1.54758      0.399276      -2.17206     -0.844334      0.801084      -1.70314     0.0850314      0.172929     -0.134380     -0.506258   -0.00489167       1.01191       1.35351       1.43311       1.63647       1.61190       1.56164       1.49674       1.40833       1.25758       1.13041       1.01682      0.860524      0.721432      0.563454      0.462927      0.368824      0.284031      0.220386
  30  13 3093.4874    4.0740  1.0569 12.9039 -0.0034      0.658403  0.0272   0.0680   0.0499    0.1478   0.0000      0.614004   441.4663       6.88697       14.7935       5.09985       1.01297       1.04526     -0.400665      -3.07594      0.495356      -1.02738       2.18979      -1.40838     -0.625673     0.0870812      0.103621     -0.686562    -0.0490495     -0.437221       1.07039       1.40262       1.55156       1.60596       1.63535       1.67016       1.60739       1.45383       1.32875       1.18287       1.04160      0.892804      0.735280      0.617611      0.495837      0.382878      0.308057      0.226019
  30  14 3246.1743    3.8440  1.5358 12.6358 -0.0010      0.626734  0.0355   0.0530   0.0626    0.1124   0.0000      0.392423   440.3281       7.90669       14.5928       2.03856      -1.10521       3.22546      -2.14658      -3.18827       1.22434      -2.64397      0.448586      -1.51094      0.860757     -0.512769     -0.875245      0.198706     -0.261912    -0.0926486       1.34229       1.75657       1.85938       2.09988       2.07843       2.12262       1.93853       1.76968       1.64347       1.51423       1.30862       1.08833      0.925443      0.753323      0.618458      0.484585      0.373381      0.273948
  30  15 3398.0022    3.2970  2.2600 12.1594 -0.0014       1.08443  0.0428   0.0368   0.0752    0.0691   0.0000      0.224202   440.1968       7.83829       16.5746       4.16611       1.85295     -0.236392     -0.444595     -0.739035      0.442955      -4.88810      0.577304      -2.78017     -0.261419      -1.85098     -0.189288     -0.129361      0.329248      0.452975       1.65225       2.16651       2.38616       2.48249       2.49744       2.40227       2.29499       2.09193       1.97627       1.84808       1.64598       1.44446       1.19935       1.00331      0.784890      0.611663      0.470709      0.355289
  30  16 3548.9559    2.7454  3.2847 11.8040 -0.0007      0.711519  0.0543   0.0267   0.0971    0.0569   0.0000      0.158430   437.8852       10.4187       13.7546       3.16902     -0.205755       2.80189       2.53802      0.515051     -0.747843      -4.31312       1.24615     -0.685172       1.36313      -2.97905      0.558964      0.698944      0.769414     -0.361210       1.94712       2.68218       2.87627       3.11592       3.12275       3.12448       2.92542       2.80289       2.49171       2.24342       1.98425       1.73151       1.43940       1.17248      0.937057      0.727406      0.571422      0.434240
  30  17 3699.5680    2.2709  5.3093 11.0396 -0.0008      0.547165  0.0726   0.0177   0.1282    0.0490   0.0000     0.0866788   442.4017       6.71362       6.19512       9.81064      0.628213      -2.49999      0.750803      -7.71455     -0.977876       2.22624    -0.0861161      -5.79581       1.30518       2.35816      -1.66298       1.53712      -1.32611      -1.00855       2.60563       3.40737       3.76967       3.97627       4.08283       4.02299       3.85851       3.61177       3.32906       2.91971       2.55168       2.20850       1.85706       1.51476       1.22060      0.969837      0.745230      0.557561
  30  18 3849.4212    1.8518  6.9943 10.9119 -0.0007      0.363687  0.0909   0.0133   0.1656    0.0383   0.0000     0.0722805   437.7074       13.4218       14.1504       11.5514       6.41079       4.91064      -1.44401      -6.72120       1.58984      -5.98260       1.97657      -3.24960      0.289290       3.16475       1.06374     -0.601662     -0.829095     -0.184746       3.25764       4.25599       4.80606       4.93262       5.14729       4.95548       4.80363       4.48301       4.13869       3.66982       3.22306       2.77195       2.35044       1.91804       1.53716       1.21170      0.941866      0.706063
  30  19 3998.9095    1.5579  9.4918 10.6514  0.0000      0.281751  0.1219   0.0101   0.2176    0.0348   0.0000     0.0627849   443.8095       13.0394      0.629295      -4.07087      -1.15038      -12.7537      -6.87047       6.56322       6.21933      -5.45093       3.99580       1.88500       2.51957      -2.82916       1.67745      -1.48638      -1.62292     -0.238710       3.96617       5.24361       5.78498       6.23999       6.33541       6.27079       6.02941       5.55182       5.15230       4.53443       4.01657       3.45587       2.86870       2.35513       1.90287       1.50051       1.15523      0.882099
  30  20 4147.9330    1.2859 12.7848 10.5747 -0.0001      0.200858  0.1863   0.0078   0.3001    0.0314   0.0000     0.0652044   429.5863       15.8446       26.5214       9.14680       6.79607       6.93362       10.6620      -12.0794      -4.84335       3.97403      0.848342      -2.39986       1.67305      -3.32849      -4.71952      -1.05049      -2.02187      -1.92731       5.33667       7.25009       7.91303       8.48816       8.69934       8.49925       8.26179       7.62987       6.99517       6.29537       5.46313       4.70622       3.97275       3.29595       2.64664       2.06932       1.58058       1.17493
  30  21 4296.9162    1.0655 14.6529 10.4484 -0.0011      0.336242  0.2317   0.0067   0.3492    0.0291   0.0000     0.0706127   432.1726       29.8864       18.4059      -3.54450      -3.22425       15.0999       28.6426      -6.04510       13.7581      -11.0805       2.13493      -2.56103      -1.04122      -11.8315      -1.66780     -0.157394      -1.45860      0.109634       6.27251       8.21951       9.20221       9.72012       9.98787       9.84773       9.53133       8.92702       8.12427       7.12818       6.33239       5.43741       4.61681       3.79655       3.03269       2.40714       1.83699       1.39190
  31   5 1788.3100    0.3840  0.3435  9.9218 -0.0054       17.1100  0.0156   0.0109   0.0273    0.0399   0.0000       2.76291   440.4489      0.510659       19.5132       1.49682      -2.13602     -0.903793     -0.561072       1.02940     -0.409805     -0.900933    -0.0417990      0.976434    -0.0748042      0.470234      0.240813     -0.115396      0.109870     0.0616149      0.722561      0.943981       1.09750       1.15314       1.11772       1.07780       1.08210       1.01123      0.945695      0.820971      0.752764      0.681235      0.506616      0.422026      0.351919      0.263463      0.216966      0.173910
  31   6 1969.5171    0.6105  0.5532  9.8730 -0.0021       9.17661  0.0193   0.0133   0.0333    0.0613   0.0000       1.18046   440.0923       1.58208       21.4647       1.27137      -1.77238      0.132374       1.29743     -0.706668      0.107713       1.04642     -0.854613   -0.00824617      0.561041     0.0516950     -0.799248    -0.0378373     0.0545119     0.0982816      0.858942       1.14911       1.33657       1.37312       1.47103       1.47977       1.39027       1.26579       1.14277      0.987117      0.853497      0.753616      0.620031      0.480715      0.372949      0.320047      0.262776      0.189389
  31   7 2147.1472    0.8896  0.7317 10.2782 -0.0022       5.92936  0.0211   0.0169   0.0409    0.0801   0.0000      0.849944   440.3447      0.821114       19.2415      0.418912      -2.33600      0.198449       1.07032      0.958431       1.11498      0.122425      -1.12690     -0.737266      0.317730     -0.419716     -0.177124     0.0152539     0.0756351      0.290995      0.819282       1.14494       1.20264       1.35162       1.30368       1.37812       1.25797       1.24387       1.04490      0.996692      0.855068      0.749006      0.630450      0.510727      0.435652      0.336992      0.257788      0.198209
  31   8 2319.0780    1.3021  1.0338 10.2352 -0.0041       4.44632  0.0257   0.0211   0.0506    0.1493   0.0000      0.650744   441.7874    -0.0929201       19.0199      0.436677      -1.51183      -1.95043      -1.33790     -0.810263    -0.0785073     0.0624051     -0.572663      0.331444      -2.09227      -1.05131    -0.0181633      0.981635      0.637161     -0.441694      0.963244       1.23843       1.40353       1.49166       1.52619       1.51591       1.43103       1.34886       1.24947       1.11258      0.972646      0.833647      0.731762      0.583930      0.478925      0.379022      0.295489      0.229369
  31   9 2485.0757    1.7489  1.0433 11.2079 -0.0059       2.75322  0.0265   0.0288   0.0495    0.1203   0.0000      0.634215   439.2661       1.76189       17.4659       2.58227      -3.04949       2.96660     -0.245656     -0.292363      -1.57625       2.19476      0.312183     0.0112802      0.549221     -0.192811     -0.987947     -0.372665      0.250966    0.00900698       1.04276       1.34174       1.48450       1.59147       1.62422       1.57411       1.54900       1.40608       1.32240       1.16417       1.04257      0.895819      0.751377      0.628928      0.517907      0.395775      0.313791      0.235675
  31  10 2647.9697    2.4093  1.1164 11.5932 -0.0015       2.21928  0.0275   0.0378   0.0521    0.1452   0.0000      0.583273   442.1639       4.11346       15.8082       5.02479      -2.94106      -2.21388    -0.0423539      -2.17327      -1.22930     -0.227612     -0.827243     -0.767264      0.797068     -0.509890      0.238025      0.215220     -0.917508     -0.419598       1.00794       1.30168       1.50318       1.57038       1.65667       1.57950       1.55749       1.40179       1.31742       1.20707       1.02019      0.903421      0.744375      0.593364      0.492113      0.418632      0.320270      0.232725
  31  11 2808.4923    3.0568  1.0729 12.3679 -0.0043       2.36930  0.0274   0.0498   0.0500    0.1197   0.0000      0.645832   441.2295       4.26587       17.4663      0.803700      -6.01668      -1.52702      0.824423      -1.01481     -0.602376      -2.11891      0.471398      -1.60292      0.985452       1.31734      0.377301    -0.0795164    -0.0312940     -0.293078       1.07199       1.41611       1.51794       1.61833       1.62371       1.61593       1.48728       1.44110       1.35362       1.20209       1.09228      0.927731      0.797156      0.650049      0.527955      0.404788      0.316860      0.256466
  31  12 2966.2570    3.6797  1.0320 12.6078 -0.0005       1.11726  0.0253   0.0590   0.0483    0.1247   0.0000      0.581152   438.1935       4.40907       18.2116       1.60001      -2.73913      0.878791       2.43312      -1.07503     0.0346176     -0.738755      -1.84619      0.803649      0.215099      0.156950     0.0531704     -0.282104     -0.323216     -0.315875      0.974934       1.22817       1.36611       1.49886       1.55521       1.49031       1.43128       1.39936       1.28198       1.06687      0.953585      0.817683      0.692527      0.559936      0.462953      0.366255      0.289858      0.221680
  31  13 3121.4492    4.0923  1.2608 12.7689 -0.0035       1.55337  0.0332   0.0627   0.0529    0.1607   0.0000      0.533979   439.5712       6.56649       16.1711       1.72151      -2.27154       2.22911      -1.72263      -4.35233     -0.939108      -2.21769      -1.50441      -1.13938      -1.65420     -0.708413     -0.531085      0.870952      0.210082     -0.292660       1.19886       1.55604       1.61718       1.78437       1.79461       1.76835       1.71255       1.60272       1.48912       1.35936       1.23729       1.06543      0.859898      0.708963      0.595053      0.474832      0.367483      0.281053
  31  14 3274.9465    3.8562  1.5503 12.5774  0.0001      0.911637  0.0343   0.0517   0.0596    0.1120   0.0000      0.397916   441.3634       5.70111       19.0645       4.31475      -4.30062       1.18597      -1.89562     -0.500564      -1.36088     -0.676764      -1.69663      -1.85645     -0.991443     -0.348796      0.312606     -0.816987     -0.127313     0.0744704       1.28420       1.69048       1.89515       2.02783       2.07497       2.03028       1.92748       1.81516       1.67723       1.47712       1.32023       1.10899      0.920465      0.786450      0.604257      0.494572      0.389604      0.293842
  31  15 3427.5471    3.1508  2.3085 12.2526 -0.0008      0.554540  0.0426   0.0346   0.0787    0.0627   0.0000      0.236074   437.0831       9.00474       14.8381       1.44828      -2.72525      -2.66110       1.15639      -2.35821      -1.64510      -1.03850      0.993454       1.28336      0.683259      -1.06250     -0.655104      0.462974     -0.126096     -0.226171       1.51680       2.00324       2.16126       2.31370       2.40056       2.40202       2.27664       2.12415       1.97354       1.74856       1.57896       1.31896       1.10701      0.947312      0.768974      0.611222      0.468937      0.350832
  31  16 3579.5897    2.5744  3.5901 11.5993 -0.0001      0.694430  0.0573   0.0231   0.0982    0.0522   0.0000      0.134433   438.4187       7.83543       16.2732       7.54721      -7.36915      -1.73263     -0.924679      -1.34507      -1.85417      0.946230      -2.36284      -1.14635       1.55876      -2.38717    -0.0901992    -0.0652894      0.498668     -0.725882       2.01848       2.61638       2.94561       3.11066       3.18907       3.13438       2.97235       2.83734       2.61957       2.32203       2.07784       1.77481       1.49663       1.26204       1.01314      0.824323      0.621923      0.480804
  31  17 3730.8832    2.1239  5.1751 11.2303 -0.0008      0.639505  0.0741   0.0170   0.1304    0.0430   0.0000     0.0968375   438.8434       10.7380       19.7439       11.5738      -1.77825       5.44662      -9.19241      -1.52458       6.84264     -0.803774       6.12847      -3.81167      0.273028      -3.81508     -0.728440     -0.119718     -0.825182       1.25405       2.53549       3.41383       3.70437       3.96828       4.03429       3.97905       3.87223       3.70740       3.32254       2.97803       2.63317       2.26373       1.89191       1.59392       1.26786       1.02852      0.789832      0.609906
  31  18 3881.2474    1.7653  7.6125 10.7921 -0.0010      0.364644  0.0967   0.0120   0.1760    0.0370   0.0000     0.0701832   440.7487       8.90701       20.9686       6.51422      -3.60272      -1.23606      -3.76331      -2.60162      -2.60652      0.526909      -2.32624      -3.65713      0.994323       3.77965       1.84843      -1.18835       1.36367       2.15828       3.25755       4.33018       4.77030       5.09557       5.17908       5.08450       4.89616       4.63233       4.26691       3.87322       3.35278       2.89475       2.46104       2.04560       1.65259       1.31339       1.03071      0.784626
  31  19 4031.4253    1.5161 10.1459 10.6016 -0.0004      0.243020  0.1335   0.0095   0.2291    0.0348   0.0000     0.0618989   442.1319       2.03521       16.0776       8.11148      -1.59843    -0.0757896      -1.59847      -8.76780     -0.995528      -2.33661      -7.62869      -8.26596       3.12116      0.486763      -1.87558     -0.308067     -0.259007     -0.563705       4.14296       5.58823       6.11488       6.57955       6.76485       6.61797       6.43783       6.00376       5.52528       4.98524       4.31824       3.76978       3.15846       2.62294       2.15152       1.67964       1.31727      0.998504
  31  20 4181.0094    1.2440 12.6736 10.5431 -0.0003      0.232511  0.1832   0.0075   0.2965    0.0303   0.0000     0.0711068   429.6592       8.34878       19.3290       12.8308      -12.4004       7.98381       4.24342       8.26760      0.299381      -8.82977      -11.5388      -5.44648       3.41765      0.152062       1.16478      0.656922       3.87057       1.01113       5.29468       6.94670       7.82660       8.26034       8.47769       8.35661       7.97419       7.56999       6.94347       6.22720       5.51837       4.71565       4.06648       3.29817       2.70035       2.13613       1.69048       1.28714
  32   4 1616.4340    0.2508  0.2074  9.9736 -0.0080       19.3661  0.0127   0.0099   0.0256    0.0294   0.0000       6.67266   441.0427      0.546437       20.2354      0.226828      -4.01975       1.31005      0.275488    -0.0897179     -0.932803     -0.623147      0.657024      0.855150     -0.222483     0.0695241      0.288424     -0.197963   -0.00214302     0.0601415      0.563262      0.709871      0.824675      0.914970      0.859463      0.767774      0.834885      0.815051      0.699666      0.715283      0.570252      0.574674      0.395546      0.365410      0.310607      0.238548      0.199069      0.147833
  32   6 1988.7081    0.6215  0.6379  9.9461 -0.0013       7.78437  0.0209   0.0127   0.0372    0.0633   0.0000       1.13787   441.0695      -1.00814       20.0789      0.746933      -2.26943      -3.57170      0.327652       2.10992     -0.960970      -2.12538     -0.782367     -0.466673     0.0784806     0.0308872      0.572282      0.463718     -0.486443     -0.363729      0.851152       1.10104       1.28997       1.41752       1.37383       1.46225       1.34504       1.22816       1.15240       1.02703      0.857450      0.769322      0.645261      0.553115      0.422005      0.361443      0.263141      0.214288
  32   7 2167.4620    0.9561  0.8430  9.8868 -0.0009       6.02577  0.0225   0.0164   0.0420    0.1100   0.0000      0.726564   440.7885      0.101005       19.6854     -0.309500     -0.617265      -1.68953      0.989593      0.748836       1.14743       1.21060       1.42273      0.630634     -0.333464     -0.982117     -0.298004     0.0362302     0.0537922      0.217886      0.892262       1.19951       1.32298       1.38567       1.36629       1.31052       1.29483       1.22181       1.14688       1.10103      0.946614      0.831410      0.701985      0.568366      0.454370      0.368517      0.278998      0.232650
  32   8 2340.2003    1.3357  1.0450 10.6169 -0.0046       4.89306  0.0260   0.0220   0.0498    0.1186   0.0000      0.690910   441.0144      0.761947       17.0479       3.30719      -1.34993      0.305623       1.67094     -0.311309      -1.53471      -1.22846     -0.178057      0.559291     -0.588264     -0.529235      0.781895       1.14380     -0.325591     -0.569140      0.938495       1.25750       1.35929       1.45094       1.52416       1.49582       1.48749       1.31257       1.26723       1.12818      0.987260      0.854500      0.716965      0.610357      0.499827      0.407960      0.312885      0.236626
  32   9 2507.3645    1.8805  1.2120 11.0932 -0.0008       1.78964  0.0299   0.0283   0.0544    0.1365   0.0000      0.620640   438.8261       1.24249       18.9375      0.528115     -0.845855      0.571651     -0.120524     -0.626895       2.15769      0.237129     -0.358252     -0.470860      0.882386      0.294456      0.347426     -0.102297     -0.181407     -0.435720       1.07004       1.35387       1.46017       1.63508       1.63709       1.53688       1.57753       1.49328       1.42401       1.20117       1.06080      0.955636      0.794833      0.659236      0.530347      0.435548      0.359196      0.272940
  32  10 2671.7980    2.5348  1.1662 11.6164 -0.0007       2.00161  0.0301   0.0386   0.0510    0.1563   0.0000      0.554438   441.5973       1.47675       18.2379       1.74478      -1.31835       1.38162     -0.531226      0.869033     -0.127118     -0.188401      -1.10690     -0.800435      0.447670    -0.0799322      0.681197     -0.395988      0.100097     -0.167792       1.16056       1.50841       1.60397       1.61701       1.60122       1.55270       1.57329       1.53225       1.48013       1.32552       1.15597      0.975344      0.824280      0.678033      0.557214      0.445796      0.368050      0.299412
  32  11 2833.8347    3.2681  1.0236 12.1566 -0.0016       2.97701  0.0243   0.0520   0.0469    0.1348   0.0000      0.650864   439.2574       3.36283       19.4949       2.24353      -2.59186      0.791931     -0.894454     -0.368600     0.0604201     -0.636755     -0.295910     -0.787245       1.27188      0.180182      0.391924      0.226263     0.0576339      0.248938      0.922639       1.23246       1.36892       1.50101       1.46569       1.45295       1.44468       1.35113       1.22563       1.11587      0.961154      0.832922      0.689239      0.580351      0.469855      0.392184      0.307017      0.231274
  32  12 2992.8056    3.8398  1.1400 11.9482 -0.0023      0.238709  0.0271   0.0576   0.0492    0.2339   0.0000      0.515163   440.6307       3.08381       16.4412       2.36261     -0.414276      -1.43034       1.97339      -3.07827      0.551766    -0.0114353      -1.24580      -1.70158     -0.363263     -0.911904      0.483526     -0.174192     -0.284966     -0.386146       1.01293       1.25242       1.39240       1.44392       1.55663       1.52572       1.49550       1.32662       1.22231       1.17180       1.06562      0.908264      0.731702      0.606360      0.521950      0.418520      0.324144      0.252302
  32  13 3149.0841    4.0045  1.2113 12.9453 -0.0026       1.51645  0.0310   0.0619   0.0528    0.1393   0.0000      0.484922   440.7765       8.07646       15.0890       4.54089      -2.36215      0.411118     -0.295617      -1.38012       1.78934      0.221918      0.347859   -0.00863835      -1.70333      0.180226       1.11351     -0.181958    -0.0690095     -0.300375       1.12710       1.49751       1.61555       1.73660       1.68713       1.69093       1.58023       1.48952       1.43357       1.29154       1.20808       1.04366      0.885605      0.742221      0.610063      0.478543      0.380916      0.301006
  32  14 3303.5318    3.7144  1.7058 12.5789 -0.0018       1.33445  0.0358   0.0471   0.0641    0.0908   0.0000      0.353674   440.2407       5.85343       21.2857       2.50110    -0.0322561      -1.41766      0.482857      -3.25103      -1.78160      -1.86695      0.579679     -0.937813       1.31678     -0.885393      0.256775      0.129420     -0.779025      0.612797       1.27535       1.65806       1.82923       1.98365       2.00847       2.01975       1.95437       1.78284       1.70105       1.50978       1.31407       1.13583      0.962955      0.790045      0.651028      0.519387      0.419954      0.325591
  32  15 3456.9856    3.0716  2.4495 12.2030 -0.0015      0.845609  0.0452   0.0327   0.0778    0.0595   0.0000      0.222571   436.7191       10.2570       17.6092       5.11594      -1.18973       1.44607       2.07584      -7.63898      -2.39700      -2.04734      0.932967      -1.07481     -0.436537      0.568805     -0.330134      -1.74883     -0.140090      0.209462       1.58334       2.13212       2.32519       2.47872       2.47621       2.37852       2.31386       2.22386       2.03175       1.87681       1.73474       1.47922       1.26798       1.04255      0.854452      0.687167      0.542823      0.414120
  32  16 3609.7508    2.4797  3.9836 11.5300 -0.0004      0.704845  0.0593   0.0209   0.1040    0.0457   0.0000      0.117745   437.3226       8.11911       18.3667       1.38181     -0.396900      0.387374       1.84914      -4.46740      -6.58596      -1.41850      -1.80563     -0.185464      -1.05067       1.16282       2.34218      -1.65427    -0.0828572     -0.532091       2.01887       2.65741       2.97716       3.16282       3.22680       3.22901       3.11728       2.95744       2.73664       2.40936       2.12918       1.87620       1.54561       1.28482       1.06729      0.844373      0.675216      0.524335
  32  17 3761.9038    2.0632  5.8212 11.0562  0.0005      0.791606  0.0754   0.0152   0.1403    0.0399   0.0000     0.0848444   439.4644       13.2286       6.73443       6.50615      -5.09871     0.0539070       3.35354      -3.92195      -2.18218      -1.74636       1.08119       2.21857      -3.78695      -2.65501     -0.439589      0.442095      0.537072      0.306398       2.51097       3.29822       3.69389       3.89225       3.98550       3.93838       3.88081       3.62384       3.35157       2.98373       2.67250       2.29142       1.96151       1.66741       1.37368       1.08202      0.841634      0.656990
  32  18 3912.9510    1.7343  8.4896 10.7071  0.0003      0.374688  0.1043   0.0109   0.1873    0.0349   0.0000     0.0645230   433.5911       15.8996       19.4865       7.14187      0.159554      -3.63944      -3.15567      -4.78540      0.856194      -8.34849      0.428026      -2.53766      -2.69556      -1.04686       2.09209     -0.463914      0.125653      -1.74948       3.37488       4.35286       4.90567       5.24434       5.45408       5.41508       5.13722       4.86665       4.47796       3.99305       3.57985       3.03491       2.59620       2.18460       1.76521       1.40907       1.11529      0.871081
  32  19 4063.8310    1.4276 10.6176 10.5973 -0.0015      0.425431  0.1419   0.0087   0.2398    0.0327   0.0000     0.0641754   435.8663       23.2888       32.2118      -6.07432      -12.1283       11.5365       1.53806      -5.23801      -4.81998      0.660763       4.38762     -0.538536     -0.181255       2.01204       1.80854      -3.04250      0.507590      -1.95088       4.17172       5.54693       6.19452       6.53325       6.75443       6.73461       6.42800       6.09409       5.63227       5.06725       4.46699       3.89804       3.29900       2.76622       2.25991       1.80398       1.43562       1.09592
  32  20 4214.3235    1.1758 13.6963 10.5134 -0.0007      0.433596  0.2033   0.0068   0.3152    0.0281   0.0000     0.0715508   442.5532       16.9761       13.7054       7.16028       9.65972      -7.32764     -0.624606       3.78558       7.99895      0.593254       3.77554      -2.07014      0.755953     -0.248074      -5.53528       3.48822      -1.92299      0.773894       5.32525       7.06670       7.93994       8.44988       8.69784       8.68393       8.20712       7.84360       7.12797       6.55533       5.76671       5.07717       4.25149       3.54792       2.91649       2.33939       1.83124       1.41454
  33   5 1823.8952    0.4139  0.4484  9.9608 -0.0033       15.6188  0.0180   0.0105   0.0338    0.0413   0.0000       2.19824   441.6511      0.586793       22.0974       2.09396      -4.19627     -0.520253       2.56510      0.644732     -0.791858      0.624314      0.282815     -0.720046      0.869293      0.297189     -0.129708      0.734471      0.306361     -0.257103      0.709067      0.998914       1.15171       1.21102       1.25558       1.26258       1.22624       1.07357       1.03514      0.910972      0.783153      0.734947      0.559433      0.515148      0.386503      0.337449      0.236577      0.192186
  33   6 2007.6920    0.6751  0.6229  9.9406 -0.0003       6.77418  0.0183   0.0135   0.0372    0.0648   0.0000       1.04928   441.1554      -1.01163       23.0822     -0.503063      -3.01746     -0.438941      0.238861      0.225253       1.53462    -0.0386446    -0.0352101     -0.853855    -0.0713837      0.127575      0.139319     -0.350441      0.201038     -0.264408      0.748178       1.01118       1.19559       1.24087       1.28333       1.26485       1.22914       1.12387       1.03621      0.944842      0.834122      0.694227      0.591060      0.500345      0.399891      0.330660      0.259782      0.198350
  33   7 2187.4358    0.9590  0.8602 10.0472 -0.0034       5.21465  0.0235   0.0162   0.0430    0.1055   0.0000      0.755885   439.2519       1.63270       18.5531       2.10544      -3.07482     -0.122275      -2.18702      -1.52306      0.147905     -0.797468     -0.215892     -0.528708     -0.538133      0.879693       1.16504      0.472978     -0.153834     -0.402518      0.888008       1.21124       1.34257       1.48302       1.54423       1.53465       1.40904       1.31193       1.24167       1.11945      0.968589      0.813214      0.704760      0.589740      0.479096      0.384847      0.300214      0.241126
  33   8 2360.9301    1.3910  1.1120 10.5756 -0.0027       3.43632  0.0282   0.0216   0.0498    0.1325   0.0000      0.688083   439.9187      0.678687       17.6892     -0.746766      -2.22561      -1.45632      -3.70625      -2.16947      0.470156      -1.83210      0.860762     -0.514919     -0.606299     -0.588583      -1.65779     -0.481847    -0.0730162      0.298377      0.974191       1.27496       1.39242       1.51750       1.56468       1.55616       1.53236       1.43244       1.30862       1.19762       1.07995      0.888735      0.764568      0.618110      0.549133      0.422425      0.348815      0.275931
  33   9 2529.2405    1.9757  1.0940 11.2482 -0.0024       1.80672  0.0278   0.0311   0.0494    0.1450   0.0000      0.641104   441.1756      0.495253       18.0738     0.0450816      -2.96521      -1.04660      -2.59421       2.28633      -1.15604      -1.03571     -0.723104     -0.658479      0.624391     -0.881282      0.178280     -0.446783      0.638082     -0.113225       1.03965       1.41400       1.55090       1.69003       1.61661       1.68315       1.58029       1.55173       1.42242       1.27974       1.08900      0.961792      0.787126      0.667387      0.542614      0.443827      0.355333      0.273525
  33  10 2695.1003    2.6665  1.1551 11.2577 -0.0004       1.08954  0.0277   0.0391   0.0491    0.2114   0.0000      0.560252   441.0697       3.56777       18.6853     -0.608756     0.0842064      -2.21872      -1.05559     -0.102295       2.08964      0.130904      0.101221     -0.927527      0.709109     -0.820027      0.644919      0.569630     -0.151756     -0.168070       1.03725       1.38813       1.56406       1.66852       1.70619       1.67307       1.65094       1.52990       1.42325       1.24356       1.10478      0.961724      0.812977      0.662134      0.536173      0.439977      0.347260      0.273016
  33  11 2858.6322    3.2513  1.1067 12.1240 -0.0003      0.909946  0.0262   0.0492   0.0499    0.1476   0.0000      0.561831   439.3091       3.18559       17.9717      0.998235      -1.31089     -0.563232     -0.347727      -2.74345       2.80258      -1.67120      -1.12940      0.589282       1.82995     -0.204834      0.590745      0.123119     0.0432029     -0.109692      0.940608       1.20290       1.28351       1.45134       1.44686       1.47545       1.37144       1.31949       1.23353       1.14171      0.981994      0.860415      0.734225      0.604435      0.501880      0.401464      0.337752      0.260749
  33  12 3018.9211    3.9406  1.0947 12.6424  0.0005       1.04485  0.0261   0.0606   0.0492    0.1367   0.0000      0.555321   439.1559       5.17808       14.5000       2.65023     -0.330851     -0.677612      -1.29043       1.15123       3.70372      0.211113      0.328097      -1.03324      -1.54347      -1.04757      0.366387     0.0584873     -0.724120     -0.729641      0.941686       1.22252       1.35568       1.44396       1.46948       1.51130       1.46871       1.35938       1.26464       1.16106       1.00159      0.895571      0.740754      0.603247      0.489228      0.412846      0.333789      0.261876
  33  13 3176.2050    4.0236  1.3725 12.6857  0.0007      0.717954  0.0318   0.0557   0.0538    0.1206   0.0000      0.478066   439.8534       8.08253       16.5050       3.77968      -2.31819      0.294244      -1.88414    -0.0552742       1.04494      -2.89604     -0.904590     -0.523246      -1.35734      0.161614      0.627549      0.321634     -0.179276     -0.203355       1.16004       1.54146       1.72135       1.93659       1.92050       1.95190       1.88646       1.76423       1.58292       1.40390       1.25854       1.08296      0.889626      0.738157      0.592414      0.493695      0.382308      0.298405
  33  14 3331.5693    3.5595  1.9034 12.3610 -0.0009      0.198141  0.0378   0.0417   0.0649    0.0894   0.0000      0.282448   442.4578       7.12298       12.8524       3.33689      -2.55684       2.25465       2.18876     -0.951270       3.72908      -3.65918     0.0497213    -0.0664206     -0.626021     -0.659233    -0.0794602      0.163487    -0.0142276      0.279268       1.30034       1.71046       1.87121       2.02774       2.11184       2.01990       2.03089       1.89471       1.77123       1.57896       1.35733       1.21167       1.04799      0.870056      0.702882      0.582195      0.452159      0.362011
  33  15 3486.0886    2.9534  2.9066 11.8843 -0.0008      0.786446  0.0468   0.0284   0.0848    0.0590   0.0000      0.154161   443.3023       7.41454       19.1661       6.22276      -1.20477      -1.01083   -0.00147507      -4.66551      -2.26285      -2.53246      0.206694     -0.860191      0.410175    -0.0837912      -1.45090       1.03210      0.374005      -1.00194       1.56562       2.09163       2.32019       2.52105       2.56348       2.54119       2.46952       2.35363       2.18327       1.90385       1.73164       1.47573       1.28926       1.03859      0.871719      0.689020      0.561442      0.439774
  33  16 3639.5872    2.4069  4.2635 11.3698 -0.0009      0.611220  0.0596   0.0193   0.1073    0.0461   0.0000      0.106121   439.7583       7.84396       19.6341       8.05138     -0.549118      -1.22450      -4.81613      -2.78609      -5.08636       1.62021      0.821378      -2.64301      0.749768      0.321218       1.14738     -0.920011     -0.676148     -0.821948       1.95294       2.57302       2.87393       3.06858       3.10701       3.05878       3.07660       2.83753       2.65824       2.39006       2.14881       1.88808       1.60150       1.37918       1.10177      0.913740      0.703111      0.559305
  33  17 3792.2754    2.0179  6.6219 10.9334 -0.0003      0.514522  0.0814   0.0137   0.1469    0.0387   0.0000     0.0699169   434.8941       12.0061       21.3372       2.24660       8.33398      -5.83775      -1.27959      -8.60158      -4.02185      0.403565       1.54146      -3.95672      -1.22386     -0.253982     -0.455894    -0.0213189       1.66080      0.456238       2.63035       3.47249       3.87765       4.16323       4.16931       4.20372       4.04546       3.79530       3.58234       3.25915       2.92570       2.52355       2.17709       1.81857       1.48574       1.22164      0.963797      0.761039
  33  18 3944.0372    1.6872  8.8503 10.6762 -0.0002      0.303041  0.1084   0.0102   0.1927    0.0343   0.0000     0.0625898   440.5672       9.19965       11.3691     -0.717823      -4.53742       8.08694       5.38361       1.88473      -3.71382       3.23050       1.43707      -1.70043     -0.410090      -3.25604      0.753266      0.597658      -1.49869       1.09535       3.26010       4.38807       4.84707       5.25296       5.29943       5.34804       5.10558       4.84905       4.49733       4.09659       3.65456       3.18487       2.74172       2.28789       1.88727       1.52846       1.19988      0.939062
  33  19 4095.3848    1.4160 11.9516 10.5495  0.0014      0.303565  0.1555   0.0078   0.2631    0.0314   0.0000     0.0636227   445.7416       7.26149       13.6688       2.19933      -6.91350      -9.06159       7.06960      -1.82486      -2.94716      -7.26099       4.87910       1.84879      -3.06805      -3.43780      0.588756     0.0320460     0.0880027     -0.968458       4.42098       5.89643       6.53336       6.94137       7.14190       7.13009       6.84624       6.45997       6.07594       5.46293       4.88993       4.25369       3.61372       3.01794       2.50332       2.02418       1.59389       1.26396
  34   4 1649.7631    0.2773  0.2717  9.8905 -0.0065       22.1381  0.0139   0.0091   0.0264    0.0315   0.0000       4.66306   441.1808      0.368498       22.0603      -1.89233      -3.58553      -1.43291     -0.977111     -0.890125      0.734886     -0.516431      0.237220      0.189580      0.499832     0.0621360     -0.222512     -0.320820     -0.139003     0.0780839      0.581661      0.739945      0.796519      0.859312      0.919108      0.921793      0.880011      0.805734      0.772363      0.662754      0.628191      0.579064      0.465258      0.404530      0.335288      0.278027      0.218000      0.181792
  34   5 1841.2939    0.4531  0.3704  9.9176 -0.0005       12.8784  0.0146   0.0115   0.0279    0.0420   0.0000       2.03940   441.1165      0.330008       21.8307      0.812918      -1.66845      0.257514     -0.198325      0.604980      0.266032      0.896920      0.622801     -0.921717     -0.584896      0.217274     0.0167044     -0.128340     -0.100273    -0.0735175      0.675639      0.889851      0.975506      0.944235      0.907303      0.889474      0.881369      0.854708      0.860532      0.809740      0.727924      0.646156      0.526399      0.445025      0.343429      0.276973      0.229063      0.181088
  34   6 2026.4466    0.6983  0.6075 10.0428 -0.0029       9.40100  0.0194   0.0141   0.0343    0.0656   0.0000       1.12874   441.1187      -1.38748       20.9882      0.159515      -2.08399     -0.192983     -0.789891      -1.54340      0.394072     -0.805079      0.446593     -0.669443    -0.0999195    -0.0237963      0.285692     -0.919924     -0.251285    -0.0234228      0.770641       1.03794       1.06133       1.16594       1.15007       1.17297       1.17149       1.15617       1.06012      0.932853      0.800639      0.700292      0.580473      0.517922      0.437954      0.361968      0.282057      0.224227
  34   7 2207.1696    1.0262  0.8919 10.3502 -0.0033       6.15592  0.0233   0.0175   0.0437    0.0926   0.0000      0.784598   440.6646     -0.551865       19.7658       2.66949      -2.43639     -0.657095      -2.42022      -1.79720      -1.50329     -0.268393      0.302634       1.35443      0.261960     -0.455061      0.256328   -0.00770744      0.512026     -0.339743      0.818340       1.06015       1.17938       1.34023       1.31388       1.30739       1.29219       1.21125       1.15183       1.01196      0.911149      0.772205      0.689274      0.563066      0.482898      0.381308      0.306583      0.241812
  34   8 2381.3667    1.4442  1.1662 10.5892 -0.0026       3.28193  0.0294   0.0216   0.0509    0.1374   0.0000      0.674712   440.0094       1.03170       20.9561       2.54995      -3.51099       2.19883      -2.29626      -1.19834      -1.53579     -0.183406      0.130975     -0.862588     -0.758187     -0.952918     -0.464029     -0.183944     -0.688641     0.0983730      0.983151       1.35706       1.47055       1.63454       1.60054       1.59679       1.54193       1.43603       1.33731       1.20514       1.11275      0.978194      0.867511      0.752353      0.600023      0.493448      0.400529      0.303379
  34   9 2550.7423    2.0908  1.2215 11.1480 -0.0024       1.89873  0.0281   0.0297   0.0516    0.1387   0.0000      0.535026   441.5908       4.36521       20.0311      -1.27988      -1.49091      -1.90373      0.597693      -1.42906     -0.533088      -2.87661      -2.13611      -1.27582      -1.20093     -0.384398     -0.495344      0.284668    -0.0209434     -0.222435      0.950574       1.25272       1.39684       1.48663       1.52221       1.53116       1.49946       1.39390       1.34705       1.14485       1.06117      0.908635      0.815539      0.661636      0.543441      0.445006      0.367116      0.278552
  34  10 2718.1072    2.6718  1.1560 11.9774 -0.0007       2.52192  0.0273   0.0405   0.0529    0.1240   0.0000      0.622912   440.1340       2.33736       19.4579       1.66444     -0.892340      -2.03625      -1.81310      -1.94714      -1.04641      -1.53116      -1.12291     -0.731292     -0.102294      0.102097     -0.102523     -0.639844     -0.199168      0.477861      0.923834       1.25852       1.36341       1.53613       1.52866       1.52363       1.45667       1.41357       1.30256       1.18550       1.06096      0.901148      0.787641      0.644401      0.522045      0.416596      0.352743      0.282550
  34  11 2883.0334    3.5482  0.9262 12.5725 -0.0020       1.43859  0.0229   0.0568   0.0411    0.1153   0.0000      0.548936   440.9589       4.34034       16.7580       2.07649      -5.48718      0.277532      0.452868       2.43989      -1.84120      0.331461      0.853516     -0.833296      -1.35133     -0.837766      0.183891     -0.164244     0.0420656     -0.108832      0.860774       1.17114       1.25922       1.33318       1.29682       1.30335       1.29017       1.25827       1.18049       1.08071      0.931877      0.815963      0.708342      0.589679      0.489498      0.391529      0.321475      0.258931
  34  12 3044.5807    4.0361  1.0798 12.9077 -0.0021       2.07563  0.0249   0.0628   0.0500    0.1229   0.0000      0.731908   439.1333       6.65278       17.8867       4.64041      -2.13456       2.11597       2.43802      -1.31071       2.08812     -0.139320      0.618072       2.01459       1.81412     0.0847275      0.722745     -0.435096     -0.146099     -0.320328      0.915097       1.20052       1.33839       1.43100       1.47913       1.46635       1.45176       1.32651       1.23498       1.11348      0.994934      0.913944      0.765728      0.594351      0.520976      0.428143      0.340688      0.264814
  34  13 3202.8660    3.9781  1.3312 12.6906 -0.0021     -0.511751  0.0309   0.0558   0.0528    0.1363   0.0000      0.476575   439.6994       5.25758       14.3545       3.55950     -0.566015      0.276963      -2.01451      -1.52121     -0.342065      -2.68863      0.240219      -1.86897      -1.50795      -1.19390     -0.232852     -0.215812     -0.263567   -0.00683566       1.07718       1.44416       1.58075       1.68744       1.66833       1.63475       1.60252       1.53777       1.44142       1.33007       1.20472       1.04964      0.892804      0.760977      0.626160      0.501916      0.407429      0.309266
  34  14 3359.4392    3.4773  1.9544 12.4390 -0.0012      0.901560  0.0374   0.0404   0.0659    0.0803   0.0000      0.243184   439.0752       7.51818       11.1188     0.0503987      -1.90856      0.208314      -2.22849      -2.81874      0.228942     -0.368856       2.49856     -0.268093     -0.679643      0.333242      0.700511      -1.30242      0.459786      0.154739       1.24793       1.61454       1.78763       1.93105       1.95487       1.97288       1.87840       1.82770       1.71311       1.53876       1.36481       1.18784       1.03353      0.860181      0.707417      0.588786      0.464520      0.372808
  34  15 3514.5337    2.8379  3.2679 11.6878 -0.0007      0.445947  0.0508   0.0252   0.0880    0.0588   0.0000      0.145202   439.5831       10.5964       11.6445       2.72821      -6.94495      -1.69588      -2.67081      -1.64632      -2.51333      -1.69424       2.90368     -0.791850       1.65154      0.434190      -1.55635     -0.415121      0.666170     -0.253550       1.67046       2.27151       2.51966       2.70483       2.77847       2.75013       2.69865       2.50250       2.31661       2.08623       1.89617       1.66229       1.42993       1.21809      0.998311      0.804639      0.635748      0.500537
  34  16 3668.9974    2.3096  4.6834 11.2982 -0.0005      0.562230  0.0627   0.0176   0.1133    0.0429   0.0000     0.0933587   439.4922       10.3154       15.3502       6.82926       1.88690       2.16299       2.07363      -3.43175      -4.97265     -0.624080       2.74633       5.60466      0.214421      0.841907     -0.509464       1.51261     -0.639509     -0.645697       2.02185       2.68254       3.01038       3.22299       3.31963       3.31318       3.17564       3.02468       2.77305       2.56665       2.28567       1.99849       1.72218       1.46171       1.21319      0.994512      0.785058      0.609328
  34  17 3822.3963    1.9595  6.8419 10.8948  0.0000      0.423260  0.0845   0.0128   0.1498    0.0377   0.0000     0.0693299   435.8240       16.8844       8.55124       6.53542      -7.86154     -0.519077      -8.16622      -6.56019       4.24666      -6.27392      0.193353      -4.95193      -4.33295      -1.58639       1.92614      -2.04742     -0.475407    -0.0378789       2.56779       3.50285       3.84526       4.14351       4.17469       4.26181       4.10646       3.89510       3.61195       3.30451       2.95706       2.62323       2.22272       1.92410       1.56825       1.29252       1.02017      0.810954
  34  18 3975.1302    1.6333  9.4677 10.6525 -0.0002      0.357431  0.1167   0.0095   0.2000    0.0336   0.0000     0.0615321   439.0158       8.99468       15.0417       7.10675       5.08740     -0.958592      -3.09799       6.32968       4.81995       4.27515     -0.489840      -1.99195       4.46145      0.790196      -2.00855      -3.00475       2.30528       1.97249       3.36545       4.44344       4.95195       5.28924       5.42246       5.51503       5.27012       5.02597       4.66305       4.29716       3.81024       3.34527       2.86974       2.46036       2.03755       1.65137       1.30162       1.04220
  34  19 4127.0236    1.3148 12.4076 10.5881 -0.0007      0.231876  0.1710   0.0072   0.2766    0.0294   0.0000     0.0724430   433.6886       5.58226       18.9023      -1.85349       4.82829     0.0319584      -1.10963      -3.51402      -2.01682      -11.8593      -3.73511      -3.75721     -0.186774      0.658065      -2.66939      -1.27064      0.222336     0.0916306       4.40784       5.88839       6.55082       7.05963       7.31572       7.25565       7.09643       6.72600       6.14937       5.64133       5.05644       4.47270       3.81262       3.19943       2.65094       2.14084       1.71659       1.38109
  35   4 1665.9942    0.2826  0.2484  9.9615 -0.0100       23.2907  0.0130   0.0095   0.0251    0.0305   0.0000       5.03583   440.8104      0.826042       21.7852      0.100028      -3.23676      0.776592       1.27689      -1.26447     -0.775049     -0.759194      0.122831      0.536604    0.00970318      0.616633      0.292292      0.110878     -0.101240     -0.301632      0.565605      0.796263      0.811883      0.856676      0.925801      0.927769      0.965842      0.898178      0.795546      0.631266      0.603735      0.613072      0.516731      0.465316      0.323934      0.291647      0.224079      0.183373
  35   6 2044.9358    0.7184  0.6161 10.1731  0.0001       9.34132  0.0184   0.0139   0.0361    0.0602   0.0000       1.11040   442.0369       1.08779       21.4224    -0.0770348      -1.68339     -0.592266      0.268241      -1.31349    -0.0632901       1.48478     -0.121996     -0.282262     -0.111570      0.563454      0.494215    -0.0660052     -0.191197     0.0496575      0.699988      0.898643       1.03896       1.16276       1.11534       1.07363       1.14576       1.02078      0.947787      0.881966      0.801852      0.694028      0.568395      0.496115      0.430534      0.349227      0.295693      0.226751
  35   7 2226.4982    1.0900  0.8918 10.2425 -0.0016       5.37051  0.0221   0.0178   0.0435    0.1056   0.0000      0.721847   440.3524      0.509726       21.0744       1.99875      -1.64148       1.19598       2.11831      0.140533      0.346844      0.477799      0.487225       1.14013      0.162765      -1.03752      0.105719     -0.354847     -0.639124     -0.344492      0.797489       1.03034       1.14817       1.25723       1.32571       1.31138       1.28830       1.21725       1.08296       1.00095      0.899876      0.796538      0.664861      0.556208      0.467549      0.382843      0.304650      0.242695
  35   8 2401.5259    1.5524  1.1380 10.9087 -0.0019       4.57935  0.0276   0.0235   0.0510    0.1198   0.0000      0.668908   439.9497       2.26983       22.7051       1.78558      -3.51941       1.11754    -0.0675840     -0.707657       1.41708      -1.03643       1.01152       1.82674      0.267257     -0.231542     -0.562502      0.374027    -0.0675549     -0.408979      0.969775       1.27947       1.39849       1.52135       1.49570       1.46583       1.42872       1.29442       1.26871       1.17638       1.06411       1.01632      0.896782      0.795346      0.646472      0.519681      0.414513      0.319627
  35   9 2571.9604    2.1693  1.2086 11.0868  0.0009       2.11142  0.0287   0.0307   0.0498    0.1669   0.0000      0.577698   439.2852       1.42575       21.1498       2.17558      -1.36077      -1.34540     -0.272980      -2.64065       2.35675      -1.78729     -0.419902      -1.51894      0.500570     -0.174351       1.02039     -0.707951     -0.202191     -0.188410      0.920458       1.19630       1.29253       1.39801       1.43537       1.41920       1.39418       1.36983       1.27702       1.14612       1.03769      0.899460      0.776369      0.673585      0.575575      0.452050      0.369886      0.298026
  35  10 2740.6916    2.7452  1.1753 11.9270 -0.0038       2.27813  0.0283   0.0406   0.0507    0.1417   0.0000      0.633781   441.1161       5.07151       17.9715       1.58558      -1.54775      0.416169       4.60455     -0.772902      -1.06699       1.30943       1.01059     -0.576987     -0.789420     -0.326066     -0.117139    -0.0113074     -0.623647      0.102910      0.898663       1.16297       1.28945       1.41060       1.43970       1.47184       1.43435       1.32858       1.20870       1.13377       1.02095      0.906734      0.773536      0.668151      0.540688      0.441986      0.347252      0.284203
  35  11 2906.8822    3.6408  1.0626 12.4637  0.0005      0.839894  0.0248   0.0540   0.0462    0.1272   0.0000      0.562583   440.4837       2.55753       18.4464       2.60579      -3.28341       1.49851     -0.182880     -0.326042     -0.307260      0.558973      -1.05231      0.172708      0.542910     -0.960801      0.170668     0.0596529      0.147611    -0.0420224      0.839327       1.09772       1.15813       1.32309       1.28313       1.31689       1.26457       1.25433       1.16715       1.05934      0.932534      0.813702      0.699672      0.593103      0.494318      0.412609      0.335578      0.264235
  35  12 3069.7456    4.2037  1.1180 12.8557 -0.0008       1.95180  0.0260   0.0623   0.0488    0.1294   0.0000      0.531928   441.3288       6.09610       17.5711       1.90253      -3.00542      0.557857     -0.952762      -1.97016      0.499668      0.904901       1.38580     -0.235304      0.164071      0.472889      0.776088     -0.374937     0.0918531     -0.121815      0.878750       1.17111       1.30956       1.43723       1.41958       1.45637       1.43157       1.33862       1.23688       1.13001      0.998290      0.870885      0.747502      0.635113      0.506722      0.420370      0.348828      0.273576
  35  13 3229.3609    3.8575  1.5481 12.8698  0.0002       1.30190  0.0322   0.0496   0.0598    0.0788   0.0000      0.427248   441.9504       5.71687       14.9759       1.92372      -6.61156      -1.38821      -3.15735      -1.40798       2.95514     0.0357586      0.187590      -2.75396      0.198359      0.174896      0.753309     -0.492434      0.208673      0.323593       1.02179       1.30605       1.50645       1.56380       1.63970       1.64228       1.60095       1.53179       1.44676       1.28131       1.16437       1.02465      0.869262      0.760255      0.632822      0.523657      0.416667      0.331034
  35  14 3386.8445    3.4471  2.1606 12.1973 -0.0009      0.764464  0.0382   0.0365   0.0691    0.0719   0.0000      0.247542   438.1180       8.12089       14.7254       3.76002      -4.15543       4.69233       2.16867      -1.71535     -0.851746      -3.21718       1.38718    -0.0402895     -0.537404      0.658081    -0.0653129     -0.997516      0.468901     0.0926802       1.19096       1.57275       1.71388       1.83665       1.92868       1.94011       1.86854       1.82623       1.64727       1.50616       1.34264       1.19379       1.04579      0.918156      0.749515      0.618213      0.484468      0.382675
  35  15 3543.0790    2.8025  3.4376 11.6575 -0.0006      0.742941  0.0512   0.0237   0.0899    0.0527   0.0000      0.136593   436.5088       10.9832       19.0855       3.18737      -3.46184      -1.05566      -3.88912      0.677384       2.06830      -2.36805      0.140987      -2.42631      -1.40383      -1.09152       2.11652      0.257157      0.462462    -0.0871629       1.61884       2.10513       2.34523       2.42594       2.53669       2.55107       2.52207       2.41907       2.27090       2.00093       1.82969       1.59097       1.38854       1.19984       1.00333      0.823659      0.665881      0.523312
  35  16 3698.2407    2.2521  5.0901 11.1592  0.0001      0.538898  0.0642   0.0162   0.1191    0.0414   0.0000     0.0876209   437.6931       6.80091       19.4701       7.69527      -4.55443      -5.14400       2.38483       1.17111      -1.47996      -6.02985      0.720929      0.165540      0.151093     -0.925758      0.582470      0.413576      -1.02899       1.18813       1.99269       2.60272       2.93955       3.16101       3.25993       3.26051       3.16842       3.00162       2.77763       2.52498       2.29536       2.03439       1.77392       1.50691       1.24472       1.04177      0.818141      0.657356
  35  17 3852.4878    1.8730  7.3314 10.8335 -0.0004      0.496350  0.0876   0.0119   0.1582    0.0369   0.0000     0.0683467   441.6825       8.82933       15.1955       6.86050      -6.19476       4.12033       5.51753       2.10143      -4.76545       2.04154      -3.41919       1.04043       2.18916      0.333626       1.70006      0.541135      -1.52101       1.71483       2.64849       3.43999       3.88600       4.12103       4.29220       4.27191       4.18176       3.97574       3.67288       3.40807       3.01167       2.67571       2.32266       2.03759       1.68905       1.36460       1.10638      0.873734
  35  18 4005.5920    1.5616 10.3300 10.6165 -0.0001      0.206354  0.1300   0.0086   0.2183    0.0324   0.0000     0.0634706   434.4705       21.8121       26.0230       3.25528     -0.205781       1.59441      -7.61662       1.67388     -0.592208      -8.30309      0.242061      -4.90557      -4.15922      -4.43832      -1.10349     -0.327802      0.107112     -0.341859       3.50675       4.76248       5.19949       5.65322       5.82666       5.84399       5.61721       5.46878       5.02644       4.63794       4.11937       3.65439       3.15138       2.66994       2.24669       1.83057       1.47708       1.17135
  35  19 4158.1856    1.2739 12.4349 10.5911  0.0003      0.200394  0.1739   0.0070   0.2797    0.0283   0.0000     0.0724956   440.9708       10.4522       3.30455       8.61396       3.56769     -0.363665      -4.99663      -11.5673      -12.2963       11.1943       2.67834      -1.02421      -1.02817       2.71791       3.07687       1.01376      -5.85133      -2.63929       4.39172       5.83264       6.45224       6.92032       7.23626       7.13435       7.03247       6.58188       6.22955       5.66278       5.15999       4.49643       3.91973       3.34533       2.77440       2.28607       1.86308       1.45280
  36   5 1875.5070    0.4837  0.5050  9.9240 -0.0033       12.0653  0.0177   0.0107   0.0324    0.0469   0.0000       1.72968   440.1085     -0.183705       22.3574     -0.184253      -3.52730      -1.12740      0.486078      -1.27553     0.0224298     -0.634791       1.10906      0.231474     -0.129341      0.689868      0.390952     -0.174597     0.0106822      0.328427      0.692028      0.932848      0.993196       1.08111       1.10608       1.11368       1.10729       1.09335      0.973065      0.904470      0.807032      0.717806      0.576791      0.509193      0.420701      0.360203      0.293830      0.233857
  36   6 2063.2277    0.7454  0.7469  9.9630 -0.0038       8.59124  0.0200   0.0134   0.0409    0.0767   0.0000      0.924139   440.2103       1.55266       21.6129     -0.556439      -2.27418       1.38118      0.263197      -1.43121     -0.513860      -1.37007     -0.616592     -0.117479     -0.636189      0.160786      0.345376      0.605958     -0.103206      0.322629      0.720551      0.926472       1.04747       1.16358       1.19980       1.21429       1.16135       1.09776      0.979549      0.925329      0.870991      0.766165      0.650776      0.559737      0.450281      0.350554      0.303722      0.252604
  36   7 2245.6938    1.1048  1.0172 10.3422 -0.0011       5.92645  0.0252   0.0172   0.0463    0.1007   0.0000      0.752385   442.8524       3.21114       20.8550     0.0785661      -2.46722      -1.50832     -0.819610       1.74660      0.663574      -1.75361     -0.999692    0.00945329      0.143277     -0.440511      0.153134      0.152167     -0.330495      0.250894      0.815455       1.07518       1.19907       1.29160       1.35814       1.30022       1.33643       1.23839       1.16278       1.05377      0.945925      0.853461      0.705955      0.634346      0.502717      0.429187      0.345822      0.279090
  36   8 2421.2489    1.6170  1.2405 10.7928 -0.0005       3.38149  0.0283   0.0231   0.0532    0.1222   0.0000      0.605436   440.6103       2.77079       20.9164       1.36609      -2.27336      -1.43033     -0.940838      -1.56139      -1.18537      -2.74074     -0.369681     -0.169073      0.898182     -0.159606      0.430393     0.0543840     -0.711333      0.331748      0.921574       1.18261       1.30838       1.44196       1.47113       1.51013       1.47174       1.36162       1.28372       1.15440       1.04199      0.920327      0.818752      0.674425      0.574335      0.460306      0.379627      0.308175
  36   9 2592.8846    2.2982  1.1531 11.3903 -0.0027       2.75925  0.0266   0.0333   0.0489    0.1470   0.0000      0.577409   440.2388       3.19102       20.9285       2.71121      -1.45015       1.49400     -0.204565      -2.05550      0.854478      -3.01162       1.67203      0.224044     -0.811273      0.121967   -0.00161467      0.219239     -0.315331     -0.236520      0.871646       1.15092       1.27795       1.37233       1.43106       1.45431       1.41539       1.33861       1.29295       1.16570      0.998288      0.872740      0.735939      0.648306      0.561084      0.449233      0.353467      0.286677
  36  10 2762.8889    2.9088  1.1889 12.0456 -0.0022       2.42714  0.0283   0.0419   0.0494    0.1410   0.0000      0.578195   441.2513       3.03240       18.5150       1.45501      -2.89080      -2.61219      0.701244      -1.41959      0.601696     -0.625200       1.32187      -1.00622      0.207840     -0.108649       1.33106     -0.642194      0.358120      0.167026      0.914534       1.20867       1.31656       1.40508       1.46891       1.46977       1.38262       1.35458       1.31157       1.17454       1.04519      0.923334      0.804729      0.675201      0.588533      0.470125      0.389110      0.321360
  36  11 2930.4069    3.7288  1.0850 12.3501 -0.0013       1.63783  0.0244   0.0542   0.0456    0.1445   0.0000      0.555243   440.5384       3.88776       19.3887      -1.37830      -4.32073     -0.952495     -0.170691     -0.932713      -2.46672      -1.72804     -0.404954     -0.733653      0.251934     -0.275673      0.824067      0.474037     -0.190316     -0.315510      0.806879       1.10508       1.23045       1.33632       1.37777       1.37936       1.36589       1.28746       1.22178       1.09172      0.969637      0.818310      0.714563      0.614650      0.520646      0.424851      0.338361      0.273365
  36  12 3094.3866    4.1390  1.1963 12.6910 -0.0040      0.987512  0.0272   0.0582   0.0496    0.1355   0.0000      0.559458   440.7863       8.21102       19.0113       4.19060      0.436117     -0.495711    -0.0591892      -2.77235     0.0626543     -0.902847     -0.164347      -1.03500      0.339319     0.0127393      -1.10067      -1.03440      0.226276     -0.586933      0.920798       1.22206       1.33716       1.44972       1.45138       1.45730       1.40869       1.39834       1.27717       1.16725       1.06560      0.946868      0.834285      0.682548      0.570490      0.476735      0.383643      0.312737
  36  13 3255.2232    3.8872  1.5467 12.6980 -0.0002      0.582234  0.0315   0.0480   0.0573    0.0864   0.0000      0.371022   439.4840       4.93768       14.8117       3.03483      -4.38950      0.746481      0.675263      0.981391       1.55246     -0.135296     -0.398339     -0.618762       1.82547     0.0994002      0.206721     -0.219877     -0.165566     0.0637702      0.979769       1.33586       1.45934       1.57251       1.59127       1.60247       1.56420       1.52334       1.44012       1.29310       1.17228       1.04867      0.873088      0.770893      0.619280      0.537738      0.411052      0.357353
  36  14 3413.9219    3.2613  2.2591 12.4232 -0.0021      0.834021  0.0392   0.0341   0.0728    0.0532   0.0000      0.229282   441.9157       8.36956       15.1742      0.959832      -1.66702      -2.89870      -2.17333      0.523017     -0.783407      -5.50789      -1.28131     -0.233434      -1.07765     -0.725324     -0.555942      -1.93299      0.194962     -0.219220       1.20794       1.60085       1.77536       1.88303       1.95995       1.92605       1.92398       1.81031       1.69951       1.57653       1.39362       1.29984       1.08830      0.963915      0.799558      0.670070      0.524786      0.424629
  36  15 3571.1700    2.6692  3.7332 11.5930 -0.0014      0.730998  0.0535   0.0218   0.0920    0.0493   0.0000      0.121416   435.0934       9.53192       17.7018       4.00802      -7.07440     -0.337211       4.13855      -2.53173      -2.20459      -2.64737      0.811251     -0.979357      -1.13965      -1.89996      0.728157      -1.74545     -0.807090      -1.18346       1.62361       2.17485       2.45809       2.58415       2.73461       2.65516       2.65207       2.47076       2.34324       2.13713       1.95231       1.70968       1.48779       1.28471       1.06632      0.888284      0.720779      0.573955
  36  16 3726.9783    2.2181  5.7926 10.9753  0.0003      0.487844  0.0685   0.0146   0.1258    0.0398   0.0000     0.0746186   438.8041       7.46113       14.5521       3.12994      -9.96906    0.00381566      -1.47764      -5.71139       5.40788     -0.806973      0.857048      0.498238     -0.767624      0.615960       1.58477     -0.838317     -0.566806     -0.649618       2.10807       2.77484       3.10422       3.29098       3.39413       3.39684       3.28436       3.16664       2.97432       2.69794       2.48574       2.17452       1.93454       1.64977       1.35689       1.14091      0.919705      0.740748
  36  17 3881.9580    1.7644  7.8089 10.8580 -0.0001      0.450722  0.0946   0.0109   0.1687    0.0337   0.0000     0.0683752   444.0556       10.9770       20.5498       8.49854      -3.09566      -1.25596      -3.78175      -6.94976       2.46202      0.146135      -2.21872      0.290672      -2.04276      -1.42572      0.533528      -2.02711      0.379877       2.02713       2.69090       3.61092       4.02154       4.37455       4.49194       4.51504       4.39282       4.21721       3.89700       3.58144       3.21267       2.84174       2.48018       2.12183       1.77996       1.46954       1.17494      0.948452
  36  18 4036.1538    1.4887 10.3244 10.6594  0.0004      0.357153  0.1315   0.0082   0.2241    0.0310   0.0000     0.0664665   439.1317       8.80012       24.5241       11.2536      -4.99911       6.50649       2.51457      -4.74438      0.207451       6.08438       6.58049      0.167347      0.844196      -4.51074     -0.664006       1.08081     -0.517343     -0.308752       3.48686       4.58774       5.00194       5.53719       5.69491       5.69417       5.61819       5.30171       4.97923       4.49860       4.15872       3.64971       3.16118       2.75667       2.24347       1.88858       1.54716       1.22701
  36  19 4189.6737    1.1876 13.2420 10.5609 -0.0007      0.423625  0.1953   0.0065   0.3015    0.0282   0.0000     0.0763277   449.1960       7.17597       11.3704     -0.873307       13.6589       8.32154      -1.40117       4.58763       1.65572      -9.69484       11.9079       4.81797      -1.47144     -0.242456      -1.06273      -4.87135      -2.08360      0.784960       4.73340       6.30064       7.03404       7.59248       7.85840       7.91056       7.70832       7.45129       6.82746       6.24839       5.61813       4.96307       4.34021       3.69681       3.05682       2.53615       2.06828       1.64418
  37   4 1697.6408    0.3020  0.3234  9.9706 -0.0040       16.8194  0.0137   0.0087   0.0297    0.0319   0.0000       3.88864   441.2319     0.0740999       20.7079      -1.15095      -2.72660      0.222672     -0.522925     -0.244201     -0.735512      0.198636     -0.833544      0.121486      0.452689      0.275409   0.000121638      0.310893   0.000508533    -0.0868603      0.499333      0.724916      0.794011      0.886403      0.916323      0.945946      0.884876      0.900859      0.788028      0.785391      0.625624      0.586644      0.456306      0.418495      0.333916      0.291194      0.233417      0.183205
  37   5 1892.2926    0.5225  0.4670  9.9186 -0.0014       14.0773  0.0152   0.0114   0.0297    0.0461   0.0000       1.60979   441.6191    -0.0256255       20.3071      0.887892      -3.44358     -0.711494      0.905802     -0.377711     -0.843339      0.353893      0.105179      0.669006     -0.958178     -0.125735     -0.180154      0.507024      0.141600    -0.0571501      0.534749      0.703150      0.774155      0.866049      0.858792      0.886499      0.849521      0.817173      0.736740      0.722709      0.647671      0.599035      0.517127      0.419239      0.355597      0.315881      0.251216      0.198667
  37   6 2081.2659    0.7895  0.7471 10.0512  0.0003       7.19423  0.0194   0.0136   0.0387    0.0753   0.0000      0.890801   441.5424      0.411072       20.8399     -0.851749      -3.29399     -0.455174      0.777682      0.875625      0.825167     -0.349801     -0.232561     -0.211761    -0.0683047      0.593863      0.349195     -0.227646     0.0603833     -0.100615      0.711205      0.955536       1.03428       1.08091       1.10329       1.11424       1.10664       1.02694       1.01875      0.909581      0.850238      0.721876      0.657335      0.562608      0.496110      0.403703      0.333096      0.259766
  37   7 2264.4705    1.1826  1.0166 10.2611 -0.0021       3.24992  0.0244   0.0176   0.0454    0.1224   0.0000      0.677094   440.5300       1.17186       18.9125       1.18214      -1.00306      0.878731       2.38951     -0.134370     0.0567423      0.171998     -0.905789      -1.00856      0.139742      -1.09347     0.0714897     -0.796796     -0.262006     -0.176691      0.848794       1.10246       1.21150       1.35643       1.34709       1.29307       1.26535       1.23835       1.16386       1.05777      0.977348      0.887179      0.789994      0.673915      0.579883      0.468735      0.383582      0.311271
  37   8 2440.7801    1.7095  1.1801 11.0142 -0.0024       2.83701  0.0281   0.0247   0.0494    0.1283   0.0000      0.634607   441.9083       2.13878       19.9917     -0.484890      -4.22581     -0.151278     -0.826637      -2.77867     -0.725389      0.557029    -0.0126713       1.05840     -0.273477     -0.967257      0.217786     -0.366227     0.0525424    -0.0908806      0.898059       1.16181       1.30597       1.45541       1.44897       1.42981       1.38290       1.34233       1.25021       1.16417       1.05635      0.908495      0.826805      0.729902      0.598946      0.497109      0.419894      0.335803
  37   9 2613.4365    2.3544  1.1688 11.5222 -0.0009       1.20625  0.0276   0.0332   0.0474    0.1375   0.0000      0.608871   440.9941       2.17916       19.8426      0.684256      -3.74082      0.428364     -0.247395     -0.359762      0.494394     -0.850241      0.743342      0.670749     -0.746723      -1.21528      0.163319     -0.378101     -0.714212     -0.215507      0.853219       1.10077       1.26086       1.31892       1.42154       1.41960       1.37681       1.31393       1.22252       1.11416      0.989901      0.891962      0.760959      0.672878      0.547027      0.475165      0.379470      0.312219
  37  10 2784.6635    3.0047  1.2430 12.0534  0.0009       1.61170  0.0281   0.0412   0.0494    0.1234   0.0000      0.527586   440.8155       2.55499       18.6198       2.03035      -3.35758     -0.385275      -1.25437      -1.63048       1.55648      -1.28840     -0.892212     -0.311558       1.22498     -0.390379     -0.886276       1.06733     0.0982266    -0.0437731      0.863183       1.14902       1.26354       1.36295       1.41775       1.39699       1.39733       1.31027       1.23949       1.12991       1.07271      0.925569      0.806907      0.671620      0.563917      0.464483      0.388662      0.312722
  37  11 2953.4347    3.8209  1.1743 12.3279  0.0003       1.52726  0.0263   0.0533   0.0482    0.1594   0.0000      0.584023   442.4308       4.50351       17.8415      0.613170      -3.59079      -1.30823      -1.47132      -1.54668       1.72867      -1.31457      0.342938      -1.45124      0.476537     -0.618005      0.512523     -0.199215     -0.177654      0.118816      0.835872       1.10596       1.17032       1.32169       1.36450       1.34618       1.29819       1.21214       1.17231       1.10376      0.971200      0.888526      0.764305      0.660756      0.546256      0.466972      0.373664      0.301992
  37  12 3118.6484    4.2596  1.3074 12.6163 -0.0007      0.658331  0.0275   0.0571   0.0522    0.1410   0.0000      0.453531   442.2964       6.24785       19.0907       1.66842      -2.85642     -0.185548      -1.07936     -0.323714       1.30869     -0.606391     -0.287629      0.306617      0.275387      -2.77984     -0.204175      0.120816     -0.825854     0.0294434      0.869592       1.17930       1.31113       1.40975       1.42535       1.42404       1.43903       1.37231       1.27504       1.19534       1.06489      0.924452      0.789643      0.690189      0.570904      0.475446      0.392949      0.317941
  37  13 3280.8188    3.8547  1.7188 12.5496 -0.0024       1.10217  0.0329   0.0444   0.0583    0.0876   0.0000      0.307239   440.7192       4.63824       16.6107       2.00709      -1.08978     0.0740092      0.942009      -2.29149    -0.0958224     -0.827737      -1.97503     -0.433432       2.04993    -0.0881986      -1.50193       1.00106      0.424768      0.363726       1.01960       1.30853       1.46912       1.61821       1.64300       1.61757       1.59150       1.52576       1.45773       1.31738       1.23777       1.07250      0.929596      0.798813      0.686033      0.562785      0.473294      0.369617
  37  14 3440.6218    3.1762  2.5049 12.1791 -0.0010      0.768205  0.0421   0.0303   0.0725    0.0526   0.0000      0.214815   441.6476       7.49308       14.1427     -0.798802      -5.32176      -4.64676      -2.40049     -0.298164     -0.939011     -0.628911      -1.11305     -0.608205       3.09758       1.86806     0.0166277      -1.23212     -0.812133      0.276300       1.20557       1.63775       1.79001       1.94210       2.01789       1.98796       1.97797       1.84402       1.76474       1.61353       1.49249       1.28617       1.14894      0.992727      0.849074      0.700910      0.574943      0.459864
  37  15 3598.6488    2.6150  4.1016 11.3401 -0.0003      0.467706  0.0545   0.0196   0.0954    0.0505   0.0000      0.105133   438.0183       10.5222       15.1532      -1.40880      -1.54722     -0.151072       3.84029      -1.17340      -1.31957      -1.79348     -0.617120      -1.31080       1.05220       1.72843      0.982818      -1.69469     -0.274782      0.871895       1.60595       2.13899       2.36360       2.56902       2.66517       2.62722       2.54689       2.45003       2.36544       2.18845       1.95405       1.73043       1.51440       1.32183       1.10527      0.903995      0.756194      0.614815
  37  16 3755.5649    2.1123  6.1158 11.0169 -0.0003      0.412500  0.0726   0.0136   0.1320    0.0378   0.0000     0.0706661   438.4660       10.4323       20.8865       6.60532      -2.47729     -0.424329       7.69061       1.50908       3.91690      -3.11054      -1.25570      -3.67389      -1.28127      -1.41495     -0.319391      -2.49441       1.37125     -0.436413       2.11648       2.78397       3.09518       3.37852       3.47365       3.47206       3.41036       3.24460       3.03213       2.87608       2.55458       2.28145       1.97554       1.71869       1.42810       1.20787      0.995731      0.791193
  37  17 3911.3321    1.7221  8.4274 10.8080 -0.0004      0.529208  0.1000   0.0100   0.1764    0.0328   0.0000     0.0649151   443.2049       7.05435       19.5818      -1.02833      -9.58336       3.67556       6.30792       4.15838       2.52466      -4.48015      0.484202     -0.539062       3.80113       2.53309     -0.698704      0.560317       1.46253      0.348386       2.69557       3.56009       4.00360       4.27306       4.42394       4.49387       4.35935       4.21687       3.89535       3.63401       3.25607       2.92726       2.56017       2.22439       1.88957       1.53567       1.25734       1.01624
  37  18 4066.2428    1.4677 11.9311 10.6263  0.0006      0.384703  0.1532   0.0073   0.2487    0.0296   0.0000     0.0638016   443.0818       11.6823       15.8211      -2.94602      -12.0218      -7.68208       8.42149      -3.50568      -8.09376      -5.78561       1.84118     -0.989810      -5.42201       2.27552      -1.80865      -1.42746       1.07852       1.26524       3.70747       4.92196       5.50468       5.90843       6.12273       6.15847       6.01454       5.76474       5.44794       4.99096       4.55536       4.04838       3.54123       3.02158       2.58580       2.11424       1.72487       1.40209
  37  19 4220.2824    1.2013 14.1294 10.5283  0.0013      0.489052  0.1921   0.0063   0.2953    0.0267   0.0000     0.0745108   438.2697       21.7132       29.5496       9.65574      -3.79283       4.08196       1.73211      -5.35209       2.29522      -1.66405      -6.18758       3.65994     -0.162052      -5.41046      -7.23651       1.17133      -1.92634      0.345980       4.34090       5.84264       6.54209       7.09489       7.38352       7.34734       7.19133       6.92297       6.45638       5.92175       5.33681       4.77776       4.14945       3.59603       3.01258       2.50249       2.04655       1.62252
  38   3 1501.5590    0.1960  0.1199 10.0729  0.0122       33.5030  0.0139   0.0101   0.0184    0.0248   0.0000       14.5284   441.4650      0.460424       21.6478     -0.153439      -3.99287     -0.904913      0.881617      0.733881     -0.659844     -0.478646      0.470557     -0.566184     -0.171518     -0.105210     -0.284751      0.185134    -0.0506299      0.153648      0.614696      0.610656      0.700568      0.829434      0.965547      0.771822      0.755011      0.776950      0.764588      0.707169      0.555629      0.529782      0.510777      0.413234      0.302397      0.285123      0.287624      0.221449
  38   4 1713.0759    0.3361  0.3673  9.9234 -0.0066       18.8345  0.0152   0.0090   0.0298    0.0341   0.0000       3.02843   440.9817     -0.534985       20.0664     -0.713204      -2.08843     -0.273911       1.31432      0.993767      -1.97002     -0.105880     -0.419282     0.0380423    -0.0769809      0.207314    -0.0857227     -0.145213      0.631514      0.150662      0.550397      0.697928      0.782484      0.832432      0.894844      0.929716      0.850212      0.815921      0.751747      0.720442      0.642205      0.589788      0.512467      0.462876      0.394566      0.332988      0.282779      0.224862
  38   5 1908.8745    0.5518  0.5228  9.8934 -0.0006       11.7982  0.0168   0.0113   0.0310    0.0499   0.0000       1.35961   440.7133     -0.414153       19.6857      0.411370      -4.97533      -1.57595     0.0237895      -1.04331      0.752800       1.31125      -1.39877      -1.15130      0.371323      0.246645      0.196787      0.213754    0.00217804     -0.251505      0.616980      0.752813      0.923850       1.02955      0.965342       1.05797       1.02217      0.932384      0.884997      0.825116      0.724129      0.664571      0.551634      0.493439      0.410565      0.332849      0.264624      0.218131
  38   6 2099.0630    0.8183  0.7929 10.1028 -0.0040       6.71698  0.0203   0.0138   0.0392    0.0790   0.0000      0.828934   440.4304      0.769045       20.5385     0.0555185      -3.64380      0.820300     0.0397272     -0.784326     -0.437030      -1.82910      0.990663     -0.935877     -0.996223     -0.958088      0.402190      0.210588     -0.796274     0.0808779      0.675228      0.871046      0.986982       1.09658       1.08803       1.13419       1.09226       1.04408      0.996146      0.942748      0.852705      0.733376      0.657630      0.542804      0.474419      0.391867      0.322868      0.274806
  38   7 2283.1215    1.2029  1.0387 10.5584 -0.0014       6.80635  0.0259   0.0183   0.0450    0.1029   0.0000      0.730984   442.8656      0.948594       21.4675      -1.24593     -0.908453      0.185987      0.964546     -0.317712     -0.329006      0.721087      -2.27166     0.0865546     -0.801981      0.442312     -0.349406     -0.500240    -0.0292667      0.104864      0.793803       1.10222       1.19317       1.32616       1.27771       1.33795       1.26864       1.25536       1.16711       1.08578      0.980061      0.880336      0.770006      0.674177      0.564949      0.466668      0.395599      0.311514
  38   8 2460.0287    1.7901  1.1615 11.0508 -0.0017       1.72827  0.0268   0.0255   0.0483    0.1348   0.0000      0.586668   441.3402       3.84654       20.4700      0.189802      -1.22720      0.403811       3.08069      -2.49632     -0.316450     -0.373583      0.153383       1.07273      0.160828      0.720213      0.333616     -0.479715      0.113780      0.184269      0.801293       1.03785       1.19104       1.33141       1.28630       1.33464       1.29666       1.28943       1.18639       1.08447      0.989344      0.872296      0.758583      0.663257      0.558229      0.459433      0.388916      0.307411
  38   9 2633.8750    2.4216  1.2026 11.6779 -0.0017       2.68703  0.0277   0.0339   0.0508    0.1329   0.0000      0.582861   440.4921       3.82479       19.2187       3.37241      -2.95219     -0.361575      -3.78720      0.453216     -0.147155     -0.477177      -2.15222      0.324693      0.427211     -0.350261      0.623104     -0.398219     -0.358625      0.572236      0.940327       1.31448       1.51575       1.64999       1.69399       1.65068       1.62583       1.54657       1.42014       1.31419       1.16282       1.06289      0.891166      0.750186      0.618111      0.510607      0.407891      0.331513
  38  10 2806.2110    3.1722  1.1658 12.1818 -0.0012       1.68537  0.0268   0.0444   0.0467    0.1362   0.0000      0.569553   441.1313       3.66181       16.4747     -0.482895      -3.13935      -2.31483       1.42336      -1.13962       1.16440     0.0116049     -0.311152     -0.822639     -0.143773    -0.0184158     -0.475053      0.443061     -0.355661     -0.334948      0.817222       1.08071       1.19232       1.29486       1.29559       1.34344       1.30812       1.20744       1.17356       1.07110      0.994785      0.889836      0.780372      0.669154      0.575638      0.474950      0.402343      0.312920
  38  11 2976.0342    4.0313  1.0252 12.8768 -0.0003       1.49015  0.0227   0.0589   0.0443    0.1131   0.0000      0.606216   439.2728       4.11874       18.6284       1.26483      -2.72688     0.0874675      0.655637     -0.306198     -0.624162     -0.888101      -1.03287     -0.697193      0.295940      0.133973      0.307811     -0.716181      0.434590      0.178568      0.730156      0.960046       1.08332       1.18855       1.18771       1.20193       1.22345       1.14195       1.09860       1.00126      0.905822      0.780847      0.675850      0.588317      0.501948      0.415754      0.340160      0.276731
  38  12 3142.4401    4.1928  1.3626 12.5572  0.0013      0.434307  0.0283   0.0530   0.0505    0.1257   0.0000      0.420516   440.4391       6.44245       18.2088       1.77404      -3.66014     -0.671890     -0.191366      -2.15727       1.34315      -1.59694      0.208905      -2.17720     -0.177164      0.140650     -0.101611     -0.710628     -0.375380     -0.154529      0.897126       1.17035       1.35632       1.48414       1.51881       1.50609       1.44198       1.38812       1.29331       1.19716       1.06904      0.985682      0.902522      0.769086      0.646937      0.561007      0.452089      0.358219
  38  13 3305.9081    3.7072  1.8307 12.7877 -0.0009       1.05575  0.0348   0.0418   0.0613    0.0650   0.0000      0.305492   440.0648       7.79923       18.7484       3.09848     0.0146022      -2.78612     -0.518031      0.358120      -1.78630      -1.13056      0.687700      0.327206      -1.26406      0.252794     -0.433722     0.0628369      0.177923     -0.460854      0.995217       1.32454       1.47471       1.62217       1.66994       1.66485       1.65757       1.53998       1.47701       1.37688       1.23234       1.12453      0.952738      0.839000      0.692982      0.593587      0.487554      0.395807
  38  14 3466.9865    3.0532  2.9666 11.9284 -0.0017      0.719289  0.0438   0.0263   0.0800    0.0496   0.0000      0.162758   443.0021       5.80819       15.9145       4.57207      0.923879       2.88893       2.01173      -4.06925       2.46405    -0.0477740       4.01732      -3.27577     -0.155593      -1.52802     -0.335860     -0.534207      0.541939      0.779667       1.28018       1.67982       1.86894       2.03613       2.16966       2.15080       2.13384       2.00902       1.91339       1.72091       1.59849       1.40327       1.22149       1.05265      0.892489      0.749864      0.612573      0.489857
  38  15 3626.0933    2.4824  4.4567 11.4639 -0.0004      0.543954  0.0578   0.0180   0.1023    0.0406   0.0000      0.100697   440.2441       8.82120       19.8308       4.98456      -3.46392      -2.45546      0.339737     -0.961804     -0.688107      -4.98914      -1.02938     -0.260976       1.65543       1.05736       1.79628     -0.701285      0.411468     0.0863896       1.67057       2.24407       2.47473       2.70018       2.83700       2.82182       2.73136       2.70099       2.45282       2.30528       2.05258       1.86682       1.65092       1.39804       1.18566      0.985654      0.806584      0.662340
  38  16 3783.6818    2.0596  6.5251 10.9889 -0.0007      0.366640  0.0755   0.0127   0.1393    0.0364   0.0000     0.0710571   442.9384       7.08679       16.8934       6.76906      -6.00845      -2.42276       1.75648       1.79150      -4.66659      -3.14791      -2.11131       2.04045      -4.26892      -3.75679      -1.50906      -1.24779     -0.776193      -1.49630       2.12162       2.85001       3.17373       3.46012       3.57905       3.60478       3.52491       3.40143       3.17639       2.93011       2.64334       2.37444       2.07568       1.78991       1.52034       1.28013       1.04196      0.844334
  38  17 3940.3510    1.7063  9.4839 10.7246  0.0001      0.296525  0.1112   0.0092   0.1939    0.0329   0.0000     0.0610183   441.0342       13.5782       15.9606       2.94216      -10.5067       4.38251       2.18160       1.10601      -4.43994      -2.09895       4.05566       1.55921     0.0128111     -0.255949      0.331586      -2.98134     -0.986273     -0.971270       2.87130       3.82309       4.30786       4.61566       4.81734       4.86653       4.79433       4.53549       4.26632       3.99193       3.59874       3.24347       2.80517       2.43303       2.02077       1.72092       1.42106       1.14974
  38  18 4095.7653    1.3847 11.8700 10.6323 -0.0006      0.304419  0.1556   0.0069   0.2516    0.0285   0.0000     0.0749990   435.9017       6.65599       17.1290       21.4066      -4.57608      -3.33320      -18.4359       3.14455       11.2188      -5.34542       3.07922      -7.48626      -5.09001       3.09375       2.85158      -1.90012       1.77902      0.553746       3.60717       4.84678       5.43574       5.84799       6.04373       6.12720       5.97709       5.72535       5.38868       4.93454       4.60982       4.03184       3.60898       3.07996       2.67525       2.20484       1.79997       1.44676
  39   5 1925.2700    0.5819  0.4952 10.0057 -0.0022       10.9958  0.0153   0.0120   0.0295    0.0475   0.0000       1.34968   440.4841      0.464098       21.5066      0.998804      -2.68165     -0.534783       1.38593     -0.409362      0.183354     -0.493363    -0.0325449      0.538171     -0.405921     -0.615415     -0.425681      0.291157      0.116197     0.0641862      0.564906      0.750830      0.875831      0.942840      0.939099      0.868594      0.862505      0.826202      0.733404      0.720373      0.690872      0.638835      0.564934      0.504304      0.448853      0.372622      0.298642      0.250369
  39   6 2116.6837    0.8330  0.9244 10.0642  0.0007       7.29146  0.0237   0.0131   0.0419    0.0826   0.0000      0.822898   441.3102      0.242917       20.6960     0.0860953      -1.18205      0.808168       1.64525      -1.54891     -0.132993      0.581814     -0.244933      -1.54323      -1.05753     0.0442511     -0.139567     -0.211213      0.236524      0.369159      0.705158      0.992712       1.08826       1.20696       1.20926       1.25248       1.17418       1.18175       1.08396       1.00145      0.895499      0.833621      0.714069      0.646568      0.538264      0.473210      0.384754      0.311857
  39   7 2301.3292    1.2906  1.0839 10.4571  0.0003       3.56528  0.0243   0.0185   0.0468    0.1146   0.0000      0.633098   440.4603     -0.603737       21.1178       1.05442     -0.450346      0.661306      -2.38620     0.0293731       1.58633      0.717108     -0.175512     -0.644406      0.706672     -0.304075     -0.754350     -0.484047      0.504865     -0.194717      0.754656       1.00913       1.11295       1.18987       1.22072       1.21234       1.22822       1.18145       1.12196       1.00590      0.921815      0.827355      0.742665      0.638038      0.554046      0.468785      0.383043      0.317510
  39   8 2479.2089    1.8311  1.1738 11.3692 -0.0008       2.95086  0.0272   0.0258   0.0504    0.1086   0.0000      0.631855   442.9196       2.73444       20.6502       1.70476      -1.55370      0.128653      0.857609      -1.03072      0.769762     -0.554821     0.0399006      -1.19694     -0.373315     -0.178166      0.268976      0.628850    -0.0997883      0.189840      0.776627       1.05106       1.18042       1.25390       1.27522       1.27525       1.31935       1.26299       1.20252       1.07936       1.00035      0.851806      0.746611      0.668970      0.582550      0.481270      0.401077      0.328004
  39   9 2654.0259    2.4458  1.1769 12.0511 -0.0013       3.45398  0.0275   0.0349   0.0494    0.1024   0.0000      0.690582   441.5174       1.90360       20.9656       1.03711      -4.48587     -0.394336      -1.36100     -0.810565      -1.72388       1.18187      -1.04357       1.29020       1.26778      -1.28156     -0.170719      0.143747     -0.256195     -0.268381      0.834060       1.08348       1.18179       1.26041       1.27120       1.27280       1.29797       1.22718       1.18517       1.07193      0.996404      0.897604      0.818278      0.709682      0.608084      0.494945      0.411894      0.343773
  39  10 2827.3813    3.3889  1.1348 12.1544  0.0011      0.457305  0.0246   0.0470   0.0459    0.1474   0.0000      0.566019   440.0063       3.91079       18.9629       2.07198     -0.945046       1.09809      -1.47984      -3.30605      0.889890      0.319948      -1.33780     0.0312731      -1.36081     -0.590090     -0.215071     -0.270982     -0.595159    0.00172762      0.747656      0.955682       1.04354       1.17252       1.16993       1.18826       1.19828       1.16343       1.10333      0.990923      0.905625      0.827428      0.708572      0.602572      0.530544      0.450567      0.361713      0.296375
  39  11 2998.2806    3.9253  1.2232 12.5145 -0.0016       1.15552  0.0260   0.0520   0.0473    0.1324   0.0000      0.546390   440.7006       3.57136       19.9823      0.930684      -1.09355     -0.824416      -1.19625      0.599840       3.20058      -1.25902      0.162906    -0.0519969     -0.507769      -1.05512     -0.139951     -0.567412    -0.0586631     0.0122334      0.762444      0.997617       1.13014       1.23047       1.23218       1.22627       1.23158       1.16285       1.10950       1.02840      0.965120      0.852639      0.771284      0.659189      0.573611      0.477406      0.391148      0.318055
  39  12 3165.8189    4.0409  1.3361 13.0636 -0.0031    -0.0384069  0.0298   0.0544   0.0516    0.1044   0.0000      0.519310   441.1021       5.63654       18.6537      0.417323      -1.80241       2.59124       1.48923     -0.339545      0.926814      -3.37457      0.501351     -0.719662      0.281274      0.170790      0.323000      0.703951      0.548021      0.290094      0.891078       1.14251       1.21966       1.32482       1.40967       1.44933       1.37820       1.33384       1.25733       1.14887       1.06164      0.947820      0.862897      0.741851      0.634028      0.531941      0.437585      0.359357
  39  13 3330.5341    3.6025  1.9612 12.6439 -0.0003      0.536327  0.0349   0.0387   0.0647    0.0625   0.0000      0.248084   440.4474       6.44005       17.8285       2.10378      -3.40265       2.34478      0.998520      -2.35532       1.77233      -1.77931      0.313713     -0.937864      -1.73583     -0.962778     -0.276222     -0.150627      0.366705      0.792284      0.989159       1.29940       1.44328       1.59034       1.60929       1.66753       1.63769       1.55245       1.46461       1.40667       1.24504       1.08255      0.972772      0.845302      0.717268      0.596416      0.496898      0.409338
  39  14 3493.0616    2.9275  3.0498 12.1003 -0.0008       1.16479  0.0467   0.0251   0.0814    0.0431   0.0000      0.172067   443.4478       8.77697       16.2093       1.02875       1.47304       1.64197     -0.110914      0.433922       1.52094      -1.08254      -1.69925      -2.98555      -3.27498      0.577828     -0.707769     -0.584589      -1.20012     -0.581589       1.28679       1.71168       1.88547       2.05478       2.09463       2.14907       2.14282       2.05381       1.92243       1.79132       1.63266       1.42425       1.26111       1.09161      0.927468      0.789096      0.647792      0.525541
  39  15 3653.0437    2.4224  4.9317 11.3509 -0.0003      0.394828  0.0601   0.0163   0.1081    0.0378   0.0000     0.0928893   441.9901       11.1315       16.1254       6.77650     -0.411508   -0.00568486      -2.09657    -0.0762077      0.858479     -0.633419       1.24051      -1.33784      -1.12039     -0.785739       1.25238      0.124293      0.283864     -0.345401       1.67642       2.21458       2.49057       2.64513       2.78519       2.76002       2.75275       2.64339       2.53828       2.31935       2.10037       1.89994       1.66478       1.46188       1.24273       1.05765      0.847637      0.700087
  39  16 3811.5088    2.0060  7.1468 10.8958 -0.0004      0.396171  0.0813   0.0117   0.1445    0.0359   0.0000     0.0651169   438.5869       9.74308       18.7820       7.71694      -2.18708       6.70201       6.62697      0.844584      0.496986      -1.42380       5.41757       1.66628     -0.174407      -5.21973       1.84735       1.25344      -1.43199       1.13371       2.20903       2.94990       3.28530       3.50916       3.67751       3.76684       3.68331       3.55980       3.26418       3.09900       2.78781       2.53061       2.21388       1.94845       1.64218       1.38338       1.13160      0.919560
  39  17 3968.6685    1.6025  9.3601 10.8276 -0.0016      0.209101  0.1152   0.0087   0.1993    0.0308   0.0000     0.0689971   437.1030       14.1751       17.5136      -3.70853      -1.82230      -2.38268      -6.63920      -1.27926       9.86619       4.41003      -1.82277       2.92219      -4.30617      -3.63701      -3.13516     -0.485823     -0.519066       2.24375       2.87466       3.74836       4.24004       4.53345       4.73706       4.74683       4.64388       4.51947       4.28778       3.96369       3.64043       3.23825       2.89059       2.49411       2.13885       1.80557       1.49175       1.21066
  39  18 4125.3509    1.3393 12.5829 10.6160 -0.0003      0.332242  0.1697   0.0064   0.2597    0.0279   0.0000     0.0715935   438.0350       1.80733       17.9554       13.1472       4.19001       8.79876       11.4069      -12.4323     -0.447235      -6.00399       1.70964       1.49564       2.08847       2.29439      -2.15207       2.32541      -1.21545     -0.740072       3.76848       5.00321       5.63853       6.08064       6.33950       6.37666       6.22024       6.04207       5.64988       5.23276       4.80478       4.32011       3.83934       3.29980       2.82170       2.37398       1.95193       1.58779
  40   3 1530.3348    0.2058  0.1786 10.0021 -0.0099       40.6491  0.0124   0.0087   0.0216    0.0252   0.0000       10.9811   441.6670     -0.249798       21.3243     -0.278718      -2.23560      0.484696      0.641561     0.0529754      0.239914     -0.450817      0.910601     -0.254699     -0.556118     0.0918889     0.0549019     -0.124932      0.522573    -0.0270306      0.440996      0.566258      0.710628      0.619650      0.773482      0.754099      0.769126      0.746158      0.643961      0.590562      0.554685      0.484306      0.414091      0.379370      0.346036      0.274326      0.220426      0.183517
  40   4 1743.2954    0.3646  0.3157  9.9855 -0.0021       18.3146  0.0118   0.0096   0.0248    0.0320   0.0000       3.01095   441.2650    -0.0987376       21.9972     -0.180431      -3.44415      -1.41940      -1.23899     -0.516259     -0.209177     -0.865584      0.397363     -0.465885     -0.167581      0.273835    0.00624145     -0.160170    0.00899694      0.311295      0.420357      0.547581      0.601246      0.638539      0.705037      0.721610      0.701372      0.646765      0.617877      0.586294      0.528230      0.484992      0.406822      0.383770      0.305963      0.272222      0.217516      0.177871
  40   5 1941.5039    0.5768  0.5857  9.9973 -0.0052       10.1160  0.0166   0.0111   0.0339    0.0513   0.0000       1.24567   441.5695      0.708200       21.6076     -0.510357      -2.39073     0.0991018       1.22190      0.254676     -0.422253      -1.52582     -0.894303      0.358192      0.655671     -0.376549     -0.264923     -0.596437      0.148601      0.464834      0.544648      0.720064      0.817798      0.881762      0.925159      0.904154      0.920291      0.900896      0.824324      0.787282      0.697229      0.624028      0.570088      0.479723      0.420551      0.344430      0.279955      0.240571
  40   6 2134.0782    0.9057  0.8341 10.1176 -0.0021       5.98761  0.0201   0.0144   0.0386    0.0833   0.0000      0.761871   441.3168      0.290551       21.2690      -1.26541      -3.85207      -1.37195      -1.86062     -0.499654      0.561740      -1.04896     -0.576196     -0.590210     -0.141498     -0.406617      0.447726      0.159626    -0.0430851      0.186240      0.638798      0.861729      0.943248       1.03407       1.06991       1.06690       1.07463      0.996245      0.946980      0.873639      0.810463      0.726455      0.655971      0.570449      0.486317      0.425833      0.363541      0.299588
  40   7 2319.4163    1.3618  1.0439 10.4922 -0.0015       3.13062  0.0241   0.0193   0.0440    0.1201   0.0000      0.617776   441.0973     -0.302390       21.2026      0.424405      -1.55763       2.30053       1.14796       1.67067       1.76230      -1.54393     -0.904019      0.133287      0.792366     0.0898894     -0.332264     -0.747769     -0.403753     -0.355381      0.783356       1.07272       1.14476       1.22001       1.25789       1.26832       1.26060       1.26153       1.20952       1.14934       1.01290      0.874193      0.756666      0.642814      0.559938      0.468062      0.386543      0.323821
  40   8 2498.0293    1.9065  1.2859 10.9100 -0.0007       2.57939  0.0271   0.0245   0.0491    0.1267   0.0000      0.500392   440.6355       1.39615       19.6680       2.46812      -5.16271     -0.796613     -0.982486      -2.10221    -0.0928154     -0.789514    -0.0644609     -0.927334     -0.686120     -0.445668     -0.438744    -0.0337034      0.488631   -0.00173551      0.828294       1.11647       1.30154       1.38689       1.44684       1.43826       1.41155       1.32446       1.26563       1.16295       1.06398      0.959869      0.842000      0.719389      0.604950      0.516029      0.425890      0.348559
  40   9 2673.8899    2.5756  1.2513 11.9416 -0.0018       1.67360  0.0268   0.0345   0.0490    0.1095   0.0000      0.524656   439.9584       4.75584       22.3527      0.937130      -3.17311     -0.860788      0.146324     -0.675028       1.58692      -1.56327     -0.209987     -0.718478       1.19179     -0.208791      0.173913      0.678232    -0.0628188      0.404898      0.798327       1.04038       1.14902       1.30206       1.31840       1.36154       1.33111       1.27888       1.18689       1.09404       1.01024      0.884742      0.807326      0.706162      0.604729      0.505617      0.409646      0.344158
  40  10 2848.4187    3.3206  1.1205 12.5733 -0.0036       2.07723  0.0247   0.0471   0.0481    0.1103   0.0000      0.613704   441.9357       2.61244       20.7591      0.193622     -0.986270      0.826139      0.157658      -1.72921       1.30554     -0.626793      -2.90679      -1.93633      0.155184      -2.02896    -0.0824541      0.536133     0.0826299     0.0393775      0.721486      0.934310       1.04571       1.15152       1.17092       1.19772       1.24310       1.15152       1.06550      0.978901      0.903573      0.850909      0.725250      0.625183      0.530407      0.451063      0.362883      0.301685
  40  11 3020.1587    4.0677  1.1831 12.7871 -0.0038      0.622866  0.0272   0.0561   0.0469    0.1329   0.0000      0.588586   441.3696       4.85818       20.9476       1.26115      -2.48223      0.608509       1.97905      -2.42230     -0.256471      -1.90766      -1.53031      0.666724      -1.34520      -1.31042     -0.657807      0.203708      0.138403      0.363609      0.790051       1.05675       1.19455       1.31150       1.35110       1.39254       1.34267       1.28887       1.19495       1.12667       1.01853      0.926048      0.794778      0.669080      0.585690      0.480040      0.417732      0.333896
  40  12 3188.8870    4.2220  1.4396 12.8271  0.0006       1.08577  0.0292   0.0516   0.0511    0.0985   0.0000      0.399796   441.9890       7.14079       19.7043       4.02815      -1.72865      -1.09201     -0.476778      -2.58495     0.0202610      0.432862      0.780493     -0.351751     0.0455656     -0.213402      0.342215      0.253724      -1.00578     0.0749610      0.859586       1.11137       1.24758       1.39004       1.43910       1.43050       1.38456       1.35008       1.26938       1.17381       1.08059      0.976445      0.868702      0.749121      0.631904      0.523653      0.440789      0.369240
  40  13 3354.9116    3.5513  2.1118 12.5244 -0.0002      0.930941  0.0369   0.0362   0.0636    0.0617   0.0000      0.254864   441.2185       6.79818       17.6344       3.13734      -3.55786     -0.926261       2.61053      -1.07300       1.51641      -1.31280      0.166478     -0.975084      -1.86880      -1.69647       1.71623     -0.291631     -0.569218    -0.0319242       1.03869       1.36599       1.47874       1.64820       1.72394       1.72940       1.73626       1.60954       1.55521       1.43690       1.31208       1.16962       1.03999      0.911268      0.784106      0.652634      0.548922      0.445486
  40  14 3518.4678    2.8823  3.2805 11.9021 -0.0005      0.937541  0.0464   0.0233   0.0835    0.0432   0.0000      0.152499   442.6331       8.15731       14.6524       4.22662       1.79471      -2.29135      -1.44236      -4.60475      0.671926     -0.814636       3.61648     -0.435134      -1.11378      -2.56934      0.275485      0.952218     -0.881595      0.358005       1.24659       1.63422       1.86691       1.99585       2.08277       2.09403       2.06823       2.01822       1.89221       1.75005       1.61605       1.44829       1.29026       1.11765      0.958963      0.800072      0.667543      0.548975
  40  15 3679.7327    2.3222  5.1468 11.3874 -0.0007      0.417570  0.0626   0.0153   0.1141    0.0347   0.0000     0.0947897   440.4865       8.96633       13.2805       4.36106     -0.951655       1.57342       1.54845      -4.63700     -0.245450      0.931809      0.748911      -1.24395      -1.47549       1.29929       2.35756      0.442831      -1.50997      -1.79265       1.68332       2.23855       2.54442       2.68587       2.83762       2.87479       2.84321       2.75407       2.58923       2.38834       2.16513       1.98206       1.73095       1.51942       1.29372       1.10296      0.911500      0.736930
  40  16 3839.0962    1.9171  7.3945 10.9666 -0.0009      0.250929  0.0840   0.0110   0.1516    0.0327   0.0000     0.0655596   440.1637       12.4983       21.9809       5.58853      -4.22201      -1.40451      -5.15234      -4.04022     -0.152459      -13.3332     -0.872726       4.31062      -1.60150      -2.94987     -0.181737     -0.970905      -1.51544       1.50228       2.16843       2.89783       3.26279       3.55755       3.65671       3.70192       3.64036       3.53536       3.28859       3.10675       2.83025       2.51838       2.25928       1.98573       1.71836       1.44458       1.20834      0.979334
  40  17 3997.6249    1.5662 10.0662 10.8231 -0.0010      0.496418  0.1229   0.0082   0.2114    0.0295   0.0000     0.0702179   438.4350       9.16292       11.3441       4.75091      0.901890     -0.911092      -2.54908      -9.08096      -4.60218       2.62746       2.01787      0.244965       1.24970       2.18163       2.59523       1.51793       1.77134     -0.223763       2.93718       3.94014       4.45622       4.74570       4.95962       4.95105       4.88453       4.79409       4.47074       4.20528       3.82146       3.45026       3.03673       2.69403       2.27560       1.92223       1.61256       1.33699
  41   3 1544.3699    0.2053  0.1513 10.0238 -0.0019       12.9797  0.0114   0.0084   0.0194    0.0240   0.0000       11.7688   441.6125     -0.852272       22.3249     -0.519675      -3.39815      0.294246       1.35352      0.409893     -0.744937      0.219088    -0.0893237      0.372670     -0.309734     0.0128808      0.791834      0.444683     0.0554175    -0.0811330      0.385662      0.485514      0.508445      0.549969      0.570273      0.649120      0.649731      0.653055      0.528029      0.519656      0.451254      0.416281      0.374561      0.357386      0.328921      0.283374      0.207810      0.172994
  41   4 1758.0889    0.3900  0.3418  9.9384 -0.0003       14.6131  0.0122   0.0096   0.0255    0.0333   0.0000       2.53158   440.6414      -1.06005       21.6393      0.955617      -3.36894     -0.399894     -0.332423     -0.688499      0.152694     -0.999223     0.0155651      0.272426     -0.280897      0.210035     -0.133339     -0.108496      0.249924    -0.0953336      0.401193      0.538045      0.567634      0.675037      0.705768      0.661487      0.674622      0.661792      0.641981      0.606721      0.482155      0.525542      0.433055      0.389882      0.313948      0.272024      0.238091      0.191247
  41   6 2151.2284    0.9337  0.8196 10.3025 -0.0010       5.72199  0.0201   0.0149   0.0379    0.0750   0.0000      0.785553   440.5107       1.25750       21.2809      0.739533      -1.84490      0.921687       1.07342     -0.302123     -0.260154     -0.687070       1.79721     -0.400186      0.206383    -0.0976898      0.207253     -0.277994     -0.341768      0.453485      0.593797      0.818609      0.922972       1.03213       1.04543       1.07100       1.05734       1.00289      0.950882      0.910962      0.791889      0.719015      0.640489      0.547207      0.476989      0.393569      0.343399      0.282137
  41   7 2337.2939    1.3622  1.1288 10.6441 -0.0015       3.95492  0.0252   0.0191   0.0470    0.1164   0.0000      0.642716   442.2914       2.56056       22.0293      0.128600      -1.86581      0.907989     -0.507218      -1.39168      0.368102     -0.823255     -0.833718      0.423014     -0.580597     0.0929139     -0.549785      0.335836      0.374121    -0.0147534      0.702601      0.896948       1.03867       1.10931       1.17567       1.17908       1.18531       1.13163       1.07258      0.961464      0.909749      0.807699      0.753276      0.629892      0.557597      0.485399      0.399548      0.323392
  41   8 2516.6957    2.0061  1.2417 11.0588 -0.0000       2.56386  0.0263   0.0259   0.0473    0.1262   0.0000      0.545818   441.1547       4.00699       21.7878      -1.67567      -1.98753    -0.0393005      0.671426       1.37086       1.48062      -1.78294    -0.0930441      -1.41886     -0.620758      0.939200      0.921136      0.686672      0.721968      0.103533      0.730727      0.961242       1.09399       1.18466       1.23284       1.26791       1.25937       1.16705       1.13674       1.05320      0.967297      0.881000      0.750378      0.659471      0.559891      0.473336      0.400317      0.332240
  41   9 2693.6356    2.6925  1.1218 11.9843 -0.0025       1.71753  0.0252   0.0373   0.0442    0.1231   0.0000      0.589249   440.6802       3.30804       20.4025       1.77537      -2.99976     -0.989565      0.562307      -1.60502       1.13751      -2.14745      -1.35695      0.381268    -0.0746951    -0.0564795      0.529096     -0.246902      0.184731      0.617467      0.775817       1.01730       1.15071       1.26406       1.32539       1.31330       1.30511       1.24200       1.14841       1.07831      0.963319      0.884559      0.778906      0.700164      0.593354      0.506532      0.424126      0.343339
  41  10 2869.0760    3.4214  1.0821 12.6347 -0.0025       1.12954  0.0231   0.0485   0.0456    0.1115   0.0000      0.575280   442.3997       3.47082       22.3020      -1.15383     -0.250782      -1.52448      0.551416      -3.70168     -0.945813      -1.69093    -0.0896235     -0.387220     -0.882898    -0.0619394      0.186147     -0.139260     -0.489955      0.579550      0.694361      0.890538       1.00497       1.09232       1.08831       1.12023       1.12576       1.09612       1.03500      0.949268      0.881821      0.787985      0.702155      0.629340      0.520439      0.453246      0.378021      0.309648
  41  11 3041.8054    4.2298  1.2017 12.5792  0.0009       1.15780  0.0258   0.0554   0.0449    0.1533   0.0000      0.546388   440.9382       6.17337       19.5674       2.76295      -2.42747      0.486310      -1.04217      -2.09109     -0.244377       2.08202     -0.263467     -0.761766      0.389920     -0.136916      0.431460     -0.340322     -0.398584      0.419221      0.722889      0.949813       1.05072       1.14887       1.21424       1.23585       1.19210       1.16488       1.05309       1.03811      0.953106      0.859411      0.759106      0.639487      0.557628      0.470800      0.391210      0.323567
  41  12 3211.4648    4.0150  1.6014 12.6317 -0.0006      0.450321  0.0304   0.0452   0.0525    0.0863   0.0000      0.372624   441.1529       5.24106       19.1912       3.72802      -2.50433       1.09528      0.574477      -2.64015      -1.85711      0.609793     -0.762346      -1.00432      -1.14523     -0.651190      0.113459     -0.943869     -0.251944      0.199610      0.850034       1.12980       1.24716       1.34832       1.40991       1.42270       1.43129       1.37617       1.32567       1.23152       1.11183      0.987058      0.882790      0.765692      0.653755      0.553570      0.453647      0.378055
  41  13 3378.6905    3.4807  2.2853 12.4167  0.0004      0.223670  0.0367   0.0333   0.0675    0.0571   0.0000      0.213626   441.0234       8.51451       18.2067      0.224791      -1.61554      0.196530     -0.402648     -0.453227       1.60024       2.19596      0.332962      -1.30428      0.401361     -0.580623      0.197578     -0.577221      0.145969     -0.923595       1.03693       1.37280       1.50669       1.63257       1.72260       1.68513       1.70599       1.62870       1.59690       1.45413       1.33246       1.19608       1.05803      0.932717      0.808844      0.693440      0.579506      0.475520
  41  14 3543.6417    2.8145  3.7438 11.7382 -0.0000      0.824301  0.0485   0.0207   0.0889    0.0399   0.0000      0.113920   440.7139       11.2256       17.6031       6.93225      -5.44625       3.53559      -3.74282      -1.80296       2.62197      0.170548       1.19355      0.803880      -2.77654      -1.92359      0.857099     -0.162367      -1.35225      -1.11789       1.32278       1.71605       1.94834       2.08468       2.16980       2.17852       2.15004       2.09184       1.98648       1.83015       1.72542       1.55710       1.37872       1.20006       1.04202      0.880449      0.739243      0.605046
  41  15 3706.1683    2.2606  5.4467 11.2843 -0.0004      0.622214  0.0644   0.0143   0.1165    0.0342   0.0000     0.0891841   441.7964       10.7836       15.4570       1.53454     -0.694771       1.62838     -0.390940      -1.53586       1.45629      -1.59769      -3.94399      -3.87399      -2.36841      -3.65290     -0.830152      0.381563       1.09839      0.966548       1.68593       2.24076       2.50684       2.76431       2.89156       2.91859       2.83133       2.76542       2.61132       2.44410       2.21369       1.99507       1.78554       1.56870       1.35202       1.15210      0.964283      0.789194
  41  16 3866.4821    1.8443  7.9278 10.9664 -0.0007      0.272008  0.0900   0.0100   0.1660    0.0313   0.0000     0.0718718   442.3485       9.13606       14.7958       1.27151      -1.73942      -4.82729     -0.851882      -4.68632      -3.91921       1.04473     -0.661986      -5.66781       1.41322      -1.54758       4.14799      0.680832      -1.33567       1.05112       2.24645       2.97514       3.33296       3.59432       3.73589       3.83563       3.70657       3.66774       3.48226       3.20866       2.99971       2.67405       2.36018       2.08082       1.76462       1.52159       1.27408       1.03605
  41  17 4025.3008    1.5271 11.0201 10.7770  0.0002      0.293801  0.1391   0.0074   0.2251    0.0292   0.0000     0.0705595   439.4373       13.7110       12.4038       2.68808      -15.2417      -2.20833      -4.52265      -1.16526       4.06559      -2.69114      -3.76766      -1.95339   -0.00465529      -1.90001     -0.996950      -1.84419      0.219006       1.32337       3.11600       4.13133       4.65631       4.97427       5.23074       5.25963       5.22244       5.04869       4.79243       4.43318       4.12669       3.74788       3.30238       2.92863       2.49281       2.13805       1.77637       1.45733
  42   2 1314.2338    0.1055  0.0625 10.1490  0.0300       61.1294  0.0199   0.0090   0.0169    0.0207   0.0000       75.9266   441.6137      -1.25044       20.8513     -0.210243      -4.20798     -0.465709     -0.123476     -0.295893      0.272051    0.00972573      0.315304      0.340077     -0.345016    -0.0226020   -0.00589841      0.179706     -0.170745     -0.192662      0.692988      0.786663      0.873330       1.00593       1.21200      0.944335      0.998087      0.851916       1.20398      0.685565      0.614434      0.621084      0.558289      0.515020      0.404185      0.417972      0.269371      0.352982
  42   4 1772.6773    0.4111  0.4212  9.8759 -0.0030       12.5159  0.0143   0.0093   0.0284    0.0369   0.0000       1.97600   441.3360     -0.733285       22.3627      0.305538      -4.50776      0.516861      0.583583     -0.149194     -0.902766      0.430271       1.27777       1.22911     -0.501264    -0.0327365      0.148961    -0.0186984      0.147985     -0.140142      0.473318      0.608987      0.680033      0.748403      0.818798      0.788792      0.798910      0.787325      0.745454      0.657205      0.610852      0.578073      0.538101      0.429766      0.374945      0.321519      0.267398      0.223884
[truncated: 746,131 more chars]
