# Supplementary material for: Global-Mode Analysis of Full-Disk Data from the Michelson Doppler Imager and the Helioseismic and Magnetic Imager
Source: Sol Phys. 2018 Jan 31;293(2):29. doi: 10.1007/s11207-017-1201-5 (PMC6566312; doi:10.1007/s11207-017-1201-5)
Supplement: Supplementary file 2 — (TAR 362.4 MB) [file 11207_2017_1201_MOESM2_ESM.tar › HMI/hmiv360dasym.6328]

   0  13 1957.4881    0.5806  0.4446 11.2603  0.0000       12.9337  0.0530   0.0471   0.1055    0.2657   0.0000       4.30428     0.0000       0.00000       0.00000       0.00000       0.00000       0.00000       0.00000       0.00000       0.00000       0.00000       0.00000       0.00000
   0  14 2093.4646    0.6875  0.5905 11.6222  0.0000       6.52824  0.0528   0.0528   0.1712    0.3279   0.0000       3.01622     0.0000       0.00000       0.00000       0.00000       0.00000       0.00000       0.00000       0.00000       0.00000       0.00000       0.00000       0.00000
   0  15 2228.7090    0.9872  0.8585 10.6829  0.0000       3.71663  0.0776   0.0622   0.1569    1.3202   0.0000       1.90706     0.0000       0.00000       0.00000       0.00000       0.00000       0.00000       0.00000       0.00000       0.00000       0.00000       0.00000       0.00000
   0  16 2362.8849    1.3881  0.5914 12.3042  0.0000       3.69840  0.0561   0.0977   0.1196    0.4381   0.0000       1.95386     0.0000       0.00000       0.00000       0.00000       0.00000       0.00000       0.00000       0.00000       0.00000       0.00000       0.00000       0.00000
   0  22 3168.6798    4.0427  0.9817 13.7059  0.0000       2.32259  0.0924   0.2440   0.2062    1.8762   0.0000       1.52581     0.0000       0.00000       0.00000       0.00000       0.00000       0.00000       0.00000       0.00000       0.00000       0.00000       0.00000       0.00000
   0  23 3303.5104    3.7681  1.4214  7.2149  0.0011     -0.662387  0.1039   0.2198   0.2792   98.8247   0.0000      0.862234     0.0000       0.00000       0.00000       0.00000       0.00000       0.00000       0.00000       0.00000       0.00000       0.00000       0.00000       0.00000
   0  24 3438.7993    3.3473  2.1565  6.7378  0.0000     0.0605748  0.1433   0.1655   0.3292  987.9380   0.0000      0.924961     0.0000       0.00000       0.00000       0.00000       0.00000       0.00000       0.00000       0.00000       0.00000       0.00000       0.00000       0.00000
   1  10 1612.7042    0.2065  0.1199 11.6451  0.0000       8.57593  0.0249   0.0227   0.0422    0.0534   0.0000       25.1323   439.7748      -8.12679       0.00000       0.00000       0.00000       0.00000       32.4985       15.5079       0.00000       0.00000       0.00000       0.00000
   1  11 1749.3033    0.3617  0.1803 11.4181  0.0000       22.4752  0.0241   0.0287   0.0391    0.0737   0.0000       7.61434   432.8510      -8.72729       0.00000       0.00000       0.00000       0.00000       28.6206       12.5647       0.00000       0.00000       0.00000       0.00000
   1  12 1885.1201    0.4726  0.4022 11.2469  0.0000       11.0566  0.0343   0.0250   0.0623    0.1086   0.0000       3.03986   490.0249      -18.8263       0.00000       0.00000       0.00000       0.00000       36.4955       18.2491       0.00000       0.00000       0.00000       0.00000
   1  13 2020.8426    0.6123  0.4840 11.4650  0.0000       10.8536  0.0371   0.0301   0.0712    0.1354   0.0000       2.50360   454.8282      -32.1953       0.00000       0.00000       0.00000       0.00000       42.4242       19.0692       0.00000       0.00000       0.00000       0.00000
   1  14 2156.8214    0.8419  0.6019 11.2993  0.0000       4.29767  0.0352   0.0351   0.0743    0.2559   0.0000       1.38351   419.5340       6.46065       0.00000       0.00000       0.00000       0.00000       34.2835       20.7330       0.00000       0.00000       0.00000       0.00000
   1  15 2291.9590    1.0729  0.9923 11.5295  0.0000       2.75318  0.0529   0.0402   0.1166    0.5056   0.0000       1.26030   429.9256      -30.2309       0.00000       0.00000       0.00000       0.00000       43.8628       27.7902       0.00000       0.00000       0.00000       0.00000
   1  16 2425.5778    1.4985  0.8158 12.0658  0.0000       1.36340  0.0453   0.0562   0.0869    0.4842   0.0000      0.997018   431.4814      0.600453       0.00000       0.00000       0.00000       0.00000       42.1164       23.8175       0.00000       0.00000       0.00000       0.00000
   1  17 2559.2000    2.0363  0.8326 12.0206  0.0000       3.22395  0.0403   0.0735   0.0966    0.8477   0.0000       1.05016   448.9595       17.8788       0.00000       0.00000       0.00000       0.00000       36.2240       22.4211       0.00000       0.00000       0.00000       0.00000
   1  18 2693.3860    2.5142  1.1014  4.1080  0.0000      0.615865  0.0536   0.0868   0.1163 1000.0000   0.0000      0.931821   356.0827       43.0638       0.00000       0.00000       0.00000       0.00000       44.0164       25.4919       0.00000       0.00000       0.00000       0.00000
   1  19 2828.1852    3.1812  0.9286  5.0527  0.0000       1.58482  0.0471   0.1123   0.1028 1000.0000   0.0000      0.937371   419.4228      -31.5245       0.00000       0.00000       0.00000       0.00000       42.5309       22.5123       0.00000       0.00000       0.00000       0.00000
   1  21 3098.2251    4.0200  0.9107 14.0581  0.0000       3.08228  0.0473   0.1457   0.1059    0.6573   0.0000       1.22471   482.2083      -15.6098       0.00000       0.00000       0.00000       0.00000       43.8435       24.2735       0.00000       0.00000       0.00000       0.00000
   1  22 3233.2201    3.9793  1.1814  9.1470  0.0000      0.345339  0.0568   0.1414   0.1373  110.6562   0.0000       1.00188   453.3445      0.706080       0.00000       0.00000       0.00000       0.00000       51.7225       26.5763       0.00000       0.00000       0.00000       0.00000
   1  23 3368.6965    3.5665  2.0309  3.9745  0.0000       1.09710  0.0760   0.0995   0.1827 1000.0000   0.0000      0.466531   448.8077       7.92384       0.00000       0.00000       0.00000       0.00000       63.2483       36.6346       0.00000       0.00000       0.00000       0.00000
   1  24 3504.1059    2.9428  3.0343 11.5697  0.0000    -0.0460893  0.0984   0.0746   0.2323    1.9025   0.0000      0.292936   597.4876       59.8441       0.00000       0.00000       0.00000       0.00000       81.9141       48.0692       0.00000       0.00000       0.00000       0.00000
   1  25 3640.2876    2.4046  4.1343 12.2017  0.0000      0.279723  0.1306   0.0589   0.3023    0.6216   0.0000      0.231963   511.4955       64.8110       0.00000       0.00000       0.00000       0.00000       104.030       61.8670       0.00000       0.00000       0.00000       0.00000
   1  26 3776.5568    2.1071  5.6523 11.2537  0.0000      0.112906  0.1727   0.0389   0.3375    0.8252   0.0000      0.229010   338.4580      -55.6006       0.00000       0.00000       0.00000       0.00000       126.059       73.8016       0.00000       0.00000       0.00000       0.00000
   2  10 1674.5594    0.2456  0.1183 11.6377  0.0004       24.8451  0.0170   0.0185   0.0242    0.0462   0.0000       12.5838   425.7843      -14.2519       12.1529      -1.29162       0.00000       0.00000       9.63266       8.36772       5.64150       2.24046       0.00000       0.00000
   2  11 1810.2820    0.3884  0.2393 11.4916  0.0000       10.6762  0.0177   0.0196   0.0330    0.0613   0.0000       4.07105   423.6480       1.69773       6.14081      -2.89466       0.00000       0.00000       11.1884       9.27842       5.27112       1.99390       0.00000       0.00000
   2  12 1945.8122    0.5208  0.4061 11.5038  0.0000       8.55755  0.0219   0.0211   0.0507    0.0847   0.0000       2.18363   416.4029       2.63022       16.1551      -5.21006       0.00000       0.00000       11.6817       10.9870       6.68698       2.74665       0.00000       0.00000
   2  13 2082.1304    0.7201  0.5295 11.5437 -0.0000       8.27928  0.0278   0.0248   0.0487    0.1190   0.0000       1.54594   408.9550       12.0953       9.45514     -0.497774       0.00000       0.00000       16.4814       13.3227       7.63128       2.72787       0.00000       0.00000
   2  14 2217.6551    0.9119  0.7973 11.4081  0.0000       4.58626  0.0350   0.0265   0.0671    0.2351   0.0000      0.993523   425.6384      -3.88029       11.8191       5.65119       0.00000       0.00000       17.3259       15.0091       10.1554       3.79024       0.00000       0.00000
   2  15 2352.2831    1.2798  0.7600 11.8054  0.0000       4.08298  0.0314   0.0371   0.0654    0.2780   0.0000      0.915375   428.4223       21.4937      -4.20673      -1.45094       0.00000       0.00000       17.7981       14.8924       8.07260       3.12818       0.00000       0.00000
   2  16 2485.9478    1.7370  0.9183 11.9175  0.0000       3.12755  0.0365   0.0474   0.0731    0.5531   0.0000      0.807208   444.8677    -0.0483030       6.89779      -1.36895       0.00000       0.00000       19.4861       16.1771       9.35731       3.42637       0.00000       0.00000
   2  18 2754.5575    2.7154  0.8860 12.6391  0.0000       1.76875  0.0355   0.0733   0.0673    0.6296   0.0000      0.753241   443.3843      -3.46794      -8.72975       3.12882       0.00000       0.00000       17.9735       15.1845       9.22999       3.47367       0.00000       0.00000
   2  20 3024.7343    3.9038  0.8849 12.1460  0.0000      0.972634  0.0313   0.1040   0.0723    2.1778   0.0000      0.549531   437.9596      -5.39778       3.15760       3.27002       0.00000       0.00000       17.2797       14.2115       8.57380       3.08549       0.00000       0.00000
   2  21 3159.9279    4.0646  1.0996 14.2213  0.0000       2.81837  0.0427   0.1060   0.0887    0.3952   0.0000      0.843832   384.1489      -4.96792       9.16827      -2.66536       0.00000       0.00000       22.1964       17.9203       10.2323       3.61478       0.00000       0.00000
   2  22 3295.0947    3.6549  1.5130 12.8887 -0.0035      0.938073  0.0503   0.0822   0.1024    0.9800   0.0000      0.503835   424.6642      -22.7460       19.8635       9.88325       0.00000       0.00000       25.6711       20.5577       12.7445       4.30852       0.00000       0.00000
   2  23 3430.9556    3.1751  2.1321 13.0953 -0.0045       1.24480  0.0630   0.0602   0.1206    0.3819   0.0000      0.351904   414.6752       2.22308       19.4681      -2.54743       0.00000       0.00000       31.0939       25.4599       15.0047       5.37755       0.00000       0.00000
   2  24 3566.7892    2.6792  3.0187 12.8282  0.0000      0.472507  0.0748   0.0440   0.1588    0.2334   0.0000      0.237473   434.3521       33.5818       7.84868      -15.0463       0.00000       0.00000       34.4484       30.2589       18.1405       7.16892       0.00000       0.00000
   3   9 1591.5266    0.2051  0.0877 11.5957  0.0000       1.22733  0.0099   0.0155   0.0197    0.0341   0.0000       15.7931   437.9304      -3.19393       13.1759      0.216628     -0.402888     0.0628806       4.66191       3.84556       3.29265       1.88279      0.932712      0.257057
   3  10 1729.0967    0.3128  0.1612 11.4804  0.0000       17.2925  0.0144   0.0157   0.0208    0.0473   0.0000       4.90239   433.4731      -2.25347      -1.35572      0.528259       1.26750    -0.0173479       5.86636       5.36578       4.63117       2.86040       1.34788      0.370691
   3  11 1865.3116    0.4502  0.3142 11.4668  0.0000       13.2511  0.0166   0.0175   0.0380    0.0647   0.0000       2.49310   423.7605      0.955799       4.48658    -0.0530176      -2.84690      0.405611       7.22541       6.40693       5.33189       3.35274       1.44725      0.399045
   3  12 2001.2567    0.6135  0.4334 11.4698  0.0000       10.0829  0.0205   0.0202   0.0409    0.0970   0.0000       1.52698   432.6535      -1.48261       3.52284      0.783435       1.77146     -0.192147       8.64501       8.97561       6.05173       3.44607       1.59385      0.505170
   3  13 2137.8241    0.7805  0.6494 11.4809  0.0000       6.38701  0.0250   0.0212   0.0496    0.1512   0.0000      0.988748   429.8893       9.78092       2.30675     -0.481001      -1.66008      -1.07166       10.4501       9.80856       7.29852       4.30808       1.88221      0.544053
   3  14 2273.4895    1.0552  0.7237 11.9782  0.0000       5.60207  0.0272   0.0272   0.0538    0.1482   0.0000      0.909120   443.2638       5.51836       2.32342       3.27827      -1.26901     -0.399773       10.2423       10.1953       7.25719       4.70874       1.91332      0.644264
   3  15 2407.6852    1.4671  0.8920 11.8667  0.0000       3.87148  0.0300   0.0346   0.0606    0.3079   0.0000      0.737827   432.2877       3.18830       4.85322       4.33937      -5.91752     -0.288464       10.4449       10.6366       8.01036       4.56258       2.25220      0.689916
   3  16 2541.7221    1.9560  0.9512 11.5787  0.0000       2.52525  0.0310   0.0437   0.0603    0.6784   0.0000      0.637310   437.4651      -6.36271       9.95466       4.93457      0.797350      0.144144       11.4492       10.6250       8.14636       4.85483       2.14879      0.612211
   3  17 2676.1738    2.5325  0.9630 12.1188  0.0000       2.16388  0.0300   0.0561   0.0613    0.7117   0.0000      0.633675   444.2617       14.9783      -7.91949     -0.191058      0.492406      -1.20586       10.9341       10.3473       7.97773       4.92160       2.16324      0.646297
   3  18 2811.4413    3.0278  0.8582 12.7142  0.0000      0.755614  0.0272   0.0692   0.0571    0.5445   0.0000      0.530123   443.5274       6.18792       10.8139      -1.46342       1.82509    -0.0839705       10.4257       9.97263       7.55304       4.53974       2.03828      0.617776
   3  19 2947.0260    3.4663  0.7608 14.1009  0.0000       2.93002  0.0263   0.0837   0.0512    0.2068   0.0000      0.692081   413.0390      -7.86539       6.50423      -2.72128       1.16367     -0.562431       9.73389       9.78705       7.63083       4.28090       2.19182      0.647743
   3  20 3082.2613    4.0445  0.9597 13.5346  0.0000     0.0955640  0.0300   0.0893   0.0622    0.5102   0.0000      0.576589   449.6118      -2.36514       10.1156      -8.51670      -1.97191     -0.650779       11.1278       10.7464       7.90398       4.92125       2.05835      0.652544
   3  21 3217.8362    3.7538  1.2343 14.2229  0.0000       2.34023  0.0378   0.0810   0.0830    0.2727   0.0000      0.617442   425.5689      -4.63914       8.74681      -9.46138       3.57002      0.490782       12.9524       12.5034       9.40186       5.33817       2.52663      0.738960
   3  22 3353.5289    3.4875  1.7624 12.9322  0.0000      0.734347  0.0442   0.0592   0.0896    0.4126   0.0000      0.352997   434.0322       21.5736       16.5226      -4.30347      -1.43874      0.773271       16.2670       15.1542       11.1835       6.71982       2.84666      0.830855
   3  23 3489.6265    2.9303  2.7157 12.6847  0.0000      0.840551  0.0588   0.0404   0.1088    0.2119   0.0000      0.202667   422.6497       14.4789       9.18167      -9.12537       3.31227     0.0638821       19.6923       19.1323       14.1921       8.48498       3.79160       1.16648
   3  24 3626.1428    2.5075  3.7178 12.4798  0.0017      0.347575  0.0693   0.0313   0.1409    0.1545   0.0000      0.141583   429.7993      -7.89593      -2.78519      -11.6561      -8.35401       1.41278       23.8901       22.9234       17.0651       10.0788       4.55101       1.37452
   3  25 3762.8191    2.0219  5.5657 12.1584 -0.0009      0.378982  0.0940   0.0210   0.1839    0.1030   0.0000     0.0957542   433.2146      -12.7196      -11.4691       2.36848     -0.557572      -1.12845       31.1961       29.9536       22.4585       13.3140       6.00757       1.80089
   4   9 1640.9399    0.2362  0.1483 11.6030  0.0000       12.0649  0.0153   0.0121   0.0204    0.0331   0.0000       7.95799   432.3050      -5.54902       11.9909       2.01539      -1.81992     -0.563358       5.05274       5.41406       3.59204       3.34883       1.94560      0.837766
   4  10 1778.0444    0.3492  0.2221 11.4098 -0.0002       18.8263  0.0120   0.0138   0.0257    0.0443   0.0000       3.19510   430.3680      -2.75956       2.15346      -2.48466      -1.85573    -0.0443456       4.32366       4.43408       3.56099       2.57114       1.52981      0.709058
   4  11 1914.7599    0.4821  0.3424 11.4905  0.0000       9.74559  0.0151   0.0154   0.0319    0.0542   0.0000       1.81188   433.9235       3.97128       15.0373       1.15184      -3.27479     -0.728409       5.35296       5.43209       4.61007       3.04969       1.63586      0.945593
   4  12 2051.7569    0.6334  0.4824 11.5805  0.0004       9.31761  0.0206   0.0171   0.0373    0.0752   0.0000       1.29811   427.8059       5.33865       7.15384       3.45507      0.163257      -1.25279       6.60749       6.11021       5.24686       4.20367       2.50688       1.20351
   4  13 2188.4037    0.8923  0.6050 11.7380  0.0000       4.73675  0.0223   0.0208   0.0384    0.1150   0.0000      0.893362   436.6180      -6.93572       12.2590      0.640094      -2.51130     0.0211334       6.98718       7.16922       5.96494       4.13067       2.38504       1.19690
   4  14 2324.1979    1.1810  0.8604 11.7967  0.0000       3.93053  0.0274   0.0251   0.0530    0.2234   0.0000      0.695664   432.7712       4.24348      -5.88362      -8.89342      -3.94292      -1.20954       7.88095       8.18743       6.93557       4.88455       2.90084       1.43930
   4  16 2593.1313    2.0576  0.8922 12.7300  0.0000       2.71554  0.0274   0.0434   0.0550    0.3419   0.0000      0.628244   409.6977      -8.53467       17.2081     -0.409328      -3.25374      -2.75893       7.45462       8.22139       6.62631       5.03470       2.89916       1.49435
   4  17 2728.4630    2.7579  0.8208 12.8850  0.0003       2.30661  0.0258   0.0588   0.0493    0.4412   0.0000      0.649656   441.5772       19.5709       9.98361       1.99098      0.845518    -0.0685656       7.79456       8.41434       6.77214       4.51419       2.57582       1.28433
   4  18 2864.1922    3.4027  0.8356 13.1753  0.0000      0.412329  0.0240   0.0719   0.0502    0.4511   0.0000      0.573597   425.3413      -2.53838       8.65021      -3.94324     -0.415625      -3.89472       7.09839       7.24251       6.05261       4.30984       2.56768       1.21882
   4  19 3000.1363    3.9788  0.7546 13.7866  0.0000       1.79628  0.0221   0.0860   0.0445    0.3148   0.0000      0.535516   435.5371       4.27682       16.7576      -2.44330     -0.991271      -1.94850       6.84557       7.24567       5.91485       4.13167       2.19063       1.24517
   4  21 3271.7317    3.7357  1.3714 13.8555  0.0000      0.859513  0.0363   0.0669   0.0713    0.3007   0.0000      0.443304   438.9222      -4.88604      -13.4096       2.87438      -1.30820     -0.927756       9.58401       9.86633       8.12053       6.06399       3.70746       1.66307
   4  22 3408.0658    3.2675  2.0217 13.5602  0.0004      0.590376  0.0449   0.0486   0.0874    0.1793   0.0000      0.290219   439.5906     -0.261992      -1.08396      -4.88510       5.68368      -4.24618       11.4883       11.9542       10.1275       7.33842       4.33251       2.17280
   4  23 3544.7319    2.6838  3.0792 13.0285  0.0000      0.485040  0.0570   0.0334   0.1131    0.1332   0.0000      0.159962   444.0858       11.3807      -5.23290       5.62983       1.83671     -0.955832       14.6150       15.6610       13.0945       8.97854       5.24248       2.67325
   4  24 3681.8144    2.2649  4.1886 12.4645  0.0000      0.649423  0.0684   0.0248   0.1329    0.1244   0.0000      0.106025   463.5203       24.8513      -2.38561      -2.14170       13.8418      -4.12183       17.3528       18.8087       15.4873       10.8418       6.44029       3.15534
   4  25 3819.0057    1.9276  5.8782 12.1913  0.0008      0.560389  0.0864   0.0185   0.1651    0.0910   0.0000     0.0815892   496.8389      -46.4915      -9.36069       19.2914       11.9604      -3.45143       21.3106       22.8844       19.1689       13.7708       8.12758       4.09238
   4  26 3956.1435    1.6032  7.7488 12.1156  0.0014      0.174660  0.1124   0.0151   0.2128    0.0669   0.0000     0.0704485   449.5125      -30.8490      -2.38424      -2.32494      -10.3471      -5.91964       26.5083       28.7633       24.1924       16.8829       10.2490       4.97982
   5   9 1685.8623    0.2680  0.1863 11.5268  0.0000       16.5238  0.0113   0.0108   0.0229    0.0326   0.0000       5.22647   429.1190      0.875053       7.06371      -2.79260     -0.836353     -0.141798       2.96777       2.91410       3.01807       2.15938       1.50928      0.904445
   5  10 1823.4086    0.3760  0.2955 11.4597  0.0000       15.2270  0.0135   0.0116   0.0266    0.0417   0.0000       2.45146   437.5362    0.00803088       9.92040      -2.44156      -2.42246      0.725519       3.27345       3.77801       3.49233       2.80631       1.66101       1.15532
   5  11 1960.6072    0.5535  0.3643 11.4935  0.0000       10.3671  0.0141   0.0151   0.0272    0.0533   0.0000       1.35794   441.4277       2.53916       6.01498      -4.59439      -2.02300      0.707766       3.86279       4.36158       3.73172       2.84604       1.95710       1.12281
   5  12 2098.5500    0.7069  0.5929 11.5465  0.0000       8.54080  0.0192   0.0158   0.0374    0.0764   0.0000      0.939466   438.8222       4.46589       2.59854      -4.49883       3.99438       2.72257       4.70760       5.28221       4.55619       3.61021       2.43515       1.41294
   5  13 2235.4522    0.9548  0.6600 11.8959  0.0000       4.96120  0.0195   0.0200   0.0408    0.0971   0.0000      0.729463   434.6112       5.15198       5.33878       7.59713      -1.96448      0.367065       4.99441       5.44247       4.71200       3.81434       2.49154       1.46757
   5  14 2371.1289    1.3617  0.8321 12.1170  0.0000       2.87075  0.0227   0.0258   0.0457    0.1419   0.0000      0.628713   428.7615       1.66101       3.20504      0.589128      -4.93660      -1.09609       5.40840       5.59697       5.16934       3.98384       2.75405       1.63737
   5  15 2506.0774    1.7892  0.8476 12.5038  0.0000       1.84681  0.0233   0.0328   0.0436    0.1679   0.0000      0.527204   435.0667      -6.85707       4.45568     -0.745430      0.128842      -1.63636       5.65940       6.07877       5.41125       4.13990       2.80684       1.63807
   5  16 2641.2740    2.2691  0.8915 12.8123  0.0000       3.10714  0.0236   0.0415   0.0457    0.2199   0.0000      0.531683   438.0332       5.67046       8.82660     0.0286074       3.27554      -2.99149       5.44022       5.80148       5.01664       4.22287       2.92479       1.74232
   5  17 2777.3651    2.8272  0.9204 12.8386  0.0000       2.06380  0.0234   0.0503   0.0477    0.3585   0.0000      0.519128   431.5489       2.31216       6.27558      0.685224      -1.05527     0.0712323       5.63078       6.25205       5.50510       4.12743       2.77606       1.63418
   5  18 2913.7578    3.5031  0.7923 14.0103  0.0000       2.01933  0.0226   0.0674   0.0436    0.2124   0.0000      0.608552   434.4205       12.5750       1.50295      -1.59521      -5.42352      -1.41728       5.59532       5.94375       5.26219       4.13098       2.75432       1.67616
   5  19 3049.9315    4.1115  0.8976 13.0464  0.0000      0.884821  0.0249   0.0773   0.0458    0.9250   0.0000      0.552310   439.3225      0.424724       5.90300       1.52062      -2.08197      -2.37014       5.49850       6.28271       5.39336       4.43745       2.79365       1.74945
   5  20 3186.2401    4.1298  1.2035  3.1024  0.0000      0.597329  0.0318   0.0757   0.0592 1000.0000   0.0000      0.459195   434.4289       9.05204       14.2109      -5.02694       1.86461      -1.02087       6.51694       7.47843       6.31824       5.17349       3.58319       2.11280
   5  21 3322.6180    3.5467  1.6017 13.7332  0.0000      0.670475  0.0363   0.0564   0.0771    0.2971   0.0000      0.325548   437.1414       8.95754     -0.488960      -1.23879       3.33522      0.149763       7.68746       8.67375       7.58064       6.09302       4.06769       2.45059
   5  22 3459.5683    2.9926  2.2722 13.5507  0.0000      0.977583  0.0469   0.0414   0.0886    0.1713   0.0000      0.227478   433.5316       1.87112       1.28896       14.7453     -0.207858     -0.391956       9.53930       10.7784       9.29999       7.65979       5.27845       3.13999
   5  23 3596.7251    2.5509  3.5680 12.5898  0.0000      0.564449  0.0576   0.0273   0.1078    0.1590   0.0000      0.119175   438.2371       10.5800       1.09476     -0.941742      -12.4601       1.26288       11.9616       13.3887       12.0009       9.39522       6.36699       3.79466
   5  24 3734.2627    2.1390  5.0380 12.2071  0.0000      0.586734  0.0714   0.0194   0.1355    0.1046   0.0000     0.0755053   452.2735       1.34512      -4.11395       6.54191      0.926005      -4.66340       14.2788       15.9869       14.7003       11.6566       7.66176       4.72743
   5  25 3872.1127    1.7540  6.7450 12.0518  0.0000      0.477147  0.0882   0.0143   0.1684    0.0649   0.0000     0.0614657   403.8560      -4.37118      -22.3071       2.63137      -2.64383      -4.04618       17.3667       19.9944       17.8398       14.0173       9.62177       5.81181
   5  26 4009.9040    1.5109  9.1041 11.8681  0.0000      0.274174  0.1111   0.0115   0.2154    0.0495   0.0000     0.0506244   460.9727       48.3095       19.1632      -1.88396       17.6397      -4.01110       21.2178       24.7081       21.8351       17.3186       11.5383       6.95390
   6   7 1443.7627    0.1246  0.0416 11.6385  0.0000       32.2914  0.0065   0.0100   0.0103    0.0240   0.0000       47.0857   430.8474      -2.69468       9.24596      0.188218     -0.733116     -0.109209       1.63488       1.59841       1.13029       1.20922       1.01744      0.674985
   6   8 1587.4709    0.2030  0.0895 11.5287  0.0000       28.1371  0.0077   0.0106   0.0133    0.0277   0.0000       11.2140   437.2674      0.839425       9.87106      -3.05647     -0.444659     -0.711631       1.93391       2.26342       2.14627       1.59597       1.09826      0.762344
   6   9 1727.7744    0.3017  0.1748 11.5203  0.0000       18.7157  0.0090   0.0110   0.0182    0.0319   0.0000       4.07532   437.8667      -2.65116       7.00790       1.94702     -0.782460     -0.223519       2.15866       2.38703       2.39025       1.78463       1.30678      0.898966
   6  10 1866.1646    0.4176  0.2849 11.4648  0.0000       15.3897  0.0111   0.0120   0.0244    0.0403   0.0000       2.08934   434.1550      -2.83179       5.69324      -3.36009      -1.85077       1.07333       2.62751       2.96942       2.71312       2.21485       1.63139       1.08716
   6  11 2004.1063    0.5851  0.4525 11.4590  0.0000       7.91398  0.0158   0.0133   0.0288    0.0575   0.0000       1.06190   437.8937       5.24494       11.0826       2.20973       2.34551      -3.03438       3.50332       3.73276       3.19741       2.93342       2.36960       1.69752
   6  12 2142.5713    0.8279  0.6033 11.5017  0.0000       6.12797  0.0167   0.0164   0.0352    0.0849   0.0000      0.688820   440.9605      -9.45958       11.5461       2.72445      -3.34686       1.39441       3.46528       3.94584       3.64463       3.03514       2.25150       1.54701
   6  13 2279.9202    1.1165  0.7474 11.6988  0.0000       5.12550  0.0188   0.0201   0.0381    0.1148   0.0000      0.549733   440.7927      -3.94968       18.9870      0.565706       3.09200      -2.55617       3.84182       4.27462       3.92364       3.33111       2.52676       1.70151
   6  14 2415.6052    1.4606  0.8850 12.2812  0.0000       3.88343  0.0216   0.0250   0.0443    0.1315   0.0000      0.559637   433.9588      -4.06688       10.2306      -2.83469     -0.306232      -1.81015       4.21625       4.94544       4.34790       3.77819       2.65656       1.79346
   6  15 2551.0899    1.8878  0.9008 13.0126  0.0000       1.82523  0.0230   0.0319   0.0440    0.1200   0.0000      0.526209   447.3922       3.37565       6.00574      0.129348       2.05282     -0.300223       4.69244       5.27836       4.63970       3.91843       2.96730       2.00459
   6  16 2687.1466    2.4380  0.9238 13.1882  0.0000       2.49407  0.0227   0.0401   0.0432    0.1482   0.0000      0.511308   432.0700      -1.47326       12.3148       4.70776      0.771837      -1.70889       4.47489       5.00197       4.76586       3.76185       2.82752       1.79666
   6  17 2823.7204    3.0738  0.8635 13.4832  0.0000       1.19891  0.0209   0.0515   0.0410    0.1697   0.0000      0.508792   440.0111      -4.72360       8.05419      0.520547       3.08218      -3.29096       4.00352       4.43405       4.23422       3.46291       2.63467       1.75065
   6  18 2960.6481    3.7343  0.7643 14.1216  0.0000       1.07403  0.0183   0.0667   0.0386    0.1442   0.0000      0.444910   435.2291      -1.42276       5.24545       3.36517       1.20615      -2.29877       3.99727       4.51769       4.08250       3.40379       2.46491       1.59432
   6  19 3097.3121    3.9167  0.9753 14.3255  0.0000       2.02296  0.0236   0.0645   0.0456    0.1657   0.0000      0.504470   436.8025       7.05867       12.0232      -1.25057      -4.45191      -1.61022       4.59244       5.25328       4.82564       3.94629       2.91605       1.88289
   6  20 3233.9889    3.7786  1.3099 14.0586  0.0000      0.889501  0.0301   0.0589   0.0562    0.2257   0.0000      0.461459   432.4513       11.3710       13.3338     -0.598655      -4.81302      -1.80825       5.29605       6.14742       5.47659       4.74242       3.47625       2.28433
   6  21 3371.0452    3.3706  1.8105 13.7922  0.0000      0.789641  0.0373   0.0441   0.0685    0.1643   0.0000      0.295639   440.4358     0.0509017      -5.11667       6.99209      0.228032      -1.92127       6.46459       7.38337       6.89110       5.70298       4.31866       2.94467
   6  22 3508.3560    2.8492  2.7739 13.0008  0.0000      0.680239  0.0478   0.0304   0.0877    0.1462   0.0000      0.159168   438.4380       12.3668     -0.599110      0.474142       2.25215      0.328805       8.15524       9.71586       8.63743       7.39969       5.47199       3.69580
   6  23 3646.1390    2.3934  3.8428 12.6763  0.0000      0.440533  0.0573   0.0219   0.1067    0.0960   0.0000      0.101942   441.4492       10.6539       27.7628       10.0386      -8.93398      -7.50269       9.68915       11.5601       10.7682       8.75906       6.63109       4.39297
   6  24 3784.0768    1.9700  5.7920 12.3212 -0.0002      0.473923  0.0742   0.0156   0.1395    0.0642   0.0000     0.0631589   445.1581       25.1908       13.4408      -21.0083      -9.64957       2.96919       12.4573       14.6126       13.7098       11.5546       8.38776       5.61871
   6  25 3922.4137    1.7299  8.0419 11.8524  0.0000      0.387006  0.0912   0.0117   0.1703    0.0517   0.0000     0.0455452   445.0031     -0.886368      -5.25359      -21.0435      -16.1309    -0.0693357       14.7304       17.4868       16.2670       13.7051       10.0155       6.64688
   6  26 4060.5493    1.4101  9.9582 11.8231  0.0000      0.152220  0.1137   0.0096   0.2136    0.0390   0.0000     0.0440252   449.6019       25.0306       21.3300      -22.8990      0.354350       12.8710       17.8311       21.5479       19.6433       16.6688       12.1517       8.20728
   6  27 4199.0032    1.2053 12.4958 11.7582 -0.0008     0.0227740  0.1461   0.0084   0.2764    0.0341   0.0000     0.0437607   395.8943       3.33408       35.0303      -16.0617      -22.7527      -20.0020       21.4369       25.5433       23.8665       19.9234       14.8302       9.99016
   6  28 4337.5319    1.0220 15.5158 11.6698  0.0000     -0.104243  0.2011   0.0075   0.3529    0.0323   0.0000     0.0479430   421.3139       27.0979      -17.1733      -45.5167       3.39121       11.9729       26.5004       31.6486       29.8748       24.9229       18.3660       12.3012
   7   8 1627.5416    0.2105  0.1234 11.5738  0.0000       28.9915  0.0090   0.0089   0.0148    0.0272   0.0000       8.77148   435.7072      -1.53016       13.5862     -0.467698      0.628926       1.86528       1.95806       2.28619       2.28336       1.86933       1.32060      0.881911
   7   9 1767.7032    0.3316  0.2326 11.5103  0.0000       14.1518  0.0102   0.0100   0.0205    0.0324   0.0000       2.70449   434.5951      -4.44132       8.50886      0.446754    -0.0471909      -1.21379       2.03125       2.40249       2.06928       1.88197       1.59928       1.09787
   7  10 1906.8834    0.4927  0.3505 11.5661  0.0000       11.3704  0.0118   0.0120   0.0249    0.0411   0.0000       1.43618   436.6726      0.697074       8.00308       2.07364      -2.19487     -0.770063       2.35902       2.74542       2.67150       2.22059       1.68172       1.31198
   7  11 2045.9106    0.6640  0.4900 11.4814  0.0000       7.05196  0.0135   0.0136   0.0293    0.0599   0.0000      0.855597   438.4824     -0.640171       10.7480      0.177621       1.70702       1.30862       2.61753       3.04362       2.84962       2.47285       1.92024       1.43453
   7  12 2184.6052    0.8778  0.6505 11.6614  0.0000       5.26754  0.0164   0.0157   0.0336    0.0826   0.0000      0.630614   433.5425     -0.686606       11.9312       5.71186      -6.04932      -2.14457       2.98702       3.52099       3.32812       2.91058       2.25936       1.53341
   7  13 2322.1917    1.1763  0.7752 12.0790  0.0000       3.70369  0.0191   0.0195   0.0368    0.0981   0.0000      0.564057   440.8380      0.274398       7.24238      -1.57493     -0.122363      0.842151       3.40237       3.69346       3.60136       3.18995       2.48717       1.81640
   7  14 2458.2479    1.6001  0.8893 12.4129  0.0000       3.30133  0.0200   0.0249   0.0409    0.1226   0.0000      0.497578   440.1317      -9.16344       4.12397       5.25664       3.10456      -1.66301       3.49961       3.99248       3.85347       3.34876       2.54009       1.84091
   7  15 2594.2920    2.0667  0.9046 12.8511  0.0000       2.10725  0.0201   0.0320   0.0407    0.1338   0.0000      0.468746   440.9010       4.90243       14.3553      -2.02095      -1.03744      -1.66369       3.50279       4.09273       3.77544       3.36748       2.54174       1.86081
   7  16 2731.1951    2.6056  0.8821 13.2714  0.0000       2.58684  0.0193   0.0404   0.0397    0.1371   0.0000      0.448629   435.5194       7.17821       7.04161      -7.48392      -3.01085     -0.191275       3.33230       3.76657       3.51063       3.13374       2.48344       1.81756
   7  17 2868.3562    3.2985  0.8021 13.8079  0.0000       2.72424  0.0180   0.0530   0.0368    0.1240   0.0000      0.475922   438.8460      0.879684       7.08851      -2.62772      -4.10070      0.753503       3.17770       3.80180       3.53175       2.97788       2.31362       1.70050
   7  18 3005.6735    3.9212  0.8275 14.0774  0.0000       1.37639  0.0185   0.0623   0.0370    0.1462   0.0000      0.491010   437.4581       7.46925       10.0078      -2.87257      0.149450      -1.64009       3.35615       3.96045       3.66876       3.16108       2.38197       1.75942
   7  19 3142.7308    4.0645  0.9363 14.4878  0.0000      0.511785  0.0206   0.0634   0.0418    0.1267   0.0000      0.459900   436.9803       4.75758      -4.61431      -6.23545      0.218869      -6.58889       3.57727       4.40355       4.07533       3.35305       2.72691       1.82014
   7  20 3279.8645    3.6309  1.4238 14.1697  0.0000       1.00224  0.0301   0.0484   0.0530    0.1276   0.0000      0.343732   439.2276       6.65447       5.98778      -2.35780      -4.39945      -4.22888       4.68396       5.39874       5.00111       4.49677       3.46897       2.46565
   7  21 3417.5387    3.1746  2.0175 13.5864  0.0000      0.859749  0.0353   0.0362   0.0637    0.1145   0.0000      0.230225   437.7545       14.0634       17.8923      -2.56986      -3.42393      -2.36033       5.43941       6.31805       6.02723       5.08940       4.12479       2.98545
   7  22 3555.3834    2.7114  3.0618 12.9241 -0.0002      0.531156  0.0440   0.0249   0.0827    0.1027   0.0000      0.130272   450.3632       9.93396       13.0927       5.56427      -7.51479      -7.83604       6.61712       7.85501       7.45874       6.60876       5.05911       3.59405
   7  23 3693.6497    2.2560  4.4676 12.5006 -0.0001      0.548354  0.0581   0.0178   0.1046    0.0773   0.0000     0.0800857   427.4137      -5.62160       3.73982       5.21678       2.64113      -8.96893       8.45027       10.0744       9.79014       8.47904       6.55298       4.72013
   7  24 3832.0240    1.9115  6.3051 12.0778  0.0004      0.384272  0.0725   0.0130   0.1335    0.0576   0.0000     0.0551713   432.5690       27.0945       4.64585      -3.40924       9.51187      -14.0395       10.5239       12.6792       11.8967       10.5421       8.11118       5.87110
   7  25 3970.6380    1.6092  8.6146 11.9364  0.0000      0.279479  0.0910   0.0102   0.1724    0.0405   0.0000     0.0420058   435.6959       30.1640       24.7743      -13.4283     -0.747805      -1.46089       12.6769       15.4280       14.7458       12.9111       10.0865       7.22623
   7  26 4109.3945    1.3620 11.0488 11.7969  0.0000     0.0848592  0.1152   0.0085   0.2167    0.0330   0.0000     0.0380056   412.0568       5.25728      -7.26405      -18.1037       21.2663       7.88805       15.5907       18.8480       17.7038       15.6864       12.4215       8.84027
   7  27 4248.6023    1.1349 13.6976 11.7498  0.0001   -0.00645804  0.1524   0.0074   0.2820    0.0291   0.0000     0.0414622   448.2872      -19.3191      -19.6440       13.4834      -16.5610       20.4778       18.6694       22.5324       21.9284       19.2402       14.7625       10.8020
   7  28 4387.1047    0.9477 16.4781 11.7329 -0.0001     -0.257314  0.2094   0.0067   0.3657    0.0267   0.0000     0.0469205   449.1476       9.96153       23.4291      -33.9061       25.4887      -15.5784       23.4560       28.9226       27.6247       24.0517       18.9235       13.6002
   8   8 1665.7707    0.2524  0.1427 11.5265  0.0000       27.3655  0.0071   0.0094   0.0160    0.0265   0.0000       5.74838   434.9298     -0.128213       8.83812       2.05478     -0.932116      0.635938       1.17966       1.38524       1.25595       1.22564      0.983163      0.847270
   8   9 1806.2431    0.3632  0.2559 11.5081  0.0000       14.0067  0.0096   0.0098   0.0204    0.0323   0.0000       2.25155   436.6280    -0.0711903       11.6866      -1.10903      -3.19003      0.575290       1.67893       1.84723       1.77688       1.67117       1.41147       1.06811
   8  10 1946.1314    0.5114  0.4325 11.4814  0.0000       10.2574  0.0128   0.0107   0.0265    0.0451   0.0000       1.14580   435.2584       1.45123       9.37624      0.529072      -1.57226      0.551099       2.22335       2.61116       2.57758       2.31742       1.82063       1.35642
   8  11 2086.2300    0.7012  0.5314 11.6046  0.0000       8.67160  0.0135   0.0131   0.0291    0.0558   0.0000      0.791818   438.2785      -4.09721       9.41723      -3.94260     -0.693618      0.952079       2.14549       2.47078       2.51337       2.29409       1.77341       1.45374
   8  12 2225.2405    0.9646  0.6396 11.7788  0.0000       5.58918  0.0150   0.0163   0.0309    0.0748   0.0000      0.595960   438.7492       1.34358       9.60929       1.38023     -0.740459     -0.851578       2.42788       2.83855       2.68578       2.46637       1.98504       1.59821
   8  13 2362.9703    1.3395  0.8066 12.1456  0.0000       3.72088  0.0178   0.0205   0.0352    0.0999   0.0000      0.503314   437.9715       3.88808       10.2341      -1.89124      0.310703      -2.49000       2.78022       3.19668       3.03887       2.81264       2.31602       1.75852
   8  14 2499.5283    1.7165  0.8350 12.8746  0.0000       2.65693  0.0183   0.0263   0.0367    0.0899   0.0000      0.487474   444.8308       3.62885       17.8540       4.16739      -6.85984     0.0838347       2.73328       3.33764       3.14845       2.86286       2.33791       1.80646
   8  15 2636.1892    2.2998  0.9021 13.0905 -0.0004       2.55493  0.0193   0.0332   0.0369    0.1154   0.0000      0.437938   439.9658       2.68893       12.2909       2.78821      -1.87717     -0.311734       2.97046       3.27018       3.14456       2.95157       2.42285       1.88051
   8  16 2773.8037    2.9169  0.8215 13.5537  0.0000       2.35585  0.0168   0.0439   0.0351    0.1148   0.0000      0.443551   435.4545       3.59405       12.4689      -5.53300      -1.92574      0.451663       2.65397       2.99803       2.96863       2.66383       2.18055       1.67489
   8  17 2911.5623    3.4120  0.8260 14.1203  0.0000       1.39590  0.0176   0.0511   0.0349    0.1040   0.0000      0.459852   436.0875      -4.54718       5.59286       1.83344   -0.00966194      -4.31209       2.72271       3.18982       3.12609       2.81554       2.28753       1.68449
   8  18 3049.1315    4.0194  0.8479 14.4024  0.0000       1.25538  0.0184   0.0596   0.0345    0.1135   0.0000      0.482779   435.1442       8.47954       10.8528      -3.66676      -1.69448      -2.12615       2.84691       3.28146       3.24478       2.96283       2.33346       1.75159
   8  19 3186.7517    3.9268  1.0320 14.6895  0.0000      0.459608  0.0218   0.0562   0.0429    0.1074   0.0000      0.448549   433.2454      0.565455       5.36231      0.583849      -2.12932      -5.69499       3.22020       3.68251       3.68378       3.25931       2.64916       2.10551
   8  20 3324.4214    3.5188  1.4431 14.2743  0.0000       1.08395  0.0287   0.0433   0.0501    0.0966   0.0000      0.333529   435.4956       5.18176       11.3604       1.53051      -3.71533      -5.52748       3.91115       4.55436       4.56501       3.97486       3.33540       2.52929
   8  21 3462.4505    3.0173  2.2531 13.4960  0.0000      0.477754  0.0350   0.0302   0.0642    0.0827   0.0000      0.188465   435.3677       3.33207       12.6926       2.55199      -4.65298      -1.08401       4.80806       5.69963       5.52794       4.96239       4.03666       3.09298
   8  22 3600.9533    2.4681  3.6513 12.8423  0.0000      0.465470  0.0476   0.0202   0.0835    0.0695   0.0000     0.0963387   426.1872      -12.9038       12.4464      -4.15242      -10.4182      -3.01582       6.23445       7.56395       7.31449       6.57968       5.35725       4.00890
   8  23 3739.6014    2.1232  4.9924 12.4473  0.0000      0.548495  0.0567   0.0151   0.1049    0.0583   0.0000     0.0649086   439.0829       4.26250       9.43237      -3.64046     -0.893922       1.77783       7.69678       9.11750       8.97071       8.10447       6.50206       4.88358
   8  24 3878.6319    1.7580  7.0373 12.1902  0.0000      0.433169  0.0731   0.0111   0.1367    0.0401   0.0000     0.0485790   439.5588       17.4363       26.1546      -12.3801      0.874309       1.52133       9.40780       11.5358       11.2353       10.1490       8.15208       6.21679
   8  25 4017.4869    1.5098  9.5396 11.9139  0.0000      0.168998  0.0925   0.0088   0.1764    0.0331   0.0000     0.0381502   434.5749      -11.6412      -9.99562      -20.3590       3.71700       7.88384       11.3948       13.9846       13.5609       12.3252       10.0455       7.54473
   8  26 4156.6316    1.2848 12.0680 11.8129 -0.0003     0.0289257  0.1201   0.0077   0.2261    0.0287   0.0000     0.0367434   452.4918      -9.21145       7.55618       2.33718      -24.1430      -18.6817       13.8770       16.9918       16.5511       15.0452       12.2984       9.23993
   8  27 4295.6535    1.0845 14.9069 11.7252  0.0003     -0.130339  0.1592   0.0067   0.2903    0.0263   0.0000     0.0393061   429.2347      -10.0068      -2.83301      -29.8591       16.9614      -2.52438       16.8914       20.6277       20.2052       18.2091       15.0263       11.4548
   8  28 4435.2205    0.8823 17.3410 11.7427 -0.0007     -0.261640  0.2203   0.0058   0.3686    0.0231   0.0000     0.0477912   475.5885      -75.7982       34.6058       16.8052      -12.6792      -9.32124       21.1208       26.1931       25.8492       23.3448       18.8517       14.3413
   9   5 1254.4056    0.0805  0.0143 11.7687  0.0000       20.6064  0.0053   0.0112   0.0060    0.0178   0.0000       235.880   432.6462      0.720272       14.2397     0.0813602      -2.14161      -1.74925      0.667005      0.738121       1.19354      0.638487      0.892414      0.578620
   9   6 1408.4451    0.1060  0.0537 11.6787  0.0000       16.0765  0.0057   0.0070   0.0112    0.0188   0.0000       45.7606   432.6246      -1.72635       11.8113      -1.58822      0.279568     -0.467623      0.854936      0.916713       1.14334      0.805719      0.873136      0.655128
   9   7 1557.6573    0.1820  0.0793 11.6477  0.0012       29.3332  0.0059   0.0084   0.0105    0.0217   0.0000       13.7236   436.0756      -1.46334       11.0709     0.0220514      -1.55155      0.548776      0.982614       1.11537       1.18362       1.03140      0.859691      0.705781
   9   8 1702.4452    0.2790  0.1793 11.5188  0.0000       21.0096  0.0084   0.0084   0.0151    0.0263   0.0000       3.87036   437.0597     -0.440269       12.5831     -0.845970      -2.00173       1.21917       1.32417       1.41814       1.43372       1.43435       1.10021      0.963548
   9   9 1843.6690    0.3907  0.2936 11.5174  0.0000       15.3839  0.0101   0.0093   0.0201    0.0319   0.0000       1.82828   437.3436     -0.477437       12.1555      -2.05947       1.91780      0.811358       1.61771       1.91760       1.95312       1.73035       1.43041       1.08982
   9  10 1984.2778    0.5711  0.4141 11.5069  0.0000       9.95824  0.0118   0.0112   0.0228    0.0442   0.0000       1.00016   436.4106      -5.46396       13.3121     -0.531643     -0.205023      -1.95423       1.71070       2.22868       2.11786       1.92102       1.63558       1.28148
   9  11 2125.2097    0.7847  0.5671 11.6764  0.0000       8.08379  0.0140   0.0131   0.0275    0.0615   0.0000      0.701136   435.4757      -3.44922       7.49454     -0.201973       1.60401      -2.61517       2.02580       2.37053       2.33377       2.18853       1.83387       1.48840
   9  12 2264.6499    1.0489  0.7131 11.9939  0.0000       6.29082  0.0157   0.0163   0.0314    0.0716   0.0000      0.558078   434.9748      0.275021       9.81204     -0.205409      -3.23483       1.57937       2.09412       2.59454       2.55259       2.31406       1.96561       1.53959
   9  13 2402.3922    1.4421  0.7887 12.5958  0.0000       4.55788  0.0169   0.0213   0.0336    0.0775   0.0000      0.516996   439.2849       2.46027       12.0260      -2.14038       1.08875     -0.510929       2.31007       2.68227       2.64148       2.49239       2.10356       1.66383
   9  14 2539.6235    1.8450  0.9334 12.8857 -0.0000       2.94782  0.0190   0.0254   0.0364    0.0959   0.0000      0.449857   434.8931       3.47621       9.04018       2.63047      0.504558     -0.549025       2.46795       2.98267       2.88210       2.68178       2.29079       1.85906
   9  15 2677.0476    2.3965  0.8588 13.2508  0.0000       2.25951  0.0170   0.0333   0.0341    0.1022   0.0000      0.412206   435.0433     0.0731027       19.0330       1.87735      -4.55091      -2.77596       2.33434       2.78320       2.76819       2.54411       2.12616       1.69862
   9  16 2815.2438    3.0593  0.8124 13.8100  0.0000       2.11136  0.0162   0.0438   0.0326    0.0943   0.0000      0.442537   438.8232       1.02964       7.49939      -2.11232       3.01200      -1.06593       2.20910       2.58193       2.46950       2.31890       2.06727       1.61317
   9  17 2953.5457    3.7518  0.7429 14.1614  0.0000       1.01613  0.0150   0.0552   0.0300    0.0982   0.0000      0.406683   439.5189       2.69223       7.25143       1.19653       2.31501       1.24692       2.14789       2.64282       2.63283       2.42516       2.00952       1.53464
   9  18 3091.5511    4.0396  0.9111 14.2818 -0.0011       1.22419  0.0181   0.0545   0.0343    0.1152   0.0000      0.402346   440.8776       3.20369       12.1687      -6.91863      0.538409      -5.27154       2.41711       2.87767       2.80528       2.65670       2.21850       1.74113
   9  19 3229.5090    3.8604  1.1631 14.4822  0.0000      0.660040  0.0234   0.0499   0.0431    0.1177   0.0000      0.447703   436.0917       1.86753       7.67307     -0.249066     -0.989183     0.0159220       2.94786       3.44547       3.45156       3.30837       2.64114       2.12284
   9  20 3367.7478    3.3465  1.8309 14.0248  0.0000      0.637604  0.0304   0.0343   0.0553    0.0711   0.0000      0.235962   432.1626       8.77139       16.7977      -6.95302     -0.812853      -2.72316       3.62550       4.29420       4.30887       4.01730       3.29992       2.68178
   9  21 3506.3955    2.8181  2.5861 13.5602  0.0004      0.920895  0.0368   0.0256   0.0675    0.0565   0.0000      0.152843   440.1912       4.85528       17.8696      -11.6175      -4.64340      -2.70272       4.39831       5.34277       5.23159       4.86855       4.09336       3.27060
   9  22 3645.2423    2.3612  3.7654 12.9941  0.0000      0.462447  0.0457   0.0182   0.0834    0.0490   0.0000     0.0951390   444.3823      0.814847       26.7557       8.93253      -4.92936      -6.38029       5.43551       6.64643       6.60133       6.09257       5.09298       3.95191
   9  23 3784.4484    1.9808  5.3911 12.5772  0.0000      0.478702  0.0585   0.0133   0.1058    0.0422   0.0000     0.0618144   438.4557      -2.71935       5.08819       4.07621      -6.53886      -4.31787       6.72414       8.25814       8.14793       7.59757       6.34592       5.00618
   9  24 3923.6408    1.6661  7.6858 12.2079 -0.0000      0.288002  0.0745   0.0099   0.1394    0.0337   0.0000     0.0429464   440.2928      -20.8477       18.2038     -0.907611       15.2920       5.99400       8.34647       10.2749       10.2064       9.52922       7.97367       6.35996
   9  25 4063.2339    1.4323  9.9061 11.9610  0.0000      0.154478  0.0922   0.0080   0.1732    0.0284   0.0000     0.0363562   434.6819      -5.88261       13.0664       9.12722       16.8551     -0.208503       10.0815       12.4178       12.3605       11.4134       9.59011       7.61162
   9  26 4202.8133    1.2056 12.5530 11.8235 -0.0005     0.0370370  0.1219   0.0069   0.2228    0.0256   0.0000     0.0366508   420.9769      -11.3378       48.7602      -13.5966      -6.74718      -7.38686       12.1600       15.1452       15.2001       13.9624       11.7754       9.33294
   9  27 4342.0423    1.0104 15.7360 11.7772 -0.0002     -0.205700  0.1693   0.0060   0.2996    0.0231   0.0000     0.0405050   415.2317      -22.6855       9.29242      -1.34557      -3.27869      -13.2773       15.2340       19.1006       19.0927       17.5690       14.8182       11.8543
   9  28 4481.8015    0.8218 18.1236 11.7683  0.0013     -0.267330  0.2302   0.0051   0.3767    0.0200   0.0000     0.0490500   450.7252       22.0632       16.7090       2.76142      -20.5441      -17.7989       19.3717       24.0321       24.3913       22.2823       18.8734       15.1067
  10   5 1288.0229    0.0664  0.0183 11.7559  0.0000       15.3459  0.0118   0.0086   0.0081    0.0168   0.0000       256.512   435.1114     -0.808408       13.9462      0.210905      -2.10402     -0.497844       1.63393      0.997711       1.17373       1.55482       1.77217      0.827274
  10   6 1443.4493    0.1181  0.0585 11.6576  0.0001       42.9662  0.0079   0.0067   0.0100    0.0199   0.0000       33.0474   436.1354      -2.33113       13.9155      0.931215      -1.26166      -1.63236      0.626702       1.32866      0.936619       1.11462      0.725675      0.684205
  10   7 1592.9332    0.1889  0.1443 11.5777  0.0000       23.5911  0.0078   0.0067   0.0160    0.0218   0.0000       8.04156   433.0043      0.564359       13.2638      0.891219      -2.70689     -0.918676       1.02522       1.15019       1.34756       1.15464       1.02498      0.817466
  10   8 1737.8477    0.3171  0.1921 11.4898  0.0000       18.6412  0.0077   0.0085   0.0144    0.0267   0.0000       2.85338   436.9993      -1.08136       10.9954     -0.416958      0.166118      -1.11667       1.17534       1.41135       1.35099       1.19764       1.10738      0.983467
  10   9 1880.0339    0.4573  0.3401 11.4841  0.0000       12.1144  0.0102   0.0094   0.0197    0.0339   0.0000       1.28982   436.7472       2.78282       11.0274      -1.00267     0.0685034    -0.0588119       1.35657       1.68549       1.64758       1.52889       1.37898       1.12136
  10  10 2021.5627    0.5989  0.4803 11.5863  0.0000       8.84656  0.0123   0.0105   0.0240    0.0437   0.0000      0.862587   435.2773       1.88210       12.1322       1.87026      0.674995      0.555081       1.61292       2.05669       2.00753       1.96426       1.64139       1.31169
  10  11 2163.0201    0.8352  0.6402 11.7017  0.0000       6.28451  0.0143   0.0130   0.0286    0.0652   0.0000      0.623879   436.1431     -0.561465       14.2987      -3.09074      -3.08109      -2.21148       1.80283       2.19424       2.21593       2.05872       1.84407       1.45239
  10  12 2302.8785    1.1650  0.7519 12.0971  0.0000       4.63432  0.0155   0.0168   0.0316    0.0815   0.0000      0.504730   439.7899       3.19976       9.58474      -1.09394     -0.308922      -1.90923       1.92889       2.33168       2.32330       2.22062       1.93130       1.57610
  10  13 2440.8790    1.5066  0.9888 12.4665  0.0006       4.24796  0.0189   0.0196   0.0380    0.0936   0.0000      0.469549   435.0198       5.50376       9.31762      -1.96326      0.753653       4.65971       2.16340       2.64386       2.57809       2.53041       2.15587       1.80159
  10  14 2578.6464    2.0349  0.8911 12.9746  0.0000       1.68165  0.0173   0.0268   0.0330    0.0940   0.0000      0.414098   435.0661     -0.113108       7.60813      -1.41886       3.71199     -0.585911       2.09326       2.52060       2.55140       2.39025       2.05458       1.70697
  10  15 2717.0629    2.5500  0.8754 13.5170  0.0002       2.50233  0.0170   0.0339   0.0325    0.0902   0.0000      0.408836   435.9981    -0.0929731       12.8762      -3.06407      -5.13208      -1.95829       2.07160       2.42355       2.45240       2.36260       1.99960       1.63415
  10  16 2855.7106    3.1458  0.8175 13.9770  0.0000       1.47036  0.0159   0.0426   0.0306    0.0829   0.0000      0.422946   440.5345      -2.99785       12.2063       2.91873      -2.43712      0.238914       1.91108       2.27362       2.30696       2.18703       1.90412       1.54714
  10  17 2994.5063    3.8300  0.8064 14.3483  0.0000       1.25835  0.0150   0.0526   0.0311    0.0842   0.0000      0.397145   436.7588       1.09257       14.8765       1.61225     -0.469412     -0.688119       1.90404       2.28254       2.37297       2.15705       1.87407       1.53301
  10  18 3132.9181    4.0730  0.9818 14.4199 -0.0001       1.10260  0.0187   0.0515   0.0347    0.1044   0.0000      0.381787   438.4650       5.15209       8.53654     -0.246924      -1.34539     -0.204472       2.17086       2.70774       2.60819       2.58231       2.14094       1.74530
  10  19 3271.3444    3.6655  1.3944 14.1796  0.0000       1.17199  0.0240   0.0407   0.0448    0.0914   0.0000      0.314933   436.8604       6.33425       11.7215       2.83771       2.42648      -3.18119       2.66268       3.14203       3.17732       3.04835       2.60791       2.13730
  10  20 3410.1796    3.2256  1.9797 13.7252  0.0002      0.980108  0.0295   0.0300   0.0523    0.0691   0.0000      0.191385   439.7559       11.7014       6.46987       1.90294      -3.55142      -5.29537       3.20826       3.95823       3.98605       3.74222       3.25938       2.64175
  10  21 3549.2749    2.6819  2.8432 13.4168  0.0000      0.950042  0.0363   0.0218   0.0680    0.0492   0.0000      0.130075   446.5424       1.87543       11.4774      -2.27566       4.55067      -6.08720       3.94068       4.79225       4.85308       4.60070       3.94033       3.23563
  10  22 3688.5468    2.2163  4.2704 12.8919  0.0000      0.553540  0.0468   0.0154   0.0877    0.0394   0.0000     0.0797498   443.4522       6.19695       9.43129      -5.06804      -5.76186      -4.53292       4.94056       6.09565       6.11225       5.79720       5.02784       4.04837
  10  23 3828.2975    1.8918  5.7472 12.5023  0.0000      0.441610  0.0584   0.0118   0.1051    0.0366   0.0000     0.0556656   440.5889       2.05531       10.8958      0.810060      -2.83601      0.265630       6.09902       7.56882       7.48260       7.14548       6.20961       5.00927
  10  24 3967.9402    1.5674  7.9876 12.1912  0.0000      0.361181  0.0743   0.0088   0.1374    0.0291   0.0000     0.0425233   441.3206       8.62417       24.0964       7.50512      -5.85701      -12.4032       7.46556       9.22667       9.22809       8.83182       7.63794       6.19842
  10  25 4107.7611    1.3403 10.8465 11.9827  0.0000     0.0901753  0.0977   0.0073   0.1841    0.0250   0.0000     0.0361565   439.8272      -2.53208       1.38338       19.0119       7.49148       1.77633       9.30505       11.8436       11.7576       11.0793       9.66440       7.89333
  10  26 4247.4656    1.1150 13.5454 11.8738  0.0001    -0.0653141  0.1324   0.0065   0.2376    0.0231   0.0000     0.0377478   421.7823      -1.66119       13.1445      -17.9478      0.746361      -8.24253       11.5255       14.7382       14.6824       13.9995       12.0790       9.77435
  10  27 4387.0786    0.9355 16.2608 11.8029 -0.0009     -0.275275  0.1782   0.0054   0.3040    0.0205   0.0000     0.0415197   425.8187      -13.8654       24.9315      -20.7210       8.03763       10.8313       14.2309       18.1247       18.3036       17.2229       15.0077       12.1300
  10  28 4527.4023    0.7552 19.0991 11.7635 -0.0002     -0.282226  0.2529   0.0045   0.3836    0.0179   0.0000     0.0505671   428.5174      -25.5393       11.4707      -7.70392      -10.1582      -1.40025       18.0353       23.1817       23.4348       22.1108       19.0348       15.6748
  11   6 1477.1657    0.1365  0.0625 11.6224  0.0000       16.5941  0.0050   0.0068   0.0092    0.0177   0.0000       23.2076   436.2807      -2.02078       11.0873     -0.786529      -2.06109     -0.310858      0.737164      0.979707      0.945643      0.939454      0.748462      0.658266
  11   7 1627.1201    0.2144  0.1257 11.5818  0.0000       28.7663  0.0065   0.0072   0.0123    0.0224   0.0000       6.86213   436.1046      -2.18470       11.7491      -1.84403      -1.05757     -0.512080      0.967172       1.09943       1.07262      0.977581      0.911106      0.740216
  11   8 1772.2536    0.3443  0.2265 11.5146  0.0000       19.5589  0.0080   0.0083   0.0154    0.0267   0.0000       2.30990   437.0707      -2.07580       15.8646     -0.181734     -0.327916     -0.251490       1.03330       1.33732       1.32241       1.30847       1.21089      0.932022
  11   9 1915.4521    0.4837  0.3855 11.5115  0.0000       11.1033  0.0100   0.0091   0.0218    0.0342   0.0000       1.13404   436.9144      0.347565       8.70163       1.21644       1.18797       1.60498       1.23901       1.51012       1.52640       1.49501       1.29623       1.09552
  11  10 2058.0429    0.6847  0.5148 11.5667  0.0000       7.08304  0.0119   0.0110   0.0236    0.0482   0.0000      0.687671   436.4672      -1.42300       11.8905     -0.973368      0.906056     -0.452855       1.51310       1.87354       1.83042       1.72944       1.57112       1.33511
  11  11 2199.8906    0.9196  0.6496 11.8517  0.0000       6.15412  0.0136   0.0133   0.0268    0.0590   0.0000      0.563314   435.4548      -2.40776       14.9535      -1.26807    0.00325425     -0.616762       1.58159       1.95141       1.98150       1.86346       1.65529       1.39131
  11  12 2340.1054    1.2389  0.8106 12.2333  0.0000       4.08469  0.0161   0.0167   0.0313    0.0843   0.0000      0.474352   437.8866       1.19498       7.36091      -1.32488     0.0347468      -1.76526       1.82117       2.21880       2.18350       2.15507       1.84885       1.63138
  11  13 2478.5686    1.6599  0.9163 12.7023  0.0000       3.28917  0.0175   0.0211   0.0340    0.0927   0.0000      0.434641   443.1512       1.37684       10.6057      -2.74266       1.79864      -1.24056       1.84165       2.30511       2.27726       2.23772       1.96602       1.68595
  11  14 2616.9850    2.1690  0.8660 13.1925  0.0000       2.95784  0.0157   0.0280   0.0320    0.0885   0.0000      0.403342   435.4792      0.566971       12.4629      -3.72597       1.68495       1.19669       1.70356       2.08451       2.16433       2.05261       1.83833       1.51245
  11  15 2756.1605    2.7814  0.8700 13.5876  0.0000       2.13537  0.0160   0.0349   0.0304    0.0879   0.0000      0.396086   435.9480      0.485076       13.1342     0.0806733      0.966366      -3.01132       1.76267       2.13890       2.19439       2.10463       1.86937       1.53060
  11  16 2895.4106    3.3877  0.8022 14.2034  0.0000       1.34586  0.0146   0.0448   0.0302    0.0763   0.0000      0.426022   436.4537       1.32936       12.1851      -1.01008       3.34270      -4.55988       1.67326       1.93421       2.05318       1.94017       1.70072       1.45869
  11  17 3034.5268    3.8860  0.8349 14.5262  0.0000      0.788732  0.0157   0.0501   0.0299    0.0768   0.0000      0.408727   438.4936       1.97050       8.86324     -0.299294     0.0997210     -0.457213       1.77384       2.16003       2.23637       2.11177       1.84119       1.53893
  11  18 3173.4666    3.9993  1.0188 14.4658  0.0000       1.00334  0.0185   0.0481   0.0348    0.0948   0.0000      0.374330   437.4497       5.19925       13.3829      -3.47135      -2.24626      -1.91929       1.92802       2.40866       2.39261       2.36764       2.03225       1.73793
  11  19 3312.3956    3.5712  1.4427 14.4284 -0.0007       1.11686  0.0238   0.0382   0.0448    0.0722   0.0000      0.303198   437.6626       2.36197       3.14774      -2.44726      -2.18647     -0.544850       2.38422       2.86798       2.93868       2.80626       2.46265       2.13415
  11  20 3451.7066    3.0239  2.2227 13.7012  0.0000      0.888835  0.0305   0.0259   0.0545    0.0547   0.0000      0.167149   433.4348       1.06556       17.4922     -0.444508       1.06123     -0.489210       2.98157       3.67040       3.80531       3.59778       3.18165       2.69442
  11  21 3591.2822    2.5429  3.2827 13.1256  0.0000      0.709013  0.0383   0.0183   0.0675    0.0440   0.0000     0.0987660   437.0758       4.47420       11.3692      0.575395      -2.77209      -6.52839       3.72306       4.64725       4.73289       4.59561       3.97458       3.34670
  11  22 3731.0400    2.1179  4.7108 12.7287  0.0004      0.610288  0.0473   0.0133   0.0882    0.0355   0.0000     0.0655714   438.2262       12.8003       20.3813       5.18797      -4.94549      -5.00172       4.63449       5.69774       5.81246       5.55796       4.93831       4.18293
  11  23 3871.1062    1.7722  6.6024 12.3602  0.0000      0.500931  0.0616   0.0101   0.1109    0.0314   0.0000     0.0482273   440.1236      0.922580       19.6175      -1.12020      0.210277      -2.02728       5.80841       7.24631       7.24032       7.03826       6.26275       5.19726
  11  24 4011.1304    1.4783  8.5598 12.1098  0.0000      0.250498  0.0756   0.0080   0.1396    0.0278   0.0000     0.0390967   443.1397       11.1223       5.64129      -17.3257       1.88551       7.90801       6.96929       8.65643       8.84439       8.50031       7.53411       6.29241
  11  25 4151.2912    1.2630 11.2688 11.9723  0.0000     0.0876603  0.0996   0.0068   0.1845    0.0235   0.0000     0.0351863   436.2958       13.4378      -14.3365      -10.9981      0.880733      0.163166       8.59916       10.8580       11.0823       10.6573       9.37047       7.88546
  11  26 4291.8272    1.0628 14.2269 11.8662  0.0012    -0.0185752  0.1365   0.0059   0.2439    0.0219   0.0000     0.0373709   462.0321      -15.2325       16.5154      -7.17123       10.3661      -14.4525       10.7034       13.5953       13.9429       13.2927       11.8301       9.91338
  11  27 4431.6948    0.8707 17.1368 11.8277  0.0008     -0.255738  0.1900   0.0048   0.3160    0.0181   0.0000     0.0433798   424.6173      -24.0744       22.2822      -15.1591      -25.4488       2.20100       13.6178       17.2726       17.9767       16.9260       14.9582       12.6460
  12   6 1509.7012    0.1658  0.0867 11.6282  0.0000       17.8273  0.0053   0.0068   0.0105    0.0178   0.0000       13.1151   436.2647      -1.35900       11.9104      0.686548     -0.867141     -0.423466      0.666667      0.840445      0.827385      0.812704      0.721778      0.660263
  12   7 1660.2657    0.2523  0.1517 11.5363  0.0000       23.6237  0.0066   0.0074   0.0126    0.0220   0.0000       4.30755   437.0890     -0.507741       14.4863     -0.355906      -3.35241      0.328525      0.845812       1.03495      0.990097      0.941073      0.924197      0.770157
  12   8 1805.8365    0.3518  0.2823 11.5182  0.0000       17.7564  0.0087   0.0074   0.0175    0.0273   0.0000       1.94428   435.4297      0.256084       9.75687     -0.889475     -0.722574       1.28854       1.02154       1.23268       1.26461       1.23550       1.07887      0.918654
  12   9 1950.0495    0.5337  0.4141 11.4817  0.0000       11.2209  0.0104   0.0092   0.0201    0.0350   0.0000      0.971987   436.2103     -0.604293       14.3233      0.932277     -0.806332      0.650975       1.14261       1.38707       1.44869       1.42736       1.30309       1.11777
  12  10 2093.7076    0.7135  0.5222 11.6710  0.0000       8.61096  0.0114   0.0109   0.0226    0.0453   0.0000      0.666891   435.7705     -0.613806       12.4152       1.51057      0.934320      -2.17551       1.24815       1.52844       1.58194       1.51054       1.38999       1.16392
  12  11 2235.9114    1.0042  0.6973 11.8543  0.0000       5.12627  0.0133   0.0134   0.0272    0.0630   0.0000      0.478331   437.6346       2.35249       14.8588      -2.96543     0.0421471     -0.329654       1.46391       1.78396       1.82623       1.75165       1.59525       1.36218
  12  12 2376.4121    1.3619  0.8421 12.4946  0.0000       4.37174  0.0153   0.0173   0.0316    0.0735   0.0000      0.447325   437.0986      0.605042       10.2211     -0.194986     -0.691960      -1.38652       1.54000       1.87933       1.95383       1.92467       1.70984       1.45296
  12  13 2515.4921    1.8004  0.9067 12.8560  0.0000       2.88743  0.0168   0.0223   0.0314    0.0929   0.0000      0.406599   435.2754      0.129391       11.9322      -1.41965      -3.96010      -1.29943       1.63717       2.05069       2.09025       2.03374       1.85567       1.54706
  12  14 2654.6570    2.2819  0.8715 13.3988  0.0000       2.47722  0.0162   0.0284   0.0301    0.0881   0.0000      0.415045   437.1343       2.73862       12.8166      -1.29826     -0.744187     -0.790891       1.63428       2.02326       2.02073       2.05557       1.79677       1.55771
  12  15 2794.5250    2.9855  0.8010 13.8343  0.0000       1.79613  0.0144   0.0379   0.0282    0.0825   0.0000      0.387122   438.4952     0.0900898       13.8025       2.78563     -0.944266      -4.27233       1.48478       1.79374       1.77745       1.81914       1.63143       1.37830
  12  16 2934.3889    3.5987  0.7630 14.3504  0.0000       1.80720  0.0137   0.0464   0.0275    0.0716   0.0000      0.380806   437.3597      0.143714       12.1608       1.50780      -1.45724    -0.0553286       1.46738       1.77812       1.79288       1.78335       1.59541       1.36808
  12  17 3073.8733    4.0086  0.8613 14.5652  0.0000       2.12394  0.0152   0.0490   0.0292    0.0766   0.0000      0.418193   438.0082       4.20680       8.99074     -0.172376      -1.74350      -1.81456       1.54655       1.89922       1.99231       1.91398       1.77515       1.49353
  12  18 3213.2126    3.8262  1.1663 14.6021  0.0000      0.361610  0.0209   0.0429   0.0377    0.0873   0.0000      0.407597   439.9774       2.90895       13.0800      0.168572       3.36848      -2.67589       1.91189       2.37513       2.40364       2.39833       2.14658       1.81415
  12  19 3352.7083    3.4533  1.6183 14.2032  0.0000      0.962913  0.0246   0.0327   0.0447    0.0622   0.0000      0.231186   441.8308      0.450003       14.8310      -1.88729      -2.46566      -4.85870       2.20657       2.75397       2.80362       2.78888       2.49737       2.13344
  12  20 3492.4519    2.9060  2.4240 13.4713  0.0000      0.785529  0.0303   0.0226   0.0543    0.0498   0.0000      0.139292   440.8104       10.8171       7.19836     -0.236358       6.30742      -1.43690       2.74171       3.37981       3.44241       3.43907       3.05780       2.61543
  12  21 3632.6276    2.3839  3.7222 12.9460  0.0000      0.647612  0.0387   0.0155   0.0712    0.0373   0.0000     0.0797268   436.4045      -1.50403       10.1564      -13.9712      -5.79889      -1.13563       3.51944       4.40816       4.51646       4.32654       3.94658       3.33706
  12  22 3772.8545    2.0057  5.3961 12.5879  0.0000      0.651257  0.0505   0.0114   0.0901    0.0305   0.0000     0.0545547   436.4363      -1.99428       16.6413     -0.707243      -4.68050      -1.24935       4.47338       5.61425       5.76820       5.64942       5.05133       4.31962
  12  23 3913.2295    1.6721  7.4117 12.2786  0.0000      0.433339  0.0652   0.0089   0.1153    0.0279   0.0000     0.0422610   437.4285       9.63073       12.9553      -6.74259       4.31157       2.20426       5.53289       6.93259       7.07585       6.96856       6.20996       5.34617
  12  24 4053.9789    1.4139  9.5716 12.0916  0.0000      0.335790  0.0799   0.0073   0.1495    0.0244   0.0000     0.0364661   435.9576     -0.262699       22.0598      -5.51081       6.42531      -15.5087       6.58352       8.27213       8.53293       8.29091       7.49714       6.36044
  12  25 4194.2295    1.1873 12.1853 11.9546 -0.0003     0.0717391  0.1062   0.0062   0.1935    0.0218   0.0000     0.0354850   445.3268       6.44920       19.7370       15.6963      -9.01725      -1.12407       8.11207       10.2773       10.7117       10.3514       9.36090       7.96465
  12  26 4334.7785    1.0113 15.3522 11.8727 -0.0002    -0.0527698  0.1497   0.0053   0.2554    0.0196   0.0000     0.0376085   444.8060      -1.22272       17.8213      -18.0986      -10.0161      -16.7422       10.2926       13.0990       13.4630       13.2220       11.8966       10.1890
  12  27 4475.7642    0.8090 17.7253 11.8419  0.0005     -0.133173  0.2048   0.0044   0.3242    0.0167   0.0000     0.0467558   437.2999      -16.3123       24.4262      -11.3595       4.30852       25.0289       13.0635       16.5734       17.2659       16.7434       15.1134       12.9091
  13   5 1382.3503    0.0997  0.0373 11.7067  0.0000       35.7405  0.0043   0.0068   0.0085    0.0159   0.0000       57.8017   436.2232      -1.15680       14.2534    -0.0833984      -1.68514     0.0624075      0.434432      0.606096      0.605127      0.487269      0.607545      0.573126
  13   6 1541.1614    0.1782  0.0886 11.6222  0.0000       29.6557  0.0052   0.0067   0.0093    0.0183   0.0000       10.9780   436.7585      -1.35237       12.7898    -0.0373228      -1.99979      0.365345      0.565745      0.743052      0.786780      0.706291      0.646394      0.557998
  13   7 1692.3819    0.2638  0.1747 11.5814  0.0000       20.7721  0.0065   0.0069   0.0134    0.0210   0.0000       3.74433   435.8847      -1.83805       13.9402     -0.502728      -1.85076      0.157239      0.716626      0.884442      0.891209      0.914618      0.844424      0.701325
  13   8 1838.6999    0.4163  0.2660 11.5269  0.0000       15.8411  0.0077   0.0084   0.0153    0.0277   0.0000       1.58009   437.7941       1.08116       13.3221     -0.853595     -0.964413      -1.35549      0.876879       1.06971       1.11268       1.08299      0.968347      0.869143
  13   9 1983.8996    0.5731  0.4533 11.4881  0.0000       9.95157  0.0100   0.0090   0.0212    0.0374   0.0000      0.825439   438.2933       1.99417       12.8605     0.0777522      -2.43027       1.03784       1.00528       1.29395       1.29473       1.28937       1.17187       1.05714
  13  10 2128.5722    0.7988  0.5847 11.6089  0.0000       7.57162  0.0118   0.0110   0.0231    0.0502   0.0000      0.569493   439.5601      -2.73721       13.7340       2.34351     -0.880329      -2.96482       1.11767       1.40293       1.45491       1.45759       1.34461       1.15319
  13  11 2271.2495    1.0909  0.7487 11.9463  0.0000       6.09400  0.0134   0.0137   0.0272    0.0610   0.0000      0.459441   436.4270     -0.374960       10.8742       2.49480      -1.99693      -1.64978       1.27933       1.57361       1.64584       1.63051       1.46317       1.27305
  13  12 2411.9039    1.5029  0.8491 12.5806  0.0000       3.22722  0.0146   0.0180   0.0293    0.0690   0.0000      0.403143   437.0961     -0.789255       10.9539      0.702941     -0.183117      -1.34880       1.36735       1.78047       1.79248       1.84942       1.58307       1.39666
  13  13 2551.7316    1.9164  0.9021 13.1067  0.0000       2.38642  0.0156   0.0229   0.0314    0.0807   0.0000      0.399610   436.8897       1.05369       8.96209       3.80778       1.32287      0.764804       1.48031       1.82289       1.86436       1.88613       1.69129       1.50160
  13  14 2691.7483    2.4935  0.9665 13.0883  0.0000       2.44272  0.0158   0.0287   0.0321    0.1220   0.0000      0.356520   438.1258      -1.95062       10.2110      -3.03169       1.39515      -1.13400       1.41257       1.76575       1.82663       1.83962       1.64870       1.48462
  13  15 2832.2073    3.1509  0.8128 13.8178  0.0000       2.02775  0.0140   0.0384   0.0272    0.0991   0.0000      0.357743   437.7783      0.511237       10.8905     -0.274783       1.32359      -4.59838       1.34153       1.69926       1.76108       1.76468       1.56324       1.35836
  13  16 2972.6416    3.7460  0.8101 14.4636  0.0000       2.11242  0.0138   0.0459   0.0281    0.0783   0.0000      0.417466   441.7723       2.80820       11.2257      -1.88878       2.70966      -1.72722       1.32706       1.65436       1.69223       1.66945       1.51483       1.37294
  13  17 3112.4860    4.0839  0.9457 14.6630  0.0000      0.604120  0.0162   0.0469   0.0311    0.0784   0.0000      0.411453   440.0658      0.830589       14.3215     -0.337018       1.80010      -3.46575       1.54541       1.91493       1.98777       1.89155       1.74563       1.56095
  13  18 3252.3246    3.7354  1.2198 14.6226  0.0000      0.549220  0.0205   0.0397   0.0378    0.0752   0.0000      0.350106   438.6840       2.84874       9.90302    -0.0813284     0.0850564      -4.84397       1.71065       2.22837       2.28877       2.19733       2.04449       1.75180
  13  19 3392.3955    3.2614  1.8807 14.0905  0.0000      0.718376  0.0254   0.0280   0.0476    0.0511   0.0000      0.189283   440.6245     0.0356029       8.85596     -0.369063     -0.318440     -0.914938       2.14046       2.68283       2.69922       2.73466       2.45184       2.15292
  13  20 3532.6362    2.7310  2.8031 13.3532  0.0000      0.656352  0.0322   0.0194   0.0569    0.0426   0.0000      0.112190   438.0586       4.85877       14.5919      -5.45426      -1.86318      -2.96103       2.67348       3.35355       3.46034       3.41162       3.12200       2.72812
  13  21 3673.1439    2.2785  4.0975 12.8843  0.0000      0.510924  0.0400   0.0137   0.0725    0.0336   0.0000     0.0702347   444.4282       5.95719       14.8188      -4.03601      -1.48167      -10.1980       3.32804       4.18820       4.27027       4.29904       3.86459       3.38510
  13  22 3813.7911    1.8890  6.0414 12.5443  0.0001      0.364213  0.0523   0.0101   0.0955    0.0277   0.0000     0.0454177   436.9964       9.84330       12.6465     -0.241630       1.30161       2.58111       4.25334       5.42335       5.58856       5.59827       5.04053       4.37779
  13  23 3954.6817    1.5927  8.0715 12.2921  0.0000      0.418460  0.0663   0.0081   0.1228    0.0246   0.0000     0.0381233   437.0928       18.2361       8.56543      0.766791       1.16253      -7.24404       5.12123       6.51674       6.83131       6.66867       6.09409       5.31815
  13  24 4095.6139    1.3439 10.4757 12.0648  0.0000      0.225848  0.0847   0.0067   0.1584    0.0229   0.0000     0.0346355   437.3742       9.12141       16.8964      -10.5751      -5.66233      0.551364       6.34214       7.96684       8.33405       8.29073       7.46325       6.52006
  13  25 4236.6207    1.1294 13.1068 11.9389 -0.0000     0.0638154  0.1142   0.0057   0.2035    0.0207   0.0000     0.0349449   442.6124       17.9240       14.7097       7.55467      -14.0611      -13.8958       7.81796       9.94317       10.4443       10.2886       9.38653       8.16344
  13  26 4377.4152    0.9492 16.0950 11.8705 -0.0004    -0.0403393  0.1585   0.0047   0.2628    0.0176   0.0000     0.0383660   430.2767       14.1046       27.6889       5.02754      -20.3075       5.89069       9.80361       12.5194       13.1409       12.8916       11.7937       10.2049
  13  27 4519.0630    0.7940 20.1817 11.8106 -0.0003    -0.0517331  0.2364   0.0039   0.3440    0.0150   0.0000     0.0437816   436.5518      -39.0198       36.5218       25.2037      -9.26254      -15.8456       12.8093       16.5580       17.3596       16.9862       15.4995       13.4995
  14   4 1242.4940    0.0712  0.0215 11.7407  0.4499      -19.4549  0.0094   0.0065   0.0055    0.0147   0.0000       158.196   436.3213     -0.373962       16.5155       1.00648      -1.19516     -0.216793      0.953264       1.06932      0.902418      0.957531       1.06153      0.889967
  14   5 1411.7230    0.1105  0.0576 11.6650  0.0000       36.0938  0.0071   0.0057   0.0087    0.0163   0.0000       35.5817   436.9061      0.264341       14.0928      0.631739      -2.36715       1.20539      0.951477       1.33784       1.36113       1.32009       1.02182      0.724068
  14   6 1571.5714    0.2053  0.1194 11.5442  0.0000       23.1979  0.0056   0.0064   0.0106    0.0182   0.0000       6.82750   437.6941     -0.225085       14.1503      -1.20029      -1.06430      0.582273      0.559888      0.694006      0.727259      0.756304      0.699091      0.580073
  14   7 1723.5562    0.2987  0.1903 11.5378  0.0000       19.2249  0.0074   0.0071   0.0131    0.0212   0.0000       2.81610   435.6953     0.0813645       12.5566       2.45089      -1.45715     -0.415032      0.911672       1.17419       1.22946       1.12942      0.971248      0.795055
  14   8 1870.8919    0.4319  0.3193 11.5069  0.0000       14.9916  0.0084   0.0079   0.0168    0.0281   0.0000       1.33453   435.3214      0.542382       15.2128     -0.835439     -0.370599     -0.640334      0.847137       1.02241       1.09980       1.10054      0.965950      0.878240
  14   9 2017.0816    0.6355  0.4377 11.5440  0.0000       9.58556  0.0094   0.0097   0.0188    0.0413   0.0000      0.731063   437.5282      0.185717       12.1961      0.886360      -2.53852    0.00936239      0.937013       1.14156       1.21073       1.19306       1.08526      0.975708
  14  10 2162.6362    0.8779  0.6443 11.6464  0.0000       6.80155  0.0117   0.0112   0.0242    0.0516   0.0000      0.511883   437.4095     -0.716514       15.1389     0.0529758      -2.37991      0.805819       1.03503       1.35121       1.37345       1.40423       1.25953       1.11335
  14  11 2305.8049    1.1646  0.7945 12.1043  0.0000       4.51357  0.0135   0.0138   0.0278    0.0627   0.0000      0.424546   434.8890     -0.260857       14.4072      -1.92925      -1.95937       2.05590       1.23135       1.50743       1.57380       1.58348       1.42864       1.29789
  14  12 2446.7853    1.5642  0.8789 12.7397  0.0000       3.26004  0.0145   0.0178   0.0294    0.0625   0.0000      0.386672   438.4962      0.781204       11.9771      0.943700      0.756760     0.0984803       1.24864       1.56139       1.66226       1.63715       1.47233       1.33416
  14  13 2587.3774    2.0431  0.9829 13.1073  0.0000       2.98516  0.0161   0.0223   0.0309    0.0748   0.0000      0.371620   434.9539       2.33171       12.3773      0.189400       2.30460      -1.74178       1.33955       1.69421       1.73023       1.74655       1.58410       1.44926
  14  14 2728.2034    2.6714  0.8098 13.7194  0.0000       1.88897  0.0138   0.0318   0.0267    0.0760   0.0000      0.377738   438.0795     -0.343399       12.1699      -2.28705     -0.370014      -1.35111       1.18533       1.55425       1.54983       1.58268       1.45148       1.30735
  14  15 2869.2865    3.3790  0.7885 14.0620  0.0000       2.15151  0.0132   0.0402   0.0258    0.0872   0.0000      0.354840   437.6796       3.98760       12.0828       1.85908     0.0825302     -0.762940       1.18546       1.46320       1.53115       1.55917       1.44927       1.24736
  14  16 3010.1531    3.8824  0.8270 14.5407  0.0000       1.62642  0.0139   0.0459   0.0272    0.0821   0.0000      0.372155   439.0672       3.56637       13.1889     -0.848087      -1.86762      -2.03286       1.26005       1.58250       1.60348       1.63149       1.49585       1.36398
  14  17 3150.5599    4.0307  0.9839 14.7978  0.0000       1.15475  0.0166   0.0454   0.0311    0.0783   0.0000      0.405530   435.2140       3.26445       15.6308     -0.450287      -1.18540      -3.18482       1.37176       1.70216       1.84209       1.81300       1.62684       1.45710
  14  18 3290.8516    3.6476  1.3203 14.6785  0.0000      0.744857  0.0211   0.0369   0.0390    0.0674   0.0000      0.329151   440.3355       4.10769       11.8487       3.09653      -1.21728      -2.75839       1.63296       2.12291       2.17168       2.18551       1.94770       1.77089
  14  19 3431.4760    3.0852  2.0848 13.9439  0.0000      0.819260  0.0263   0.0248   0.0486    0.0473   0.0000      0.166074   441.0943      -2.06731       11.8457      0.749646      -2.94044      -3.83479       2.05535       2.62610       2.69862       2.69769       2.49500       2.19477
  14  20 3572.2490    2.6158  3.1311 13.2660  0.0000      0.608238  0.0330   0.0172   0.0596    0.0392   0.0000     0.0960299   440.9821       5.71366       6.09395      -2.45960    -0.0476396      -6.69670       2.54739       3.19604       3.33592       3.32231       3.06882       2.73950
  14  21 3713.2374    2.1669  4.6404 12.8049 -0.0001      0.490090  0.0423   0.0121   0.0768    0.0307   0.0000     0.0601187   441.4862       3.48939       13.3380       1.75391      -5.59635      -3.09034       3.17290       4.05720       4.20940       4.21080       3.91650       3.47578
  14  22 3854.2857    1.8026  6.5061 12.4550  0.0000      0.346537  0.0536   0.0091   0.0994    0.0263   0.0000     0.0428337   435.7390       4.30737       12.5343      -2.02239      -3.31073     -0.172304       4.01960       5.09424       5.36020       5.33355       4.96705       4.38652
  14  23 3995.6190    1.4938  8.5649 12.2658 -0.0000      0.346045  0.0687   0.0074   0.1284    0.0228   0.0000     0.0358538   433.4743    -0.0696611       19.6293       1.32979      -5.10886      -5.87818       4.92639       6.30750       6.58949       6.59467       6.07307       5.38638
  14  24 4137.1753    1.2580 11.2833 12.0752  0.0000      0.319514  0.0918   0.0062   0.1695    0.0209   0.0000     0.0356247   429.5588       2.93595       7.58989      -3.99369      -1.57938       1.60198       6.18132       7.90137       8.40566       8.28493       7.69371       6.76890
  14  26 4419.6445    0.8905 17.0456 11.8913  0.0000    -0.0105214  0.1740   0.0043   0.2752    0.0158   0.0000     0.0403149   439.5179       13.7644       10.4768       6.30034      -9.87738       2.40181       9.63459       12.4376       13.0726       13.1091       11.9345       10.6641
  15   3 1086.4057    0.0569  0.0168 11.8979  0.0000       17.2506  0.0050   0.0070   0.0092    0.0137   0.0000       407.476   436.5064     -0.263703       18.7847     -0.697785      -2.42641      0.287033      0.417908      0.389524      0.506757      0.657897      0.484718      0.424261
  15   4 1268.6097    0.0809  0.0276 11.7604  0.0000       25.6370  0.0034   0.0061   0.0071    0.0140   0.0000       123.023   437.4774     -0.574459       16.4005      0.271067      -2.42423     -0.492237      0.356330      0.393574      0.406973      0.465170      0.386280      0.459349
  15   5 1440.0279    0.1279  0.0589 11.6560  0.0000       1.69457  0.0040   0.0059   0.0087    0.0148   0.0000       27.1991   437.5471     -0.679694       14.8249     -0.697312      -1.29318     -0.851742      0.361733      0.477071      0.519888      0.475367      0.444369      0.386867
  15   6 1601.0346    0.2069  0.1189 11.5940 -0.0000       24.1598  0.0063   0.0062   0.0102    0.0179   0.0000       6.31515   437.5057      -1.15474       14.2087     -0.539688      -2.26772      0.183471      0.693551      0.920487      0.970645      0.955784      0.948775      0.771825
  15   7 1753.8155    0.3233  0.2568 11.5506  0.0000       15.1283  0.0078   0.0066   0.0149    0.0221   0.0000       2.04019   437.1080     -0.651556       15.3211      0.731629     -0.736635      0.852748      0.713526      0.865497      0.932151      0.961291      0.856239      0.772432
  15   8 1902.3716    0.4718  0.3487 11.5232  0.0000       12.9347  0.0085   0.0078   0.0163    0.0288   0.0000       1.08817   437.1806     -0.340014       14.3451      -1.43160      -1.42079     -0.836919      0.747831      0.964065       1.01618       1.01380      0.961073      0.857613
  15   9 2049.7019    0.6514  0.5521 11.5742  0.0000       9.87514  0.0108   0.0089   0.0224    0.0403   0.0000      0.677507   438.9145      -1.84087       14.6930       1.30154     0.0262946     -0.408403      0.916189       1.20618       1.20374       1.26392       1.10925       1.04838
  15  10 2195.9032    0.9211  0.6858 11.8378  0.0000       5.87838  0.0121   0.0111   0.0240    0.0519   0.0000      0.491953   438.9209     -0.295330       14.1508       1.65708      -1.53385      0.378379       1.02087       1.27258       1.34203       1.34881       1.22838       1.11033
  15  11 2339.5772    1.2679  0.7951 12.3720  0.0000       4.39159  0.0134   0.0145   0.0265    0.0578   0.0000      0.418238   436.7771     -0.789083       11.7130       1.49500      -3.51002      -1.81050       1.09931       1.38119       1.45711       1.47205       1.35139       1.21528
  15  12 2481.0989    1.6939  0.9224 12.7302  0.0000       2.91383  0.0146   0.0183   0.0292    0.0707   0.0000      0.369190   439.5700      -1.08277       12.0841     -0.831391     -0.608097       1.62768       1.16556       1.44803       1.49243       1.55496       1.40962       1.29648
  15  13 2622.4091    2.2254  0.8781 13.3110  0.0000       2.41416  0.0140   0.0243   0.0275    0.0669   0.0000      0.358326   439.1784      -2.81168       11.6460     -0.643564       2.64124      -1.05502       1.15413       1.47045       1.51444       1.56042       1.45330       1.31897
  15  14 2764.1875    2.7981  0.8341 13.8653  0.0000       2.47331  0.0134   0.0316   0.0262    0.0661   0.0000      0.361086   436.7408       1.80041       15.5033     -0.764657      -3.80379      -3.43531       1.12237       1.41522       1.48459       1.46523       1.39801       1.26963
  15  15 2905.7948    3.5336  0.8042 14.1631  0.0000       1.80263  0.0129   0.0404   0.0254    0.0846   0.0000      0.347980   440.2597       2.11410       12.1173      -2.42963      -3.57332      -2.56904       1.07178       1.33974       1.39762       1.38753       1.31492       1.19255
  15  16 3047.0987    3.9921  0.8874 14.4105  0.0003       1.40240  0.0138   0.0443   0.0283    0.0927   0.0000      0.353554   438.1741     0.0126884       11.3961      -2.66890      -1.08167      0.610639       1.12422       1.39698       1.45629       1.46750       1.40572       1.25650
  15  17 3188.0349    3.9640  1.0387 14.9347  0.0000       1.04821  0.0174   0.0434   0.0323    0.0767   0.0000      0.380056   438.8283      -2.43253       13.8229      -2.66998      -1.56978      -5.88867       1.30579       1.69882       1.75936       1.80556       1.63952       1.46652
  15  18 3328.8742    3.4729  1.5637 14.4147  0.0000       1.04200  0.0223   0.0319   0.0413    0.0660   0.0000      0.252534   440.8483       6.13453       12.4322      -1.52570      0.301706      -1.49102       1.62216       2.07367       2.16766       2.23144       2.07595       1.83107
  15  19 3469.9641    2.9868  2.3305 13.7737  0.0000      0.696395  0.0277   0.0224   0.0495    0.0492   0.0000      0.148398   439.5678      -1.31174       12.9103       2.12459      -3.43245      -1.84411       2.01772       2.52613       2.62117       2.66101       2.47603       2.26343
  15  20 3611.2775    2.4569  3.5852 13.1667  0.0000      0.406541  0.0354   0.0150   0.0640    0.0365   0.0000     0.0806853   441.3508      0.303816       12.7229       3.09745       3.87902      -7.21110       2.49014       3.22773       3.34145       3.34854       3.12394       2.82288
  15  21 3752.8264    2.0644  5.0657 12.7244  0.0000      0.495447  0.0441   0.0109   0.0798    0.0295   0.0000     0.0520044   431.6453      -2.13613       21.6316       4.75469      -2.46282      -2.73817       3.12069       3.99307       4.18230       4.25512       3.91384       3.54120
  15  22 3894.5274    1.7254  6.9432 12.4070  0.0000      0.496307  0.0553   0.0084   0.1014    0.0248   0.0000     0.0398594   443.6576       1.31473       13.3021      -4.83053      -2.72757      -4.03012       3.81631       4.88595       5.11891       5.18796       4.87403       4.32437
  15  23 4036.0832    1.4207  9.6192 12.2024 -0.0001      0.397056  0.0744   0.0067   0.1387    0.0215   0.0000     0.0343072   439.4408       10.0067       15.7991       2.10708      -1.00455      -7.72496       4.90755       6.31737       6.64353       6.62876       6.22831       5.63007
  15  24 4177.7985    1.2217 12.3648 12.0324 -0.0004      0.300689  0.0983   0.0058   0.1773    0.0202   0.0000     0.0332826   428.0439     0.0659035       21.1586      -2.80050      -13.9021       4.36171       6.04928       7.68801       8.21370       8.19269       7.65999       6.87776
  15  25 4319.4458    0.9995 14.9299 11.9767 -0.0003     0.0424316  0.1370   0.0047   0.2294    0.0175   0.0000     0.0384687   441.7382      -23.4438       19.6920       7.53038      -29.5012      -3.67004       7.60778       9.81270       10.4599       10.4398       9.81945       8.74889
  15  26 4460.9526    0.8189 17.5549 11.9155 -0.0002    -0.0571891  0.1845   0.0039   0.2839    0.0146   0.0000     0.0427224   444.4919       14.4199       21.3108      -5.56816      -14.9277       6.51641       9.31795       12.1069       12.8640       13.0168       11.9660       10.7656
  16   4 1293.7602    0.0794  0.0213 11.7380  0.0000       67.2224  0.0046   0.0063   0.0047    0.0152   0.0000       148.226   437.5449      0.122678       16.2510     -0.107283      -2.00698      0.360790       1.07830       1.18633       1.45768       1.30315       1.46053       1.10210
  16   5 1467.2913    0.1431  0.0770 11.6417  0.0000       49.8058  0.0050   0.0056   0.0089    0.0167   0.0000       17.6091   436.8980      -1.23149       15.2152     -0.279360      -2.18460      0.459458      0.431944      0.574466      0.592896      0.579358      0.573848      0.484476
  16   6 1629.5255    0.2256  0.1463 11.5711  0.0007       21.5571  0.0056   0.0059   0.0112    0.0180   0.0000       5.00344   437.4732      -1.18624       13.7086      0.726883      -1.77918      0.309128      0.520333      0.601863      0.623339      0.666852      0.659142      0.553463
  16   7 1783.2950    0.3612  0.2344 11.5404  0.0000       15.4843  0.0064   0.0073   0.0139    0.0218   0.0000       1.79230   437.5272     0.0157201       14.6963     -0.506447      -2.07484      -1.30082      0.525870      0.699053      0.741022      0.764047      0.687345      0.654519
  16   8 1933.2095    0.5081  0.4125 11.5347  0.0000       12.2472  0.0089   0.0076   0.0182    0.0295   0.0000      0.943234   437.9120      -2.35358       13.1374      -2.46885      -1.76772     -0.146834      0.755172      0.981139       1.04445       1.02864      0.966383      0.889288
  16   9 2081.6892    0.7178  0.5484 11.5848  0.0000       8.27786  0.0106   0.0094   0.0202    0.0434   0.0000      0.599159   437.0967      0.496828       13.9133      0.247887     -0.608275      -1.66373      0.856048       1.10773       1.14182       1.17517       1.09773       1.00240
  16  10 2228.4731    0.9946  0.7486 11.8772  0.0000       5.79436  0.0125   0.0114   0.0251    0.0590   0.0000      0.443060   436.1476       1.89100       13.5190      0.880856      -4.25535      -2.09045      0.962566       1.22612       1.28544       1.30737       1.18995       1.09183
  16  11 2372.6894    1.3831  0.8254 12.4590  0.0000       4.14800  0.0131   0.0151   0.0266    0.0592   0.0000      0.403175   437.5815       1.60971       13.9263       1.27445      -1.37172      -2.41942       1.00483       1.24464       1.29497       1.32497       1.24097       1.16668
  16  12 2514.8750    1.8164  0.9328 12.8242  0.0000       2.49415  0.0145   0.0187   0.0283    0.0692   0.0000      0.359783   438.0985      0.441697       14.0798       1.69415     -0.280385      -1.16452       1.09661       1.38659       1.46284       1.48600       1.39581       1.26341
  16  13 2656.9784    2.3680  0.8994 13.4129  0.0000       2.89248  0.0140   0.0248   0.0270    0.0656   0.0000      0.358329   437.4706     -0.449886       12.9705      -2.58422      -1.34599     0.0390075       1.05457       1.34832       1.38208       1.42228       1.34271       1.22439
  16  14 2799.5386    2.9643  0.8364 13.9842  0.0000       1.91939  0.0132   0.0324   0.0258    0.0624   0.0000      0.370183   437.6028      0.540099       12.8578     -0.162612     -0.959997      -3.01144       1.01831       1.28303       1.25612       1.31803       1.24260       1.15973
  16  15 2941.7626    3.6711  0.8046 14.3139  0.0000       1.41839  0.0124   0.0404   0.0246    0.0696   0.0000      0.335527   438.7788       2.01240       13.3156       1.01978      0.307299      -2.25980      0.987378       1.17519       1.24631       1.29840       1.21261       1.11791
  16  16 3083.5016    4.0143  0.8813 14.7359  0.0000       1.60759  0.0142   0.0435   0.0270    0.0711   0.0000      0.367847   440.0124       1.22974       13.2607     -0.212938     -0.644131      -1.45737       1.06609       1.33493       1.38579       1.42227       1.34693       1.22107
  16  17 3224.9534    3.8887  1.1752 14.6959  0.0000       1.06011  0.0184   0.0393   0.0342    0.0876   0.0000      0.359882   437.8780       1.79978       10.9876     -0.280036      -1.38657      -4.22820       1.26335       1.60205       1.68301       1.75460       1.60087       1.49979
  16  18 3366.3654    3.3769  1.7396 14.1624  0.0000      0.776340  0.0229   0.0290   0.0424    0.0692   0.0000      0.212641   436.0274      -2.93046       9.85865     -0.978861       1.90402      -6.50632       1.59558       2.00584       2.06128       2.12553       2.02178       1.83959
  16  19 3507.9712    2.8672  2.5496 13.5997 -0.0000      0.440944  0.0283   0.0202   0.0513    0.0499   0.0000      0.119708   436.8324       1.21668       8.02607      -1.77550     -0.110030      -6.68356       1.93354       2.51349       2.62350       2.71995       2.51235       2.27438
  16  20 3649.9537    2.3435  4.0413 12.9887 -0.0000      0.663226  0.0369   0.0133   0.0679    0.0348   0.0000     0.0654928   438.7984       2.31086       7.64850       1.04074      0.202060      -2.88732       2.48504       3.13856       3.31263       3.35868       3.21308       2.92713
  16  21 3791.8648    1.9658  5.6909 12.5518  0.0000      0.567372  0.0461   0.0097   0.0838    0.0281   0.0000     0.0452106   444.5478     -0.236722       6.85786       3.88261      -2.67601      -7.33468       3.07895       3.95394       4.11430       4.24860       3.96528       3.58541
  16  22 3933.8418    1.6382  7.7010 12.3206  0.0000      0.456610  0.0579   0.0075   0.1082    0.0225   0.0000     0.0360313   436.9073       4.56636       5.26081      -5.61860      -8.58204      0.526307       3.73942       4.77619       5.08594       5.12834       4.85333       4.39361
  16  23 4075.9616    1.3732 10.3278 12.1222 -0.0002      0.407005  0.0774   0.0062   0.1430    0.0206   0.0000     0.0323899   429.1746       4.53982       6.57455       1.41537      -3.01228      -12.6496       4.68644       6.00897       6.38797       6.50031       6.13624       5.52809
  16  24 4218.1039    1.1574 12.8786 12.0176 -0.0000      0.230620  0.1034   0.0053   0.1837    0.0191   0.0000     0.0333761   445.3310       2.11226       12.2622      -14.8493      0.619846      -1.81977       5.82812       7.53956       7.98132       8.09909       7.64684       7.01124
  16  25 4360.0975    0.9471 15.8704 11.9769 -0.0005      0.146807  0.1483   0.0043   0.2400    0.0158   0.0000     0.0389666   431.1058       15.3251       34.9095      -7.89887      -1.63824       2.25785       7.44506       9.70063       10.3504       10.4554       9.95930       8.92502
  17   4 1318.0352    0.0885  0.0393 11.7149  0.0007       12.9742  0.0050   0.0053   0.0080    0.0133   0.0000       73.4300   438.3001     -0.304988       17.3800    -0.0278468      -2.69267     -0.194775      0.553486      0.623206      0.601409      0.510979      0.407016      0.424290
  17   5 1493.5039    0.1554  0.0783 11.6427  0.0000       23.0917  0.0042   0.0056   0.0086    0.0149   0.0000       14.4246   438.2911      -1.12467       16.5314     -0.453652      -1.57073     -0.116833      0.339890      0.413946      0.481108      0.516998      0.542789      0.469872
  17   6 1657.0790    0.2458  0.1854 11.5754  0.0000       26.1097  0.0064   0.0057   0.0125    0.0182   0.0000       3.78739   438.6560      0.226237       15.3131     -0.472927      -2.86761     0.0100808      0.519459      0.645106      0.686815      0.710335      0.670848      0.638640
  17   7 1812.0175    0.3867  0.2931 11.5755  0.0000       13.9647  0.0075   0.0067   0.0145    0.0223   0.0000       1.45871   437.9940     -0.754098       14.9234      -1.42761     -0.301566       1.02631      0.597139      0.780965      0.856064      0.888778      0.807911      0.773544
  17   8 1963.3907    0.5534  0.4187 11.5177  0.0000       11.5094  0.0085   0.0079   0.0173    0.0312   0.0000      0.822423   436.9977      0.150653       17.5346      0.563505      -2.13504     -0.856851      0.673498      0.855057      0.928796      0.918074      0.870483      0.816023
  17   9 2113.0690    0.7577  0.6020 11.7354  0.0000       7.34156  0.0106   0.0093   0.0215    0.0420   0.0000      0.540726   437.5983     -0.767634       14.0222     -0.955065     -0.820085      0.228446      0.820922       1.01541       1.08648       1.10231       1.05023      0.965682
  17  10 2260.3908    1.0666  0.7572 12.0783  0.0000       5.29531  0.0123   0.0117   0.0244    0.0535   0.0000      0.435235   439.2241     0.0799362       14.7554       1.70409      -2.75460      -2.57465      0.886806       1.12710       1.18171       1.20085       1.14615       1.04256
  17  11 2405.0926    1.4566  0.9095 12.4789  0.0000       3.91952  0.0140   0.0149   0.0266    0.0648   0.0000      0.366803   438.6097     0.0620470       15.5997      -1.85632     -0.378716       1.55201       1.00011       1.22284       1.30927       1.34608       1.28522       1.17293
  17  12 2548.1298    1.8947  0.9581 13.0193  0.0000       2.29685  0.0144   0.0190   0.0283    0.0658   0.0000      0.359612   437.1022     0.0344644       15.1708      -1.19969      -1.41765      -2.26008      0.984550       1.26380       1.31575       1.36857       1.27995       1.18703
  17  13 2691.0855    2.4799  0.8747 13.4753  0.0000       2.48543  0.0127   0.0255   0.0266    0.0664   0.0000      0.331055   436.1155       3.52622       10.0779    -0.0881110      -1.21182      0.267722      0.928598       1.18132       1.25957       1.29631       1.18878       1.11017
  17  14 2834.3684    3.1864  0.8425 13.9310  0.0000       2.08715  0.0124   0.0329   0.0251    0.0672   0.0000      0.326162   437.0138      0.920221       12.9886     -0.476179      -1.29787      -1.22262      0.901820       1.15141       1.18880       1.23005       1.17533       1.08498
  17  15 2977.2327    3.7578  0.8684 14.3449 -0.0000       1.92946  0.0129   0.0386   0.0251    0.0671   0.0000      0.341580   437.7307      0.516510       13.4697       1.47227      -1.33880     -0.999581      0.952351       1.16722       1.26368       1.31813       1.22739       1.13025
  17  16 3119.3629    3.9943  0.9167 14.7641  0.0000       1.00521  0.0139   0.0413   0.0265    0.0646   0.0000      0.348024   440.7509       3.91689       13.7005      -2.31319     -0.806126     -0.970092      0.988397       1.22118       1.27563       1.32204       1.24195       1.16254
  17  17 3261.4246    3.7677  1.3193 14.5975  0.0000       1.31283  0.0190   0.0352   0.0357    0.0741   0.0000      0.301801   438.9100       2.77371       15.4004    -0.0295664     -0.136879      -3.72573       1.21927       1.56373       1.64577       1.69926       1.57920       1.45990
  17  18 3403.4400    3.2586  2.0333 13.7746  0.0015      0.722617  0.0236   0.0249   0.0443    0.0720   0.0000      0.159607   439.4205      -2.41267       13.9052    -0.0380179      -2.14350      -3.15351       1.53574       1.98363       2.09953       2.16314       2.02967       1.88553
  17  19 3545.5603    2.7756  2.8361 13.3084  0.0000      0.536827  0.0289   0.0181   0.0529    0.0541   0.0000     0.0984863   437.0829       3.11305       16.9370       1.73247     -0.458806      -1.81089       1.84002       2.36267       2.49047       2.57558       2.42066       2.23916
  17  20 3688.0003    2.2564  4.3426 12.8743  0.0000      0.541976  0.0375   0.0121   0.0692    0.0346   0.0000     0.0589771   440.9805       7.17639       15.4807      -1.23236       4.94674      -9.14018       2.38161       3.06322       3.22139       3.32548       3.13921       2.90477
  17  21 3830.2652    1.8883  6.2079 12.4204  0.0000      0.405181  0.0469   0.0088   0.0874    0.0270   0.0000     0.0398503   434.7694       3.71879       5.62150      -1.87601      -1.07400      -1.66935       2.95956       3.74050       4.00506       4.09926       3.87444       3.60733
  17  22 3972.8008    1.5766  8.3860 12.2204 -0.0000      0.370661  0.0604   0.0069   0.1117    0.0216   0.0000     0.0317517   433.0930       1.67299       11.0535       8.75620     0.0889561      -1.12432       3.64683       4.70756       4.98803       5.10175       4.89523       4.45427
  17  23 4115.4370    1.3083 11.0629 12.0884  0.0000      0.406498  0.0818   0.0057   0.1486    0.0193   0.0000     0.0312168   441.7855      -5.76488       13.6256       1.37125      -3.12156      -1.26629       4.56135       5.86485       6.30247       6.48711       6.13088       5.62784
  17  24 4257.8415    1.1098 13.5235 12.0149 -0.0001      0.243054  0.1082   0.0049   0.1878    0.0176   0.0000     0.0330298   440.0121      -3.30743       23.5700      -13.0029      -1.56339      -7.42977       5.65561       7.26066       7.79885       7.88478       7.60442       6.92868
  17  25 4400.4535    0.8873 16.6922 11.9947 -0.0002      0.190402  0.1612   0.0039   0.2500    0.0144   0.0000     0.0424094   428.4605       6.57637       10.0239       8.00216      -17.1306      -13.5009       7.39312       9.65178       10.3240       10.6082       10.0270       9.21913
  18   4 1341.5309    0.1004  0.0385 11.7134  0.0000       32.4322  0.0032   0.0055   0.0066    0.0133   0.0000       57.7598   438.6721     -0.473476       18.0179     0.0763439      -2.21614     -0.299150      0.245775      0.328427      0.307303      0.321941      0.329089      0.318056
  18   5 1518.7319    0.1662  0.0896 11.6291  0.0000       28.3965  0.0047   0.0055   0.0089    0.0150   0.0000       11.8102   438.5827     0.0858843       16.3812     -0.613137      -2.31880    -0.0997254      0.373589      0.417221      0.489535      0.500814      0.435126      0.429993
  18   6 1683.6821    0.2749  0.2072 11.5664  0.0000       15.9317  0.0062   0.0057   0.0128    0.0182   0.0000       2.83981   438.0191      -1.75097       15.7159     0.0166878      -1.93876     -0.237418      0.490398      0.649526      0.691514      0.660453      0.670485      0.631073
  18   7 1840.0341    0.4121  0.3284 11.5513  0.0000       13.4154  0.0076   0.0066   0.0154    0.0235   0.0000       1.24089   438.7219      -1.58829       15.1459      0.651243      -1.63255     -0.458545      0.604092      0.800979      0.827062      0.827230      0.780504      0.743930
  18   8 1992.9176    0.5949  0.4696 11.5540  0.0000       10.6356  0.0089   0.0081   0.0185    0.0332   0.0000      0.725932   438.1696     -0.936444       15.5878     -0.113037      -2.81327     -0.199093      0.676098      0.870715      0.923923      0.974315      0.903025      0.852066
  18   9 2143.7915    0.8260  0.6171 11.6973  0.0000       7.10491  0.0103   0.0096   0.0203    0.0432   0.0000      0.487636   438.2149     -0.554618       14.4589       1.04679      -1.18699     -0.741271      0.716553      0.943569       1.00179       1.06085      0.979622      0.898506
  18  10 2291.7264    1.1578  0.8069 12.0518  0.0000       4.58108  0.0126   0.0121   0.0240    0.0603   0.0000      0.390743   435.9644     -0.844454       15.1608     -0.403709      0.353858      -1.01207      0.838671       1.06763       1.12145       1.15831       1.08284       1.01687
  18  11 2436.8981    1.5939  0.8952 12.5996  0.0000       3.04042  0.0135   0.0158   0.0252    0.0663   0.0000      0.338799   438.8470       1.30116       10.5602     -0.278738     -0.447395      -1.33812      0.905657       1.15989       1.23525       1.29326       1.21772       1.11362
  18  12 2580.9161    2.0379  0.9554 13.1435  0.0000       3.29395  0.0140   0.0197   0.0268    0.0639   0.0000      0.337284   439.6938       1.89943       13.0438     -0.146260      -1.90174     -0.916920      0.933446       1.18134       1.28254       1.31245       1.25376       1.15194
  18  13 2724.7623    2.6373  0.8799 13.7098  0.0000       2.23621  0.0131   0.0261   0.0248    0.0625   0.0000      0.340448   440.1275      0.237984       14.4040     -0.458137      0.665262     -0.415076      0.877799       1.11448       1.15364       1.21072       1.16240       1.09370
  18  14 2868.6716    3.3469  0.8218 14.0924  0.0000       1.75527  0.0120   0.0340   0.0236    0.0617   0.0000      0.324176   438.9277       1.03400       14.5540      -1.94698    -0.0695943      -3.84528      0.857679       1.07974       1.11348       1.18802       1.14303       1.06996
  18  15 3012.1472    3.9227  0.8563 14.4833  0.0000       1.59545  0.0123   0.0394   0.0243    0.0626   0.0000      0.345306   438.3734     -0.136766       14.8329       2.21575    -0.0237435      -3.42892      0.829702       1.04615       1.14621       1.20336       1.13215       1.03820
  18  16 3154.8333    4.0605  0.9806 14.7358  0.0000      0.614039  0.0142   0.0393   0.0274    0.0640   0.0000      0.326356   438.1319       1.76045       12.7658      -1.50745      -2.01252      -1.09091      0.919564       1.19017       1.25862       1.30192       1.22099       1.16997
  18  17 3297.4208    3.6137  1.3517 14.7306 -0.0001       1.41072  0.0186   0.0321   0.0362    0.0564   0.0000      0.273597   437.2073       1.42769       15.1757     -0.141623      -3.43760      0.749169       1.13486       1.46215       1.55187       1.60402       1.51667       1.44306
  18  18 3440.1008    3.0828  2.1895 13.7340  0.0005       1.05694  0.0248   0.0222   0.0441    0.0591   0.0000      0.147739   439.9603       1.76130       12.3171      -2.37475       1.74754      -1.81683       1.47778       1.92760       2.00981       2.15212       2.00817       1.85534
  18  19 3582.7247    2.6104  3.3421 13.1646  0.0000      0.645926  0.0313   0.0155   0.0574    0.0459   0.0000     0.0826308   437.8590       3.50910       11.7630     -0.243481      -1.07968     -0.144710       1.88143       2.42439       2.54922       2.65133       2.57074       2.38238
  18  20 3725.5663    2.1500  4.8623 12.7035  0.0000      0.496922  0.0396   0.0107   0.0725    0.0317   0.0000     0.0523779   440.3265     -0.511118       19.2121       1.03461      -4.07683      -5.90555       2.32449       2.97370       3.18006       3.29228       3.13952       2.91999
  18  21 3868.3848    1.8183  6.8027 12.3082  0.0000      0.402051  0.0492   0.0078   0.0905    0.0247   0.0000     0.0361610   436.0364       1.28154       13.1222      -5.71637     0.0148963      -5.12418       2.83930       3.68552       3.91981       4.02313       3.84758       3.56873
  18  22 4011.1940    1.5066  9.1918 12.1622  0.0000      0.295493  0.0642   0.0062   0.1182    0.0198   0.0000     0.0301848   435.8538       10.4263       15.1242      0.186254       2.68501      -9.10068       3.58372       4.64781       4.98492       5.13180       4.90481       4.53845
  18  23 4154.3985    1.2585 12.0761 12.0497  0.0002      0.340315  0.0882   0.0052   0.1584    0.0181   0.0000     0.0305691   436.4454      -5.90934       15.2346       2.02031       5.30771      -3.16364       4.50528       5.80647       6.27178       6.41551       6.17781       5.69328
  18  24 4296.8818    1.0471 14.6144 12.0084 -0.0007      0.137862  0.1208   0.0043   0.2020    0.0159   0.0000     0.0334241   447.2613     -0.387364       8.30625      -16.4748     -0.406175       1.29113       5.62998       7.32094       7.86011       8.10220       7.65290       7.13808
  18  25 4440.5172    0.8566 17.5075 11.9590  0.0005      0.300600  0.1631   0.0036   0.2525    0.0134   0.0000     0.0409942   428.8216      -4.43345       17.3015       2.20991       4.05142     -0.295877       7.00009       9.10645       9.87889       10.0656       9.59007       8.89663
  19   4 1364.3255    0.1168  0.0471 11.7054  0.0000       20.7091  0.0032   0.0054   0.0068    0.0129   0.0000       37.8899   438.4518     -0.433675       18.6083    -0.0915850      -1.75003    -0.0222180      0.242483      0.307949      0.317187      0.316229      0.300956      0.312984
  19   5 1543.0631    0.1886  0.0989 11.6067 -0.0001       25.6093  0.0042   0.0057   0.0088    0.0149   0.0000       8.54627   439.3215     -0.851990       16.9051      0.246613      -1.97328    -0.0209773      0.331829      0.393299      0.450888      0.467208      0.471754      0.414322
  19   6 1709.3685    0.3118  0.1862 11.5798  0.0000       19.1025  0.0054   0.0064   0.0108    0.0181   0.0000       2.50687   438.0548      0.361474       15.7099      0.686515      -1.16511    -0.0545081      0.397859      0.523357      0.581266      0.583932      0.548671      0.509297
  19   7 1867.3393    0.4535  0.3449 11.5681  0.0000       12.8081  0.0075   0.0069   0.0149    0.0242   0.0000       1.07089   438.1438     -0.260799       14.1127     -0.265747      -1.38846      0.915514      0.566830      0.723848      0.774139      0.769424      0.736730      0.711124
  19   8 2021.8178    0.6325  0.5071 11.5927  0.0000       10.0009  0.0092   0.0079   0.0182    0.0339   0.0000      0.651618   438.2721      0.226033       13.8058     -0.615323      -1.59760      0.222572      0.644094      0.828272      0.859596      0.907323      0.877268      0.819853
  19   9 2173.8467    0.8894  0.6494 11.8663  0.0000       7.30707  0.0101   0.0100   0.0216    0.0421   0.0000      0.475903   437.6012     -0.711163       14.5524     -0.710046      -3.65953    -0.0483403      0.686150      0.863604      0.942248      0.978355      0.979620      0.886366
  19  10 2322.4042    1.2328  0.8385 12.2721  0.0000       4.63182  0.0123   0.0124   0.0245    0.0529   0.0000      0.384206   438.0676       1.26452       14.4500      0.420879      -1.40087     -0.855630      0.804719       1.01307       1.05661       1.12248       1.07142       1.00468
  19  11 2468.1882    1.6614  0.9535 12.7767  0.0000       2.55112  0.0137   0.0158   0.0271    0.0630   0.0000      0.347750   440.7615      -1.78423       11.0517      0.359118      -2.46854      -3.20148      0.854507       1.11016       1.16362       1.22530       1.16070       1.10835
  19  12 2613.1289    2.1473  1.0129 13.0582 -0.0001       2.88564  0.0142   0.0199   0.0274    0.0793   0.0000      0.322704   439.2251      0.321201       16.3014     -0.371465      -2.16262     -0.229756      0.879729       1.12430       1.20438       1.24165       1.19135       1.10823
  19  13 2757.9639    2.7899  0.8627 13.8045  0.0000       1.76234  0.0122   0.0274   0.0241    0.0599   0.0000      0.336832   439.0604       1.55065       13.0735      -1.18516      -1.76059      -1.48361      0.789097       1.01690       1.03813       1.11091       1.06375      0.985156
  19  14 2902.5389    3.5007  0.8081 14.3914  0.0000      0.940097  0.0115   0.0352   0.0231    0.0551   0.0000      0.331614   437.9374       2.87916       14.5075     -0.378408     -0.186491     0.0309889      0.752735      0.946397       1.02338       1.05562       1.02796      0.966048
  19  15 3046.5597    3.9774  0.8939 14.5481  0.0000       1.49267  0.0128   0.0379   0.0244    0.0608   0.0000      0.314522   438.3200      0.903632       14.1010      -2.05797      -1.03210      -1.86735      0.817121       1.06681       1.12275       1.17762       1.09896       1.07058
  19  16 3189.8333    3.9594  1.1354 14.7516 -0.0004      0.948656  0.0163   0.0356   0.0300    0.0651   0.0000      0.319573   439.3260   0.000991116       11.9306      0.479822      0.977601      -2.12947      0.966468       1.26025       1.33192       1.39394       1.31277       1.25341
  19  17 3332.9480    3.4974  1.6114 14.4358  0.0000       1.49065  0.0206   0.0270   0.0363    0.0472   0.0000      0.210713   439.3922       3.32000       12.1877      -1.49254      -1.68534      -1.61078       1.17662       1.53328       1.57735       1.68544       1.62287       1.52769
  19  18 3476.2523    2.9261  2.3779 13.8274 -0.0000       1.22680  0.0258   0.0195   0.0463    0.0423   0.0000      0.138134   438.6910     -0.855580       11.3729       4.91226      -1.18839      -6.68363       1.43413       1.88382       1.96405       2.09422       1.99044       1.85428
  19  19 3619.5121    2.4846  3.6124 13.1516  0.0000      0.808823  0.0320   0.0139   0.0597    0.0384   0.0000     0.0755377   436.8324       5.60334       10.5606     -0.245866      -1.25149      -7.44815       1.81528       2.35588       2.49456       2.65485       2.49082       2.36091
  19  20 3762.7555    2.0548  5.3212 12.6628  0.0000      0.597336  0.0412   0.0097   0.0757    0.0280   0.0000     0.0477916   439.8057       6.48616       23.4916     -0.582219      -2.01931      -5.70104       2.30545       2.99521       3.17912       3.24265       3.17141       2.98892
  19  21 3905.9948    1.7304  7.4359 12.2864  0.0001      0.335046  0.0517   0.0071   0.0952    0.0219   0.0000     0.0329934   440.4857       5.40719       9.84389      -5.20329     -0.625950      -8.65121       2.83187       3.69641       3.93320       4.07512       3.94659       3.69608
  19  22 4049.4514    1.4256  9.5746 12.1780 -0.0000      0.357745  0.0669   0.0058   0.1226    0.0181   0.0000     0.0309193   433.2740       2.39913       20.5699     0.0837439       3.80419      -2.46316       3.47196       4.56637       4.84099       5.00024       4.84364       4.49421
  19  23 4192.5712    1.2187 12.9424 12.0019  0.0000      0.177268  0.0952   0.0046   0.1633    0.0171   0.0000     0.0298366   444.4488      -4.79113       16.0177     0.0742865       8.60309      0.218178       4.48270       5.82986       6.30813       6.47240       6.22273       5.81376
  19  24 4336.2043    0.9854 15.3584 12.0175  0.0001      0.218383  0.1290   0.0039   0.2101    0.0145   0.0000     0.0361069   451.3129      -5.19158       12.6983       9.41612      -8.54790      -10.4284       5.52962       7.23472       7.81583       8.03043       7.76682       7.21830
  20   3 1193.6570    0.0709  0.0156 11.7780  0.0000       38.2356  0.0031   0.0063   0.0045    0.0121   0.0000       223.779   438.7512     -0.675501       19.8441      0.283192      -2.32134     0.0517875      0.186193      0.280932      0.251724      0.302279      0.288958      0.247478
  20   5 1566.5592    0.2025  0.1291 11.5942 -0.0001       24.9885  0.0050   0.0052   0.0098    0.0150   0.0000       6.35557   439.1833     -0.439675       18.7062     -0.400480      -2.65313     0.0208593      0.384486      0.467831      0.511588      0.507230      0.484668      0.455339
  20   6 1734.2114    0.3410  0.2096 11.5645  0.0000       18.7858  0.0056   0.0064   0.0112    0.0183   0.0000       2.09776   438.7814      -1.04347       16.3950     0.0247069      -2.95301      0.100065      0.396817      0.500096      0.499674      0.553263      0.535048      0.515862
  20   7 1893.9653    0.4707  0.3836 11.5831  0.0000       11.9075  0.0076   0.0066   0.0161    0.0244   0.0000      0.965742   439.1067    -0.0580351       14.2944     -0.349106      -2.46205     -0.473529      0.534371      0.661425      0.732569      0.778472      0.762072      0.707684
  20   8 2050.1484    0.6511  0.5432 11.6555  0.0000       9.44374  0.0092   0.0077   0.0191    0.0331   0.0000      0.626117   438.2827      0.713610       14.9418     -0.335473      -3.16663      0.110594      0.612997      0.772746      0.817430      0.863503      0.823216      0.789655
  20   9 2203.2581    0.9596  0.7047 11.9430  0.0000       6.97647  0.0109   0.0102   0.0213    0.0458   0.0000      0.441976   438.8791      0.415185       13.4942      -1.22459      -2.33414     -0.234614      0.687516      0.876862      0.938881      0.999034      0.957320      0.925751
  20  10 2352.4936    1.3209  0.8881 12.3452  0.0000       4.17612  0.0126   0.0126   0.0248    0.0540   0.0000      0.357393   438.2506      0.407838       12.7627      -1.68500      -2.06108      0.115999      0.765244      0.983292       1.04270       1.09323       1.06880       1.01049
  20  11 2499.0279    1.7710  0.9077 12.9244  0.0000       3.57984  0.0131   0.0169   0.0246    0.0596   0.0000      0.347444   438.4239       1.48128       15.1964      -1.07300     -0.158734     -0.520531      0.776477      0.958169       1.04522       1.10762       1.06488       1.01005
  20  12 2644.8954    2.3292  0.8723 13.3968  0.0000       2.53376  0.0124   0.0222   0.0236    0.0611   0.0000      0.331489   438.2933       1.23186       13.7741      -1.80127      -2.29406      -1.46274      0.763481      0.986345       1.04670       1.08931       1.03929      0.991532
  20  13 2790.7350    2.9631  0.8538 14.0444  0.0000       2.22014  0.0118   0.0286   0.0235    0.0517   0.0000      0.335471   437.5047       1.50629       13.3664      0.643747      -1.23494     -0.230779      0.714106      0.916168      0.989840       1.04394      0.988597      0.939005
  20  14 2935.9409    3.7212  0.7854 14.3940  0.0000       1.55525  0.0109   0.0367   0.0215    0.0538   0.0000      0.328326   438.5020       1.57220       13.9853      -1.96159      -1.23747      -2.75493      0.694485      0.882343      0.931648      0.996846      0.931763      0.902900
  20  15 3080.4644    4.0122  0.8930 14.6399  0.0000      0.868461  0.0123   0.0377   0.0241    0.0598   0.0000      0.352341   436.9604      0.190274       12.4122      0.822975    0.00739313      -2.31029      0.785791      0.982491       1.02250       1.08250       1.06506       1.01021
  20  16 3224.3597    3.8939  1.1923 14.7175  0.0000      0.144799  0.0169   0.0337   0.0301    0.0633   0.0000      0.303046   438.0413       2.05137       12.0355     -0.147594      -2.46859      -1.38600      0.935326       1.19916       1.27483       1.34896       1.30117       1.23226
  20  17 3368.1567    3.3572  1.7982 14.1614  0.0000       1.01817  0.0209   0.0236   0.0374    0.0418   0.0000      0.159557   437.4111       2.27142       13.1228      -3.59985      -3.27817      -2.98978       1.14638       1.49269       1.55507       1.66026       1.56951       1.47426
  20  18 3512.0163    2.8093  2.7033 13.6492  0.0000       1.14643  0.0270   0.0168   0.0478    0.0352   0.0000      0.109919   435.3950     -0.908024       16.0179      -1.37779      -1.12787      -3.76948       1.42984       1.87331       1.96850       2.07869       2.01266       1.90410
  20  19 3655.8233    2.3508  4.0730 12.9351  0.0000      0.784531  0.0335   0.0119   0.0610    0.0334   0.0000     0.0630117   440.9473       4.53867       9.50044      -1.60237      0.464356      -5.23301       1.83457       2.34165       2.54783       2.62629       2.59112       2.42187
  20  20 3799.5095    1.9611  5.8700 12.5607  0.0000      0.486444  0.0426   0.0086   0.0789    0.0246   0.0000     0.0414662   440.5930       4.36451       14.8006       1.91369     -0.431024     -0.988869       2.25955       2.95101       3.14011       3.29241       3.17480       3.00565
  20  21 3943.2488    1.6636  8.0958 12.2239  0.0000      0.309115  0.0537   0.0065   0.1001    0.0201   0.0000     0.0303585   439.9979      -4.88556       17.3169      -3.32042      0.371999      -6.87736       2.79083       3.61178       3.88737       4.06909       3.94756       3.68860
  20  22 4087.1099    1.3768 10.7693 12.0953  0.0000      0.276771  0.0724   0.0052   0.1326    0.0170   0.0000     0.0285378   432.6928       3.84434       11.1938       3.16019     -0.870829      -1.51133       3.51464       4.48830       4.91188       5.03600       4.94830       4.65065
  20  23 4230.8007    1.1521 13.5400 12.0190  0.0000      0.173082  0.1009   0.0042   0.1698    0.0155   0.0000     0.0309718   439.7668       8.90566       13.8282       4.13919      0.596798       10.5344       4.38718       5.68478       6.16664       6.39328       6.20640       5.82056
  20  24 4374.6312    0.9254 15.9033 11.9944  0.0000      0.125889  0.1390   0.0036   0.2184    0.0135   0.0000     0.0379831   441.9855      0.998555       10.9860      -12.2365      -2.40239      -1.67116       5.55076       7.35411       7.93466       8.17722       7.91515       7.45290
  21   2 1005.0944    0.0368  0.0078 11.9747  0.0000       7.83810  0.0046   0.0071   0.0051    0.0114   0.0000       1517.35   438.1782     -0.344452       20.2367     0.0778906      -2.02488     -0.685159      0.311379      0.309592      0.437843      0.500971      0.501328      0.407416
  21   3 1213.5843    0.0673  0.0276 11.7842 -0.1425      -10.1889  0.0039   0.0072   0.0094    0.0115   0.0000       126.551   438.3175     -0.389460       20.4036      0.540658      -2.48934     -0.599322      0.359382      0.294144      0.330599      0.398047      0.300437      0.331096
  21   4 1408.0682    0.1151  0.0574 11.6868  0.0000       18.4350  0.0041   0.0048   0.0075    0.0123   0.0000       31.7532   439.6514     -0.905502       19.9088     -0.727711      -1.95109      0.698338      0.274557      0.354371      0.437227      0.377252      0.427341      0.423550
  21   5 1589.2847    0.2163  0.1308 11.6077  0.0000       20.3279  0.0046   0.0053   0.0095    0.0148   0.0000       5.54820   439.1675     -0.472749       18.3737      0.211903      -2.09157     0.0120399      0.311015      0.398264      0.458161      0.498597      0.444064      0.446759
  21   6 1758.2467    0.3546  0.2784 11.5212  0.0000       15.6894  0.0065   0.0057   0.0134    0.0197   0.0000       1.62701   438.7569     -0.484646       19.1669    -0.0817052      -3.52967     -0.929916      0.435809      0.538091      0.613380      0.638515      0.615042      0.558328
  21   7 1919.8844    0.5164  0.4213 11.5446  0.0000       11.1964  0.0078   0.0068   0.0159    0.0257   0.0000      0.811883   438.4146     -0.331748       16.7816     -0.880530      -3.31349      0.681560      0.509841      0.654661      0.711869      0.729806      0.717056      0.666037
  21   8 2077.8257    0.7124  0.5660 11.7217  0.0000       9.18572  0.0091   0.0081   0.0188    0.0338   0.0000      0.575308   438.8704     -0.410794       16.6207     -0.401326      -2.53708     -0.294065      0.578464      0.735479      0.791344      0.853058      0.815901      0.767288
  21   9 2231.9828    1.0079  0.7548 11.9346  0.0000       5.85822  0.0110   0.0101   0.0220    0.0490   0.0000      0.403852   439.0740       1.42129       17.1604     -0.172739      -1.35097      -1.42027      0.668654      0.854747      0.914426      0.950365      0.942166      0.886736
  21  10 2381.9826    1.4114  0.9074 12.4303  0.0000       4.53916  0.0124   0.0131   0.0247    0.0553   0.0000      0.347718   438.9042     -0.571963       14.9261      0.641656      -2.17391      -1.22125      0.712983      0.920961      0.971329       1.03598       1.00078      0.937333
  21  11 2529.3611    1.9047  0.9464 12.9929  0.0000       2.86208  0.0126   0.0172   0.0251    0.0565   0.0000      0.314915   438.2441     -0.593066       14.8858      0.166489      -3.41345     -0.716834      0.715978      0.907687      0.983147       1.05938       1.00986      0.974880
  21  12 2676.2549    2.4525  0.9282 13.5311  0.0000       3.18583  0.0126   0.0224   0.0247    0.0594   0.0000      0.319912   437.7153      0.752472       14.7792    0.00725842      -2.90925     0.0484818      0.734409      0.934744       1.01239       1.06824       1.00527      0.980123
  21  13 2822.9944    3.1149  0.8231 14.1613 -0.0000       2.28850  0.0115   0.0296   0.0220    0.0543   0.0000      0.323257   436.3039     -0.340527       14.4760       2.14466      -2.46448     -0.612922      0.672352      0.865712      0.944131      0.983032      0.961261      0.916171
  21  14 2968.9132    3.7918  0.8343 14.3551  0.0002       1.78793  0.0111   0.0356   0.0220    0.0584   0.0000      0.316942   439.4967       1.42239       13.0752     -0.383436     -0.469245     -0.417459      0.660829      0.849759      0.891855      0.945625      0.928703      0.893239
  21  15 3113.9169    4.0701  0.9557 14.7375  0.0000      0.727823  0.0126   0.0370   0.0255    0.0570   0.0000      0.320251   439.7051       1.02743       14.4915     -0.494099      -1.63171      -2.16132      0.734868      0.908309      0.994427       1.03769       1.00474      0.966315
  21  16 3258.5142    3.7773  1.3252 14.6296  0.0000      0.913080  0.0171   0.0302   0.0317    0.0525   0.0000      0.263289   439.8292    0.00178605       15.6693      0.586063      -2.09542      -1.72539      0.924514       1.19315       1.25960       1.32383       1.29355       1.23021
  21  17 3402.8894    3.2422  1.9152 14.1949  0.0001      0.870820  0.0214   0.0217   0.0385    0.0358   0.0000      0.162658   437.0739       2.91178       15.0021      0.806862      -1.58754      -2.22024       1.10953       1.42662       1.52883       1.60658       1.56290       1.49558
  21  18 3547.3070    2.7132  2.9940 13.4813  0.0000      0.948251  0.0273   0.0148   0.0491    0.0307   0.0000     0.0895526   437.2356       1.96174       13.1865      0.286385     0.0562621      -5.21204       1.40386       1.80973       1.94111       2.03642       2.01516       1.89783
  21  19 3691.7036    2.2508  4.3806 12.9243  0.0000      0.677496  0.0344   0.0107   0.0630    0.0275   0.0000     0.0582295   439.4086       2.01769       10.5249       2.38381      -2.42189      -1.87703       1.73416       2.26354       2.39996       2.55588       2.45348       2.35070
  21  20 3835.9242    1.8696  6.4061 12.4655  0.0002      0.429353  0.0439   0.0077   0.0821    0.0223   0.0000     0.0371502   436.7710       3.83705       11.9779       1.10162       4.11265      -4.93288       2.23918       2.87097       3.10284       3.22890       3.16417       2.99493
  21  21 3980.0470    1.5668  8.6698 12.2457  0.0000      0.304736  0.0572   0.0059   0.1055    0.0180   0.0000     0.0303590   438.5062       1.89638       10.9895       6.68581     -0.823382     -0.293257       2.79549       3.63911       3.92997       4.10908       4.01102       3.77875
  21  22 4124.2080    1.3084 11.4275 12.0857  0.0000      0.186728  0.0787   0.0048   0.1379    0.0162   0.0000     0.0293404   434.3845       10.2467       23.8312       5.89437      -3.75254      -16.1287       3.51674       4.58763       5.03370       5.17933       5.11054       4.81071
  21  23 4268.3288    1.0945 14.2935 12.0337 -0.0001      0.104226  0.1097   0.0039   0.1807    0.0144   0.0000     0.0309586   443.9103      0.674370       5.25260      -1.40359       8.72359      -7.95511       4.40809       5.80411       6.26423       6.51055       6.39459       6.03145
  21  24 4413.2176    0.8664 16.7333 12.0068 -0.0000      0.280001  0.1483   0.0034   0.2265    0.0125   0.0000     0.0405787   450.6644      -4.51648       2.43052      -12.8533      -6.96335     -0.799201       5.40277       7.19134       7.76274       8.11252       7.86412       7.46758
  22   2 1022.4620    0.0491  0.0102 11.9497  0.0000       11.2276  0.0035   0.0069   0.0063    0.0112   0.0000       780.661   438.4692     -0.106278       20.8387      0.350737      -2.15869      0.949958      0.216251      0.279899      0.365167      0.325046      0.338785      0.347459
  22   3 1233.1103    0.0772  0.0261 11.7700  0.0000       3.61832  0.0033   0.0050   0.0055    0.0114   0.0000       124.410   439.2427     -0.350932       20.4127    -0.0835794      -2.13825     -0.498171      0.289291      0.364412      0.396348      0.373942      0.295506      0.266441
  22   4 1429.1287    0.1241  0.0666 11.6860 -0.0000       17.7060  0.0036   0.0047   0.0082    0.0123   0.0000       23.7869   439.3614     -0.329888       19.7455     -0.382837      -2.93840     -0.261311      0.235397      0.297564      0.323915      0.309871      0.319889      0.293669
  22   5 1611.3570    0.2360  0.1507 11.6023  0.0000       24.6502  0.0051   0.0052   0.0093    0.0152   0.0000       4.46952   439.8263     -0.123668       19.1651     0.0312676      -2.58532     -0.237182      0.331525      0.447320      0.490651      0.510307      0.504030      0.465109
  22   6 1781.5761    0.3841  0.2970 11.4737  0.0000       17.6998  0.0064   0.0059   0.0135    0.0201   0.0000       1.39869   439.1778      0.107003       17.8335      0.512631      -3.17180      0.189559      0.390074      0.504037      0.559984      0.569869      0.569148      0.538125
  22   7 1945.1147    0.5483  0.4476 11.5331  0.0000       10.0331  0.0077   0.0068   0.0163    0.0269   0.0000      0.724197   438.5383     -0.182720       16.2788      -1.26622      -2.17014     -0.235780      0.481968      0.627941      0.681052      0.711737      0.689319      0.657780
  22   8 2104.8312    0.7632  0.6318 11.7827  0.0000       7.72182  0.0099   0.0081   0.0197    0.0360   0.0000      0.521195   438.8466     -0.382991       14.6495      -1.08735      -2.44627     -0.589046      0.570507      0.708860      0.771861      0.826196      0.806441      0.762382
  22   9 2260.0787    1.0897  0.7900 12.0265  0.0000       5.10903  0.0111   0.0103   0.0222    0.0491   0.0000      0.382884   438.0876      0.633866       15.0051      -1.24012     -0.902020      0.279630      0.637364      0.810253      0.882837      0.930032      0.930814      0.862037
  22  10 2410.8803    1.4761  0.9132 12.6318  0.0000       3.56165  0.0124   0.0136   0.0244    0.0545   0.0000      0.354157   439.7250      -2.31587       15.2986      -1.68120      0.559459      -1.83684      0.671887      0.856913      0.938605      0.983401      0.945835      0.912473
  22  11 2559.2322    1.9881  0.9297 13.1773  0.0000       2.06478  0.0124   0.0178   0.0240    0.0541   0.0000      0.318837   438.2223    -0.0440550       14.0694      -1.94384      -1.97831       1.16015      0.668302      0.869922      0.932479      0.988195      0.963896      0.921297
  22  12 2707.1277    2.5795  0.8877 13.6609  0.0000       2.49136  0.0117   0.0234   0.0232    0.0584   0.0000      0.309737   438.8383       1.85612       14.9834      0.299090      -2.41069      -1.65294      0.640979      0.819837      0.884759      0.942952      0.887695      0.873341
  22  13 2854.7516    3.2827  0.8509 14.2308  0.0000       1.76014  0.0115   0.0301   0.0223    0.0544   0.0000      0.324612   440.3493       1.55936       13.8501     -0.569783     -0.360376     -0.862100      0.646916      0.822604      0.900254      0.946808      0.946574      0.894669
  22  14 3001.3984    3.8826  0.8520 14.6375  0.0000       1.42126  0.0113   0.0360   0.0221    0.0528   0.0000      0.310841   437.6645     -0.250880       13.3513      0.186103      -1.97838      -1.00945      0.624523      0.804124      0.863815      0.905712      0.895021      0.859149
  22  15 3147.0193    4.0648  1.0202 14.7597  0.0000       1.31087  0.0135   0.0352   0.0254    0.0559   0.0000      0.312396   440.4410       2.93323       14.7085       1.15049      -3.33594     -0.995864      0.707349      0.938236      0.998529       1.06634       1.03449      0.998512
  22  16 3292.2249    3.6724  1.4729 14.4311 -0.0000      0.902321  0.0175   0.0271   0.0322    0.0482   0.0000      0.227925   439.2385       4.91595       13.3512      -3.40764      -1.05119      -3.70961      0.884337       1.14498       1.22888       1.29648       1.25490       1.20502
  22  17 3437.2881    3.0951  2.1787 13.9697  0.0000      0.843184  0.0224   0.0188   0.0398    0.0330   0.0000      0.129616   438.6589       2.96172       14.1734       1.33807      -1.66207      -2.67367       1.10228       1.45729       1.54554       1.63854       1.58035       1.52526
  22  18 3582.3037    2.5576  3.2128 13.4791  0.0000      0.950136  0.0283   0.0134   0.0504    0.0259   0.0000     0.0828878   440.5921       4.47225       9.24512      -2.90643     -0.552976      -4.70695       1.38172       1.79894       1.91984       2.02282       1.97002       1.90938
  22  19 3727.1738    2.1149  4.8763 12.9069  0.0000      0.616916  0.0366   0.0095   0.0671    0.0231   0.0000     0.0527667   440.4194       4.64970       16.7436       3.09508      -3.35458       2.28365       1.75826       2.29069       2.47994       2.59200       2.52752       2.40572
  22  20 3871.9494    1.8023  6.8034 12.4452  0.0000      0.417143  0.0459   0.0071   0.0829    0.0202   0.0000     0.0346010   434.8996       4.24079       17.6773       3.33795      -5.47285      -2.34015       2.17790       2.83494       3.08481       3.24473       3.15959       3.03424
  22  21 4016.7128    1.4859  9.4325 12.2370 -0.0002      0.361507  0.0619   0.0054   0.1116    0.0165   0.0000     0.0296431   437.1308      -2.08219       12.1060      -1.54277       1.73101     -0.998627       2.78891       3.64911       3.94105       4.13754       4.03075       3.87088
  22  22 4161.1704    1.2529 12.0047 12.0921 -0.0001      0.164290  0.0831   0.0044   0.1445    0.0152   0.0000     0.0298098   435.7606     -0.135701       21.7243       3.42039      -4.29000      -10.3824       3.48490       4.54319       4.96976       5.15406       5.07778       4.84773
  22  23 4305.7480    1.0352 14.8233 12.0290  0.0003      0.152730  0.1149   0.0036   0.1868    0.0135   0.0000     0.0341697   440.7901       3.46248      0.125807      -12.6148       13.5832      -5.28398       4.34641       5.70456       6.25256       6.49155       6.40039       6.09204
  23   3 1252.2384    0.0855  0.0274 11.7603  0.0000       10.4805  0.0026   0.0053   0.0061    0.0112   0.0000       102.201   439.4626     -0.249697       19.6031     -0.114212      -2.62384      0.157172      0.137898      0.205530      0.236127      0.222158      0.216234      0.212042
  23   4 1449.6887    0.1419  0.0835 11.6495  0.0002       22.2345  0.0045   0.0045   0.0077    0.0125   0.0000       16.0170   439.6755      -1.24985       19.2163     -0.614719      -2.29870     -0.327755      0.253971      0.331469      0.378981      0.361184      0.395770      0.365002
  23   5 1632.8084    0.2451  0.1929 11.5600  0.0001       23.4206  0.0055   0.0048   0.0115    0.0156   0.0000       3.45193   439.4205     -0.248889       18.8379      0.387976      -2.24970      0.437589      0.346133      0.447970      0.515721      0.518776      0.486928      0.468524
  23   6 1804.2543    0.3910  0.3201 11.5050  0.0000       16.1742  0.0066   0.0057   0.0138    0.0201   0.0000       1.31677   440.0626     -0.427707       18.4279      0.265514      -2.94194      0.666149      0.404194      0.541143      0.577106      0.606719      0.584887      0.566940
  23   7 1969.6958    0.5855  0.4669 11.5736  0.0000       10.3569  0.0079   0.0070   0.0160    0.0275   0.0000      0.661176   439.8304      -1.05514       17.9380     -0.550364      -3.21905       1.03776      0.462107      0.601258      0.634082      0.675955      0.654902      0.666111
  23   8 2131.1967    0.8124  0.6389 11.7956  0.0000       8.18658  0.0094   0.0083   0.0192    0.0365   0.0000      0.480337   438.6515     -0.137586       16.4107       1.00205      -2.77207     0.0790756      0.531997      0.684637      0.737499      0.778220      0.764583      0.726209
  23   9 2287.5672    1.1566  0.8155 12.2213  0.0000       5.60142  0.0111   0.0107   0.0224    0.0465   0.0000      0.380994   438.4338     0.0167452       15.2701       1.23232     -0.777956      -2.56601      0.607196      0.784346      0.837508      0.900864      0.871481      0.838284
  23  10 2439.2383    1.5970  0.9160 12.7723  0.0000       3.43941  0.0124   0.0142   0.0233    0.0547   0.0000      0.331883   439.3861     -0.403993       14.4784     -0.826121      0.366791      -1.71101      0.634567      0.847031      0.904948      0.948207      0.931247      0.913108
  23  11 2588.6994    2.0867  0.9712 13.3154  0.0000       2.93541  0.0129   0.0180   0.0242    0.0538   0.0000      0.315766   438.9415      0.569491       14.6288      -1.60613     -0.126137      -1.68257      0.670110      0.881136      0.943811       1.01332      0.986616      0.954300
  23  12 2737.6294    2.7206  0.8936 13.7913  0.0000       2.45922  0.0114   0.0242   0.0230    0.0522   0.0000      0.310530   437.8998       1.01938       14.1071     -0.336088      -2.28215      -1.84499      0.617957      0.806101      0.864223      0.915492      0.876929      0.850500
  23  13 2886.0837    3.4170  0.8904 14.2188  0.0000       1.72328  0.0116   0.0301   0.0222    0.0561   0.0000      0.309237   438.2081       1.06497       14.7850      -1.93703      -1.91821      -1.56659      0.601736      0.764221      0.851547      0.899326      0.862419      0.838525
  23  14 3033.4397    4.0124  0.8572 14.7349  0.0000       1.37132  0.0114   0.0361   0.0215    0.0514   0.0000      0.316739   438.6399       2.89811       14.1411       1.25351      -2.38084      -1.08993      0.610782      0.777411      0.836124      0.900294      0.874493      0.849111
  23  15 3179.6940    3.9861  1.1529 14.8535  0.0000       1.03220  0.0153   0.0328   0.0278    0.0559   0.0000      0.312983   439.7639       2.27754       13.0077      -1.01189      -1.54736      -3.09788      0.736253      0.961369       1.01921       1.10132       1.07997       1.02348
  23  16 3325.5569    3.5651  1.5392 14.5639  0.0000      0.990301  0.0182   0.0256   0.0323    0.0410   0.0000      0.211234   440.5207       2.03181       12.7590      -1.29539      -1.29339      -2.81472      0.852526       1.12167       1.18714       1.27022       1.26486       1.20131
  23  17 3471.2863    2.9476  2.4262 13.8065  0.0000      0.854454  0.0231   0.0167   0.0418    0.0292   0.0000      0.116978   441.1380       2.81843       14.2563      -1.62563      -2.77562      -1.46853       1.08375       1.42025       1.50150       1.60527       1.56797       1.51840
  23  18 3616.8647    2.4257  3.6896 13.2909  0.0000      0.703746  0.0301   0.0116   0.0531    0.0231   0.0000     0.0670294   439.4530     0.0861464       14.5423      -6.36354       1.01195      -4.63446       1.41549       1.84805       2.00384       2.11311       2.07320       1.99493
  23  19 3762.3614    2.0277  5.2443 12.8384  0.0000      0.690837  0.0377   0.0087   0.0685    0.0209   0.0000     0.0472541   437.5854       3.02829       14.9760      -1.07897      -2.20065      -8.32348       1.75784       2.27732       2.47513       2.60017       2.56241       2.44285
  23  20 3907.5722    1.7033  7.4722 12.3662  0.0000      0.363209  0.0484   0.0064   0.0884    0.0188   0.0000     0.0327614   437.1456      0.451782       20.7560       6.02075      -1.23786      -7.32007       2.18659       2.86500       3.11555       3.26609       3.22922       3.10735
  23  21 4052.6713    1.4293 10.2084 12.1895 -0.0001      0.276366  0.0657   0.0050   0.1179    0.0157   0.0000     0.0281019   434.8603       10.9168       9.80743       1.05521       3.11318      -11.2188       2.79012       3.65823       3.95931       4.16632       4.10546       3.92849
  23  22 4197.8401    1.1919 12.9524 12.0989 -0.0000      0.234937  0.0919   0.0040   0.1544    0.0142   0.0000     0.0303542   432.7809       4.30727       10.1244      -8.74322      -4.36837      -9.91648       3.53874       4.68296       5.09649       5.34561       5.30132       5.02280
  23  23 4342.7493    0.9579 15.1308 12.0458 -0.0003      0.134446  0.1238   0.0033   0.1932    0.0126   0.0000     0.0383716   442.4857       3.81078       23.5478      -1.06428      -13.4500       9.04530       4.39960       5.77172       6.33630       6.59130       6.44632       6.21876
  24   3 1271.0008    0.0805  0.0295 11.7446  0.0000       33.3473  0.0039   0.0050   0.0063    0.0113   0.0000       109.025   439.6916     -0.502176       20.4082      0.713340      -3.03469     0.0339553      0.230347      0.201071      0.235008      0.280632      0.299335      0.316847
  24   4 1469.7878    0.1510  0.0829 11.6485  0.0000       23.6397  0.0037   0.0046   0.0078    0.0124   0.0000       14.3230   439.8378     -0.898646       19.8688     -0.124480      -2.52715     -0.343675      0.223509      0.300258      0.344503      0.362321      0.350472      0.345750
  24   5 1653.7128    0.2669  0.1820 11.5522 -0.0001       20.8090  0.0050   0.0051   0.0101    0.0155   0.0000       3.07631   440.0732     -0.371182       18.6407     -0.340850      -2.88335      0.217522      0.321030      0.397953      0.449901      0.466460      0.463619      0.431627
  24   6 1826.3478    0.4229  0.3399 11.5103  0.0000       14.5000  0.0066   0.0058   0.0136    0.0208   0.0000       1.11651   439.4540      -1.16724       20.0570      -1.18248      -2.73691     -0.138643      0.394356      0.494441      0.556881      0.583962      0.565121      0.560033
  24   7 1993.6365    0.6264  0.5042 11.5630  0.0001       8.82975  0.0078   0.0071   0.0168    0.0294   0.0000      0.586123   439.1183     0.0365522       17.5601     -0.898578      -2.43821     -0.794321      0.429506      0.542459      0.595333      0.634862      0.627370      0.606598
  24   8 2156.8655    0.8725  0.6702 11.8384  0.0000       7.57651  0.0094   0.0086   0.0195    0.0383   0.0000      0.447521   439.7198    -0.0403193       15.7710     -0.747336     -0.988634     -0.949200      0.508061      0.652774      0.697755      0.735912      0.732972      0.703299
  24   9 2314.3689    1.2387  0.8490 12.3688  0.0000       4.35246  0.0113   0.0111   0.0224    0.0456   0.0000      0.364269   439.0749     -0.441035       15.1254      0.364989      -1.96631     -0.641265      0.569370      0.727442      0.787143      0.847357      0.838078      0.803514
  24  10 2467.1043    1.6960  0.9706 12.8933  0.0000       3.16537  0.0125   0.0145   0.0244    0.0534   0.0000      0.327342   438.8502     -0.448398       15.5453     -0.623638      -2.74507       1.49396      0.606344      0.792431      0.845310      0.908817      0.888635      0.878891
  24  11 2617.7044    2.1895  0.9674 13.5046  0.0000       2.74870  0.0125   0.0188   0.0242    0.0519   0.0000      0.320904   439.0051       1.05145       13.8859      0.314624      -2.41230     -0.284617      0.618988      0.811536      0.868719      0.922443      0.899403      0.891967
  24  12 2767.7135    2.8984  0.8643 13.8525  0.0000       2.47561  0.0108   0.0254   0.0215    0.0527   0.0000      0.309133   439.4581     0.0636364       14.5254      -1.86130     -0.145053      -1.49974      0.563696      0.714038      0.773352      0.837558      0.803451      0.791737
  24  13 2916.9472    3.6541  0.8458 14.3125  0.0000       1.09627  0.0107   0.0319   0.0207    0.0553   0.0000      0.292200   439.2186      0.895538       14.9292     -0.385011     -0.556013     -0.736525      0.543978      0.708842      0.761311      0.794669      0.819047      0.776024
  24  14 3065.0197    4.1156  0.9241 14.6903  0.0000       1.48041  0.0118   0.0350   0.0226    0.0547   0.0000      0.292205   438.9817       3.59361       14.6838      0.337351     0.0465686      -3.59818      0.589876      0.756120      0.813810      0.885306      0.875563      0.839329
  24  15 3211.9982    3.9194  1.1851 14.8017  0.0009       1.35980  0.0151   0.0317   0.0282    0.0580   0.0000      0.313851   440.2545       1.92769       13.8093     -0.860217     -0.733726      -1.86709      0.697115      0.904060      0.963734       1.04944       1.03225      0.990362
  24  16 3358.4623    3.4198  1.7382 14.3409  0.0002      0.747937  0.0189   0.0223   0.0334    0.0361   0.0000      0.184816   439.3414       2.14472       15.5146     -0.983120      -2.78648     -0.467597      0.873297       1.14068       1.22817       1.31564       1.28030       1.23349
  24  17 3504.8632    2.8611  2.6287 13.8105  0.0000      0.553469  0.0241   0.0154   0.0424    0.0260   0.0000      0.102231   438.9244       3.91875       12.7385      0.428473      -1.03067      -3.59186       1.08480       1.42210       1.53320       1.62286       1.60855       1.56421
  24  18 3651.1350    2.3333  4.0560 13.1530  0.0000      0.642329  0.0309   0.0103   0.0553    0.0208   0.0000     0.0581365   437.6085     -0.296773       15.7914      -1.30075      -2.02676      -3.97885       1.38773       1.82641       1.96337       2.06129       2.06080       1.98370
  24  19 3797.0166    1.9440  5.6758 12.7700  0.0000      0.518506  0.0387   0.0078   0.0716    0.0187   0.0000     0.0424460   440.1156       1.95596       11.2933      0.547231       1.26717      -6.20628       1.71108       2.21845       2.39582       2.54448       2.51469       2.43279
  24  20 3942.9805    1.6257  8.1114 12.3578 -0.0001      0.398662  0.0515   0.0058   0.0935    0.0169   0.0000     0.0314934   442.0845      -3.85342       15.3542       1.04514      -6.17135      -2.54338       2.17920       2.85141       3.14227       3.29504       3.25746       3.12476
  24  21 4088.3512    1.3645 10.8997 12.1806  0.0000      0.223713  0.0712   0.0046   0.1245    0.0149   0.0000     0.0290417   442.1121       8.08151       18.1847      -1.36752      -3.07354     -0.327758       2.81541       3.71346       4.05714       4.23616       4.19905       4.04287
  24  22 4234.0178    1.1438 13.7780 12.0891  0.0000      0.178977  0.0988   0.0037   0.1622    0.0134   0.0000     0.0301413   437.6375      -2.76970       4.52207      -4.28322      -10.5852      -8.58728       3.56713       4.68680       5.08492       5.38070       5.29271       5.09385
  24  23 4379.6831    0.9321 16.1857 12.0344  0.0001      0.203895  0.1313   0.0031   0.2009    0.0119   0.0000     0.0367590   444.6938      -7.07229       15.7302      -4.12136       2.53260      -2.22832       4.26612       5.69327       6.21763       6.53965       6.46397       6.19012
  25   2 1072.5280    0.0524  0.0155 11.9097  0.0000       12.0703  0.0050   0.0057   0.0075    0.0106   0.0000       512.366   439.5636     0.0850226       20.6783      0.252229      -2.10455      0.662527      0.271517      0.353961      0.359992      0.580100      0.675870      0.448246
  25   3 1289.4095    0.0907  0.0329 11.7217  0.0000       27.9224  0.0025   0.0046   0.0054    0.0110   0.0000       73.0117   439.9246     -0.531826       20.5197      0.109873      -2.46622     -0.306995      0.140433      0.187768      0.200388      0.230471      0.212752      0.222855
  25   4 1489.4619    0.1609  0.0826 11.6135  0.0000       33.7011  0.0033   0.0047   0.0074    0.0126   0.0000       12.4117   439.9915     -0.409905       20.4696     -0.370044      -3.22502      0.164751      0.197350      0.245512      0.269947      0.286979      0.298615      0.280369
  25   5 1674.1117    0.2766  0.1984 11.5806 -0.0000       21.4281  0.0051   0.0050   0.0107    0.0155   0.0000       2.80449   439.8536     0.0105428       20.1385     -0.630904      -2.70191     -0.591506      0.298816      0.363497      0.414170      0.443072      0.452030      0.426246
  25   6 1847.9373    0.4444  0.3817 11.4929  0.0000       12.7793  0.0069   0.0057   0.0144    0.0219   0.0000      0.956591   439.6498    -0.0193138       19.1956      0.146922      -2.72664      0.220044      0.381532      0.489467      0.535502      0.577488      0.581896      0.578512
  25   7 2016.9930    0.6511  0.5485 11.6031  0.0000       8.87711  0.0083   0.0069   0.0172    0.0302   0.0000      0.566012   439.8812     -0.516376       18.6484       1.04817      -2.13681     -0.777983      0.430824      0.564688      0.616085      0.655902      0.656036      0.642075
  25   8 2181.8319    0.9370  0.7207 11.8916 -0.0000       6.43945  0.0099   0.0087   0.0198    0.0410   0.0000      0.415669   440.5676    -0.0615458       17.5313     -0.392459      -2.13672      -1.19210      0.507417      0.642635      0.697455      0.743125      0.742204      0.715442
  25   9 2340.6030    1.3150  0.8985 12.3986  0.0000       4.68094  0.0116   0.0112   0.0224    0.0478   0.0000      0.347603   438.8518     0.0704881       16.0235      0.950554      -1.89614     -0.284759      0.553303      0.721209      0.792563      0.839995      0.836583      0.815198
  25  10 2494.4233    1.7918  0.9949 12.8387  0.0002       2.90214  0.0128   0.0145   0.0230    0.0561   0.0000      0.308623   438.6087      -1.45918       17.2067      0.212797      -3.25068      -1.04488      0.577955      0.775094      0.819202      0.879358      0.849000      0.837341
  25  11 2646.2815    2.3380  0.9350 13.5809  0.0000       2.95808  0.0119   0.0198   0.0229    0.0516   0.0000      0.328641   437.9223       1.32474       16.2998      -1.09646      -1.67392      -1.95513      0.567835      0.722424      0.800696      0.856036      0.841444      0.828134
  25  12 2797.3434    3.0347  0.8684 14.0561  0.0000       1.36670  0.0110   0.0259   0.0208    0.0484   0.0000      0.312326   439.4485     -0.796663       14.9141      0.993111      -1.98205     -0.367572      0.531006      0.690279      0.756908      0.802504      0.794926      0.779183
  25  13 2947.3937    3.7299  0.8513 14.4768  0.0000       1.27998  0.0105   0.0321   0.0207    0.0484   0.0000      0.279929   438.8817      0.494669       15.1755      0.294744      -2.24689     -0.213510      0.523112      0.667674      0.725477      0.786380      0.765863      0.752869
  25  14 3096.1914    4.0647  0.9343 14.7573  0.0001       1.70676  0.0120   0.0339   0.0222    0.0527   0.0000      0.314192   439.0987       1.04802       14.0626     -0.344692      -2.05761      -2.19594      0.574897      0.737778      0.776068      0.846923      0.856481      0.832170
  25  15 3243.8596    3.8404  1.2855 14.7034 -0.0002      0.461869  0.0157   0.0288   0.0287    0.0507   0.0000      0.276148   438.6393      0.964743       13.0174     -0.349850      -1.27460     -0.397596      0.683470      0.908380      0.950798       1.04686       1.02687      0.988757
  25  16 3391.0890    3.2751  1.8858 14.2489 -0.0000      0.829175  0.0193   0.0204   0.0351    0.0341   0.0000      0.156806   438.4107       2.08563       15.1881      0.111328      0.689426      -2.31584      0.837854       1.10133       1.19144       1.25880       1.23151       1.21575
  25  17 3538.1220    2.6841  2.9312 13.7271 -0.0000      0.499972  0.0256   0.0136   0.0448    0.0234   0.0000     0.0910567   440.3883       4.43998       14.9268      0.914459      -1.51927     -0.813673       1.09000       1.43216       1.56699       1.65329       1.62068       1.57992
  25  18 3685.0334    2.2318  4.3393 13.1399  0.0000      0.636513  0.0321   0.0095   0.0571    0.0192   0.0000     0.0542169   439.8703       2.18155       12.8037       1.28676      -2.59150      -2.22691       1.37251       1.80407       1.94791       2.06670       2.08406       1.99977
  25  19 3831.4686    1.8487  6.3733 12.6800  0.0000      0.481181  0.0417   0.0069   0.0757    0.0172   0.0000     0.0379483   441.2647       3.20127       13.0031      -3.71620      -5.29125      -1.98075       1.74344       2.27456       2.49139       2.62318       2.62556       2.52921
  25  20 3977.7987    1.5516  8.6456 12.3701 -0.0000      0.337234  0.0543   0.0054   0.0988    0.0158   0.0000     0.0308964   436.1145     -0.293320       17.7115       1.87639      -8.75445      -4.05449       2.20490       2.88608       3.14423       3.31412       3.33388       3.19334
  25  21 4124.0508    1.3039 11.3444 12.1918 -0.0003      0.254145  0.0744   0.0043   0.1302    0.0142   0.0000     0.0294916   438.1676     -0.251050       13.0043      -2.76394      -2.98693      -11.8838       2.77986       3.64390       4.03027       4.21446       4.21426       4.07696
  25  22 4270.0575    1.0612 14.2938 12.1000  0.0000      0.203370  0.1068   0.0034   0.1702    0.0125   0.0000     0.0347670   435.9731       3.43541       16.5730      -4.76209      -10.5151      -3.53112       3.58242       4.70369       5.19505       5.43802       5.43373       5.23064
  26   3 1307.4839    0.0961  0.0399 11.6941  0.0000       39.9817  0.0035   0.0044   0.0055    0.0112   0.0000       58.3874   440.0221     -0.470980       20.1485    -0.0192345      -2.63740   -0.00807899      0.155115      0.222956      0.249551      0.247481      0.263411      0.232162
  26   4 1508.7062    0.1774  0.0935 11.6324  0.0000       31.0832  0.0037   0.0048   0.0075    0.0126   0.0000       9.84639   439.8745     -0.606814       20.4580     -0.503838      -2.60804     -0.445698      0.223191      0.290077      0.332254      0.341215      0.328321      0.327190
  26   5 1694.0655    0.2996  0.2268 11.5359  0.0000       21.4462  0.0053   0.0050   0.0111    0.0158   0.0000       2.26576   439.6572     -0.520224       20.2887     0.0616011      -2.73886    -0.0130013      0.300858      0.381732      0.418379      0.449980      0.443737      0.427358
  26   6 1869.0730    0.4697  0.3933 11.5585  0.0000       13.1431  0.0067   0.0058   0.0147    0.0216   0.0000      0.916027   439.6321     -0.303593       19.7345     0.0549708      -2.05208      0.219726      0.358242      0.466623      0.521819      0.562440      0.557739      0.539272
  26   7 2039.8314    0.6821  0.5783 11.6571  0.0000       9.45162  0.0087   0.0069   0.0169    0.0307   0.0000      0.550855   440.1577      0.176596       19.9613      0.851339      -2.43060     -0.781740      0.438152      0.567033      0.607966      0.649685      0.645672      0.634094
  26   8 2206.1593    0.9852  0.7556 11.9696  0.0000       6.98529  0.0102   0.0088   0.0196    0.0404   0.0000      0.411865   439.3723       1.09522       17.7562      0.294838      -2.50432      0.494991      0.485868      0.641494      0.696240      0.749943      0.727854      0.735123
  26   9 2366.1549    1.3671  0.9309 12.6032  0.0000       5.07429  0.0119   0.0115   0.0229    0.0442   0.0000      0.362275   439.8635     -0.338286       17.5445     -0.311186    -0.0909701      0.516293      0.550489      0.718331      0.774972      0.839380      0.820197      0.796066
  26  10 2521.2430    1.8867  0.9934 13.0535  0.0000       2.75636  0.0122   0.0152   0.0236    0.0519   0.0000      0.313204   439.7565      0.140642       15.2799       1.20054      -1.86000      -1.58088      0.548839      0.717861      0.782410      0.834110      0.831027      0.815506
  26  11 2674.4136    2.4742  0.9758 13.5598  0.0000       2.56211  0.0119   0.0202   0.0231    0.0580   0.0000      0.299568   440.2995     -0.269194       13.8827      -1.74573      -2.15043     -0.529269      0.548937      0.709900      0.775700      0.832913      0.809254      0.809674
  26  12 2826.5606    3.1824  0.8569 14.1856  0.0000       1.75579  0.0106   0.0268   0.0205    0.0476   0.0000      0.311934   438.6599     -0.231060       14.8851     -0.641700      -2.52688      -2.16356      0.508215      0.662122      0.718515      0.774686      0.760547      0.751146
  26  13 2977.4242    3.8635  0.8571 14.5454  0.0000       1.04860  0.0104   0.0326   0.0204    0.0493   0.0000      0.280471   438.6811     0.0596795       13.8207      -2.00851      -2.69743      -1.04465      0.507338      0.654013      0.713569      0.741782      0.747267      0.729974
  26  14 3126.9021    4.0760  0.9758 14.8302  0.0000       1.48270  0.0117   0.0334   0.0231    0.0511   0.0000      0.280031   439.5813       1.83450       14.6274     0.0790982      -2.30671      -2.16471      0.536371      0.688308      0.754992      0.813090      0.790174      0.766442
  26  15 3275.4117    3.7434  1.4113 14.4626  0.0000       1.27925  0.0160   0.0259   0.0293    0.0486   0.0000      0.230102   438.8174       3.52686       14.1734      -1.03930     -0.683604     -0.951551      0.670773      0.884945      0.947419       1.01888       1.01347      0.982149
  26  16 3423.3609    3.1723  2.0694 14.1405  0.0000      0.936033  0.0201   0.0187   0.0364    0.0328   0.0000      0.146412   440.5365       1.17624       15.4908      0.484555      0.850764      -1.48046      0.849051       1.09743       1.20848       1.28177       1.25597       1.23289
  26  17 3571.0223    2.5853  3.1558 13.5624  0.0000      0.500734  0.0257   0.0124   0.0465    0.0234   0.0000     0.0837103   439.5260       2.73781       14.0108     -0.567953     -0.794370      -1.89672       1.06012       1.41533       1.52913       1.63482       1.61800       1.57266
  26  18 3718.4686    2.1381  4.9692 12.9832  0.0000      0.418613  0.0340   0.0084   0.0617    0.0182   0.0000     0.0459762   437.9754       2.83788       15.2318      0.896254      -5.89871      -3.69547       1.40152       1.82112       1.99831       2.12393       2.11902       2.06777
  26  19 3865.6590    1.7707  6.8135 12.6290  0.0000      0.449125  0.0433   0.0064   0.0791    0.0161   0.0000     0.0349670   435.8123       5.90892       13.9922      -3.25562      -3.02762      -4.26190       1.73907       2.27842       2.49396       2.62565       2.64136       2.53909
  26  20 4012.5192    1.4909  9.3340 12.3293 -0.0003      0.404517  0.0578   0.0050   0.1043    0.0151   0.0000     0.0298279   440.6499       2.12620       15.7039      -1.73716     -0.233327      -7.66537       2.21405       2.91576       3.17953       3.35763       3.36804       3.26280
  26  21 4159.1695    1.2615 12.3674 12.1740  0.0000      0.243977  0.0820   0.0039   0.1382    0.0135   0.0000     0.0292961   437.6780      -2.92387       10.8738       3.39754       2.55097      -4.80155       2.84948       3.73670       4.10512       4.33155       4.33358       4.21845
  26  22 4305.6889    1.0136 14.7332 12.0870 -0.0004      0.247956  0.1119   0.0032   0.1765    0.0120   0.0000     0.0361938   437.3012      -1.58886       15.9835      0.226821      -5.57518     0.0321916       3.59772       4.77449       5.23714       5.53366       5.52447       5.37129
  27   3 1325.2204    0.0946  0.0516 11.7143  0.0000       30.9115  0.0036   0.0040   0.0071    0.0109   0.0000       50.5651   440.6027     -0.425364       21.0081      0.137549      -2.57621      0.565279      0.161443      0.240045      0.228724      0.263056      0.260673      0.244493
  27   4 1527.5639    0.1812  0.1116 11.6214  0.0000       29.1792  0.0038   0.0045   0.0086    0.0126   0.0000       8.33656   440.0722     -0.601544       20.4531      0.165905      -2.96427     0.0132855      0.206066      0.250172      0.293498      0.320500      0.325381      0.308100
  27   5 1713.6071    0.3237  0.2478 11.5547  0.0000       19.8935  0.0053   0.0050   0.0114    0.0162   0.0000       1.89352   440.1507     -0.769154       20.6090      0.311255      -2.05934     -0.432222      0.283148      0.365114      0.407299      0.416444      0.420045      0.417222
  27   6 1889.8208    0.5005  0.4160 11.5530  0.0000       12.2290  0.0070   0.0059   0.0142    0.0226   0.0000      0.831318   439.3922     -0.179631       19.4129     0.0695209      -2.27197     -0.969655      0.344420      0.456908      0.498058      0.554696      0.553676      0.539285
  27   7 2062.1404    0.7251  0.5955 11.6779  0.0000       9.03725  0.0084   0.0071   0.0170    0.0315   0.0000      0.510646   439.9285     -0.202483       17.0270      0.468620      -2.50067     -0.391428      0.407876      0.526283      0.583922      0.624313      0.641143      0.610678
  27   8 2229.8418    1.0479  0.8037 12.1151  0.0000       7.06407  0.0103   0.0091   0.0205    0.0393   0.0000      0.401467   440.5197       1.33289       16.8211     -0.480912      -2.94043     -0.370835      0.468215      0.602333      0.669974      0.723085      0.711320      0.702165
  27   9 2391.0635    1.4638  0.9698 12.5791  0.0000       4.26046  0.0118   0.0118   0.0231    0.0490   0.0000      0.332127   440.2815      0.724150       18.4523     -0.339186      -3.05451     -0.613760      0.514270      0.685031      0.736936      0.799925      0.799755      0.775008
  27  10 2547.6001    1.9713  0.9830 13.2176  0.0000       3.24386  0.0120   0.0156   0.0229    0.0480   0.0000      0.319814   439.3585     -0.432561       13.4558       1.48454      -1.56480     -0.813201      0.527707      0.676041      0.719707      0.777420      0.765679      0.750351
  27  11 2702.1012    2.6084  0.9337 13.7554  0.0000       2.17877  0.0112   0.0211   0.0219    0.0493   0.0000      0.305938   439.5437       1.73028       15.1307      0.408575      -1.48768      -1.56032      0.503443      0.651056      0.698988      0.760325      0.732932      0.731056
  27  12 2855.3592    3.3719  0.8627 14.1381  0.0000       1.70694  0.0104   0.0279   0.0200    0.0553   0.0000      0.290560   439.5102      0.989872       14.8815     -0.764918      -3.03017      -2.02001      0.475252      0.627287      0.663163      0.729693      0.718613      0.696789
  27  13 3007.0424    3.9166  0.8926 14.5678  0.0000       1.41089  0.0106   0.0317   0.0204    0.0495   0.0000      0.290837   439.2556      0.867792       13.9519      0.251227      -2.55741      -1.06256      0.486071      0.617423      0.671118      0.729064      0.716667      0.705845
  27  14 3157.2134    4.0379  1.0793 14.8125  0.0000      0.785995  0.0130   0.0311   0.0243    0.0518   0.0000      0.288317   439.9234       2.11143       15.0867      -1.04975      -1.00027      -1.58399      0.550162      0.708069      0.761486      0.839077      0.826816      0.789555
  27  15 3306.5412    3.6273  1.5450 14.5632  0.0000       1.10683  0.0169   0.0240   0.0301    0.0392   0.0000      0.200372   439.4758     -0.303634       14.0771      -1.73572      -2.28879     -0.508415      0.686572      0.894867      0.987690       1.04171       1.03979       1.01889
  27  16 3455.2270    3.0463  2.2945 14.0440  0.0000      0.767492  0.0213   0.0168   0.0380    0.0290   0.0000      0.124842   438.7000       1.36002       12.1851      -1.04542      -3.13550      -3.48494      0.838807       1.09976       1.21945       1.28170       1.27663       1.25856
  27  17 3603.6139    2.4897  3.4860 13.4805  0.0000      0.659452  0.0270   0.0113   0.0491    0.0216   0.0000     0.0731488   439.7305       1.71172       10.7159      0.198347      0.574860      -2.46457       1.06946       1.38643       1.52496       1.63361       1.60874       1.57929
  27  18 3751.6723    2.0642  5.2699 12.8817  0.0000      0.429302  0.0345   0.0077   0.0636    0.0176   0.0000     0.0438019   439.7845       2.61742       12.1547     -0.849869      0.284720      -2.85870       1.35995       1.79784       1.95779       2.08542       2.07363       2.04383
  27  19 3899.3620    1.7032  7.5653 12.5400  0.0001      0.400710  0.0458   0.0058   0.0853    0.0154   0.0000     0.0318344   437.8040     0.0492002       13.2294       1.12044      -1.21822      -4.75800       1.77289       2.32999       2.56591       2.72333       2.73259       2.65630
  27  20 4046.8523    1.4280 10.0576 12.3084  0.0000      0.367112  0.0621   0.0046   0.1104    0.0142   0.0000     0.0299281   438.9891       2.07688       10.8692      0.176435     -0.275260      -4.81767       2.23011       2.92084       3.24040       3.40316       3.44101       3.36923
  27  21 4193.8036    1.1914 12.9631 12.1852 -0.0001      0.147959  0.0887   0.0036   0.1459    0.0127   0.0000     0.0302384   440.7422       8.36369       15.8855      0.962757       4.97702      -6.02207       2.86206       3.80368       4.21239       4.44899       4.45673       4.33923
  27  22 4341.4610    0.9774 15.5657 12.0830  0.0001      0.381261  0.1158   0.0030   0.1797    0.0114   0.0000     0.0354650   442.5272       1.56776       17.6251       6.00488      -3.19082      -13.7033       3.45695       4.61738       5.06911       5.34903       5.39914       5.23538
  28   2 1119.9294    0.0530  0.0231 11.8552  0.0000       18.5497  0.0056   0.0043   0.0055    0.0101   0.0000       325.703   440.3047      -2.00777       20.1646      0.828652      -2.40410     -0.639481      0.214193      0.355772      0.310474      0.382254      0.376659      0.351915
  28   4 1546.0364    0.1999  0.1166 11.6203  0.0001       27.7014  0.0037   0.0046   0.0080    0.0126   0.0000       6.61099   440.5664     -0.688039       20.5482      0.509598      -2.53703     -0.347085      0.198338      0.259908      0.284419      0.294280      0.305620      0.297819
  28   5 1732.7646    0.3424  0.2578 11.5232  0.0000       15.2960  0.0054   0.0050   0.0108    0.0168   0.0000       1.65729   439.8626     -0.222415       20.2495     -0.206595      -2.85856      0.395269      0.283875      0.370108      0.394852      0.433149      0.439974      0.422221
  28   6 1910.2070    0.5179  0.4554 11.5528 -0.0000       11.7822  0.0073   0.0057   0.0149    0.0235   0.0000      0.762860   440.8255      0.586117       19.8861    -0.0128663      -3.22730     -0.574602      0.364284      0.451744      0.501784      0.509983      0.538218      0.530448
  28   7 2083.9890    0.7692  0.6367 11.6972  0.0000       8.58661  0.0086   0.0071   0.0174    0.0329   0.0000      0.480558   440.3863     -0.318937       18.8603     -0.384204      -2.96291      -1.02293      0.398272      0.503828      0.567647      0.603011      0.605536      0.573259
  28   8 2252.8997    1.1113  0.8009 12.1368  0.0000       5.43409  0.0100   0.0093   0.0201    0.0417   0.0000      0.375242   439.9629      -1.20170       18.2530     -0.972474      -2.98412      -1.48452      0.448819      0.579472      0.648046      0.685911      0.702224      0.673414
  28   9 2415.3942    1.5453  0.9872 12.6975  0.0000       3.82818  0.0121   0.0121   0.0225    0.0497   0.0000      0.323941   439.8398      0.585435       18.4425      0.947797      -2.04285      0.850411      0.516302      0.680612      0.730668      0.799645      0.782459      0.769746
  28  10 2573.4197    2.1101  1.0111 13.3318  0.0000       3.13884  0.0122   0.0162   0.0224    0.0482   0.0000      0.308161   438.6852      0.283190       17.0530      0.785875      -2.06894     -0.769133      0.508100      0.668444      0.719991      0.789143      0.765103      0.763556
  28  11 2729.3746    2.7459  0.9814 13.7024  0.0000       2.16898  0.0113   0.0211   0.0221    0.0523   0.0000      0.283898   439.1755       1.55343       15.0204      0.679715      -1.82048     -0.605477      0.479163      0.619508      0.674130      0.716919      0.713356      0.702219
  28  12 2883.7350    3.4601  0.8983 14.3851  0.0000       2.19747  0.0107   0.0278   0.0206    0.0481   0.0000      0.290462   438.8746       1.14161       15.3764    -0.0158421      -2.26621      -1.05865      0.466206      0.604588      0.662957      0.724990      0.710868      0.715378
  28  13 3036.2227    4.0035  0.9325 14.7099  0.0000       1.80261  0.0111   0.0316   0.0211    0.0475   0.0000      0.299500   438.5251       1.58053       15.3581      -1.25419      -1.95078      -1.07880      0.478728      0.619409      0.674574      0.720050      0.723161      0.712705
  28  14 3187.1734    4.0293  1.1438 14.7673  0.0000       1.26378  0.0137   0.0300   0.0245    0.0545   0.0000      0.287717   438.7794       2.34331       15.1964      0.407751      -1.60348      -2.71629      0.544105      0.726428      0.777294      0.837070      0.854457      0.834299
  28  15 3337.2609    3.4853  1.6623 14.5033  0.0000      0.969507  0.0173   0.0220   0.0311    0.0352   0.0000      0.190230   439.3450       1.43962       14.5037     0.0653602      -2.82952      -1.78364      0.669211      0.877886      0.951114       1.04411       1.01511       1.01587
  28  16 3486.8053    2.9180  2.5491 13.8761  0.0000      0.790217  0.0222   0.0150   0.0393    0.0271   0.0000      0.103088   439.5257       2.55486       14.3247       1.30781      -2.04171      -3.50919      0.841545       1.12214       1.21089       1.32508       1.31755       1.30451
  28  17 3635.8324    2.3868  3.9210 13.2242 -0.0001      0.652119  0.0281   0.0101   0.0513    0.0212   0.0000     0.0602900   438.5936       4.12440       14.0847       1.53017      -1.70318      -1.77218       1.06640       1.41894       1.54583       1.65033       1.63071       1.61512
  28  18 3784.4777    1.9674  5.7597 12.8029 -0.0000      0.398524  0.0366   0.0071   0.0669    0.0166   0.0000     0.0398735   439.6436       3.10212       19.6221     -0.324649      -3.45886      -1.60213       1.38686       1.81804       1.99058       2.13444       2.16159       2.10246
  28  19 3932.8143    1.6369  7.9567 12.5042  0.0000      0.435300  0.0480   0.0054   0.0873    0.0147   0.0000     0.0312357   437.7609       4.11559       11.3907      -1.73425       1.93637      -1.62228       1.75110       2.30849       2.53763       2.71089       2.72351       2.67225
  28  20 4080.7522    1.3698 10.7338 12.2911 -0.0000      0.297057  0.0673   0.0043   0.1162    0.0137   0.0000     0.0296354   434.8134       4.92153       15.2321     -0.501946      -2.55134      -6.14124       2.27571       3.01584       3.32922       3.52220       3.54107       3.46627
  28  21 4228.3920    1.1233 13.2288 12.1973 -0.0000      0.253763  0.0923   0.0034   0.1507    0.0121   0.0000     0.0349156   437.0720      -1.99101       26.3031      -2.77575      -9.66121      -5.17674       2.85804       3.79465       4.18535       4.42520       4.44991       4.36870
  29   2 1135.1674    0.0555  0.0240 11.8710  0.0000       15.5779  0.0035   0.0044   0.0076    0.0099   0.0000       271.918   439.9539     0.0524490       21.2216     -0.168000      -2.70048      0.369807      0.179213      0.326948      0.276734      0.410069      0.313273      0.342216
  29   3 1359.7824    0.1123  0.0563 11.7055  0.0000       17.6914  0.0031   0.0041   0.0065    0.0105   0.0000       33.0956   440.8663     -0.574291       20.7787     -0.319889      -2.65885    -0.0827868      0.156236      0.213262      0.238352      0.260527      0.262196      0.256342
  29   4 1564.1561    0.2118  0.1387 11.5875  0.0000       26.1434  0.0040   0.0044   0.0088    0.0126   0.0000       5.24826   440.5484    -0.0262482       20.6406     -0.383061      -2.39928     -0.161982      0.192805      0.236872      0.281025      0.292328      0.298670      0.294647
  29   5 1751.5915    0.3560  0.2910 11.5709  0.0000       20.3275  0.0057   0.0049   0.0121    0.0166   0.0000       1.54183   440.8580     -0.349596       20.3135     0.0202763      -2.96302      0.764468      0.274082      0.347302      0.375424      0.399493      0.422366      0.406737
  29   6 1930.2695    0.5562  0.4922 11.5520 -0.0001       11.5946  0.0075   0.0058   0.0150    0.0246   0.0000      0.681906   440.5541      0.398552       21.1506     -0.437635      -1.77428      -1.38254      0.350494      0.459191      0.505153      0.533186      0.546217      0.545222
  29   7 2105.4230    0.8227  0.6604 11.7761  0.0000       7.81469  0.0088   0.0074   0.0172    0.0335   0.0000      0.450715   440.6416      -1.39328       19.7509      0.575827      -2.04728     -0.214413      0.384126      0.512512      0.539662      0.584801      0.588924      0.590607
  29   8 2275.4445    1.1692  0.8741 12.2418 -0.0000       5.63610  0.0105   0.0094   0.0210    0.0422   0.0000      0.358797   440.2651     -0.450637       18.6220      0.753915      -1.67266      -1.10188      0.437086      0.573822      0.622049      0.670760      0.678302      0.656694
  29   9 2439.1574    1.6304  1.0348 12.8754  0.0000       4.12643  0.0122   0.0124   0.0239    0.0472   0.0000      0.328591   440.1741    -0.0244766       17.1347     -0.106308      -1.17542     -0.857710      0.476813      0.641056      0.679864      0.751350      0.756481      0.740206
  29  10 2598.7478    2.1936  0.9988 13.4631  0.0000       3.19727  0.0118   0.0167   0.0220    0.0463   0.0000      0.309550   439.4839      0.796523       14.8783      0.116967     -0.874467      -1.03193      0.476108      0.614463      0.674107      0.728542      0.732657      0.740989
  29  11 2756.1477    2.9067  0.9068 14.0087  0.0000       1.98514  0.0105   0.0228   0.0204    0.0454   0.0000      0.301472   439.3768       1.05567       16.6490      0.522449      -1.12579      -1.20327      0.441485      0.571724      0.618920      0.674985      0.674449      0.668145
  29  12 2911.6366    3.6460  0.8862 14.3321  0.0000       1.37251  0.0102   0.0290   0.0199    0.0525   0.0000      0.277668   439.6816      0.605495       14.7725      0.869697      -1.31773     0.0443465      0.436735      0.554955      0.611941      0.659416      0.660914      0.654476
  29  13 3065.0132    4.0705  0.9812 14.8628  0.0000       1.81672  0.0114   0.0317   0.0224    0.0481   0.0000      0.289709   439.0145      0.943517       14.9719    -0.0742606     -0.829407      -2.30982      0.467754      0.611594      0.664292      0.723843      0.713632      0.711865
  29  14 3216.7865    3.9459  1.2519 14.7366  0.0000       1.44840  0.0142   0.0278   0.0261    0.0483   0.0000      0.267135   439.3411     -0.204862       14.9525     -0.163877      -1.25099      -3.66637      0.539248      0.703491      0.767706      0.840738      0.852252      0.827651
  29  15 3367.6576    3.3933  1.7758 14.5068  0.0000       1.11086  0.0178   0.0204   0.0316    0.0302   0.0000      0.171395   437.9943       3.77585       13.3707     -0.663104    -0.0261328      -3.09231      0.664896      0.881040      0.958184       1.04118       1.02509       1.02873
  29  16 3517.9970    2.7989  2.8586 13.7438  0.0000      0.825494  0.0230   0.0134   0.0419    0.0244   0.0000     0.0911906   441.0824       2.72006       12.9505     -0.460714      0.180082      -3.97017      0.853265       1.10935       1.23441       1.32260       1.33141       1.30886
  29  17 3667.7508    2.2974  4.3186 13.1459 -0.0002      0.658725  0.0295   0.0093   0.0540    0.0199   0.0000     0.0537787   435.9557       2.16333       14.7923      0.403852      -1.32029      -2.79825       1.08806       1.41213       1.55588       1.67088       1.70373       1.66741
  29  18 3816.9428    1.9108  6.2115 12.7047 -0.0001      0.386296  0.0378   0.0065   0.0694    0.0160   0.0000     0.0366411   441.8045      0.460431       11.4586       2.12565       1.28006      -1.85481       1.37420       1.80792       1.98545       2.12423       2.13469       2.10063
  29  19 3965.9870    1.5721  8.7233 12.4583  0.0000      0.381796  0.0518   0.0050   0.0936    0.0139   0.0000     0.0300618   437.3812     -0.691237       16.0570     -0.542134      -2.85391     -0.610098       1.79695       2.37424       2.61006       2.80317       2.80444       2.77125
  29  20 4114.3472    1.3094 11.4281 12.2844  0.0001      0.285579  0.0727   0.0039   0.1241    0.0130   0.0000     0.0302796   438.9029       3.80884       16.0136      -5.56734     -0.854018      -3.53297       2.30685       3.07091       3.40402       3.60689       3.66688       3.57896
  29  21 4262.5072    1.0701 14.1304 12.1773  0.0000      0.238297  0.1018   0.0031   0.1604    0.0115   0.0000     0.0351230   433.4583       4.64404       13.3361      -1.61063      -10.2999      -1.06366       2.94871       3.90346       4.35058       4.60327       4.65607       4.56400
  30   2 1150.1903    0.0582  0.0241 11.8192  0.0000       21.5145  0.0032   0.0041   0.0062    0.0098   0.0000       243.327   440.2616      0.155086       21.1046     -0.106932      -3.07202     -0.359010      0.152629      0.208205      0.232124      0.218931      0.230060      0.253909
  30   3 1376.6143    0.1191  0.0485 11.6786  0.0000       42.6859  0.0028   0.0044   0.0052    0.0107   0.0000       32.0337   440.8531     -0.161708       20.7279     -0.131660      -3.13303      0.231719      0.130451      0.152764      0.189562      0.182133      0.189969      0.182134
  30   4 1581.9196    0.2246  0.1437 11.6151  0.0000       24.1098  0.0041   0.0044   0.0083    0.0126   0.0000       4.82931   440.1760     -0.377439       21.2040      0.364972      -2.49050     -0.511474      0.198352      0.254877      0.283181      0.301354      0.318634      0.303573
  30   5 1770.0837    0.3769  0.3031 11.5198  0.0000       17.3477  0.0056   0.0050   0.0119    0.0172   0.0000       1.34932   440.5795     -0.316546       20.5227     -0.422400      -2.70685      0.160567      0.274858      0.348283      0.388442      0.402773      0.407505      0.408199
  30   6 1950.0301    0.5853  0.5050 11.5708  0.0000       11.0357  0.0073   0.0059   0.0150    0.0247   0.0000      0.630446   440.2950     -0.728517       19.6889      0.321423      -2.82827     -0.695804      0.328920      0.430879      0.469016      0.518945      0.521083      0.507618
  30   7 2126.4409    0.8523  0.6792 11.8411  0.0000       7.83094  0.0085   0.0075   0.0178    0.0334   0.0000      0.431319   440.5349     -0.609013       19.7007    -0.0290384      -2.37985      0.338110      0.367334      0.473357      0.520337      0.554659      0.557708      0.553028
  30   8 2297.4479    1.2215  0.8946 12.3457  0.0000       5.03446  0.0106   0.0097   0.0213    0.0418   0.0000      0.362365   440.2159     -0.779563       19.4793      0.808566      -2.14171      -1.15215      0.425722      0.545499      0.605732      0.641826      0.657650      0.641231
  30   9 2462.3566    1.7212  1.0364 12.9015  0.0000       3.80567  0.0118   0.0128   0.0232    0.0471   0.0000      0.319985   440.2844     0.0379898       17.7881     -0.489535      -2.22023      0.167349      0.460137      0.589005      0.643473      0.701338      0.697123      0.696592
  30  10 2623.5092    2.2919  1.0248 13.5517 -0.0000       2.25123  0.0117   0.0172   0.0227    0.0463   0.0000      0.310174   440.1439     -0.223594       16.7326     -0.922504      -3.13592     -0.863625      0.450860      0.595429      0.638323      0.696517      0.695776      0.702678
  30  11 2782.4902    2.9923  0.9153 14.0731  0.0000       1.71487  0.0105   0.0230   0.0203    0.0450   0.0000      0.283046   439.4909       1.14140       15.9830     -0.333993      -2.27630     -0.284494      0.420026      0.552942      0.593571      0.651403      0.657890      0.664215
  30  12 2939.1210    3.7727  0.9021 14.4610  0.0000       2.03486  0.0100   0.0293   0.0202    0.0465   0.0000      0.289599   439.4491       1.25187       15.5933     -0.577000      -2.23644     -0.753766      0.413391      0.539283      0.592999      0.648792      0.647947      0.658127
  30  13 3093.3368    4.1226  1.0126 14.8316  0.0000      0.851481  0.0116   0.0310   0.0222    0.0492   0.0000      0.282503   440.0423      0.860222       14.3744      0.539779      -1.46530      -2.91012      0.457286      0.600301      0.653937      0.718897      0.713063      0.693166
  30  14 3245.9977    3.9257  1.3191 14.7062  0.0000       1.56535  0.0144   0.0264   0.0262    0.0438   0.0000      0.233788   439.1736       2.69669       15.4310     -0.480604      -1.51488      -1.21710      0.529138      0.696465      0.763244      0.821330      0.813726      0.818469
  30  15 3397.6852    3.3142  1.9602 14.2822  0.0000      0.914815  0.0181   0.0183   0.0327    0.0281   0.0000      0.145462   440.1683      0.933448       14.9383       1.34017      -1.95538      -2.26434      0.654886      0.856167      0.934248       1.00899       1.02477       1.01824
  30  16 3548.8240    2.6865  3.0884 13.6542  0.0000      0.882954  0.0238   0.0121   0.0429    0.0217   0.0000     0.0807090   440.7519       4.13392       14.9229      -3.92666     -0.116257      -3.11728      0.843800       1.12347       1.21790       1.32097       1.32891       1.30588
  30  17 3699.3367    2.2279  4.6676 12.9805  0.0002      0.653127  0.0300   0.0084   0.0557    0.0191   0.0000     0.0476972   437.8178       2.36511       14.9117      -3.16383      -1.19311      -2.57673       1.08162       1.42531       1.57797       1.68484       1.69507       1.68779
  30  18 3849.1750    1.8182  6.6611 12.6711  0.0000      0.465465  0.0403   0.0061   0.0729    0.0151   0.0000     0.0352136   437.5661      -2.11662       12.7888      -1.08245      -1.63290       1.81792       1.40321       1.82791       2.01488       2.15963       2.18549       2.16056
  30  19 3998.8521    1.5095  9.1437 12.4033  0.0002      0.433777  0.0543   0.0046   0.0974    0.0135   0.0000     0.0304899   438.2689     -0.179253       14.0400    -0.0800196     -0.250235      -4.28639       1.78147       2.37051       2.61354       2.79884       2.84088       2.79081
  30  20 4147.7795    1.2715 12.3250 12.2294  0.0003      0.299518  0.0792   0.0036   0.1308    0.0125   0.0000     0.0297460   441.2177       4.40968       14.8167       1.28418      -2.75566      -3.86817       2.36010       3.12417       3.47083       3.68799       3.73726       3.71189
  30  21 4296.8538    1.0294 14.9106 12.1553  0.0000      0.387317  0.1065   0.0030   0.1642    0.0109   0.0000     0.0349382   440.2555       2.12736       5.58624       2.22038      -2.13203      -3.35419       2.90438       3.84739       4.28825       4.51061       4.59646       4.52696
  31   3 1393.1649    0.1220  0.0604 11.6577 -0.0002       32.7597  0.0030   0.0040   0.0058    0.0106   0.0000       26.3237   440.9567     -0.103307       20.9465     -0.247722      -2.77639     -0.259054      0.137881      0.175626      0.187986      0.201660      0.199604      0.206373
  31   4 1599.3370    0.2363  0.1548 11.5843  0.0000       23.6877  0.0043   0.0044   0.0085    0.0128   0.0000       4.08885   440.8782     -0.265206       20.3382     -0.496125      -3.00701     -0.270113      0.216750      0.280360      0.293051      0.299237      0.306273      0.310065
  31   5 1788.2875    0.3992  0.3234 11.5447  0.0000       16.5219  0.0059   0.0050   0.0117    0.0176   0.0000       1.20597   440.8795    -0.0487102       19.9111    -0.0100091      -2.40397     -0.289718      0.266958      0.343190      0.378519      0.407649      0.417041      0.419418
  31   6 1969.5020    0.5948  0.5466 11.5853  0.0000       10.0129  0.0077   0.0057   0.0158    0.0254   0.0000      0.604103   440.9197     -0.367546       20.5612     0.0479548      -2.65493     -0.486747      0.326569      0.430440      0.460281      0.516543      0.502574      0.500147
  31   7 2147.1163    0.8863  0.7396 11.8593  0.0000       6.52878  0.0090   0.0074   0.0185    0.0353   0.0000      0.407780   440.4558     -0.906273       19.9024      0.222322      -2.59415     -0.778298      0.365720      0.482997      0.520508      0.576963      0.568776      0.559618
  31   8 2319.0234    1.2919  0.9331 12.4102  0.0000       5.43769  0.0109   0.0099   0.0212    0.0434   0.0000      0.345270   441.0444     -0.249531       20.3097      0.349503      -2.44531      -1.30984      0.412573      0.544780      0.582070      0.643185      0.637793      0.628770
  31   9 2485.0669    1.8257  1.0400 13.0090  0.0000       3.55553  0.0119   0.0135   0.0224    0.0489   0.0000      0.312297   440.7856     0.0273356       18.5157     -0.771103      -2.66465     -0.142099      0.441099      0.587649      0.635168      0.697149      0.704504      0.693714
  31  10 2647.8407    2.4482  1.0191 13.5220  0.0000       2.29329  0.0114   0.0177   0.0215    0.0504   0.0000      0.287996   439.7713       1.04118       17.1949     -0.530395      -1.39030      -1.11292      0.428158      0.561509      0.620546      0.672284      0.681418      0.678918
  31  11 2808.3538    3.1303  0.9518 14.2257 -0.0000       2.11883  0.0106   0.0235   0.0209    0.0430   0.0000      0.300260   439.5392      0.462629       16.4878      0.974010      -3.09060      -2.18993      0.414570      0.541744      0.589371      0.643019      0.646638      0.650128
  31  12 2966.1119    3.8924  0.8801 14.5961  0.0000       1.39155  0.0097   0.0299   0.0194    0.0444   0.0000      0.290146   439.2109      0.939307       15.3309     -0.197802      -1.86891      -1.35385      0.393405      0.507684      0.563736      0.610348      0.612402      0.606813
  31  13 3121.2989    4.1192  1.0513 14.8095  0.0000      0.902913  0.0117   0.0301   0.0225    0.0505   0.0000      0.285585   440.4982      0.764598       15.9016     -0.569160      -1.74438      -1.70580      0.438018      0.568222      0.615580      0.676897      0.692781      0.689437
  31  14 3274.7799    3.7856  1.4383 14.6605  0.0000      0.698604  0.0150   0.0243   0.0274    0.0399   0.0000      0.218083   438.7704      0.971381       14.8819     -0.189205      -1.06227      -3.09888      0.529316      0.692084      0.754399      0.831273      0.826393      0.828292
  31  15 3427.3721    3.1923  2.1546 14.1138  0.0000      0.595260  0.0186   0.0165   0.0340    0.0265   0.0000      0.119141   439.5427       3.08239       14.2731      0.573768      -2.25883      -2.95673      0.653407      0.871100      0.945675       1.01797       1.02521       1.02092
  31  16 3579.3047    2.5806  3.3928 13.5086  0.0000      0.759485  0.0248   0.0109   0.0444    0.0206   0.0000     0.0686870   438.5036       1.44841       15.1809      -1.14720      -1.51306      -3.45043      0.860597       1.12527       1.24417       1.34846       1.35229       1.33861
  31  17 3730.5611    2.1163  5.0539 13.0026  0.0000      0.655614  0.0323   0.0077   0.0580    0.0168   0.0000     0.0456555   439.9764       2.76834       15.2041      -5.63810      -1.94368      -1.82563       1.09590       1.44973       1.58919       1.72068       1.72200       1.71775
  31  18 3881.0487    1.7680  7.4245 12.5171  0.0000      0.435603  0.0427   0.0055   0.0765    0.0146   0.0000     0.0314678   440.4731      0.710132       12.8774      -1.39288      -1.67166      -3.20110       1.42001       1.86665       2.07135       2.19639       2.24997       2.21968
  31  19 4031.1047    1.4791 10.2452 12.3236 -0.0004      0.359198  0.0602   0.0042   0.1052    0.0133   0.0000     0.0290563   442.5021      -1.55314       9.97474      0.161535      -4.83145    -0.0881661       1.87716       2.47340       2.73533       2.93145       2.96876       2.94394
  31  20 4180.7973    1.2154 12.9686 12.2192 -0.0000      0.220628  0.0847   0.0033   0.1366    0.0120   0.0000     0.0330875   439.9417      -6.01364       17.9524      -1.17194      -1.27460      -3.47351       2.37440       3.16766       3.49166       3.75119       3.80956       3.74003
  32   3 1409.4291    0.1353  0.0745 11.6638  0.0000       37.9083  0.0032   0.0039   0.0066    0.0109   0.0000       19.1753   440.9007     -0.138804       20.7169    -0.0533748      -2.82135     -0.397749      0.148164      0.179267      0.212441      0.220044      0.220769      0.228310
  32   4 1616.4485    0.2434  0.1762 11.5716  0.0000       25.1812  0.0045   0.0042   0.0088    0.0131   0.0000       3.50241   440.6853     -0.222252       20.7805     -0.315439      -2.67445     -0.314974      0.204601      0.271119      0.295505      0.315277      0.337051      0.318795
  32   5 1806.2181    0.4164  0.3322 11.5333  0.0000       16.2980  0.0056   0.0050   0.0120    0.0177   0.0000       1.12410   440.5342     -0.435749       20.5604      0.365421      -2.97742     -0.390443      0.255214      0.331984      0.361446      0.389036      0.402896      0.392069
  32   6 1988.7302    0.6396  0.5628 11.6485  0.0000       9.80484  0.0078   0.0060   0.0154    0.0262   0.0000      0.562507   440.5416     -0.243048       20.2504      0.214828      -2.55448     -0.782070      0.325909      0.424725      0.455684      0.496840      0.513331      0.516936
  32   7 2167.4287    0.9345  0.7521 11.9531  0.0000       6.66794  0.0090   0.0076   0.0182    0.0358   0.0000      0.394396   440.5172      0.530448       19.6540      0.469734      -2.13534     -0.400304      0.355986      0.469236      0.510701      0.554064      0.570306      0.558512
  32   8 2340.1667    1.3529  0.9741 12.5181  0.0000       4.71819  0.0110   0.0101   0.0217    0.0435   0.0000      0.339855   440.4439      0.575792       18.2416      0.806236      -3.08577     -0.942956      0.409112      0.536774      0.581779      0.640452      0.631056      0.637533
  32   9 2507.3207    1.8707  1.0963 13.0789  0.0000       2.77918  0.0123   0.0132   0.0234    0.0482   0.0000      0.312069   440.1658     -0.298531       19.9392     -0.577589      -2.58649      0.304540      0.432471      0.585612      0.616084      0.689626      0.682994      0.682795
  32  10 2671.6755    2.5541  1.0242 13.7119  0.0000       2.39132  0.0114   0.0183   0.0215    0.0470   0.0000      0.292151   440.8210      0.528077       18.2465      0.442294      -1.76571      -1.28006      0.417462      0.551577      0.596851      0.660581      0.665483      0.672039
  32  11 2833.7133    3.2857  0.9182 14.2437  0.0000       2.06807  0.0102   0.0244   0.0193    0.0444   0.0000      0.280970   439.9716      0.678903       16.7890     -0.776220      -3.06168      -2.21724      0.385146      0.493410      0.549583      0.600676      0.605471      0.609686
  32  12 2992.7162    3.9316  0.9316 14.6891  0.0000       1.88830  0.0103   0.0290   0.0197    0.0435   0.0000      0.286472   440.3455       1.37838       16.2423      0.299440      -1.56220      -1.41594      0.381233      0.500127      0.541997      0.595925      0.593846      0.597093
  32  13 3148.8584    4.0962  1.1234 14.9604  0.0000       1.05707  0.0126   0.0292   0.0235    0.0472   0.0000      0.283596   438.9650       2.24623       14.9845      0.548637      -1.54999      -1.30610      0.445206      0.584305      0.635495      0.697298      0.699287      0.698368
  32  14 3303.3233    3.6692  1.5141 14.7152  0.0000       1.21040  0.0156   0.0228   0.0279    0.0351   0.0000      0.207757   438.4702       1.96252       14.4628     -0.910381      -1.01571     -0.870651      0.524417      0.706627      0.775177      0.834700      0.837944      0.828448
  32  15 3456.7678    3.0382  2.4018 14.1014 -0.0000      0.784762  0.0200   0.0149   0.0362    0.0230   0.0000      0.111148   438.8171       1.39769       15.8055      -2.20051     -0.966595      -2.87896      0.675855      0.893547      0.977054       1.05744       1.05807       1.06820
  32  16 3609.5628    2.4799  3.7384 13.4282  0.0000      0.862041  0.0258   0.0099   0.0467    0.0183   0.0000     0.0621635   438.9302       3.66335       13.7332     -0.188850      -2.06600      -2.06622      0.864252       1.13941       1.26968       1.36422       1.38027       1.36719
  32  17 3761.4450    2.0505  5.4839 12.8763  0.0001      0.595912  0.0332   0.0070   0.0600    0.0161   0.0000     0.0416323   437.5156      0.820372       16.3812       5.84860      -4.47332      -6.54240       1.10240       1.44855       1.60782       1.72875       1.76365       1.74234
  32  18 3912.5132    1.7031  8.0003 12.4692  0.0000      0.362784  0.0452   0.0050   0.0811    0.0140   0.0000     0.0303263   440.2715      -1.71975       9.93152      -4.21611      -1.66095     -0.202334       1.43126       1.89579       2.08766       2.25562       2.29655       2.28520
  32  19 4063.2643    1.4161 11.0482 12.3166  0.0000      0.312738  0.0662   0.0038   0.1135    0.0126   0.0000     0.0294367   443.0072      0.683420       7.73839       5.45474      -3.27818      -11.2447       1.93656       2.53866       2.82013       3.02090       3.06709       3.05356
  32  20 4213.3163    1.1438 13.5084 12.2109 -0.0002      0.206479  0.0922   0.0030   0.1448    0.0114   0.0000     0.0350744   440.7663       1.23027       18.3680       2.77730       2.72644      -2.96778       2.46019       3.26615       3.63992       3.87076       3.93387       3.92690
  33   2 1193.8665    0.0644  0.0304 11.8040  0.0000       13.3523  0.0035   0.0038   0.0063    0.0094   0.0000       163.778   440.7737    0.00381342       20.5116    0.00374535      -2.83316      0.173486      0.151696      0.183704      0.237787      0.234437      0.264425      0.253745
  33   3 1425.4238    0.1412  0.0831 11.6563  0.0001       47.2876  0.0034   0.0039   0.0070    0.0111   0.0000       15.8561   441.1563     -0.146244       20.9208      0.345400      -3.08769      0.419602      0.143444      0.170674      0.207998      0.251834      0.242859      0.232808
  33   4 1633.2454    0.2572  0.1874 11.5817  0.0000       26.8958  0.0046   0.0042   0.0089    0.0134   0.0000       3.14943   440.6516     -0.926357       20.7723    -0.0591897      -3.13892      0.249457      0.207502      0.264700      0.293302      0.310373      0.308291      0.308906
  33   5 1823.8791    0.4362  0.3706 11.5693  0.0000       15.5673  0.0061   0.0050   0.0123    0.0182   0.0000       1.00880   440.5281     -0.572337       21.3020      0.625405      -2.68168      0.354910      0.263405      0.334540      0.370784      0.400453      0.397533      0.407961
  33   6 2007.6829    0.6604  0.5610 11.6416  0.0000       9.56265  0.0075   0.0060   0.0151    0.0267   0.0000      0.534883   440.7290     -0.690170       21.3241     -0.589980      -3.37095      0.563927      0.295812      0.392587      0.418989      0.470732      0.472470      0.464649
  33   7 2187.4326    0.9915  0.7769 12.0323  0.0000       6.26912  0.0093   0.0078   0.0179    0.0354   0.0000      0.384106   440.9631     -0.370349       20.1307      0.761919      -3.96700     -0.322393      0.347427      0.456868      0.488705      0.536717      0.555938      0.547249
  33   8 2360.9016    1.4213  1.0433 12.5035  0.0000       4.18217  0.0117   0.0100   0.0220    0.0465   0.0000      0.321654   440.1288   -0.00358599       19.0392      0.192178      -2.43236      -1.09090      0.410517      0.533985      0.589988      0.635785      0.643749      0.644373
  33   9 2529.2102    1.9863  1.0735 13.2091  0.0000       3.26551  0.0118   0.0139   0.0222    0.0460   0.0000      0.306875   439.6420      0.574313       19.4581      0.208805      -2.40794     -0.532185      0.406311      0.523615      0.579392      0.635843      0.647204      0.647367
  33  10 2695.0495    2.6720  1.0340 13.7598  0.0000       2.43825  0.0113   0.0189   0.0212    0.0482   0.0000      0.292040   440.4731      0.689823       18.0217     0.0505621      -1.29293     -0.483605      0.402313      0.520876      0.574400      0.610453      0.623449      0.617596
  33  11 2858.5629    3.4480  0.9292 14.3994  0.0000       1.95759  0.0101   0.0252   0.0196    0.0422   0.0000      0.285890   439.5658     0.0165346       16.3884      0.217631      -1.44758     -0.959824      0.367369      0.486803      0.533212      0.582269      0.585107      0.592832
  33  12 3018.8096    4.0597  0.9237 14.8196  0.0000       1.48044  0.0101   0.0299   0.0196    0.0408   0.0000      0.297954   439.7202      0.214655       16.4238     -0.935028      -2.30382      -1.24172      0.364482      0.477096      0.520954      0.574190      0.568329      0.571267
  33  13 3176.0268    4.1305  1.1468 14.9765  0.0000      0.835035  0.0125   0.0287   0.0238    0.0453   0.0000      0.289215   439.5221      0.742660       15.7517      -1.96586     -0.830459     -0.705861      0.419628      0.560970      0.597372      0.678454      0.659293      0.670747
  33  14 3331.4153    3.5956  1.7531 14.3567  0.0000      0.763821  0.0159   0.0198   0.0293    0.0321   0.0000      0.154489   440.1378       1.15332       14.3235      0.968825      -1.41903      -1.92731      0.521460      0.690335      0.752208      0.815278      0.832600      0.823342
  33  15 3485.7903    2.9819  2.6666 13.7837  0.0000      0.828352  0.0203   0.0135   0.0367    0.0239   0.0000     0.0882231   439.6347       2.93484       15.4487      -1.68009      -1.53899      -1.62155      0.667086      0.879665      0.960901       1.03753       1.05661       1.06841
  33  16 3639.2955    2.4096  4.0242 13.2826  0.0001      0.621134  0.0262   0.0090   0.0477    0.0177   0.0000     0.0548955   437.8021       2.32975       18.6658      -2.40271     -0.483192      -2.26035      0.858088       1.12366       1.24586       1.34453       1.36247       1.35366
  33  17 3792.0266    1.9844  6.0726 12.7441  0.0000      0.543807  0.0347   0.0063   0.0640    0.0154   0.0000     0.0356815   440.2317       2.63032       14.8324      -1.07661      0.152742      -1.67862       1.12146       1.48731       1.63895       1.77021       1.79658       1.78665
  33  18 3943.8875    1.6391  8.4771 12.4395 -0.0000      0.417510  0.0475   0.0047   0.0849    0.0135   0.0000     0.0299540   437.9407     -0.772088       16.7961      0.451773      -4.30796      -5.36073       1.45119       1.92343       2.12601       2.26559       2.31366       2.30634
  33  19 4095.1545    1.3562 11.5385 12.3101  0.0000      0.282853  0.0703   0.0035   0.1178    0.0122   0.0000     0.0296649   443.3506       1.26120       12.8904     0.0912638      -1.09027      -1.21346       1.94735       2.57872       2.86763       3.08085       3.14278       3.10786
  33  20 4246.2803    1.1133 14.4168 12.2165  0.0005      0.358689  0.0977   0.0029   0.1498    0.0108   0.0000     0.0336284   438.0509       6.97675       10.8415       1.72481       4.63617       2.81408       2.43056       3.21258       3.58723       3.86417       3.91643       3.88231
  34   2 1208.0039    0.0781  0.0378 11.7842  0.0000       32.5662  0.0029   0.0037   0.0060    0.0095   0.0000       97.9617   441.0380     -0.226082       21.5628      0.158130      -2.90968      0.162864      0.111430      0.137389      0.175341      0.179416      0.169426      0.174956
  34   3 1441.1597    0.1493  0.0783 11.6584 -0.0002       24.9845  0.0030   0.0039   0.0064    0.0104   0.0000       15.3091   441.2569     -0.488806       20.6949      0.173961      -2.71070   -0.00470956      0.129745      0.157159      0.184706      0.206350      0.215879      0.225543
  34   4 1649.7554    0.2749  0.1946 11.5554  0.0000       26.9705  0.0042   0.0043   0.0091    0.0135   0.0000       2.75528   440.9772     -0.696279       21.2841     -0.608446      -3.21984    -0.0988690      0.185790      0.237177      0.268738      0.278835      0.290196      0.292447
  34   5 1841.3066    0.4582  0.3940 11.4987  0.0000       13.3849  0.0060   0.0050   0.0127    0.0191   0.0000      0.873720   440.3998     -0.307300       20.5133     -0.351636      -2.51795      0.386796      0.249151      0.331527      0.368173      0.391669      0.402058      0.401561
  34   6 2026.4212    0.6893  0.5915 11.6517  0.0000       10.1326  0.0075   0.0061   0.0156    0.0270   0.0000      0.525186   440.7506      0.692629       20.3468     -0.779482      -3.18380    -0.0658405      0.290982      0.372648      0.412458      0.438242      0.470086      0.456275
  34   7 2207.1003    1.0274  0.8563 12.0257  0.0000       5.82136  0.0099   0.0078   0.0190    0.0390   0.0000      0.361041   440.7165      0.387171       20.7815      -1.28948      -2.90480     -0.255525      0.349742      0.456942      0.510303      0.552877      0.565197      0.564921
  34   8 2381.3185    1.5027  1.0415 12.6147  0.0000       4.41823  0.0112   0.0106   0.0220    0.0466   0.0000      0.314488   440.8097       1.33869       20.6666      0.395623      -2.10246     -0.110141      0.386715      0.510869      0.559412      0.609746      0.613544      0.615021
  34   9 2550.7179    2.0785  1.0944 13.2375  0.0000       2.81769  0.0118   0.0142   0.0223    0.0475   0.0000      0.298677   440.8981      0.828377       20.4253     -0.427055      -2.91734      0.371289      0.394235      0.519486      0.561111      0.623549      0.626846      0.627150
  34  10 2718.0133    2.7306  1.0304 13.8845  0.0000       2.25945  0.0111   0.0191   0.0210    0.0451   0.0000      0.304667   440.5937      0.421791       18.8100      0.174220      -3.02988     -0.406643      0.377536      0.503345      0.539145      0.596968      0.596112      0.599115
  34  11 2882.9159    3.5566  0.9391 14.4022  0.0000       1.09599  0.0100   0.0254   0.0195    0.0438   0.0000      0.283798   440.5577      0.933520       17.9079     -0.180844      -1.79499      -2.73500      0.354082      0.465965      0.513251      0.560130      0.563691      0.569928
  34  12 3044.4092    4.1552  0.9956 14.7994  0.0000       1.22082  0.0106   0.0293   0.0203    0.0435   0.0000      0.279137   439.9700       1.20302       18.2336      0.209547      -1.67027      -1.31274      0.368517      0.491175      0.534389      0.582864      0.575032      0.583466
  34  13 3202.7811    4.0572  1.2468 14.8213  0.0001      0.744231  0.0131   0.0263   0.0242    0.0423   0.0000      0.254022   439.9160       1.33261       15.9942     -0.414558      -1.55200      -1.54135      0.423272      0.572694      0.617222      0.681465      0.690385      0.695238
  34  14 3359.1876    3.4779  1.7936 14.4904  0.0000      0.775412  0.0161   0.0194   0.0299    0.0298   0.0000      0.154160   439.8934       1.39045       16.3233      -1.53662      -1.60456     0.0849655      0.519194      0.691272      0.753239      0.822798      0.839875      0.835870
  34  15 3514.4540    2.8434  2.9771 13.6828  0.0000      0.655791  0.0216   0.0121   0.0389    0.0218   0.0000     0.0783782   439.7475       1.83647       14.9993       1.18509      -2.89276      0.205238      0.691255      0.914945       1.01330       1.09127       1.10807       1.09735
  34  16 3668.7370    2.3276  4.4475 13.0925  0.0000      0.600437  0.0275   0.0082   0.0496    0.0172   0.0000     0.0472267   438.9482       1.34284       14.2692      0.753837      -3.37884      -2.97086      0.873202       1.15532       1.27098       1.38130       1.41622       1.40877
  34  17 3822.2681    1.9003  6.6428 12.6798  0.0001      0.533923  0.0369   0.0058   0.0678    0.0145   0.0000     0.0335059   439.1624       1.07653       13.5205      0.313789      -3.81542      -2.71708       1.14464       1.50968       1.67749       1.81766       1.85446       1.83298
  34  18 3974.8484    1.5843  9.2034 12.3991  0.0000      0.365802  0.0511   0.0043   0.0906    0.0131   0.0000     0.0291668   438.3917       2.13552       16.5974     -0.550193      -3.45555      -4.56590       1.50206       1.99380       2.19895       2.37801       2.44224       2.43065
  34  19 4126.6825    1.2981 11.9005 12.2879 -0.0000      0.275723  0.0738   0.0033   0.1214    0.0119   0.0000     0.0329694   439.6260      -1.53168       13.7192       2.17524      -2.82191      -3.08157       1.95160       2.59352       2.89583       3.09697       3.17060       3.16233
  35   2 1221.9250    0.0781  0.0358 11.7706  0.0019       22.2633  0.0029   0.0036   0.0051    0.0093   0.0000       100.291   441.3280     -0.316484       21.4035     -0.281824      -3.06512      0.113621      0.122889      0.163512      0.194702      0.181056      0.201968      0.220605
  35   3 1456.6250    0.1542  0.0998 11.6166  0.0009       35.7109  0.0037   0.0036   0.0070    0.0108   0.0000       11.8039   441.4228    -0.0875429       21.2717     -0.360354      -3.07947    -0.0306864      0.140077      0.187774      0.200751      0.221794      0.220180      0.232858
  35   4 1665.9765    0.2873  0.2204 11.5416  0.0000       24.5069  0.0045   0.0042   0.0097    0.0137   0.0000       2.35698   441.0997     -0.283247       20.7878     0.0328733      -2.97705     -0.167866      0.185878      0.235826      0.261955      0.287773      0.292256      0.290273
  35   5 1858.5030    0.4815  0.3984 11.5177  0.0000       13.7157  0.0059   0.0051   0.0123    0.0194   0.0000      0.814260   440.5249     -0.172736       21.2151     -0.101803      -2.37972     -0.368717      0.240934      0.312342      0.355114      0.366392      0.373670      0.383672
  35   6 2044.9355    0.7193  0.6467 11.6497  0.0000       9.45990  0.0080   0.0060   0.0160    0.0290   0.0000      0.469605   440.7425     -0.435340       19.9134      0.151748      -2.00452      0.546692      0.289085      0.386251      0.417574      0.454836      0.461416      0.461167
  35   7 2226.5042    1.0918  0.8570 12.0976  0.0000       5.99475  0.0096   0.0081   0.0187    0.0384   0.0000      0.358151   440.6750     -0.103218       20.0829     -0.689313      -2.58633     -0.103247      0.332666      0.432363      0.482385      0.524014      0.541389      0.533845
  35   8 2401.4131    1.5630  1.0518 12.7396  0.0000       3.87040  0.0115   0.0107   0.0214    0.0438   0.0000      0.316689   440.6033       1.08947       20.1617     -0.842949      -3.08742      0.111627      0.373922      0.498933      0.541365      0.595209      0.601079      0.611671
  35   9 2571.9069    2.1553  1.1188 13.3835  0.0000       2.89048  0.0120   0.0145   0.0221    0.0464   0.0000      0.297206   440.3259       1.14046       20.3985      -1.03186      -2.46365      0.547102      0.385161      0.510078      0.565319      0.610721      0.613045      0.624339
  35  10 2740.5463    2.8728  1.0034 14.0684  0.0000       2.06789  0.0107   0.0200   0.0204    0.0414   0.0000      0.298742   440.1224     -0.198807       18.5171     -0.872001      -1.37732     -0.491349      0.355685      0.468963      0.519735      0.574113      0.575352      0.577988
  35  11 2906.8455    3.6443  0.9430 14.5107  0.0000       1.85897  0.0099   0.0258   0.0195    0.0419   0.0000      0.280532   440.6834      0.703069       19.0975      0.330206      -2.66988      -1.41249      0.338928      0.431310      0.475426      0.529279      0.529645      0.532607
  35  12 3069.6056    4.1896  1.0156 14.9300  0.0000       1.87729  0.0109   0.0290   0.0204    0.0417   0.0000      0.295977   440.0484      0.957566       18.1259      0.140255      -2.86968      -2.65992      0.371343      0.486879      0.530013      0.584734      0.592738      0.596416
  35  13 3229.1227    3.9833  1.3234 14.8956  0.0000      0.721662  0.0135   0.0250   0.0249    0.0373   0.0000      0.253522   439.7124       1.46790       15.4069     -0.778369      -2.32367      -1.79423      0.420652      0.560989      0.609209      0.671711      0.668147      0.679778
  35  14 3386.6305    3.3793  2.0487 14.2103  0.0000      0.662899  0.0170   0.0169   0.0308    0.0270   0.0000      0.121883   440.2641       1.78580       15.0252     -0.306867     -0.489242      -2.48075      0.529597      0.708400      0.771577      0.841893      0.860390      0.862396
  35  15 3542.8027    2.7207  3.1479 13.7044  0.0000      0.706011  0.0224   0.0112   0.0405    0.0198   0.0000     0.0743554   439.3758       1.38028       16.9903      0.188965      -1.14965      0.866458      0.684957      0.909900       1.01377       1.09072       1.12008       1.11566
  35  16 3698.0269    2.2423  4.9227 13.0069  0.0000      0.674033  0.0291   0.0075   0.0523    0.0162   0.0000     0.0422414   439.1816       2.34543       16.2629      -1.17270      -1.64588      -2.49473      0.888224       1.16604       1.29450       1.40198       1.43439       1.43908
  35  17 3852.0957    1.8421  7.0574 12.6429  0.0000      0.491802  0.0386   0.0054   0.0700    0.0141   0.0000     0.0327372   441.7935      0.908958       14.3907      -2.63375      -1.65805      -3.71172       1.15713       1.53173       1.69208       1.83901       1.87942       1.88641
  35  18 4005.3367    1.5229 10.0326 12.4156  0.0000      0.298421  0.0570   0.0040   0.0984    0.0125   0.0000     0.0291102   439.3328      -1.34803       14.4801     -0.525650      -3.77491      -5.44192       1.56361       2.08365       2.31427       2.50104       2.56500       2.54687
  35  19 4158.0991    1.2455 12.6565 12.2725 -0.0002      0.382989  0.0797   0.0031   0.1276    0.0114   0.0000     0.0337268   440.3947       5.53280       9.40890       2.45752      -3.64268     -0.959473       1.98633       2.65334       2.94916       3.19496       3.26292       3.25712
  36   2 1235.6624    0.0812  0.0340 11.7500  0.0027       48.3598  0.0024   0.0037   0.0053    0.0093   0.0000       90.8216   441.0403     -0.299065       21.4107     0.0629474      -3.28052     -0.196950     0.0894711      0.123887      0.131866      0.134191      0.150262      0.160819
  36   3 1471.8486    0.1641  0.0996 11.6293  0.0033       41.9132  0.0033   0.0037   0.0068    0.0110   0.0000       10.6368   441.1566     -0.432290       21.2287     0.0790342      -3.21942     0.0644552      0.135960      0.170563      0.189900      0.197263      0.206573      0.222127
  36   4 1681.9253    0.3046  0.2280 11.5441  0.0000       24.1450  0.0046   0.0042   0.0092    0.0139   0.0000       2.11872   441.1499     -0.496635       21.5483     0.0233072      -3.29419     -0.173667      0.185431      0.233907      0.255459      0.281699      0.276102      0.289281
  36   5 1875.4888    0.5045  0.4255 11.5722  0.0000       12.9433  0.0061   0.0051   0.0126    0.0198   0.0000      0.765241   441.0042      0.355244       20.7345      0.179903      -3.47439      0.421031      0.230504      0.299089      0.330777      0.358871      0.368397      0.365094
  36   6 2063.1770    0.7432  0.6523 11.7797  0.0000       8.73351  0.0080   0.0061   0.0158    0.0281   0.0000      0.474340   440.7895      0.223357       21.2164     -0.165858      -2.74754     -0.429856      0.284436      0.381279      0.415139      0.444468      0.465417      0.460393
  36   7 2245.6371    1.1240  0.8627 12.2637  0.0000       6.22690  0.0095   0.0082   0.0188    0.0357   0.0000      0.361013   440.3365     -0.530420       21.4813    -0.0629699      -1.66220     -0.311563      0.321820      0.424759      0.468114      0.517837      0.525787      0.525912
  36   8 2421.2197    1.6191  1.0898 12.8433 -0.0000       3.80892  0.0119   0.0108   0.0216    0.0434   0.0000      0.320645   440.7824     -0.228064       20.0522      0.455496      -2.35046    0.00857291      0.363921      0.492883      0.526519      0.591828      0.596049      0.607214
  36   9 2592.7605    2.2282  1.1114 13.5408  0.0000       2.30639  0.0118   0.0150   0.0220    0.0442   0.0000      0.300489   440.6242      0.843911       19.6175      0.155512      -3.51558     -0.824855      0.369568      0.490278      0.532895      0.585316      0.599491      0.599207
  36  10 2762.7355    2.9988  1.0111 14.0151  0.0000       2.12825  0.0105   0.0203   0.0198    0.0451   0.0000      0.275519   440.3342      0.391546       17.9372     -0.687523      -2.67443     -0.186207      0.343557      0.453066      0.493497      0.543848      0.546585      0.548856
  36  11 2930.2941    3.7895  0.9367 14.6315 -0.0000       2.17431  0.0099   0.0265   0.0188    0.0411   0.0000      0.296164   440.8531      0.762535       18.5103      -1.14364      -1.93553     -0.412704      0.326921      0.431699      0.466110      0.511302      0.524127      0.536853
  36  12 3094.2767    4.2399  1.0440 14.8704  0.0000      0.933407  0.0108   0.0285   0.0206    0.0451   0.0000      0.299490   440.7307       1.82270       17.4245     -0.711256      -2.18763      -1.43869      0.356916      0.468844      0.515876      0.560293      0.571696      0.581707
  36  13 3255.0398    3.9369  1.4267 14.7769  0.0001      0.370140  0.0138   0.0233   0.0253    0.0350   0.0000      0.204808   440.1497       1.30784       15.8390      -1.39013      -1.79225      -1.69415      0.422920      0.572169      0.624971      0.679454      0.704949      0.710507
  36  14 3413.7319    3.2557  2.1401 14.3004  0.0000      0.829336  0.0175   0.0159   0.0319    0.0232   0.0000      0.114843   440.8425       1.89722       15.7586     -0.917401      -1.25114      -2.51538      0.527974      0.700292      0.768646      0.832092      0.853381      0.851007
  36  15 3570.8972    2.6548  3.4592 13.5321  0.0000      0.873211  0.0230   0.0102   0.0415    0.0190   0.0000     0.0661297   439.6973     -0.538574       17.2441       1.71626      -1.67296     -0.719860      0.688734      0.913814       1.01392       1.09319       1.13053       1.12753
  36  16 3726.7483    2.1563  5.2676 12.9535  0.0000      0.510327  0.0300   0.0069   0.0550    0.0154   0.0000     0.0405174   438.6123      0.694135       14.6259      0.520245      -1.54566      -2.99805      0.894374       1.18492       1.31383       1.43108       1.44281       1.45903
  36  17 3881.6623    1.7726  7.5054 12.6482 -0.0000      0.440925  0.0410   0.0051   0.0738    0.0134   0.0000     0.0315329   440.4361       3.24491       14.9556     -0.105046      -4.85455      -2.57102       1.17357       1.55766       1.73155       1.86553       1.93454       1.93222
  36  18 4035.7216    1.4523 10.2953 12.4224 -0.0002      0.352693  0.0597   0.0037   0.1018    0.0122   0.0000     0.0307227   438.9977       3.00845       15.0017      -3.42318      0.113450      -1.48979       1.55913       2.07721       2.31458       2.52078       2.58982       2.58493
  36  19 4189.0007    1.2069 13.3914 12.2743 -0.0001      0.281263  0.0858   0.0029   0.1345    0.0108   0.0000     0.0339817   441.9189       7.04967       12.6214      -1.16658      -1.48426      -3.36385       2.02396       2.71793       3.04089       3.24825       3.34519       3.33647
  37   2 1249.2016    0.0839  0.0370 11.7402  0.0033       1.27269  0.0024   0.0036   0.0053    0.0089   0.0000       82.3196   441.3229     -0.319211       21.5986     -0.135303      -3.34230     -0.116172     0.0843586      0.114043      0.125735      0.138035      0.143155      0.138501
  37   3 1486.8310    0.1662  0.1165 11.6023  0.0003       53.4372  0.0037   0.0035   0.0075    0.0115   0.0000       9.03793   441.4736     -0.236834       21.3462     -0.107060      -3.29845     -0.270147      0.139755      0.183314      0.212801      0.219493      0.225736      0.225332
  37   4 1697.6233    0.3249  0.2351 11.5392  0.0000       23.8011  0.0045   0.0043   0.0091    0.0139   0.0000       1.91433   441.1515    -0.0515725       21.4085     0.0744971      -2.95921      0.412108      0.178877      0.234829      0.272135      0.303898      0.303930      0.306268
  37   5 1892.2717    0.5280  0.4609 11.5287  0.0000       12.5334  0.0062   0.0051   0.0132    0.0209   0.0000      0.699647   440.8882      0.132908       21.4644     -0.185881      -3.58946   -0.00464254      0.234169      0.310325      0.339025      0.368279      0.380906      0.386882
  37   6 2081.2302    0.7946  0.6973 11.7643  0.0000       8.32112  0.0083   0.0062   0.0160    0.0301   0.0000      0.437094   441.4119     -0.538092       21.2834      0.322366      -3.21104     0.0643798      0.280715      0.370552      0.409104      0.442671      0.449967      0.456717
  37   7 2264.4449    1.1815  0.9382 12.2179  0.0001       5.41069  0.0102   0.0082   0.0193    0.0397   0.0000      0.344534   441.0547    -0.0570120       21.3701    -0.0492004      -2.78616     -0.336089      0.322686      0.430068      0.474005      0.523631      0.544757      0.541518
  37   8 2440.7504    1.6861  1.0937 13.0009  0.0000       3.77739  0.0116   0.0113   0.0220    0.0412   0.0000      0.319628   440.9457       1.43847       21.0847      -1.23574      -1.26482      0.979310      0.360422      0.473421      0.519162      0.570029      0.576707      0.590232
  37   9 2613.3827    2.3305  1.1018 13.5785  0.0000       2.53982  0.0115   0.0153   0.0216    0.0440   0.0000      0.303895   440.4223      0.966306       20.7211      0.221203      -2.53302      -1.39960      0.356085      0.465875      0.519161      0.575965      0.573371      0.590703
  37  10 2784.5534    3.1109  0.9989 14.1867  0.0000       1.81027  0.0103   0.0211   0.0196    0.0422   0.0000      0.285864   440.5975       1.24004       18.9361      0.647676      -3.19709      -1.21126      0.329810      0.436433      0.476856      0.530195      0.536138      0.539935
  37  11 2953.2988    3.9301  0.9833 14.5572  0.0000       1.73725  0.0100   0.0265   0.0191    0.0435   0.0000      0.279085   440.7583    -0.0358327       19.6351     0.0301244      -2.61222     -0.692199      0.321621      0.423970      0.458950      0.510585      0.521496      0.531175
  37  12 3118.5061    4.2476  1.1291 14.9032  0.0000       1.04263  0.0119   0.0277   0.0214    0.0452   0.0000      0.278254   440.7068       1.59248       17.4590     -0.405097      -1.52896      -1.37477      0.355402      0.472237      0.517989      0.566279      0.573308      0.582629
  37  13 3280.6137    3.8395  1.5333 14.7483  0.0000       1.20035  0.0145   0.0218   0.0257    0.0312   0.0000      0.197815   440.4657       1.48106       17.4801     -0.249843      -2.83057      -1.15058      0.422492      0.566870      0.621344      0.686277      0.686083      0.697578
  37  14 3440.3601    3.1824  2.3633 14.1616  0.0000      0.604431  0.0184   0.0144   0.0327    0.0215   0.0000      0.109389   439.9256       1.08135       15.8597     0.0961231      -1.50817      -2.83588      0.537375      0.716057      0.782399      0.856763      0.878855      0.882715
  37  15 3598.5345    2.5698  3.7124 13.4680  0.0000      0.654814  0.0237   0.0095   0.0430    0.0177   0.0000     0.0589243   440.1892       2.38902       14.0679       1.24640      -1.64584      -2.10193      0.691805      0.923288       1.01759       1.10914       1.14939       1.14296
  37  16 3755.2483    2.0763  5.7003 12.9027  0.0000      0.476730  0.0318   0.0063   0.0581    0.0144   0.0000     0.0375152   440.0703       1.74328       17.2028      -2.77919      -1.66100      -4.88682      0.908128       1.20722       1.34394       1.45080       1.49138       1.49298
  37  17 3911.0569    1.7120  8.1506 12.5708 -0.0000      0.475815  0.0440   0.0046   0.0787    0.0130   0.0000     0.0306173   440.2838       3.04915       14.1270      -2.61454      -3.42246      -3.32008       1.20734       1.58925       1.78716       1.92069       1.97782       1.99225
  37  18 4065.7360    1.4270 11.2292 12.3726  0.0003      0.310550  0.0652   0.0034   0.1080    0.0118   0.0000     0.0300348   442.4127       4.21743       16.6349       1.22005      -1.82344      -2.51217       1.61661       2.14731       2.39434       2.57766       2.66397       2.64908
  37  19 4219.7909    1.1638 14.2549 12.2812  0.0005      0.296379  0.0926   0.0027   0.1400    0.0102   0.0000     0.0343739   440.8943       2.03544       14.1279       1.01016      -2.49343      -7.88595       2.05410       2.73909       3.06087       3.30268       3.40573       3.41788
  38   2 1262.5580    0.0858  0.0417 11.7462  0.0000       42.3277  0.0027   0.0035   0.0056    0.0091   0.0000       73.7036   441.2666     -0.276887       21.3760      0.114746      -2.88332    -0.0311680      0.104301      0.134804      0.148954      0.175449      0.170644      0.202347
  38   3 1501.5557    0.1767  0.1177 11.6175  0.0008       38.7849  0.0035   0.0036   0.0072    0.0110   0.0000       8.13063   441.2569     -0.730538       21.6444      0.238449      -3.24858     -0.484943      0.134801      0.176767      0.196449      0.207318      0.220289      0.226120
  38   4 1713.0686    0.3354  0.2617 11.5345  0.0000       21.4444  0.0047   0.0042   0.0097    0.0141   0.0000       1.69377   441.2634     -0.272558       21.3652      0.259595      -3.04784      0.260868      0.170735      0.227844      0.246503      0.275795      0.281287      0.281263
  38   5 1908.8838    0.5399  0.4735 11.5845  0.0000       13.3545  0.0064   0.0051   0.0131    0.0206   0.0000      0.690519   440.7583     -0.874498       21.5928      0.146330      -2.38146      0.411760      0.231015      0.294847      0.332635      0.365871      0.379118      0.378959
  38   6 2099.0546    0.8227  0.7154 11.7892  0.0000       8.16541  0.0081   0.0063   0.0165    0.0305   0.0000      0.422460   441.5344     -0.212792       22.2046      0.212750      -3.58546     -0.250387      0.271637      0.363335      0.402582      0.435261      0.448357      0.453434
  38   7 2283.0147    1.2197  0.9828 12.3302  0.0000       5.44342  0.0104   0.0083   0.0201    0.0394   0.0000      0.337806   440.9207     -0.378362       21.0428     -0.441177      -2.48008     -0.311850      0.324475      0.433534      0.467374      0.515882      0.541008      0.543161
  38   8 2460.0568    1.7717  1.1276 13.0086  0.0000       3.49387  0.0116   0.0115   0.0221    0.0438   0.0000      0.306490   440.8898      0.563700       21.3717     -0.397640      -2.81136      0.756266      0.348414      0.454649      0.505917      0.554793      0.570653      0.570633
  38   9 2633.7837    2.4158  1.1059 13.7102  0.0000       2.95546  0.0115   0.0158   0.0212    0.0418   0.0000      0.302532   441.1293      0.759150       20.3753      0.449418      -1.89922     -0.813483      0.339800      0.443301      0.491677      0.548761      0.559524      0.564016
  38  10 2806.0757    3.2404  1.0041 14.2771  0.0000       2.20284  0.0101   0.0215   0.0196    0.0412   0.0000      0.291832   441.1232      0.132854       19.1992     -0.349797      -2.98006      -1.21626      0.310402      0.415448      0.453249      0.504285      0.510117      0.519166
  38  11 2975.8946    3.9953  0.9999 14.6502  0.0000       1.18250  0.0101   0.0264   0.0192    0.0431   0.0000      0.280505   440.2346      0.711168       19.0439     -0.249041      -3.05101      -1.46332      0.314917      0.411920      0.448628      0.505087      0.512059      0.526116
  38  12 3142.3091    4.2818  1.1336 14.9659  0.0000       1.04902  0.0116   0.0275   0.0214    0.0433   0.0000      0.269177   440.5776      0.865238       17.8131     -0.305119      -3.17929      -2.41114      0.343846      0.451723      0.496569      0.553365      0.553652      0.569714
  38  13 3305.7046    3.7690  1.6871 14.5725  0.0000       1.14691  0.0147   0.0199   0.0269    0.0295   0.0000      0.168039   440.7001       1.12279       16.8159     -0.777033      -1.58569      -2.00341      0.424483      0.568390      0.615876      0.680743      0.698863      0.700680
  38  14 3466.7504    3.0703  2.6050 14.0644  0.0000      0.702831  0.0192   0.0132   0.0346    0.0199   0.0000     0.0986831   440.7625       2.53283       16.3935      -1.12017      -1.54033      -2.84367      0.547066      0.725583      0.803996      0.872243      0.887480      0.904352
  38  15 3625.8572    2.4746  4.1435 13.3127  0.0000      0.549347  0.0249   0.0085   0.0452    0.0164   0.0000     0.0513513   439.5395      0.214963       14.2665       1.66130     -0.705583      -2.61485      0.704939      0.934877       1.04721       1.13819       1.17480       1.18501
  38  16 3783.4998    2.0303  6.2939 12.7977  0.0000      0.481575  0.0336   0.0058   0.0610    0.0140   0.0000     0.0332996   438.6968      0.566853       15.9854      -2.25274      0.199633      -2.70056      0.938705       1.24287       1.40265       1.50565       1.55268       1.56844
  38  17 3939.9807    1.6546  8.8722 12.5517 -0.0003      0.448864  0.0478   0.0043   0.0848    0.0125   0.0000     0.0306083   437.9564       1.97433       17.3480      0.981998     -0.967609      -2.77852       1.24776       1.64655       1.85803       1.99519       2.08101       2.07797
  38  18 4095.4124    1.3561 11.6131 12.3843  0.0002      0.259701  0.0695   0.0032   0.1126    0.0113   0.0000     0.0343062   439.1408       4.53909       16.9190       1.05478      -5.07279      -3.27974       1.63528       2.17475       2.43542       2.61918       2.72411       2.70130
  39   2 1275.7347    0.0959  0.0561 11.7299  0.0000       12.7505  0.0031   0.0033   0.0064    0.0089   0.0000       47.4399   441.5286     -0.463679       21.3169      0.185743      -3.47208     -0.240936     0.0998617      0.138637      0.160380      0.171465      0.186221      0.179685
  39   3 1516.0577    0.1824  0.1342 11.6161  0.0000       27.8168  0.0038   0.0035   0.0078    0.0107   0.0000       6.91940   441.6244     -0.260895       21.0758      0.688520      -3.39202   -0.00189736      0.133378      0.175063      0.197620      0.214552      0.223624      0.228246
  39   4 1728.2882    0.3445  0.2954 11.5521  0.0000       19.8234  0.0052   0.0041   0.0103    0.0146   0.0000       1.52342   441.0509     -0.326992       21.6512    -0.0572433      -2.90419     -0.833394      0.185581      0.236742      0.270148      0.298937      0.304399      0.311450
  39   5 1925.2668    0.5739  0.4986 11.5796  0.0000       11.6822  0.0064   0.0051   0.0132    0.0213   0.0000      0.628028   441.3637     0.0546142       20.8853     -0.437595      -2.90168      0.220224      0.218020      0.288052      0.325869      0.352065      0.373587      0.376586
  39   6 2116.6703    0.8605  0.7708 11.8580  0.0000       8.04550  0.0085   0.0064   0.0169    0.0312   0.0000      0.406191   440.9409     -0.743203       21.0707      0.163414      -3.62716     -0.238251      0.272097      0.359784      0.395716      0.438714      0.447004      0.458427
  39   7 2301.3438    1.2791  0.9977 12.3626  0.0000       5.13527  0.0104   0.0085   0.0200    0.0403   0.0000      0.331466   440.8236     -0.443474       20.7012    -0.0316699      -3.41023      -1.05413      0.306554      0.405104      0.444669      0.489438      0.505677      0.509203
  39   8 2479.1079    1.8482  1.0957 13.1042  0.0000       2.99191  0.0113   0.0119   0.0210    0.0421   0.0000      0.306871   440.5654     -0.428467       20.6554     -0.441593      -4.44070     -0.474370      0.327805      0.431319      0.473822      0.523956      0.532804      0.530459
  39   9 2653.9090    2.5069  1.1319 13.6836  0.0000       2.47277  0.0114   0.0159   0.0214    0.0449   0.0000      0.296815   441.5971     -0.181018       20.3210      0.441965      -1.96436      -1.10929      0.336176      0.443837      0.491489      0.538432      0.551159      0.564037
  39  10 2827.2840    3.3698  1.0371 14.3175  0.0000       1.38271  0.0103   0.0218   0.0197    0.0429   0.0000      0.279489   440.4937      0.718977       20.1713    -0.0349066      -2.05878      -1.24897      0.313764      0.410172      0.453359      0.501216      0.509969      0.527901
  39  11 2998.1259    4.1128  1.0025 14.8003  0.0000       1.55272  0.0101   0.0270   0.0190    0.0407   0.0000      0.273061   441.2788      0.392259       19.6310      0.342185      -3.01859     -0.512240      0.297922      0.401053      0.435543      0.481646      0.496350      0.503294
  39  12 3165.7056    4.2426  1.2157 14.9435  0.0000       1.08359  0.0123   0.0261   0.0219    0.0412   0.0000      0.260287   440.7213       1.14957       17.8208     0.0804195      -2.41652      -1.64309      0.343355      0.460928      0.500104      0.561492      0.564781      0.571943
  39  13 3330.4043    3.6506  1.7657 14.6140  0.0000       1.05602  0.0152   0.0189   0.0276    0.0267   0.0000      0.159096   440.2233     0.0877626       16.7471      0.656425      -2.50928      -1.62964      0.424295      0.566934      0.628274      0.689174      0.706451      0.709095
  39  14 3492.7014    2.9369  2.9040 13.8841  0.0000      0.905771  0.0200   0.0117   0.0363    0.0184   0.0000     0.0840066   440.0018       1.26315       14.9385      -1.24208      -1.30605      -2.52039      0.546276      0.727226      0.812132      0.891235      0.896421      0.914236
  39  15 3652.8440    2.3874  4.3770 13.3106 -0.0000      0.557033  0.0256   0.0079   0.0472    0.0151   0.0000     0.0510765   439.4266       1.34213       17.9624      -1.72485      -1.83589      -4.34549      0.701036      0.937868       1.05814       1.13984       1.18199       1.18321
  39  16 3811.2905    1.9567  6.6496 12.7902  0.0000      0.367995  0.0351   0.0054   0.0637    0.0132   0.0000     0.0334136   441.1399       3.83236       16.5668      -4.02979     -0.904153      -3.15573      0.941060       1.26129       1.39441       1.51958       1.56454       1.58159
  39  17 3968.5332    1.6149  9.5241 12.5215 -0.0001      0.325381  0.0517   0.0039   0.0899    0.0122   0.0000     0.0298044   439.3077     -0.179712       14.4504       1.11105      -5.43764      -2.34920       1.27948       1.69972       1.89385       2.06117       2.12566       2.14030
  39  18 4124.8778    1.2912 12.1360 12.4012  0.0000      0.314149  0.0757   0.0030   0.1191    0.0109   0.0000     0.0351057   438.4480      0.914019       14.0904      -1.36590      -3.97420      -3.84000       1.68142       2.26024       2.52396       2.72691       2.80770       2.81185
  40   2 1288.7357    0.0888  0.0439 11.7328  0.0000       18.9334  0.0028   0.0034   0.0052    0.0087   0.0000       63.2384   441.4180    -0.0582150       21.5730     -0.261905      -3.71305    -0.0677382     0.0914810      0.113472      0.145609      0.135468      0.143546      0.139033
  40   3 1530.3282    0.1948  0.1324 11.6196  0.0000       32.7124  0.0035   0.0036   0.0076    0.0107   0.0000       6.41284   441.8032   -0.00505092       21.7343      0.106724      -3.04593     -0.413252      0.123133      0.162866      0.182165      0.201797      0.194919      0.201648
  40   4 1743.2995    0.3691  0.3098 11.5089  0.0000       20.0126  0.0051   0.0042   0.0104    0.0150   0.0000       1.33337   441.4428     -0.951105       21.3266      0.254961      -3.19060    -0.0216126      0.181277      0.240423      0.266545      0.292324      0.301127      0.303725
  40   5 1941.4930    0.5927  0.5420 11.5599  0.0000       10.8035  0.0067   0.0051   0.0138    0.0228   0.0000      0.570115   441.6312      0.179578       21.2095     0.0132508      -3.11591     -0.712430      0.224990      0.292405      0.321832      0.352937      0.362309      0.373385
  40   6 2134.0490    0.8842  0.7544 11.9489  0.0000       7.41290  0.0082   0.0065   0.0167    0.0298   0.0000      0.412555   440.9846     -0.488303       21.5739      0.244721      -2.65299     -0.441564      0.258591      0.339976      0.376486      0.415755      0.422334      0.430258
  40   7 2319.3994    1.3369  1.0289 12.4902  0.0000       4.50891  0.0105   0.0087   0.0205    0.0398   0.0000      0.327036   440.9959     -0.119182       21.3675     0.0443929      -3.12658     -0.749271      0.299417      0.399231      0.438516      0.481112      0.493169      0.496772
  40   8 2497.9617    1.8938  1.1884 13.0118  0.0000       3.01498  0.0119   0.0116   0.0217    0.0452   0.0000      0.286177   441.2216       1.34789       21.9314     -0.106090      -2.67352     -0.429366      0.330651      0.438255      0.478599      0.531881      0.544419      0.551477
  40   9 2673.8326    2.5995  1.1233 13.7751  0.0000       2.65832  0.0111   0.0163   0.0212    0.0434   0.0000      0.290395   441.5244      0.451947       20.5215     0.0416212      -2.78143      -1.39990      0.312343      0.416740      0.457614      0.501170      0.510496      0.515278
  40  10 2848.2531    3.4710  1.0173 14.3331 -0.0000       1.88392  0.0101   0.0222   0.0189    0.0422   0.0000      0.280425   440.3860      0.469594       20.6500     -0.722816      -2.70827      -1.82279      0.295136      0.380744      0.424327      0.469111      0.470170      0.482351
  40  11 3020.0471    4.1819  1.0196 14.8288  0.0000       1.47127  0.0101   0.0270   0.0190    0.0405   0.0000      0.274238   440.7326       1.05137       20.0011     -0.382461      -2.66341      -1.31143      0.295110      0.386850      0.426943      0.466419      0.477970      0.489647
  40  12 3188.6933    4.2017  1.2851 14.9748  0.0000       1.23937  0.0127   0.0251   0.0223    0.0367   0.0000      0.248211   440.3731      0.641807       19.6289     0.0877968      -3.55098      -2.31129      0.345412      0.460255      0.510262      0.557958      0.563752      0.572151
  40  13 3354.6559    3.5879  1.9553 14.3810  0.0000      0.952460  0.0157   0.0171   0.0282    0.0252   0.0000      0.136826   440.8210       1.13605       17.3521      0.466303      -1.88589      -3.17470      0.423231      0.569935      0.614265      0.687077      0.689422      0.701609
  40  14 3518.1862    2.8685  3.0410 13.9032  0.0000      0.736565  0.0207   0.0112   0.0373    0.0174   0.0000     0.0812470   441.0579       2.05069       16.1636     -0.552862      -3.70800      -2.68334      0.553429      0.737394      0.815762      0.892076      0.918347      0.930497
  40  15 3679.5187    2.2943  4.7954 13.2188 -0.0000      0.510848  0.0275   0.0072   0.0494    0.0141   0.0000     0.0467775   440.0555       1.99347       16.0820      -2.41353      -1.39758      -2.32397      0.733512      0.979103       1.07914       1.18013       1.21055       1.22743
  40  16 3838.8782    1.8838  7.3119 12.7677 -0.0000      0.316647  0.0383   0.0050   0.0687    0.0126   0.0000     0.0323420   439.4835       1.39991       14.9174      -1.58392      -2.18966       1.10753      0.987395       1.30839       1.45660       1.58166       1.64042       1.65792
  40  17 3996.9429    1.5528 10.2184 12.5185  0.0003      0.317248  0.0569   0.0036   0.0964    0.0116   0.0000     0.0304545   438.1837      0.693583       15.2713       2.53846     -0.181925      -1.57816       1.32400       1.76577       1.98524       2.15315       2.23264       2.24820
  40  18 4154.0645    1.2477 12.8949 12.3863 -0.0015      0.354579  0.0813   0.0028   0.1259    0.0103   0.0000     0.0359493   438.6926       4.94084       19.8499       1.87629      -5.94422      -9.98693       1.72552       2.30813       2.58880       2.81362       2.88621       2.91438
  41   2 1301.5705    0.0990  0.0462 11.7077  0.0000       42.0340  0.0025   0.0034   0.0049    0.0089   0.0000       50.1411   441.6427     -0.352495       21.5951     0.0498331      -3.26952    -0.0719326     0.0833213      0.105073      0.123328      0.128977      0.145311      0.136952
  41   3 1544.3736    0.2088  0.1495 11.6163 -0.0001       32.7940  0.0037   0.0036   0.0078    0.0109   0.0000       5.14217   441.6238     -0.380182       21.5730    -0.0517746      -3.73837    -0.0467866      0.131431      0.172815      0.190002      0.208543      0.213367      0.216293
  41   4 1758.0842    0.3806  0.3337 11.5524  0.0000       19.3995  0.0053   0.0041   0.0106    0.0151   0.0000       1.24740   441.4515    -0.0792506       21.4363     -0.484209      -2.98565     -0.509439      0.178230      0.233668      0.268243      0.286100      0.301366      0.310954
  41   5 1957.5405    0.6156  0.5450 11.6489  0.0000       10.9586  0.0067   0.0052   0.0136    0.0220   0.0000      0.574363   441.8186     -0.439128       21.0712     0.0631766      -3.46079      0.301353      0.217130      0.289707      0.316024      0.348723      0.358391      0.364311
  41   6 2151.2276    0.9246  0.7919 11.9801 -0.0000       7.43426  0.0086   0.0066   0.0167    0.0310   0.0000      0.392056   441.7984      0.806433       21.4807      0.361374      -2.47647     -0.904532      0.259180      0.341243      0.376227      0.413107      0.435089      0.433035
  41   7 2337.2712    1.3892  1.0414 12.6193  0.0000       4.83396  0.0106   0.0090   0.0202    0.0384   0.0000      0.325526   441.4090      0.205860       20.5663     -0.169977      -2.48145      0.118461      0.295653      0.391265      0.429077      0.482405      0.484245      0.500342
  41   8 2516.6377    1.9827  1.1460 13.2908  0.0000       3.18735  0.0116   0.0124   0.0214    0.0422   0.0000      0.300317   441.5051      0.337013       21.0350     -0.813302      -2.81277      -1.19525      0.314215      0.419486      0.461183      0.509383      0.520806      0.528508
  41   9 2693.5765    2.6985  1.0954 13.9583  0.0000       2.76331  0.0109   0.0170   0.0204    0.0401   0.0000      0.294020   441.4463      0.799025       20.2514       1.51994      -2.65374     -0.520366      0.301501      0.395535      0.436058      0.482876      0.496056      0.504657
  41  10 2868.9339    3.5633  1.0106 14.4526  0.0000       1.84322  0.0099   0.0228   0.0188    0.0403   0.0000      0.295832   440.7978      0.906209       20.8812     -0.705406      -2.53385      -1.09594      0.276144      0.370331      0.411294      0.453570      0.461518      0.472456
  41  11 3041.6234    4.3113  1.0600 14.6956  0.0003      0.853672  0.0101   0.0267   0.0194    0.0463   0.0000      0.265691   441.1563      0.721985       21.3649     -0.291783      -2.60527      -1.37302      0.284597      0.376265      0.416664      0.463934      0.464844      0.472521
  41  12 3211.3258    4.1322  1.3356 15.0587  0.0000      0.928432  0.0128   0.0243   0.0233    0.0333   0.0000      0.230371   440.9596      0.650969       19.1253      -1.31320      -2.91088      -2.44119      0.343577      0.452100      0.490263      0.553913      0.564616      0.572977
  41  13 3378.5399    3.5008  2.0943 14.3386 -0.0000      0.939630  0.0163   0.0159   0.0291    0.0233   0.0000      0.123034   440.3728     -0.160238       18.9067     0.0661847      -1.82158      -3.63425      0.430750      0.573232      0.629272      0.687617      0.716712      0.718178
  41  14 3543.3625    2.7756  3.3770 13.6958  0.0000      0.903983  0.0213   0.0100   0.0392    0.0168   0.0000     0.0683112   440.9162       1.38338       17.8593     -0.609815      -2.25855      -2.73971      0.560246      0.744897      0.828326      0.901685      0.940522      0.946584
  41  15 3705.8632    2.2339  5.1312 13.1157  0.0000      0.671493  0.0280   0.0067   0.0516    0.0137   0.0000     0.0452623   441.6868       1.97303       16.6313      -1.18548      -1.08378      -2.92808      0.732148      0.969954       1.08969       1.18507       1.21992       1.23192
  41  16 3865.9976    1.8302  7.8000 12.7480 -0.0001      0.197577  0.0410   0.0047   0.0728    0.0123   0.0000     0.0332918   440.5538       1.44277       15.7873     -0.766607      -3.67119      -3.75066       1.01510       1.34817       1.50941       1.63667       1.69872       1.71953
  41  17 4024.9651    1.4974 10.6701 12.5084 -0.0001      0.237542  0.0608   0.0034   0.1000    0.0114   0.0000     0.0307525   439.0575      -1.23874       16.0876      0.721270      -1.78403      -3.96766       1.35892       1.81643       2.02941       2.19730       2.28261       2.29442
  42   2 1314.2380    0.1055  0.0621 11.7005  0.0000       44.6255  0.0029   0.0033   0.0062    0.0090   0.0000       36.8658   441.7379     -0.145234       21.4616     0.0361253      -3.53455    -0.0912578     0.0973518      0.130188      0.149243      0.159203      0.170024      0.162081
  42   3 1558.1998    0.2207  0.1536 11.5920  0.0000       25.3928  0.0035   0.0037   0.0079    0.0107   0.0000       4.56237   441.7418     -0.440802       21.5421     -0.191973      -3.27200     -0.440684      0.127368      0.160116      0.187007      0.206366      0.205776      0.209481
  42   4 1772.6686    0.3996  0.3508 11.5263  0.0000       17.5062  0.0053   0.0042   0.0109    0.0155   0.0000       1.11189   441.3888     -0.261254       21.3157      0.347084      -3.85951     -0.262662      0.176859      0.233362      0.265589      0.289286      0.287194      0.297350
  42   5 1973.4114    0.6450  0.5485 11.6267 -0.0000       10.5994  0.0064   0.0053   0.0135    0.0230   0.0000      0.529112   441.6399    -0.0492273       21.1335     -0.451467      -3.06607     0.0679229      0.203334      0.265867      0.296963      0.325540      0.337809      0.347327
  42   6 2168.2043    0.9663  0.8469 11.9126  0.0000       6.54419  0.0087   0.0066   0.0173    0.0341   0.0000      0.364580   440.9875    -0.0777891       21.4062     -0.144040      -3.08536     -0.366767      0.251979      0.336159      0.380115      0.407568      0.425850      0.427895
  42   7 2354.8811    1.4296  1.0760 12.7014 -0.0000       4.34033  0.0109   0.0090   0.0206    0.0380   0.0000      0.324527   441.5254      0.139968       21.1423     -0.636500      -2.56189     -0.773017      0.288395      0.386003      0.427525      0.468975      0.487868      0.488119
  42   8 2535.1007    2.0607  1.1624 13.3124  0.0000       3.06496  0.0115   0.0126   0.0213    0.0433   0.0000      0.291305   440.9123      0.423307       20.9881     -0.419329      -2.48963      -1.20214      0.299809      0.400897      0.439840      0.486510      0.503692      0.519443
  42   9 2713.0785    2.8112  1.0894 13.9339  0.0000       2.34356  0.0107   0.0173   0.0197    0.0426   0.0000      0.285410   440.9628      0.383638       19.9042     -0.306249      -2.38946      0.424171      0.286592      0.379822      0.417889      0.460277      0.474404      0.479017
  42  10 2889.4070    3.6775  1.0265 14.4819  0.0000       1.47977  0.0099   0.0231   0.0187    0.0418   0.0000      0.272506   440.8924      0.531052       21.3754     -0.393612      -2.89828     -0.771678      0.278183      0.368443      0.405094      0.452619      0.461351      0.474962
  42  11 3062.9325    4.3511  1.0731 14.8533  0.0000       1.38075  0.0102   0.0269   0.0195    0.0427   0.0000      0.264239   440.9412       1.16681       20.5639     -0.124829      -3.12867     -0.723917      0.282907      0.375354      0.410918      0.460529      0.470052      0.481581
  42  12 3233.6429    4.1044  1.4613 14.7829  0.0000       1.06237  0.0131   0.0221   0.0235    0.0324   0.0000      0.199593   441.4855       1.00808       19.6323      -1.22175      -2.22028      -1.70522      0.343640      0.460350      0.499999      0.560596      0.571242      0.588481
  42  13 3402.0825    3.3771  2.2262 14.3078  0.0000       1.11918  0.0168   0.0148   0.0299    0.0214   0.0000      0.115619   441.4450       1.56776       19.0055      0.141043     -0.562619      -1.62143      0.429253      0.570020      0.634504      0.697448      0.713809      0.729541
  42  14 3568.1872    2.6977  3.7085 13.5821  0.0001      0.817569  0.0223   0.0092   0.0406    0.0159   0.0000     0.0614603   441.0386      0.360670       17.3074      0.649393      -2.04446      -1.94904      0.574026      0.763061      0.850645      0.927367      0.956363      0.965048
  42  15 3731.7818    2.1775  5.7177 12.9936  0.0001      0.533140  0.0298   0.0061   0.0547    0.0132   0.0000     0.0387297   440.8837       1.55395       18.1832     -0.500873     -0.833339      -3.82103      0.757466       1.00212       1.11493       1.22266       1.25385       1.27855
  42  16 3893.0837    1.7457  8.1689 12.7375 -0.0005      0.345211  0.0437   0.0043   0.0767    0.0119   0.0000     0.0344057   441.7273       2.11454       17.2044       3.56384      -2.11748     -0.123096       1.03428       1.37548       1.54575       1.68368       1.73878       1.77693
  42  17 4052.6574    1.4534 11.2404 12.4877  0.0000      0.205122  0.0653   0.0031   0.1037    0.0110   0.0000     0.0353303   438.6602       1.28545       17.9344      -3.87583      -6.39232      -1.63961       1.38274       1.84244       2.05940       2.23816       2.31750       2.35407
  43   2 1326.7426    0.1087  0.0603 11.7325  0.0001       29.5833  0.0029   0.0033   0.0056    0.0087   0.0000       35.0730   441.7109     -0.179126       21.5693    0.00607442      -3.34218      0.258577     0.0916878      0.112765      0.129611      0.146042      0.158042      0.160608
  43   3 1571.8186    0.2336  0.1594 11.5998  0.0000       30.8388  0.0035   0.0037   0.0077    0.0109   0.0000       4.07411   441.6894     -0.687809       21.6178      0.115209      -3.39241     0.0828847      0.123849      0.159258      0.172030      0.187292      0.198001      0.194487
  43   4 1787.0734    0.4121  0.3555 11.5649  0.0002       16.4341  0.0052   0.0042   0.0109    0.0153   0.0000       1.06406   441.5071     -0.193227       21.8565      0.140910      -2.92938   -0.00321900      0.169241      0.222361      0.250615      0.271241      0.289524      0.288384
  43   5 1989.1357    0.6579  0.6113 11.6403  0.0000       9.96592  0.0069   0.0051   0.0144    0.0242   0.0000      0.507204   441.2007    -0.0847171       21.4257     -0.288306      -3.06382     -0.271381      0.213427      0.278817      0.310201      0.343246      0.363911      0.363707
  43   6 2184.9877    1.0049  0.8434 12.1123  0.0000       7.22956  0.0086   0.0068   0.0173    0.0316   0.0000      0.380309   441.4495      0.274794       21.2231     -0.262219      -2.66766     -0.418950      0.245701      0.327768      0.363287      0.404142      0.421754      0.426975
  43   7 2372.3139    1.4788  1.1512 12.7290  0.0000       3.69623  0.0114   0.0091   0.0216    0.0402   0.0000      0.315168   440.7834    -0.0321951       21.8228     0.0973756      -3.17188     -0.403502      0.298909      0.391868      0.436877      0.490577      0.511173      0.512157
  43   8 2553.4153    2.1392  1.2035 13.2602  0.0000       3.16694  0.0115   0.0125   0.0211    0.0435   0.0000      0.270205   441.6434      0.821049       21.4014     -0.572386      -2.64713     -0.511816      0.293112      0.392745      0.430203      0.473943      0.490078      0.498963
  43   9 2732.4070    2.9031  1.1226 13.9887  0.0000       2.21682  0.0108   0.0175   0.0201    0.0429   0.0000      0.289266   441.4910      0.874072       21.6309     -0.125070      -2.82689      -1.61668      0.281783      0.372280      0.410154      0.459049      0.467233      0.481091
  43  10 2909.6267    3.7993  1.0100 14.6234  0.0000       1.39162  0.0096   0.0237   0.0185    0.0397   0.0000      0.275071   440.5934      0.625104       20.8589     -0.170447      -2.49658      -1.28290      0.261907      0.345029      0.380302      0.420220      0.422480      0.443024
  43  11 3083.9840    4.3183  1.1161 14.9871  0.0000       1.29766  0.0108   0.0263   0.0199    0.0400   0.0000      0.283223   440.9502       1.58099       20.4698     -0.416825      -3.03229      -1.36698      0.282858      0.377406      0.418850      0.469103      0.475056      0.484229
  43  12 3255.6253    4.0261  1.5192 14.8582  0.0006      0.796460  0.0131   0.0213   0.0244    0.0293   0.0000      0.193550   440.9862       1.71204       20.4316     -0.870329      -2.07667      -1.59450      0.335150      0.454353      0.489880      0.550205      0.565968      0.582769
  43  13 3425.1953    3.3231  2.3919 14.2025 -0.0000      0.978592  0.0169   0.0139   0.0311    0.0207   0.0000      0.102167   441.8717       2.83365       18.0314     0.0863167      -2.90300      -2.16836      0.431776      0.576685      0.637709      0.703750      0.726794      0.738129
  43  14 3592.5041    2.6259  3.9132 13.5655  0.0000      0.707913  0.0229   0.0087   0.0421    0.0151   0.0000     0.0592157   441.0885     -0.453030       18.7511     -0.172630     -0.989398      -3.00693      0.571894      0.768122      0.857190      0.937678      0.967070      0.982525
  43  15 3757.2192    2.1173  6.0729 12.9852  0.0000      0.402343  0.0316   0.0057   0.0571    0.0127   0.0000     0.0376498   439.3591       1.12351       17.7031      0.974082      -2.76023     -0.688143      0.766249       1.01831       1.15011       1.25331       1.28900       1.30647
  43  16 3919.6616    1.7213  8.8595 12.7080  0.0004      0.356080  0.0475   0.0041   0.0811    0.0118   0.0000     0.0326375   440.7358      0.953655       19.2158     -0.408397      0.568132      -8.06363       1.07491       1.42930       1.60420       1.75177       1.82965       1.84824
  43  17 4080.3241    1.3874 11.8495 12.5141 -0.0011      0.250481  0.0716   0.0029   0.1111    0.0105   0.0000     0.0367803   438.0773       1.73331       17.3973      0.501555      -5.64935      -3.45078       1.43751       1.92867       2.17650       2.34760       2.44064       2.46505
  44   1 1051.9300    0.0517  0.0369 11.9163  0.0000       32.9297  0.0044   0.0037   0.0092    0.0082   0.0000       296.055   440.2432     -0.551233       21.1298     0.0967317      -3.04332     -0.222274      0.130074      0.182363      0.187076      0.208671      0.222234      0.203951
  44   2 1339.0863    0.1028  0.0696 11.6919  0.0000       29.7950  0.0032   0.0031   0.0066    0.0087   0.0000       34.5072   441.7601     -0.232223       21.6981    -0.0103734      -3.07531     0.0298845      0.100845      0.139489      0.156175      0.172561      0.169979      0.178516
  44   3 1585.2264    0.2391  0.1751 11.5843 -0.0000       26.9740  0.0037   0.0036   0.0080    0.0109   0.0000       3.73980   441.6440    -0.0749556       21.3975     -0.108100      -3.26517     0.0769309      0.123051      0.158137      0.178639      0.191105      0.209916      0.204807
  44   4 1801.2945    0.4293  0.3824 11.5612  0.0000       15.4690  0.0056   0.0042   0.0109    0.0159   0.0000      0.966582   441.8244     -0.248272       21.5887    -0.0686770      -3.56725     -0.243806      0.172399      0.233726      0.249031      0.278025      0.281943      0.294883
  44   5 2004.7076    0.6833  0.6307 11.6292  0.0000       10.2842  0.0071   0.0052   0.0141    0.0253   0.0000      0.487843   441.1444     -0.388886       21.9193      0.289656      -2.72467      0.416778      0.210567      0.277902      0.307603      0.339664      0.349659      0.354478
  44   6 2201.5376    1.0355  0.8789 12.1760 -0.0000       6.83364  0.0090   0.0069   0.0175    0.0316   0.0000      0.374617   441.2094      0.182350       21.3056      0.158243      -2.74998      0.107849      0.244669      0.331179      0.365134      0.401682      0.414184      0.425974
  44   7 2389.5294    1.5568  1.1074 12.7848 -0.0000       3.90595  0.0108   0.0095   0.0205    0.0396   0.0000      0.311075   441.1142      0.444821       21.8805      0.613653      -3.86940     -0.800804      0.276037      0.367423      0.397833      0.438208      0.457562      0.466821
  44   8 2571.5201    2.1880  1.2145 13.4522  0.0000       2.96706  0.0114   0.0128   0.0215    0.0392   0.0000      0.274360   441.3470      0.358151       20.9076     -0.365071      -3.54847     -0.378933      0.291552      0.384382      0.424577      0.467986      0.480943      0.496328
  44   9 2751.5914    2.9864  1.0780 14.1299  0.0000       2.74211  0.0103   0.0181   0.0194    0.0394   0.0000      0.290418   441.7556    -0.0552491       20.5154     -0.482348      -3.24610     -0.186347      0.270290      0.357952      0.398105      0.445320      0.457442      0.476322
  44  10 2929.6371    3.9253  1.0421 14.5252  0.0002       1.44290  0.0098   0.0237   0.0182    0.0429   0.0000      0.263949   441.5662      0.430530       21.1956     -0.205744      -2.52147     -0.565173      0.257305      0.345263      0.375662      0.422856      0.437169      0.440537
  44  11 3104.7928    4.3489  1.1493 15.0138  0.0000       1.38834  0.0110   0.0260   0.0202    0.0401   0.0000      0.274237   441.4762      0.593999       20.9538     -0.122153      -2.94974      -1.51587      0.279582      0.369958      0.409928      0.452731      0.458610      0.470672
  44  12 3277.3587    3.9949  1.6431 14.7244  0.0000      0.925805  0.0136   0.0200   0.0247    0.0281   0.0000      0.172428   441.8601       1.17803       20.6022     -0.262594      -2.23166      -1.63368      0.340573      0.452380      0.502107      0.552743      0.570951      0.580463
  44  13 3447.9881    3.2272  2.5935 14.1310 -0.0001      0.902978  0.0178   0.0127   0.0322    0.0189   0.0000     0.0952900   441.3753      0.349889       19.0048     -0.917680      -2.71793      -1.30706      0.431167      0.581887      0.638442      0.701143      0.719775      0.733942
  44  14 3616.4766    2.5351  4.1554 13.4738  0.0000      0.634449  0.0239   0.0080   0.0434    0.0147   0.0000     0.0559626   441.7890       1.15933       18.4557    -0.0918450      -3.52648      -3.21492      0.578421      0.772591      0.861192      0.935804      0.983595      0.994081
  44  15 3782.4090    2.0464  6.4617 12.9607 -0.0001      0.422060  0.0334   0.0053   0.0608    0.0125   0.0000     0.0379168   440.8544       2.23844       18.9212       1.07699      -2.29390     -0.673327      0.787153       1.04803       1.17075       1.28246       1.33052       1.35342
  44  16 3945.8912    1.6635  9.2485 12.7092  0.0005      0.250069  0.0504   0.0038   0.0852    0.0115   0.0000     0.0337371   440.5882       1.82913       17.4630     -0.858683      -2.75650      -3.50320       1.09500       1.46050       1.63897       1.78973       1.87667       1.89811
  44  17 4107.5447    1.3528 12.7202 12.5075  0.0005      0.281021  0.0777   0.0028   0.1168    0.0100   0.0000     0.0360896   442.6021      0.683472       19.9953      -2.00487      -1.09335      -4.19008       1.49408       2.00273       2.25889       2.44900       2.54489       2.57932
  45   2 1351.2670    0.1155  0.0742 11.6800  0.0000       36.3900  0.0032   0.0031   0.0062    0.0088   0.0000       25.9972   441.8958    -0.0654512       21.5414     0.0128534      -3.44600     0.0144884      0.101898      0.138740      0.159565      0.166490      0.184764      0.188664
  45   3 1598.4334    0.2466  0.1905 11.5694  0.0000       27.1603  0.0039   0.0035   0.0081    0.0112   0.0000       3.28463   441.7971     -0.177417       21.5726     -0.220018      -3.48661     -0.161333      0.124096      0.156781      0.184016      0.199081      0.203344      0.211034
  45   4 1815.3597    0.4477  0.3953 11.5571  0.0000       16.2489  0.0053   0.0043   0.0112    0.0163   0.0000      0.907264   441.5852     -0.436359       21.5077     0.0346225      -3.55069    -0.0427611      0.165972      0.217823      0.241191      0.265342      0.279270      0.279943
  45   5 2020.0815    0.7109  0.6621 11.7048  0.0000       9.88852  0.0072   0.0052   0.0146    0.0251   0.0000      0.466290   441.9295    -0.0637789       21.5852     -0.223733      -3.00508     -0.238247      0.203766      0.272378      0.305587      0.337472      0.348111      0.355446
  45   6 2217.8955    1.0762  0.8829 12.2338  0.0000       6.78756  0.0089   0.0070   0.0173    0.0316   0.0000      0.365484   441.1997     -0.364742       21.2946      0.289103      -3.14161    -0.0514290      0.238684      0.315650      0.347793      0.381397      0.398154      0.407796
  45   7 2406.5534    1.6195  1.1738 12.8177  0.0000       4.00740  0.0113   0.0096   0.0208    0.0404   0.0000      0.306503   441.3007    -0.0402212       21.4437     -0.346155      -3.32995      0.254538      0.277698      0.371709      0.414789      0.457866      0.468871      0.480851
  45   8 2589.4644    2.2942  1.1865 13.4218  0.0000       2.57346  0.0112   0.0132   0.0204    0.0431   0.0000      0.270413   441.1644      0.696385       21.6249     -0.869472      -3.11196      -1.13638      0.278181      0.372983      0.406781      0.454318      0.474416      0.483220
  45   9 2770.5691    3.1243  1.0804 14.1550  0.0000       2.52079  0.0102   0.0186   0.0189    0.0408   0.0000      0.280520   440.9216       1.07099       21.3988     0.0571768      -2.37757     -0.133474      0.262420      0.342370      0.374314      0.417232      0.431164      0.445292
  45  10 2949.4502    4.0078  1.0417 14.5838 -0.0000       1.19721  0.0097   0.0238   0.0180    0.0427   0.0000      0.267931   441.5723      0.307742       20.8737     -0.725531      -3.54399     -0.916907      0.251099      0.336383      0.364971      0.412269      0.420875      0.432086
  45  11 3125.3488    4.3109  1.2303 15.0079  0.0000       1.23345  0.0114   0.0248   0.0211    0.0372   0.0000      0.248769   441.3061      0.949926       20.0101     -0.458906      -2.77690      -2.22301      0.278139      0.376259      0.413121      0.458324      0.466207      0.482436
  45  12 3298.8338    3.8844  1.6928 14.7452  0.0000       1.04954  0.0138   0.0190   0.0250    0.0258   0.0000      0.165439   441.7353       1.31900       19.8306      0.880176      -2.53072      -2.12313      0.333444      0.449317      0.490951      0.546832      0.563045      0.578678
  45  13 3470.5350    3.1539  2.8160 14.0305  0.0000       1.02601  0.0184   0.0118   0.0332    0.0179   0.0000     0.0852486   441.7656       1.69780       18.7854     -0.564830      -1.44167      -1.19752      0.440047      0.587786      0.659242      0.727424      0.750666      0.765609
  45  14 3640.1230    2.4780  4.6932 13.3377 -0.0000      0.717106  0.0254   0.0073   0.0467    0.0140   0.0000     0.0487710   442.1330       3.07931       18.1532      -1.12218      -1.77646     -0.561882      0.604538      0.804075      0.903293      0.983074       1.02346       1.05005
  45  15 3807.2097    1.9872  6.9501 12.9208  0.0000      0.486500  0.0362   0.0050   0.0644    0.0125   0.0000     0.0375259   441.9662       1.17629       18.3555      0.498961      -4.37880      -2.38391      0.823186       1.09721       1.23756       1.34781       1.40448       1.42567
  45  16 3971.7274    1.5875  9.5370 12.7070 -0.0001      0.298915  0.0542   0.0035   0.0896    0.0113   0.0000     0.0373817   442.5018       1.10551       17.5245       1.10857     -0.154423      -1.31502       1.11986       1.49796       1.67912       1.83090       1.90634       1.93936
  46   2 1363.3134    0.1233  0.0717 11.6720  0.0000       44.0770  0.0029   0.0032   0.0056    0.0089   0.0000       23.9285   441.8900     -0.286757       21.4179    -0.0780496      -3.40405    -0.0152883     0.0889757      0.114351      0.132187      0.139874      0.137514      0.147119
  46   3 1611.4566    0.2572  0.2172 11.5302  0.0000       30.9122  0.0042   0.0034   0.0086    0.0115   0.0000       2.84955   441.8983     -0.518886       21.7913    -0.0340562      -3.27549      0.106586      0.126797      0.164506      0.189280      0.199060      0.218968      0.215687
  46   4 1829.2541    0.4623  0.4262 11.5248  0.0000       14.7282  0.0056   0.0042   0.0113    0.0167   0.0000      0.839944   441.9414    -0.0842660       21.6099     0.0559463      -3.50499     -0.561998      0.169043      0.213717      0.242727      0.267639      0.280755      0.284571
  46   5 2035.3354    0.7346  0.6850 11.7081  0.0000       9.43947  0.0073   0.0053   0.0149    0.0254   0.0000      0.451376   441.8408    -0.0400163       21.5264      0.295089      -3.23862     0.0736320      0.195545      0.266521      0.289112      0.324648      0.335641      0.342089
  46   6 2234.0609    1.1105  0.9637 12.2648  0.0001       6.44142  0.0095   0.0070   0.0185    0.0337   0.0000      0.354832   441.6071      0.494426       22.2746     -0.641332      -2.79728      0.530434      0.243368      0.322665      0.353672      0.396088      0.406849      0.412450
  46   7 2423.3870    1.6626  1.2190 12.7941  0.0000       3.62444  0.0115   0.0095   0.0210    0.0405   0.0000      0.287232   441.5945     -0.172205       21.1123      0.315513      -2.39413     -0.378768      0.279346      0.370875      0.412732      0.456422      0.472182      0.482760
  46   8 2607.3020    2.3542  1.1855 13.6386  0.0000       3.03070  0.0112   0.0137   0.0205    0.0395   0.0000      0.282268   441.8549     0.0359020       21.6141      0.323706      -2.00911    0.00513100      0.274186      0.364127      0.398010      0.443697      0.460440      0.466472
  46   9 2789.3704    3.2148  1.0950 14.2060  0.0000       1.72916  0.0101   0.0188   0.0191    0.0396   0.0000      0.278532   441.4588      0.214895       21.1417     -0.689762      -2.37856     -0.696128      0.251771      0.335842      0.371571      0.411870      0.424345      0.434410
  46  10 2969.0481    4.1000  1.0484 14.7190  0.0000       1.45633  0.0096   0.0244   0.0184    0.0404   0.0000      0.269971   441.6453      0.270816       20.3644     -0.475682      -2.62994     -0.906517      0.244973      0.326381      0.355967      0.402219      0.403223      0.423145
  46  11 3145.6841    4.3717  1.2577 14.9250  0.0000       1.04706  0.0115   0.0244   0.0204    0.0375   0.0000      0.242786   441.3573      0.910064       20.7593     -0.395217      -2.69113      -2.37284      0.277470      0.365089      0.406048      0.452463      0.464457      0.476324
  46  12 3320.0671    3.8198  1.8776 14.4969 -0.0000      0.904611  0.0142   0.0173   0.0258    0.0249   0.0000      0.139231   441.5164      0.518262       21.2931    -0.0247278      -3.41935      -1.49010      0.339981      0.459927      0.503947      0.562818      0.586428      0.599949
  46  13 3492.6894    3.0639  3.1255 13.8250 -0.0000      0.679918  0.0190   0.0107   0.0345    0.0173   0.0000     0.0712179   440.1507       1.43830       19.3370      0.469394      -2.63209      -2.43066      0.451199      0.601726      0.672299      0.734331      0.769324      0.782933
  46  14 3663.4188    2.4244  5.0211 13.2571  0.0002      0.630795  0.0265   0.0068   0.0481    0.0136   0.0000     0.0437318   441.4463       1.55908       18.6272     -0.767182      -3.29913      -1.68933      0.614792      0.818830      0.916504      0.997081       1.04426       1.06242
  46  15 3831.7804    1.9401  7.6109 12.8759  0.0002      0.573588  0.0397   0.0046   0.0692    0.0123   0.0000     0.0355545   441.8414      0.436120       17.7933      -2.42330      -3.44133     -0.263190      0.861804       1.15011       1.29499       1.41808       1.47523       1.50215
  46  16 3997.5235    1.5596 10.4272 12.6514  0.0000      0.500687  0.0597   0.0033   0.0956    0.0110   0.0000     0.0392357   445.0468       1.82620       17.8623      0.253992      0.144795      -5.27520       1.16851       1.57074       1.75977       1.93145       2.00032       2.04304
  47   2 1375.1900    0.1277  0.0765 11.6505  0.0000       54.5612  0.0028   0.0031   0.0059    0.0091   0.0000       20.9470   441.9125     -0.247747       22.0061      0.166433      -3.60510      0.144708     0.0784547      0.102230      0.127382      0.126071      0.134341      0.130996
  47   3 1624.2691    0.2660  0.2186 11.5512  0.0000       29.4091  0.0042   0.0035   0.0083    0.0114   0.0000       2.70046   442.1359    -0.0964396       21.5205    -0.0669930      -3.08088      0.108457      0.127083      0.160435      0.185232      0.204273      0.216468      0.227217
  47   4 1842.9885    0.4894  0.4326 11.5447 -0.0002       13.9034  0.0055   0.0043   0.0112    0.0175   0.0000      0.778129   441.6415     -0.202214       20.7129     -0.366187      -2.41700     -0.396591      0.161554      0.210216      0.233479      0.255524      0.269466      0.272130
  47   5 2050.4148    0.7704  0.6754 11.7011  0.0000       8.89990  0.0071   0.0054   0.0141    0.0271   0.0000      0.431898   441.8488     -0.248147       21.5287     -0.757644      -3.37756     -0.721293      0.195656      0.255105      0.284972      0.313011      0.329700      0.338676
  47   6 2250.0409    1.1700  0.9865 12.2196  0.0000       5.98132  0.0095   0.0072   0.0182    0.0367   0.0000      0.335341   441.9044      0.407030       21.5584      0.327363      -3.11853     -0.664916      0.238118      0.317452      0.350027      0.389808      0.400122      0.414868
  47   7 2440.0644    1.7421  1.1993 12.9228  0.0000       3.85309  0.0110   0.0099   0.0207    0.0397   0.0000      0.285574   441.3814      0.630847       21.5218      0.168060      -3.14398     -0.974119      0.264807      0.348609      0.391528      0.433533      0.452183      0.462239
  47   8 2624.9507    2.4590  1.1623 13.6490  0.0000       2.46207  0.0107   0.0142   0.0201    0.0415   0.0000      0.283529   441.7128      0.733830       21.5169     -0.936657      -2.58552     -0.445526      0.255679      0.336756      0.372694      0.415579      0.436820      0.444053
  47   9 2808.0105    3.3168  1.0857 14.2422  0.0000       1.77776  0.0100   0.0192   0.0184    0.0407   0.0000      0.266130   440.8718      0.429832       21.5896     -0.151521      -3.67085      -1.14653      0.243778      0.321047      0.360394      0.398340      0.403754      0.422741
  47  10 2988.4907    4.1606  1.0451 14.7556  0.0000       1.93058  0.0095   0.0244   0.0182    0.0391   0.0000      0.279333   441.5071      0.773280       20.5158      0.698769      -2.98026     -0.742984      0.236638      0.311026      0.348928      0.383474      0.400349      0.405846
  47  11 3165.8149    4.3436  1.3302 14.8955  0.0000      0.716490  0.0116   0.0232   0.0214    0.0347   0.0000      0.229691   441.4093       1.42939       20.6625      0.348264      -2.27547     -0.729955      0.273765      0.366437      0.402594      0.451567      0.467577      0.480645
  47  12 3341.0795    3.7513  2.0229 14.3714  0.0000      0.948590  0.0148   0.0160   0.0263    0.0234   0.0000      0.124074   441.7604       1.26625       20.5813     -0.159849      -2.87201     -0.606843      0.339410      0.453223      0.507832      0.556290      0.574995      0.587883
  47  13 3514.6390    2.9684  3.3254 13.8060  0.0001      0.583485  0.0199   0.0100   0.0359    0.0164   0.0000     0.0689505   440.8936       1.10959       20.3658     -0.162915      -2.13239      -1.56326      0.462327      0.618374      0.695244      0.767551      0.799272      0.815897
  47  14 3686.3930    2.3601  5.3994 13.1930  0.0000      0.572444  0.0281   0.0063   0.0504    0.0134   0.0000     0.0418064   442.7879      0.562306       19.2849      -1.39793      -1.52254      -4.21379      0.630781      0.848473      0.945030       1.03462       1.08413       1.09996
  47  15 3855.7550    1.8802  8.0290 12.8785 -0.0001      0.465801  0.0425   0.0043   0.0737    0.0121   0.0000     0.0366691   439.8140     -0.951512       18.2263      -3.06245      -5.03905     -0.972062      0.893327       1.18759       1.33897       1.45833       1.52193       1.54581
  47  16 4022.7344    1.5032 10.9275 12.6525  0.0000      0.477787  0.0641   0.0031   0.0999    0.0106   0.0000     0.0400656   441.5357      0.884918       21.9540     -0.670364      -5.77230      0.141737       1.19302       1.59878       1.80519       1.96345       2.04865       2.08568
  48   1 1091.6071    0.0525  0.0317 11.8848  0.0000       12.5928  0.0033   0.0034   0.0073    0.0078   0.0000       295.104   440.2989     -0.247779       21.7090    -0.0658150      -3.90179      0.290097     0.0870996      0.107664      0.131657      0.143179      0.163325      0.157701
  48   2 1386.9292    0.1332  0.0761 11.6510  0.0000       34.2647  0.0027   0.0032   0.0056    0.0086   0.0000       19.6338   441.7916     -0.212228       22.0681     0.0520558      -3.54680      0.118747     0.0796679      0.100110      0.116052      0.122762      0.130737      0.129890
  48   3 1636.9066    0.2812  0.2216 11.5697  0.0000       25.2460  0.0040   0.0035   0.0083    0.0114   0.0000       2.40306   442.0694     -0.144331       21.6177      0.146414      -3.03405     -0.185289      0.115315      0.150489      0.171271      0.186124      0.190600      0.195063
  48   4 1856.5910    0.4990  0.4838 11.5741  0.0000       15.2878  0.0060   0.0042   0.0120    0.0175   0.0000      0.733314   441.8443    -0.0745611       21.8049     -0.780822      -3.12470      0.249593      0.165994      0.222814      0.250654      0.273965      0.286788      0.289841
  48   5 2065.3757    0.7888  0.7524 11.7061  0.0000       9.27977  0.0077   0.0053   0.0153    0.0287   0.0000      0.418222   441.6543     -0.321160       21.8695      0.298047      -3.94382      0.141046      0.199681      0.265908      0.293901      0.326115      0.345900      0.347703
  48   6 2265.8377    1.2089  1.0142 12.2810  0.0000       5.87320  0.0096   0.0073   0.0184    0.0379   0.0000      0.326746   441.4672      0.123341       21.1955      0.884244      -2.92093      -1.07292      0.232461      0.309530      0.347124      0.383308      0.397239      0.402701
  48   7 2456.5538    1.8066  1.1991 13.0923  0.0000       3.27868  0.0111   0.0102   0.0204    0.0374   0.0000      0.292431   441.5354      0.465438       21.8932     -0.907285      -2.54799     -0.656345      0.256076      0.346034      0.380471      0.427727      0.432991      0.447157
  48   8 2642.4593    2.5128  1.2098 13.7013  0.0000       2.14415  0.0110   0.0140   0.0200    0.0386   0.0000      0.265520   441.2193      0.414918       21.6027     0.0329550      -2.30635      -1.05478      0.254800      0.342187      0.371765      0.420972      0.430219      0.444344
  48   9 2826.4984    3.4299  1.0624 14.3498  0.0000       1.94779  0.0097   0.0199   0.0181    0.0402   0.0000      0.265863   441.4479      0.271182       21.3382      0.178773      -3.22515     -0.878196      0.236308      0.317300      0.348391      0.383239      0.394341      0.409693
  48  10 3007.7100    4.2083  1.0595 14.8571  0.0000       1.75887  0.0096   0.0245   0.0182    0.0387   0.0000      0.269937   441.5543      0.402314       21.5369      0.228106      -2.88266      -1.26607      0.233400      0.311228      0.343462      0.381200      0.395637      0.401283
  48  11 3185.8321    4.2861  1.3656 14.9334  0.0001       1.17748  0.0118   0.0224   0.0214    0.0324   0.0000      0.221814   441.2335       1.62646       21.4148     -0.145670      -2.07303      -1.36506      0.273121      0.360341      0.400465      0.448992      0.463672      0.475952
  48  12 3361.8880    3.6383  2.0419 14.5388  0.0001       1.00914  0.0149   0.0156   0.0272    0.0215   0.0000      0.134210   441.1885       1.13087       20.7578      0.893979      -2.17524      -2.58792      0.340577      0.452313      0.503920      0.557579      0.578333      0.589106
  48  13 3536.3360    2.9054  3.5465 13.7340  0.0000      0.570215  0.0205   0.0093   0.0369    0.0159   0.0000     0.0636817   441.9520       1.34971       20.1974      -1.41635      -3.13864      -3.68815      0.464525      0.618821      0.695434      0.757069      0.793970      0.811460
  48  14 3709.0550    2.2926  5.7304 13.1897 -0.0001      0.563413  0.0295   0.0060   0.0532    0.0132   0.0000     0.0411401   442.1157     0.0621465       18.3829     -0.588572      -2.74666      -2.95544      0.648632      0.867526      0.969020       1.06450       1.11294       1.14134
  48  15 3879.4399    1.8464  8.4527 12.8775  0.0000      0.469671  0.0456   0.0041   0.0770    0.0121   0.0000     0.0387244   441.2711      0.167898       16.5690      -1.67937      -3.12354      -1.89650      0.910923       1.21365       1.36657       1.49013       1.57563       1.58297
  49   2 1398.5190    0.1350  0.0935 11.6667 -0.0003       32.6908  0.0032   0.0030   0.0064    0.0087   0.0000       16.3697   441.9729     -0.118125       21.7732     -0.318786      -3.70650      0.556123     0.0913875      0.109881      0.129775      0.146389      0.153458      0.155989
  49   3 1649.3556    0.2996  0.2401 11.5648  0.0000       22.4129  0.0041   0.0036   0.0084    0.0116   0.0000       2.07463   441.8829     -0.221612       21.6976      0.404154      -3.27076     -0.283890      0.122693      0.159435      0.181153      0.196923      0.209665      0.218241
  49   4 1870.0340    0.5187  0.4934 11.5690  0.0000       12.6956  0.0059   0.0042   0.0121    0.0183   0.0000      0.674350   442.1620     -0.393666       21.3099      0.151020      -2.90174      0.744756      0.161134      0.213258      0.238448      0.260317      0.275186      0.280154
  49   5 2080.1555    0.8128  0.7736 11.7816 -0.0000       9.19623  0.0078   0.0054   0.0155    0.0281   0.0000      0.416293   442.0678      0.114464       21.5182     -0.153588      -3.37178      0.207398      0.197881      0.262867      0.296366      0.320367      0.336955      0.344428
  49   6 2281.4344    1.2536  1.0328 12.4392 -0.0000       5.91371  0.0099   0.0074   0.0185    0.0349   0.0000      0.340614   441.7276      0.700031       21.2660     0.0642459      -2.96468     -0.282156      0.233844      0.311296      0.342232      0.375375      0.397874      0.407445
  49   7 2472.8760    1.8410  1.2270 13.1480  0.0000       2.84299  0.0111   0.0102   0.0206    0.0359   0.0000      0.281197   441.4447      0.597410       21.9859      0.223792      -3.26096      0.514454      0.253798      0.336023      0.370857      0.415885      0.434018      0.441048
  49   8 2659.8470    2.6151  1.2133 13.8077  0.0000       2.46573  0.0109   0.0144   0.0199    0.0370   0.0000      0.260141   441.5309      0.156521       21.3894     -0.720989      -3.88592     -0.677546      0.243424      0.327380      0.362415      0.403769      0.418848      0.428317
  49   9 2844.8252    3.5109  1.1098 14.4241  0.0000       2.44132  0.0101   0.0199   0.0186    0.0392   0.0000      0.272008   441.4171      0.314034       21.2327     -0.391718      -3.64400      -1.03164      0.230970      0.308446      0.344171      0.378107      0.392178      0.407060
  49  10 3026.7753    4.2813  1.1078 14.8773  0.0000       1.67645  0.0099   0.0243   0.0186    0.0392   0.0000      0.264631   441.3106      0.880184       21.3090      -1.32328      -3.48830     -0.954840      0.230263      0.303386      0.337259      0.377547      0.386282      0.398911
  49  11 3205.6414    4.2884  1.4070 14.8926  0.0001       1.55633  0.0117   0.0219   0.0216    0.0315   0.0000      0.204367   441.8836      0.423527       21.3040     0.0368572      -2.13740      -2.09125      0.263281      0.352436      0.388706      0.435154      0.448798      0.465099
  49  12 3382.5188    3.5770  2.2594 14.3548 -0.0000       1.18718  0.0155   0.0143   0.0280    0.0206   0.0000      0.116249   441.6916       1.94621       19.1448    -0.0706611      -2.49079      -1.25713      0.343762      0.462236      0.515376      0.567043      0.596777      0.613123
  49  13 3557.8240    2.8072  3.8055 13.6562  0.0000      0.567385  0.0214   0.0086   0.0384    0.0152   0.0000     0.0611294   441.4167       1.40739       20.8566      -1.04076      -2.31406     -0.912725      0.471589      0.631279      0.708242      0.778725      0.813919      0.831826
  49  14 3731.4327    2.2450  6.1853 13.1368  0.0000      0.517985  0.0312   0.0056   0.0568    0.0131   0.0000     0.0393902   440.9621       2.05196       18.4150       1.78642      -4.03474      -2.13418      0.662617      0.880182      0.995319       1.08821       1.13649       1.16243
  49  15 3902.9011    1.7893  9.0444 12.8823  0.0003      0.522170  0.0497   0.0038   0.0819    0.0117   0.0000     0.0421845   441.9080       3.15415       17.5208       1.39184      -3.66907      -2.45090      0.947178       1.25808       1.42462       1.54820       1.62202       1.66634
  50   2 1409.9750    0.1405  0.0882 11.6574  0.0000       51.9475  0.0029   0.0031   0.0059    0.0089   0.0000       16.0496   441.9401     -0.392881       21.7592   -0.00842672      -3.61429    -0.0934207     0.0768855      0.100523      0.119826      0.133493      0.136322      0.135991
  50   3 1661.6469    0.2975  0.2620 11.5449  0.0000       23.5243  0.0043   0.0034   0.0091    0.0119   0.0000       1.97886   441.8736     -0.410412       21.9281      0.196007      -3.65108    -0.0400012      0.123674      0.160241      0.178243      0.200130      0.207390      0.214053
  50   4 1883.3423    0.5333  0.5062 11.5524  0.0000       12.3778  0.0059   0.0042   0.0119    0.0189   0.0000      0.652837   442.0530    -0.0342442       21.9344      0.214159      -4.04778     0.0190319      0.162208      0.208996      0.237759      0.258545      0.269091      0.278235
  50   5 2094.7932    0.8444  0.8207 11.7675  0.0000       9.07266  0.0081   0.0054   0.0156    0.0299   0.0000      0.390105   441.9922     -0.229280       20.9467    -0.0874764      -2.98113      0.360386      0.200185      0.267371      0.296431      0.329970      0.340115      0.345897
  50   6 2296.8627    1.3069  1.0785 12.5057  0.0000       5.41411  0.0100   0.0076   0.0191    0.0350   0.0000      0.322712   441.8382     -0.167921       21.6945     -0.267474      -3.32583     -0.450157      0.230006      0.300651      0.338434      0.372914      0.387325      0.398999
  50   7 2489.0792    1.9194  1.2002 13.2783  0.0000       3.60548  0.0110   0.0107   0.0201    0.0362   0.0000      0.294019   441.4627      0.304406       21.5143    0.00166560      -2.53319      -1.24280      0.239135      0.325446      0.348411      0.402602      0.410489      0.425036
  50   8 2677.0295    2.6731  1.2055 13.9423  0.0000       1.68291  0.0108   0.0148   0.0199    0.0359   0.0000      0.275914   441.4183     0.0497282       21.8675      0.233724      -2.80878     -0.428322      0.242585      0.316677      0.350217      0.390791      0.403661      0.414218
  50   9 2862.9631    3.6339  1.0710 14.3880 -0.0001       1.76793  0.0095   0.0204   0.0177    0.0402   0.0000      0.262417   441.5344      0.374850       21.7921     -0.194459      -2.18612     -0.610792      0.217261      0.289986      0.319824      0.359463      0.370040      0.382666
  50  10 3045.6367    4.3872  1.1173 14.9200  0.0000       1.20667  0.0100   0.0245   0.0184    0.0386   0.0000      0.274787   441.6157      0.498248       21.1765     0.0399064      -2.65736     -0.427676      0.224832      0.298221      0.332000      0.367951      0.388551      0.397340
  50  11 3225.2191    4.1673  1.5057 14.8639  0.0002      0.780924  0.0123   0.0204   0.0221    0.0285   0.0000      0.190159   441.7977       1.39100       20.6423    -0.0913868      -3.14742      -2.16049      0.272018      0.364702      0.403112      0.447360      0.462391      0.475978
  50  12 3402.9136    3.4778  2.4132 14.3188  0.0000      0.864200  0.0160   0.0134   0.0290    0.0191   0.0000      0.101053   440.5188     0.0706473       20.4062     -0.369634      -2.86430      -1.63014      0.349669      0.464638      0.518608      0.574738      0.599511      0.615740
  50  13 3579.1211    2.7120  4.0571 13.6202 -0.0001      0.651201  0.0222   0.0081   0.0404    0.0145   0.0000     0.0576632   441.5733       1.00701       21.9249       1.34473      -3.57899      -1.46905      0.482989      0.644699      0.717521      0.794529      0.832885      0.856486
  50  14 3753.5453    2.1839  6.6083 13.1057  0.0001      0.433386  0.0335   0.0052   0.0598    0.0129   0.0000     0.0406741   441.1296       2.47546       21.0254      -2.22344      -3.82116      -2.17372      0.687983      0.912667       1.02170       1.12407       1.18085       1.21053
  50  15 3925.9380    1.7306  9.7513 12.8615 -0.0006      0.315302  0.0559   0.0034   0.0880    0.0113   0.0000     0.0414981   441.3299     -0.224322       20.0803     -0.525178      -3.53874     -0.698792       1.00182       1.33680       1.50696       1.65316       1.72183       1.77025
  51   1 1120.2077    0.0626  0.0387 11.8340  0.0000       28.5379  0.0038   0.0031   0.0057    0.0076   0.0000       190.120   440.5188     -0.345859       21.5765      0.281220      -3.65531     0.0216839      0.100799      0.144927      0.151072      0.182394      0.159236      0.154850
  51   2 1421.2842    0.1485  0.0907 11.6492  0.0000       38.3918  0.0028   0.0031   0.0058    0.0086   0.0000       13.9666   441.8176     -0.244122       21.9838     0.0356386      -3.43051     0.0327799     0.0744948     0.0964694      0.117436      0.121619      0.134353      0.134130
  51   3 1673.7629    0.3129  0.2663 11.5503  0.0000       25.6736  0.0043   0.0035   0.0087    0.0120   0.0000       1.85895   441.8626     0.0983912       21.6895    -0.0829666      -3.39225     -0.285714      0.121200      0.162114      0.175189      0.199774      0.204764      0.213210
  51   4 1896.5575    0.5496  0.5407 11.6048  0.0000       13.8481  0.0062   0.0042   0.0124    0.0186   0.0000      0.634353   441.7816    -0.0680163       21.7849     -0.237886      -3.17540     0.0950033      0.158646      0.212670      0.237454      0.264584      0.269953      0.279153
  51   5 2109.2747    0.8733  0.8258 11.8275 -0.0000       7.90534  0.0079   0.0055   0.0158    0.0299   0.0000      0.385292   441.8498     -0.188231       21.7048      0.616337      -3.01259     -0.795079      0.191381      0.254447      0.285648      0.317608      0.323394      0.335085
  51   6 2312.0853    1.3385  1.0990 12.5672  0.0000       4.41558  0.0101   0.0077   0.0192    0.0355   0.0000      0.323646   441.8865     -0.135761       22.0137     -0.645888      -3.79903     -0.220582      0.225235      0.298649      0.333939      0.369863      0.386491      0.404923
  51   7 2505.1390    1.9848  1.2485 13.2216 -0.0001       3.10622  0.0110   0.0106   0.0199    0.0351   0.0000      0.261279   441.6164    -0.0196452       21.1224     -0.240797      -3.68206       1.10356      0.237892      0.318430      0.349707      0.396737      0.409497      0.428556
  51   8 2694.1603    2.7476  1.1774 13.9369  0.0000       2.37355  0.0103   0.0151   0.0196    0.0379   0.0000      0.271375   441.3473      0.805799       21.8269     0.0341352      -3.06568      -1.15185      0.228425      0.303494      0.335418      0.373156      0.392099      0.402290
  51   9 2880.9560    3.6863  1.0713 14.5262  0.0000       2.00996  0.0095   0.0207   0.0177    0.0384   0.0000      0.267265   441.5338      0.959628       21.8412      0.272386      -2.98827      -1.51944      0.214925      0.285845      0.314348      0.350226      0.366098      0.378600
  51  10 3064.3545    4.3660  1.1473 15.0329 -0.0000       1.52116  0.0102   0.0243   0.0189    0.0365   0.0000      0.278759   441.3119       1.47296       21.7404     -0.719518      -3.43956     -0.994535      0.223081      0.297699      0.330784      0.368687      0.384099      0.390048
  51  11 3244.7102    4.1476  1.5875 14.8370  0.0000      0.954724  0.0126   0.0196   0.0224    0.0268   0.0000      0.180803   441.6675       1.18894       21.2404     -0.235561      -2.05227      -1.78468      0.270914      0.363810      0.400101      0.449158      0.465036      0.474957
  51  12 3423.2177    3.4125  2.5710 14.2033  0.0000      0.843185  0.0164   0.0125   0.0296    0.0183   0.0000     0.0936864   441.1418      0.404451       19.7267     0.0377596      -2.62575      -1.86704      0.345703      0.464001      0.518918      0.574276      0.600120      0.615927
  51  13 3600.1761    2.6684  4.3979 13.5243 -0.0000      0.633933  0.0232   0.0075   0.0423    0.0140   0.0000     0.0534369   442.1289     -0.106574       20.0417     -0.681696      -3.19676      -3.91541      0.485654      0.650053      0.733982      0.802789      0.840901      0.860743
  51  14 3775.3605    2.1238  6.8925 13.1095  0.0001      0.353797  0.0356   0.0049   0.0624    0.0126   0.0000     0.0404534   441.4836      0.725449       20.5586      -1.49097      -2.01619      -3.79529      0.699274      0.937377       1.04535       1.15278       1.20137       1.23430
  51  15 3948.9470    1.6646  9.8228 12.8914 -0.0007      0.542364  0.0577   0.0034   0.0897    0.0110   0.0000     0.0439194   439.7983      -2.03282       17.7862     -0.242002      -1.56953      -7.31435       1.00078       1.34290       1.51504       1.65994       1.73140       1.77419
  52   1 1129.5402    0.0624  0.0360 11.8424  0.0000       20.1046  0.0028   0.0030   0.0067    0.0075   0.0000       188.330   440.6528     -0.156810       21.4707     0.0709675      -3.49200     -0.518725     0.0635951     0.0921299      0.112614      0.109986      0.132144      0.128417
  52   2 1432.4534    0.1573  0.1169 11.6423  0.0000       27.0882  0.0032   0.0029   0.0070    0.0086   0.0000       10.6898   442.0694     -0.201795       21.8741      0.136811      -3.47980     -0.223203     0.0868207      0.116720      0.129777      0.142151      0.156511      0.162924
  52   3 1685.7116    0.3244  0.2842 11.5736  0.0000       24.0236  0.0044   0.0035   0.0091    0.0121   0.0000       1.71583   442.0986     -0.138333       21.9734    -0.0781994      -3.99234      0.215024      0.120868      0.153119      0.173405      0.188046      0.202467      0.208975
  52   4 1909.6108    0.5650  0.5605 11.5961  0.0000       11.4909  0.0063   0.0042   0.0126    0.0198   0.0000      0.599643   441.9244     -0.208995       21.6146     -0.107294      -3.24635      0.105130      0.157934      0.209849      0.234768      0.258483      0.270394      0.279470
  52   5 2123.6060    0.9087  0.8739 11.8794  0.0000       8.02135  0.0082   0.0056   0.0163    0.0300   0.0000      0.374375   441.7144     -0.431486       21.8990      0.127380      -3.31684      0.319602      0.187160      0.247656      0.283573      0.312547      0.323657      0.334539
  52   6 2327.1642    1.3864  1.1345 12.6281  0.0000       4.47246  0.0105   0.0078   0.0194    0.0365   0.0000      0.323547   441.5746    -0.0471804       22.2636     0.0439154      -2.55888      -1.11798      0.222011      0.298298      0.330747      0.368265      0.381469      0.394312
  52   7 2521.0142    2.0281  1.2917 13.2429  0.0000       2.79103  0.0111   0.0105   0.0201    0.0343   0.0000      0.254316   441.4193       1.08811       21.6538     -0.591017      -2.66064     -0.338549      0.237122      0.318895      0.351084      0.388928      0.397714      0.417777
  52   8 2711.1194    2.8497  1.1983 13.9609  0.0006       1.82791  0.0104   0.0153   0.0194    0.0382   0.0000      0.263178   441.6218     0.0907414       21.4494     0.0408512      -3.21633      -1.46228      0.224542      0.297225      0.328849      0.367277      0.374329      0.394346
  52   9 2898.8177    3.7857  1.1146 14.7005  0.0000       2.30730  0.0099   0.0210   0.0183    0.0362   0.0000      0.277482   441.4788      0.500403       21.4115     -0.547640      -2.68623     -0.958810      0.211948      0.285379      0.314186      0.349825      0.362515      0.374857
  52  10 3082.9058    4.3857  1.2092 14.8874  0.0000       1.05319  0.0105   0.0233   0.0189    0.0380   0.0000      0.246208   441.7234      0.984956       21.4100     -0.938841      -2.89430      -1.24284      0.223526      0.301675      0.332521      0.368956      0.385875      0.394523
  52  11 3264.0463    4.0875  1.6350 14.8336  0.0000       1.33723  0.0125   0.0188   0.0229    0.0250   0.0000      0.168557   441.3717       1.35949       21.1294      -1.02427      -2.36692      -1.64730      0.265146      0.350578      0.390273      0.426559      0.449768      0.465813
  52  12 3443.2950    3.2974  2.8084 14.0996  0.0000      0.794721  0.0170   0.0114   0.0309    0.0174   0.0000     0.0847559   440.8872      0.228726       20.8322     -0.363558      -2.47951      -1.62439      0.358602      0.474468      0.535340      0.586237      0.611787      0.624104
  52  13 3621.0796    2.5994  4.6766 13.4747  0.0000      0.637026  0.0242   0.0071   0.0439    0.0137   0.0000     0.0502489   442.4838     0.0845465       21.0307     -0.897481      -1.69932      -3.20330      0.495677      0.661723      0.750136      0.819925      0.868055      0.881359
  52  14 3797.1193    2.0434  7.3767 13.1051  0.0000      0.435763  0.0393   0.0046   0.0667    0.0125   0.0000     0.0434489   441.4222       1.52706       23.2860      -2.35682      -3.96636     -0.927873      0.740632      0.993215       1.11752       1.23088       1.29650       1.32042
  52  15 3971.2195    1.6501 10.7273 12.9070  0.0006      0.294679  0.0632   0.0032   0.0961    0.0104   0.0000     0.0419747   439.9928     -0.302045       22.4280      0.234064      -4.23664      -5.69996       1.05111       1.41780       1.59660       1.75036       1.82391       1.87233
  53   2 1443.4961    0.1598  0.1088 11.6433  0.0000       36.8734  0.0030   0.0030   0.0064    0.0087   0.0000       10.9397   441.9147     -0.154421       22.0505      0.348602      -3.65186     -0.149727     0.0760108     0.0983691      0.116857      0.122980      0.133168      0.138317
  53   3 1697.5124    0.3327  0.3019 11.5585  0.0000       22.2094  0.0046   0.0034   0.0093    0.0122   0.0000       1.57654   441.9568     -0.154034       21.8528      0.134895      -3.39934     -0.241880      0.122131      0.160041      0.179332      0.196339      0.205275      0.215770
  53   4 1922.5749    0.5852  0.6002 11.5979  0.0000       12.3512  0.0065   0.0042   0.0131    0.0205   0.0000      0.570349   441.8019     -0.354868       21.6863     -0.211573      -3.57007     -0.254981      0.160045      0.211337      0.239421      0.261891      0.270952      0.281379
  53   5 2137.7920    0.9310  0.8517 12.0221  0.0000       7.25993  0.0080   0.0057   0.0161    0.0289   0.0000      0.378801   441.7935     -0.264486       21.7552     -0.201434      -2.58612     -0.294157      0.184055      0.247192      0.273479      0.307065      0.318383      0.321543
  53   6 2342.1050    1.4453  1.1851 12.5645  0.0000       4.87774  0.0105   0.0079   0.0196    0.0384   0.0000      0.298747   441.4862     -0.177979       22.0382     -0.151185      -2.49393     0.0108663      0.220440      0.290704      0.324478      0.363116      0.377192      0.391735
  53   7 2536.7846    2.1176  1.2882 13.2822  0.0000       2.37330  0.0109   0.0108   0.0198    0.0351   0.0000      0.247022   441.3241     0.0329281       22.3518      0.310529      -3.36566     -0.866988      0.227895      0.306534      0.338808      0.382309      0.391719      0.403953
  53   8 2727.9535    2.9442  1.1784 14.0849 -0.0001       2.48173  0.0103   0.0158   0.0190    0.0373   0.0000      0.270977   442.1166      0.161775       21.1195    -0.0937553      -3.33751     -0.706025      0.213589      0.286353      0.318285      0.357916      0.368415      0.384491
  53   9 2916.5034    3.8989  1.1094 14.6621  0.0000       1.65837  0.0096   0.0213   0.0179    0.0383   0.0000      0.271041   441.4920      0.496178       21.6636    -0.0496912      -2.69927      -1.72730      0.206344      0.276767      0.303360      0.342491      0.359138      0.374264
  53  10 3101.3088    4.4264  1.2217 14.9683  0.0000       1.02008  0.0104   0.0234   0.0193    0.0369   0.0000      0.246459   441.4769      0.995552       21.7147     -0.267986      -3.47803     -0.961943      0.219758      0.295544      0.322570      0.364395      0.375527      0.390403
  53  11 3283.1850    4.0172  1.7311 14.7865  0.0000       1.10049  0.0128   0.0179   0.0237    0.0237   0.0000      0.161033   441.5807      0.908985       20.8532     -0.297269      -2.90210      -2.01240      0.267838      0.357681      0.401033      0.445450      0.463526      0.475273
  53  12 3463.2067    3.2219  2.9831 13.9767  0.0000      0.554223  0.0175   0.0106   0.0314    0.0171   0.0000     0.0778830   441.0862       1.35152       20.3514     -0.824964      -1.99952      -1.97215      0.360056      0.477972      0.541061      0.600522      0.627835      0.641568
  53  13 3641.7482    2.5364  5.0100 13.4084  0.0000      0.524453  0.0253   0.0066   0.0460    0.0135   0.0000     0.0459968   441.1042       1.62316       20.8556     -0.726831      -3.97029      -3.29419      0.505080      0.684749      0.762032      0.850381      0.884151      0.908540
  53  14 3818.6639    2.0241  7.9003 13.0661  0.0001      0.484148  0.0422   0.0043   0.0703    0.0124   0.0000     0.0417608   442.2832     -0.127857       18.7496      -1.99969      -2.72352      -2.04033      0.758965       1.02211       1.15158       1.26671       1.32127       1.35833
  54   1 1147.9051    0.0644  0.0360 11.8113  0.0000       26.0365  0.0031   0.0030   0.0054    0.0074   0.0000       169.576   440.5792     -0.141081       21.8938      0.460137      -3.62527    -0.0997312     0.0836071      0.112746      0.119175      0.122002      0.139968      0.138131
  54   2 1454.3967    0.1592  0.1222 11.6279  0.0000       42.8442  0.0033   0.0029   0.0068    0.0089   0.0000       10.0471   442.0022     -0.159281       22.0481     0.0835319      -3.59950      0.205266     0.0849005      0.112052      0.126911      0.136359      0.147837      0.151587
  54   3 1709.1554    0.3515  0.3121 11.5686  0.0000       20.9933  0.0045   0.0035   0.0093    0.0123   0.0000       1.44563   441.8080     -0.734976       21.8298      0.146905      -3.14553     -0.169970      0.116877      0.153795      0.174925      0.190426      0.204085      0.204251
  54   4 1935.4022    0.6025  0.5948 11.6583  0.0000       12.4062  0.0062   0.0043   0.0131    0.0199   0.0000      0.575306   442.0189     0.0707403       21.8982     -0.172984      -3.48437      0.387521      0.154282      0.203218      0.231126      0.251998      0.265247      0.275398
  54   5 2151.8555    0.9548  0.8800 12.0791  0.0000       7.78123  0.0082   0.0058   0.0162    0.0285   0.0000      0.380117   441.9951     0.0706749       22.1256     -0.259775      -3.29684     -0.293002      0.182853      0.243877      0.272024      0.304984      0.312412      0.321569
  54   6 2356.8371    1.4948  1.1953 12.7034 -0.0002       4.17200  0.0106   0.0080   0.0194    0.0353   0.0000      0.296613   442.2767      0.616379       21.4779      0.247462      -3.06117     -0.179950      0.213922      0.282942      0.320488      0.356445      0.367649      0.377018
  54   7 2552.4506    2.1782  1.2760 13.3846  0.0000       3.03455  0.0109   0.0112   0.0197    0.0347   0.0000      0.258643   441.4669    -0.0746829       21.3263      0.521820      -3.08508     -0.743063      0.224244      0.301174      0.332217      0.370385      0.385233      0.398565
  54   8 2744.6397    3.0424  1.1774 14.1211  0.0000       1.90698  0.0101   0.0162   0.0187    0.0380   0.0000      0.266775   441.8176      0.366302       21.5215     -0.789631      -3.34916      -1.06994      0.209301      0.280444      0.310175      0.351311      0.361672      0.372896
  54   9 2934.0340    3.9586  1.0939 14.8123  0.0000       1.78521  0.0095   0.0217   0.0177    0.0347   0.0000      0.274206   441.6228       1.20012       22.0347     0.0297134      -3.03464     -0.895205      0.201051      0.268661      0.299409      0.334988      0.345774      0.360558
  54  10 3119.5630    4.3931  1.2757 14.9919  0.0000       1.09980  0.0106   0.0225   0.0196    0.0329   0.0000      0.235291   441.6601       1.00081       21.3439     -0.339244      -3.01507      -1.21049      0.220261      0.291801      0.323776      0.362542      0.378575      0.393581
  54  11 3302.1986    3.9402  1.8444 14.6925  0.0000       1.04482  0.0132   0.0167   0.0239    0.0224   0.0000      0.143479   441.6460      0.386120       21.1976    -0.0431087      -2.79980      -1.04980      0.270397      0.366894      0.404901      0.450630      0.468868      0.486050
  54  12 3483.0392    3.1415  3.1842 13.9025  0.0000      0.703063  0.0182   0.0099   0.0328    0.0164   0.0000     0.0743716   441.8311       1.03267       21.1947     -0.619578      -2.72349      -2.40697      0.364787      0.484760      0.544589      0.598438      0.632044      0.653821
  54  13 3662.2553    2.4591  5.4482 13.3333  0.0001      0.445835  0.0272   0.0061   0.0492    0.0135   0.0000     0.0454136   441.0473       1.67155       21.9662     -0.966065      -2.62136      -3.31341      0.532004      0.708751      0.796344      0.877600      0.914028      0.944989
  54  14 3839.7875    1.9538  8.2215 13.0510 -0.0000      0.365890  0.0453   0.0040   0.0728    0.0121   0.0000     0.0473176   440.8322      0.722344       19.3568      0.317969      -2.42022      -4.31948      0.775554       1.04550       1.17710       1.29178       1.36257       1.38695
  55   1 1156.9422    0.0644  0.0329 11.8171  0.0000       8.42694  0.0024   0.0029   0.0054    0.0073   0.0000       174.721   440.6493     -0.222738       22.1769     0.0133206      -3.54437     -0.111393     0.0520819     0.0717831     0.0848742     0.0945811     0.0953244      0.109067
  55   2 1465.1720    0.1737  0.1199 11.6431  0.0000       40.8880  0.0030   0.0030   0.0064    0.0087   0.0000       8.65493   442.0867     -0.218592       21.8904     -0.185038      -3.45879     0.0707800     0.0801669      0.106577      0.122760      0.129543      0.137456      0.142975
  55   3 1720.6517    0.3599  0.3412 11.5704  0.0000       18.9017  0.0047   0.0034   0.0099    0.0126   0.0000       1.32487   442.1398     -0.145325       21.9140     -0.140457      -3.63420     0.0440581      0.116916      0.155212      0.176899      0.195242      0.207263      0.206765
  55   4 1948.1236    0.6294  0.6138 11.6281  0.0000       11.7145  0.0063   0.0044   0.0128    0.0212   0.0000      0.525844   441.8958     -0.373978       21.5761    -0.0904734      -3.77363      0.114287      0.148803      0.197020      0.219559      0.243907      0.256838      0.263735
  55   5 2165.7622    1.0072  0.9636 11.9823  0.0000       6.78937  0.0086   0.0058   0.0169    0.0329   0.0000      0.346113   441.7064      0.138580       22.7959     -0.402134      -3.32132     -0.213280      0.186394      0.252326      0.279342      0.311224      0.326394      0.342175
  55   6 2371.4309    1.5268  1.2016 12.8413  0.0000       3.67354  0.0105   0.0082   0.0198    0.0336   0.0000      0.302690   441.5778      0.341359       21.3888     -0.408419      -3.04499     -0.681723      0.211277      0.282897      0.316067      0.351952      0.361922      0.380444
  55   7 2567.9487    2.2504  1.2791 13.4708  0.0000       2.86472  0.0107   0.0114   0.0196    0.0337   0.0000      0.254719   441.8257      0.207101       21.7235     0.0409288      -2.75349     -0.739370      0.213859      0.285197      0.318312      0.355946      0.372091      0.379070
  55   8 2761.2272    3.1212  1.1630 14.2380  0.0000       1.94737  0.0100   0.0166   0.0185    0.0368   0.0000      0.282952   441.8041      0.738778       21.1881    -0.0297977      -3.87038      -1.52873      0.201934      0.269280      0.299800      0.335581      0.351930      0.360080
  55   9 2951.3986    4.0844  1.1349 14.6921  0.0000       1.22302  0.0096   0.0217   0.0178    0.0398   0.0000      0.258170   442.4632      0.860090       21.7512     -0.614510      -3.15697     -0.902825      0.200867      0.266223      0.296154      0.329611      0.346729      0.359287
  55  10 3137.6769    4.3836  1.3068 14.9733  0.0000       1.26293  0.0106   0.0220   0.0194    0.0326   0.0000      0.218271   441.6225      0.663141       21.4231     -0.115697      -2.79472      -1.55226      0.217765      0.289652      0.327276      0.364340      0.381108      0.392115
  55  11 3321.0493    3.8819  1.9836 14.5580  0.0000      0.871067  0.0136   0.0156   0.0246    0.0218   0.0000      0.129209   441.5675      0.808333       20.5930      0.143180      -2.99754      -2.12552      0.268849      0.362975      0.403903      0.447369      0.467099      0.481792
  55  12 3502.7051    3.0684  3.3543 13.8699  0.0000      0.850887  0.0186   0.0094   0.0338    0.0156   0.0000     0.0685463   441.5501       1.46040       20.5477      0.204814      -3.16770      -2.07673      0.363638      0.490319      0.547510      0.603175      0.634313      0.647948
  55  13 3682.6644    2.4037  5.5953 13.3837 -0.0000      0.505927  0.0281   0.0059   0.0508    0.0131   0.0000     0.0471868   442.0015       1.99795       20.6337   -0.00925569      0.182187      -2.45523      0.536173      0.719369      0.808791      0.889085      0.935449      0.960374
  55  14 3860.8877    1.8947  8.6506 13.0635 -0.0005      0.400926  0.0486   0.0038   0.0772    0.0118   0.0000     0.0476423   442.0440      0.478529       20.0424      0.552934      -1.99607      -4.02991      0.806450       1.08868       1.23220       1.34409       1.41728       1.45406
  56   1 1165.8962    0.0750  0.0430 11.8056  0.0000       40.9067  0.0028   0.0030   0.0053    0.0074   0.0000       111.566   440.7811     0.0127251       21.8131    -0.0803793      -3.68714      0.258948     0.0643963     0.0826150     0.0964585      0.111179      0.131583      0.126489
  56   2 1475.8065    0.1820  0.1318 11.6231 -0.0000       27.5201  0.0031   0.0030   0.0067    0.0085   0.0000       7.55266   442.0385    -0.0696259       21.8761     -0.126417      -3.67978      0.146974     0.0796235      0.100489      0.121173      0.128751      0.139231      0.145189
  56   3 1732.0135    0.3788  0.3505 11.5230  0.0000       19.1902  0.0046   0.0035   0.0098    0.0131   0.0000       1.18258   442.0999     -0.277858       22.0813      0.144982      -3.84123     -0.124615      0.119198      0.153797      0.171780      0.186188      0.203374      0.212107
  56   4 1960.7392    0.6519  0.6132 11.6839  0.0000       11.7175  0.0063   0.0045   0.0127    0.0210   0.0000      0.524831   442.0475    -0.0857094       22.1552     0.0327501      -3.51355     0.0260427      0.144604      0.193380      0.214608      0.240991      0.255299      0.261094
  56   5 2179.5041    1.0365  0.9820 12.0180  0.0000       6.21442  0.0088   0.0059   0.0170    0.0333   0.0000      0.347343   442.1687    -0.0750100       22.5669     -0.214517      -3.74686      0.456292      0.183886      0.249850      0.277549      0.303596      0.318969      0.329001
  56   6 2385.8888    1.5858  1.2463 12.7855  0.0000       3.92178  0.0107   0.0082   0.0197    0.0345   0.0000      0.283393   441.7775      0.883861       21.1766     -0.499533      -3.28796      0.256311      0.211189      0.286834      0.317178      0.358212      0.373484      0.385202
  56   7 2583.3686    2.3276  1.2744 13.6044  0.0004       3.25611  0.0107   0.0118   0.0196    0.0329   0.0000      0.259570   442.1109      0.615707       20.7939      0.235404      -3.00073      -1.26891      0.209699      0.280507      0.311054      0.348158      0.362047      0.378587
  56   8 2777.6771    3.1981  1.1878 14.2210  0.0001       2.15094  0.0101   0.0166   0.0183    0.0361   0.0000      0.265181   441.6296      0.984276       21.7643      0.163871      -3.14562      -1.41909      0.198629      0.265687      0.294104      0.328727      0.345542      0.359755
  56   9 2968.6578    4.1343  1.1256 14.7634  0.0000       1.63342  0.0094   0.0218   0.0178    0.0376   0.0000      0.277503   441.6527      0.738218       21.4994     -0.423910      -2.83998      -1.48644      0.192161      0.253483      0.283025      0.316144      0.325811      0.339155
  56  10 3155.6220    4.4128  1.3299 14.9873  0.0000      0.685177  0.0107   0.0218   0.0198    0.0316   0.0000      0.218060   441.5855      0.639493       21.1326    -0.0475197      -3.39433     -0.888555      0.212239      0.284137      0.315734      0.351633      0.366149      0.382727
  56  11 3339.8543    3.7939  2.0314 14.5937  0.0000       1.14569  0.0137   0.0151   0.0253    0.0205   0.0000      0.121967   442.0446       1.15294       21.4704     0.0856414      -3.27510      -1.09540      0.267530      0.361446      0.400737      0.445506      0.467436      0.485570
  56  12 3522.2351    2.9968  3.5390 13.8390  0.0000      0.849403  0.0192   0.0089   0.0349    0.0150   0.0000     0.0665684   442.2539       1.46954       22.0898      0.388795      -2.85714      -1.84286      0.371191      0.498738      0.554692      0.618494      0.646803      0.670150
  56  13 3702.9119    2.3413  6.0000 13.3050 -0.0001      0.531403  0.0304   0.0055   0.0534    0.0132   0.0000     0.0475067   440.8216      0.726727       22.5315     -0.624289      -2.84538      -3.11081      0.552639      0.741454      0.836058      0.917512      0.964307      0.994045
  56  14 3881.7382    1.8593  9.2350 13.0451  0.0006      0.279704  0.0525   0.0036   0.0817    0.0114   0.0000     0.0454237   443.7004      0.430921       22.0879      -2.18889      -2.47211      -2.51031      0.837314       1.12782       1.27231       1.40043       1.48314       1.51935
  57   2 1486.3211    0.1850  0.1392 11.6163  0.0000       25.0816  0.0033   0.0029   0.0066    0.0086   0.0000       6.95490   441.8582     -0.121354       22.0743    -0.0971844      -3.75595      0.128195     0.0797666      0.101053      0.121866      0.131466      0.139256      0.147588
  57   3 1743.2526    0.3854  0.3719 11.5373  0.0000       19.1024  0.0048   0.0035   0.0101    0.0130   0.0000       1.15963   442.1639     -0.431583       22.0776      0.207436      -3.50397     -0.166250      0.116787      0.148646      0.171583      0.188267      0.195394      0.200178
  57   4 1973.2474    0.6708  0.6654 11.6515  0.0000       10.8947  0.0065   0.0044   0.0135    0.0222   0.0000      0.491024   442.0732     -0.151630       21.6143     0.0298855      -3.65407     0.0115804      0.146942      0.193499      0.216768      0.238745      0.254060      0.262433
  57   5 2193.1476    1.0591  0.9940 12.1515  0.0000       6.97720  0.0089   0.0059   0.0171    0.0317   0.0000      0.350856   442.3153     -0.307122       21.7186      0.191437      -2.77015     -0.145869      0.180656      0.247634      0.273060      0.304648      0.315689      0.332415
  57   6 2400.2166    1.6199  1.2954 12.9090  0.0002       4.41435  0.0110   0.0082   0.0198    0.0308   0.0000      0.274219   441.8070       1.02064       22.0279     -0.923225      -3.30139     -0.490183      0.208395      0.282510      0.309614      0.353451      0.359066      0.375745
  57   7 2598.6393    2.3820  1.3336 13.4557 -0.0000       2.74926  0.0106   0.0115   0.0197    0.0338   0.0000      0.235414   441.9032     -0.113268       21.6589    -0.0695957      -3.42578     -0.598173      0.205081      0.274193      0.302724      0.339729      0.354556      0.366560
  57   8 2793.9809    3.3057  1.1953 14.2169  0.0001       1.81810  0.0100   0.0169   0.0181    0.0374   0.0000      0.258111   441.7604      0.608787       21.3639     -0.379914      -2.89859     -0.896020      0.194355      0.260948      0.288848      0.325526      0.334392      0.346869
  57   9 2985.7793    4.1993  1.1187 14.8807  0.0000       1.46319  0.0094   0.0222   0.0175    0.0358   0.0000      0.262289   441.8717      0.224520       21.5860     -0.210474      -3.06093     -0.945239      0.186017      0.245354      0.273724      0.305201      0.316645      0.331669
  57  10 3173.4880    4.3724  1.3958 14.8962  0.0000       1.19988  0.0109   0.0207   0.0199    0.0299   0.0000      0.204086   441.8537      0.568398       21.6087     -0.228575      -3.31165      -1.98517      0.211459      0.282734      0.314097      0.354012      0.367547      0.378437
  57  11 3358.4376    3.7360  2.2117 14.4416  0.0000       1.02835  0.0142   0.0140   0.0259    0.0198   0.0000      0.113763   441.8109       1.30536       21.0964     -0.339827      -2.62307      -1.69287      0.272487      0.368798      0.408968      0.456353      0.476822      0.493952
  57  12 3541.5413    2.9280  3.8792 13.6994  0.0000      0.698026  0.0200   0.0082   0.0368    0.0147   0.0000     0.0596734   441.7280      0.983127       21.5040      0.351385      -3.33126      -1.56799      0.378654      0.504107      0.568249      0.630615      0.660446      0.684215
  57  13 3722.9283    2.3091  6.5210 13.2705  0.0005      0.449423  0.0328   0.0052   0.0574    0.0131   0.0000     0.0447365   442.3581       1.99220       20.1655     -0.843122     -0.794687      -2.81982      0.576917      0.769562      0.873158      0.963254       1.00604       1.03833
  57  14 3902.6152    1.7821  9.5756 13.0648 -0.0008      0.384136  0.0564   0.0034   0.0860    0.0111   0.0000     0.0470963   442.3848       1.02292       20.4264      0.987797      -6.09136      -3.85465      0.864722       1.15803       1.31741       1.45205       1.51669       1.56037
  58   1 1183.5393    0.0806  0.0541 11.7985  0.0004       18.9688  0.0029   0.0028   0.0068    0.0072   0.0000       85.2084   440.5628    -0.0448739       21.9040     -0.206615      -4.04090      0.139801     0.0681015     0.0924494      0.108812      0.120265      0.115894      0.122013
  58   2 1496.7114    0.1933  0.1497 11.6125 -0.0002       33.8837  0.0033   0.0029   0.0068    0.0088   0.0000       6.12831   441.8922     -0.410844       22.1183      0.346857      -3.59510     0.0339488     0.0811161      0.104915      0.121801      0.130424      0.141650      0.143071
  58   3 1754.3462    0.4032  0.3841 11.5748  0.0000       17.9957  0.0048   0.0035   0.0102    0.0135   0.0000       1.05591   442.1359     -0.171939       21.6903     -0.317460      -3.80286      0.109848      0.116750      0.157823      0.178821      0.190071      0.205197      0.214822
  58   4 1985.6513    0.6960  0.6747 11.6913  0.0000       11.2558  0.0064   0.0045   0.0134    0.0223   0.0000      0.479944   442.3456      0.303677       21.5746    -0.0986226      -3.19410     -0.196556      0.140804      0.187339      0.211270      0.236335      0.245530      0.251273
  58   5 2206.6140    1.0896  1.0262 12.2181  0.0000       6.64320  0.0092   0.0060   0.0174    0.0321   0.0000      0.352941   442.0816      0.252229       21.9346      0.108201      -3.69726     -0.140214      0.178011      0.242422      0.267654      0.302470      0.316222      0.327110
  58   6 2414.3818    1.6890  1.2854 12.9579  0.0002       3.50687  0.0107   0.0084   0.0197    0.0320   0.0000      0.269157   442.1957     -0.182707       21.6671    0.00464861      -2.97505     -0.871219      0.202306      0.270455      0.302204      0.334932      0.347943      0.365621
  58   7 2613.8150    2.4327  1.3110 13.6941  0.0000       2.75206  0.0106   0.0119   0.0194    0.0314   0.0000      0.246846   441.6280      0.160240       21.6447     -0.488915      -3.31888      -1.01670      0.202685      0.269894      0.301675      0.338909      0.350145      0.362062
  58   8 2810.1520    3.3988  1.1532 14.3887  0.0000       1.72458  0.0096   0.0176   0.0180    0.0373   0.0000      0.274756   442.1626      0.712879       22.1535      0.314592      -2.88844      -1.14440      0.185545      0.249751      0.275109      0.311882      0.321098      0.335450
  58   9 3002.7252    4.2604  1.1490 14.9196  0.0000       1.19021  0.0095   0.0221   0.0179    0.0359   0.0000      0.263245   441.8128      0.914167       21.5620     -0.604110      -2.46750      -1.75232      0.183303      0.243665      0.271816      0.303939      0.321727      0.333139
  58  10 3191.1643    4.3662  1.4845 14.8453  0.0000       1.13678  0.0111   0.0198   0.0201    0.0284   0.0000      0.180258   441.6321      0.384458       21.0765     -0.278595      -3.12144      -1.21367      0.213704      0.289779      0.321268      0.357843      0.376259      0.394129
  58  11 3376.9247    3.6504  2.4029 14.3467  0.0000      0.950528  0.0148   0.0129   0.0268    0.0188   0.0000      0.100805   441.6640      0.950865       21.3677     -0.788544      -2.43131      -1.24973      0.278702      0.374527      0.418229      0.467133      0.490085      0.502376
  58  12 3560.7864    2.8561  4.1075 13.6951  0.0001      0.690090  0.0209   0.0078   0.0382    0.0141   0.0000     0.0571206   441.7434       1.13894       21.6103      -1.28560      -1.90730      -2.28972      0.388636      0.518536      0.580303      0.642341      0.678717      0.697910
  58  13 3742.8928    2.2207  6.5944 13.3018 -0.0001      0.421716  0.0342   0.0049   0.0585    0.0129   0.0000     0.0470057   441.9154      0.573189       22.6300       1.13207      -2.04650      -2.88522      0.581780      0.779930      0.879570      0.967164       1.01868       1.05143
  58  14 3923.3126    1.7480 10.0620 13.0814  0.0003      0.420515  0.0590   0.0033   0.0890    0.0106   0.0000     0.0457241   442.3639       1.25669       19.4320       1.05699     -0.796540      -3.16685      0.880136       1.18744       1.34164       1.48086       1.55299       1.59984
  59   1 1192.2385    0.0810  0.0421 11.7717  0.0000       29.3405  0.0025   0.0028   0.0045    0.0071   0.0000       94.2261   440.6194     -0.159241       21.8029      0.118666      -3.56848    -0.0713076     0.0546612     0.0766098     0.0902518      0.105705      0.116428      0.125261
  59   2 1506.9696    0.1983  0.1572 11.5969  0.0000       31.7908  0.0033   0.0029   0.0069    0.0089   0.0000       5.65596   442.0266   -0.00951268       21.9059      0.370695      -3.70865    -0.0584511     0.0808444      0.105311      0.123979      0.130800      0.141005      0.142908
  59   3 1765.3173    0.4190  0.3995 11.5365  0.0000       16.4018  0.0048   0.0035   0.0102    0.0139   0.0000      0.969492   442.1456     -0.377124       21.9197      0.243722      -3.65002    -0.0558633      0.113133      0.149131      0.167863      0.181330      0.195764      0.204861
  59   4 1997.9505    0.7070  0.7170 11.7005  0.0000       10.1390  0.0068   0.0045   0.0139    0.0233   0.0000      0.465517   442.3816      0.384118       22.0269     -0.172514      -3.48351     -0.381876      0.146083      0.192834      0.215552      0.241007      0.256316      0.264510
  59   5 2219.9746    1.1298  1.0475 12.2649 -0.0000       6.93045  0.0092   0.0061   0.0173    0.0316   0.0000      0.344925   441.9530    -0.0968171       21.6730      0.445548      -3.08909    -0.0386070      0.178270      0.233923      0.264590      0.291281      0.303982      0.316542
  59   6 2428.4360    1.7393  1.3115 12.9531 -0.0006       3.71514  0.0105   0.0085   0.0198    0.0313   0.0000      0.256826   441.8360      0.211672       22.0839     -0.272429      -3.22885     -0.661615      0.199853      0.265664      0.295031      0.336764      0.348516      0.363551
  59   7 2628.8725    2.5078  1.3625 13.5697  0.0000       2.61776  0.0105   0.0118   0.0196    0.0324   0.0000      0.219994   441.8726      0.385692       21.5745     -0.136678      -3.03433     -0.395307      0.196397      0.266638      0.295327      0.330049      0.348083      0.360398
  59   8 2826.2362    3.4481  1.2017 14.3339  0.0001       2.20803  0.0098   0.0173   0.0181    0.0371   0.0000      0.259861   441.9710      0.874545       21.9317      0.238343      -3.08884     -0.446971      0.185877      0.249446      0.277585      0.310837      0.324813      0.336179
  59   9 3019.5601    4.3581  1.1627 14.8969  0.0000       1.17960  0.0097   0.0222   0.0176    0.0376   0.0000      0.265024   441.8845      0.832031       21.1533      0.110434      -2.93788     -0.929236      0.183874      0.245344      0.272191      0.307596      0.321059      0.334103
  59  10 3208.7342    4.3338  1.5522 14.8840  0.0000       1.01278  0.0115   0.0192   0.0206    0.0263   0.0000      0.174426   441.9360      0.743616       21.3368     -0.489316      -2.19650      -1.96998      0.216388      0.291169      0.320644      0.365428      0.377237      0.388363
  59  11 3395.2233    3.5770  2.4640 14.2767  0.0001      0.909740  0.0149   0.0123   0.0271    0.0182   0.0000     0.0994848   442.1308       1.76377       21.5269     -0.561457      -2.89229      -2.44034      0.272576      0.364585      0.406030      0.450033      0.474184      0.490840
  59  12 3579.8726    2.7819  4.3833 13.6245  0.0000      0.539080  0.0218   0.0073   0.0399    0.0140   0.0000     0.0534802   441.1164       1.13484       21.3522      -1.51415      -3.42715      0.361043      0.397461      0.535694      0.603623      0.667967      0.705980      0.728472
  59  13 3762.6857    2.1850  7.0305 13.2860  0.0001      0.492268  0.0370   0.0047   0.0617    0.0127   0.0000     0.0465979   442.0626     -0.253359       22.9501      -2.18758      -4.26571      -1.19236      0.606746      0.823088      0.924977       1.02714       1.08081       1.12057
  60   1 1200.8563    0.0765  0.0510 11.7770  0.0000       68.5970  0.0030   0.0027   0.0059    0.0074   0.0000       93.4066   440.7155     -0.123007       21.8660   -0.00859897      -3.71904     -0.196989     0.0669062     0.0853235      0.101833      0.112195      0.119793      0.123958
  60   2 1517.1142    0.2040  0.1678 11.6104  0.0000       39.4383  0.0033   0.0028   0.0074    0.0090   0.0000       5.24704   441.7752     -0.337936       22.0269     0.0948806      -3.81738    -0.0907431     0.0771505      0.100139      0.114227      0.123254      0.132734      0.137368
  60   3 1776.1739    0.4326  0.4175 11.5502  0.0000       17.0776  0.0048   0.0035   0.0105    0.0142   0.0000      0.911042   442.0536      0.122071       21.9472      0.162999      -3.56705    -0.0202447      0.111581      0.146999      0.168171      0.187184      0.200136      0.207918
  60   4 2010.1488    0.7289  0.7384 11.6924  0.0000       10.4619  0.0069   0.0045   0.0139    0.0243   0.0000      0.446447   442.2372  -0.000466193       21.8890     -0.195724      -3.31675      0.134886      0.145062      0.192286      0.218647      0.241616      0.252680      0.264949
  60   5 2233.1685    1.1743  1.0721 12.3116  0.0003       5.89495  0.0091   0.0063   0.0177    0.0327   0.0000      0.328926   442.2677      0.151051       21.7623     0.0814790      -3.26603     -0.385212      0.173046      0.232861      0.259277      0.293344      0.309913      0.317731
  60   6 2442.3675    1.7981  1.3158 12.9991  0.0000       3.99397  0.0106   0.0087   0.0192    0.0316   0.0000      0.251635   441.9794     -0.210102       21.8940      0.637203      -3.13180     0.0524971      0.194829      0.260800      0.289881      0.327260      0.342171      0.359871
  60   7 2643.8337    2.5879  1.2794 13.7987  0.0000       2.44998  0.0102   0.0126   0.0189    0.0318   0.0000      0.247788   441.9196      0.335015       21.8220    -0.0840943      -3.24116     -0.894130      0.188320      0.252088      0.280543      0.314377      0.326402      0.341266
  60   8 2842.1737    3.5663  1.1935 14.4491 -0.0001       2.03641  0.0097   0.0179   0.0178    0.0362   0.0000      0.263015   442.0064      0.344707       21.1223     -0.203760      -2.78449     -0.812572      0.181662      0.241251      0.270375      0.300910      0.314442      0.326412
  60   9 3036.2684    4.3616  1.1963 14.9512  0.0000       1.31990  0.0097   0.0219   0.0178    0.0346   0.0000      0.249860   441.5759      0.721308       21.9710   -0.00181744      -2.55782      -1.44443      0.180547      0.243393      0.270233      0.304816      0.316059      0.331535
  60  10 3226.1877    4.2539  1.6245 14.8710  0.0000       1.10476  0.0117   0.0183   0.0212    0.0242   0.0000      0.166004   442.1237      0.759594       21.0793     -0.160314      -2.77412      -1.10709      0.213800      0.289902      0.318540      0.360231      0.378381      0.391618
  60  11 3413.4707    3.4977  2.7197 14.2220 -0.0000      0.908694  0.0156   0.0115   0.0286    0.0172   0.0000     0.0880186   441.6952       1.29296       21.6386     -0.186446      -2.00752      -1.62480      0.285760      0.381372      0.427210      0.473336      0.500141      0.521153
  60  12 3598.8018    2.6933  4.6008 13.6254 -0.0001      0.555432  0.0231   0.0069   0.0415    0.0136   0.0000     0.0536598   441.4688     -0.110410       22.0830      0.266381      -1.90279      -3.06056      0.408631      0.548273      0.613455      0.680859      0.715004      0.737564
  60  13 3782.3145    2.1182  7.4933 13.2788 -0.0001      0.493530  0.0398   0.0043   0.0655    0.0123   0.0000     0.0490203   442.1880      0.422420       19.2176     -0.183659      -3.60381      -2.58586      0.628589      0.842522      0.951889       1.04624       1.11010       1.14072
  61   1 1209.3901    0.0897  0.0635 11.7889  0.0000       18.5986  0.0030   0.0027   0.0063    0.0071   0.0000       61.4316   440.5641     -0.130845       21.9124    -0.0179640      -4.06948      0.259148     0.0653690     0.0822579     0.0977940      0.100321      0.119509      0.115955
  61   2 1527.1318    0.2148  0.1630 11.6202 -0.0002       32.7065  0.0032   0.0029   0.0066    0.0090   0.0000       4.82323   441.9237     -0.308153       21.9509      0.129176      -3.74277     -0.251104     0.0779528     0.0980785      0.113968      0.123665      0.129625      0.136264
  61   3 1786.9175    0.4448  0.4370 11.5575  0.0000       17.1691  0.0051   0.0035   0.0104    0.0146   0.0000      0.868163   442.0517     -0.166469       21.8766      0.104261      -3.64990      0.210991      0.113168      0.150186      0.168371      0.189288      0.195142      0.206575
  61   4 2022.2504    0.7516  0.7751 11.7060  0.0000       10.1492  0.0070   0.0045   0.0144    0.0252   0.0000      0.434421   442.1784    -0.0478619       22.1044      0.201139      -3.52294     -0.224773      0.142456      0.190904      0.212047      0.238632      0.246588      0.257778
  61   5 2246.2291    1.1973  1.1127 12.3784  0.0000       5.29191  0.0095   0.0063   0.0180    0.0332   0.0000      0.332684   441.9556    -0.0642934       21.5686     0.0840670      -3.66318     0.0747004      0.178347      0.235266      0.264437      0.295046      0.307899      0.318769
  61   6 2456.1382    1.8531  1.3385 13.1186  0.0004       3.28672  0.0105   0.0088   0.0196    0.0302   0.0000      0.245082   442.0080      0.115263       21.9920      0.337421      -3.78402     -0.753536      0.193245      0.261155      0.290020      0.321440      0.337463      0.353853
  61   7 2658.7042    2.6486  1.3166 13.8291  0.0000       2.71742  0.0102   0.0126   0.0191    0.0311   0.0000      0.230770   442.0376      0.730461       21.7114     -0.262884      -2.81328     -0.497203      0.186455      0.248508      0.276220      0.310757      0.323837      0.336745
  61   8 2858.0116    3.6393  1.1941 14.6087  0.0000       2.56969  0.0098   0.0182   0.0179    0.0334   0.0000      0.282395   442.0311      0.663634       21.2784      0.195130      -3.79140      -1.20369      0.179196      0.239487      0.268971      0.298625      0.314663      0.326779
  61   9 3052.8177    4.3481  1.2210 15.0655  0.0001      0.853563  0.0099   0.0216   0.0181    0.0316   0.0000      0.262990   442.2710      0.529170       21.5166     -0.357427      -2.94963     -0.853366      0.180838      0.240564      0.267311      0.300791      0.314056      0.330267
  61  10 3243.4809    4.2099  1.6795 14.8119  0.0000      0.800870  0.0117   0.0176   0.0215    0.0239   0.0000      0.154352   441.9061       1.28498       21.8156     -0.263702      -2.80531      -1.05991      0.214613      0.284461      0.318596      0.356921      0.373904      0.389565
  61  11 3431.5790    3.4126  2.8493 14.1455  0.0000      0.825461  0.0160   0.0108   0.0290    0.0168   0.0000     0.0798715   442.2594      0.676137       20.9156     -0.382008      -2.63816      -1.12509      0.286655      0.385688      0.428427      0.479126      0.509115      0.521235
  61  12 3617.7157    2.6561  4.8910 13.5673  0.0000      0.659359  0.0238   0.0065   0.0433    0.0136   0.0000     0.0516338   441.1470       1.96157       21.4350     -0.733044      -1.33475      -1.98080      0.412458      0.552787      0.625406      0.694402      0.730221      0.753461
  61  13 3801.7797    2.0702  7.9066 13.2797  0.0004      0.353999  0.0428   0.0041   0.0689    0.0121   0.0000     0.0484835   441.5113       1.19519       21.4398     -0.596374      -3.65316     0.0905326      0.649306      0.869033      0.984150       1.08736       1.13935       1.18401
  62   1 1217.8538    0.0878  0.0507 11.7561  0.0000       51.4329  0.0025   0.0027   0.0049    0.0072   0.0000       71.1815   440.7236     -0.355713       22.0620      0.189232      -3.78801     -0.417929     0.0572900     0.0769253     0.0892102     0.0941563     0.0933621      0.102199
  62   2 1537.0365    0.2097  0.1993 11.6036  0.0000       35.9737  0.0038   0.0027   0.0080    0.0090   0.0000       4.51882   441.9038    -0.0658738       21.9984     0.0172445      -3.77873      0.161735     0.0854126      0.113895      0.129735      0.142708      0.150496      0.155122
  62   3 1797.5614    0.4570  0.4539 11.5589 -0.0000       16.0669  0.0051   0.0035   0.0106    0.0146   0.0000      0.839138   442.0642     -0.423733       21.9390     -0.122889      -3.68108    -0.0984994      0.108558      0.147254      0.164624      0.182092      0.191267      0.197227
  62   4 2034.2507    0.7771  0.7795 11.7648  0.0000       9.71611  0.0069   0.0046   0.0143    0.0247   0.0000      0.430185   442.2555    -0.0362903       21.8228    -0.0901580      -3.45169     -0.501566      0.139489      0.185125      0.205626      0.232279      0.242720      0.251718
  62   5 2259.1691    1.2422  1.1166 12.4384  0.0000       5.53302  0.0095   0.0065   0.0178    0.0333   0.0000      0.334762   442.3738     0.0210638       22.1014      0.200220      -2.83119     -0.302208      0.173946      0.232765      0.255771      0.288074      0.299577      0.315611
  62   6 2469.8082    1.8994  1.3789 13.1292  0.0000       2.80225  0.0108   0.0088   0.0194    0.0293   0.0000      0.236774   441.9443     -0.387883       22.1754     0.0624064      -3.33259     -0.779664      0.190929      0.256351      0.285903      0.319864      0.336090      0.351754
  62   7 2673.4054    2.7367  1.3302 13.8489  0.0000       2.16244  0.0102   0.0127   0.0189    0.0304   0.0000      0.228518   442.0437      0.276232       22.0035     -0.152375      -3.72232      -1.07239      0.181467      0.242598      0.267441      0.306709      0.313667      0.326968
  62   8 2873.6981    3.7357  1.2137 14.4532  0.0000       1.73595  0.0095   0.0181   0.0177    0.0358   0.0000      0.250968   442.1449      0.753506       21.8016      0.103207      -3.14436     -0.870992      0.170841      0.229469      0.253005      0.287892      0.294953      0.310665
  62   9 3069.2689    4.4504  1.2686 14.9587 -0.0000       1.08649  0.0099   0.0213   0.0182    0.0327   0.0000      0.228291   441.8488      0.619364       21.3894     -0.121304      -3.17259      -1.40200      0.178779      0.240637      0.264149      0.299007      0.316062      0.328389
  62  10 3260.7210    4.1428  1.7657 14.7601  0.0001       1.30747  0.0120   0.0167   0.0220    0.0226   0.0000      0.148276   441.4630      0.589840       21.5866     -0.164539      -2.93568      -1.71719      0.214454      0.284253      0.318385      0.355650      0.374957      0.385021
  62  11 3449.5713    3.3234  3.0138 14.1321  0.0000      0.794549  0.0166   0.0102   0.0300    0.0157   0.0000     0.0812517   441.6238      0.600985       21.2373     -0.480586      -2.59551      -2.47627      0.288735      0.387222      0.436901      0.483075      0.509942      0.526789
  62  12 3636.3614    2.5855  5.2509 13.5220  0.0004      0.443075  0.0256   0.0061   0.0457    0.0134   0.0000     0.0491953   440.9624      0.532830       22.0559       1.77887      -2.74898     -0.385452      0.430250      0.578364      0.651805      0.721331      0.758237      0.786749
  62  13 3821.3436    1.9909  8.1150 13.2780 -0.0004      0.492297  0.0453   0.0039   0.0719    0.0117   0.0000     0.0497730   442.0556       1.34640       21.0047      0.490964      -1.99682     -0.686770      0.661301      0.891306       1.00669       1.10905       1.17369       1.21359
  63   1 1226.2332    0.0866  0.0470 11.7617  0.0000       17.0659  0.0024   0.0027   0.0046    0.0069   0.0000       74.9180   440.6287    -0.0717431       21.6826     -0.126728      -3.81835   -0.00832776     0.0476664     0.0701348     0.0764573     0.0896672     0.0887822     0.0952589
  63   2 1546.8172    0.2302  0.1865 11.5910  0.0000       29.0498  0.0034   0.0029   0.0070    0.0090   0.0000       3.90358   441.9430     -0.257828       22.0607      0.190835      -3.72223     -0.228470     0.0760627     0.0989712      0.116338      0.123230      0.132651      0.138732
  63   3 1808.0822    0.4636  0.4673 11.5766  0.0000       16.0142  0.0052   0.0035   0.0107    0.0150   0.0000      0.815036   442.1012     -0.130490       21.5682     -0.167321      -3.62815    -0.0269865      0.112185      0.151610      0.166586      0.189170      0.197356      0.200566
  63   4 2046.1712    0.7924  0.8272 11.7618 -0.0000       9.78094  0.0073   0.0045   0.0146    0.0256   0.0000      0.417923   442.3005    -0.0689136       22.1336     -0.349304      -3.80794     -0.632641      0.144098      0.190025      0.213105      0.233554      0.248168      0.259593
  63   5 2271.9867    1.2706  1.1670 12.4695  0.0000       5.36634  0.0098   0.0065   0.0183    0.0337   0.0000      0.328102   442.2909     -0.179392       21.8608     -0.305378      -3.51304     -0.977667      0.171441      0.230437      0.255825      0.289814      0.301734      0.314874
  63   6 2483.3803    1.9435  1.3602 13.2332  0.0000       3.06657  0.0105   0.0090   0.0196    0.0283   0.0000      0.252603   441.9642      0.106857       21.4931      0.917485      -3.41884     -0.665995      0.183606      0.246593      0.272273      0.308366      0.324363      0.335881
  63   7 2688.0454    2.8177  1.2844 13.9470  0.0000       1.78904  0.0099   0.0133   0.0185    0.0321   0.0000      0.239345   442.0809      0.776551       21.5235     -0.178943      -3.11907     -0.538905      0.174654      0.235004      0.260533      0.293222      0.306797      0.322511
  63   8 2889.2797    3.8158  1.1936 14.6530  0.0000       2.06562  0.0095   0.0187   0.0175    0.0336   0.0000      0.254873   441.9983      0.610386       22.6377      0.184848      -3.50891      -1.38900      0.167565      0.226686      0.250363      0.282778      0.294052      0.310537
  63   9 3085.6124    4.4511  1.2894 15.0028  0.0000       1.45502  0.0099   0.0210   0.0182    0.0308   0.0000      0.229248   442.0517      0.431743       22.0127     -0.561699      -2.75966     -0.592639      0.177116      0.235647      0.258848      0.293927      0.306527      0.318603
  63  10 3277.8156    4.1064  1.8862 14.6915  0.0000       1.07777  0.0123   0.0159   0.0226    0.0215   0.0000      0.139998   441.8861       1.07740       20.9047     0.0421927      -2.99480      -1.99545      0.213923      0.290915      0.322684      0.361562      0.378713      0.394953
  63  11 3467.4288    3.2592  3.1495 14.0424  0.0000      0.709332  0.0169   0.0096   0.0308    0.0157   0.0000     0.0754808   442.4632       1.83545       21.5903      0.163211      -1.81914      -2.80337      0.290538      0.394499      0.440118      0.495275      0.517566      0.539886
  63  12 3655.0090    2.5071  5.4339 13.5293  0.0002      0.505299  0.0269   0.0059   0.0474    0.0132   0.0000     0.0498737   442.2417      0.719485       20.9184     -0.303382      -3.05568      -1.25151      0.438499      0.592511      0.665269      0.737694      0.772786      0.804138
  63  13 3840.5030    1.9637  8.5517 13.2465  0.0000      0.499348  0.0479   0.0037   0.0745    0.0115   0.0000     0.0493858   442.4860       1.44325       20.9818     -0.290436      -5.21469      -2.69738      0.679961      0.912735       1.03576       1.13647       1.19814       1.23679
  64   1 1234.5424    0.0970  0.0636 11.7335  0.0000       43.4745  0.0028   0.0026   0.0054    0.0071   0.0000       51.0474   440.6692     -0.271470       22.0219      0.200785      -3.75709     -0.272606     0.0600466     0.0825991     0.0906752      0.100227      0.108063      0.115208
  64   2 1556.4836    0.2333  0.1992 11.5976  0.0000       29.2274  0.0035   0.0028   0.0074    0.0091   0.0000       3.67291   441.9392     -0.191250       22.0089     -0.144041      -3.86983    -0.0751379     0.0790620      0.102114      0.115872      0.131018      0.136926      0.142713
  64   3 1818.5153    0.4763  0.5059 11.5804  0.0000       15.7353  0.0054   0.0035   0.0113    0.0153   0.0000      0.776307   442.0421     0.0892248       22.0909     0.0873935      -3.81362    -0.0796536      0.112670      0.150812      0.170273      0.190060      0.203212      0.212969
  64   4 2057.9615    0.8118  0.8205 11.8295 -0.0003       9.31292  0.0073   0.0046   0.0143    0.0255   0.0000      0.414827   442.5462    -0.0679018       21.8357     -0.230045      -3.69629      0.374360      0.138766      0.187767      0.210013      0.237863      0.247514      0.255111
  64   5 2284.6740    1.3161  1.1812 12.5275  0.0000       4.87078  0.0098   0.0066   0.0183    0.0331   0.0000      0.322870   442.6314     -0.538579       21.1035      0.121746      -3.73871     -0.396046      0.171148      0.229802      0.254456      0.284164      0.299903      0.310848
  64   6 2496.8628    2.0141  1.4033 13.1723  0.0000       3.26404  0.0106   0.0090   0.0191    0.0293   0.0000      0.224563   442.5446     -0.261343       22.3977     -0.250255      -3.58844    -0.0418278      0.183019      0.245470      0.270868      0.306920      0.318869      0.333494
  64   7 2702.6347    2.8617  1.3301 13.9867  0.0000       2.61980  0.0102   0.0132   0.0185    0.0298   0.0000      0.246018   442.4250      0.566095       21.6114     -0.469201      -3.55355      -1.30668      0.175240      0.235718      0.261186      0.294841      0.306941      0.323816
  64   8 2904.7090    3.9133  1.1844 14.6972 -0.0001       1.01134  0.0094   0.0191   0.0173    0.0342   0.0000      0.268741   442.4597      0.669637       22.2186      0.398675      -3.05790     -0.758492      0.165040      0.218891      0.242854      0.275203      0.289987      0.302686
  64   9 3101.7903    4.5064  1.3469 14.8965  0.0000      0.880274  0.0100   0.0204   0.0183    0.0311   0.0000      0.200424   442.1379      0.209691       21.1800     -0.309411      -2.92488      -1.46787      0.174504      0.234354      0.261690      0.292660      0.309105      0.324266
  64  10 3294.7787    4.0526  1.9279 14.7274  0.0000       1.04498  0.0125   0.0155   0.0229    0.0204   0.0000      0.130067   442.1572       1.00723       21.2226     -0.254806      -2.86875      -1.38463      0.213510      0.284339      0.316306      0.356853      0.374470      0.387361
  64  11 3485.2583    3.1762  3.3815 14.0065  0.0000      0.918184  0.0177   0.0090   0.0322    0.0148   0.0000     0.0710957   441.2309       1.42306       22.1980       1.25440      -2.03802      -1.83499      0.298737      0.401582      0.453345      0.499793      0.531900      0.547134
  64  12 3673.4797    2.4455  5.6725 13.5192 -0.0007      0.531382  0.0284   0.0056   0.0497    0.0131   0.0000     0.0517588   442.4909       1.30606       21.6220      -1.54024      -2.24903      -1.32106      0.452023      0.607316      0.687767      0.761233      0.804214      0.831683
  64  13 3859.7770    1.9206  9.1141 13.2327 -0.0003      0.530515  0.0515   0.0036   0.0785    0.0111   0.0000     0.0490573   441.5354      0.768145       21.0745    0.00110946      -1.46078      -2.24141      0.704753      0.953917       1.08231       1.19079       1.25727       1.30014
  65   1 1242.7769    0.0943  0.0614 11.7426  0.0000       36.4533  0.0028   0.0026   0.0053    0.0070   0.0000       54.6511   440.6471     -0.139666       21.9962    -0.0661698      -3.99625    -0.0256575     0.0631546     0.0831528     0.0965943      0.101518      0.110094      0.119517
  65   2 1566.0413    0.2429  0.1969 11.5701 -0.0000       30.6176  0.0033   0.0029   0.0071    0.0093   0.0000       3.42776   441.8553     -0.143878       22.0100     0.0176218      -3.82077     -0.136099     0.0747640     0.0967844      0.112680      0.121548      0.129720      0.135159
  65   3 1828.8443    0.4975  0.4998 11.5765  0.0000       14.8840  0.0053   0.0036   0.0109    0.0158   0.0000      0.738478   441.8350     -0.134264       22.1239     0.0325593      -3.44117      0.157895      0.107843      0.145668      0.165764      0.185714      0.195737      0.198909
  65   4 2069.6628    0.8248  0.8513 11.9311  0.0000       9.54537  0.0076   0.0046   0.0147    0.0244   0.0000      0.420805   442.4266      0.213873       22.1636      0.241507      -3.34222    -0.0550547      0.138592      0.186558      0.209985      0.232057      0.245308      0.256120
  65   5 2297.2211    1.3452  1.1952 12.6120  0.0000       5.02588  0.0099   0.0067   0.0184    0.0320   0.0000      0.322771   442.5140     -0.133458       21.9499     -0.182748      -3.57625    0.00442724      0.167607      0.225888      0.253831      0.284065      0.297758      0.311652
  65   6 2510.1854    2.0592  1.3940 13.2678 -0.0002       2.79790  0.0104   0.0092   0.0194    0.0290   0.0000      0.231415   442.2954      0.743974       21.7105     -0.418567      -3.38280     -0.925998      0.177261      0.238913      0.265973      0.297843      0.309620      0.323614
  65   7 2717.0543    2.9606  1.3176 14.0908 -0.0000       1.94623  0.0101   0.0136   0.0184    0.0291   0.0000      0.236220   442.2845      0.370032       21.5784     -0.111984      -3.43989     -0.438609      0.170027      0.229340      0.256367      0.285745      0.300939      0.311535
  65   8 2920.0786    3.9694  1.1695 14.8707  0.0000       1.74971  0.0094   0.0196   0.0174    0.0324   0.0000      0.266638   442.2501      0.380116       21.7442     -0.266267      -3.47693      -1.30669      0.157566      0.212004      0.237675      0.269164      0.280203      0.292996
  65   9 3117.8872    4.4992  1.3421 15.0380  0.0000       1.55580  0.0099   0.0205   0.0187    0.0282   0.0000      0.219182   442.0710      0.756748       21.6149     -0.921345      -3.33568      -1.19997      0.169268      0.226337      0.250337      0.284007      0.294205      0.304767
  65  10 3311.6210    3.9503  2.0455 14.6974  0.0000       1.00649  0.0129   0.0145   0.0235    0.0188   0.0000      0.129111   442.3510      0.377029       21.4744      0.349612      -1.97674      -1.95922      0.216353      0.293535      0.324653      0.364242      0.380906      0.396161
  65  11 3502.8692    3.1114  3.6826 13.8909  0.0000      0.686881  0.0184   0.0084   0.0336    0.0144   0.0000     0.0619900   442.7947      0.742278       20.8745      0.589217      -3.25833      -2.06301      0.306892      0.411629      0.466167      0.516692      0.547860      0.564769
  65  12 3691.9375    2.4276  6.2194 13.4686  0.0006      0.695549  0.0309   0.0052   0.0531    0.0130   0.0000     0.0506608   442.0176      0.413335       22.1276     -0.303560      -2.70785      -3.15789      0.473313      0.638679      0.721936      0.798441      0.844718      0.879022
  66   1 1250.9395    0.0958  0.0616 11.7591  0.0000       49.3613  0.0027   0.0026   0.0054    0.0070   0.0000       52.0996   440.5959     -0.275415       22.0379      0.157035      -3.81036     -0.227767     0.0550766     0.0728940     0.0889842     0.0869483      0.100395      0.103277
  66   2 1575.4914    0.2490  0.2355 11.5794  0.0000       34.4867  0.0038   0.0028   0.0081    0.0095   0.0000       3.05009   441.8427  -0.000890912       21.9570      0.127906      -3.88916    -0.0765037     0.0805566      0.106525      0.119392      0.132884      0.140544      0.148495
  66   3 1839.0830    0.5061  0.5289 11.5796  0.0000       15.4179  0.0054   0.0035   0.0112    0.0162   0.0000      0.717573   441.9832     -0.119457       22.1255      0.138042      -3.99194     -0.156468      0.109242      0.145026      0.162872      0.182459      0.192929      0.202206
  66   4 2081.2760    0.8577  0.9132 11.8681 -0.0000       8.46404  0.0077   0.0046   0.0155    0.0267   0.0000      0.394911   442.2591      0.132501       22.1086     -0.179892      -3.68373     0.0357947      0.140043      0.187095      0.211850      0.235047      0.243957      0.259060
  66   5 2309.6686    1.3928  1.2660 12.5373  0.0001       5.00382  0.0100   0.0066   0.0186    0.0317   0.0000      0.286766   442.0433      0.346129       22.4059     -0.733377      -3.29137     -0.341091      0.168900      0.224136      0.249300      0.281814      0.295748      0.308141
  66   6 2523.4787    2.1271  1.3961 13.2968 -0.0000       3.15314  0.0103   0.0094   0.0191    0.0292   0.0000      0.232324   442.3417     0.0158487       21.8071     -0.618708      -3.34241     -0.519676      0.173211      0.233351      0.258744      0.295279      0.308427      0.321856
  66   7 2731.4033    3.0100  1.2975 14.1633  0.0000       1.87969  0.0099   0.0139   0.0183    0.0298   0.0000      0.243653   442.3976      0.405513       21.6789    -0.0352288      -3.09841     -0.656784      0.166256      0.222474      0.246782      0.279370      0.293287      0.307270
  66   8 2935.3117    4.0560  1.2265 14.7309  0.0000       1.78612  0.0094   0.0192   0.0173    0.0337   0.0000      0.244071   442.0347      0.680432       21.5301      0.480284      -3.21274     -0.677308      0.160474      0.214987      0.239055      0.268464      0.283415      0.295692
  66   9 3133.8276    4.4805  1.3790 15.0529  0.0000       1.02431  0.0101   0.0200   0.0186    0.0272   0.0000      0.211627   442.6394       1.19468       22.0921     -0.128224      -3.51894      -1.34787      0.169300      0.228662      0.254177      0.287245      0.296626      0.311496
  66  10 3328.3925    3.9243  2.1703 14.5500  0.0000      0.896148  0.0131   0.0137   0.0237    0.0190   0.0000      0.111752   442.3526      0.298047       21.3904      0.271178      -2.11347      -1.34655      0.216311      0.294996      0.328547      0.369009      0.389924      0.400634
  66  11 3520.3984    3.0283  3.7967 13.9200  0.0000      0.696663  0.0190   0.0081   0.0347    0.0142   0.0000     0.0639495   442.1427      0.424700       21.0353      -1.13618      -1.70026      -1.58194      0.310926      0.414427      0.468675      0.518177      0.551897      0.570483
  66  12 3710.0466    2.3530  6.4967 13.4860 -0.0001      0.412635  0.0332   0.0049   0.0556    0.0128   0.0000     0.0526308   441.7067      0.620167       21.6612      0.525086      -2.99993      -2.32169      0.489145      0.660139      0.747281      0.823996      0.871288      0.903030
  67   1 1259.0309    0.0991  0.0781 11.7382  0.0000       12.7556  0.0033   0.0025   0.0062    0.0069   0.0000       41.1721   440.7519     -0.242841       21.9745     0.0738614      -3.64837     0.0687805     0.0723178      0.107440      0.120631      0.137209      0.135210      0.140442
  67   2 1584.8242    0.2586  0.2315 11.5821 -0.0000       31.9782  0.0036   0.0028   0.0078    0.0094   0.0000       2.84844   441.9778     -0.103616       22.0222    -0.0650743      -3.60875      0.106457     0.0745883     0.0973430      0.113831      0.124655      0.136054      0.142418
  67   3 1849.2347    0.5245  0.5596 11.5565  0.0000       15.8269  0.0056   0.0035   0.0114    0.0168   0.0000      0.681676   442.0334     -0.123477       22.4737      0.238135      -3.60903     0.0326448      0.111241      0.148647      0.168099      0.184647      0.196618      0.205455
  67   4 2092.7832    0.8814  0.9053 11.9234  0.0000       8.17536  0.0077   0.0047   0.0151    0.0268   0.0000      0.391172   442.4909    -0.0148075       22.3747    -0.0322119      -3.33334    -0.0223489      0.134735      0.182474      0.204036      0.227801      0.235608      0.252501
  67   5 2321.9772    1.4392  1.2572 12.7331  0.0000       4.91017  0.0100   0.0069   0.0186    0.0295   0.0000      0.295236   442.3009      0.572587       22.4306    -0.0121751      -3.43698     -0.233738      0.163040      0.218958      0.248067      0.275740      0.292737      0.305495
  67   6 2536.6527    2.1821  1.4221 13.3687  0.0000       3.32247  0.0104   0.0095   0.0191    0.0278   0.0000      0.223768   442.3459     0.0722762       22.1217      0.454755      -2.94786      -1.14837      0.170314      0.228806      0.258463      0.290818      0.308437      0.321842
  67   7 2745.6669    3.1001  1.3117 14.1741  0.0000       2.15037  0.0098   0.0141   0.0180    0.0297   0.0000      0.236907   442.3642      0.501435       22.2927     -0.253512      -3.64722     -0.547906      0.161799      0.217193      0.243396      0.274974      0.290513      0.301027
  67   8 2950.4216    4.1558  1.2261 14.8000  0.0000       1.38891  0.0093   0.0195   0.0171    0.0330   0.0000      0.246072   442.1398      0.297188       22.0423     -0.297037      -2.98582      -1.35825      0.155418      0.205307      0.229985      0.259524      0.271667      0.283964
  67   9 3149.6898    4.4728  1.4552 14.9797  0.0000       1.00977  0.0103   0.0192   0.0189    0.0263   0.0000      0.194056   442.1581      0.550933       21.6550      0.125978      -3.64758      -1.47535      0.170706      0.231616      0.254179      0.286492      0.301492      0.315307
  67  10 3345.0222    3.8233  2.2797 14.5082 -0.0001      0.748054  0.0135   0.0129   0.0245    0.0181   0.0000      0.109310   441.9961      0.920350       21.2477    -0.0965579      -2.58236      -1.77868      0.220017      0.297423      0.332140      0.368451      0.392136      0.408375
  67  11 3537.7638    3.0029  4.1263 13.7885  0.0001      0.552683  0.0198   0.0076   0.0363    0.0144   0.0000     0.0560972   442.4616       1.27052       21.9328      0.371442      -3.21085      -1.16078      0.317652      0.426753      0.481462      0.535973      0.566294      0.589064
  67  12 3728.2904    2.2860  6.6938 13.4919 -0.0003      0.522989  0.0348   0.0047   0.0583    0.0127   0.0000     0.0515788   442.2488       1.28043       22.5425     -0.728913      -2.54545      -4.18623      0.499199      0.667986      0.762435      0.838473      0.895281      0.931723
  68   1 1267.0631    0.1042  0.0722 11.7420  0.0000       21.5941  0.0029   0.0026   0.0054    0.0069   0.0000       39.0705   440.7114   -0.00877313       22.0255    -0.0219182      -3.75797      0.278094     0.0614615     0.0822229     0.0915504      0.103252      0.115148      0.119975
  68   2 1594.0471    0.2631  0.2419 11.5773  0.0000       28.2115  0.0037   0.0028   0.0079    0.0095   0.0000       2.67108   441.8691     -0.130844       22.0207    -0.0175410      -4.10331      0.149713     0.0763067     0.0993838      0.113767      0.124976      0.130823      0.135346
  68   3 1859.2923    0.5373  0.5658 11.5979  0.0000       14.6519  0.0056   0.0036   0.0116    0.0169   0.0000      0.649617   441.9710     -0.158449       22.4478     -0.183431      -3.73020    -0.0792285      0.108319      0.146081      0.162214      0.182639      0.194340      0.203100
  68   4 2104.2202    0.9206  0.9261 11.9473  0.0000       8.58350  0.0077   0.0049   0.0152    0.0272   0.0000      0.383510   442.3443      0.150593       22.1403      0.366843      -3.63834     0.0218982      0.133767      0.179871      0.200320      0.227390      0.237817      0.247862
  68   5 2334.1677    1.4768  1.2918 12.6693 -0.0003       4.39602  0.0100   0.0068   0.0184    0.0305   0.0000      0.276318   442.4372      0.500298       22.1232    -0.0636630      -3.45328     -0.458644      0.162669      0.219341      0.242641      0.273142      0.287942      0.301295
  68   6 2549.7066    2.2401  1.4430 13.4163  0.0001       2.80360  0.0104   0.0096   0.0190    0.0273   0.0000      0.221803   442.1877      0.113475       21.9291      0.761817      -3.34029     -0.299305      0.169882      0.226112      0.255365      0.287048      0.302745      0.316071
  68   7 2759.8115    3.1826  1.2839 14.3045  0.0000       1.45715  0.0097   0.0146   0.0178    0.0295   0.0000      0.250742   442.3231      0.434364       22.3366     -0.158405      -3.15927      -1.12925      0.157076      0.211692      0.233680      0.264743      0.275485      0.288566
  68   8 2965.4214    4.2186  1.2236 14.8292  0.0000       1.15871  0.0092   0.0196   0.0171    0.0331   0.0000      0.238400   442.3783      0.710609       22.2673     -0.485566      -3.19080      -1.33595      0.153430      0.204385      0.227964      0.258488      0.272875      0.285014
  68   9 3165.4431    4.4712  1.5236 14.9141  0.0000      0.952923  0.0106   0.0185   0.0192    0.0254   0.0000      0.176786   442.5050      0.769422       21.9140     -0.325731      -3.23750     -0.978338      0.170768      0.230260      0.255298      0.286887      0.302331      0.314971
  68  10 3361.5900    3.7788  2.3781 14.4807  0.0000      0.959292  0.0138   0.0124   0.0250    0.0176   0.0000      0.104405   442.1208       1.07126       22.5919     -0.139833      -2.85934      -2.36787      0.220435      0.297060      0.331330      0.372091      0.394284      0.407659
  68  11 3555.1251    2.9124  4.2464 13.8290 -0.0000      0.550708  0.0206   0.0073   0.0375    0.0138   0.0000     0.0588929   442.2858      0.750926       20.9620      0.137731      -1.65691      -1.11167      0.325148      0.435686      0.491909      0.550478      0.586622      0.605451
  68  12 3746.2924    2.2628  7.2169 13.4720 -0.0002      0.507580  0.0379   0.0044   0.0610    0.0123   0.0000     0.0508132   441.4669      0.706126       20.5282      -1.23090      -2.78409      -1.94255      0.520321      0.700033      0.793807      0.879409      0.930677      0.967246
  69   0  848.2412    0.0257  0.0080 12.1245 -0.0372      -31.7182  0.0043   0.0039   0.0038    0.0063   0.0000       4582.99   436.6254    -0.0223580       21.2260      0.105696      -3.86322     -0.128823     0.0793479      0.123756      0.145680      0.112568      0.176698      0.147882
  69   1 1275.0146    0.1067  0.0841 11.7255 -0.0000       36.3064  0.0030   0.0025   0.0066    0.0069   0.0000       34.4144   440.6426    -0.0773848       21.8520    -0.0232077      -3.91197      0.119826     0.0552746     0.0749845     0.0867280     0.0952476      0.103302      0.105268
  69   2 1603.1688    0.2702  0.2573 11.5849  0.0000       29.6967  0.0039   0.0028   0.0079    0.0096   0.0000       2.47892   441.8733     -0.248576       21.8987      0.115384      -4.12216      0.207142     0.0790553      0.101324      0.118413      0.130626      0.135342      0.139681
  69   3 1869.2683    0.5555  0.5665 11.6190 -0.0000       14.5946  0.0055   0.0036   0.0112    0.0169   0.0000      0.628390   442.0131     -0.133270       22.2633     -0.168151      -4.04238     0.0981829      0.106406      0.140874      0.158530      0.174232      0.184282      0.193252
  69   4 2115.5591    0.9212  0.9606 11.9861  0.0000       8.31449  0.0081   0.0048   0.0154    0.0277   0.0000      0.383243   442.3243     -0.361009       22.1406      0.248070      -3.53364     -0.624429      0.139147      0.185877      0.207639      0.236470      0.246726      0.256653
  69   5 2346.2536    1.5125  1.3122 12.7519  0.0001       4.05934  0.0101   0.0069   0.0186    0.0286   0.0000      0.272563   442.4240     0.0527411       22.3911     -0.299150      -3.55689     -0.307346      0.161150      0.218211      0.242343      0.272126      0.284346      0.297267
  69   6 2562.6913    2.2834  1.4529 13.5305 -0.0004       2.86677  0.0105   0.0097   0.0191    0.0254   0.0000      0.217236   442.2407      0.559079       21.8961     -0.155608      -3.19947     -0.553331      0.166855      0.225841      0.250508      0.283301      0.296861      0.308363
  69   7 2773.8870    3.2299  1.3031 14.3226 -0.0000       2.21849  0.0097   0.0146   0.0177    0.0285   0.0000      0.243659   442.4661      0.691032       21.6550     -0.452519      -3.55183     -0.476471      0.156840      0.208137      0.230691      0.261662      0.272587      0.286310
  69   8 2980.3155    4.2749  1.2446 14.8948  0.0003       1.24766  0.0092   0.0196   0.0174    0.0310   0.0000      0.242483   442.4195      0.800016       21.8118    0.00346833      -3.00367      -1.25373      0.149344      0.198960      0.222273      0.251909      0.263966      0.280317
  69   9 3181.1108    4.4495  1.5678 14.8706 -0.0006       1.20510  0.0106   0.0179   0.0192    0.0243   0.0000      0.167486   442.1526      0.874794       21.5883     -0.374637      -3.07416      -1.24038      0.171268      0.230411      0.257085      0.287871      0.304212      0.316183
  69  10 3378.0630    3.6882  2.5994 14.3689  0.0000      0.990865  0.0143   0.0115   0.0263    0.0168   0.0000     0.0935570   441.9334      0.567413       21.6584     0.0117881      -2.97415      -1.70168      0.225542      0.302275      0.336850      0.378538      0.397961      0.415580
  69  11 3572.3336    2.8292  4.4766 13.8147 -0.0003      0.648353  0.0218   0.0069   0.0392    0.0135   0.0000     0.0599505   442.7201      0.718740       21.5853      -1.05125      -2.47014      -1.31232      0.333527      0.448769      0.506115      0.559706      0.593962      0.619778
  69  12 3764.1300    2.1900  7.4802 13.4735  0.0000      0.369302  0.0402   0.0042   0.0637    0.0120   0.0000     0.0525556   442.6320      0.311609       22.3591     -0.996805      -1.99924      -3.32870      0.533751      0.723425      0.822813      0.912760      0.968518       1.00392
  70   1 1282.9086    0.1056  0.0821 11.7230  0.0000       30.3935  0.0029   0.0024   0.0063    0.0068   0.0000       34.2727   440.6490     -0.196547       21.8190      0.181948      -4.00394      0.114399     0.0546714     0.0773789     0.0868665     0.0967345      0.104616      0.107245
  70   2 1612.1888    0.2800  0.2663 11.5659 -0.0001       27.9655  0.0039   0.0028   0.0079    0.0097   0.0000       2.28581   441.6302     -0.175483       22.0669      0.147860      -3.96879     -0.136582     0.0779260      0.102862      0.116460      0.127941      0.137177      0.143020
  70   3 1879.1551    0.5729  0.6022 11.5920  0.0000       12.3613  0.0057   0.0036   0.0116    0.0178   0.0000      0.581964   442.0501     -0.166732       22.0093     0.0889386      -3.49736     -0.166729      0.107672      0.141397      0.156310      0.176730      0.188770      0.195163
  70   4 2126.7843    0.9489  1.0021 12.0995  0.0000       8.06767  0.0084   0.0049   0.0159    0.0269   0.0000      0.379917   442.4635    -0.0493248       22.2640      0.212721      -3.44121     -0.105124      0.139334      0.189085      0.211096      0.236125      0.246342      0.258563
  70   5 2358.2299    1.5466  1.3543 12.7506  0.0000       4.44268  0.0101   0.0068   0.0186    0.0282   0.0000      0.262509   442.4944    -0.0437252       21.6799      0.204540      -3.59927     -0.138680      0.160317      0.213992      0.241590      0.273013      0.287238      0.298553
  70   6 2575.5826    2.3716  1.4232 13.5317  0.0000       2.47979  0.0101   0.0101   0.0186    0.0273   0.0000      0.218103   442.0758     0.0329316       22.0556     0.0829308      -3.63612     -0.920968      0.160097      0.215918      0.241324      0.272072      0.283129      0.300414
  70   7 2787.8640    3.3346  1.3017 14.3673  0.0000       1.78389  0.0094   0.0149   0.0178    0.0286   0.0000      0.232907   442.6786      0.468171       22.2654     0.0538526      -3.31741     -0.973529      0.149657      0.202556      0.225551      0.254347      0.265762      0.278682
  70   8 2995.1128    4.3002  1.2340 15.0067 -0.0003       1.51551  0.0093   0.0198   0.0171    0.0290   0.0000      0.248853   442.3703      0.411991       22.0644     -0.389118      -3.55085     -0.473773      0.147387      0.197370      0.222322      0.247937      0.264203      0.277924
  70   9 3196.6456    4.4392  1.5701 14.9592 -0.0000       1.00473  0.0106   0.0179   0.0193    0.0235   0.0000      0.171075   442.3128      0.628738       21.3552     -0.224669      -3.12527      -1.00697      0.168669      0.226672      0.254854      0.287514      0.300609      0.312298
  70  10 3394.3771    3.5947  2.7538 14.3585  0.0001       1.00150  0.0148   0.0109   0.0271    0.0158   0.0000     0.0866176   442.4330      0.889304       21.3714    -0.0304339      -2.45610      -1.46182      0.230621      0.311239      0.349066      0.387474      0.410842      0.430408
  70  11 3589.4668    2.7931  4.8555 13.7389  0.0001      0.668253  0.0232   0.0065   0.0415    0.0137   0.0000     0.0572655   441.6106       1.02070       21.4544      0.450878      -2.77144      -2.09833      0.346292      0.466027      0.519086      0.582822      0.619644      0.645358
  70  12 3781.8933    2.1186  7.7904 13.4884  0.0002      0.300104  0.0433   0.0040   0.0672    0.0117   0.0000     0.0548631   442.1793     -0.408456       20.7028      0.989457     -0.922664      -2.35275      0.554021      0.748283      0.850483      0.941366       1.00183       1.04141
  71   1 1290.7416    0.1090  0.0872 11.6930  0.0000       36.2631  0.0030   0.0024   0.0062    0.0069   0.0000       30.3817   440.5448     -0.132507       21.9622    -0.0269295      -4.04030     0.0806952     0.0578618     0.0742907     0.0825924     0.0949698     0.0994122     0.0992400
  71   2 1621.1020    0.2864  0.2763 11.5478  0.0000       26.7526  0.0039   0.0027   0.0080    0.0098   0.0000       2.16420   441.7665    -0.0426482       22.2247      0.173599      -3.78496      0.137627     0.0784705      0.103702      0.119449      0.130092      0.141071      0.148018
  71   3 1888.9775    0.5771  0.6398 11.6166 -0.0002       12.1380  0.0059   0.0036   0.0124    0.0179   0.0000      0.583198   441.9389     -0.511707       22.5369     0.0617988      -3.34745     -0.462762      0.107029      0.143458      0.160981      0.177261      0.190150      0.198572
  71   4 2137.9266    0.9769  1.0109 12.0710  0.0000       7.07415  0.0083   0.0050   0.0159    0.0284   0.0000      0.367564   442.2928     0.0331437       22.4284     -0.398008      -4.00477     -0.271259      0.136762      0.182889      0.205725      0.228349      0.243287      0.255756
  71   5 2370.0950    1.5972  1.3334 12.8808 -0.0000       4.30009  0.0101   0.0071   0.0185    0.0276   0.0000      0.275828   442.4767     0.0228187       21.8149      0.282811      -3.43651     -0.804306      0.155025      0.207739      0.233038      0.260751      0.276110      0.286617
  71   6 2588.3776    2.4102  1.4567 13.5447  0.0001       2.19042  0.0102   0.0101   0.0188    0.0269   0.0000      0.212524   442.4272      0.491257       21.7971     -0.186919      -3.33409     -0.974922      0.158164      0.213475      0.237881      0.269910      0.281415      0.298074
  71   7 2801.7372    3.4118  1.3016 14.3771  0.0000       1.67506  0.0096   0.0150   0.0174    0.0285   0.0000      0.243441   442.6166      0.634490       21.5548     -0.405418      -3.86357     -0.947883      0.147524      0.200228      0.222356      0.252192      0.262380      0.277195
  71   8 3009.7784    4.4138  1.2691 14.8859 -0.0001      0.967101  0.0094   0.0196   0.0169    0.0309   0.0000      0.237220   442.2575      0.517408       21.9553     -0.210679      -3.36559      -1.27987      0.146266      0.194757      0.217479      0.247793      0.256812      0.269761
  71   9 3212.0636    4.3777  1.6581 14.9680 -0.0000      0.835893  0.0111   0.0173   0.0200    0.0221   0.0000      0.162296   442.3173      0.255050       21.9227     -0.329253      -3.42554      -1.34567      0.171002      0.230625      0.256250      0.290691      0.304391      0.316031
  71  10 3410.5952    3.5470  2.8722 14.2569  0.0000      0.766937  0.0152   0.0104   0.0273    0.0158   0.0000     0.0833516   442.1546      0.847728       21.4172      0.133352      -2.03520      -1.57153      0.232457      0.314416      0.354076      0.395487      0.417581      0.434720
  71  11 3606.4175    2.7356  5.0943 13.7047  0.0005      0.425954  0.0245   0.0062   0.0434    0.0135   0.0000     0.0546332   442.5558       1.43651       21.7594     -0.109744      -2.80809      -1.97119      0.355010      0.481977      0.540609      0.598589      0.639241      0.664312
  71  12 3799.7192    2.0763  8.0277 13.4554  0.0004      0.500886  0.0448   0.0039   0.0693    0.0116   0.0000     0.0532286   442.7542     -0.319265       20.5850    -0.0884552      -3.89895      -4.49156      0.567990      0.770384      0.873441      0.968491       1.02781       1.07136
  72   1 1298.5083    0.1148  0.0819 11.7049 -0.0002       31.8811  0.0026   0.0024   0.0058    0.0068   0.0000       29.4986   440.5959    -0.0749864       22.0911     0.0542467      -3.96129      0.250114     0.0491035     0.0623258     0.0762065     0.0826866     0.0877227     0.0918887
  72   2 1629.9233    0.2967  0.2949 11.5690  0.0000       27.1036  0.0040   0.0028   0.0084    0.0099   0.0000       2.00785   441.8392     -0.211099       22.3713    -0.0689019      -4.01854    -0.0154414     0.0789929      0.102700      0.118958      0.130473      0.140324      0.145743
  72   3 1898.7205    0.5880  0.6459 11.6563  0.0000       13.0135  0.0059   0.0036   0.0123    0.0177   0.0000      0.584938   441.7688     -0.206999       22.0421      0.160584      -3.97086     -0.109245      0.104920      0.140881      0.158133      0.177633      0.187459      0.198716
  72   4 2148.9777    1.0015  1.0324 12.0785  0.0000       7.46097  0.0084   0.0050   0.0159    0.0291   0.0000      0.364843   442.4211     0.0437116       22.4406    -0.0515792      -3.67715    -0.0233900      0.135240      0.183076      0.202415      0.227486      0.241156      0.254234
  72   5 2381.8658    1.6270  1.4112 12.8498  0.0000       4.18946  0.0102   0.0069   0.0191    0.0265   0.0000      0.251336   442.5333      0.321225       22.5373      0.369461      -3.70709     -0.602066      0.156224      0.211272      0.233669      0.261969      0.276223      0.287925
  72   6 2601.1211    2.4535  1.4503 13.6843  0.0000       2.53976  0.0103   0.0102   0.0187    0.0254   0.0000      0.220546   442.4430      0.194975       21.9261     -0.124165      -3.35372      -1.22257      0.156722      0.211209      0.235940      0.265276      0.280731      0.291294
  72   7 2815.5071    3.4720  1.3013 14.4455 -0.0000       1.87340  0.0094   0.0152   0.0174    0.0285   0.0000      0.235748   442.5667      0.813482       22.2016     -0.423314      -3.03541     -0.613810      0.146540      0.196614      0.222017      0.246965      0.262949      0.273702
  72   8 3024.3709    4.4529  1.2941 14.9401  0.0001       1.43587  0.0093   0.0196   0.0173    0.0300   0.0000      0.230155   442.3909      0.343855       22.0784      0.326559      -3.41502     -0.735607      0.142610      0.193137      0.213398      0.242467      0.253624      0.265925
  72   9 3227.4024    4.3253  1.7326 14.8961  0.0000      0.948931  0.0112   0.0164   0.0202    0.0211   0.0000      0.156525   442.5153      0.441156       22.1984     -0.779156      -2.23894      -1.79131      0.170773      0.232681      0.258144      0.292140      0.306018      0.320588
  72  10 3426.7585    3.4922  3.0347 14.2237  0.0000      0.735884  0.0155   0.0099   0.0283    0.0155   0.0000     0.0774955   442.6828       1.02543       21.8455      0.456352      -2.70736     -0.929320      0.236283      0.318943      0.359302      0.401652      0.427020      0.440739
  72  11 3623.3719    2.6552  5.3021 13.7461 -0.0001      0.541311  0.0261   0.0059   0.0452    0.0133   0.0000     0.0550053   442.6217     -0.127938       22.3685     0.0964230      -3.34871     -0.980783      0.367904      0.495229      0.560056      0.627631      0.661450      0.687727
  72  12 3817.4307    1.9971  8.1757 13.4518  0.0000      0.720853  0.0466   0.0038   0.0718    0.0115   0.0000     0.0563794   440.9062       1.00648       21.4175     -0.679721      -1.52976      -2.12984      0.573965      0.774821      0.882631      0.975856       1.03214       1.07502
  73   1 1306.2156    0.1151  0.0814 11.7027 -0.0004       33.1680  0.0026   0.0024   0.0055    0.0068   0.0000       29.1317   440.5866     -0.222523       22.0101      0.240765      -3.84186     -0.153015     0.0493965     0.0648389     0.0726808     0.0805901     0.0850554     0.0914895
  73   2 1638.6397    0.3054  0.2953 11.5717 -0.0000       25.4966  0.0039   0.0028   0.0083    0.0099   0.0000       1.91100   441.5923     -0.286740       22.0328      0.289622      -4.02043      0.237567     0.0747621     0.0968421      0.109522      0.124321      0.127120      0.134916
  73   3 1908.3983    0.6046  0.6945 11.6263 -0.0000       12.2716  0.0062   0.0036   0.0127    0.0191   0.0000      0.541826   441.8758     -0.253660       22.3398    0.00690159      -3.95303     0.0142400      0.108620      0.147215      0.165719      0.186943      0.196106      0.208210
  73   4 2159.9372    1.0213  1.0580 12.2326  0.0000       7.56175  0.0085   0.0051   0.0164    0.0271   0.0000      0.376445   442.2452      0.191104       22.0791     -0.333706      -3.87205     -0.447190      0.134397      0.180898      0.203731      0.228306      0.241491      0.254121
  73   5 2393.5293    1.6751  1.4352 12.8783  0.0000       3.81018  0.0102   0.0070   0.0189    0.0260   0.0000      0.242639   442.3530      0.156551       22.1511     0.0796072      -3.53734     -0.413333      0.152895      0.205648      0.230336      0.257062      0.271266      0.284756
  73   6 2613.7725    2.5131  1.4960 13.6165  0.0000       2.42217  0.0102   0.0102   0.0187    0.0260   0.0000      0.202003   442.7043      0.122489       21.8964     0.0269962      -3.38283     -0.193022      0.155336      0.206701      0.232237      0.262355      0.275724      0.290051
  73   7 2829.2103    3.5707  1.3228 14.4433  0.0000       2.07714  0.0094   0.0153   0.0174    0.0286   0.0000      0.229322   442.3735      0.322310       22.0090     -0.210395      -3.60449      -1.06906      0.142868      0.190310      0.215504      0.239949      0.252852      0.264493
  73   8 3038.8462    4.4111  1.3418 14.9896 -0.0000       1.56987  0.0094   0.0189   0.0175    0.0269   0.0000      0.231319   442.5889       1.06016       22.1354     -0.232966      -3.15203     -0.980855      0.145014      0.194298      0.216807      0.244409      0.258059      0.268729
  73   9 3242.6241    4.3202  1.8287 14.7951 -0.0000      0.528339  0.0114   0.0157   0.0205    0.0207   0.0000      0.146095   442.1051       1.09232       21.8443     -0.273565      -3.22120      -1.04325      0.170792      0.230171      0.257774      0.288901      0.303766      0.319343
  73  10 3442.7883    3.4072  3.1664 14.2082  0.0000      0.571369  0.0160   0.0094   0.0293    0.0150   0.0000     0.0722794   442.4295       1.03884       22.2910     -0.586655      -2.60078      -1.13911      0.237884      0.319632      0.361659      0.404308      0.427746      0.449502
  73  11 3640.1680    2.5967  5.5056 13.7369 -0.0006      0.573568  0.0271   0.0057   0.0474    0.0132   0.0000     0.0551113   442.3385      0.502082       21.3723      -1.73901      -2.28464     -0.843974      0.374287      0.505078      0.572199      0.636167      0.677622      0.705023
  74   1 1313.8525    0.1194  0.0926 11.7113  0.0000       41.6084  0.0029   0.0024   0.0058    0.0069   0.0000       24.4013   440.6197    -0.0820155       22.0067     0.0629754      -4.00876   -0.00856068     0.0525755     0.0696977     0.0845428     0.0920891     0.0991765      0.102047
  74   2 1647.2572    0.3175  0.3008 11.5787  0.0000       24.7873  0.0038   0.0028   0.0083    0.0101   0.0000       1.80208   441.6537     -0.123411       22.0234    -0.0907670      -3.87723     -0.189357     0.0735076     0.0967240      0.111694      0.121924      0.129130      0.135279
  74   3 1918.0034    0.6167  0.6873 11.6857  0.0000       12.2271  0.0062   0.0036   0.0124    0.0189   0.0000      0.542772   442.0260     -0.192810       21.9445     -0.138291      -4.03994     0.0187650      0.105403      0.140428      0.158266      0.175838      0.188090      0.198077
  74   4 2170.7836    1.0554  1.1212 12.2326  0.0000       6.63573  0.0090   0.0051   0.0170    0.0286   0.0000      0.365212   442.4205     0.0299618       22.0195      0.122327      -3.70975     -0.115357      0.135404      0.184554      0.204423      0.231940      0.244889      0.256033
  74   5 2405.0863    1.7115  1.4728 12.9212  0.0000       3.68889  0.0105   0.0070   0.0189    0.0257   0.0000      0.237541   442.3632      0.126839       22.4152     -0.101648      -3.48302     -0.294177      0.155013      0.210012      0.232191      0.264434      0.277417      0.291692
  74   6 2626.3336    2.5920  1.4514 13.7716  0.0000       2.09877  0.0101   0.0106   0.0184    0.0260   0.0000      0.211464   442.6291      0.262319       22.0884      0.161341      -3.60328      -1.25162      0.150884      0.205211      0.226455      0.256724      0.270252      0.284868
  74   7 2842.8040    3.6475  1.3224 14.4584  0.0000       2.17278  0.0094   0.0155   0.0170    0.0291   0.0000      0.228158   442.6976      0.482085       21.8474      0.264266      -3.71293     -0.614337      0.142020      0.191197      0.212780      0.237693      0.251176      0.261703
  74   8 3053.2036    4.5110  1.3269 15.0140  0.0000       1.15314  0.0094   0.0193   0.0172    0.0278   0.0000      0.225167   442.4697      0.685873       22.0327     -0.506920      -3.24940     -0.937698      0.141261      0.190038      0.211194      0.239124      0.251285      0.262627
  74   9 3257.8277    4.2504  1.8632 14.8253  0.0000      0.856445  0.0116   0.0152   0.0208    0.0202   0.0000      0.144001   442.3581      0.705548       21.3368     -0.154351      -3.04544      -1.53537      0.170274      0.229837      0.257089      0.287051      0.303415      0.319793
  74  10 3458.7405    3.3605  3.3618 14.1401  0.0001      0.588391  0.0166   0.0089   0.0301    0.0147   0.0000     0.0711622   443.0432       1.24683       21.7098     -0.238981      -2.94493      -1.39361      0.240898      0.327907      0.364885      0.408865      0.436875      0.455615
  74  11 3656.8577    2.5798  6.0623 13.6900  0.0013      0.484815  0.0302   0.0052   0.0506    0.0130   0.0000     0.0537893   442.8166       1.16226       22.7408      0.462287      -3.25731      -2.14143      0.395363      0.531061      0.601907      0.666970      0.707768      0.738996
  75   1 1321.4362    0.1255  0.0984 11.6918  0.0000       49.2150  0.0028   0.0024   0.0059    0.0070   0.0000       21.8129   440.4866     -0.208496       21.7674     0.0596901      -4.07406      0.160839     0.0518424     0.0683217     0.0804710     0.0887271     0.0952729     0.0973644
  75   2 1655.7896    0.3204  0.3243 11.5513  0.0000       25.6559  0.0041   0.0028   0.0086    0.0103   0.0000       1.69719   441.7106     -0.293543       22.1326     -0.120647      -3.94529    -0.0686534     0.0743054     0.0988930      0.111832      0.126217      0.130810      0.140235
  75   3 1927.5379    0.6316  0.6973 11.6845 -0.0000       12.0529  0.0062   0.0036   0.0125    0.0192   0.0000      0.540687   441.9286    -0.0882271       21.9672      0.369615      -4.16621     -0.278097      0.103589      0.140758      0.159760      0.178112      0.188655      0.197075
  75   4 2181.5592    1.0893  1.1345 12.2803  0.0000       6.43398  0.0089   0.0052   0.0170    0.0288   0.0000      0.355427   442.4758    -0.0669828       22.0445     -0.347886      -3.59525     -0.123999      0.133333      0.179160      0.202130      0.226220      0.239515      0.254179
  75   5 2416.5742    1.7561  1.4867 13.0015  0.0000       4.10562  0.0104   0.0072   0.0191    0.0249   0.0000      0.234539   442.0883    -0.0649270       22.2387     -0.571321      -3.37617     -0.317909      0.153623      0.203508      0.227565      0.254808      0.270588      0.285281
  75   6 2638.8413    2.6526  1.4564 13.8304  0.0000       2.32069  0.0100   0.0108   0.0185    0.0250   0.0000      0.213039   442.6626      0.594169       22.1038     -0.540180      -3.53603     -0.490142      0.144935      0.196059      0.217994      0.246653      0.261549      0.273730
  75   7 2856.3125    3.7440  1.3156 14.5061 -0.0000       1.92017  0.0092   0.0159   0.0169    0.0291   0.0000      0.226312   442.3671      0.548817       21.9510     -0.277478      -3.48664      -1.35772      0.136561      0.183400      0.204190      0.229792      0.240839      0.254624
  75   8 3067.4729    4.4884  1.3591 15.0873  0.0000       1.16572  0.0095   0.0191   0.0177    0.0257   0.0000      0.222430   442.7124      0.383009       21.7100    -0.0409513      -3.43851     -0.862060      0.140161      0.189157      0.208790      0.235806      0.249567      0.263776
  75   9 3272.8787    4.2016  1.9739 14.7957  0.0000      0.884895  0.0118   0.0145   0.0215    0.0188   0.0000      0.132993   442.7153      0.628204       21.9403     -0.398569      -3.17247      -1.00895      0.172811      0.233473      0.260516      0.291555      0.307371      0.325099
  75  10 3474.6426    3.2944  3.5854 14.0629  0.0000      0.535342  0.0173   0.0084   0.0316    0.0144   0.0000     0.0680593   442.8522      0.702532       22.0815      0.961466      -3.06257      -1.60577      0.249304      0.336163      0.378750      0.423242      0.447356      0.468457
  75  11 3673.4422    2.4938  6.1901 13.6929 -0.0011      0.459181  0.0317   0.0050   0.0522    0.0128   0.0000     0.0559747   442.1954       1.04527       22.8387      0.140339      -3.56615      -2.22376      0.403833      0.548464      0.616694      0.687127      0.727817      0.759730
  76   1 1328.9638    0.1231  0.1020 11.6906  0.0000       52.8411  0.0030   0.0023   0.0063    0.0069   0.0000       21.4992   440.4445     -0.207722       21.9429      0.303146      -4.24296      0.168128     0.0518805     0.0680309     0.0754167     0.0824378     0.0895078     0.0947204
  76   2 1664.2208    0.3266  0.3558 11.5651  0.0000       24.6671  0.0044   0.0027   0.0091    0.0105   0.0000       1.58993   441.4862    -0.0431922       22.1257    -0.0263519      -4.13757     -0.175746     0.0789505      0.103544      0.121053      0.136176      0.142717      0.151301
  76   3 1936.9991    0.6510  0.7330 11.7006  0.0000       12.3840  0.0064   0.0037   0.0128    0.0198   0.0000      0.522618   441.8977     -0.186224       22.2775    -0.0734001      -3.91720     -0.591739      0.104216      0.142264      0.157972      0.180925      0.191712      0.197502
  76   4 2192.2253    1.1093  1.1565 12.3113  0.0000       5.71270  0.0090   0.0053   0.0171    0.0293   0.0000      0.350561   442.0832      0.220599       22.1960     -0.121342      -4.11863      0.230837      0.133446      0.177971      0.197941      0.225329      0.238739      0.249688
  76   5 2427.9411    1.7868  1.5000 13.0115 -0.0000       3.70169  0.0103   0.0072   0.0191    0.0253   0.0000      0.226892   442.5105      0.333278       22.3993      0.105484      -3.66177     -0.322705      0.149848      0.201133      0.225081      0.252321      0.264457      0.278331
  76   6 2651.2521    2.6843  1.4517 13.9863  0.0000       2.20871  0.0101   0.0110   0.0184    0.0237   0.0000      0.227899   442.6452      0.377715       22.0336     0.0381262      -3.50224     -0.507322      0.145692      0.197334      0.220523      0.250016      0.264030      0.277785
  76   7 2869.6984    3.7981  1.3016 14.6561 -0.0001       1.43667  0.0091   0.0163   0.0170    0.0277   0.0000      0.231511   442.6876      0.461483       21.9927     -0.369982      -3.34663     -0.930037      0.133862      0.179375      0.199904      0.226037      0.238815      0.250972
  76   8 3081.6773    4.5397  1.4149 14.9708 -0.0002       1.22660  0.0094   0.0186   0.0177    0.0260   0.0000      0.194106   442.4028      0.697394       22.3913    -0.0629871      -3.49891      -1.05308      0.139886      0.186866      0.210884      0.236958      0.247564      0.259671
  76   9 3287.8661    4.1109  2.0557 14.8075  0.0001       1.10881  0.0121   0.0140   0.0221    0.0179   0.0000      0.129570   443.1004      0.898842       22.0219     -0.212867      -3.59612      -1.70793      0.174178      0.234948      0.263555      0.297977      0.314110      0.329906
  76  10 3490.4164    3.2093  3.7095 14.0828  0.0000      0.569312  0.0179   0.0081   0.0327    0.0142   0.0000     0.0706977   443.4512      0.515688       22.1262      0.217991      -1.97875      -2.48658      0.252351      0.340637      0.383205      0.428150      0.454987      0.476593
  76  11 3689.9527    2.4605  6.6290 13.6800  0.0007      0.407961  0.0342   0.0047   0.0555    0.0126   0.0000     0.0556851   442.6204       1.32630       21.0142      0.276870      -3.40448      -2.75670      0.422543      0.569662      0.648045      0.715533      0.760102      0.795179
  77   1 1336.4176    0.1303  0.1079 11.6753  0.0000       36.6906  0.0029   0.0023   0.0064    0.0068   0.0000       18.7817   440.5892    -0.0635536       21.9912      0.105563      -3.88828     0.0141765     0.0508303     0.0657896     0.0772460     0.0841128     0.0922838     0.0939110
  77   2 1672.5716    0.3395  0.3537 11.5606  0.0000       22.6254  0.0042   0.0028   0.0090    0.0108   0.0000       1.48205   441.4357     -0.159321       22.3193    -0.0485989      -4.21667      0.198409     0.0750587      0.102126      0.116594      0.128726      0.137353      0.144754
  77   3 1946.4091    0.6637  0.7329 11.7554  0.0000       12.1505  0.0064   0.0037   0.0126    0.0196   0.0000      0.521157   441.9807     -0.193078       21.9101    -0.0979886      -3.68127     -0.112839      0.103163      0.136574      0.154835      0.175820      0.183840      0.195342
  77   4 2202.8128    1.1380  1.1815 12.2794  0.0000       5.60587  0.0091   0.0053   0.0171    0.0307   0.0000      0.340849   442.3562     0.0860477       22.2046      0.147217      -3.75227     -0.282878      0.131134      0.178757      0.199531      0.223800      0.237675      0.247227
  77   5 2439.2316    1.8319  1.5412 13.1106 -0.0000       3.55715  0.0106   0.0072   0.0192    0.0233   0.0000      0.222645   442.3304      0.666995       22.0082      0.123450      -3.28904     -0.119419      0.149829      0.203299      0.228235      0.253726      0.270943      0.283303
  77   6 2663.6033    2.7211  1.4780 13.9242  0.0000       2.49703  0.0100   0.0109   0.0185    0.0243   0.0000      0.221687   442.6552      0.400884       22.4718     -0.474816      -3.34127     -0.304537      0.142757      0.192361      0.216113      0.244121      0.256886      0.272574
  77   7 2883.0316    3.8812  1.3111 14.6059  0.0001       1.12871  0.0091   0.0163   0.0168    0.0284   0.0000      0.228599   442.7854      0.275768       21.9630     -0.225273      -3.22400      -1.06845      0.131519      0.177883      0.198060      0.224356      0.235222      0.249275
  77   8 3095.7797    4.5542  1.4132 15.0478 -0.0004       1.34973  0.0096   0.0185   0.0174    0.0248   0.0000      0.200454   442.5590      0.526842       22.3724     -0.363532      -3.42340     -0.904217      0.138255      0.184315      0.208545      0.234769      0.249490      0.257679
  77   9 3302.7279    4.0853  2.2204 14.6428  0.0001      0.773127  0.0125   0.0131   0.0226    0.0177   0.0000      0.112218   442.6979      0.963975       22.0082      0.730636      -2.86892      -1.63596      0.177886      0.238873      0.270930      0.302125      0.322396      0.334715
  77  10 3506.1331    3.1401  3.8565 14.0744 -0.0000      0.750014  0.0187   0.0078   0.0335    0.0139   0.0000     0.0680142   442.6249      0.728448       22.2072     -0.325070      -3.06718      -2.55879      0.257863      0.347763      0.391904      0.439455      0.470571      0.491078
  77  11 3706.3651    2.3659  6.6488 13.7092 -0.0004      0.436799  0.0353   0.0046   0.0570    0.0122   0.0000     0.0603770   443.4155       1.42543       22.7574      -1.46812      -3.59486      -2.04313      0.425834      0.572281      0.652456      0.722657      0.774235      0.802605
  78   1 1343.8223    0.1303  0.1102 11.6723  0.0003       30.2060  0.0029   0.0023   0.0065    0.0067   0.0000       18.2989   440.5368     0.0772960       21.9752     -0.169382      -4.04536      0.179026     0.0499603     0.0662567     0.0721367     0.0813538     0.0890402     0.0930183
  78   2 1680.8229    0.3466  0.3636 11.5568  0.0000       24.8957  0.0042   0.0028   0.0090    0.0108   0.0000       1.43484   441.3910     -0.155347       22.2396      0.118196      -4.18761    -0.0184044     0.0760566      0.100121      0.114178      0.125288      0.133455      0.138147
  78   3 1955.7372    0.6853  0.7764 11.6842  0.0000       11.6255  0.0065   0.0037   0.0130    0.0213   0.0000      0.488878   441.9508     -0.113103       22.1105    -0.0495927      -3.78458     -0.317348      0.104631      0.139907      0.157058      0.177073      0.188733      0.196064
  78   4 2213.3075    1.1496  1.2174 12.4112  0.0000       5.50323  0.0094   0.0053   0.0176    0.0272   0.0000      0.347167   442.5860     -0.263984       22.0932    -0.0207486      -4.09374     -0.788687      0.133515      0.178384      0.201167      0.222873      0.238522      0.249016
  78   5 2450.4223    1.8811  1.4990 13.1531  0.0000       3.29371  0.0103   0.0075   0.0189    0.0242   0.0000      0.227971   442.3732    -0.0449453       21.7673     0.0764910      -3.14942      0.230195      0.144078      0.195061      0.219696      0.248550      0.259354      0.274593
  78   6 2675.8832    2.8220  1.4861 13.9433  0.0000       2.34510  0.0101   0.0111   0.0179    0.0242   0.0000      0.208544   442.3070      0.109502       22.3752      0.516358      -3.49645     -0.850418      0.141400      0.189290      0.212059      0.237774      0.252670      0.264816
  78   7 2896.2779    3.9512  1.3580 14.5890  0.0000       1.68340  0.0092   0.0161   0.0169    0.0276   0.0000      0.223739   442.4037      0.605113       21.9650      0.158490      -3.06583     -0.868155      0.130250      0.175387      0.196864      0.222855      0.235666      0.247231
  78   8 3109.7342    4.5649  1.4773 15.0475 -0.0004      0.828341  0.0098   0.0181   0.0179    0.0235   0.0000      0.191784   442.9326      0.782320       21.9821     -0.164983      -3.91557      -1.42099      0.140302      0.189080      0.209769      0.236752      0.253297      0.263549
  78   9 3317.5303    3.9967  2.2820 14.6525  0.0000      0.969738  0.0128   0.0126   0.0230    0.0170   0.0000      0.110606   442.5278      0.923992       21.4455     -0.283178      -2.61740      -1.57432      0.177392      0.240890      0.271528      0.302753      0.319203      0.336711
  78  10 3521.6790    3.0976  4.2166 13.9985  0.0000      0.554170  0.0198   0.0073   0.0358    0.0139   0.0000     0.0626494   442.6902      0.503834       21.6051      0.541959      -2.42822      -2.22558      0.268152      0.361959      0.408940      0.456497      0.486805      0.506418
  78  11 3722.8337    2.3310  7.0733 13.7129 -0.0005      0.602939  0.0382   0.0044   0.0598    0.0119   0.0000     0.0585078   443.4457       1.00818       21.9777     -0.135831      -4.18486      -2.79386      0.444332      0.605329      0.687563      0.759863      0.807049      0.847444
  79   1 1351.1736    0.1373  0.1123 11.6830 -0.0002       42.2127  0.0029   0.0023   0.0060    0.0068   0.0000       16.5130   440.4802     -0.250841       21.9853    0.00888309      -4.05189     -0.233393     0.0493940     0.0604703     0.0748992     0.0789995     0.0889362     0.0881422
  79   2 1688.9878    0.3591  0.3791 11.5777  0.0000       21.7979  0.0043   0.0028   0.0090    0.0109   0.0000       1.33347   441.3203     -0.134377       22.0136      0.109664      -4.01070    -0.0775832     0.0739682     0.0992394      0.113316      0.126740      0.132544      0.140759
  79   3 1965.0162    0.6946  0.8152 11.7311 -0.0001       11.2313  0.0067   0.0037   0.0136    0.0214   0.0000      0.480240   441.9514      0.161095       21.9298      0.336293      -4.00129    -0.0876742      0.104672      0.141031      0.158993      0.179887      0.191056      0.200641
  79   4 2223.7270    1.1813  1.2245 12.4359  0.0000       6.07049  0.0093   0.0053   0.0174    0.0274   0.0000      0.335817   442.3629      0.114961       22.2472     -0.164099      -3.56376      0.246307      0.129966      0.172797      0.194488      0.218141      0.229209      0.243281
  79   5 2461.5536    1.9390  1.5498 13.2286  0.0000       3.60083  0.0104   0.0075   0.0191    0.0228   0.0000      0.220611   442.2002      0.207231       22.0461     -0.107620      -3.53813     -0.477180      0.144898      0.193984      0.219686      0.245968      0.259287      0.272636
  79   6 2688.0885    2.8468  1.5066 14.0108  0.0000       2.21794  0.0100   0.0111   0.0182    0.0232   0.0000      0.207445   442.7121      0.108931       22.2079     0.0638358      -3.51327     -0.608754      0.139356      0.188729      0.211057      0.237272      0.252111      0.264909
  79   7 2909.4323    3.9962  1.2972 14.7890 -0.0000       1.64808  0.0090   0.0168   0.0167    0.0275   0.0000      0.241308   442.6253      0.705018       22.1014      0.163095      -3.31823     -0.841492      0.127414      0.173480      0.192916      0.220162      0.234029      0.245327
  79   8 3123.6431    4.5911  1.5141 15.0333  0.0000       1.01256  0.0100   0.0177   0.0178    0.0232   0.0000      0.192801   442.5838      0.264932       22.0767     -0.217354      -3.62352      -1.15712      0.137890      0.186150      0.209098      0.234784      0.249796      0.261142
  79   9 3332.2093    3.9742  2.4392 14.5451 -0.0000      0.650665  0.0130   0.0119   0.0237    0.0168   0.0000      0.103402   442.9442      0.825338       21.4475     -0.131127      -3.19143      -1.04873      0.178877      0.244893      0.274267      0.308664      0.326140      0.341446
  79  10 3537.1825    3.0221  4.4282 14.0260 -0.0004      0.393031  0.0211   0.0070   0.0376    0.0136   0.0000     0.0624336   442.5539       1.33236       22.2532     -0.395296      -2.37572      -1.06389      0.277237      0.375728      0.424231      0.471769      0.504364      0.526826
  79  11 3739.0266    2.2825  7.2706 13.7267  0.0008      0.489899  0.0395   0.0043   0.0614    0.0116   0.0000     0.0577593   442.6346      0.804623       23.1652    -0.0160898      -3.12311      -2.67828      0.449491      0.608275      0.693322      0.767937      0.822507      0.853979
  80   1 1358.4685    0.1409  0.1246 11.6663  0.0000       29.8454  0.0031   0.0023   0.0063    0.0068   0.0000       14.0423   440.3760     -0.128728       22.0811     0.0659707      -4.05025    -0.0838827     0.0515103     0.0660802     0.0803136     0.0847161     0.0923919     0.0972418
  80   2 1697.0809    0.3658  0.3951 11.5730  0.0000       20.5833  0.0044   0.0028   0.0092    0.0112   0.0000       1.26899   441.2685     -0.280165       22.1051    -0.0401972      -3.49939     0.0158989     0.0745750      0.100803      0.116439      0.128577      0.138787      0.146629
  80   3 1974.2443    0.7109  0.8104 11.8198  0.0000       11.3988  0.0067   0.0038   0.0135    0.0205   0.0000      0.481826   442.1446     -0.240970       22.1024      0.204100      -4.17958      0.155048      0.101566      0.137618      0.153280      0.172170      0.184028      0.193588
  80   4 2234.0643    1.2095  1.2585 12.4999  0.0000       6.01657  0.0095   0.0054   0.0176    0.0268   0.0000      0.328526   442.5378      0.359074       22.3165      0.201447      -4.13038     -0.312636      0.130640      0.177817      0.198517      0.224684      0.238072      0.249232
  80   5 2472.5874    1.9704  1.5415 13.2808  0.0000       3.22871  0.0103   0.0077   0.0190    0.0232   0.0000      0.220469   442.5587      0.156905       22.2930     -0.130388      -3.69671     -0.887935      0.142050      0.192646      0.215739      0.241450      0.255438      0.268198
  80   6 2700.2202    2.9238  1.4951 13.9776  0.0002       2.19610  0.0098   0.0113   0.0179    0.0244   0.0000      0.198308   442.5031      0.326931       22.0019      0.134018      -3.49564     -0.693401      0.135362      0.183420      0.205082      0.229408      0.245375      0.255938
  80   7 2922.5076    4.0459  1.3458 14.8457  0.0000       1.89505  0.0092   0.0166   0.0169    0.0251   0.0000      0.229712   442.6381      0.433344       22.2491      0.106369      -3.13280     -0.550643      0.126888      0.171966      0.191301      0.219487      0.229625      0.241810
  80   8 3137.4596    4.5676  1.5195 15.0589  0.0000       1.09313  0.0099   0.0176   0.0179    0.0228   0.0000      0.189464   442.5294      0.916845       22.0803     -0.501949      -3.55754      -1.11901      0.134696      0.182554      0.205490      0.229636      0.239802      0.253930
  80   9 3346.8732    3.8998  2.5459 14.4990  0.0000      0.758670  0.0133   0.0113   0.0243    0.0165   0.0000     0.0963759   442.6433       1.15357       21.8634     -0.252989      -3.44027      -1.19729      0.180586      0.246087      0.277194      0.310866      0.328657      0.342405
  80  10 3552.6535    2.9564  4.5042 14.0156 -0.0001      0.641365  0.0217   0.0068   0.0382    0.0135   0.0000     0.0667540   443.2249      0.361495       21.8343     -0.403252      -2.66954      -2.13624      0.280437      0.378041      0.426645      0.477820      0.510650      0.529481
  80  11 3755.0651    2.2272  7.6286 13.7172  0.0007      0.286220  0.0428   0.0041   0.0649    0.0113   0.0000     0.0605398   441.9752     -0.405984       21.9109       1.01179      -3.01221      -2.57326      0.473966      0.647264      0.728877      0.810689      0.864035      0.903174
  81   0  916.6805    0.0246  0.0079 12.0322  0.0299      -1174.06  0.0034   0.0037   0.0032    0.0073   0.0000       3882.47   436.9112     -0.181828       21.9160      0.189669      -4.01817    -0.0790932     0.0540246     0.0696529     0.0990540      0.117678     0.0945261      0.108932
  81   1 1365.7072    0.1450  0.1268 11.6656  0.0003       31.7028  0.0031   0.0023   0.0062    0.0068   0.0000       13.7696   440.4455     0.0468713       22.0334     0.0418664      -3.86004     0.0988950     0.0524898     0.0693454     0.0819386     0.0875138     0.0938703     0.0974805
  81   2 1705.0839    0.3724  0.4031 11.5650  0.0000       22.6448  0.0044   0.0028   0.0094    0.0112   0.0000       1.23785   441.3495     -0.156221       22.3463      0.103744      -4.00910     -0.162022     0.0738499     0.0971461      0.110942      0.125124      0.132782      0.139040
  81   3 1983.3987    0.7222  0.8584 11.7748  0.0000       9.89907  0.0069   0.0037   0.0141    0.0214   0.0000      0.463700   442.1150     -0.178981       22.1160     -0.155925      -4.02053     -0.159654      0.101264      0.136913      0.154575      0.173946      0.185313      0.192764
  81   4 2244.2651    1.2436  1.2849 12.5337  0.0000       5.56337  0.0095   0.0054   0.0176    0.0259   0.0000      0.317736   442.0305     0.0567270       21.8430     0.0180003      -3.29576     -0.497638      0.129277      0.174361      0.194459      0.219697      0.231111      0.246155
  81   5 2483.5363    2.0172  1.5793 13.2826  0.0000       2.82201  0.0103   0.0077   0.0192    0.0228   0.0000      0.213584   442.3655      0.265957       22.1886     -0.225532      -3.81155     -0.635103      0.140914      0.192139      0.214228      0.241168      0.254524      0.266572
  81   6 2712.2764    2.9833  1.4811 14.0923  0.0000       1.95479  0.0097   0.0117   0.0180    0.0239   0.0000      0.206204   442.6490      0.312813       22.0293     -0.327691      -3.55846     -0.735251      0.133709      0.178438      0.201279      0.225168      0.238066      0.252930
  81   7 2935.4775    4.1110  1.3450 14.8600  0.0000       1.58840  0.0091   0.0169   0.0169    0.0255   0.0000      0.227803   442.5259      0.364550       22.1216     -0.258798      -3.64668     -0.787819      0.124974      0.169638      0.188268      0.213793      0.226750      0.238252
  81   8 3151.2107    4.6024  1.6008 14.9142  0.0000       1.02238  0.0099   0.0170   0.0182    0.0231   0.0000      0.169115   442.9869      0.552184       21.8129     0.0176540      -3.62789      -1.22706      0.136270      0.180408      0.205483      0.231017      0.243899      0.256664
  81   9 3361.4248    3.8508  2.6484 14.4987  0.0000      0.807363  0.0136   0.0110   0.0250    0.0158   0.0000     0.0951563   442.5957       1.09828       21.8344     -0.420351      -3.07255      -1.62112      0.182469      0.245379      0.276712      0.310991      0.331253      0.345579
  81  10 3567.9837    2.9306  4.8957 13.9502 -0.0001      0.507416  0.0234   0.0064   0.0410    0.0137   0.0000     0.0590167   442.9413      0.556332       22.1719      0.601757      -2.68230      -1.84627      0.293599      0.396774      0.447559      0.499553      0.533664      0.557392
  81  11 3771.4178    2.1175  7.4282 13.6893 -0.0007       1.00509  0.0423   0.0040   0.0652    0.0115   0.0000     0.0642090   442.9677      0.170105       22.1033       2.01744     -0.644223      -3.27563      0.465332      0.629104      0.716855      0.798498      0.852659      0.891470
  82   0  922.1475    0.0276  0.0073 12.0489  0.0000       287.284  0.0032   0.0031   0.0029    0.0060   0.0000       3839.83   436.8524    -0.0479385       21.3509      0.323766      -4.04388      0.176018     0.0459181     0.0719533     0.0745528     0.0775911     0.0897298     0.0867544
  82   1 1372.8991    0.1414  0.1267 11.6673  0.0000       37.2084  0.0031   0.0022   0.0063    0.0068   0.0000       14.0946   440.4284   -0.00791448       21.9424    -0.0614622      -4.02714      0.174285     0.0507941     0.0664501     0.0771704     0.0864853     0.0912727     0.0937014
  82   2 1713.0137    0.3813  0.4191 11.5783  0.0000       20.8380  0.0045   0.0028   0.0094    0.0114   0.0000       1.18369   441.3711   -0.00499923       21.7112    -0.0588189      -3.72082    -0.0167320     0.0738647     0.0991725      0.113204      0.127337      0.134433      0.140073
  82   3 1992.4987    0.7437  0.8686 11.8166  0.0000       10.0411  0.0070   0.0038   0.0139    0.0222   0.0000      0.455799   441.9128    -0.0223923       22.3824    0.00280645      -3.89784     -0.170078      0.102561      0.140036      0.156600      0.175128      0.187449      0.196018
  82   4 2254.3986    1.2716  1.3170 12.5368  0.0001       5.35125  0.0096   0.0054   0.0177    0.0254   0.0000      0.304613   442.5134    -0.0616627       22.2447     -0.277129      -3.64277     -0.615235      0.128936      0.174111      0.195605      0.220045      0.233694      0.245256
  82   5 2494.4341    2.0553  1.6194 13.2576 -0.0002       2.90180  0.0105   0.0076   0.0192    0.0231   0.0000      0.206862   442.4809      0.222490       22.2681      0.276007      -3.52041      -1.20915      0.140050      0.188846      0.209668      0.238429      0.250632      0.265976
  82   6 2724.2605    3.0568  1.4592 14.1785 -0.0001       1.83228  0.0097   0.0119   0.0175    0.0233   0.0000      0.213046   442.5828      0.351623       22.0405     -0.343274      -3.69792     -0.776920      0.129866      0.176578      0.197305      0.223681      0.236980      0.249623
  82   7 2948.3632    4.1563  1.3676 14.8469  0.0000       1.54796  0.0092   0.0167   0.0167    0.0254   0.0000      0.217650   442.6188      0.592201       22.4996     -0.165015      -3.64162     -0.732159      0.124854      0.167209      0.187252      0.211186      0.221545      0.234513
  82   8 3164.8546    4.5401  1.6322 15.0063  0.0000       1.03479  0.0102   0.0166   0.0185    0.0213   0.0000      0.172545   442.7040       1.08263       21.9530     -0.425857      -3.47138      -1.20740      0.135584      0.184890      0.206277      0.233091      0.246156      0.259443
  82   9 3375.8965    3.7614  2.7421 14.5216  0.0000      0.779027  0.0141   0.0105   0.0256    0.0149   0.0000     0.0944188   442.5664       1.00264       22.0792     -0.205574      -3.05772      -1.75376      0.184514      0.250185      0.281860      0.314641      0.336646      0.349657
  82  10 3583.2244    2.8462  5.0932 13.9615 -0.0004      0.473334  0.0250   0.0061   0.0427    0.0135   0.0000     0.0629765   443.0802      0.155027       21.5056      -1.06288      -2.97458      -1.55965      0.301545      0.406952      0.465371      0.519800      0.548788      0.577099
  83   0  927.5946    0.0321  0.0162 12.0372  0.0000       2.37010  0.0038   0.0034   0.0056    0.0058   0.0000       1798.60   437.1189     -0.206142       21.7086      0.342946      -3.22751      0.162042     0.0542911     0.0763555     0.0899923     0.0885815      0.114792      0.123356
  83   1 1380.0246    0.1455  0.1239 11.6406  0.0000       27.8694  0.0029   0.0022   0.0059    0.0067   0.0000       12.8860   440.4837     -0.162101       21.7180     0.0243009      -4.19975      0.190884     0.0499240     0.0607972     0.0722462     0.0802045     0.0857754     0.0859630
  83   2 1720.8487    0.3924  0.4322 11.5709  0.0000       19.2351  0.0045   0.0028   0.0095    0.0118   0.0000       1.10143   441.2161     -0.198549       21.8591     0.0512067      -3.90572    -0.0928641     0.0736569     0.0998742      0.113457      0.129645      0.135384      0.141680
  83   3 2001.5284    0.7556  0.8662 11.8352 -0.0000       9.90227  0.0069   0.0038   0.0138    0.0221   0.0000      0.456324   442.0003     -0.158573       22.1923      0.254008      -4.06614    -0.0381900      0.100198      0.135396      0.151720      0.170706      0.180752      0.188066
  83   4 2264.4560    1.3160  1.3946 12.4611  0.0000       4.62430  0.0097   0.0053   0.0179    0.0258   0.0000      0.273767   442.2076     0.0949948       22.0887     0.0631572      -3.51134     -0.273371      0.128560      0.174138      0.194833      0.220914      0.233426      0.245817
  83   5 2505.2661    2.1105  1.6202 13.3453  0.0001       3.10086  0.0104   0.0078   0.0190    0.0226   0.0000      0.204498   442.4449      0.174193       22.1364      0.131558      -3.64391     -0.702745      0.137227      0.186212      0.209872      0.236135      0.251775      0.266394
  83   6 2736.2112    3.1123  1.4961 14.1752 -0.0000       1.92988  0.0096   0.0119   0.0178    0.0231   0.0000      0.208059   442.7085      0.298160       22.0817     -0.199086      -3.64576     -0.418923      0.129491      0.173569      0.196382      0.219706      0.233912      0.246619
  83   7 2961.1482    4.2609  1.3840 14.8105  0.0000       1.30303  0.0091   0.0168   0.0166    0.0257   0.0000      0.209061   442.8178      0.531058       22.2665     -0.312016      -3.12672     -0.923076      0.120536      0.163832      0.182770      0.206855      0.218780      0.231696
  83   8 3178.4230    4.5476  1.6758 15.0089  0.0000       1.16339  0.0102   0.0163   0.0188    0.0206   0.0000      0.162911   442.5417      0.777349       22.0382     -0.614995      -3.01512      -1.32634      0.135072      0.182255      0.205084      0.230636      0.244087      0.255748
  83   9 3390.2967    3.7223  2.8947 14.4282  0.0000      0.816535  0.0144   0.0101   0.0261    0.0152   0.0000     0.0868023   442.7349       1.07514       22.0277    -0.0696858      -3.08978      -1.69492      0.188949      0.254167      0.287218      0.321906      0.340718      0.355473
  83  10 3598.4589    2.8155  5.2907 13.9453  0.0000      0.612104  0.0261   0.0059   0.0441    0.0135   0.0000     0.0629924   442.4539       1.45342       22.1944    -0.0239769      -3.33636      -2.24666      0.310099      0.418874      0.475078      0.528560      0.562486      0.591496
  84   1 1387.1101    0.1499  0.1359 11.6595  0.0000       41.1534  0.0031   0.0022   0.0065    0.0068   0.0000       11.9663   440.3217     -0.167179       22.0474   0.000727154      -3.95357      0.274836     0.0488587     0.0669071     0.0777978     0.0867876     0.0918612     0.0966399
  84   2 1728.6217    0.4027  0.4570 11.5564  0.0000       19.6252  0.0047   0.0028   0.0097    0.0121   0.0000       1.04912   441.2460     -0.133526       21.9452    -0.0407166      -4.16209     0.0267125     0.0753339     0.0994671      0.110530      0.126126      0.134809      0.139736
  84   3 2010.5357    0.7666  0.8949 11.9278  0.0000       10.6749  0.0072   0.0039   0.0142    0.0214   0.0000      0.469172   442.0549      0.152250       22.2306  -0.000376564      -3.77484    -0.0912056      0.100359      0.136392      0.153172      0.173311      0.184589      0.194418
  84   4 2274.4437    1.3253  1.3852 12.6265 -0.0000       4.96769  0.0098   0.0054   0.0181    0.0241   0.0000      0.290293   442.3484     0.0579717       22.3171      0.285016      -4.08664     -0.197549      0.128012      0.173366      0.195655      0.221520      0.235078      0.246875
  84   5 2515.9904    2.1449  1.6189 13.4489 -0.0000       2.62370  0.0104   0.0079   0.0190    0.0216   0.0000      0.208046   442.4195      0.241959       22.1813      0.462207      -3.57670     -0.943003      0.135187      0.184463      0.205338      0.231842      0.246583      0.259149
  84   6 2748.0532    3.2060  1.5121 14.1257  0.0000       1.72534  0.0095   0.0120   0.0176    0.0242   0.0000      0.198941   442.8571      0.272359       22.1347     -0.301161      -3.55258     -0.310730      0.124895      0.169654      0.187052      0.212844      0.224021      0.236849
  84   7 2973.8864    4.3326  1.3891 14.8815  0.0000       1.06259  0.0091   0.0170   0.0165    0.0255   0.0000      0.209874   442.5703      0.671513       21.8568     0.0378022      -3.13215     -0.522253      0.121048      0.164310      0.182672      0.208364      0.220761      0.230573
[truncated: 232,510 more chars]
