# Supplementary material for: Global-Mode Analysis of Full-Disk Data from the Michelson Doppler Imager and the Helioseismic and Magnetic Imager
Source: Sol Phys. 2018 Jan 31;293(2):29. doi: 10.1007/s11207-017-1201-5 (PMC6566312; doi:10.1007/s11207-017-1201-5)
Supplement: Supplementary file 2 — (TAR 362.4 MB) [file 11207_2017_1201_MOESM2_ESM.tar › HMI/hmivw72d.7192.18]

   0  13 1957.4493    0.5416  0.4674  9.6491  0.0000  0.1017   0.0909   0.2150    0.3790   0.0000    -0.0000       0.00000       0.00000       0.00000       0.00000       0.00000       0.00000       0.00000       0.00000       0.00000       0.00000       0.00000       0.00000       0.00000       0.00000       0.00000       0.00000       0.00000       0.00000       0.00000       0.00000       0.00000       0.00000       0.00000       0.00000       0.00000       0.00000       0.00000       0.00000       0.00000       0.00000       0.00000       0.00000       0.00000       0.00000       0.00000
   0  14 2093.5209    0.9171  0.5516  8.4187  0.0000  0.0982   0.1394   0.2684    2.9766   0.0000    -0.0000       0.00000       0.00000       0.00000       0.00000       0.00000       0.00000       0.00000       0.00000       0.00000       0.00000       0.00000       0.00000       0.00000       0.00000       0.00000       0.00000       0.00000       0.00000       0.00000       0.00000       0.00000       0.00000       0.00000       0.00000       0.00000       0.00000       0.00000       0.00000       0.00000       0.00000       0.00000       0.00000       0.00000       0.00000       0.00000
   0  16 2362.9789    1.4200  0.7386 10.8013  0.0000  0.2246   0.2778   0.4103    0.9302   0.0000    -0.0000       0.00000       0.00000       0.00000       0.00000       0.00000       0.00000       0.00000       0.00000       0.00000       0.00000       0.00000       0.00000       0.00000       0.00000       0.00000       0.00000       0.00000       0.00000       0.00000       0.00000       0.00000       0.00000       0.00000       0.00000       0.00000       0.00000       0.00000       0.00000       0.00000       0.00000       0.00000       0.00000       0.00000       0.00000       0.00000
   0  17 2496.3018    1.6730  0.8708 -0.3415  0.0000  0.1152   0.2282   0.4107 1000.0000   0.0000    -0.0000       0.00000       0.00000       0.00000       0.00000       0.00000       0.00000       0.00000       0.00000       0.00000       0.00000       0.00000       0.00000       0.00000       0.00000       0.00000       0.00000       0.00000       0.00000       0.00000       0.00000       0.00000       0.00000       0.00000       0.00000       0.00000       0.00000       0.00000       0.00000       0.00000       0.00000       0.00000       0.00000       0.00000       0.00000       0.00000
   0  18 2629.6440    1.9499  0.5487 12.1577  0.0000  0.1250   0.3794   0.2994    0.6469   0.0000    -0.0000       0.00000       0.00000       0.00000       0.00000       0.00000       0.00000       0.00000       0.00000       0.00000       0.00000       0.00000       0.00000       0.00000       0.00000       0.00000       0.00000       0.00000       0.00000       0.00000       0.00000       0.00000       0.00000       0.00000       0.00000       0.00000       0.00000       0.00000       0.00000       0.00000       0.00000       0.00000       0.00000       0.00000       0.00000       0.00000
   1  11 1749.2076    0.3944  0.1493 10.0184  0.0000  0.0520   0.0770   0.0749    0.1274   0.0000   457.6098      -20.7008       0.00000       0.00000       0.00000       0.00000       0.00000       0.00000       0.00000       0.00000       0.00000       0.00000       0.00000       0.00000       0.00000       0.00000       0.00000       0.00000       68.7577       30.5947       0.00000       0.00000       0.00000       0.00000       0.00000       0.00000       0.00000       0.00000       0.00000       0.00000       0.00000       0.00000       0.00000       0.00000       0.00000       0.00000
   1  15 2292.0628    1.1359  0.8767  9.8390  0.0000  0.0864   0.0976   0.2183    0.9312   0.0000   544.8007       14.9009       0.00000       0.00000       0.00000       0.00000       0.00000       0.00000       0.00000       0.00000       0.00000       0.00000       0.00000       0.00000       0.00000       0.00000       0.00000       0.00000       113.944       55.7443       0.00000       0.00000       0.00000       0.00000       0.00000       0.00000       0.00000       0.00000       0.00000       0.00000       0.00000       0.00000       0.00000       0.00000       0.00000       0.00000
   1  16 2425.5976    1.6629  0.8334  2.0812  0.0000  0.0816   0.1303   0.2000 1000.0000   0.0000   388.5512      -118.003       0.00000       0.00000       0.00000       0.00000       0.00000       0.00000       0.00000       0.00000       0.00000       0.00000       0.00000       0.00000       0.00000       0.00000       0.00000       0.00000       109.184       53.2132       0.00000       0.00000       0.00000       0.00000       0.00000       0.00000       0.00000       0.00000       0.00000       0.00000       0.00000       0.00000       0.00000       0.00000       0.00000       0.00000
   1  17 2559.0322    1.8334  1.0045 10.2807  0.0000  0.0991   0.1526   0.2511    2.0159   0.0000   598.3991       68.0652       0.00000       0.00000       0.00000       0.00000       0.00000       0.00000       0.00000       0.00000       0.00000       0.00000       0.00000       0.00000       0.00000       0.00000       0.00000       0.00000       125.000       63.5701       0.00000       0.00000       0.00000       0.00000       0.00000       0.00000       0.00000       0.00000       0.00000       0.00000       0.00000       0.00000       0.00000       0.00000       0.00000       0.00000
   1  18 2693.3907    2.3897  0.8550 11.5511  0.0000  0.0900   0.2142   0.2568    0.9044   0.0000   498.2572       69.5693       0.00000       0.00000       0.00000       0.00000       0.00000       0.00000       0.00000       0.00000       0.00000       0.00000       0.00000       0.00000       0.00000       0.00000       0.00000       0.00000       103.692       51.4429       0.00000       0.00000       0.00000       0.00000       0.00000       0.00000       0.00000       0.00000       0.00000       0.00000       0.00000       0.00000       0.00000       0.00000       0.00000       0.00000
   1  19 2828.2652    3.2021  0.8655  9.5648  0.0000  0.0990   0.2566   0.3056   12.0984   0.0000   476.5651       36.9925       0.00000       0.00000       0.00000       0.00000       0.00000       0.00000       0.00000       0.00000       0.00000       0.00000       0.00000       0.00000       0.00000       0.00000       0.00000       0.00000       138.318       56.5000       0.00000       0.00000       0.00000       0.00000       0.00000       0.00000       0.00000       0.00000       0.00000       0.00000       0.00000       0.00000       0.00000       0.00000       0.00000       0.00000
   1  22 3233.0187    4.3959  1.0292 12.5045  0.0000  0.1155   0.3434   0.3239    1.6456   0.0000   602.0134       37.3162       0.00000       0.00000       0.00000       0.00000       0.00000       0.00000       0.00000       0.00000       0.00000       0.00000       0.00000       0.00000       0.00000       0.00000       0.00000       0.00000       155.074       67.0413       0.00000       0.00000       0.00000       0.00000       0.00000       0.00000       0.00000       0.00000       0.00000       0.00000       0.00000       0.00000       0.00000       0.00000       0.00000       0.00000
   1  23 3368.7289    2.7616  1.6614 12.5252  0.1721  0.1552   0.3355   0.5778    0.6220   0.0000   724.6922       358.521       0.00000       0.00000       0.00000       0.00000       0.00000       0.00000       0.00000       0.00000       0.00000       0.00000       0.00000       0.00000       0.00000       0.00000       0.00000       0.00000       208.725       95.8604       0.00000       0.00000       0.00000       0.00000       0.00000       0.00000       0.00000       0.00000       0.00000       0.00000       0.00000       0.00000       0.00000       0.00000       0.00000       0.00000
   1  24 3503.9419    2.9905  3.4983  6.0897  0.0059  0.2109   0.1744   0.7308   35.1570   0.0000   195.0137       119.699       0.00000       0.00000       0.00000       0.00000       0.00000       0.00000       0.00000       0.00000       0.00000       0.00000       0.00000       0.00000       0.00000       0.00000       0.00000       0.00000       198.295       181.691       0.00000       0.00000       0.00000       0.00000       0.00000       0.00000       0.00000       0.00000       0.00000       0.00000       0.00000       0.00000       0.00000       0.00000       0.00000       0.00000
   2  11 1810.2431    0.3893  0.3131  9.8723  0.0000  0.0753   0.0414   0.0966    0.1246   0.0000   380.5345       11.9140      -6.76213      -4.31072       0.00000       0.00000       0.00000       0.00000       0.00000       0.00000       0.00000       0.00000       0.00000       0.00000       0.00000       0.00000       0.00000       0.00000       39.3063       42.0876       26.5944       11.1658       0.00000       0.00000       0.00000       0.00000       0.00000       0.00000       0.00000       0.00000       0.00000       0.00000       0.00000       0.00000       0.00000       0.00000
   2  12 1945.7669    0.5549  0.4958 10.1893  0.0000  0.0723   0.0559   0.1498    0.1980   0.0000   454.0254      -22.9450      -4.98038     -0.844362       0.00000       0.00000       0.00000       0.00000       0.00000       0.00000       0.00000       0.00000       0.00000       0.00000       0.00000       0.00000       0.00000       0.00000       47.2801       35.1683       29.8453       8.98943       0.00000       0.00000       0.00000       0.00000       0.00000       0.00000       0.00000       0.00000       0.00000       0.00000       0.00000       0.00000       0.00000       0.00000
   2  13 2082.0575    0.6527  0.5190 10.4312  0.0000  0.0582   0.0580   0.1528    0.1648   0.0000   469.0410      -2.21345       33.9127       4.62381       0.00000       0.00000       0.00000       0.00000       0.00000       0.00000       0.00000       0.00000       0.00000       0.00000       0.00000       0.00000       0.00000       0.00000       34.5575       31.4955       19.0223       7.51694       0.00000       0.00000       0.00000       0.00000       0.00000       0.00000       0.00000       0.00000       0.00000       0.00000       0.00000       0.00000       0.00000       0.00000
   2  14 2217.5835    0.9561  0.5698 10.4446  0.0000  0.0513   0.0734   0.1413    0.2513   0.0000   442.1668      -39.0205       26.0315       3.03713       0.00000       0.00000       0.00000       0.00000       0.00000       0.00000       0.00000       0.00000       0.00000       0.00000       0.00000       0.00000       0.00000       0.00000       35.5838       31.9949       16.9369       7.80787       0.00000       0.00000       0.00000       0.00000       0.00000       0.00000       0.00000       0.00000       0.00000       0.00000       0.00000       0.00000       0.00000       0.00000
   2  15 2352.1328    1.4229  0.7018  9.8883  0.0000  0.0564   0.0941   0.1297    0.7069   0.0000   417.8313       6.84128      -6.39539     -0.708185       0.00000       0.00000       0.00000       0.00000       0.00000       0.00000       0.00000       0.00000       0.00000       0.00000       0.00000       0.00000       0.00000       0.00000       35.8013       32.3034       20.1405       8.14599       0.00000       0.00000       0.00000       0.00000       0.00000       0.00000       0.00000       0.00000       0.00000       0.00000       0.00000       0.00000       0.00000       0.00000
   2  16 2485.9414    1.9113  0.6804 10.2090  0.0000  0.0499   0.1364   0.1559    0.9196   0.0000   451.3102       16.3079      -6.12423       6.44186       0.00000       0.00000       0.00000       0.00000       0.00000       0.00000       0.00000       0.00000       0.00000       0.00000       0.00000       0.00000       0.00000       0.00000       37.1541       33.6488       16.8223       7.33229       0.00000       0.00000       0.00000       0.00000       0.00000       0.00000       0.00000       0.00000       0.00000       0.00000       0.00000       0.00000       0.00000       0.00000
   2  17 2619.6747    2.2624  1.0325 11.5654 -0.0344  0.0692   0.1412   0.1955    0.7544   0.0000   493.8584       65.4727       41.0864      -5.66587       0.00000       0.00000       0.00000       0.00000       0.00000       0.00000       0.00000       0.00000       0.00000       0.00000       0.00000       0.00000       0.00000       0.00000       53.2529       42.7619       24.0389       9.18608       0.00000       0.00000       0.00000       0.00000       0.00000       0.00000       0.00000       0.00000       0.00000       0.00000       0.00000       0.00000       0.00000       0.00000
   2  18 2754.6469    2.4818  0.6754 12.4056  0.0000  0.0565   0.1929   0.2035    0.3101   0.0000   518.2419       1.01826       2.37861      -17.1588       0.00000       0.00000       0.00000       0.00000       0.00000       0.00000       0.00000       0.00000       0.00000       0.00000       0.00000       0.00000       0.00000       0.00000       32.8765       31.8728       20.9428       8.81080       0.00000       0.00000       0.00000       0.00000       0.00000       0.00000       0.00000       0.00000       0.00000       0.00000       0.00000       0.00000       0.00000       0.00000
   2  19 2889.7701    3.4376  0.9366  5.4434  0.0000  0.0591   0.1990   0.1553  385.1027   0.0000   366.7095       91.3922       17.3805      -5.93549       0.00000       0.00000       0.00000       0.00000       0.00000       0.00000       0.00000       0.00000       0.00000       0.00000       0.00000       0.00000       0.00000       0.00000       45.1423       34.1839       22.8262       7.17443       0.00000       0.00000       0.00000       0.00000       0.00000       0.00000       0.00000       0.00000       0.00000       0.00000       0.00000       0.00000       0.00000       0.00000
   2  21 3159.9552    4.1708  1.2342  5.0410  0.0000  0.0771   0.2577   0.1885 1000.0000   0.0000   432.0061       42.5220       4.79900       3.23600       0.00000       0.00000       0.00000       0.00000       0.00000       0.00000       0.00000       0.00000       0.00000       0.00000       0.00000       0.00000       0.00000       0.00000       50.6375       42.6602       27.2264       9.54469       0.00000       0.00000       0.00000       0.00000       0.00000       0.00000       0.00000       0.00000       0.00000       0.00000       0.00000       0.00000       0.00000       0.00000
   2  22 3295.1245    3.9554  1.8527  9.3226  0.0000  0.0832   0.1804   0.2537    8.9246   0.0000   427.4036      -60.6252      -20.0812      -17.8077       0.00000       0.00000       0.00000       0.00000       0.00000       0.00000       0.00000       0.00000       0.00000       0.00000       0.00000       0.00000       0.00000       0.00000       61.8812       50.4200       29.6703       10.2660       0.00000       0.00000       0.00000       0.00000       0.00000       0.00000       0.00000       0.00000       0.00000       0.00000       0.00000       0.00000       0.00000       0.00000
   2  23 3430.8128    2.9372  1.7165 12.6562  0.0000  0.1062   0.1620   0.3020    0.3339   0.0000   324.7063       54.3029      -15.6829       11.9715       0.00000       0.00000       0.00000       0.00000       0.00000       0.00000       0.00000       0.00000       0.00000       0.00000       0.00000       0.00000       0.00000       0.00000       64.1958       69.0459       29.3272       16.9104       0.00000       0.00000       0.00000       0.00000       0.00000       0.00000       0.00000       0.00000       0.00000       0.00000       0.00000       0.00000       0.00000       0.00000
   2  24 3567.0418    2.4070  2.7736 12.2222  0.0000  0.1381   0.1143   0.3858    0.2410   0.0000   504.0161       9.03386      -64.6239       25.6832       0.00000       0.00000       0.00000       0.00000       0.00000       0.00000       0.00000       0.00000       0.00000       0.00000       0.00000       0.00000       0.00000       0.00000       95.2504       82.6958       52.1266       19.7383       0.00000       0.00000       0.00000       0.00000       0.00000       0.00000       0.00000       0.00000       0.00000       0.00000       0.00000       0.00000       0.00000       0.00000
   3  14 2273.4274    1.0663  0.6763 10.4725  0.0000  0.0537   0.0688   0.1215    0.2732   0.0000   454.8464       54.9587      -10.1317      -29.0988     -0.492625       2.60787       0.00000       0.00000       0.00000       0.00000       0.00000       0.00000       0.00000       0.00000       0.00000       0.00000       0.00000       0.00000       28.2004       27.1321       18.2150       13.6718       4.37561       1.61473       0.00000       0.00000       0.00000       0.00000       0.00000       0.00000       0.00000       0.00000       0.00000       0.00000       0.00000       0.00000
   3  15 2407.6150    1.5129  0.8140 11.0460  0.0000  0.0560   0.0965   0.1665    0.3337   0.0000   448.0636   -0.00783764      -31.9651       17.7250       7.00573       1.28499       0.00000       0.00000       0.00000       0.00000       0.00000       0.00000       0.00000       0.00000       0.00000       0.00000       0.00000       0.00000       27.2675       25.3322       20.1349       11.2007       4.76287       1.49363       0.00000       0.00000       0.00000       0.00000       0.00000       0.00000       0.00000       0.00000       0.00000       0.00000       0.00000       0.00000
   3  16 2541.6860    1.8787  0.9451 11.3652  0.0000  0.0653   0.1116   0.1606    0.4880   0.0000   460.3815       9.75180       3.46279       9.80791       4.48445     -0.994379       0.00000       0.00000       0.00000       0.00000       0.00000       0.00000       0.00000       0.00000       0.00000       0.00000       0.00000       0.00000       27.8972       27.8566       23.8374       14.4909       6.87616       1.99909       0.00000       0.00000       0.00000       0.00000       0.00000       0.00000       0.00000       0.00000       0.00000       0.00000       0.00000       0.00000
   3  17 2676.3043    2.3085  1.0306 10.8456  0.0000  0.0636   0.1254   0.1764    1.1433   0.0000   386.6259       28.6083       22.7323      -13.5298       2.02769      -2.56663       0.00000       0.00000       0.00000       0.00000       0.00000       0.00000       0.00000       0.00000       0.00000       0.00000       0.00000       0.00000       35.8472       34.8580       23.2380       12.4227       5.41863       1.64771       0.00000       0.00000       0.00000       0.00000       0.00000       0.00000       0.00000       0.00000       0.00000       0.00000       0.00000       0.00000
   3  18 2811.4489    3.0622  0.9060 10.3694  0.0000  0.0561   0.1520   0.1305    2.1236   0.0000   454.0616       18.6047       13.9583       13.2415      -3.82321       3.16954       0.00000       0.00000       0.00000       0.00000       0.00000       0.00000       0.00000       0.00000       0.00000       0.00000       0.00000       0.00000       30.9768       31.0694       20.2044       11.0948       4.81430       1.63782       0.00000       0.00000       0.00000       0.00000       0.00000       0.00000       0.00000       0.00000       0.00000       0.00000       0.00000       0.00000
   3  19 2946.9698    3.5821  0.9011 11.7099  0.0000  0.0523   0.1877   0.1403    0.7121   0.0000   392.4735       39.6653       4.63298       13.2405       5.30593      0.538383       0.00000       0.00000       0.00000       0.00000       0.00000       0.00000       0.00000       0.00000       0.00000       0.00000       0.00000       0.00000       24.9781       21.1371       20.1431       12.2670       5.56383       1.46057       0.00000       0.00000       0.00000       0.00000       0.00000       0.00000       0.00000       0.00000       0.00000       0.00000       0.00000       0.00000
   3  21 3217.7807    3.9457  1.2752 12.7940  0.0000  0.0682   0.1954   0.1977    0.4121   0.0000   424.1064       10.0428      -6.90872       10.2875      -14.3508     -0.559842       0.00000       0.00000       0.00000       0.00000       0.00000       0.00000       0.00000       0.00000       0.00000       0.00000       0.00000       0.00000       35.4710       33.2632       25.2547       13.4548       6.50597       1.74418       0.00000       0.00000       0.00000       0.00000       0.00000       0.00000       0.00000       0.00000       0.00000       0.00000       0.00000       0.00000
   3  22 3353.6822    3.2406  1.7001 12.5150 -0.0209  0.0790   0.1354   0.2248    0.2588   0.0000   461.2476       40.0063       24.6054       2.09321       9.01658      -1.68319       0.00000       0.00000       0.00000       0.00000       0.00000       0.00000       0.00000       0.00000       0.00000       0.00000       0.00000       0.00000       41.8326       38.0967       29.4372       18.3977       7.59968       2.11224       0.00000       0.00000       0.00000       0.00000       0.00000       0.00000       0.00000       0.00000       0.00000       0.00000       0.00000       0.00000
   3  23 3489.7380    2.7176  2.5763 12.2966 -0.0054  0.1046   0.1039   0.2839    0.1756   0.0000   433.4372       4.13193       44.6857       5.23803       5.06118     -0.797598       0.00000       0.00000       0.00000       0.00000       0.00000       0.00000       0.00000       0.00000       0.00000       0.00000       0.00000       0.00000       48.3022       50.1638       36.3016       21.6319       10.1415       3.35233       0.00000       0.00000       0.00000       0.00000       0.00000       0.00000       0.00000       0.00000       0.00000       0.00000       0.00000       0.00000
   3  24 3626.2767    2.2949  2.9236 12.0181  0.0000  0.1195   0.0863   0.3199    0.1655   0.0000   458.2024       50.2631       16.8645      -14.3171       5.75729      -3.09594       0.00000       0.00000       0.00000       0.00000       0.00000       0.00000       0.00000       0.00000       0.00000       0.00000       0.00000       0.00000       54.3256       56.4249       42.6771       25.0794       12.4427       3.80672       0.00000       0.00000       0.00000       0.00000       0.00000       0.00000       0.00000       0.00000       0.00000       0.00000       0.00000       0.00000
   4  13 2188.3872    0.9122  0.5356 10.4145 -0.0042  0.0523   0.0576   0.1305    0.2150   0.0000   435.3251       3.36979      -25.2645       2.70665     -0.389706       1.62419     -0.300467     -0.104449       0.00000       0.00000       0.00000       0.00000       0.00000       0.00000       0.00000       0.00000       0.00000       0.00000       24.3559       27.5805       22.1411       10.9122       5.73909       2.55435      0.987721      0.292905       0.00000       0.00000       0.00000       0.00000       0.00000       0.00000       0.00000       0.00000       0.00000       0.00000
   4  15 2458.5512    1.5579  0.9324 10.7099  0.0143  0.0647   0.0881   0.1703    0.7764   0.0000   463.3996       23.4801       5.81664       15.8399       15.5710       5.79642     -0.982268     0.0871120       0.00000       0.00000       0.00000       0.00000       0.00000       0.00000       0.00000       0.00000       0.00000       0.00000       27.4903       26.3295       21.6002       17.3208       9.48921       4.80353       1.56287      0.395937       0.00000       0.00000       0.00000       0.00000       0.00000       0.00000       0.00000       0.00000       0.00000       0.00000
   4  17 2728.3681    2.2804  0.8167 12.4073 -0.0169  0.0677   0.1197   0.1290    0.3231   0.0000   390.3775       70.9003       40.8873      -11.1245      -12.5248      -1.77842      -1.23848      -1.31325       0.00000       0.00000       0.00000       0.00000       0.00000       0.00000       0.00000       0.00000       0.00000       0.00000       18.8209       29.2805       17.7321       19.6276       7.45226       6.41578       1.48345      0.734839       0.00000       0.00000       0.00000       0.00000       0.00000       0.00000       0.00000       0.00000       0.00000       0.00000
   4  18 2864.2834    3.2516  0.7366 12.8014 -0.0075  0.0466   0.1670   0.1111    0.2828   0.0000   448.7187       20.5501       28.8031       15.7186       4.79387      -1.78236       1.33037     -0.432133       0.00000       0.00000       0.00000       0.00000       0.00000       0.00000       0.00000       0.00000       0.00000       0.00000       15.1840       19.0572       13.9819       10.4932       6.15197       2.91856       1.19491      0.381745       0.00000       0.00000       0.00000       0.00000       0.00000       0.00000       0.00000       0.00000       0.00000       0.00000
   4  19 3000.2029    3.5376  0.8773 12.8946 -0.0120  0.0488   0.1813   0.1330    0.3741   0.0000   435.2785       39.4341      -3.09126      -4.12518       6.23304      -1.33053      -1.46346      0.215633       0.00000       0.00000       0.00000       0.00000       0.00000       0.00000       0.00000       0.00000       0.00000       0.00000       16.6470       18.9194       16.0733       10.9759       7.09614       3.33529       1.44946      0.371286       0.00000       0.00000       0.00000       0.00000       0.00000       0.00000       0.00000       0.00000       0.00000       0.00000
   4  22 3408.2615    3.2294  1.7490 12.2681  0.0149  0.0820   0.1468   0.1942    0.4284   0.0000   465.2736       29.8843       20.0241       26.3395      -1.15325      -1.19065      -1.35528      -1.09035       0.00000       0.00000       0.00000       0.00000       0.00000       0.00000       0.00000       0.00000       0.00000       0.00000       31.3834       32.6685       27.8779       19.4977       12.1970       5.45616       2.26672      0.566627       0.00000       0.00000       0.00000       0.00000       0.00000       0.00000       0.00000       0.00000       0.00000       0.00000
   4  23 3544.6176    2.5740  2.4395 12.0611  0.0056  0.0979   0.0960   0.2440    0.2253   0.0000   386.6370     -0.103456      -8.38550      -5.18906       9.61792      -9.67131      -1.36216       1.98627       0.00000       0.00000       0.00000       0.00000       0.00000       0.00000       0.00000       0.00000       0.00000       0.00000       36.9823       39.2626       33.3780       22.4538       14.3255       6.58151       2.82237      0.688293       0.00000       0.00000       0.00000       0.00000       0.00000       0.00000       0.00000       0.00000       0.00000       0.00000
   4  25 3819.3375    1.7213  4.3453 11.5199 -0.0064  0.1504   0.0512   0.3704    0.1300   0.0000   428.9647       54.6641       29.7358       2.51135      -10.6845     -0.282138       10.1588      0.800657       0.00000       0.00000       0.00000       0.00000       0.00000       0.00000       0.00000       0.00000       0.00000       0.00000       51.1271       60.2131       50.2984       37.1400       21.6891       11.8022       4.50064       1.19940       0.00000       0.00000       0.00000       0.00000       0.00000       0.00000       0.00000       0.00000       0.00000       0.00000
   5  11 1960.5609    0.5592  0.4199 10.0353 -0.0023  0.0431   0.0384   0.0770    0.0954   0.0000   433.7954      -19.1318       7.28006       7.65807       4.11414      -2.28568       2.79558     -0.950556      0.306382    -0.0762653       0.00000       0.00000       0.00000       0.00000       0.00000       0.00000       0.00000       0.00000       15.3019       16.8959       14.6961       10.4905       6.90680       4.00959       1.66283      0.852136      0.270408     0.0609045       0.00000       0.00000       0.00000       0.00000       0.00000       0.00000       0.00000       0.00000
   5  12 2098.4607    0.7373  0.5053 10.2662  0.0000  0.0411   0.0478   0.0842    0.1101   0.0000   449.6498      -14.1241       7.13073      -6.24406       1.14675       3.47606      -3.66959      -1.62536      0.318720      0.101024       0.00000       0.00000       0.00000       0.00000       0.00000       0.00000       0.00000       0.00000       12.2077       14.5128       13.3939       8.47296       6.78757       4.11985       1.44209       1.01724      0.317591     0.0641455       0.00000       0.00000       0.00000       0.00000       0.00000       0.00000       0.00000       0.00000
   5  14 2371.0377    1.3572  0.6812 10.9460 -0.0108  0.0371   0.0681   0.1041    0.1696   0.0000   437.4346       20.0849      -5.29737       4.13998       10.2525      0.267832      -3.91635      0.199080      0.296847     0.0489752       0.00000       0.00000       0.00000       0.00000       0.00000       0.00000       0.00000       0.00000       10.8090       11.2432       11.6558       8.10896       6.26463       3.58470       1.89217      0.819158      0.294966     0.0572635       0.00000       0.00000       0.00000       0.00000       0.00000       0.00000       0.00000       0.00000
   5  15 2506.0732    1.8600  0.6749 11.7047 -0.0001  0.0380   0.0974   0.0998    0.1718   0.0000   427.0707       30.1799      -11.5538       4.77407      -3.32310      -5.17468      -2.30615      0.361327      0.300022     0.0129288       0.00000       0.00000       0.00000       0.00000       0.00000       0.00000       0.00000       0.00000       12.1440       13.6182       12.4254       9.36102       5.68982       3.58897       2.04858      0.832293      0.266625     0.0603216       0.00000       0.00000       0.00000       0.00000       0.00000       0.00000       0.00000       0.00000
   5  16 2641.2200    2.3020  0.7289 11.7905  0.0073  0.0615   0.1045   0.0894    0.2275   0.0000   437.1089       23.1695       2.73498       6.13432     -0.833036      -2.37125       2.05410    0.00649812     -0.468523    0.00620493       0.00000       0.00000       0.00000       0.00000       0.00000       0.00000       0.00000       0.00000       24.4994       28.8609       24.5010       15.1659       9.02478       4.69221       1.99521      0.960639      0.361647     0.0763082       0.00000       0.00000       0.00000       0.00000       0.00000       0.00000       0.00000       0.00000
   5  18 2913.8223    3.5726  0.9083  2.0967  0.0055  0.0533   0.1488   0.1272   59.1294   0.0000   436.4296       17.8885       10.8727      -3.04212       1.17220      -10.9836      -2.74024      0.358297      0.458030     -0.222332       0.00000       0.00000       0.00000       0.00000       0.00000       0.00000       0.00000       0.00000       13.0948       18.1180       15.4771       12.2714       8.68675       4.85182       2.93911       1.15560      0.472732      0.107426       0.00000       0.00000       0.00000       0.00000       0.00000       0.00000       0.00000       0.00000
   5  20 3186.2490    4.1379  0.9501  2.6674  0.0000  0.0615   0.1856   0.1236 1000.0000   0.0000   444.0230       27.8279       24.3326      -6.05948      -11.7845      -3.76462       0.00000       0.00000       0.00000       0.00000       0.00000       0.00000       0.00000       0.00000       0.00000       0.00000       0.00000       0.00000       15.3953       20.0659       17.1509       13.6336       8.40711       5.40551       3.12658       1.33854      0.435811      0.114573       0.00000       0.00000       0.00000       0.00000       0.00000       0.00000       0.00000       0.00000
   5  22 3459.3294    2.9101  2.1602 12.0205  0.0015  0.0865   0.1030   0.2259    0.4539   0.0000   454.3852       107.827       16.9167      -34.3969      0.319993       4.26474      0.200740      -1.13555    -0.0824996      0.208634       0.00000       0.00000       0.00000       0.00000       0.00000       0.00000       0.00000       0.00000       23.7495       29.0306       23.5686       21.2029       14.5865       9.02720       4.63864       1.94187      0.634604      0.166980       0.00000       0.00000       0.00000       0.00000       0.00000       0.00000       0.00000       0.00000
   5  23 3596.6560    2.2932  3.0704 11.9131 -0.0040  0.1154   0.0739   0.2984    0.2599   0.0000   487.5441       53.6538      -52.6307       6.99970      0.431007      -2.71377       7.98743      0.974077      0.129792     -0.129929       0.00000       0.00000       0.00000       0.00000       0.00000       0.00000       0.00000       0.00000       29.7282       36.0743       34.1603       25.7819       19.4101       11.5022       6.51140       2.73996      0.965315      0.207057       0.00000       0.00000       0.00000       0.00000       0.00000       0.00000       0.00000       0.00000
   5  24 3734.1869    1.9788  4.5058 11.3804  0.0008  0.1463   0.0534   0.3697    0.1973   0.0000   484.7864      -37.3477       8.33013       13.6707      -2.95726      -9.05484      -7.35191      -2.00202     -0.263251     -0.136318       0.00000       0.00000       0.00000       0.00000       0.00000       0.00000       0.00000       0.00000       37.6054       49.0914       42.3679       35.4895       24.3417       14.2682       8.58725       3.40811       1.22697      0.292345       0.00000       0.00000       0.00000       0.00000       0.00000       0.00000       0.00000       0.00000
   6  11 2004.0677    0.6112  0.3941 10.1110 -0.0035  0.0345   0.0386   0.0638    0.0966   0.0000   445.9337      -2.80433       19.4952      -9.01416       6.17178      -1.66281      0.674277       1.58873      0.173548     0.0318077     0.0952683     0.0150843       0.00000       0.00000       0.00000       0.00000       0.00000       0.00000       9.55725       9.34460       7.89815       7.58234       6.21473       4.49385       2.40943       1.17520      0.476645      0.187394     0.0536708     0.0111155       0.00000       0.00000       0.00000       0.00000       0.00000       0.00000
   6  12 2142.4617    0.7703  0.5419 10.3772 -0.0131  0.0342   0.0447   0.0832    0.1099   0.0000   463.3845      -4.20850       22.9568      -16.9588      -17.9794      -1.26528      -2.42100      -1.15821      -1.40905     0.0393636     0.0478212   -0.00568164       0.00000       0.00000       0.00000       0.00000       0.00000       0.00000       9.49540       10.2206       9.61891       8.26035       5.72945       3.88631       2.33750       1.24882      0.589819      0.214665     0.0606906     0.0117318       0.00000       0.00000       0.00000       0.00000       0.00000       0.00000
   6  13 2279.8446    1.1007  0.8902 10.3791 -0.0040  0.0425   0.0463   0.1115    0.1748   0.0000   422.7786       7.32754       1.36997       4.27403      -5.08017       7.60143      -2.70420      0.664419     -0.628183     0.0664220    -0.0678055  -0.000431127       0.00000       0.00000       0.00000       0.00000       0.00000       0.00000       10.5298       12.1377       11.4892       9.48275       6.97018       4.24863       2.92665       1.40221      0.745787      0.242363     0.0811782     0.0163036       0.00000       0.00000       0.00000       0.00000       0.00000       0.00000
   6  15 2551.1157    1.8487  0.8126 11.6432 -0.0082  0.0509   0.0770   0.1001    0.1545   0.0000   453.0628      -9.94336      -10.5538      -7.85786       12.4386       4.21111      -3.16112      -1.66894     -0.113876      0.438647     0.0721766   -0.00289367       0.00000       0.00000       0.00000       0.00000       0.00000       0.00000       11.5492       11.7543       15.1923       9.89242       7.13835       6.37896       3.20158       1.46815      0.958126      0.404610      0.107776     0.0165350       0.00000       0.00000       0.00000       0.00000       0.00000       0.00000
   6  16 2687.1895    2.1680  0.6426 12.5681  0.0003  0.0393   0.1115   0.0973    0.1160   0.0000   418.2784       21.7392       34.3517       22.8743       2.74032      -4.16195       3.23209     -0.952468       1.35775     -0.250325    -0.0773486    0.00673021       0.00000       0.00000       0.00000       0.00000       0.00000       0.00000       9.21322       11.0534       11.7238       8.34039       6.76475       4.42065       2.50937       1.28225      0.627426      0.260017     0.0868619     0.0156160       0.00000       0.00000       0.00000       0.00000       0.00000       0.00000
   6  17 2823.8131    2.9782  0.6519 12.7583 -0.0099  0.0420   0.1403   0.0820    0.1638   0.0000   429.8303       41.4901      -4.56350      -3.53967      -2.30557       4.43336      -3.33728      -1.26019     -0.163460     -0.548515    -0.0818651     0.0186536       0.00000       0.00000       0.00000       0.00000       0.00000       0.00000       12.2185       14.0420       12.7253       10.1861       6.99807       4.56655       2.67197       1.29140      0.622579      0.238395     0.0661460     0.0149557       0.00000       0.00000       0.00000       0.00000       0.00000       0.00000
   6  19 3097.3396    3.7601  1.1351 12.0961  0.0014  0.0522   0.1373   0.1085    0.4722   0.0000   427.0503       43.9210       30.7382       17.9544      -5.82915      -2.52820       2.63759      -1.23327     -0.415502     -0.116619    -0.0553784   0.000865009       0.00000       0.00000       0.00000       0.00000       0.00000       0.00000       12.1959       15.0325       12.9217       11.1567       9.11753       6.00579       3.60434       1.81931      0.828863      0.317401      0.103637     0.0228172       0.00000       0.00000       0.00000       0.00000       0.00000       0.00000
   6  20 3233.9534    3.6688  1.3292 12.6944  0.0067  0.0598   0.1278   0.1419    0.3245   0.0000   430.0531       42.3834       46.1351       10.7913      -4.11321      -10.7305       1.69664      -1.05422      0.513587      0.102683    -0.0564358   -0.00997767       0.00000       0.00000       0.00000       0.00000       0.00000       0.00000       13.6427       18.3003       16.0817       12.8763       10.5398       6.58620       4.05270       2.11734      0.935276      0.374054      0.128890     0.0271994       0.00000       0.00000       0.00000       0.00000       0.00000       0.00000
   6  21 3371.0940    3.0863  1.6122 12.9682 -0.0041  0.0745   0.1233   0.1820    0.2715   0.0000   429.7456       56.7229       1.37089      -12.1487      -10.3041       5.23534      0.624456       2.48087     -0.502372      0.141291     0.0487532     0.0285556       0.00000       0.00000       0.00000       0.00000       0.00000       0.00000       19.0104       20.5630       21.4149       17.8398       12.5642       8.90887       5.44793       2.80882       1.39979      0.513942      0.144430     0.0282619       0.00000       0.00000       0.00000       0.00000       0.00000       0.00000
   6  23 3646.2448    2.3676  3.4524 11.4722 -0.0044  0.1024   0.0574   0.2804    0.2091   0.0000   416.2509      -6.86258      -17.4540       37.3679      -12.0307      -38.1503       6.54445       4.49452      0.376250     -0.174356   -0.00651011    -0.0545898       0.00000       0.00000       0.00000       0.00000       0.00000       0.00000       26.7273       31.0060       30.2430       24.7712       18.6990       12.7491       7.85525       4.05653       2.00560      0.744263      0.220804     0.0410387       0.00000       0.00000       0.00000       0.00000       0.00000       0.00000
   6  24 3784.0403    1.8721  5.1577 11.2241 -0.0026  0.1483   0.0422   0.3640    0.1388   0.0000   413.3245      -32.8885      -22.7045    -0.0114529      -33.2059      -13.1039       1.99652       12.0379       2.31266      -1.60836     -0.529144    0.00542362       0.00000       0.00000       0.00000       0.00000       0.00000       0.00000       33.9709       43.2589       41.3058       35.0235       26.8849       17.7780       12.1140       5.77089       3.16371       1.07982      0.355621     0.0687166       0.00000       0.00000       0.00000       0.00000       0.00000       0.00000
   6  27 4199.1152    1.1044 10.5599 10.4382  0.0012  0.2474   0.0219   0.6827    0.0779   0.0000   468.6626       55.1848       24.7308       53.0027       34.6174      -18.2879       12.5222       14.0902       4.32603       2.83313     -0.835253    -0.0939096       0.00000       0.00000       0.00000       0.00000       0.00000       0.00000       58.7950       73.1742       69.2305       60.2016       45.7875       31.6335       20.1868       11.1130       5.16959       1.96649      0.571840      0.111863       0.00000       0.00000       0.00000       0.00000       0.00000       0.00000
   7  11 2045.8250    0.6459  0.4034 10.1741 -0.0083  0.0319   0.0356   0.0576    0.0838   0.0000   438.6581       8.12267       6.35423       11.2628       4.45816      -4.15054       2.64474      -1.12503     0.0615799      0.664313    -0.0372399    -0.0263412   -0.00912337    0.00434428       0.00000       0.00000       0.00000       0.00000       6.81656       7.15903       7.63153       7.19248       5.23919       3.35617       2.36934       1.54080      0.916350      0.410798      0.167653     0.0526297     0.0146910    0.00288748       0.00000       0.00000       0.00000       0.00000
   7  12 2184.5686    0.9189  0.5905 10.3508  0.0043  0.0332   0.0401   0.0737    0.1189   0.0000   431.9805       13.9816       18.4176       3.87115       9.48051      -1.05818      -2.88757      -1.50429      0.671231      0.174050      0.159437     0.0249257    -0.0105962  -0.000704882       0.00000       0.00000       0.00000       0.00000       6.58529       8.96448       7.51321       7.09411       5.57298       3.96153       2.87293       1.46758      0.894799      0.364855      0.188066     0.0537076     0.0180484    0.00376830       0.00000       0.00000       0.00000       0.00000
   7  13 2322.1462    1.0934  0.7410 10.9581 -0.0157  0.0469   0.0479   0.0895    0.1257   0.0000   448.0591     -0.906627       5.80639       11.0855      -5.84898     -0.298074       3.96451     -0.147222       1.45517     -0.553861      0.353913    0.00712816    -0.0278964   -0.00295982       0.00000       0.00000       0.00000       0.00000       9.29601       12.6244       12.1732       9.35483       8.52815       5.48472       3.93440       2.52568       1.00354      0.757984      0.214532     0.0992311     0.0299702    0.00483289       0.00000       0.00000       0.00000       0.00000
   7  14 2458.1901    1.5358  0.8750 11.1403  0.0010  0.0499   0.0617   0.1023    0.1646   0.0000   428.8574      -22.4634       19.8256      -3.00630       3.93072       9.32759      -4.31021      0.509726       1.09902    -0.0241969    -0.0715806     0.0677463     0.0180790    0.00279977       0.00000       0.00000       0.00000       0.00000       9.83502       12.2607       11.2525       9.18060       8.80034       5.83029       4.13183       2.13452       1.16701      0.525611      0.236868     0.0774548     0.0265939    0.00489397       0.00000       0.00000       0.00000       0.00000
   7  15 2594.2647    1.9944  0.9260 11.4274 -0.0087  0.0406   0.0726   0.0967    0.1900   0.0000   432.3025       12.8979     -0.121416      -7.76594       2.99409      -1.18560     -0.263059      -1.99044      -1.68218      0.185903      0.130670     0.0377895   -0.00756270   -0.00799719       0.00000       0.00000       0.00000       0.00000       8.86908       11.0999       10.5914       9.04709       7.05062       4.60741       3.01814       1.87397       1.12237      0.449505      0.207345     0.0698555     0.0211520    0.00407163       0.00000       0.00000       0.00000       0.00000
   7  16 2731.1538    2.6246  0.6711 12.7167  0.0005  0.0361   0.1114   0.0817    0.1205   0.0000   445.8501       8.93727       9.01706      -11.1384      0.693042       8.63055      -2.73855       3.29160       1.56931     -0.249683      0.194830    -0.0240717   -0.00464771    0.00349236       0.00000       0.00000       0.00000       0.00000       8.57541       9.37492       8.62456       7.78628       6.41998       4.70799       3.25628       1.77512      0.883397      0.446094      0.175097     0.0567695     0.0165081    0.00315948       0.00000       0.00000       0.00000       0.00000
   7  17 2868.4575    3.0517  0.7583 12.9226 -0.0087  0.0367   0.1249   0.0866    0.1315   0.0000   440.0134       6.96522       7.64347       9.63518       7.87404      -1.45487      -2.49628      -2.33494     -0.120158      0.948161      0.456379    -0.0157832    0.00400433  -0.000370073       0.00000       0.00000       0.00000       0.00000       8.66302       9.88923       9.39375       8.46492       6.43013       4.32696       2.86408       1.84112      0.920487      0.499733      0.174856     0.0602488     0.0157339    0.00328698       0.00000       0.00000       0.00000       0.00000
   7  18 3005.6889    3.5674  0.8200 13.2623  0.0019  0.0416   0.1434   0.0927    0.1300   0.0000   436.5217       22.9138       13.2473       3.53840       2.76816      -1.28118       1.89343       4.30369      -1.42455      -1.22168      0.156146    -0.0940644    -0.0230016   -0.00415110       0.00000       0.00000       0.00000       0.00000       9.86298       9.70779       9.22468       8.77915       7.72452       5.49569       3.71427       2.24468       1.14462      0.540069      0.198554     0.0663222     0.0188507    0.00326594       0.00000       0.00000       0.00000       0.00000
   7  19 3142.8562    3.6512  1.0636 13.1256 -0.0141  0.0449   0.1363   0.1212    0.1549   0.0000   440.8565       21.6950       19.3320      -6.19758      -2.62866       5.22810     -0.201959    -0.0418804     -0.381806    -0.0754891      0.302273     0.0693574     0.0271731   -0.00933495       0.00000       0.00000       0.00000       0.00000       10.9339       13.5663       13.0287       10.6672       7.91422       5.35223       3.57449       1.99959       1.06850      0.531087      0.219355     0.0713980     0.0215510    0.00446958       0.00000       0.00000       0.00000       0.00000
   7  20 3279.9882    3.5441  1.3127 12.7724  0.0057  0.0534   0.1213   0.1310    0.1973   0.0000   448.9767       8.26606       17.2966      -8.52960       1.52161      -4.45847       4.43813      -5.03033      0.679241      0.672238     -0.468239     0.0626885     0.0412253    0.00891946       0.00000       0.00000       0.00000       0.00000       10.8424       13.8562       13.3182       11.1283       8.73097       6.44377       3.97681       2.40488       1.36172      0.556200      0.281534     0.0992133     0.0281334    0.00543847       0.00000       0.00000       0.00000       0.00000
   7  21 3417.6435    2.9734  1.9133 12.3501  0.0012  0.0658   0.0863   0.1567    0.1811   0.0000   412.1277       21.4045       33.0169       16.4445      -15.7986      -3.53711       4.93220     -0.740193      -1.84441     -0.332002     -0.416330     0.0127242     0.0255351    0.00149013       0.00000       0.00000       0.00000       0.00000       13.6105       18.2826       15.7631       15.3112       11.0165       8.41011       5.15557       3.36059       1.63405      0.886613      0.327617      0.130477     0.0332881    0.00766043       0.00000       0.00000       0.00000       0.00000
   7  22 3555.3350    2.6097  3.2414 11.4096 -0.0015  0.0868   0.0545   0.2168    0.1890   0.0000   444.6231       18.1902       35.9220       2.82107      -22.1524      -12.8824      0.996141       1.26109     -0.286707     -0.205203      0.567412     -0.191867    -0.0194028   -0.00488639       0.00000       0.00000       0.00000       0.00000       18.3940       21.4760       20.9055       18.5656       15.3497       10.2490       7.17492       4.46549       2.30667       1.19641      0.445552      0.160804     0.0465299    0.00831892       0.00000       0.00000       0.00000       0.00000
   7  23 3693.8161    2.1743  3.7712 11.4150 -0.0021  0.1037   0.0471   0.2749    0.1549   0.0000   457.2115       15.9003     -0.282524      -12.8069       18.8603       2.01811      -11.8195       3.27065       3.36045       1.05161     -0.995836     0.0644271    -0.0194771   -0.00806152       0.00000       0.00000       0.00000       0.00000       20.9786       25.5929       24.0199       23.0860       17.6561       13.1202       8.66403       5.34582       3.00304       1.39512      0.585435      0.202015     0.0552666     0.0112275       0.00000       0.00000       0.00000       0.00000
   7  24 3832.0798    1.8015  4.8409 11.2171 -0.0075  0.1209   0.0377   0.3368    0.1208   0.0000   453.6840      -14.0898       15.6221       13.1631       17.3535       18.2411      -6.99675       1.98910       9.57149       2.85397     -0.304859     -0.574144     0.0284472     0.0107435       0.00000       0.00000       0.00000       0.00000       25.3589       31.8023       29.9635       27.1094       20.9761       16.1171       10.3513       6.48606       3.51037       1.71288      0.708935      0.256635     0.0661473     0.0129081       0.00000       0.00000       0.00000       0.00000
   7  25 3970.7183    1.4819  7.3029 10.7827  0.0001  0.1601   0.0270   0.4435    0.0892   0.0000   469.7967       40.2730       123.480      -39.3112       20.9247     -0.230066     -0.740774      -13.4798       6.36544       1.50235      -1.90489     -0.134090   -0.00150742     0.0144117       0.00000       0.00000       0.00000       0.00000       34.4533       40.5437       41.4759       35.2948       28.9285       21.1909       14.2011       8.64383       4.86802       2.23463       1.00649      0.344481     0.0920840     0.0155851       0.00000       0.00000       0.00000       0.00000
   7  26 4109.3757    1.2528  8.4526 10.6253 -0.0087  0.1889   0.0228   0.5131    0.0770   0.0000   425.7205      -29.3152       29.3293       67.1061       20.4119       2.35915      -14.7952      -3.17194       2.01457      -6.16065     -0.844313       1.15259    -0.0554617     0.0131271       0.00000       0.00000       0.00000       0.00000       38.4927       48.8223       46.5862       42.3054       35.2058       24.7777       17.5451       10.9179       5.62628       3.06054       1.16891      0.418184      0.115216     0.0205793       0.00000       0.00000       0.00000       0.00000
   7  27 4248.5408    0.9881 10.4479 10.4700 -0.0036  0.2519   0.0192   0.6706    0.0641   0.0000   486.1661       53.7194       75.2073       27.3555       19.5092      -24.6331      -20.4104       8.83935       20.6302      -3.89035      -2.25773     -0.697203     -0.210595     0.0480377       0.00000       0.00000       0.00000       0.00000       48.1668       60.6531       63.3874       53.1645       45.6410       34.4999       23.1571       14.9167       8.17234       4.08242       1.67096      0.611787      0.159091     0.0265608       0.00000       0.00000       0.00000       0.00000
   8   9 1806.2579    0.3939  0.2124  9.9172  0.0034  0.0306   0.0349   0.0638    0.0640   0.0000   434.5073      -5.84106       8.80954      -6.40915      -2.65506    -0.0901873      0.316248      0.688402      0.726190      0.462246      0.141450     0.0196403    0.00749144     0.0158343    0.00343671  -0.000446742       0.00000       0.00000       6.04915       5.09948       6.57409       5.34727       3.81910       3.57188       2.37407       1.54854       1.10773      0.503363      0.196797      0.107556     0.0476348     0.0133959    0.00270568   0.000410317       0.00000       0.00000
   8  11 2086.1094    0.6667  0.5541 10.2043  0.0020  0.0333   0.0325   0.0825    0.0949   0.0000   444.5818       2.52342       17.0611      -3.67534       2.35276    -0.0747218      -1.27363      -1.53849      -1.32987      0.532512      0.402870      0.179738    -0.0236495    0.00946228    0.00152987   0.000472819       0.00000       0.00000       7.03757       8.83216       8.33996       7.21055       5.53490       4.33742       2.81323       1.82352       1.02489      0.543664      0.240003      0.117753     0.0430316     0.0150572    0.00349490   0.000715944       0.00000       0.00000
   8  12 2225.1694    0.9699  0.6283 10.6876 -0.0005  0.0430   0.0417   0.0730    0.1004   0.0000   431.0354       1.62796       18.8210       5.09029      -10.2597      -4.66710       2.97059      0.234931     -0.212968    -0.0156350      0.229225    -0.0672178    -0.0273065    0.00945366    0.00614219   0.000846075       0.00000       0.00000       9.77955       13.2835       12.5961       10.6382       7.76030       5.33329       3.36834       2.13266       1.20072      0.601634      0.353159      0.131531     0.0599560     0.0198441    0.00486725    0.00102953       0.00000       0.00000
   8  13 2362.9107    1.2665  0.7838 11.0888 -0.0002  0.0366   0.0512   0.0900    0.1210   0.0000   420.1452       1.76106       9.98414      -4.99062       6.95325       3.03655     -0.912494       1.73679     -0.146408     -0.985810      0.252810    -0.0440772     0.0102669     0.0150846   -0.00165562   0.000173884       0.00000       0.00000       6.78880       8.63686       7.63372       7.56684       5.92553       4.59543       3.20914       2.00414       1.23695      0.658551      0.298635      0.136941     0.0522368     0.0163413    0.00444783   0.000934031       0.00000       0.00000
   8  14 2499.4614    1.6778  0.8289 11.3804  0.0051  0.0369   0.0655   0.1021    0.1333   0.0000   438.1141      -1.88340      0.615489      -11.1380       5.16086       5.37987      -9.61684      -4.36971      0.553040      0.285878     -0.346203     0.0580856    -0.0220540    0.00815937    0.00527630   -0.00123023       0.00000       0.00000       7.39635       9.08495       9.44729       7.79232       6.48903       4.37470       3.44986       1.94200       1.14804      0.627771      0.298555      0.149884     0.0550099     0.0167415    0.00507247   0.000799855       0.00000       0.00000
   8  15 2636.1332    2.2342  0.8634 11.8290 -0.0030  0.0410   0.0819   0.0861    0.1525   0.0000   441.9945       14.4383       16.3312      -2.76404      -5.54276      -1.75917       4.61250     -0.931011     -0.472360     -0.889705     -0.119176     -0.147244     0.0331100    0.00116049   -0.00392282   4.45000e-05       0.00000       0.00000       7.97516       10.8026       9.44517       8.92125       7.25871       5.31714       3.88680       2.40381       1.46784      0.759748      0.384344      0.159919     0.0635007     0.0198145    0.00600660    0.00110024       0.00000       0.00000
   8  16 2773.8054    2.6599  0.8706 12.3350 -0.0041  0.0364   0.0960   0.0914    0.1434   0.0000   441.5916       9.29398      -17.9808       3.41279       12.3348      -3.32977     -0.177616      -3.17704     -0.668540     -0.175595     -0.178701    -0.0344920   -0.00608960     0.0173438    0.00260604    0.00138782       0.00000       0.00000       7.32035       9.12500       7.87222       7.50674       6.30833       4.48478       3.20762       2.02968       1.25850      0.617534      0.306956      0.117254     0.0482403     0.0142097    0.00441627   0.000872275       0.00000       0.00000
   8  19 3186.8069    3.7112  0.9370 13.7070 -0.0024  0.0439   0.1378   0.1118    0.1209   0.0000   446.3526       1.99926      -14.0342      -12.7042       17.7350       8.97507      -6.58232     -0.660982      -2.06167    -0.0643107     -0.127123     -0.129250     0.0244837    -0.0219266    0.00383471   0.000847166       0.00000       0.00000       8.00595       10.9361       10.3747       9.16820       7.53645       5.08274       3.94287       2.19082       1.47935      0.733127      0.383483      0.165131     0.0695694     0.0203583    0.00629251    0.00114248       0.00000       0.00000
   8  20 3324.4240    3.3117  1.4415 13.2533 -0.0056  0.0562   0.1029   0.1410    0.1197   0.0000   421.4233       21.7630       8.38373      -8.61216       20.5678     -0.934170       2.11784     -0.326561       2.45467       1.16991      0.482228    0.00907070    -0.0698415   -0.00760427   -0.00477230    0.00168293       0.00000       0.00000       10.1116       13.3788       12.1621       11.1625       8.86140       7.23404       4.72026       3.13520       1.83107       1.03355      0.447327      0.222561     0.0825266     0.0286574    0.00701230    0.00146665       0.00000       0.00000
   8  21 3462.5774    2.7829  2.3009 12.2608 -0.0007  0.0671   0.0674   0.1703    0.1108   0.0000   425.6659       13.2170      -10.1234       9.53524       4.70205       2.51322      -2.26539      0.146419      -1.10633      -2.63476       1.27269     -0.436536     -0.165065     0.0421540   -0.00224459  -0.000525125       0.00000       0.00000       12.2381       15.3835       15.0314       13.4576       10.9887       8.70817       6.04935       3.90401       2.30513       1.35428      0.573838      0.300243      0.107731     0.0367404    0.00912539    0.00166876       0.00000       0.00000
   8  22 3600.9643    2.3804  3.0777 12.0274  0.0040  0.0861   0.0551   0.2137    0.1097   0.0000   451.2743       35.3855       41.3579       11.6094      -8.25267      -8.17392      -4.82300       5.18186       3.65273      -2.10966      0.253543      0.433132   -0.00968780    -0.0556025   -0.00444015    0.00206899       0.00000       0.00000       15.4939       18.8693       19.9396       17.3432       14.0791       11.5440       7.87353       4.96327       3.08735       1.65769      0.770793      0.371475      0.149962     0.0498527     0.0123655    0.00210125       0.00000       0.00000
   8  23 3739.5424    2.0285  4.4767 11.4034 -0.0025  0.1054   0.0371   0.2784    0.0971   0.0000   454.7960       2.83212      -1.53315       9.49444       12.4604      -23.3100      -2.03946       2.30179     -0.755026      -3.48592      0.221130     0.0989909     0.0344879     0.0479314     0.0275246   -0.00107423       0.00000       0.00000       18.3822       23.5872       23.9834       20.5126       18.2591       13.3768       9.53768       6.38136       3.67904       2.08539       1.00431      0.453741      0.170903     0.0610862     0.0162244    0.00263723       0.00000       0.00000
   8  24 3878.4323    1.6436  5.7929 11.1238 -0.0009  0.1320   0.0295   0.3572    0.0842   0.0000   447.7818       22.6926      -7.30388      -24.8455       19.7164       1.18949       16.3590       5.54662      -7.48417    -0.0384914      0.108173     -0.177163     -0.100643    -0.0579033   -0.00484769    0.00361188       0.00000       0.00000       24.5931       29.8895       28.7002       28.0505       22.8306       17.1096       12.2701       8.19142       5.10917       2.79770       1.38990      0.592950      0.228606     0.0714051     0.0182569    0.00333015       0.00000       0.00000
   8  25 4017.5070    1.3657  7.4121 10.8668  0.0008  0.1583   0.0233   0.4568    0.0682   0.0000   418.5578      -15.1135       46.0901      -22.4983      -14.7262       5.25423       15.9879      -6.18835      0.572541       5.42624     0.0631714      -1.19166      0.611539     -0.128148    -0.0215580    0.00336117       0.00000       0.00000       28.5227       34.7999       35.8359       32.0081       27.4947       20.9819       15.1640       10.4939       6.14855       3.53137       1.78300      0.784497      0.291979     0.0958751     0.0235206    0.00385624       0.00000       0.00000
   8  26 4156.6528    1.1246  8.6748 10.7302 -0.0075  0.1960   0.0207   0.5359    0.0620   0.0000   503.8838       94.7004      -8.89354      -7.78271       21.7295      -5.29974      -16.9307       33.5345       6.19448     -0.380483      0.260538      -2.16068      0.298453     0.0523647    -0.0487060   -0.00208193       0.00000       0.00000       35.9195       43.5650       44.4463       41.1778       33.7666       26.3520       18.8665       12.7375       8.04538       4.39439       2.28388      0.970703      0.384862      0.116964     0.0284478    0.00485401       0.00000       0.00000
   9  12 2264.5788    1.0425  0.6269 10.8685 -0.0125  0.0347   0.0441   0.0724    0.1023   0.0000   439.8771       18.9901       1.68246      -10.0504      -3.76806      -3.24680       3.10542      -1.88107     0.0743969      -1.38380    -0.0661011      0.298061     -0.106939    -0.0500801    -0.0113330    0.00459109  -0.000175767   2.31115e-05       5.67453       7.02374       6.24427       5.98162       5.12130       4.38215       3.06984       2.16918       1.35817      0.798821      0.414724      0.205621     0.0855475     0.0361442     0.0128316    0.00406877   0.000939243   0.000190836
   9  14 2539.6457    1.7798  0.7830 11.7864 -0.0134  0.0343   0.0621   0.0870    0.1224   0.0000   435.0586       8.97920      0.548992       7.10232      -10.5045      -3.52172       2.03125      -1.49501      -2.08077      -1.58956     -0.100170    -0.0632316     -0.195304    -0.0738347   -0.00889307    0.00505686   0.000631873  -0.000605653       5.87888       6.25230       6.96179       6.79221       5.17780       4.13163       3.23611       2.25125       1.36843      0.767275      0.457326      0.255110      0.110004     0.0456447     0.0152600    0.00431749   0.000988448   0.000173129
   9  15 2677.0589    2.2557  0.7570 12.2770 -0.0161  0.0387   0.0941   0.0792    0.1265   0.0000   440.0753      -8.98623       5.08367       11.0606      -6.22289      -13.8404      -3.29287      -2.61039       2.05766     -0.326006     -0.732209      0.487492      0.117310    -0.0889466    0.00958592    0.00448197    0.00246963   0.000176012       6.74626       8.12448       6.98740       8.13657       6.17771       5.31116       3.35921       2.62775       1.58431       1.06000      0.503340      0.316655      0.104425     0.0531594     0.0144013    0.00554822    0.00111363   0.000258080
   9  16 2815.2529    3.0759  0.7859 12.0629  0.0078  0.0310   0.1084   0.0752    0.1611   0.0000   434.5372       5.01950       2.00570      0.947389       12.4429     -0.233050      -6.78250       1.01168       2.62802     -0.183766      0.168853      0.215691     0.0618878    -0.0271739     0.0102938    0.00205046   0.000107754  -0.000248529       5.47803       6.33355       6.23574       5.66616       5.09621       3.99327       3.21515       2.06593       1.32443      0.782972      0.400190      0.208676     0.0916347     0.0390828     0.0129897    0.00391080    0.00101126   0.000156776
   9  17 2953.6201    3.5091  0.7995 12.7626 -0.0029  0.0364   0.1227   0.0745    0.1465   0.0000   436.6818       10.7088       7.17354      -6.08263       3.16094     -0.636909      0.398573      -2.21262      -2.76306      0.880071     -0.915568     -0.406740     0.0913794    -0.0572012    -0.0109546  -0.000549065    0.00130633  -0.000426948       7.00239       8.25982       9.23491       7.80641       5.95936       5.11813       3.30046       2.11201       1.48760      0.836831      0.441776      0.226883     0.0979568     0.0467004     0.0173497    0.00485888    0.00100468   0.000165215
   9  19 3229.6501    3.4796  0.9735 13.8195 -0.0052  0.0544   0.1311   0.1063    0.1138   0.0000   442.0162       3.80805      -5.34544       30.6029       6.18748      -9.63517      -8.43197       1.61388      -1.60886      0.959093     -0.271218    -0.0598899      0.144959     0.0372578    -0.0165677    -0.0123412    0.00257276   1.41887e-06       11.2181       13.1848       11.8476       9.96971       9.15028       8.38961       6.25730       4.14520       2.56001       1.18794      0.676212      0.287347      0.132598     0.0466454     0.0224369    0.00625887    0.00150610   0.000264996
   9  20 3367.9161    3.0275  1.6349 13.1579 -0.0033  0.0552   0.0832   0.1454    0.0924   0.0000   433.2307       26.1059       5.45754      -5.75046      -4.41088      -7.04552      -1.16320      -1.23159       1.31574       1.95690       1.26941     -0.348362     -0.209809      0.128649    0.00944012   -0.00416549    0.00390908   0.000139979       8.91630       11.5699       11.4245       10.2532       9.53800       6.69485       5.56748       3.59595       2.35681       1.37053      0.767735      0.390286      0.180008     0.0722615     0.0257898    0.00770944    0.00218892   0.000325330
   9  21 3506.4256    2.4482  2.0172 12.9448 -0.0082  0.0696   0.0674   0.1719    0.0762   0.0000   437.6685       27.5810       3.22161      -12.2011      -13.0136       3.11127       8.56262       1.93076     -0.551896      0.607992       1.03603     -0.984175     -0.241513     -0.215590     0.0568278    0.00428943    0.00500080   0.000457672       11.2664       14.1599       13.5737       13.7437       10.8759       8.99579       6.55010       4.84711       2.92453       1.81722      0.990677      0.536582      0.235627     0.0996995     0.0327015     0.0101864    0.00229094   0.000438790
   9  22 3645.2903    2.0873  3.2628 12.1495 -0.0111  0.0868   0.0459   0.2197    0.0723   0.0000   443.1040       19.6226     -0.182386      -6.11165       22.6884      -5.68345       1.32753       2.83185      -6.96185      -2.21736       3.18439      0.500421     -0.283342     -0.189228     0.0353501   -0.00653270   -0.00391017  -0.000129435       14.2521       18.5288       17.7209       17.4178       14.2910       11.8108       8.15628       5.96021       3.75256       2.41101       1.20892      0.679698      0.264244      0.127727     0.0414001     0.0137441    0.00299978   0.000559034
   9  23 3784.3236    1.7486  4.5587 11.7291 -0.0035  0.1117   0.0343   0.2792    0.0679   0.0000   489.7298       22.5688       17.9391       13.1452       16.2029      -12.4513       1.73277     -0.187753      -3.79292      -1.91432       1.17200     -0.318337    -0.0481130     -0.187370     0.0280178     0.0189767   -0.00277723   -0.00121429       18.0039       22.9410       22.4046       21.2755       18.5885       14.9151       10.8566       7.57302       5.04747       3.08905       1.59507      0.892687      0.345499      0.163624     0.0552591     0.0172452    0.00409727   0.000692762
   9  25 4063.1783    1.2573  7.4196 10.9474  0.0003  0.1535   0.0220   0.4386    0.0611   0.0000   412.8358       54.3040       39.9084      -20.9224       2.31342       25.6518       8.55940      -26.7249      -4.95364      -4.20023      -3.23970     -0.728567     -0.179355     -0.174012     0.0309412    -0.0133043    0.00137790   0.000635468       24.9575       32.5414       31.5977       30.3060       25.4654       21.0457       15.1962       10.6914       7.06510       4.34042       2.32534       1.22854      0.521233      0.227130     0.0802644     0.0244517    0.00566492   0.000983667
   9  27 4343.1070    0.8812 11.4866 10.4486 -0.0107  0.2462   0.0169   0.6741    0.0543   0.0000   506.5918       47.9823      -18.6557      -101.787       33.0434       40.3520       12.6642      -33.8206       17.8572       12.9132      -6.41326      -3.48369      0.601272       1.13500     -0.106946    -0.0349177   0.000194894   0.000852206       38.4337       51.4575       50.0407       46.9062       41.5800       33.0551       25.2452       17.6437       11.6238       7.24373       3.86473       2.11176      0.884358      0.398938      0.133738     0.0407952    0.00977364    0.00159221
   9  28 4483.3339    0.6894 13.4393 10.4187 -0.0096  0.3215   0.0159   0.8867    0.0464   0.0000   440.9662       2.81484       32.9707      -35.7771      -2.56966       12.3999       42.7875       9.55909       18.3269      -11.7376      -2.50779      0.492920      0.945459     -0.306258     -0.164708    -0.0303253     0.0184582    0.00223825       51.4214       65.6133       65.6550       62.6288       54.2891       43.9143       33.9645       24.1297       16.1854       10.0016       5.85162       2.95233       1.40298      0.548339      0.192576     0.0540687     0.0125242    0.00201060
  10  11 2162.9332    0.8369  0.7058 10.3402 -0.0069  0.0339   0.0339   0.0789    0.1493   0.0000   436.5997      -7.71324       12.2906       7.11859      -8.23116      -3.87568      -2.58190       5.35645     -0.892122     -0.301167      0.141228    -0.0857439      0.248399     0.0365329    0.00260877   -0.00712471    0.00808196   -0.00164793       5.11145       5.81748       6.00113       6.25456       5.28844       4.57109       2.98179       2.79139       1.62568       1.20106      0.601901      0.418956      0.182258      0.100829     0.0316570     0.0164659    0.00423577    0.00169545
  10  12 2302.8008    1.0873  0.7540 10.9310 -0.0041  0.0333   0.0402   0.0834    0.1447   0.0000   442.5139       12.4966       17.2119      -1.54529      -5.77585       3.74831     -0.516606       3.52009      -1.48496     -0.299756    -0.0738323      0.617191     0.0257799     0.0149243     0.0637105   -0.00657420   -0.00238085   -0.00182489       5.29825       6.80482       6.25332       5.86879       5.46954       4.24773       3.61891       2.36001       1.73663      0.980169      0.614083      0.328500      0.150357     0.0815559     0.0290399     0.0123851    0.00386916    0.00108385
  10  13 2440.8249    1.5209  0.8039 11.2136  0.0080  0.0329   0.0525   0.0826    0.1274   0.0000   435.2855       2.20424     -0.242203      -3.29231       3.82508      0.947354      -1.56977      -4.42974      -1.51933      0.705528       1.06374     -0.120687     -0.188312    -0.0164077    -0.0132222     0.0253707   -0.00471153   -0.00237922       5.17012       6.40291       6.80540       5.61554       5.55705       4.47806       3.23077       2.39378       1.59005       1.02894      0.656995      0.304711      0.164513     0.0741368     0.0342089     0.0116099    0.00466657    0.00136668
  10  14 2578.6835    1.9544  0.7919 12.0368  0.0023  0.0368   0.0678   0.0770    0.1060   0.0000   430.0417     -0.663720     -0.640867      0.466630      -11.0798      -1.63740      -2.59311      -3.95406    0.00219173      -1.36228      0.116308      0.281783     0.0289234     0.0823068    -0.0680467    0.00869145    0.00509918   0.000758520       6.06606       7.46895       8.03644       7.15746       6.27341       4.55990       3.57379       2.57371       1.66899       1.00726      0.641837      0.338583      0.184193     0.0895620     0.0375733     0.0128116    0.00461639    0.00128339
  10  15 2717.0778    2.3755  0.7851 12.1241 -0.0052  0.0327   0.0815   0.0763    0.1167   0.0000   428.6177       11.9345       19.8378       4.57089      -1.50899      -6.89255       5.94828       1.32436     -0.942001      -1.57777      -1.30049      0.421159      0.128627    -0.0461826   -0.00647984   -0.00147338    0.00418663  -0.000316915       4.72973       5.64853       6.46483       5.68428       4.96916       4.01045       3.32098       2.04892       1.58977      0.956935      0.546428      0.324481      0.163734     0.0711654     0.0331262     0.0136276    0.00464047    0.00117065
  10  16 2855.7070    3.3311  0.7056 12.7349 -0.0055  0.0277   0.1256   0.0699    0.1141   0.0000   435.3812      0.822712       13.0567      -2.08753      -1.31812      -1.26188       4.24414      -2.02604       4.37893   -0.00934653     -0.109061     -0.293172     0.0873136     0.0246098     0.0439499    0.00299405   -0.00249755    0.00133032       4.54308       5.40940       5.46502       4.85919       4.51516       3.69047       2.86496       1.94595       1.36377      0.860910      0.504897      0.262601      0.126635     0.0631180     0.0256530     0.0100176    0.00329713   0.000972109
  10  17 2994.5751    3.5300  0.7944 13.2163 -0.0062  0.0344   0.1241   0.0767    0.1086   0.0000   443.6899       9.15742       13.1494      -2.51842      0.380303       1.29773      -1.67272      -1.21437   -0.00241190     -0.365146     -0.196317     -0.374235     0.0864306      0.109447   -0.00117181    0.00362094    0.00739756   -0.00141973       4.81944       6.65962       5.81995       6.51563       4.64025       4.56483       3.27111       2.47934       1.49419       1.07685      0.567806      0.340154      0.151614     0.0887386     0.0330363     0.0141975    0.00398942    0.00125893
  10  18 3133.0061    3.7252  0.9829 12.8606 -0.0011  0.0353   0.1155   0.0863    0.1427   0.0000   445.1188       11.4178       4.72850      0.468850      -1.70116      -3.82688      -6.22703     -0.150370      -2.25531       2.03427    -0.0533489      0.301223    -0.0603478     -0.143563     0.0292368   -0.00590892  -7.65054e-05  -0.000707340       5.08705       6.31781       6.18819       6.18388       5.54557       4.05744       3.35755       2.56888       1.63746       1.04984      0.589211      0.359166      0.187268     0.0875613     0.0356772     0.0131068    0.00422396    0.00133368
  10  19 3271.4069    3.4512  1.2914 13.0286 -0.0023  0.0457   0.0992   0.1063    0.1313   0.0000   447.9159       27.6741       1.92166      -8.99714      -6.17918      -2.77635      -2.03855      -6.78601      -4.38206      0.441734      0.635647      0.365726     -0.454001     0.0261384     0.0738644   -0.00885437    0.00158525   -0.00106182       7.86433       9.81933       9.43128       8.99604       7.63058       6.56826       4.73882       3.51772       2.28086       1.48005      0.854856      0.460855      0.203178      0.113427     0.0406720     0.0177410    0.00563441    0.00170040
  10  20 3410.2489    2.9841  1.8296 12.7916 -0.0134  0.0555   0.0754   0.1418    0.0921   0.0000   430.6160       20.9636       3.00154       19.0237       3.34238      -14.8140       5.48700      -3.08764     -0.103627      -5.27774     -0.375023     -0.388545      0.113049     -0.143483    -0.0464280    -0.0129558   -0.00945215    0.00203317       7.71742       10.6093       10.0775       9.32544       9.24909       6.65477       5.65831       3.69140       2.66876       1.75686       1.03792      0.556431      0.283564      0.131672     0.0570262     0.0217352    0.00702824    0.00216535
  10  21 3549.2611    2.4518  2.7232 12.4018 -0.0052  0.0699   0.0509   0.1816    0.0656   0.0000   417.7968       4.44822       7.25068       15.6522      -14.3519      -19.1416       1.03441      -11.6171      0.669126      -5.22258     -0.650010     -0.581284       1.22094     0.0772504     0.0423079    0.00568737     0.0130478   -0.00371446       9.65443       12.7897       12.8763       12.2383       10.9191       8.89348       7.22608       5.01468       3.55185       2.29019       1.36808      0.750025      0.408201      0.176606     0.0820349     0.0311328    0.00997572    0.00288945
  10  22 3688.5107    1.9803  3.7101 11.9898 -0.0083  0.0898   0.0388   0.2281    0.0606   0.0000   459.3895       4.88124       9.02932       22.3300       1.54438      -14.6814       6.84306       2.14152      -7.30399      -4.66648       2.22995     0.0263061      0.910229     -0.298637    -0.0490615     0.0484168   -0.00947702   -0.00304733       12.7640       17.0544       16.6677       16.4585       13.3373       12.1465       8.81879       6.73917       4.35162       2.89394       1.66260      0.922707      0.469805      0.224669     0.0971946     0.0374596     0.0125550    0.00366447
  10  23 3828.0017    1.7022  5.1257 11.4269 -0.0041  0.1084   0.0292   0.2771    0.0625   0.0000   430.9435       5.28014       52.5021       40.2578      -17.4809      -17.6122       12.3711       16.4246       4.11069      -9.41744      -2.93599      0.635810      0.440470      0.368756    -0.0635595    -0.0105094   0.000216443    0.00517853       16.1330       20.1560       21.1407       19.1238       17.3967       14.0320       11.2828       7.97480       5.48897       3.56968       2.02964       1.20682      0.577126      0.296648      0.117869     0.0494313     0.0152694    0.00451851
  10  24 3967.8122    1.3699  6.7693 11.1966 -0.0020  0.1409   0.0233   0.3681    0.0538   0.0000   417.1017       18.1904       55.0399       33.7208      -5.21550       1.56461       17.6763      0.454246      -1.34090      -7.09885      -6.10681       1.17797     0.0938436    0.00562338      0.113495    0.00778563     0.0210789   -0.00745191       20.2596       26.5299       27.4324       24.9228       22.5470       18.9219       14.4817       10.6573       7.51426       4.62936       2.85037       1.61073      0.802113      0.402095      0.160629     0.0655575     0.0219461    0.00620031
  10  25 4107.4685    1.1868  8.4822 10.7591 -0.0045  0.1617   0.0193   0.4499    0.0560   0.0000   481.3900      0.240500       31.9391       11.8162       65.5042       8.45762       14.6498       4.42731      -5.62841      -9.76261       3.37242     -0.780238      -2.01916      0.568703      0.251359     0.0376045    -0.0649639    0.00533709       23.8942       30.6925       31.2806       29.4064       26.1064       21.3946       16.8943       12.0669       8.51058       5.44766       3.30301       1.88622      0.930500      0.468475      0.188968     0.0764397     0.0239722    0.00688647
  10  26 4247.8005    0.9930 10.8506 10.5751 -0.0070  0.2062   0.0170   0.5851    0.0505   0.0000   390.9348       34.2380       51.2083       3.32914       20.8812       26.7266      -9.02384      -7.28470      -3.60532       10.6380       1.01332      -1.86311       2.13528      0.460968      0.136403     0.0374830   -0.00143153    0.00512672       29.8241       38.2938       39.2289       37.5814       32.9107       27.5185       21.6576       15.7584       11.2135       6.96024       4.17421       2.42065       1.28693      0.580287      0.253609     0.0975187     0.0319905    0.00888113
  10  28 4529.4917    0.6164 12.3057 10.3799 -0.0078  0.3229   0.0153   0.8497    0.0454   0.0000   502.2145      -75.2202       26.3980       29.1305       6.96264       6.05192      -12.8542      -46.7221      -11.3266       1.49249       3.24924       5.80108      -4.04456     0.0639862     -0.322979    -0.0823465    -0.0103503   -0.00548846       44.8534       61.0071       61.6181       58.3599       51.8019       43.3112       34.2051       24.8135       17.7706       11.2976       7.08136       4.02640       2.07224       1.03106      0.423533      0.165608     0.0526056     0.0146080
  10  29 4669.1212    0.5464 17.2101 10.1654 -0.0013  0.4475   0.0110   1.1269    0.0377   0.0000   482.1345       66.9396       55.9714      -20.8079       12.0594      -14.8442       48.0320       15.0760       22.1359       8.74468      -22.9152       12.8070      -1.49940     -0.150938      0.626866      0.109274     -0.117858    -0.0127293       66.2058       80.3207       85.2174       80.9186       73.1987       60.0266       47.9035       35.1300       25.0801       16.8620       10.3584       6.06065       3.23611       1.50439      0.661509      0.240700     0.0736764     0.0201592
  11  10 2058.0085    0.6779  0.4159 10.2998 -0.0118  0.0273   0.0325   0.0578    0.0712   0.0000   438.4573     -0.757535       17.4075      -2.02822      -5.30355      0.171102    -0.0689547     -0.404356      -3.54395     -0.111218     0.0505191    -0.0744995     -0.148311     0.0336423     0.0381256   -0.00563164   -0.00240022   -0.00225656       4.01014       4.26610       5.20343       5.15944       3.98848       3.44005       3.01237       1.66286       1.53719      0.882966      0.632906      0.313553      0.201851     0.0943132     0.0584088     0.0200504     0.0119810    0.00344698
  11  12 2340.0300    1.1735  0.7774 11.0140 -0.0301  0.0460   0.0442   0.0771    0.1807   0.0000   444.1799      -15.0606       8.29994      -8.17499       6.49754      0.501570       3.23486      -4.06147      0.265850      -1.58447      -1.48683      0.667989      0.147491      0.168409     -0.129623    -0.0485993    0.00327195    0.00771064       4.45261       8.28454       5.87425       8.04417       5.00013       5.91001       3.36094       3.59320       1.90900       1.56153      0.780720      0.597143      0.240542      0.184628     0.0612934     0.0396824    0.00971823    0.00508291
  11  13 2478.5319    1.6658  0.7955 11.2736 -0.0120  0.0329   0.0551   0.0703    0.2072   0.0000   442.6979       6.99010       16.6038       5.05456      -5.62893   -0.00164196     -0.445233      0.844793       1.43371      -2.65843     -0.522004      0.830120      0.302501     -0.240116     0.0575512     0.0171106   -0.00284267   0.000700835       4.37636       5.62905       5.90478       5.48090       5.10080       3.83409       3.47071       2.42161       1.69211       1.14599      0.744730      0.416748      0.244777      0.116783     0.0675676     0.0256053     0.0112614    0.00370424
  11  14 2616.9674    2.0948  0.8839 12.0528  0.0025  0.0330   0.0654   0.0769    0.1353   0.0000   443.2689       7.21435       26.1185       5.06135       7.49172       5.45692      -1.46675      -3.67871       1.44353      0.557896    -0.0230399     -0.619438     -0.217898    -0.0160945      0.110828   -0.00528510   -0.00245779   -0.00640781       5.21785       6.66763       7.01932       6.54078       5.69535       4.49753       3.35874       2.36876       1.62559       1.14846      0.671458      0.429778      0.224315      0.116827     0.0543154     0.0236807    0.00977261    0.00370436
  11  15 2756.2240    2.5458  0.7836 12.6967 -0.0064  0.0305   0.0866   0.0742    0.1007   0.0000   435.3847       1.00527       5.66143       7.86088       3.69148      -2.20351      -1.47727       1.13686     -0.119022       2.10274     -0.830579     -0.188674      0.181803      0.162834    -0.0223347   -0.00847217   0.000727223   -0.00265653       4.41771       5.42715       5.22487       5.14480       4.65228       3.91625       3.12280       2.38460       1.68149       1.10513      0.695020      0.413847      0.223313      0.111609     0.0591667     0.0222484    0.00925377    0.00324083
  11  16 2895.4962    3.3261  0.6478 13.1396 -0.0044  0.0302   0.1283   0.0655    0.0959   0.0000   441.2518     -0.985178       11.3654      -5.81750       3.05017    -0.0676845      -2.28662      0.162473      -1.52381     -0.349116     -0.418294     -0.761613      0.190101      0.190215    -0.0432862    -0.0427237   -0.00517727  -0.000193710       4.59909       5.50909       6.31656       5.71741       4.77795       3.97803       3.00481       1.94339       1.55483       1.01233      0.553093      0.370529      0.206293      0.108290     0.0472213     0.0224713    0.00956091    0.00361006
  11  17 3034.6491    3.7815  0.7985 13.2050  0.0011  0.0397   0.1231   0.0667    0.1134   0.0000   431.3214      -2.70758       10.6662       3.66678      -8.44074      -5.65221       3.12596      0.304610       1.09448     -0.257351     -0.570802     -0.634592      0.114460      0.211511     0.0781447    -0.0539313   -0.00705726    0.00600784       6.73280       7.79636       6.82644       5.58035       5.08329       5.44258       5.49575       4.00209       2.72890       1.63523      0.951124      0.499445      0.245018      0.120961     0.0621420     0.0277099     0.0116254    0.00384006
  11  18 3173.6038    3.7482  1.1856 12.8306 -0.0048  0.0364   0.1002   0.0939    0.1595   0.0000   427.7986       4.83528       8.87644      -18.5222      0.741754      -2.27885     -0.331262     -0.470662       3.04832      -2.55866      0.276274      0.142445    -0.0798221     0.0445530    -0.0755647     0.0107264     0.0115498   -0.00398721       5.12119       6.17859       6.75658       6.15696       5.64543       4.73751       3.76974       2.80262       2.00610       1.30889      0.836860      0.502487      0.261265      0.146797     0.0660516     0.0298193     0.0115225    0.00443262
  11  19 3312.5076    3.1566  1.4347 13.0032 -0.0080  0.0478   0.0851   0.1082    0.1062   0.0000   449.8385       7.00718       14.4911       3.32637      -8.47363      -6.59507     0.0763288      -3.99688      -3.23143      -3.53376       2.05331      0.938325     -0.512519    -0.0219616     0.0500709   0.000303249   -0.00837069   -0.00387120       7.11260       8.14811       8.15447       8.61336       7.68757       6.38530       4.85515       3.17426       2.60368       1.82122       1.13896      0.700276      0.369801      0.184058     0.0852358     0.0358144     0.0153315    0.00561170
  11  20 3451.7037    2.9058  2.2282 12.3289 -0.0025  0.0536   0.0598   0.1369    0.0869   0.0000   441.1775       5.00315       21.7530       15.0123       5.70691      -4.92266      0.976134     0.0661381      -2.33271     -0.122665       1.32602     -0.567133     -0.409587      0.106686     0.0806932     0.0273665   -0.00767417   -0.00884759       7.30615       9.11365       9.39127       8.73436       8.48021       6.91033       5.35281       3.97612       2.90626       2.00502       1.25270      0.776314      0.421098      0.212847      0.105902     0.0429331     0.0173910    0.00657052
  11  21 3591.2825    2.3784  3.2733 11.9870 -0.0032  0.0670   0.0428   0.1857    0.0657   0.0000   447.1842       25.7784      -15.8650      -1.94856     -0.133094      0.569880     -0.599366      -1.30240     -0.386084       1.14233       1.03668      -2.11194     -0.524742     0.0192298     -0.190281    -0.0793542    -0.0235415     0.0124421       9.00803       11.4823       12.2056       11.2013       10.3898       8.49292       6.59507       5.07912       3.65009       2.38365       1.52901      0.915940      0.521562      0.277554      0.128769     0.0586644     0.0218071    0.00841337
  11  22 3731.0389    1.8977  4.1611 11.8320 -0.0046  0.0850   0.0338   0.2322    0.0569   0.0000   436.0732       30.7694      -4.75672      -8.82387      -1.99747      -7.84450       10.2262       4.02097       6.67883       4.08422     -0.371975   -0.00379880      -1.06549     -0.354016    -0.0139902      0.136008   -0.00853146    -0.0213852       12.0845       14.4167       15.3281       14.1768       13.1688       11.1247       9.08903       6.56472       4.73342       3.29768       2.08352       1.23877      0.693507      0.361469      0.165874     0.0782017     0.0302150     0.0110615
  11  23 3871.0945    1.6004  5.5128 11.4938 -0.0051  0.1061   0.0270   0.2923    0.0526   0.0000   448.5298       40.5961       35.5010      -15.2287       2.23467      -6.16461       18.8785       2.68586      -2.43419       3.55979       1.25695      -2.12895    -0.0304768      0.898169    -0.0835458     -0.178367     0.0163337     0.0135733       14.4404       18.2372       18.8147       18.2867       15.9177       13.9980       11.1933       8.32261       6.06915       4.08867       2.63819       1.56045      0.896620      0.467498      0.218807      0.101466     0.0389986     0.0142619
  11  24 4010.8610    1.3275  7.1584 10.9803 -0.0017  0.1311   0.0207   0.3609    0.0560   0.0000   452.8490      -12.0139       21.3350      -4.60972       20.8037     -0.658670      -5.31924      -15.8003      -12.7887     0.0561381       6.35567      -3.85383      -1.23799      0.313781      0.703857      0.163803    -0.0191006    -0.0345221       17.9845       22.3302       24.1414       21.8786       20.7356       16.9499       13.8347       10.6495       7.27321       5.08142       3.20082       1.87894       1.07050      0.542033      0.269932      0.119083     0.0462641     0.0168990
  12  10 2093.6509    0.7153  0.4608 10.3839 -0.0073  0.0247   0.0294   0.0542    0.0678   0.0000   437.6698      -1.72863       7.85037     -0.641391      -7.11177       4.60900      -2.18924       2.30201      -1.41119     -0.502170     -0.403807      0.191052      0.260286    -0.0998550    -0.0231477     0.0397218    -0.0200804   -0.00305195       3.01039       3.81456       3.83699       4.11232       3.24278       3.15038       2.40399       1.63543       1.29657      0.891043      0.606339      0.381143      0.228853      0.116264     0.0583498     0.0307920     0.0128729    0.00589914
  12  11 2235.8878    0.9928  0.6263 10.7064 -0.0006  0.0263   0.0359   0.0654    0.0871   0.0000   436.6209    -0.0707703       8.08369       5.96982       7.17127       3.02551      -4.59305      -1.25757       1.56995     -0.776482     -0.171939      0.568501     0.0583280     -0.142506    -0.0672043     0.0175598     0.0114010  -0.000986131       4.05377       5.03288       5.11960       4.93896       4.53466       3.64743       2.95666       2.05585       1.52756       1.03124      0.701995      0.420969      0.248729      0.140738     0.0679474     0.0328495     0.0141945    0.00616556
  12  12 2376.3567    1.2431  0.9070 10.8881 -0.0060  0.0333   0.0392   0.0828    0.1519   0.0000   438.8840       3.73930       14.1880      -9.76908      -3.29840      -2.25506       2.92474      0.391184       1.56108       1.42158     -0.717134      0.573129      0.527027    -0.0794806    -0.0202278    -0.0690819     0.0241671  -9.78740e-05       4.19000       4.98853       5.56662       4.83114       4.84872       4.02642       3.76590       2.55468       1.97238       1.55262      0.808157      0.586277      0.349331      0.164721     0.0950610     0.0538241     0.0179005    0.00931672
  12  13 2515.4583    1.7490  0.9348 11.1402  0.0031  0.0330   0.0564   0.0845    0.2590   0.0000   437.0389       10.4466       6.60007     -0.739265       3.77697      -4.57900      -2.79614      -2.16941       4.32989      -1.36221     -0.732870      0.412113      0.144891    -0.0726081    0.00962122    -0.0494921  -0.000360318    0.00898772       4.53700       5.50940       5.65618       5.35441       4.91659       3.94911       3.75298       2.85618       2.03898       1.40572      0.902392      0.546040      0.303271      0.178915     0.0898107     0.0448517     0.0215895    0.00851601
  12  14 2654.6510    2.2840  0.8536 11.8883  0.0011  0.0305   0.0699   0.0713    0.2007   0.0000   440.3244       1.66548       12.5606       3.64722       3.82490      -2.14931      -1.14007       1.66592      0.224288      -1.38780    -0.0287399     -0.700225     -0.419689   -0.00384237    -0.0266068    0.00211783     0.0255967    0.00638909       4.00123       5.13735       5.32163       5.14398       4.71392       3.76594       3.15053       2.21208       1.64820       1.20179      0.757566      0.512867      0.295957      0.169173     0.0852304     0.0430656     0.0181558    0.00808000
  12  15 2794.4949    2.8911  0.7742 12.5686 -0.0019  0.0279   0.0939   0.0723    0.1410   0.0000   434.5016       8.88618       17.2495      -7.62764       2.43171       1.76823      -1.72042     -0.986640     -0.215000      0.774455      0.138415     -0.715757     -0.154781      0.365182    -0.0112741     -0.150483     0.0156123     0.0111204       3.75581       4.76160       4.78523       4.80206       3.96153       3.55778       2.93021       2.38101       1.66754       1.16650      0.726087      0.459742      0.259756      0.147906     0.0744577     0.0388604     0.0171195    0.00743969
  12  16 2934.4563    3.3830  0.7527 13.0756 -0.0132  0.0313   0.1138   0.0684    0.1096   0.0000   444.9571       8.60575       16.6490     -0.824491      -7.99676       1.95869      -3.44650      -4.09986      0.890845     -0.208445      -1.01368     -0.586798      0.461813      0.205064     -0.175119     0.0234276    0.00196965   -0.00760391       4.61839       6.01985       6.13607       5.79944       5.49187       4.10212       3.18646       2.50832       1.74836       1.26021      0.696867      0.481206      0.285325      0.161740     0.0896655     0.0391555     0.0167592    0.00651124
  12  17 3073.8861    3.7505  0.9357 13.2879  0.0028  0.0327   0.1113   0.0795    0.1054   0.0000   433.6031       16.7005       4.33738       7.61101       3.68250      -2.03161      -5.52291     -0.899224     -0.900449      -2.29627      0.927873       1.68477      0.235581     -0.205918     -0.106863    0.00405576    -0.0156079  -0.000438615       4.58922       5.62627       5.35790       5.47259       5.12380       4.51892       3.44806       2.54019       1.74314       1.38680      0.941000      0.623538      0.345329      0.192416     0.0904241     0.0438391     0.0197508    0.00803216
  12  18 3213.3352    3.7938  1.0833 13.2023 -0.0019  0.0359   0.1076   0.0902    0.1242   0.0000   434.5213       9.85158       15.5506       1.45820      -4.44717      -3.53459       2.25003      -3.16074     -0.750106      -3.06956       1.18108      0.644089     -0.427750      0.267964      0.164044     -0.110582     0.0230738    0.00745942       5.46760       6.68832       6.50774       6.17667       5.59113       4.71191       4.07561       3.26347       2.45371       1.58947      0.945275      0.555594      0.326815      0.196313     0.0968123     0.0460472     0.0206782    0.00811141
  12  19 3352.7739    3.1788  1.4706 12.7302  0.0083  0.0406   0.0775   0.1098    0.0959   0.0000   432.3361       16.1244      -3.95736      -2.79763       9.17893      -2.90096      -6.54935      -8.06458       8.91006      -4.86666      -1.05903     -0.152377      0.929517     -0.273229     0.0132053     0.0562328   -0.00528790    -0.0138474       5.20959       6.61157       6.71737       6.66642       5.87548       5.15994       4.23482       3.15434       2.45007       1.60686       1.12836      0.668850      0.423785      0.210675      0.121669     0.0581538     0.0257650     0.0105603
  12  20 3492.4261    2.7167  2.4176 12.3018 -0.0026  0.0552   0.0532   0.1440    0.0724   0.0000   448.2229       16.5026       8.43616       1.82626       4.70245      -10.8233      -6.69602      -1.61755       5.68900      -1.67688    -0.0709261      0.451640      0.891479     -0.601054     -0.307421     0.0961716     0.0432520    -0.0173459       6.90053       9.20568       8.87146       8.65357       7.97213       6.99919       5.94717       4.28908       3.39430       2.24584       1.54888      0.957597      0.553363      0.306873      0.154139     0.0763365     0.0323159     0.0135803
  12  21 3632.5911    2.2383  3.5657 11.7668 -0.0027  0.0721   0.0373   0.1805    0.0626   0.0000   456.9856       24.3732      -10.3221       17.1812       13.8967      -4.48893      -13.6218      -2.91117       5.64660      -3.54994       2.93143       3.00944     -0.533472     -0.458649      0.325047     0.0272581    -0.0342250    0.00712203       8.50124       11.9507       11.4374       11.6421       10.6824       8.81517       7.65024       5.62124       4.32239       2.91836       1.96307       1.25773      0.715340      0.400469      0.203864      0.105282     0.0427308     0.0184591
  12  22 3772.6721    1.8576  4.7446 11.5768 -0.0025  0.0868   0.0295   0.2271    0.0553   0.0000   450.1364       41.9744      -4.72268      -8.49639      -1.66570       5.00692       10.2792      -8.74834      -1.37269       5.71727       3.00630      0.465712      -1.72441     0.0256724      0.220733    0.00434930     0.0215888    -0.0296870       11.0300       13.6314       14.2124       13.9224       12.7188       11.4900       9.12820       7.05483       5.02531       3.80394       2.50505       1.61626      0.975037      0.505620      0.281117      0.131592     0.0591423     0.0249433
  12  24 4053.5410    1.2532  8.0334 10.9241 -0.0028  0.1391   0.0190   0.3977    0.0513   0.0000   440.8149       14.0287      -8.40521       5.73034      -5.56069      -23.8174       20.1761       1.64064      -13.1010      -13.8949       8.05960      -2.43011      0.219004      0.672731     -0.853328     -0.463013      0.180982     0.0809620       16.4936       22.1057       22.2256       22.5519       20.0646       18.0182       14.1002       11.7615       8.50028       5.96460       4.01966       2.51628       1.53747      0.859645      0.444667      0.231615     0.0909967     0.0405462
  12  26 4335.4077    0.8415 11.5507 10.5803 -0.0040  0.2145   0.0156   0.6207    0.0454   0.0000   428.7090       21.1474       25.9791       3.40712       7.30135      -27.1803      -21.4583       1.58901      -10.7013      -4.94585      -3.04722      -3.36116      -4.18508       1.52276      0.697382     -0.249962     -0.328496   -0.00766641       26.5329       33.1823       35.3555       34.9549       31.5584       27.7077       22.6925       17.7938       13.3256       9.53739       6.24570       4.17163       2.43278       1.43884      0.738976      0.375967      0.156689     0.0674607
  13   9 1983.8369    0.5478  0.4716 10.0324 -0.0073  0.0220   0.0229   0.0579    0.0636   0.0000   439.2976     -0.587608       16.5907       7.22928      -9.98993       2.79631      -3.36822      -1.99708       1.47904      -1.42491      0.269776     -0.571647     0.0343718      0.134241     0.0105844     0.0636364    -0.0348931    -0.0288726       2.91309       3.40127       3.59784       3.58211       3.34782       2.74303       2.34312       1.76758       1.21430      0.904100      0.667388      0.446174      0.253083      0.160441     0.0884350     0.0418985     0.0212678     0.0110147
  13  10 2128.4779    0.7708  0.5367 10.3772  0.0030  0.0299   0.0284   0.0558    0.0743   0.0000   442.8944      -4.65835       10.1853     -0.956406      -2.90867       4.02287      -2.80860      -1.59897     -0.518440     -0.901349     0.0885795      0.682873      0.174554     -0.210819     0.0275315     0.0283185     0.0189876    -0.0129187       4.09900       3.86079       3.63685       4.52346       4.81463       3.44061       2.43881       2.25266       2.01151       1.42269      0.786623      0.497780      0.352488      0.232734      0.141149     0.0777140     0.0347981     0.0141682
  13  11 2271.1578    1.0688  0.6284 10.9088  0.0029  0.0316   0.0356   0.0616    0.0808   0.0000   436.6371       7.04164       9.88561      -3.12737      -1.62063      -2.07118      -4.92303      0.523595       1.37255      -1.56887    0.00509664      0.307452    -0.0723859      0.165154    -0.0389776    -0.0166337    -0.0362276    0.00841133       3.17707       5.19740       3.94644       5.16897       4.21566       3.81757       2.96361       2.26694       1.83986       1.32604      0.888755      0.495067      0.346017      0.206705      0.114356     0.0597872     0.0271200     0.0117273
  13  13 2551.6394    1.8533  1.0435 11.5624  0.0005  0.0352   0.0515   0.0839    0.1815   0.0000   442.8510       6.11679       19.1167     -0.961327      -4.59516       5.66424      -1.30182      -2.41038     -0.545636     -0.284331       1.53619     -0.133453      0.657204     -0.351121   -0.00691492     0.0648738     0.0717326    -0.0276102       4.43104       5.92445       5.92730       6.08864       5.64520       4.46783       3.67126       2.73780       2.19721       1.49913       1.02134      0.642189      0.433089      0.250487      0.146608     0.0728469     0.0394642     0.0174307
  13  14 2691.6642    2.4329  0.8587 12.2294 -0.0092  0.0305   0.0771   0.0726    0.2076   0.0000   444.1945      -4.31760       10.4566      -3.58344       1.87612      -6.60759       2.27374      0.315250       1.92641      -1.29374      0.473880   -0.00539418    -0.0518605     0.0330243      0.221851    0.00885100   -0.00761109     0.0316664       3.54173       4.76605       4.88722       4.94240       4.34799       3.78332       3.08065       2.30765       1.70903       1.27837      0.865073      0.552820      0.356568      0.213814      0.120982     0.0630986     0.0302026     0.0140158
  13  15 2832.3104    3.0528  0.6937 12.9293 -0.0007  0.0332   0.1000   0.0649    0.1374   0.0000   442.3973       11.6568       16.0628     -0.533779      -2.40345       2.86742      -1.71608       1.27934       1.65398     0.0717617     -0.389814     -0.853691     -0.315904     0.0595811     0.0268925  -0.000126498     0.0313205     0.0124927       4.88107       6.06072       5.35283       4.31322       3.91927       4.24298       4.17191       3.56335       2.84962       1.83254       1.23859      0.712178      0.422033      0.198237      0.118954     0.0535287     0.0273404     0.0138662
  13  16 2972.6426    3.6549  0.7338 13.2754  0.0057  0.0266   0.1146   0.0632    0.1201   0.0000   444.6906       15.1103       13.0812      0.445860     -0.842106      -6.14891      -4.94030       2.74756      -1.57163      -1.29399       1.18643      0.682628     -0.112338      0.104618      0.204843   0.000768286    -0.0514667   -0.00768792       3.36396       4.43068       4.14283       4.15051       3.73084       3.33197       2.98086       2.26690       1.73953       1.23981      0.814309      0.555777      0.317995      0.184900      0.105107     0.0497791     0.0251777     0.0118618
  13  17 3112.6407    3.6696  0.8920 13.5088  0.0013  0.0319   0.1110   0.0708    0.1100   0.0000   443.2035       7.58464       17.4339     -0.295661       2.37644      -7.86791       1.90879      -7.28158       2.58083      0.900353     -0.138638     -0.152965      0.132609     -0.317221     0.0646045     0.0256762    -0.0115215   -0.00984915       3.85048       5.18069       4.99210       5.18730       4.60699       4.03460       3.28286       2.75918       2.00258       1.46447      0.939859      0.628357      0.377776      0.235966      0.123698     0.0680511     0.0318177     0.0145687
  13  18 3252.4539    3.6100  1.1808 13.3795 -0.0127  0.0360   0.0973   0.0979    0.1153   0.0000   446.6289       16.9325       11.0512       7.31931      -1.58370      -8.96999       6.11352      -1.68435       3.01649      -4.07593      0.514834       1.40954     -0.169889     -0.145964     -0.101588    -0.0609123     0.0400338    -0.0179053       4.18113       5.41262       5.50846       5.24091       5.03284       4.06013       3.82676       3.01473       2.28874       1.60395       1.09365      0.684077      0.429100      0.246909      0.133748     0.0740770     0.0356386     0.0168482
  13  19 3392.5340    3.0151  1.7150 12.8566 -0.0034  0.0458   0.0681   0.1118    0.0849   0.0000   441.0033       1.31083       3.92305      -3.84561      -1.33072     -0.186167     -0.421038      -2.83549      -2.01505    -0.0793500       1.46641      0.236315     -0.412377     -0.603818     -0.203305    -0.0811522     0.0568987     0.0204233       5.50741       7.32719       6.90037       7.26810       6.61743       5.82655       4.81125       3.58492       2.76888       2.00865       1.42266      0.918118      0.585816      0.347289      0.187151     0.0979537     0.0454024     0.0206579
  13  20 3532.7506    2.5110  2.5298 12.2471 -0.0013  0.0545   0.0468   0.1401    0.0701   0.0000   441.9246       41.1296       2.63389       15.0043       1.53531      -15.2717      -3.01507      0.342055       4.26225     -0.512964     -0.689454      -1.13054      0.780863      0.279510     -0.180436     -0.211061   0.000136941     0.0177424       6.54948       7.93843       8.29160       8.32380       7.77641       6.65949       5.74108       4.56536       3.38002       2.55113       1.68337       1.15847      0.714031      0.427196      0.225268      0.127168     0.0623322     0.0269376
  13  21 3673.1598    2.1186  3.8560 11.7941  0.0014  0.0713   0.0341   0.1839    0.0578   0.0000   445.3453       18.4402      -12.9940      -9.92184       17.5806      -12.1983      -5.88983       2.63610      -4.39526      -2.23044       5.24935      0.882518     -0.773664      0.221893     -0.209381      0.134876    -0.0458015   -0.00320532       8.17991       10.4848       11.2090       10.7866       10.2273       8.62387       7.61922       5.89888       4.58053       3.26052       2.28790       1.48140      0.920767      0.551525      0.312944      0.161096     0.0784631     0.0364076
  13  22 3813.7189    1.6850  4.9456 11.5178 -0.0005  0.0843   0.0264   0.2321    0.0522   0.0000   439.9349       27.4753       42.4224       6.54270      -29.2862       5.40810       3.58364      -5.40727      -5.92539      -5.38144       3.21858      0.533924    -0.0388063    -0.0810804     -0.444785      0.238879     0.0910652     0.0266617       10.2209       12.7479       13.4296       13.2051       12.3844       10.6426       9.18519       7.06593       5.38643       3.89221       2.75541       1.81386       1.13959      0.672827      0.370015      0.199977     0.0933066     0.0450694
  13  23 3954.5101    1.3933  6.3684 11.2799 -0.0022  0.1059   0.0221   0.2970    0.0492   0.0000   410.2770       39.6952       58.4208      -3.68899      -44.2431     -0.420674       1.43567      -16.1809      -10.8342      0.839379    0.00332354      0.463734    -0.0569680     -0.447188      0.582754      0.109888    -0.0144220     0.0990461       12.5304       15.7900       17.2233       16.4408       15.3119       13.5725       11.1709       8.99502       6.76846       4.92095       3.43862       2.26536       1.42964      0.856425      0.479506      0.255469      0.119004     0.0563882
  13  25 4236.6125    0.9494 10.1105 10.7028 -0.0049  0.1717   0.0162   0.4826    0.0479   0.0000   467.0286       57.6851       57.2387       24.6894      -33.2066       1.35739      -13.8460       11.3465      -5.11234      -1.46720      0.758880      -8.16389     0.0966144       1.43824     -0.268107     -0.973551    0.00189632      0.102046       20.1714       25.7669       26.8352       27.2323       25.0226       22.0358       18.1969       14.5264       10.9860       8.15524       5.60320       3.88867       2.38796       1.48094      0.802167      0.445459      0.203727     0.0968210
  13  26 4378.0119    0.8105 11.9404 10.5197 -0.0069  0.2152   0.0146   0.6014    0.0440   0.0000   409.9063     -0.817081       57.0039      -37.7472      -10.5744       4.96813      -13.2359       16.0684      -8.22021       8.72959      -7.28082      -17.9015       4.78735       5.81947       1.57319     -0.596369     0.0221722      0.227498       24.1579       30.6630       34.0202       31.9239       30.4832       26.8812       22.1568       18.2827       14.0678       10.0389       7.12653       4.78513       3.02856       1.84645       1.03847      0.568710      0.261290      0.122911
  13  27 4519.2444    0.6240 13.2836 10.4707 -0.0100  0.2893   0.0145   0.8011    0.0411   0.0000   446.1499       45.1805       38.6415       1.18899       40.4130       26.0242      -23.1571      -49.8350       14.8714       2.61380      -11.9888      -7.09908       7.38756      0.995512       2.03400      0.503675     -0.175735     0.0214934       33.1424       41.2510       44.8020       45.0579       40.8052       35.4899       30.7559       24.7466       18.7101       13.6541       9.73170       6.57723       4.07962       2.54819       1.46590      0.779068      0.372117      0.179120
  14   8 1870.8465    0.4443  0.2839 10.0583 -0.0172  0.0179   0.0245   0.0410    0.0496   0.0000   438.7327       5.82221       10.1028       1.03402      -2.47299      -1.78614      0.990383     -0.148910       1.44942      -2.20995      -1.39418      0.590891     -0.201766     -0.249729    -0.0127557     0.0179218    -0.0248971    0.00935948       1.90182       2.37037       2.40817       2.61098       2.40215       1.82279       1.81823       1.40451       1.11543      0.867040      0.589119      0.404817      0.214715      0.150463     0.0938456     0.0515577     0.0270028     0.0127360
  14  11 2305.6804    1.1596  0.7372 10.9222 -0.0090  0.0307   0.0355   0.0614    0.0848   0.0000   429.7268      -3.09051       8.05977      0.109951      -1.90299       3.58890       7.75375       4.33108      -1.15528     -0.139335       2.61970      0.746015      0.191849     -0.191387     0.0189061     0.0110299    -0.0662810   -0.00504929       4.02048       5.09966       4.75743       4.10538       3.21914       3.59156       3.79126       3.21386       2.57828       1.89823       1.24727      0.760575      0.470945      0.243356      0.150072     0.0763330     0.0427257     0.0187187
  14  12 2446.6745    1.4983  0.8668 11.3941 -0.0024  0.0287   0.0422   0.0729    0.0963   0.0000   439.5602     -0.691373       18.8990      -3.56533      -2.60831      -3.30944    -0.0529011     -0.231893     0.0572243      0.725626      0.333098     0.0578568      0.465884     -0.114581    -0.0292163     0.0236725     0.0223507     0.0291177       3.00014       4.07910       3.99321       4.30179       3.91981       3.31091       2.95227       2.34176       1.69317       1.38434      0.881496      0.673534      0.389131      0.255939      0.147263     0.0791062     0.0436461     0.0205276
  14  13 2587.3861    2.0367  0.9028 11.8601 -0.0013  0.0295   0.0566   0.0721    0.1201   0.0000   435.2349     -0.597780       13.1432      -1.19767       1.08465       3.93148      -1.75646      -1.07447      0.670847      -3.40667      -1.23792     -0.122723     -0.145991     -0.602627     -0.100974      0.265653    -0.0149759    -0.0441904       3.49791       4.69737       4.49750       4.56252       4.35498       3.86927       3.11517       2.51994       1.75229       1.38134      0.969278      0.711683      0.436258      0.281368      0.149384     0.0837994     0.0416224     0.0197683
  14  14 2728.2059    2.4396  0.8724 12.3432  0.0023  0.0293   0.0689   0.0724    0.1461   0.0000   436.4857       8.86077       8.20228      0.214631       7.00687      -3.86497     -0.417816      -1.19788       1.37178      -1.64950      0.501886      0.239977     -0.120339     -0.339744    -0.0827279      0.115850  -0.000148874    -0.0178011       3.44119       4.23406       4.02870       4.24553       4.17297       3.77148       3.05534       2.27967       1.81881       1.36415      0.988640      0.683339      0.453395      0.285258      0.165469     0.0888163     0.0455345     0.0220758
  14  15 2869.2572    3.3738  0.8407 12.6778 -0.0053  0.0268   0.1010   0.0675    0.2021   0.0000   439.5824       3.58154       9.88087      0.986473       6.03525       2.86282      0.359111     -0.335371     -0.430411      -1.33397      0.167670     -0.239854      0.121608     0.0368325    -0.0193145    -0.0217492    -0.0340981    -0.0310128       3.01282       4.00831       4.09634       3.89485       3.65293       3.24657       2.82565       2.24750       1.72127       1.27360      0.907462      0.597606      0.378784      0.232547      0.136724     0.0711987     0.0385910     0.0179314
  14  16 3010.2250    3.6252  0.8879 12.9502 -0.0120  0.0291   0.1026   0.0722    0.2262   0.0000   438.5726       4.18101       16.0108      -5.33441      -1.22075     -0.194560       2.56163     -0.713567      0.698730      -1.23737     -0.126965       1.05009    0.00263560     -0.309970      0.104855     0.0118074    -0.0393096     0.0349116       3.58058       4.56730       4.86174       4.95859       4.48691       3.87926       3.18550       2.49753       1.72921       1.31526      0.990288      0.636986      0.404058      0.264136      0.156460     0.0852708     0.0418865     0.0209025
  14  17 3150.6655    3.6258  0.9702 13.5470 -0.0090  0.0319   0.1025   0.0761    0.1274   0.0000   435.4728      -4.16970       14.9274      -5.18689       3.37277      -6.68335    -0.0615152      0.953374     -0.691739      0.804276      0.910224      0.366204     -0.420774     -0.437638     -0.134228    -0.0633111     0.0241834    -0.0593509       3.53233       4.37375       4.67642       4.77332       4.18221       3.77303       3.31788       2.55395       1.88120       1.50585       1.02612      0.695750      0.460915      0.272621      0.172814     0.0897262     0.0475532     0.0234293
  14  18 3290.9414    3.3604  1.3915 13.3340 -0.0050  0.0390   0.0837   0.1054    0.1015   0.0000   432.3861       9.11072       19.8648       1.29124      -4.78691      -1.01233      -2.58317      -3.63593      0.451448     -0.507838      0.755128    -0.0758464      0.250566    -0.0992452    -0.0608125     -0.190345    -0.0441602   -0.00619471       4.33977       5.22225       5.74435       5.48209       5.35339       4.64715       3.83176       3.26816       2.52802       1.81650       1.30753      0.886153      0.565630      0.360214      0.207342      0.117329     0.0629244     0.0316323
  14  19 3431.6236    2.9915  1.9570 12.6196  0.0005  0.0460   0.0607   0.1124    0.0914   0.0000   449.5671       17.3645       5.42293       11.7598       8.69447      -2.49597      -8.17903     -0.273675       2.67355      0.637820       2.37181      -1.00418      -1.12749     -0.144797     0.0614742     -0.199793     0.0481876     0.0682603       5.17577       6.67946       6.96740       7.08457       6.65354       5.67655       4.71799       3.81129       2.95902       2.22469       1.53880       1.06426      0.656561      0.443947      0.251719      0.146978     0.0760778     0.0384225
  14  20 3572.1102    2.4462  3.1712 12.1005 -0.0015  0.0595   0.0405   0.1626    0.0634   0.0000   433.5737     -0.309625       14.4771      -12.8580      -2.31273     -0.535788       9.44425      -8.67096      0.897518      -3.57667       2.52697      0.953663     -0.764193     -0.123884     -0.281870     0.0185480     0.0479194    -0.0767008       6.24136       8.28380       8.64537       8.72326       8.19817       7.32908       6.12166       4.79103       3.80843       2.78796       2.08092       1.34878      0.920692      0.574969      0.337904      0.187793     0.0975457     0.0470286
  14  21 3713.1379    2.0163  4.0985 11.5536 -0.0015  0.0683   0.0298   0.1831    0.0612   0.0000   447.6820       13.2412       5.98804       5.40835       6.03935      -16.8137       9.83847      -2.86738      -10.5096    -0.0301928       5.16432      -1.04492      -2.28227     -0.751180      0.262281     0.0180922     -0.149695     0.0138683       7.39417       9.67705       9.84375       9.98599       9.29641       8.42885       7.23587       5.75434       4.57237       3.39781       2.41861       1.64956       1.08684      0.665147      0.387213      0.217940      0.110888     0.0559386
  14  22 3854.2095    1.6211  5.7725 11.3915  0.0007  0.0928   0.0237   0.2563    0.0501   0.0000   452.7590       30.9595       4.89678       6.14444     -0.949690      -7.15715       3.68939       6.36332       2.47210      -2.51861      -1.73419      0.693620      -3.07363     -0.602664       1.61729      0.202472     -0.221644    -0.0356331       9.98440       13.0507       13.8168       13.5021       13.1783       10.9189       9.85649       8.03460       6.22268       4.59964       3.26973       2.23564       1.44696      0.882975      0.536509      0.289870      0.155029     0.0763393
  14  23 3995.6265    1.3393  7.4768 11.0504 -0.0031  0.1102   0.0194   0.3225    0.0499   0.0000   420.3445       1.05773      -18.0296      -14.9998      -15.8632       7.86558       22.3748       16.0932       9.89986      -4.55949      -4.77633       1.72958       3.60912      -1.06742     -0.640492      0.110814     -0.261534    0.00180786       12.2060       15.2285       16.3220       15.9034       15.5568       13.5597       11.6111       9.28712       7.42726       5.50847       3.94345       2.71122       1.75856       1.12946      0.661546      0.377543      0.193770     0.0961838
  14  25 4278.5013    0.9029 10.2503 10.6601 -0.0051  0.1746   0.0153   0.4706    0.0461   0.0000   450.7569       10.2766       49.2316     -0.767928      -10.2569       27.2035       5.88682      -12.1453       4.97303      -2.46575      0.732931      -1.62284     -0.346717       1.40522       1.84554     -0.768685     -0.669269      0.467422       18.1393       23.3539       25.5919       24.5964       23.8990       21.1150       18.1580       14.8247       11.4810       8.66081       6.35691       4.36508       2.90646       1.82766       1.10974      0.633965      0.303008      0.159453
  14  26 4420.3357    0.7437 12.1206 10.5875 -0.0103  0.2239   0.0143   0.6439    0.0398   0.0000   443.6791       10.7252       8.12844       52.2987       16.8553       5.23718       2.39102      -33.8540       19.0535       10.0062       10.7764      -7.60013       1.81357       6.65802     -0.120112     -0.752255     -0.204162    -0.0415456       22.9661       29.9266       32.9988       32.3340       29.8199       27.4471       23.0427       19.0197       14.8718       11.3210       8.01327       5.54237       3.72968       2.36477       1.39193      0.801992      0.398378      0.199822
  14  27 4562.1666    0.5857 14.0650 10.5016 -0.0132  0.3159   0.0132   0.8496    0.0361   0.0000   415.2767      -15.8614       64.0960       7.58305       98.3947      -20.2878      -77.7988       61.9196       8.70154      -18.1529      -9.20475     -0.434751      -3.78281       1.01229      -5.42810       1.02994      0.873959     -0.483744       33.0321       42.1092       46.2660       45.2923       42.3093       38.6038       32.4821       27.2916       21.3451       16.3197       11.7441       7.99194       5.40113       3.45167       2.07897       1.21415      0.588307      0.301052
  15   8 1902.3260    0.4603  0.3688 10.0284 -0.0063  0.0218   0.0195   0.0455    0.0505   0.0000   436.8088       3.09417       12.0103      -2.79089      -1.89772     -0.326069       1.09896       3.35202     -0.199049      0.915834      0.511545     -0.154453      0.376065      0.131844    -0.0290110    -0.0287900    -0.0313142     0.0227003       2.37056       2.97575       3.40037       3.20272       3.02186       2.75593       2.10630       1.76073       1.41423       1.01363      0.724199      0.503584      0.311818      0.227468      0.118479     0.0774705     0.0441432     0.0233478
  15   9 2049.6593    0.6552  0.4701 10.2994 -0.0038  0.0225   0.0247   0.0541    0.0701   0.0000   438.7737       1.03692       8.72620       3.28319      -6.95674       1.63618      -2.41662     -0.366741     -0.285690       1.42670      -1.03046      0.236390     0.0103462     0.0920071     -0.159521     -0.120238    -0.0359055   -0.00508261       2.49129       3.02095       2.98707       3.10986       2.96770       2.68797       2.22891       1.69528       1.54401       1.14814      0.866871      0.555181      0.354609      0.227407      0.152590     0.0924442     0.0475014     0.0274139
  15  10 2195.8062    0.8799  0.7050 10.6102 -0.0063  0.0267   0.0277   0.0653    0.0790   0.0000   435.9412      0.499422       5.45011       3.47553      0.142806     0.0717722       2.92629      0.627200     -0.605196      0.652239       1.20665      -1.54946     -0.620593      0.490341    -0.0837831     0.0169580     0.0340656    -0.0260204       2.83717       3.60847       3.69186       3.36534       3.34408       2.94593       2.61776       2.34666       1.82204       1.41524       1.00096      0.671574      0.449541      0.276921      0.168711     0.0914457     0.0530201     0.0279658
  15  11 2339.5166    1.1634  0.8130 10.9525 -0.0022  0.0275   0.0328   0.0697    0.0809   0.0000   437.6761     -0.925704       6.70736     -0.926614      -5.75352      0.200364       2.33446      -1.81968      -1.43014       1.77821      0.753314     -0.298739     -0.183608      0.128953   -0.00368050      0.130937     0.0124843    -0.0345953       2.88099       3.56120       3.88123       3.58409       3.16413       3.32443       2.68550       2.24512       1.94469       1.42644      0.977550      0.700778      0.492829      0.275215      0.178095      0.103445     0.0529703     0.0297111
  15  12 2481.0499    1.5970  0.8625 11.4899 -0.0057  0.0291   0.0431   0.0670    0.0916   0.0000   439.7083      0.406028       9.14784      -2.57133      -1.94669       3.64595      0.444898       2.45144      -3.57151      0.121376      -1.15283     -0.907216      -1.00657     -0.138495    -0.0992447    -0.0988363    0.00321979     0.0379567       3.09277       3.99856       4.09379       4.23683       4.00126       3.36035       3.06132       2.48151       1.78307       1.43491      0.959467      0.746818      0.480450      0.302410      0.183856      0.108759     0.0594290     0.0303845
  15  13 2622.3827    2.0750  0.8678 12.1649 -0.0052  0.0304   0.0590   0.0688    0.0935   0.0000   439.8547       6.99813       13.4662     -0.110232      -3.01065      -4.97563      -5.89064       2.45569      -2.54734      0.143913     -0.458817      0.916278    -0.0823150     -0.114918     -0.160529      0.131196    -0.0477766    -0.0468188       3.14247       3.69554       4.16884       4.01164       3.85855       3.42903       2.97235       2.28579       2.04647       1.54252       1.02003      0.702095      0.503801      0.319283      0.186825      0.108003     0.0660582     0.0366092
  15  14 2764.1938    2.7161  0.8200 12.7083 -0.0074  0.0272   0.0776   0.0637    0.0996   0.0000   439.8433       4.92644       10.9628      -2.08547      0.583283      -5.80765       5.17424       2.20118     0.0850999     -0.552957    0.00336173      0.886113     -0.503141     -0.129366      0.145268      0.140988   -0.00317469     0.0257192       2.91668       3.74715       3.72087       3.86495       3.63643       3.17416       2.93177       2.28824       1.84696       1.35720      0.988997      0.707063      0.487577      0.286804      0.176915      0.104508     0.0570914     0.0306571
  15  15 2905.8235    3.2869  0.9185 12.3042 -0.0002  0.0277   0.0849   0.0701    0.2371   0.0000   433.3027       17.9516       6.31524       4.80878      -1.03741      -2.82789      -2.59210     0.0899667       2.81750      -2.79593      0.651576      0.381142     -0.495976     -0.219619     0.0306153     -0.125565     -0.116833     0.0257599       3.16707       4.01107       4.09235       4.01257       3.82723       3.26902       2.98584       2.46161       2.03810       1.51844       1.08287      0.719934      0.472999      0.295802      0.184756      0.106162     0.0602639     0.0324627
  15  16 3047.1732    3.8754  0.8442 13.2335  0.0026  0.0286   0.1165   0.0678    0.1686   0.0000   436.3954       9.40633       11.4094       3.82053       1.59225       1.71908      -1.04508      0.942796      -2.78761      -2.61700      0.580346      -1.69290     -0.479776     -0.166445     0.0126848     -0.115875    -0.0429503     0.0449480       2.73013       3.85397       3.88115       3.90131       3.68266       3.27585       2.88701       2.22523       1.80739       1.47250      0.934847      0.715448      0.455165      0.299809      0.174381      0.101383     0.0617397     0.0305820
  15  17 3188.0947    3.6581  1.2265 13.3769  0.0040  0.0376   0.1022   0.0948    0.1717   0.0000   438.8063       10.6126       8.56991       6.23127      -2.98138      -6.34212     -0.149131       1.24388    0.00771158       1.19090      0.332736      0.995104      0.653002      0.585256     -0.164105    -0.0391901     0.0886078     0.0529689       3.69618       5.17733       5.38157       5.32557       5.01834       4.46359       3.83035       3.15045       2.47863       1.85194       1.33982      0.944453      0.626339      0.422598      0.254176      0.137121     0.0816108     0.0438199
  15  18 3328.9984    3.2036  1.4318 13.4056 -0.0103  0.0404   0.0841   0.1024    0.1079   0.0000   442.4915       9.25067       9.16948       7.55184       8.84349      -4.25542       12.6832      -4.66337      -4.39827     -0.939531      0.985878      -2.70894       1.75799      0.286748     -0.167926     -0.183165     0.0327178   -0.00290806       4.34851       5.75297       5.85704       5.89643       5.71099       4.96862       4.46415       3.19902       2.74804       1.99559       1.53824       1.02058      0.722343      0.447963      0.282112      0.164514     0.0935522     0.0495583
  15  19 3470.0139    2.8735  2.0943 12.6800  0.0032  0.0466   0.0553   0.1184    0.0823   0.0000   441.1766       32.9236       17.6330      -8.41328       5.93225      -4.16402      -6.31988      -2.17028       4.12377      0.118669      0.287967     -0.467284     -0.137734      0.184528     -0.727392     -0.449183     0.0847390     0.0250241       4.69022       6.04114       6.31934       6.15843       6.26711       5.27417       4.73179       3.99863       2.97517       2.44592       1.68242       1.24279      0.800780      0.522248      0.328723      0.190165      0.105620     0.0557379
  15  20 3611.3566    2.1614  3.1796 12.2591  0.0013  0.0629   0.0380   0.1681    0.0600   0.0000   442.5187       21.5958       21.7008     -0.562002    -0.0698530      -4.29684      -6.74761       4.42550      -6.08502      -7.62694     -0.288926       1.19335      -1.54500     0.0988506      0.646087     0.0853093    -0.0746422     -0.122652       6.25728       8.05503       8.63624       8.88001       8.18565       7.46768       6.16149       5.51264       4.16463       3.14453       2.26729       1.67920       1.13935      0.731694      0.434200      0.259517      0.140383     0.0784381
  15  21 3752.7492    1.9288  4.8196 11.4516 -0.0025  0.0752   0.0265   0.2035    0.0580   0.0000   425.5386       13.0117       10.3326       18.9517      -3.01977      -17.0039       4.02747      -3.22604      -2.46955       1.36143       2.76393       2.35079     -0.218359       1.11583      0.306813      0.491020     -0.556819     0.0448525       7.34758       9.73735       10.4192       10.1391       10.1083       8.57608       7.84846       6.37861       5.03937       3.93670       2.80428       2.00141       1.39297      0.872925      0.552708      0.315784      0.172545     0.0934779
  15  22 3894.4787    1.5869  6.0747 11.2043 -0.0038  0.0902   0.0217   0.2498    0.0520   0.0000   449.3578      -4.42756       14.2879      -2.43921      0.593373       12.0625      -12.6023       6.15802     -0.960218      -4.38534       4.31796      -4.42459     0.0247208      -2.92569     -0.111959      0.900497      0.265357    0.00338731       9.07526       11.7029       13.0731       12.5854       12.0504       10.9838       9.25040       7.74507       6.25285       4.57217       3.43346       2.46942       1.58590       1.06679      0.662943      0.380639      0.208800      0.109047
  15  23 4035.9447    1.2461  7.6219 11.0317 -0.0003  0.1123   0.0183   0.3247    0.0468   0.0000   454.4487       26.5042       12.9313       20.0613       28.0679       4.41639      -5.72488      -10.8608      -1.92673       2.30813      -1.52209     -0.263050      -1.15968     -0.612747      -1.42699     -0.400441      0.279541     -0.115591       11.3918       14.4418       15.7771       15.9122       14.9567       13.7037       11.4857       9.54446       7.62877       5.75942       4.32238       3.00205       2.05871       1.34351      0.840031      0.490711      0.269678      0.144851
  15  24 4177.5430    1.0106  9.4097 10.8778 -0.0054  0.1476   0.0167   0.4323    0.0451   0.0000   456.3777       50.8116       8.27455       17.6151       4.98590      -25.8646       1.04386       4.07429      -6.53233      -5.58972       7.50482       7.16402       2.50208      -3.67988     -0.999060     0.0146827      0.299211     -0.218974       14.7901       18.8470       21.1237       20.8055       19.6168       17.9330       15.2042       12.3638       10.0834       7.66381       5.58836       3.96797       2.72756       1.77995       1.10218      0.665088      0.352526      0.193493
  15  25 4319.5842    0.8372 11.0213 10.6980 -0.0108  0.1846   0.0149   0.5405    0.0420   0.0000   418.9425       23.0682       27.5715       43.8638       40.2132       12.2475      -7.77442       3.60199       21.2367       2.58124      -18.4388      -5.73602      -4.43895       6.18613     -0.393031      -2.32477     -0.264484      0.393482       18.0779       23.5624       25.2666       25.4494       23.5016       21.8678       18.9849       15.7596       12.7170       9.95304       7.17427       5.11832       3.46313       2.32535       1.39475      0.838904      0.450550      0.241666
  15  26 4461.6281    0.6391 12.1125 10.5892 -0.0005  0.2393   0.0141   0.6991    0.0389   0.0000   443.8926       73.9628       9.28809      -22.4568      -25.1000      -9.76472       41.1952      -16.9545      -23.2230     -0.682771       15.8567      -3.67852     -0.286642       2.89884      -1.13390     -0.611217     -0.394601      0.219480       23.4308       30.7325       32.9229       33.1742       30.8655       29.0781       24.4623       20.3518       16.4021       12.4861       9.25296       6.62855       4.57370       3.02565       1.83807       1.11769      0.580488      0.314029
  16   8 1933.1414    0.4905  0.3654 10.1774 -0.0053  0.0201   0.0200   0.0462    0.0480   0.0000   437.6565      -2.19124       18.4509       1.26799      -2.41969     -0.651523      0.250928       2.13338     -0.668746      -1.53586      0.388270     -0.311370      0.308258    -0.0662063     0.0263500     0.0774106    -0.0849255   0.000163025       2.14548       2.60332       2.65359       2.74553       2.80552       2.82793       2.38748       1.58251       1.34922       1.25226      0.821613      0.603793      0.335431      0.219839      0.163315      0.134630     0.0832370     0.0406528
  16   9 2081.6480    0.7012  0.6271 10.2451 -0.0074  0.0245   0.0223   0.0563    0.0773   0.0000   436.9400      -3.22075       12.1745      0.180425      0.902184      -5.85097     -0.722889      -2.33477      -3.23826     -0.637549     -0.524934     0.0128326    -0.0269702     0.0596719    -0.0522750     -0.142889    -0.0550164     0.0309208       2.35935       2.97765       3.26378       2.97655       2.90445       2.78107       2.29160       2.05979       1.73347       1.27106      0.967302      0.683134      0.459010      0.296950      0.186351      0.119285     0.0714301     0.0367548
  16  10 2228.3980    0.9263  0.7089 10.7385 -0.0017  0.0262   0.0267   0.0609    0.0826   0.0000   434.6493      -1.42757       14.5950       4.82796      0.150197       4.71930      -1.57231       1.58985      0.682877      0.755118      0.551966      0.263741      0.187444     -0.130406     -0.153299     0.0969745    -0.0473576     0.0290634       2.61007       3.17507       3.10330       3.40175       3.39785       2.88063       2.40612       2.06780       1.87709       1.39637      0.988292      0.709452      0.479074      0.306602      0.198170      0.126018     0.0745558     0.0422575
  16  11 2372.6024    1.2637  0.8047 11.1904 -0.0030  0.0255   0.0340   0.0660    0.0833   0.0000   435.3971     -0.495614       13.3653      -4.39846     -0.693744       3.39248       2.83376     -0.894394      0.424060       1.00164       1.82969      0.369657      0.228787      0.138652    -0.0957531     -0.175669    -0.0199234     0.0447023       2.54503       3.46144       3.59983       3.73620       3.24798       3.08859       2.67982       2.23231       1.82663       1.37415      0.967842      0.717047      0.505440      0.324621      0.200730      0.119716     0.0670647     0.0389089
  16  12 2514.8132    1.7598  0.8700 11.5756  0.0009  0.0256   0.0462   0.0699    0.0908   0.0000   435.1839      -1.90704       17.9586       2.56788      -8.94915      -2.20287     -0.130464      -1.44779     -0.160856     -0.320736     0.0768358      -1.67801      -1.65263     -0.479907     0.0583012    -0.0813965    -0.0435758    -0.0154740       2.60929       3.36817       3.63155       3.82392       3.48341       3.09380       2.60931       2.20989       1.70599       1.27991       1.01019      0.678557      0.474972      0.299579      0.204512      0.120501     0.0722278     0.0404923
  16  13 2656.9959    2.2979  0.9394 11.9831  0.0009  0.0272   0.0558   0.0647    0.1055   0.0000   443.9415       8.01012       10.8343       4.20108       4.36259       1.42161     -0.940468       1.87556      -2.19939      -2.00442     -0.766583     -0.720335     -0.106014      0.249796     -0.330641      0.183401      0.116274    -0.0520656       2.54959       3.46373       3.47189       3.65006       3.47399       3.18884       2.71309       2.25157       1.80498       1.41117       1.05559      0.739553      0.525761      0.369277      0.219437      0.139121     0.0764616     0.0456559
  16  15 2941.8114    3.4241  0.8038 13.0491 -0.0032  0.0243   0.0950   0.0624    0.1027   0.0000   435.6078       8.10033       14.1537      -2.53586       5.23298      -3.61184     -0.990592      0.497538      -2.24292      -4.03974     -0.158136     -0.305222      0.286175     0.0644818     -0.104195      0.357739      0.111660    -0.0666596       2.41049       3.04126       3.17327       3.27565       3.10682       2.83151       2.46163       2.05750       1.55172       1.33122      0.937941      0.664946      0.454708      0.297515      0.197435      0.117600     0.0704961     0.0405875
  16  16 3083.5358    3.8946  0.9556 12.9336  0.0004  0.0266   0.0973   0.0699    0.1898   0.0000   438.7486       11.2429       13.8469       2.95469       1.04940       1.19366      -5.96369     -0.530889     -0.400849       1.61705       1.02281     -0.268361     -0.218341     0.0728718      0.255130    -0.0666258    -0.0652349     0.0292833       2.68592       3.30354       3.52851       3.67462       3.38785       3.19623       2.70592       2.12533       1.68553       1.39058      0.999530      0.716885      0.485222      0.331374      0.201045      0.136020     0.0816797     0.0435489
  16  17 3225.0494    3.5239  1.0399 13.5077 -0.0013  0.0320   0.1043   0.0838    0.1613   0.0000   442.2134       11.0194       8.91136      -4.27894      -9.64145      -2.31225      -1.09280      -2.88840       1.60242     -0.264703     -0.291630      0.433542     -0.403208     -0.554396     0.0538472   -0.00347926   -0.00993003   -0.00314882       3.22077       4.29523       4.50715       4.71420       4.44208       3.91937       3.33552       2.76516       2.17044       1.62612       1.25909      0.876056      0.595993      0.395871      0.260389      0.156306     0.0913364     0.0514196
  16  18 3366.4620    3.2763  1.7653 12.9224 -0.0050  0.0428   0.0722   0.1135    0.1352   0.0000   440.6435       18.6419      -1.92242      -1.14687      -1.87904       1.48560       3.29012      -3.80123      -2.67418      -3.74218      0.242331      0.841807     -0.601797      0.160181     0.0807383      0.247226     -0.210282     -0.135557       3.90195       5.16673       5.58548       5.46404       5.61710       4.77086       4.26155       3.54452       2.70954       2.33121       1.57078       1.20150      0.788465      0.554514      0.342837      0.214135      0.126884     0.0716984
  16  19 3508.0256    2.5974  2.6882 12.4877 -0.0066  0.0526   0.0482   0.1438    0.0830   0.0000   435.2190       10.5915       28.1938      -4.47854      -14.4512      -5.42133       6.77990       3.80442      -5.62066      -1.13735      0.178685      -1.98672     0.0389574       1.20574      0.219208      0.142989    -0.0791017     -0.108749       5.12283       6.47516       7.06031       7.04428       6.92895       6.09881       5.62908       4.40968       3.59762       2.69589       2.09448       1.51975       1.05535      0.715827      0.446424      0.283397      0.161576     0.0864161
  16  20 3649.8658    2.2472  3.7428 11.8752 -0.0017  0.0614   0.0338   0.1668    0.0692   0.0000   436.5699       29.2457       26.9712       9.95702       4.13405       3.78069      -5.81856      0.454881       2.73105       1.56285      -5.48296      -1.65142      0.795349      0.432884     -0.351989     -0.299881    0.00244951     -0.122374       5.98134       7.42869       8.38211       8.30914       7.88872       7.21538       6.29473       5.13152       4.29366       3.25962       2.47225       1.77662       1.22260      0.816261      0.522689      0.326699      0.189221      0.103103
  16  21 3791.6705    1.8154  5.5826 11.2390 -0.0012  0.0800   0.0234   0.2187    0.0596   0.0000   436.8442       20.2718       28.0714      -1.83104     -0.221467      -3.33113      -6.06974      -17.0072     -0.178916      -5.70199       1.43688      -3.06697      -1.06566     0.0232386       1.10843      0.442409     -0.641560     -0.227357       7.57882       9.85723       10.5339       11.0720       10.1868       9.41736       8.02509       6.93684       5.57280       4.34873       3.34668       2.30086       1.59937       1.08095      0.687193      0.424651      0.247559      0.138692
  16  22 3933.6542    1.5098  6.5506 11.0890 -0.0045  0.0933   0.0198   0.2575    0.0522   0.0000   447.0605       38.9719       3.86595     -0.895414      -27.9006      -1.78086       3.59284      -2.13207      -5.16042      -3.87964       6.53897       6.66546     -0.423365      -2.70495       2.17345      0.701487     -0.208659    0.00985244       8.72993       11.2477       12.3621       12.1156       11.7958       10.8540       9.35302       7.86099       6.64616       5.04983       3.89668       2.72124       1.89163       1.27155      0.815367      0.500355      0.285906      0.161617
  16  23 4075.9615    1.1884  8.4962 10.9548 -0.0068  0.1239   0.0170   0.3478    0.0449   0.0000   439.0380       1.00748       22.1338      -14.8015      -20.7013       1.34193       14.1754      -4.88894      -9.58817      -5.13955       2.44558       2.83199       2.47383      -3.58422       1.99290      0.258140     -0.960519     -0.329291       11.2769       14.8742       16.1805       16.3026       15.2093       14.3225       12.3850       10.3604       8.68021       6.79322       5.10838       3.62443       2.52281       1.73237       1.08877      0.681960      0.377765      0.218892
  16  24 4217.4169    0.9914 10.6331 10.7206 -0.0036  0.1539   0.0153   0.4450    0.0450   0.0000   432.4409      -23.6464       41.6716       11.6372       62.9572      -4.96438      -46.8204       17.4266       16.5553      -4.19099      -6.93763       7.18251       5.08351      -4.20925     -0.756279      0.934722     0.0158792   -0.00703924       14.3810       18.6994       20.1624       20.3616       19.5794       18.1029       15.5603       13.3991       10.6601       8.26870       6.36644       4.55336       3.23831       2.18583       1.38674      0.861376      0.477738      0.272028
  16  27 4644.5632    0.5064 16.8243 10.3876  0.0000  0.3889   0.0096   0.9735    0.0282   0.0000   450.9639       59.7444      -28.9988      -31.8775       28.6895    0.00300605       57.8204      -61.1532      0.674036       25.6243      -20.1177       1.42652      -11.8689      -2.83473       8.70686      0.295552      -1.59995      -1.16397       35.0147       46.2200       50.6976       51.2242       47.8667       45.0125       39.5505       32.7191       27.7421       21.1322       16.6335       11.7686       8.25950       5.75337       3.69185       2.29406       1.26532      0.727442
  17   8 1963.3324    0.5513  0.3938 10.1282 -0.0042  0.0205   0.0240   0.0493    0.0511   0.0000   439.6298      -2.07078       16.2131       1.59199       2.84527      -1.07329       2.45138       2.01423     -0.430297      -1.49152      -1.64400      0.103655    0.00176889     -0.308066     -0.133922      0.152515    -0.0149810    -0.0136717       2.22234       2.98391       2.99428       2.76132       2.13421       2.07491       2.04744       2.04410       1.73732       1.47392       1.02954      0.736933      0.487364      0.293222      0.185755      0.107122     0.0593885     0.0347509
  17   9 2113.0287    0.8055  0.5826 10.3094 -0.0063  0.0213   0.0245   0.0488    0.0667   0.0000   437.5389      0.496556       16.6165      -1.80949     -0.161599       2.71932      -7.16780      -4.01015     -0.770689       2.76161       1.94837      0.265382    -0.0281727     -0.280975      0.203306     0.0748710    -0.0961888     0.0106595       1.90689       2.67385       2.72486       2.80601       2.60382       2.45894       2.15099       1.83676       1.41173       1.16676      0.861939      0.611005      0.457517      0.304498      0.181860      0.128450     0.0755801     0.0430998
  17  10 2260.3175    1.0133  0.8209 10.6313 -0.0035  0.0284   0.0268   0.0609    0.1057   0.0000   441.2369      -3.87597       11.4524      -2.79302       5.59412     -0.971503      -1.92547      0.510280       4.12127       3.62379       1.15978       1.62885      0.130325      0.109534    -0.0543034   -0.00718980    -0.0638047    -0.0273847       2.74284       3.70090       3.85505       3.94697       3.56256       3.27100       2.94030       2.38816       1.99219       1.71261       1.17415      0.851037      0.583612      0.399001      0.247618      0.157160     0.0957664     0.0554966
  17  11 2405.1113    1.4013  0.7719 11.5140 -0.0012  0.0265   0.0389   0.0593    0.0794   0.0000   443.9473      -7.86604       21.2233       4.47660       5.89539      -1.56253      -5.88451      -3.27678      -1.43547      -1.54132       1.57362     -0.743665     -0.556572    -0.0789532      0.511087     0.0747034     -0.268688    -0.0272127       2.42288       3.24149       3.05701       3.25180       3.06674       2.90570       2.71764       2.19736       1.69473       1.36098       1.06580      0.790971      0.565396      0.384245      0.258579      0.155383     0.0975930     0.0543593
  17  12 2548.2233    1.8522  0.8125 11.8735 -0.0093  0.0242   0.0481   0.0616    0.0871   0.0000   438.3848       1.45473       5.18572       1.50025      -4.72259      0.836402       2.99687       1.57770      0.690650      -1.38272      -1.99803      -1.84487      0.181127     -0.349719      0.167225      0.119247     0.0983261     0.0331066       2.38050       2.94584       3.03864       3.02277       2.95466       2.85976       2.57864       2.20068       1.63313       1.32639      0.999987      0.787437      0.549417      0.386795      0.246635      0.159760     0.0965859     0.0536358
  17  13 2691.0648    2.4802  0.8884 12.1224  0.0004  0.0258   0.0614   0.0644    0.0954   0.0000   437.2729       1.01954       12.6382       1.56724      -1.86164      -4.31152      -1.38909      -4.02740       1.49164       1.37510      -1.21071      -1.27252      0.478664      0.620811      0.124408      0.119953    0.00992933    -0.0120281       2.55560       3.51754       3.73519       3.59515       3.54449       3.04250       2.78884       2.23275       1.85812       1.43719       1.08026      0.782329      0.532898      0.351880      0.221699      0.148588     0.0852408     0.0506721
  17  14 2834.3821    2.9940  0.8398 12.8461 -0.0025  0.0242   0.0767   0.0626    0.0892   0.0000   438.8015       7.33251       13.8019       4.12073       2.41808     -0.226087       1.87597       1.29492      -1.77090     -0.364939       1.13552     -0.690439     0.0777161      0.325831     0.0153636     -0.245434     0.0293254     0.0314937       2.32376       2.99998       3.20195       3.29174       3.18595       2.79752       2.52224       2.08446       1.64140       1.31082      0.978454      0.726013      0.489436      0.350721      0.223585      0.142920     0.0866399     0.0512642
  17  15 2977.3295    3.4825  0.9036 13.1420  0.0041  0.0267   0.0877   0.0679    0.0924   0.0000   437.0978       6.57270       15.7355       2.10333      -3.11320      -6.24154      -5.52856      0.396484       1.89129      0.567315       1.53151     -0.374041      0.377294      0.263905     -0.358628     -0.109417     0.0566335     0.0124168       2.45953       3.36443       3.24763       3.31967       3.30224       2.95981       2.67976       2.30598       1.88646       1.42173       1.07391      0.799038      0.590956      0.407333      0.246004      0.156042     0.0984097     0.0523139
  17  16 3119.4394    3.6730  0.9518 13.3803  0.0037  0.0287   0.0908   0.0663    0.1186   0.0000   442.2604       10.8081       9.90961       3.45116    -0.0847651      0.615503      -2.48890      -1.07512      0.783626      -1.82822     -0.167307      0.179917     -0.640468     -0.295730     -0.382980     0.0836478     0.0330228     -0.130772       2.56115       3.55412       3.65188       3.68469       3.55241       2.95369       2.89142       2.42178       2.04812       1.59183       1.16159      0.897244      0.590642      0.411287      0.258750      0.169894     0.0929607     0.0551069
  17  17 3261.5074    3.6300  1.3847 13.1297 -0.0047  0.0361   0.0836   0.0933    0.1648   0.0000   442.7421       9.09981       3.28425       2.94013      0.637237      -8.87711      0.995656      -2.42557       2.46337       2.26783     -0.571845     -0.234646      0.541876      0.906272     -0.706807   -0.00186822     0.0882772    -0.0840920       3.58013       4.51098       4.67060       4.53045       4.65507       4.30634       3.91480       3.18899       2.45221       1.80664       1.41107       1.07416      0.859060      0.577511      0.387701      0.230829      0.137156     0.0770897
  17  18 3403.5894    3.1761  1.9003 12.6241 -0.0036  0.0414   0.0664   0.1132    0.1570   0.0000   438.3802       15.7469       8.19226       3.02906      0.849087      -1.29670      -5.26519      -1.44097      0.805992      -2.58521       1.79765      0.813772     -0.629941      -1.21689     -0.154176     0.0150345    -0.0135988      0.115898       3.60735       4.78189       5.16907       5.07773       4.92760       4.47095       4.00538       3.36016       2.77425       2.21129       1.67947       1.19453      0.875563      0.604297      0.389575      0.246829      0.147040     0.0857878
  17  19 3545.6005    2.6108  2.6380 12.3912 -0.0055  0.0516   0.0479   0.1377    0.0980   0.0000   437.6960       10.4778       22.5753      -9.87662      -7.32864       5.24434      -3.86386      -5.96893     -0.995430       3.22094      -4.05112      0.135110       1.50558      -1.08950     -0.659794     -0.572500     0.0293632     0.0705403       4.57137       6.01797       6.44779       6.28337       6.23659       5.74289       5.08825       4.33660       3.66933       2.78517       2.11912       1.63013       1.13761      0.795974      0.511727      0.325486      0.193188      0.113123
  17  20 3687.8804    2.0878  4.2006 11.6689 -0.0006  0.0640   0.0293   0.1794    0.0684   0.0000   447.4738       26.5203       20.7204       15.7246      -15.6602      -14.3771       2.51160       3.24113      -4.05218       1.50793      -1.86919     -0.712011      -1.76122      0.840189      0.616954     -0.247443     -0.286396     -0.235830       5.84773       7.55073       7.93568       8.14000       7.93982       7.40131       6.38281       5.52843       4.49217       3.65399       2.78560       2.03087       1.44374      0.988656      0.651574      0.412481      0.251937      0.147616
  17  21 3830.0608    1.6950  5.6594 11.2853 -0.0022  0.0798   0.0227   0.2231    0.0579   0.0000   428.8396       41.7263       12.4340      -1.91557       12.1919      -2.42045      -8.30198      -11.2673       10.2037      -5.23462       1.41892    -0.0246859     -0.739946      -1.71687      0.149384     -0.227660      0.196382      0.115471       7.19640       9.42233       10.0049       10.2509       9.96735       9.11696       8.19558       6.84542       5.67406       4.44944       3.47601       2.53519       1.82819       1.25466      0.812825      0.527310      0.309811      0.180095
  17  22 3972.6145    1.4283  7.0742 11.0035 -0.0019  0.0955   0.0179   0.2631    0.0488   0.0000   440.0036       24.5936       24.4810      -5.76167      -9.95013      -9.45680      -14.0507       3.27771       2.20741      -4.49149     -0.850894       1.27810      -1.13779      0.453504     -0.124839      -1.02734     -0.298739     -0.165450       8.44917       10.9911       11.8246       12.0595       11.7109       10.6381       9.64129       8.06358       6.75733       5.38306       4.08846       3.06218       2.15353       1.48599      0.989952      0.625855      0.375012      0.218255
  17  23 4115.2305    1.1397  8.4954 10.8468 -0.0030  0.1179   0.0157   0.3431    0.0443   0.0000   438.1617       29.9673      -17.2589       19.1083       7.42757      -10.5434      -3.94083       19.3742       13.8347      -21.9291      -3.19328       6.78228      -1.19692       1.85435     -0.363556      -1.91004      0.589945     -0.358654       10.3442       13.4140       14.5062       14.9563       14.3885       13.0526       11.7755       10.1069       8.05776       6.76840       4.94629       3.81871       2.63409       1.85214       1.22529      0.786311      0.456528      0.271963
  17  24 4257.7247    0.9507 10.6402 10.7217  0.0002  0.1518   0.0144   0.4452    0.0408   0.0000   442.5285       26.7514       34.4939      -10.9436      -27.0538      -10.5077      0.679366       4.93607      -13.8987      -4.47863      -14.4992      -4.97298     -0.908467      -1.62439     -0.948487     -0.432952     -0.613437     -0.247332       13.5811       17.9014       19.4471       19.7100       18.7447       17.4445       15.3514       13.2613       10.7479       8.77377       6.55560       4.93098       3.51305       2.39963       1.58909       1.04101      0.584444      0.352847
  17  27 4686.0413    0.4742 16.3327 10.3253  0.0021  0.3681   0.0097   0.9441    0.0288   0.0000   420.6678       70.3363       63.9795      -4.16296       22.7042      -15.0859       85.0442       14.8009      -27.8811      -24.1772      -9.56192      -4.28605       8.20557       5.92516      -4.00409     -0.647227       1.73209    -0.0532810       31.7013       40.9980       44.5904       46.7836       43.7911       41.3948       36.0761       31.4413       26.0280       20.6591       15.8480       11.7973       8.68267       6.01402       4.03174       2.61620       1.46132      0.891425
  18   8 1992.7946    0.5650  0.5199 10.2797 -0.0030  0.0244   0.0182   0.0496    0.0541   0.0000   437.0932       3.47224       16.7278     -0.180030     -0.430129     -0.560631      -1.29404      -1.74442       1.35077     -0.917133      0.599000      0.627634     -0.617802    0.00301767    -0.0156486      0.390881     0.0840874   -0.00253853       1.96592       2.83500       2.57105       2.78874       2.74038       2.27569       2.29107       1.86011       1.78485       1.31423       1.01888      0.763072      0.552428      0.380001      0.231488      0.159670     0.0970357     0.0594052
  18   9 2143.6927    0.7810  0.6907 10.3960 -0.0044  0.0235   0.0225   0.0568    0.0689   0.0000   438.1421       2.21478       16.7419      -1.94926     -0.390559       3.62425      -4.41351      0.826986      -1.33951       1.59824       1.51529     -0.885301      0.651808      0.160685     0.0347314      0.317471    -0.0549956    -0.0616912       2.02209       2.80100       2.93477       3.14385       2.87364       2.74129       2.32115       1.95794       1.60827       1.26984      0.970597      0.695050      0.534935      0.345339      0.253406      0.158140     0.0976765     0.0603264
  18  10 2291.6713    1.1067  0.8709 10.8379 -0.0040  0.0264   0.0286   0.0666    0.0952   0.0000   434.0762     -0.543082       12.6026       2.35349      -4.34140       1.40722      0.810366     -0.368081     -0.106446      -1.23464       1.04294     -0.572443       1.01199     -0.129162     0.0586115    0.00818348      0.170457    -0.0124138       2.46250       3.01533       3.03551       3.31281       3.29998       2.94729       2.61737       2.15740       1.72906       1.46141       1.08745      0.883677      0.605259      0.415704      0.266781      0.187987      0.123874     0.0809631
  18  11 2436.9292    1.5082  0.9179 11.1796 -0.0059  0.0249   0.0363   0.0671    0.1175   0.0000   439.2117       3.57272       11.6790      -4.38071     -0.258474     -0.854581     -0.950076      -2.52296      -2.84349      -2.05460     -0.852217     -0.341324      0.662741     -0.102467    -0.0427628     -0.461622     0.0552420    -0.0350174       2.25995       2.93597       3.01873       3.01989       3.12770       2.80780       2.58979       2.06636       1.67091       1.33955       1.08159      0.801678      0.582484      0.387766      0.261312      0.179774      0.115634     0.0732966
  18  12 2580.8753    1.9129  0.9417 12.0692 -0.0081  0.0284   0.0471   0.0684    0.0892   0.0000   437.6793       7.57597       14.7267      -3.04084     -0.781260      -4.13381       5.11334     -0.539905      -1.62256       1.56094      0.599690      -2.09119      0.208922      0.795760     -0.350203     -0.274883     0.0893008    -0.0783173       2.71866       3.62997       3.62271       3.50919       3.06770       2.98322       2.77407       2.62887       2.21847       1.85911       1.36130       1.04219      0.714823      0.501014      0.313689      0.204730      0.116728     0.0711850
  18  13 2724.7792    2.5076  0.9065 12.3553 -0.0045  0.0266   0.0602   0.0628    0.0924   0.0000   440.4387     -0.477663       11.3258      0.649388      -4.41333     -0.780686       1.40734      -3.08147       1.63504    -0.0330343     -0.345209     -0.355678      0.607879     0.0757195     -0.258157    -0.0700043      0.115637      0.162042       2.37107       3.38039       3.45019       3.51090       3.28851       2.90094       2.70589       2.36733       1.98140       1.63407       1.18857      0.944829      0.606004      0.468781      0.271943      0.195150      0.104085     0.0673754
  18  14 2868.7014    3.0961  0.7952 12.9372 -0.0005  0.0253   0.0778   0.0574    0.0817   0.0000   438.3324       4.64157       15.0443      -1.98818      -2.53269      -5.12111      -2.35971       3.29380       3.69157     0.0142427       1.83337     -0.514039     -0.368130      0.528994      0.367741     -0.376465    -0.0662442     0.0735351       2.41628       3.23961       3.26359       3.04968       2.74401       2.49324       2.53656       2.35210       2.00658       1.69512       1.29692      0.934169      0.662256      0.437833      0.271542      0.178506      0.105527     0.0659674
  18  15 3012.1857    3.7242  0.9380 12.9471 -0.0036  0.0244   0.0850   0.0618    0.1012   0.0000   439.6286       7.43283       9.32741       3.30088       2.25336      0.621739     -0.219524      -4.62768     -0.560326      -2.09986       1.70736     -0.129356     -0.419288     -0.791764     0.0636971    -0.0105116    -0.0557422     0.0414973       2.09052       2.60765       2.89145       2.98997       2.80716       2.58617       2.33763       2.10789       1.57902       1.38618       1.00684      0.762438      0.556638      0.403813      0.289197      0.173430      0.104188     0.0649186
  18  16 3154.9437    3.5891  1.0682 13.4656 -0.0090  0.0310   0.0839   0.0730    0.0933   0.0000   443.3533       8.83215       7.27250      -1.73420       2.69478       3.09480      -5.43031       2.27202     -0.352518      -1.17785      -2.42485      -1.12501       1.80522      0.222809    -0.0643866      0.415428    -0.0614155    -0.0728530       2.58496       3.62211       3.64582       3.69646       3.54981       3.20477       3.00273       2.56879       2.16122       1.81411       1.37568       1.01988      0.724386      0.495328      0.320944      0.220430      0.128684     0.0804981
  18  17 3297.4111    3.3716  1.3180 13.3422 -0.0063  0.0346   0.0765   0.0885    0.1128   0.0000   438.4440       19.5244       15.9409       6.19840      -4.42166      -7.46583       8.15705       4.29338      -2.97468      -1.52288       1.65231      0.585480     -0.741017     -0.518389      0.268127   0.000395955     0.0356546     0.0471507       2.82536       4.12089       4.13379       4.26116       3.93433       3.50518       3.48079       2.79879       2.55143       1.93038       1.58612       1.06695      0.840767      0.538652      0.355728      0.238554      0.136013     0.0843173
  18  18 3440.0657    2.9326  2.4418 12.2498 -0.0016  0.0431   0.0505   0.1226    0.1201   0.0000   440.9302       10.6456       17.9092      -1.29699      -2.30882      -9.38192      -5.18087      -8.42285       2.79441     -0.985885     -0.327518       2.03083       2.63277      0.193168     -0.213814     -0.266813    -0.0667315     0.0835798       3.79305       4.73895       5.09163       5.11623       5.13106       4.71320       4.22247       3.65528       2.92008       2.51485       1.83194       1.46150       1.02941      0.731419      0.493793      0.329654      0.203927      0.122954
  18  19 3582.7724    2.4412  2.9534 12.0765 -0.0038  0.0520   0.0414   0.1447    0.1011   0.0000   436.5344       12.5079       14.9941      -7.75567      -2.48730      -2.36042      -3.16390      -1.57639       1.04083      -4.85898     0.0717469      -3.53709       1.33372       2.49726      0.727665     -0.779189     -0.115845     -0.280833       4.50342       5.76978       6.12321       6.63958       6.16698       5.78643       5.03855       4.48733       3.61678       3.08474       2.38860       1.65471       1.29113      0.876683      0.584249      0.393895      0.237684      0.144717
  18  20 3725.5391    1.9584  4.4552 11.5563 -0.0066  0.0663   0.0275   0.1838    0.0704   0.0000   432.2665       12.3422       1.31201      -6.39771      -3.72251      -7.92243      -10.9350      -10.9409      -10.9163      -4.28799      0.944660      0.744394     -0.675058       1.40258     -0.790143      0.102451      0.223940      0.240693       5.70136       7.25654       8.21788       7.80975       7.98068       7.38591       6.46651       5.64953       4.73525       3.78085       2.91777       2.23199       1.61268       1.12667      0.754296      0.499846      0.311654      0.191973
  18  21 3868.1674    1.6391  5.7756 11.2389 -0.0053  0.0803   0.0211   0.2222    0.0554   0.0000   436.2434       29.1417       5.07232     -0.401706     -0.992838      -27.6423       11.0372       4.11369      -9.33290      -11.5989       3.94929      -4.28734      0.442146       1.92218     -0.859256      0.601105      0.136148     -0.427080       6.63118       8.64648       9.50025       9.67433       9.41862       8.85680       7.89107       6.57323       5.78235       4.47326       3.57281       2.71235       1.90073       1.37266      0.949671      0.615176      0.367024      0.228603
  18  22 4011.1463    1.3542  7.5859 10.8875 -0.0019  0.0964   0.0164   0.2752    0.0478   0.0000   434.5231       38.0614       34.6140       10.8906      -13.8101      -13.6911      -6.65033       6.58653       2.28140       3.38619      -5.71994     -0.578138       3.86992     -0.932103      -1.21820     -0.810695      0.339398     -0.338101       8.12748       10.5525       11.8149       11.7003       11.4813       10.5739       9.49080       8.27768       6.86785       5.51319       4.39967       3.23535       2.36851       1.68079       1.11525      0.755637      0.439732      0.274416
  18  23 4154.0320    1.0900  9.9504 10.7763 -0.0054  0.1289   0.0146   0.3905    0.0416   0.0000   435.3371     -0.220943       7.24229      -2.63421       21.0491       31.5171      -17.3592      -23.7439       12.8336      -9.92438       7.52940      -4.78054      0.500222       4.32389       1.43953      0.812608     -0.500733     -0.680349       10.8713       14.1787       15.8027       15.9085       15.6399       14.3252       12.7260       11.1300       9.19321       7.43229       5.69404       4.41088       3.14036       2.25869       1.50578      0.997474      0.608075      0.370260
  18  24 4297.1608    0.8816 11.4659 10.7262  0.0014  0.1690   0.0138   0.4980    0.0376   0.0000   454.1611      -11.7734      -19.8279      -16.9995       36.3532    -0.0742132       19.0615       10.2849      -12.8747      -7.18123       10.6427      -1.40412      0.277523       4.07383       2.25526     0.0364513       1.03326      0.129013       14.0842       18.1491       19.8814       20.3058       19.5947       18.6433       16.0089       14.5901       11.8557       9.73510       7.48018       5.69889       4.17544       2.99870       2.01271       1.34252      0.798263      0.490786
  18  25 4439.5867    0.6805 13.3719 10.6680 -0.0056  0.2338   0.0127   0.6720    0.0332   0.0000   388.6878       70.2791       21.3737      -86.5850       9.42949       19.8089       27.1697       24.4890      -25.9861     -0.965195       14.8346      -6.09786      -3.79591       3.41319      -1.61427      0.379974      0.942835      -1.09720       18.9180       24.9936       28.0410       27.6767       27.9916       25.7672       22.5954       19.7530       16.0989       13.6374       10.2375       7.89813       5.75811       4.05647       2.86218       1.83415       1.11051      0.690356
  18  26 4582.3947    0.5236 14.9888 10.5242 -0.0118  0.3146   0.0103   0.8305    0.0290   0.0000   457.1359       46.5880       74.1033      -9.95443      0.162112      -6.56620       33.8811      -40.5991       17.8958       11.7062       4.62631      -23.1437       3.49493      0.198651      -1.87598       2.65164    -0.0536895      -2.05023       26.2473       33.8345       37.9216       37.9949       36.8500       34.6222       31.2502       26.8970       22.5153       17.9401       14.0825       10.6978       7.98697       5.72013       3.83755       2.56244       1.55413      0.941315
  19   7 1867.2958    0.3882  0.3274 10.0704 -0.0010  0.0222   0.0178   0.0394    0.0417   0.0000   438.4340     -0.467889       14.6922     -0.487475      -2.70418     -0.172096       1.12513       1.22506     -0.274502      -2.19180       1.11715      0.181961      0.336818      0.113556      0.180030      0.205871     -0.146526    -0.0156399       2.39232       2.32742       2.13419       2.65524       2.27879       2.30217       2.62459       2.18591       1.65735       1.17318      0.949007      0.648843      0.662294      0.473906      0.384991      0.256629      0.159908      0.100514
  19   8 2021.7725    0.6269  0.4828 10.2567 -0.0016  0.0227   0.0211   0.0480    0.0575   0.0000   438.2294     -0.690290       12.2218      0.671920      -5.74619       2.06694     -0.912659     -0.276287      -1.74787       1.41069     -0.295636     -0.686956     -0.184439     -0.493546    -0.0965998     0.0439248      0.149469    -0.0719978       2.40546       3.07409       3.25726       3.27929       3.31827       3.03982       2.78857       2.42608       1.87317       1.36217      0.993643      0.702052      0.564028      0.458819      0.332043      0.228614      0.138131     0.0751739
  19   9 2173.7962    0.8834  0.6802 10.4292 -0.0021  0.0236   0.0236   0.0503    0.0682   0.0000   439.5045       1.75382       12.3214       1.50592       2.48491      -3.39647      0.310392      -1.70035      -1.98362     -0.583786     -0.667358     -0.359630     -0.534836      0.282272      0.563589      0.403139    -0.0340254    -0.0291937       1.83915       2.49502       2.61998       2.61460       2.70072       2.52185       2.17240       1.92637       1.56870       1.33242       1.02577      0.759610      0.585485      0.391995      0.292976      0.188618      0.114986     0.0755883
  19  10 2322.3357    1.1850  0.8106 10.9383 -0.0049  0.0238   0.0296   0.0586    0.0753   0.0000   438.4588      -4.48407       9.94836     -0.959099      -9.39540      -3.63210       3.01963      -3.62031      0.313487     -0.699060     -0.666149      0.386181      0.545420     -0.523906     -0.586569     0.0244449    -0.0870368     0.0579721       1.94607       2.52788       2.68462       2.80385       2.84355       2.53897       2.25556       1.98431       1.68784       1.27885       1.04291      0.748858      0.575840      0.422343      0.294589      0.193320      0.121397     0.0775415
  19  11 2468.1925    1.6633  0.7851 11.5966 -0.0113  0.0233   0.0431   0.0594    0.0950   0.0000   438.4896       4.73312       14.9942      -1.38820      0.481042     -0.495122       3.59856      -1.49721      0.730265     -0.176152      -1.59828     -0.209397     -0.276537     -0.331183    0.00387223      0.103927     0.0482104     -0.116685       1.97598       2.37505       2.71080       2.69167       2.51415       2.34966       2.25547       1.81234       1.67398       1.37598       1.07076      0.836425      0.587855      0.399028      0.281355      0.187850      0.117338     0.0765478
  19  12 2613.1046    2.0268  0.9348 12.2378 -0.0081  0.0275   0.0486   0.0664    0.0908   0.0000   438.8195       5.70375       16.6939    -0.0851060      -7.44187       1.19826      0.903130      -5.92478     -0.429266      0.283272       1.28883      0.533550       1.60750    -0.0433037   -0.00619591     -0.198393     0.0559629    -0.0108062       2.15136       3.11173       2.96906       3.18071       3.05480       2.90970       2.65613       2.42238       1.89994       1.58291       1.16817      0.942114      0.701943      0.526036      0.337798      0.232044      0.140641     0.0902519
  19  13 2758.0110    2.6904  0.8275 12.5687 -0.0046  0.0234   0.0662   0.0592    0.0850   0.0000   438.2991       6.65014       17.3205       3.98100      -5.60906      -4.87856       1.31956      0.917692      0.398503      -1.70869       2.48217     -0.608165      0.413257     -0.355148     0.0703251      0.163814     0.0784538     0.0775359       1.95700       2.55420       2.69548       2.75985       2.70586       2.47616       2.26745       1.90268       1.65654       1.37056       1.11608      0.786440      0.597937      0.409237      0.279925      0.189632      0.124600     0.0744769
  19  14 2902.5818    3.4890  0.7428 13.0314 -0.0057  0.0223   0.0857   0.0492    0.0814   0.0000   439.1294       6.34491       6.24311      0.832287      0.121116       2.88760     -0.310511      0.395533     -0.707550      0.593318     -0.290032      -1.47909      0.597022      0.298320     0.0620431     -0.108728      0.172560     0.0256849       1.78451       2.25555       2.37661       2.51240       2.56965       2.18339       2.06740       1.81785       1.53488       1.23943      0.934197      0.787906      0.541166      0.400860      0.277475      0.185989      0.115806     0.0737885
  19  15 3046.6125    3.7898  0.8799 13.0606 -0.0008  0.0229   0.0869   0.0593    0.0932   0.0000   439.9063       6.77010       17.8682       3.86042      -4.01360      -5.43429      -1.16431     -0.727967    -0.0499354     -0.163308      0.626687     -0.526974    -0.0315055     -0.737171      0.514385      0.133964     -0.146547     0.0498444       1.86424       2.43707       2.61560       2.69543       2.57246       2.44003       2.24859       1.80895       1.59492       1.28673       1.02169      0.774148      0.554658      0.397419      0.276605      0.187380      0.119907     0.0728421
  19  16 3189.9550    3.8169  1.0759 13.5906  0.0025  0.0302   0.0874   0.0723    0.0861   0.0000   441.3393       14.9470       14.3909      -3.24154      -5.79660      0.954129      -2.22265      0.655302      -1.09757      -3.49280       1.98154      0.573658      -1.56518      0.351242     0.0714209     -0.220125     0.0811023      0.191272       2.26525       3.24883       3.35296       3.55980       3.40865       3.17627       2.87318       2.51272       2.02487       1.73728       1.29504      0.965057      0.780954      0.516955      0.386891      0.249799      0.152644     0.0953157
  19  17 3333.0406    3.2737  1.5080 13.3304  0.0025  0.0364   0.0678   0.0920    0.0780   0.0000   435.5197       14.8374       9.05561      -1.23272      -4.29826       2.49793      -6.05116      -5.28176      0.853736      -3.01164      0.931405     -0.885763      -1.60470     -0.415752     -0.752041      0.225955    -0.0980594     -0.277768       2.98083       3.97757       4.28890       4.24522       4.27786       3.80897       3.45365       3.07680       2.57972       2.14983       1.69047       1.28049      0.919490      0.663743      0.451580      0.296150      0.188631      0.120580
  19  18 3476.2530    2.7047  2.1983 12.6302 -0.0043  0.0429   0.0489   0.1136    0.0857   0.0000   439.0561       2.05789       13.6225      -2.36346      -1.09838       1.59975      -4.21653      -7.12997      -2.37423     -0.582623     -0.802610      0.783101     -0.981459     -0.792633      0.719047      0.105780     -0.145854    -0.0972975       3.49856       4.62374       4.92768       4.92975       4.97828       4.60537       4.15850       3.75418       2.99794       2.43843       1.94335       1.49719       1.08699      0.836513      0.546890      0.385259      0.237055      0.148815
  19  19 3619.4288    2.3044  3.6345 11.5876 -0.0013  0.0546   0.0317   0.1483    0.0908   0.0000   441.3505       24.4795       13.5705      -5.22528       5.31937      -7.31927      -2.90693      -1.65437     -0.198430     -0.557010       2.39467       1.77411      -1.50465     -0.673757     -0.394129      0.188439      0.158726     -0.118686       4.29952       5.81686       6.07072       6.32538       6.00437       5.77797       5.36397       4.59288       3.83471       3.09907       2.44590       1.86418       1.42893       1.03440      0.714012      0.475870      0.305616      0.188422
  19  20 3762.5562    1.8841  5.1096 11.3534 -0.0014  0.0690   0.0235   0.1923    0.0617   0.0000   435.6850       3.14727       9.89269      -13.1717      -6.17255       4.17408       9.87075      -4.47650      -3.20861      -2.03374      0.392338     -0.712810      -1.43710     -0.334314     -0.209816   -0.00410867      0.196122     -0.213786       5.41592       7.24280       8.02362       8.23568       7.83700       7.40871       6.66940       5.78004       4.85637       4.03872       3.17553       2.41853       1.80113       1.26575      0.897677      0.607514      0.359769      0.230751
  19  21 3905.8565    1.5652  6.5589 11.0545 -0.0004  0.0830   0.0187   0.2387    0.0516   0.0000   420.5043       4.23111       45.0646       32.6735       7.89504      -11.9935      -10.5304       6.21912       8.76172      -3.32995      -4.85492    -0.0592052       1.76291       1.69266      -1.24938      0.378150    -0.0361470     -0.318073       6.81950       8.88604       9.75562       9.95026       9.89772       9.15482       8.12037       7.12427       5.99693       4.86578       3.86010       2.88845       2.18611       1.56229       1.08309      0.747883      0.450850      0.287890
  19  22 4049.2228    1.2582  8.2590 10.8434 -0.0026  0.1041   0.0153   0.2969    0.0433   0.0000   460.6601       18.4267       6.18438       11.0249     -0.811323       8.12097      -5.36248       9.05359      -4.73226      -2.77782       4.35399       6.05018       2.97295      -2.45522      0.161676      -2.23633     -0.189679     -0.418599       8.29758       10.8993       12.0346       12.3102       12.0813       11.2017       10.1637       8.72432       7.35984       6.09084       4.80528       3.62966       2.74713       2.00267       1.31071      0.940266      0.574838      0.364573
  19  23 4192.7176    1.0245 10.0348 10.7249 -0.0052  0.1310   0.0133   0.3828    0.0377   0.0000   438.4268       20.0925       8.91800      -27.9442       4.81025      -18.2661      -11.9640      -23.8658      -5.62435       11.1585      0.132818      -9.65194      -2.69211     -0.163723      0.303894      -2.42482       1.48737       1.07011       10.2529       13.7948       15.1056       15.4448       15.2287       13.7975       12.6723       11.0350       9.37407       7.58528       6.00892       4.61345       3.42002       2.46484       1.75634       1.16489      0.703421      0.447717
  19  24 4336.4223    0.7946 12.0036 10.6880 -0.0032  0.1815   0.0130   0.5361    0.0352   0.0000   440.5074       12.2893       27.6095       30.6563       5.08537      -7.35809       25.7442      -14.2549      -11.9630       7.59830       4.87329      -5.69306       4.88998      -2.15692      -4.63905       1.19948      0.914014     -0.970697       13.8844       18.4674       20.3430       20.5875       20.2312       19.0763       17.1633       15.2096       12.8911       10.6134       8.25556       6.40961       4.93832       3.43355       2.46828       1.65516       1.01099      0.639948
  19  26 4622.7967    0.5064 16.0160 10.4340 -0.0002  0.3417   0.0094   0.8581    0.0266   0.0000   509.5913       25.7261      -41.5035      -27.6034       22.6912      -11.3237       64.4245       24.9026      -58.0287      -47.8606       13.7763       20.8364      -1.58624      -3.08163       2.48477      -6.76668     -0.982470      0.531525       26.2410       35.0779       38.5232       39.2584       39.0617       36.3944       33.2101       28.6188       24.1339       19.9808       15.4497       12.0987       9.11116       6.62803       4.65029       3.19128       1.92348       1.21722
  20   7 1893.8825    0.4716  0.4204  9.9795 -0.0053  0.0178   0.0158   0.0444    0.0460   0.0000   436.9291      0.120729       15.6909       1.23628   -0.00677032      -2.77423       1.06777       1.55493       2.04076      0.726985     -0.811652      0.106225      0.332476   -0.00649789     0.0605766     0.0486799   -0.00865106     -0.114032       1.47288       1.93734       2.10608       2.21053       2.17952       1.91883       1.76883       1.54746       1.32122      0.951879      0.779070      0.620321      0.477213      0.335283      0.230071      0.148899      0.113175     0.0767916
  20   9 2203.1005    0.9085  0.8417 10.4294 -0.0001  0.0237   0.0220   0.0642    0.0830   0.0000   438.9928      -3.37996       14.8041       3.74758      -5.87953     -0.742710       1.56509      -2.32308      -1.99834      0.423168      0.868398     0.0579614     0.0407402      0.475048     -0.201913     0.0577623     0.0744873    -0.0456738       1.91592       2.51834       2.78785       2.74897       2.61020       2.34991       2.25386       2.06964       1.68287       1.50905       1.15688      0.891692      0.669520      0.470188      0.319178      0.218509      0.142713     0.0909382
  20  10 2352.4449    1.2619  0.7711 11.3316 -0.0050  0.0239   0.0332   0.0557    0.0662   0.0000   438.2011      -2.25783       18.9627      -2.61654       1.34375       1.50494       3.70681      -1.12263     -0.298905       4.89136       2.36845      -1.07052      0.398238      0.949472      0.641976     -0.257012   3.03468e-05    0.00831309       1.72185       2.34479       2.40202       2.59763       2.53165       2.40737       2.20312       1.77142       1.61414       1.33429       1.08188      0.805644      0.613816      0.436812      0.314616      0.232275      0.141547     0.0906316
  20  11 2498.9896    1.6336  0.9689 11.6637 -0.0002  0.0259   0.0384   0.0672    0.0908   0.0000   438.6713     -0.857666       13.9240       1.56582      0.809663       2.06973      -2.25789      -1.11628       4.80876       1.65568       1.33440     0.0320027       1.00345      0.120131   -0.00883226      0.783027    -0.0622075   -0.00755536       2.09243       2.73905       2.83001       2.78033       2.83013       2.48876       2.36949       2.11678       1.95052       1.64509       1.25193      0.955030      0.752202      0.535227      0.384511      0.250870      0.166474      0.100070
  20  12 2644.9012    2.2918  0.9393 12.1030  0.0027  0.0246   0.0530   0.0625    0.1076   0.0000   438.4933   -0.00307351       11.5464      0.202938      -2.51895     -0.675998      -4.32840      -5.93236      -1.24554     -0.128010      0.366578    -0.0978441     -0.743824      0.475253     -0.210240     -0.319415      0.239376      0.102291       1.86652       2.57447       2.70673       2.87025       2.78081       2.57680       2.29566       2.07681       1.69877       1.48903       1.09451      0.873211      0.647239      0.490367      0.331557      0.238432      0.140490     0.0998844
  20  13 2790.7375    2.8961  0.8526 12.6461 -0.0005  0.0232   0.0668   0.0561    0.0857   0.0000   435.9684       6.74664       16.0698       4.47285     -0.507519      -4.88832       4.42490      -2.73919      -2.40451     -0.117779       2.07718      0.483658     -0.842657     -0.115198     -0.181391     -0.116847     -0.139792     -0.162930       1.71665       2.37469       2.49616       2.67423       2.47045       2.53210       2.10917       1.87592       1.55773       1.31393       1.01816      0.803539      0.608392      0.445764      0.295400      0.214313      0.136788     0.0948179
  20  14 2935.9708    3.3940  0.8267 12.9475 -0.0051  0.0219   0.0814   0.0576    0.0898   0.0000   436.9919       6.35421       13.3044       1.14893       1.26308      -1.69459      -4.10108      -3.78061      -1.74018      0.344910      0.258459      -1.34429     -0.387977      0.599212     -0.262104      0.169964      0.127877    -0.0541858       1.85267       2.24521       2.34804       2.54456       2.57149       2.37739       2.00490       1.77832       1.57428       1.35086       1.03777      0.797771      0.601202      0.438138      0.288774      0.211569      0.134680     0.0903835
  20  15 3080.5303    3.8253  0.9346 13.2168  0.0036  0.0239   0.0854   0.0574    0.0892   0.0000   438.5779       9.01435       12.7387       1.59339      -1.59284      -3.87490      0.211340      -2.83685      0.166211    -0.0725346      0.676668     -0.821060      -1.21211     -0.272706      0.395373      0.345702      0.243707     -0.330115       1.91976       2.48191       2.69734       2.73092       2.78147       2.48611       2.23924       2.04994       1.67404       1.45840       1.11159      0.913548      0.660509      0.483570      0.311478      0.233630      0.148800     0.0975495
  20  16 3224.4772    3.6417  1.2239 13.3540 -0.0044  0.0307   0.0770   0.0760    0.0897   0.0000   439.0944       3.57802       8.04755       6.16468     -0.327208      -5.43978      0.747823      -2.06757      -1.85278       2.44115       3.50888       2.37159      -1.69681     -0.864914      0.823920     -0.101022     -0.165362    -0.0325875       2.30454       3.11043       3.35682       3.32558       3.30791       3.06577       2.74460       2.61531       2.13629       1.81481       1.44219       1.06979      0.825421      0.623511      0.429218      0.296578      0.190145      0.119496
  20  17 3368.1576    3.1363  1.6089 13.1695 -0.0052  0.0353   0.0597   0.0923    0.0680   0.0000   434.1317       5.06201       7.41150      -3.18210      -8.29898      -1.00233      -2.38575      -4.95865      0.732195      0.240281     -0.235425     -0.157685     -0.618655      -1.05949     -0.675254      -1.25934     -0.376899    -0.0343547       2.77586       3.60296       3.83261       3.81867       3.97438       3.59894       3.41411       2.84307       2.56119       2.09516       1.66780       1.32485      0.938984      0.748791      0.489635      0.348341      0.236358      0.144368
  20  18 3511.9961    2.5356  2.5703 12.4773 -0.0001  0.0438   0.0398   0.1222    0.0648   0.0000   434.5043       8.29544       2.80219      -3.69958      0.261244      -2.59192      -5.72191     -0.596513      -2.84602      0.926485       2.15362      0.472115      0.846374     -0.127647     -0.853978      0.324979      0.335811    -0.0641058       3.45268       4.48907       4.75422       4.97613       4.98128       4.63875       4.15067       3.59663       3.26189       2.59075       2.09738       1.55152       1.24844      0.886303      0.638488      0.446415      0.276719      0.180994
  20  19 3655.7706    2.1245  3.7565 11.9280 -0.0037  0.0582   0.0305   0.1582    0.0643   0.0000   435.1008       12.3774       13.5549       2.13587      -12.3342     -0.112992      -5.89116      -6.40769      0.795510      0.601206      -3.94569      -1.49739       1.03007      0.777050      0.352813     -0.818128     -0.292183     -0.243415       4.33212       5.81180       6.20743       6.48170       6.10046       5.99364       5.37840       4.86817       4.09599       3.41272       2.70298       2.11002       1.61315       1.18176      0.836774      0.580720      0.369014      0.235755
  20  20 3799.3635    1.8245  5.6592 11.1605 -0.0001  0.0705   0.0209   0.1976    0.0599   0.0000   432.2678       23.6155       1.54439       7.79753      -13.9253      -2.76864      -1.09973      -10.1356       1.31438      -1.05928      0.744448      0.217594     -0.669951      -1.63702      0.867651      0.118852     -0.297364     -0.109881       5.39919       7.12732       7.67922       7.93565       7.74789       7.47205       6.73091       5.89628       5.00112       4.17252       3.40157       2.58871       1.99130       1.41229       1.02087      0.693947      0.455963      0.294515
  20  21 3943.0644    1.4981  7.3251 10.9455 -0.0012  0.0881   0.0167   0.2524    0.0480   0.0000   447.1737       20.6605       7.73622      -14.9749       1.29279     -0.493538      0.143259      -7.44664       12.1279     -0.993586     -0.109298      -1.20239      -1.68925       2.41723     -0.411253     -0.764426       1.03120     -0.433804       6.60669       8.68206       9.59002       9.79331       9.69208       9.05599       8.42622       7.25961       6.32686       5.13172       4.12393       3.20644       2.46719       1.79047       1.27904      0.876946      0.569109      0.370216
  20  22 4087.1129    1.1998  8.9088 10.8190  0.0014  0.1060   0.0141   0.3119    0.0398   0.0000   426.8837      -9.41028       17.9723      -18.3942      -13.5837       10.2687       3.92811       9.11350       12.1661      -9.91614       5.34415      -3.40731       1.60965       1.01177       1.47579      -1.39780   -0.00256172      0.300339       8.23441       10.6131       11.7788       11.9121       11.8565       11.1116       10.1652       8.99505       7.68703       6.32477       5.08943       3.94668       3.02583       2.19266       1.59027       1.08122      0.702068      0.458948
  20  24 4374.3373    0.7684 12.4042 10.7221 -0.0049  0.1925   0.0126   0.5591    0.0327   0.0000   453.5623       35.1064      -36.1215       17.9266      -3.18128      -17.2501       11.4163       13.8890       5.10115      -6.72824       4.69884       17.0076      -2.85993      -2.02691       4.11587       1.31172      0.193914      -1.81196       14.1199       18.6415       20.7101       21.0569       20.5533       20.1726       17.5741       16.0417       13.5748       11.2059       9.05692       7.10176       5.33745       4.03292       2.80093       1.97969       1.24018      0.815459
  20  25 4518.1391    0.6065 14.7752 10.5920 -0.0028  0.2647   0.0099   0.7052    0.0262   0.0000   432.6658       11.7323       3.99922       2.85595       28.3788      -5.48219       39.0940       15.1236       19.9028      -16.6876       5.36210       7.08320      -8.55936       2.33344       2.64164      0.134634     -0.416259      -1.74277       19.4839       25.4473       28.1420       29.4790       28.6487       27.2947       24.9084       21.4510       19.1099       15.2330       12.5375       9.71239       7.48293       5.47826       3.88529       2.76615       1.71002       1.13744
  21   6 1758.2295    0.3364  0.2801  9.8994 -0.0101  0.0180   0.0139   0.0353    0.0372   0.0000   440.7634      0.424999       15.4603     -0.602137     -0.429831      0.160637     -0.179384     -0.184794     -0.684402     -0.385662      -1.28326      -1.77263     -0.254633     -0.110917     -0.512996    -0.0857637  -0.000669782     0.0716938       1.55674       2.06664       2.34328       2.05445       1.82351       1.75890       1.45117       1.65482       1.54063       1.23778       1.16427      0.917739      0.567045      0.458641      0.298572      0.178305      0.121068     0.0757519
  21   8 2077.7127    0.6748  0.5902 10.4027 -0.0061  0.0206   0.0191   0.0496    0.0556   0.0000   438.7663      -2.21456       14.9530      -5.38379      -2.72567     -0.569912      -1.34508      0.719159      0.801109     -0.662991      0.390584     -0.278896      0.768156      -1.16239      0.488875      0.130111     -0.175968     0.0157588       1.67980       2.00673       2.23366       2.38415       2.39576       2.17227       2.05769       1.85602       1.41528       1.17215      0.946213      0.813498      0.606784      0.410710      0.302956      0.210604      0.141485     0.0998900
  21   9 2231.8795    0.9867  0.7924 10.6519  0.0007  0.0228   0.0233   0.0559    0.0739   0.0000   441.8103       3.75336       7.24922      -3.96772       1.04331       3.66970      -2.35960      -2.14611       2.90830      0.750320      0.292457     -0.286528      0.572706      0.806910      0.359842     -0.290174    -0.0984923    -0.0681156       1.63460       2.07909       2.34871       2.44632       2.24980       2.20690       2.10424       1.79847       1.49534       1.35731       1.05152      0.819384      0.638306      0.473509      0.336450      0.232009      0.150735      0.104469
  21  10 2381.9447    1.3805  0.7360 11.3662 -0.0030  0.0209   0.0349   0.0541    0.0648   0.0000   440.9877       2.43003       12.3496       1.78381       1.29269      0.123941      -4.24195      -2.50237       1.97128      0.437398      -3.20549   -0.00113131     -0.895536      0.507449     -0.128863     -0.126914     -0.220423      0.243507       1.51827       2.05169       2.18384       2.35965       2.31838       2.02585       1.95376       1.70659       1.39950       1.21402      0.968257      0.780074      0.566676      0.400564      0.301931      0.214935      0.139240     0.0871825
  21  11 2529.3145    1.8528  0.9919 11.6788  0.0020  0.0246   0.0394   0.0637    0.0838   0.0000   436.2536      0.851887       17.1305       2.11878      -1.56874     -0.429506     -0.245812     -0.905842     -0.723489      -1.24382       1.73781       1.17817     -0.291345      0.260605      0.319940      0.102910    -0.0670084     0.0295319       1.76864       2.53808       2.56491       2.74299       2.60387       2.43834       2.29128       2.03407       1.73659       1.49323       1.20443      0.941605      0.741270      0.506948      0.398313      0.242262      0.185464      0.117186
  21  12 2676.2218    2.3185  0.8488 12.4121 -0.0073  0.0239   0.0558   0.0585    0.0931   0.0000   440.3214       12.0589       15.9667      0.162006       3.24054     -0.321384      -2.73640      -4.66879     0.0513382     -0.652810     -0.942424       1.15162       1.33393     0.0499894    -0.0718210      0.659925     -0.168760    -0.0248054       1.71149       2.29720       2.43339       2.52601       2.51916       2.27256       2.28310       1.93288       1.69458       1.34194       1.12862      0.861469      0.681588      0.482381      0.386285      0.257039      0.174197      0.114823
  21  13 2822.9436    2.9700  0.9080 12.7783 -0.0058  0.0236   0.0681   0.0587    0.1020   0.0000   439.7612       7.23721       15.5899      -2.12460     -0.339959     -0.207241      -1.24603      -1.41579       1.05996      -1.44509     0.0181268      0.399424      0.381686      0.359411     -0.140830    -0.0751732     -0.345671     -0.185661       1.85867       2.37715       2.44666       2.62158       2.53694       2.49435       2.20820       1.98529       1.64014       1.42382       1.13881      0.901590      0.664043      0.492973      0.378395      0.260702      0.164991      0.117044
  21  14 2968.9710    3.5635  0.8494 13.2943 -0.0066  0.0229   0.0833   0.0584    0.0782   0.0000   436.4904       6.40797       20.4207      0.223966     0.0165367      -2.92339      0.417497      -1.31109      0.377158      -3.90304      0.191176      -1.04929      0.931700      -1.63176      0.116245    -0.0481669      0.291752    -0.0642644       1.78053       2.37525       2.44145       2.41128       2.52677       2.23269       2.13645       1.82413       1.67762       1.39684       1.16213      0.871575      0.675468      0.503920      0.342983      0.240048      0.162341      0.105280
  21  15 3114.0562    3.9771  0.9470 13.4397 -0.0019  0.0245   0.0863   0.0577    0.0858   0.0000   439.0489       3.83846       11.1197       2.78911      -2.39387      -6.18391       5.85109      -2.24975      -2.88340      0.522425     0.0949854     -0.779128      0.228246     -0.847554     0.0338572    -0.0367905     -0.123531     0.0512462       1.87762       2.56683       2.71023       2.95789       2.74190       2.56756       2.37708       2.06257       1.80158       1.49651       1.22098      0.926638      0.705017      0.516700      0.375702      0.266935      0.163010      0.113279
  21  16 3258.6451    3.6307  1.2545 13.1910 -0.0105  0.0286   0.0727   0.0741    0.0884   0.0000   441.4280       14.1844       4.49842       3.19413       3.98888       1.80633       3.17061       3.96501       3.22964      -5.17518      -1.87402      -2.75029      0.469248     -0.234148      -1.22159     -0.502665   -0.00849188    -0.0366538       2.21993       2.88663       3.16316       3.24365       3.19955       2.89046       2.73583       2.35305       2.07467       1.77069       1.43012       1.10494      0.833883      0.613259      0.420453      0.306611      0.200057      0.128303
  21  17 3402.9307    2.9737  1.8350 12.8130 -0.0027  0.0373   0.0507   0.0893    0.0646   0.0000   442.0702       14.8877       10.8783       2.61357       4.58992       1.66978     0.0378947      0.197245      -1.15789      0.496486       4.15514       1.08528     0.0706144    -0.0528581      0.703537     -0.869811      0.672020    -0.0783658       2.70110       3.59545       3.80962       4.07640       4.00826       3.68356       3.49891       3.00345       2.68770       2.18636       1.80009       1.36374       1.06379      0.826889      0.569138      0.423201      0.268195      0.180635
  21  18 3547.3227    2.4139  2.8060 12.5279 -0.0015  0.0477   0.0368   0.1287    0.0544   0.0000   447.3605       9.22694       2.61198       3.47672      -5.48352       5.89084       3.86178      -6.64608      -5.85836      0.767995     -0.222871     -0.499207       2.23025     -0.377847    -0.0464933      0.249152      0.193472      0.330243       3.49203       4.55608       5.05781       5.15023       5.27166       4.93926       4.50921       3.86454       3.36298       2.79883       2.25863       1.76011       1.34728       1.01237      0.734532      0.526853      0.334497      0.228447
  21  19 3691.6545    2.0379  3.9139 11.9256 -0.0064  0.0581   0.0282   0.1588    0.0564   0.0000   439.9716       21.2521       20.5169     -0.686247      -12.2610      -15.2418       9.13591      -6.41743       1.88576      -6.28684       7.54677      -3.54773      -6.01635      0.267365      0.956651      0.651014     -0.678496      0.308560       4.16797       5.47223       6.02279       6.04052       6.29875       5.67821       5.37963       4.72283       4.01750       3.49659       2.80225       2.24990       1.67663       1.26188      0.906272      0.623787      0.423586      0.278968
  21  20 3835.7061    1.7114  6.0082 11.2275 -0.0001  0.0722   0.0191   0.2082    0.0496   0.0000   425.1174       10.7902       31.8807       11.1497       14.2448      -6.36039      -6.53294      -2.08011       10.4550      -7.33596      -4.86239      0.913015      -1.28178      -3.25245      -2.19110     -0.412077      0.163283      0.195973       5.24807       6.90827       7.75235       7.87444       7.92620       7.47480       6.77279       6.08370       5.06925       4.37785       3.43468       2.79566       2.13882       1.55870       1.13194      0.808246      0.513930      0.353771
  21  21 3980.0397    1.3787  7.7324 11.0542 -0.0020  0.0926   0.0157   0.2721    0.0398   0.0000   446.8323       32.7239       26.6093      -1.02162      -22.2627      -8.03865      -8.00947     -0.455583       11.3779       1.96038      -1.33625      -2.22436       4.49285      -4.48145      -1.12028       3.28257      0.448694     -0.648023       6.91551       8.86948       9.88018       10.1143       10.2662       9.47581       8.85301       7.66861       6.64042       5.53734       4.44949       3.56768       2.69713       2.03894       1.45579       1.04935      0.688242      0.461443
  21  22 4124.0862    1.1147  9.6459 10.8642 -0.0000  0.1195   0.0136   0.3481    0.0358   0.0000   428.2389       5.87207       6.96876       10.5218      -2.95622       8.58843       6.93418       3.02420       2.89175     -0.674366       5.09241       1.52080       3.19520      0.303657      0.232266      0.320433      -1.66620      0.123914       8.43743       11.1234       12.5315       12.6874       12.8592       11.8337       11.0605       9.86020       8.38552       7.06146       5.63720       4.58184       3.42931       2.62583       1.86383       1.33457      0.863981      0.575288
  21  23 4268.1276    0.9011 10.4660 10.7757 -0.0033  0.1404   0.0126   0.4090    0.0327   0.0000   437.1834     -0.519178       43.1825       13.0086      -26.4188       9.09986      -1.60137      -19.9097       27.5124      -8.70063      -5.28670      -5.12282       2.60339      -3.07879       3.58977      0.469089     -0.708341     -0.153543       9.96946       13.3153       14.6391       15.0803       14.9313       14.0954       13.1920       11.3628       9.99088       8.30496       6.86334       5.36633       4.15164       3.09133       2.19522       1.56968       1.03012      0.683241
  21  24 4412.8703    0.6901 12.6443 10.7326 -0.0049  0.2050   0.0122   0.5981    0.0305   0.0000   408.0238       40.6936     -0.294678       42.7616      -2.24637      -17.0583      -3.05825       1.68150      -1.72239      -11.5252       1.91050       4.24053       6.59592      -7.22113       4.55091       3.20624     -0.729405      -1.58070       14.3515       19.2002       21.5861       21.7321       21.6834       20.6910       18.9847       16.9395       14.4826       12.4608       9.78904       7.95498       6.13588       4.54913       3.28976       2.33412       1.52151       1.00242
  22   8 2104.7787    0.7658  0.5918 10.4720 -0.0012  0.0204   0.0208   0.0472    0.0542   0.0000   437.5751      0.145582       14.8872     -0.856480      -2.44188      -2.83063      0.266992     -0.477640       1.70989       1.62003      0.366369      0.877345      0.630014      0.393041      0.423245     0.0768101    0.00749109    -0.0511009       1.48633       2.00038       2.06552       2.10638       2.10948       1.99315       1.73028       1.64179       1.37833       1.43511       1.18906       1.00488      0.737794      0.505166      0.346099      0.242527      0.166487      0.106447
  22   9 2260.0379    1.0605  0.6970 10.9372 -0.0015  0.0209   0.0259   0.0491    0.0636   0.0000   437.9960      0.885497       18.2971       3.04607      -1.30289      -1.53874       1.55912       3.32045      0.743506     -0.533468     -0.699942    -0.0543969      0.104860      0.425994     -0.178643     -0.260807    0.00442990      0.202502       1.44181       1.95922       2.07483       2.10699       2.07376       2.04830       1.89403       1.74396       1.49078       1.25193      0.979851      0.802612      0.588305      0.494880      0.351917      0.254727      0.168049      0.127049
  22  10 2410.8263    1.4600  0.9070 11.3671 -0.0024  0.0242   0.0317   0.0613    0.0830   0.0000   440.3188     -0.528340       14.9281       5.43992      -1.06595      -3.71426       3.43600      0.655040      -1.64198      0.692410       1.06992      0.380222     -0.505722      0.116794     -0.145999      0.128719     -0.181381   -0.00116417       1.73923       2.52379       2.75940       2.86754       2.94307       2.62855       2.46641       2.01014       1.80198       1.41808       1.16496      0.895173      0.720980      0.489858      0.374321      0.254581      0.173673      0.116505
  22  11 2559.1461    1.9210  0.9375 11.8731 -0.0021  0.0249   0.0423   0.0598    0.0792   0.0000   439.4863       1.96974       12.1078       4.88860      -4.40522      -3.59677      -1.33690      -2.95528       2.40901      -1.42822      0.711329     -0.326135     -0.711454     -0.862824     -0.863291    -0.0360201     0.0563186    -0.0571329       1.65165       2.41297       2.37304       2.58357       2.45374       2.35023       2.27487       2.04071       1.69715       1.48593       1.11397      0.923983      0.726031      0.567103      0.405350      0.290811      0.189007      0.138783
  22  12 2707.1377    2.4036  0.9428 12.3896 -0.0028  0.0235   0.0528   0.0626    0.0892   0.0000   438.9566       5.40658       14.4893      -1.33119      0.465905       3.62151      -2.49531       3.04724      0.937512      -3.66465      0.387529     -0.564948      0.485294      -1.08879      0.155213      0.151980     -0.105306     -0.115800       1.76393       2.22387       2.34383       2.46178       2.41150       2.26108       2.19478       1.85677       1.71314       1.42416       1.14554      0.939803      0.734625      0.537195      0.399193      0.282331      0.183387      0.134167
  22  13 2854.7647    3.0877  0.7840 13.0503 -0.0027  0.0213   0.0746   0.0540    0.0859   0.0000   440.3904       5.57235       10.1426       2.16754      -2.03736      -7.97439     0.0101217       1.23574     -0.868112      -1.23474       3.92246      -1.13476     -0.139375      0.296784      0.310138     -0.253938    -0.0462502     -0.207521       1.50470       2.03567       2.25035       2.28668       2.34368       2.03145       1.93871       1.75699       1.54316       1.30647       1.05941      0.858869      0.655301      0.473954      0.363486      0.243234      0.177614      0.111306
  22  14 3001.4974    3.6796  0.8939 13.2339  0.0016  0.0226   0.0820   0.0566    0.0878   0.0000   436.3873       6.29524       15.2843      -1.59774      -4.79806      -5.77478       2.84257      -1.93099    -0.0217756      0.265534       1.62029     -0.732658      -2.31445     -0.214504     -0.357693      0.119054      0.240722      0.212738       1.67733       2.21683       2.40298       2.43967       2.58010       2.31816       2.13738       1.96764       1.62623       1.35742       1.08836      0.870555      0.701676      0.521033      0.375971      0.260937      0.187656      0.128799
  22  15 3147.0736    3.6596  1.0238 13.4831 -0.0053  0.0260   0.0785   0.0653    0.0798   0.0000   440.1425       5.69232       19.3992      -4.00818     -0.665620      -1.69676       2.91851      -5.80800      -1.89773      -1.85541     -0.159723      -1.14111     0.0264432      0.240310     -0.397698    -0.0798344     -0.227014     0.0745407       1.75474       2.51906       2.64737       2.80428       2.78953       2.63342       2.41772       2.05926       1.87727       1.43745       1.24959      0.969634      0.749653      0.547392      0.412220      0.298842      0.189280      0.136125
  22  16 3292.3292    3.5249  1.4216 13.1476  0.0033  0.0292   0.0646   0.0817    0.0743   0.0000   438.2959       4.70737       12.1124       6.38179       3.49283      -5.28660      -3.46068      -1.48637      -1.63933      -3.50101      0.997610      0.261092     -0.339125     0.0556249      0.336857     -0.163854      0.167298      0.258197       2.09207       2.64780       2.89842       3.10994       3.06832       2.81703       2.68667       2.39800       2.11502       1.70117       1.38747       1.12228      0.894933      0.671352      0.488845      0.344167      0.247557      0.164479
  22  17 3437.3962    2.9084  1.8750 12.8083 -0.0013  0.0354   0.0472   0.0944    0.0617   0.0000   438.5184       9.90609       9.38969       4.08954       2.57975      -4.52197      -1.15977      0.741736      0.233947      -1.48637      -1.64814      -3.02497      0.267395      0.327420    -0.0152806   -0.00912851      0.132349    -0.0967269       2.48982       3.23679       3.63169       3.52345       3.73483       3.47990       3.26599       2.92232       2.44957       2.07854       1.71178       1.31972       1.04807      0.810302      0.591421      0.421150      0.293046      0.196909
  22  18 3582.2928    2.3099  2.9768 12.3473 -0.0000  0.0494   0.0328   0.1253    0.0503   0.0000   441.0462       8.02455       10.6145      -2.67288       4.92784       3.50943       5.28423       2.55611     -0.706960      -2.52527      0.539834      0.579477      -2.96021      0.575463       2.33109      -1.12955    -0.0980034     -0.224022       3.34160       4.58525       4.89237       5.12083       4.93185       4.86089       4.47706       3.98170       3.45989       2.91059       2.37605       1.91987       1.48174       1.12359      0.823689      0.583211      0.395973      0.270579
  22  19 3727.1207    1.9443  4.6818 11.6483 -0.0060  0.0621   0.0238   0.1692    0.0507   0.0000   438.6414       9.70365       9.29735       1.00416      -3.27801      -2.17926       3.80334      -6.38243       4.22924      -8.57615     -0.804674       2.78091       1.46947      -1.89141      0.794730      -1.18075     -0.641934     -0.317310       4.19566       5.61724       6.19834       6.25771       6.28054       6.01460       5.59388       5.00442       4.42855       3.66819       3.15161       2.39773       1.92586       1.44187       1.06632      0.757544      0.510614      0.348412
  22  20 3871.8428    1.6011  6.2645 11.2287 -0.0003  0.0750   0.0180   0.2080    0.0445   0.0000   438.1702       11.6844       20.9355       8.12412       8.14805      -5.39721       6.09039       6.80273      0.144421      -2.95944      -3.59119      0.705917       6.24157       1.22173       1.58977      -1.19629      0.331722       1.07112       5.20218       6.88050       7.68547       7.92119       7.83450       7.56672       6.83735       6.14850       5.33776       4.47490       3.71896       2.97703       2.29460       1.72268       1.28142      0.906661      0.606728      0.419440
  22  21 4016.4963    1.3104  8.3547 10.9689 -0.0010  0.0974   0.0145   0.2809    0.0373   0.0000   434.3500       10.4231       5.01460       3.82861      -4.89356      -9.16674       5.93839       2.59562       5.94227       2.96717     -0.833812       3.46847      -1.06264       3.06888       1.13658      0.160805     -0.905862      0.376464       6.57252       8.62054       9.88238       9.94886       10.0603       9.56368       8.77865       7.89884       6.88999       5.65511       4.74560       3.77458       2.94722       2.22810       1.63719       1.17857      0.795509      0.532718
  22  22 4161.0150    1.0296  9.7546 10.9336  0.0002  0.1243   0.0136   0.3649    0.0326   0.0000   442.8756       20.4396       13.0878       35.5468       27.7818      -27.8134       1.78765       3.58044       6.70784      -3.48462       2.26233      -7.33204      -6.91722      0.198450       2.44170       2.32546      -1.49485     -0.186023       8.63005       11.6057       12.8338       13.3103       13.2494       12.6182       11.6245       10.1943       8.93637       7.41657       6.20180       4.89066       3.82555       2.88932       2.10347       1.50973       1.03981      0.694167
  22  23 4305.7099    0.8385 11.7157 10.8079 -0.0024  0.1600   0.0126   0.4805    0.0304   0.0000   426.8458       11.7686      -30.7711      -24.3038      -5.49705       11.4244      -4.33073       16.6571       8.86711      -1.63482      -4.02530      -5.24645      -4.36686      -7.94494       4.66150       1.24450     -0.613610     -0.474787       10.9822       14.3821       16.0902       16.6937       16.6426       15.7355       14.8119       13.0804       11.2095       9.60280       8.03158       6.20795       5.03796       3.73073       2.75782       1.98399       1.32606      0.905505
  23   5 1632.7861    0.2651  0.1538  9.7990  0.0120  0.0138   0.0161   0.0264    0.0302   0.0000   439.8751     -0.597117       17.6568      -1.58659      -5.63928    -0.0977715      -1.51716      -1.20324      0.561071     -0.684513     0.0578354      0.343972      0.219523     -0.619591      0.480934     0.0595130    -0.0749912     0.0207823       1.22232       1.61383       1.87398       1.52692       1.39051       1.16593       1.24895       1.15910       1.13993       1.06072      0.932125      0.790017      0.641302      0.464113      0.337352      0.193555      0.112218     0.0986707
  23   6 1804.2184    0.3700  0.3027  9.9848 -0.0039  0.0187   0.0143   0.0348    0.0356   0.0000   438.9204      -2.96180       18.9968    -0.0996228      0.325407      0.886238       1.61305     -0.637147      -1.72358     -0.989705       1.61951      0.344835    -0.0507869      0.317651     -0.354031    -0.0324805    -0.0542278     -0.155830       1.49787       1.75560       1.70777       2.08445       2.23492       2.04880       1.89053       1.60755       1.32659       1.14437       1.12825      0.843569      0.561636      0.363878      0.374688      0.293532      0.178424      0.101901
  23   7 1969.6267    0.5698  0.4308 10.1787 -0.0029  0.0171   0.0174   0.0356    0.0454   0.0000   437.9719     -0.398524       18.3727     -0.174704      -1.56840     -0.137820      -2.05396      0.932231       1.71977      -1.51927      0.265169      0.940249    -0.0532543      0.583193     -0.816592     -0.452688      0.109608      0.121355       1.20255       1.52521       1.68298       1.73031       1.79613       1.77130       1.46576       1.36631       1.15767       1.06565      0.852328      0.636274      0.512297      0.392240      0.313312      0.243864      0.151835      0.106149
  23   8 2131.0931    0.7759  0.6544 10.4950 -0.0045  0.0207   0.0198   0.0488    0.0547   0.0000   436.6127     0.0357114       20.3830       5.95884       1.17821      -1.52774      -3.88977      -1.79695     -0.311976      -1.66241    0.00319279       1.50371       1.10562     -0.936929     -0.282981      0.465251    -0.0184549     -0.102625       1.25288       1.80697       1.81594       1.97037       1.89792       1.94096       1.77327       1.60829       1.33739       1.22067      0.934673      0.817077      0.617375      0.495599      0.331765      0.280961      0.175295      0.124240
  23   9 2287.5310    1.1266  0.7589 11.0147 -0.0016  0.0211   0.0264   0.0517    0.0672   0.0000   438.6028      -2.05708       16.2537      -4.33134       2.18682      -2.41718       2.47465     -0.857778    -0.0836587      0.424011      0.101928     0.0657779     -0.549779      0.723474     0.0100079     -0.683855      0.323270      0.208264       1.61022       2.15739       2.29288       2.45015       2.45214       2.32780       2.14272       1.86017       1.55365       1.27274       1.11343      0.858300      0.686123      0.500953      0.366422      0.266547      0.181676      0.129447
  23  10 2439.2061    1.5431  0.8032 11.6517 -0.0015  0.0237   0.0355   0.0521    0.0772   0.0000   438.4036      -1.65621       14.5084     0.0602149       1.72050     -0.230626      0.337155      -1.24685      0.126911       1.19874      -2.35186      0.959436       1.41908      0.475228     0.0173454     0.0653913      0.101475      0.203794       1.49893       2.09147       2.11786       2.33645       2.20808       2.19981       2.15279       1.82323       1.68309       1.32731       1.19458      0.840992      0.794263      0.520888      0.445039      0.288197      0.217122      0.144176
  23  11 2588.6979    2.0549  0.8871 11.9857 -0.0016  0.0216   0.0440   0.0577    0.0717   0.0000   438.9317       2.97198       17.4420      -1.47119      -7.83720      -2.74663      0.872489      0.161132       1.70802      0.912324      0.714155      0.695658      -1.57039     -0.415778     -0.397714     0.0200114     -0.266301     -0.156426       1.50559       2.07910       2.16916       2.23712       2.35101       2.09927       1.98014       1.75769       1.56026       1.38715       1.11895      0.858964      0.694158      0.508752      0.390780      0.294421      0.204195      0.137699
  23  12 2737.6186    2.4505  0.9243 12.6048 -0.0038  0.0246   0.0535   0.0560    0.0732   0.0000   437.5025       5.98436       13.3485      0.939553      -4.36454      -2.93116       1.15295      -2.71297       1.88597      -1.30781      0.830082     -0.249645      0.473983      0.295047      -1.08127      0.178099      0.549703      0.456946       1.70767       2.41701       2.60248       2.77293       2.78276       2.61104       2.42315       2.12873       1.72627       1.53601       1.19318       1.03909      0.774560      0.584287      0.403249      0.315618      0.207993      0.148663
  23  13 2886.1559    3.2366  0.8483 13.0750 -0.0001  0.0226   0.0712   0.0537    0.0906   0.0000   441.8678       4.28701       14.8230      0.857091     -0.578823      -1.10535       1.84388      -1.81464       1.68401      -1.45501      -1.54649       1.40474      0.913703     -0.934436      0.264450      0.215582    -0.0629164    -0.0421296       1.48606       1.97158       2.21401       2.13843       2.27678       2.05944       2.05773       1.80528       1.50939       1.36738       1.05852      0.847765      0.658142      0.512947      0.407235      0.283461      0.207309      0.141874
  23  14 3033.4640    3.7133  0.9790 13.4096  0.0004  0.0244   0.0784   0.0602    0.0926   0.0000   437.3182       3.86345       14.9489      -3.18252      -2.39160       1.58326      -2.76245     -0.985374       1.22573     -0.249236      -1.26300     -0.449944      0.273970      0.372924      0.122795   -0.00486341     -0.257467     -0.234585       1.56518       2.15187       2.24343       2.42789       2.41180       2.35546       2.11873       1.90867       1.65185       1.39766       1.22488      0.887407      0.785911      0.550822      0.422530      0.291593      0.211706      0.148530
  23  15 3179.7569    3.9291  1.0265 13.5915  0.0014  0.0249   0.0822   0.0675    0.0773   0.0000   440.1872       8.53699       14.1195      -5.55117      -2.81112      0.163679      -1.97344      -2.51209      -2.59869      0.234623      0.934800      0.788463     -0.349024     -0.781281      0.346198     -0.219095     -0.139505    -0.0589145       1.84176       2.43275       2.39255       2.53469       2.52703       2.60382       2.41688       2.18554       1.83769       1.48199       1.15833      0.937390      0.766534      0.611156      0.461961      0.344423      0.228152      0.151446
  23  16 3325.5866    3.4203  1.4729 13.0967 -0.0012  0.0303   0.0603   0.0744    0.0718   0.0000   440.4526       2.25482       16.9289       7.05432    -0.0574300      -5.48681     -0.122081      0.391868     -0.535467       1.62942     -0.205168      -2.55270      -1.57555      0.464116      0.528892     -0.388898      0.356937     -0.169297       2.12538       2.67799       3.00011       3.22797       3.17079       2.96529       2.71292       2.46486       2.20967       1.82772       1.49756       1.23074      0.965941      0.704410      0.549272      0.398181      0.275246      0.185981
  23  17 3471.3399    2.7214  2.3086 12.6814 -0.0003  0.0392   0.0403   0.1033    0.0518   0.0000   442.3919       8.84226       3.96118       1.18630       3.65347     -0.258786     -0.868778      -6.89373     -0.814989      -1.04903     -0.200814      0.374470      -2.79294      -1.35454     -0.344376      0.290950      0.100442     -0.363643       2.65024       3.48714       3.85426       3.99737       4.01713       3.85252       3.64141       3.16918       2.81051       2.34065       1.93301       1.48572       1.24600      0.917663      0.712078      0.521367      0.369181      0.256392
  23  18 3616.8181    2.2087  3.4306 12.2104  0.0012  0.0503   0.0283   0.1349    0.0429   0.0000   439.7456       17.1566       9.87452       7.39697      -9.29991      -3.86042       4.78875      -3.24776      -12.5635      -3.34094       7.41202      -2.84714      -2.46182       1.27000      0.460147     -0.572923     -0.316410      0.137934       3.26176       4.42794       4.91710       5.04513       5.05555       4.81658       4.42993       4.01433       3.60118       3.04471       2.52192       1.98419       1.63395       1.19495      0.929245      0.653083      0.456673      0.308339
  23  19 3762.1533    1.8301  4.7449 11.6561 -0.0010  0.0612   0.0216   0.1756    0.0441   0.0000   439.1227       4.63335       14.5741       14.8201       1.98486      -8.32257      -3.95949      -2.17079      0.473181       3.58998      -8.56601      -2.45687      -3.12865       2.48403      -2.24530     -0.294515      0.421217     -0.113348       3.98343       5.21663       5.86651       5.93051       5.96559       5.79668       5.28491       4.79001       4.28886       3.58770       3.09359       2.45990       1.96056       1.46992       1.10944      0.811792      0.548401      0.378985
  23  20 3907.4144    1.5207  6.7692 11.2163 -0.0022  0.0775   0.0170   0.2264    0.0413   0.0000   436.6809       5.59565       34.4937       3.70167      0.280035       6.35596       1.20418       15.0950      -1.30900       9.07937      -2.59205      -4.04703       4.50001      -4.21615      -1.76417      -1.02692      0.930256      -1.18864       5.23013       6.79879       7.50092       7.64441       7.67133       7.54808       6.81279       6.30717       5.46846       4.72862       3.86259       3.16906       2.53456       1.89903       1.43644       1.04539      0.719956      0.504550
  23  21 4052.7748    1.2193  8.7784 10.9838 -0.0019  0.1002   0.0142   0.2983    0.0362   0.0000   428.8957       27.1043       11.0915      0.978275      -14.9313      0.472414      -17.7876       1.00993      -9.46314      -5.35532     -0.262893       4.73096      -3.20230       3.60785       1.00675      0.444533      -1.44374     -0.656078       6.76698       9.01737       9.90417       10.1801       10.3144       9.85654       9.12078       8.24824       7.14311       6.18610       5.04482       4.10140       3.23394       2.48997       1.84758       1.35083      0.933643      0.652282
  23  22 4197.6808    0.9635 10.0984 10.9580  0.0006  0.1325   0.0131   0.3875    0.0302   0.0000   423.9724      -1.16397       28.6434      -6.90862       7.78549      -12.4362      -7.53495       3.56356      -8.95654       9.72453      0.563308      -3.45014      -4.78217     -0.947256     -0.549293       1.54016       1.06546     0.0912271       8.41864       11.3675       12.4614       13.1023       12.8564       12.4168       11.6946       10.4745       9.38536       7.91434       6.52101       5.30969       4.22636       3.22437       2.44650       1.77251       1.22933      0.840100
  23  23 4343.2622    0.7725 11.6741 10.8291 -0.0016  0.1707   0.0125   0.4943    0.0291   0.0000   434.3776      -14.9891       43.7520       22.8901       35.2393      -2.87764       2.91147      -33.0453       29.8497       3.22324     -0.758044      -10.5245      -7.44463       3.29552      -1.63995       2.99004      -2.49964     -0.629966       11.0160       14.6619       16.1192       16.9297       17.0751       16.3656       15.0991       13.8388       11.7440       10.3524       8.50367       6.85142       5.47395       4.16313       3.15523       2.29869       1.58395       1.08553
  24   6 1826.3226    0.4260  0.3289 10.0090 -0.0021  0.0157   0.0146   0.0301    0.0381   0.0000   439.8380     -0.169238       18.7547      -1.49169      0.805818       2.18653      0.128524      -1.22461       1.93832       1.47963     -0.364194     -0.686322      0.270119      0.166687     0.0277184    -0.0515757     0.0656627      0.128315       1.05381       1.37627       1.46937       1.58765       1.54870       1.48196       1.51202       1.21788       1.08492      0.893744      0.768671      0.607882      0.501430      0.376655      0.265933      0.208938      0.148141      0.107044
  24   7 1993.5568    0.5863  0.6414 10.1998 -0.0051  0.0196   0.0156   0.0548    0.0500   0.0000   436.5635      -2.43690       18.1832       1.92645      -3.08781      0.669023       3.65649      -1.17817      -2.45260     -0.832014       1.53081      0.876537     -0.340059    0.00122996      0.828465      0.162907     0.0324039     -0.103333       1.32219       1.70230       1.90305       1.91258       1.92480       1.78726       1.77029       1.54814       1.40463       1.20261       1.02805      0.843629      0.636873      0.493784      0.380561      0.288827      0.199245      0.135346
  24   8 2156.7746    0.8114  0.7112 10.4784 -0.0026  0.0196   0.0195   0.0519    0.0592   0.0000   441.2025       2.42453       13.9448       1.30253     -0.532482     -0.693149      -4.32219      0.541011      0.730627      -1.10465       1.87439      0.181331      -1.68270      0.745386     -0.339439    -0.0990409    -0.0170890    -0.0524757       1.31713       1.69640       1.82575       1.90019       1.90807       1.87688       1.70341       1.65633       1.39110       1.17562      0.951987      0.752958      0.674472      0.506416      0.383391      0.266209      0.190920      0.136269
  24   9 2314.3187    1.1863  0.8485 11.0914  0.0006  0.0224   0.0259   0.0555    0.0641   0.0000   441.2809      -1.51492       14.3717      -2.39239     -0.989277      -4.74748     -0.687959       2.96562      0.331433     -0.510548       1.89254      0.793657    -0.0213611     -0.370575     -0.160105     -0.876155      0.211205      0.180711       1.53419       2.12737       2.37754       2.51139       2.61722       2.40159       2.23670       1.91691       1.66594       1.36960       1.12352      0.855184      0.699264      0.543427      0.387857      0.297733      0.213541      0.147573
  24  10 2467.1019    1.5785  0.9257 11.6335 -0.0018  0.0233   0.0332   0.0595    0.0788   0.0000   440.4923       1.77887       16.4037      -1.68778      -2.06528       1.25764      0.653727      -2.72262      -1.32158      -1.76806      0.200652      -1.08004     0.0523760      -1.14267     -0.177356     0.0681919      0.229844    0.00593194       1.52287       1.95570       2.09422       2.18481       2.25585       2.08482       1.99336       1.74526       1.56264       1.45000       1.19979      0.981822      0.741669      0.611398      0.435931      0.326982      0.231999      0.160269
  24  11 2617.6686    2.1674  0.8229 12.1776 -0.0032  0.0211   0.0471   0.0520    0.0769   0.0000   435.6678       2.21394       14.7420       1.84411      -3.42453      -4.04214     -0.822904      -6.24131      -1.42870     0.0676117      0.766584      -1.96525      0.783300     -0.968599     -0.452224     -0.147859     0.0970688    -0.0294667       1.43885       1.93151       1.99119       1.88358       2.05777       1.92801       1.91499       1.87598       1.52236       1.27439      0.988847      0.826428      0.662434      0.545809      0.414944      0.313344      0.229621      0.161477
  24  12 2767.7665    2.6892  0.8524 12.7220 -0.0014  0.0225   0.0577   0.0516    0.0683   0.0000   438.2593       6.04430       16.1662       1.93410      0.387766       1.08121      0.926854      -1.25760       3.59421      -2.79776      0.538247     -0.954647     -0.742880    -0.0471596     -0.128751     -0.381043      0.130296     -0.161708       1.64278       2.28189       2.53711       2.65473       2.70125       2.55556       2.32998       1.99790       1.76684       1.44007       1.14792      0.951628      0.749233      0.554134      0.405560      0.306111      0.217100      0.150253
  24  13 2917.0010    3.2800  0.7838 13.2391 -0.0106  0.0212   0.0765   0.0516    0.0739   0.0000   438.0956       3.76460       12.8465       1.67529      -1.68974       2.30601      -4.50741     -0.118291      -2.61408      -1.41895      0.219185      0.228643     -0.377252      0.396338      -1.05750      -1.03887     -0.381897     0.0568320       1.47538       2.03514       2.12726       2.22908       2.10791       2.01427       1.94786       1.79186       1.60551       1.34450       1.17058      0.870131      0.753133      0.532032      0.419737      0.301757      0.230300      0.153282
  24  14 3065.0915    3.8096  0.9623 13.6183 -0.0023  0.0230   0.0818   0.0636    0.0858   0.0000   442.0771       7.81220       15.4977      -1.56117      -2.43589      -3.66990      -1.50200      0.385597       1.45360      -2.37430      0.861262     -0.809841       1.09021      0.634557     -0.517377      0.255896    -0.0234823    -0.0440879       1.55209       1.99942       2.10002       2.17263       2.27303       2.10300       2.06309       1.84236       1.65236       1.36803       1.14656      0.924136      0.762600      0.605050      0.457306      0.324055      0.229604      0.161640
  24  15 3212.0157    3.6429  1.1767 13.5939 -0.0105  0.0272   0.0763   0.0721    0.0904   0.0000   442.7299       4.62241       16.5416      -2.66702       3.52745      -9.18783       1.24003     -0.302567       5.00679      -1.88111     -0.496484      -1.75306      0.662902     -0.222280    -0.0380628     -0.938643      0.407796     -0.362764       1.91971       2.38358       2.69891       2.73204       2.81655       2.65812       2.56624       2.28273       1.90335       1.68592       1.39003       1.09845      0.871293      0.670345      0.529572      0.386770      0.281907      0.194028
  24  16 3358.5631    3.1483  1.6386 13.1574  0.0015  0.0328   0.0540   0.0842    0.0621   0.0000   442.7163       4.97303       11.8481       5.15028      0.909514      -1.73315      -1.03808      -4.32906       1.67735      -2.01313       1.30340      0.479759     -0.154497      -1.59717      0.252179      0.553378     0.0935551     -0.436477       2.12360       2.93681       3.15342       3.29810       3.36580       3.16749       2.99751       2.70244       2.35254       2.04741       1.58420       1.32757       1.04541      0.829736      0.626760      0.454739      0.325935      0.233952
  24  17 3505.0112    2.5627  2.4662 12.6159  0.0010  0.0388   0.0366   0.1112    0.0493   0.0000   435.8374       6.32870       9.93755       1.26526       6.76467       2.76772      -1.42419      -1.28598      -1.94344      -2.64992       1.98806      -3.30850   -0.00145132       1.22695     -0.852259     -0.386130      0.331501     -0.153867       2.57509       3.29917       3.59235       3.77069       3.82674       3.71071       3.36306       3.13008       2.68722       2.34923       1.99338       1.64720       1.30889       1.00768      0.746278      0.556587      0.391270      0.280341
  24  18 3651.1043    2.0563  3.8997 12.0285 -0.0024  0.0530   0.0246   0.1428    0.0396   0.0000   438.3784       17.7626       12.5977       1.33990       6.25345      -3.33801      -9.03805      -4.83223     -0.555952      -2.18362       5.04853       2.70525       1.69666      -1.03198      -2.41529     -0.741818     -0.333058       1.05466       3.37717       4.52292       5.03834       5.26109       5.29604       5.11201       4.71935       4.15897       3.85906       3.10075       2.71471       2.16773       1.72523       1.33087       1.01085      0.751257      0.519986      0.373078
  24  19 3796.8332    1.7528  5.2787 11.5149 -0.0017  0.0633   0.0197   0.1757    0.0422   0.0000   436.7114       4.49810       22.8435       19.4150      0.514957      -12.9045      -7.40116      0.695082       5.98537    -0.0850301       6.02388      -5.76494     -0.489298     -0.609234     -0.421200     -0.569277      -1.44033      0.334942       4.10826       5.36098       6.20547       6.29137       6.47349       6.12257       5.64693       5.20789       4.48561       3.86643       3.20128       2.60442       2.02754       1.63295       1.19969      0.924906      0.626283      0.441642
  24  20 3942.7270    1.4456  7.3115 11.1545 -0.0059  0.0812   0.0156   0.2368    0.0381   0.0000   437.5015       3.15520       24.2097       4.13778      -3.34631      -4.97243      -7.93188      -24.9803      -2.34491       3.62070       11.0628      -1.89014      -2.13926     -0.220733      0.700763    -0.0402680     -0.935964     -0.267871       5.07482       6.83250       7.42636       7.71522       7.84356       7.48542       7.01171       6.37335       5.67620       4.90096       4.10560       3.35753       2.66945       2.06007       1.58158       1.16569      0.817924      0.578297
  24  21 4088.5271    1.1329  9.1598 10.9935 -0.0037  0.1065   0.0135   0.3104    0.0329   0.0000   436.8815       9.59172       25.0079      -8.16784      -4.96091      -10.7724       13.2141       27.2459      -4.91759      -18.6279       9.96714       2.91467      -3.87979     -0.116446      0.133751      0.260707     -0.645225     -0.560307       6.57818       8.77623       9.67744       10.3423       10.1932       9.97241       9.24133       8.46012       7.37591       6.35057       5.34729       4.36433       3.44222       2.72361       2.07174       1.52250       1.06074      0.748762
  24  22 4233.9492    0.9003 10.4310 10.9359 -0.0006  0.1362   0.0132   0.4079    0.0302   0.0000   440.0489       14.0553       19.3622      -10.5394       7.91547      -5.18228      -6.22763       6.02346       16.1941      -2.76263     -0.116403      -2.80402      -1.93206       5.63449       3.58730      -3.52784      0.957016      0.807905       8.73429       11.5840       12.8801       13.4768       13.1347       12.7793       12.0745       10.9556       9.60642       8.45066       6.95184       5.80542       4.56296       3.61122       2.65056       2.05751       1.37453      0.980602
  24  24 4525.0836    0.5044 12.0333 10.7721 -0.0110  0.2510   0.0131   0.7445    0.0260   0.0000   462.1514       17.8532       27.9757       15.8377       24.7921      -43.1052      -2.64737       4.46894       4.70388       27.9266       19.2779      -20.2538      0.473369      -9.10346      -1.63753       1.11072     -0.208775      0.466714       15.1395       20.6799       22.9431       23.5494       23.8350       23.1782       21.6970       19.8943       17.4652       15.1095       12.5481       10.2452       8.23818       6.41895       4.99123       3.67031       2.56308       1.84584
  25   7 2016.9560    0.6349  0.5385 10.2353  0.0000  0.0192   0.0168   0.0441    0.0489   0.0000   439.7774     -0.835465       16.6761      0.364419      -4.95747     -0.365617     -0.378381      -2.21422      -2.16179     -0.263777    -0.0331228     -0.483173    -0.0443247      0.800615      0.258348     0.0409508      0.137877    -0.0989914       1.16624       1.83922       1.87452       2.00774       1.94448       1.90091       1.73110       1.59452       1.42168       1.22592       1.02845      0.836941      0.624011      0.523452      0.357499      0.264610      0.205429      0.147397
  25   8 2181.7620    0.9021  0.7557 10.5068  0.0007  0.0201   0.0201   0.0513    0.0611   0.0000   439.4681      -1.38300       17.4675    -0.0511417      -6.35301      0.954001     -0.587741     -0.147936     -0.834964      -3.28680     -0.393061      0.554210     -0.169678      0.164804     0.0456528     -0.357650      0.206283      0.146324       1.29178       1.69494       1.78430       1.84763       2.06762       1.90428       1.78010       1.47064       1.38329       1.21781       1.05208      0.799684      0.635413      0.493359      0.400006      0.304311      0.212122      0.152602
  25   9 2340.5130    1.2385  0.8574 11.2195 -0.0031  0.0213   0.0269   0.0552    0.0652   0.0000   439.9325       1.12031       13.4334       1.07474      -5.31656       3.48550       5.75369       1.12353      -2.80917     -0.315322       1.20367       1.84325      0.513370     -0.233287    -0.0662408     -0.189086     -0.262142     0.0542475       1.37674       1.87310       2.01205       2.23004       2.25547       2.07175       1.97686       1.73018       1.55455       1.27107       1.07402      0.888942      0.703284      0.542185      0.414632      0.309908      0.215664      0.149844
  25  10 2494.4197    1.6832  0.9872 11.6375 -0.0008  0.0227   0.0331   0.0588    0.0777   0.0000   438.0080      0.473874       14.6285       8.59347       1.37566      -1.32744       1.76517      0.365615     -0.597308      -1.26213     -0.881880      0.618194     -0.340666     -0.130813      0.663358     -0.505965     -0.178466     0.0511625       1.33140       1.81345       1.98343       2.11490       2.11793       1.97892       1.93932       1.71879       1.57674       1.30312       1.16398      0.973237      0.722329      0.564752      0.455503      0.339006      0.255204      0.167726
  25  11 2646.2906    2.2455  0.9148 12.2997 -0.0051  0.0225   0.0467   0.0558    0.0784   0.0000   439.9947       1.27631       13.9579      -1.51213      -1.99954      -1.21092      -6.29921     -0.557143      -1.13070      -1.67622       1.34166   -0.00230158      0.919785     -0.839911     0.0318528     -0.279563      0.202339      0.191128       1.38904       1.83841       1.91387       2.03497       2.13320       2.02141       1.91146       1.71033       1.55190       1.40695       1.15558      0.924891      0.715580      0.577457      0.478243      0.345310      0.248400      0.186680
  25  12 2797.3911    2.9668  0.7967 12.6675 -0.0048  0.0194   0.0622   0.0471    0.0744   0.0000   440.6686       2.25013       14.4888       3.80448      -4.68592      -5.16975       3.86370     -0.150699      -1.71222      -1.51287     -0.274417      0.503684     -0.556314     -0.946406     0.0450826   -0.00657944     0.0816591     0.0866361       1.17023       1.63591       1.65505       1.88202       1.84264       1.76081       1.69704       1.50569       1.34433       1.15422      0.977168      0.771467      0.637169      0.497416      0.377229      0.280728      0.206197      0.153382
  25  13 2947.4835    3.5650  0.8510 13.1882 -0.0023  0.0204   0.0737   0.0501    0.0718   0.0000   439.1030       3.45850       16.9749     -0.501660       3.15974       1.98101      0.335514      -2.84388       1.62764     -0.141136      0.407413      -1.41580       1.00023     -0.514765      0.537058     -0.409798      0.187713      0.103114       1.31230       1.71808       1.75827       1.99186       2.02650       1.96450       1.71868       1.66388       1.44572       1.22813       1.01694      0.827692      0.669274      0.531825      0.387108      0.311827      0.217857      0.156363
  25  14 3096.2720    3.8018  0.9617 13.5700 -0.0102  0.0233   0.0802   0.0617    0.0897   0.0000   438.8825      0.736553       18.8618       2.01472      -3.43636      -2.30612     -0.826600      -1.09092      -4.71280      -2.59006       1.67445     -0.637718     0.0825559      0.319149       1.08751      -1.13254     -0.185791      0.381206       1.50104       1.97017       2.24598       2.18825       2.44595       2.24582       2.10436       1.91299       1.69271       1.39343       1.14482      0.933752      0.754495      0.593029      0.441432      0.345375      0.251831      0.184869
  25  15 3243.9925    3.6285  1.3083 13.4667 -0.0001  0.0278   0.0692   0.0761    0.0877   0.0000   438.6031       10.2120       17.8406     -0.180733      -2.93292      -2.36807       4.59888      -5.01673     0.0436656      0.101393       2.28081      -1.49014     -0.585942     -0.106643     -0.369066     -0.387457      0.174862    -0.0180647       1.76239       2.27607       2.45832       2.65977       2.70089       2.53086       2.36389       2.18989       1.96638       1.66155       1.41742       1.12291      0.934248      0.709609      0.552065      0.419254      0.311333      0.216754
  25  16 3391.1892    2.9908  1.7605 13.1978 -0.0045  0.0358   0.0513   0.0885    0.0632   0.0000   444.8904       5.30991       13.7623       1.21399       1.66255      -11.9438       1.24152     -0.924443     -0.483662      -1.21878      -1.01759      -2.57126     -0.474584       1.26557      0.193092     -0.461748     -0.802754      0.212396       2.16833       3.05391       3.18962       3.39626       3.45752       3.19672       3.00075       2.82525       2.41918       2.18623       1.82932       1.53443       1.22846      0.968189      0.710829      0.544932      0.376788      0.276187
  25  17 3538.1647    2.4871  2.8975 12.4346 -0.0032  0.0418   0.0319   0.1169    0.0451   0.0000   443.0689       9.20650      -4.41639      -5.84607      0.652519      -4.06572     -0.256262      -3.16761      -4.88072      -4.08104       5.88481       3.66551     -0.704317      -3.20018      0.998398      -1.71802    -0.0617496      0.155773       2.62356       3.47607       3.79813       3.87860       3.98576       3.77911       3.53051       3.30130       2.90280       2.53600       2.23741       1.80703       1.48738       1.14327      0.869509      0.661840      0.453003      0.326060
  25  18 3684.9508    1.9912  4.2943 11.9398 -0.0018  0.0534   0.0226   0.1502    0.0377   0.0000   448.9495       6.16253       9.56438      -3.67208       6.87983      -3.54632      -4.78509      -12.4412     -0.459042       4.12955     -0.464621      -4.42384      -2.22259       1.69314     -0.334747      0.248117      0.497685     -0.315981       3.39035       4.32891       4.96861       5.07477       5.13803       4.95428       4.57303       4.26875       3.71489       3.32019       2.73043       2.28648       1.80427       1.44811       1.10773      0.824197      0.582825      0.420021
  25  19 3831.2412    1.6340  6.0756 11.4690 -0.0009  0.0699   0.0175   0.1949    0.0371   0.0000   439.6406       8.54701      0.901163      -2.79353       5.33917       11.0036      -3.02898       5.61066      0.273335      -6.31353       1.49103       3.50399       4.36474      -1.89781       1.40015     -0.827620     -0.383956      0.828750       4.18926       5.53565       6.30244       6.51693       6.48256       6.35756       6.01654       5.52865       4.76334       4.22015       3.53155       2.90181       2.31384       1.86670       1.40844       1.06214      0.766107      0.546187
  25  20 3977.6330    1.2943  7.0737 11.3359 -0.0022  0.0841   0.0157   0.2494    0.0343   0.0000   432.8498       17.5801       13.8810       4.50650       1.51019      -14.1733      -16.8100      -4.75642      -5.80616      -2.51455     -0.119772       2.82538     -0.948867      -2.41268      -2.07814      -2.99330     -0.363274     -0.637450       5.10676       6.80571       7.47813       7.94829       7.72167       7.77896       7.11506       6.58500       5.86512       5.10940       4.27872       3.60258       2.84724       2.25125       1.71534       1.32809      0.930240      0.664842
  25  21 4123.9413    1.0434  8.7999 11.0832 -0.0012  0.1090   0.0140   0.3209    0.0322   0.0000   439.5175       23.1840       17.7551       1.95397       4.34053      -13.4468       9.72928      -10.5481    -0.0168269       3.54332       6.80429      -13.0688      -2.40584      -2.65877       1.76293     0.0928106     -0.924077      0.155157       6.46640       8.67337       9.81469       10.0634       10.2056       9.81870       9.36098       8.41006       7.67472       6.51212       5.52407       4.59362       3.66816       2.89246       2.22576       1.68134       1.17875      0.843865
  25  23 4415.9485    0.6804 13.0776 10.8665 -0.0012  0.2057   0.0117   0.5886    0.0253   0.0000   442.4520      -8.37848       2.76097       2.48526       7.58924      -21.6374      -21.6306       18.4280       13.2423      -2.09750       16.0251       9.88935      -1.25843      -7.02387     -0.899203       3.49938    -0.0610886     -0.749674       12.0368       15.9724       18.1532       18.7794       19.2411       18.3854       17.2785       15.7456       14.3526       12.1588       10.3823       8.62204       6.98901       5.43754       4.22341       3.17616       2.22775       1.61313
  26   6 1869.0158    0.4543  0.4397  9.9719 -0.0024  0.0158   0.0132   0.0405    0.0397   0.0000   441.5304     -0.803824       19.5869      0.977065     -0.119235     -0.597948      -1.17526     0.0303224       1.25347     -0.359946      -1.42237     -0.157269     -0.429505     0.0700097     -0.207898     -0.428838    -0.0575332     -0.234101       1.05600       1.34559       1.39539       1.37841       1.45007       1.43460       1.38883       1.25869       1.13504       1.01433      0.885551      0.721931      0.537623      0.471267      0.351705      0.284794      0.203970      0.144723
  26   7 2039.7633    0.6432  0.6268 10.3020 -0.0008  0.0195   0.0156   0.0472    0.0487   0.0000   439.3625      -1.80410       17.0849     -0.743759      -4.00120      -1.21677      0.507022     -0.587167    -0.0514774     -0.111692     -0.381786      0.499175     0.0757033     -0.310627     -0.402326     -0.203697     -0.359176     0.0652550       1.07478       1.50185       1.62842       1.64976       1.72089       1.57408       1.56818       1.43206       1.31269       1.15441      0.890430      0.794902      0.630174      0.492886      0.396935      0.293240      0.226982      0.158611
  26   8 2206.0753    0.9652  0.7139 10.7775 -0.0014  0.0201   0.0219   0.0466    0.0605   0.0000   441.3721       1.00038       17.0512       1.17729     -0.911254     -0.893706      -1.05601      -1.61075       1.92537      -1.01207       1.61059      0.332253     -0.702787       1.02065     -0.667427    -0.0955904      0.387167     0.0744454       1.27227       1.53553       1.76206       1.92329       1.79454       1.74980       1.71178       1.54496       1.35365       1.20015       1.10105      0.871299      0.723021      0.598448      0.444397      0.311515      0.238585      0.172562
  26   9 2366.0852    1.3476  0.8654 11.3829 -0.0036  0.0210   0.0282   0.0538    0.0612   0.0000   438.1471      -2.41875       16.9293       1.74285      -1.93421     -0.789859       3.47565      -2.40202      -3.45492     -0.113732      0.785773     -0.895854     -0.766385    0.00887056      0.474447    -0.0825429     0.0532833     0.0520470       1.28105       1.76946       1.89753       2.05697       2.05111       1.99439       1.87921       1.69839       1.50790       1.28957       1.06398      0.883214      0.757756      0.570000      0.450612      0.329123      0.232130      0.174666
  26  10 2521.2368    1.7462  1.0150 11.9258  0.0000  0.0247   0.0350   0.0622    0.0674   0.0000   437.6942      -1.64541       13.4018     -0.224332       1.41511      -4.52470      -2.62083      0.425018     -0.959060      -2.08101      0.955796      -1.50393      0.217838      0.886144      -1.46796      -1.24447      0.411820     -0.156655       1.39086       2.02938       2.14774       2.30299       2.46110       2.29658       2.13043       1.93609       1.69737       1.46239       1.25117      0.996338      0.809647      0.614136      0.523604      0.363518      0.277118      0.191288
  26  11 2674.3805    2.3631  0.9568 12.0900 -0.0002  0.0214   0.0451   0.0534    0.0954   0.0000   438.2268       1.46279       16.7885       3.94717      -3.88711       1.29177     -0.798953     0.0720833       1.09716     -0.865291      -1.04678       1.64600     -0.116563       1.00121       1.33986     -0.140414      0.140057      0.299674       1.35498       1.80215       2.03433       2.10941       2.15758       2.06341       1.91905       1.76996       1.54672       1.28069       1.12564      0.988373      0.749756      0.601132      0.466840      0.344712      0.240851      0.181898
  26  12 2826.6368    3.0985  0.8925 12.7664 -0.0024  0.0206   0.0613   0.0523    0.0797   0.0000   437.7306       1.26717       14.2260       1.72822      -3.87064      0.291442     0.0207077      -1.27703      -2.35779       1.06062       1.09726       1.82707      0.165353      -1.68745      0.288558      0.241950      0.146437     -0.163551       1.18701       1.66568       1.82550       1.86043       2.02551       1.85089       1.77310       1.62536       1.38077       1.23923       1.01157      0.844398      0.665996      0.534922      0.417086      0.320994      0.221326      0.166590
  26  13 2977.5034    3.6255  0.9218 13.1713 -0.0003  0.0219   0.0714   0.0521    0.0745   0.0000   441.9829      0.407360       13.7456     -0.458074      -3.80944       1.83822      0.884797      -3.13826     -0.118385       1.72578     -0.638097     -0.757854      -1.39699      0.953841      0.954037      0.299270     -0.358321     -0.106138       1.29328       1.70780       1.87703       1.84345       2.01066       1.90080       1.72736       1.66842       1.40352       1.33970       1.10265      0.905927      0.752423      0.572338      0.465204      0.331505      0.259107      0.180073
  26  14 3127.0099    3.9088  1.0345 13.5134  0.0015  0.0241   0.0766   0.0608    0.0807   0.0000   443.0831       3.48070       15.4542       3.48476       2.11428      -3.53047      -2.95403      -3.06798      -1.62117      -1.67448       1.60323      -1.88103      -1.17928       1.43323     -0.480096     0.0492499     0.0606929     0.0373134       1.61405       2.27351       2.49880       2.59514       2.71750       2.55795       2.33439       2.14332       1.85098       1.60988       1.31047       1.03609      0.833358      0.638766      0.511708      0.374914      0.273358      0.198613
  26  15 3275.4889    3.4331  1.3517 13.4684 -0.0017  0.0303   0.0643   0.0764    0.0796   0.0000   436.7321       6.33851       16.2111       6.01498      -4.68993       4.41921      -1.94151      -2.21904      -3.93429      -1.30004       1.34839       1.13791      -1.07806     -0.471972       2.05804     -0.292991     -0.189333     -0.243270       1.78827       2.32292       2.50824       2.89849       2.69526       2.55660       2.52507       2.29185       1.97785       1.79810       1.54204       1.31028       1.06923      0.828871      0.643936      0.475451      0.340822      0.250160
  26  16 3423.4897    2.9539  1.8898 13.0141 -0.0024  0.0343   0.0468   0.0912    0.0635   0.0000   439.4188       2.60943       15.1129       1.19739     -0.651947      -4.76618      -4.24423      -1.18266      -2.02826      0.120664       3.61107      -2.99356      -1.96973     0.0940767     -0.479294    -0.0806930     0.0776373      0.445964       1.91349       2.68232       2.88514       3.06890       3.02476       3.08598       2.72947       2.67911       2.28536       2.02951       1.75991       1.41166       1.14104      0.943362      0.711105      0.538988      0.390487      0.286793
  26  17 3571.0661    2.2970  3.1063 12.4823 -0.0014  0.0434   0.0292   0.1278    0.0409   0.0000   448.3713       10.6668       3.20271      -1.07361      -2.70828       3.36594       4.75695      0.641118      -1.51590      -1.72896       3.16797       1.79725     -0.280029      -1.34996      0.483110      0.203993      0.285276      0.318240       2.55682       3.30815       3.81545       3.93167       4.01801       3.89295       3.67204       3.32776       2.96628       2.62384       2.20559       1.86691       1.50440       1.19280      0.893530      0.707250      0.515684      0.360479
  26  18 3718.4993    1.9260  4.5215 11.7896 -0.0015  0.0543   0.0211   0.1501    0.0396   0.0000   442.5655       7.72682       10.7002       2.16615      -2.96715      -3.65903       5.74040      -2.22895       4.80463      -3.26630      -3.51380      -3.98058      0.809277       1.43596     -0.645193      -1.07808      0.147472    -0.0323076       3.26545       4.31728       4.77544       5.04538       4.96033       5.00918       4.61867       4.27463       3.78276       3.34551       2.82066       2.31683       1.87463       1.53026       1.14885      0.899819      0.652729      0.474603
  26  19 3865.4149    1.5388  6.3637 11.4635 -0.0006  0.0708   0.0168   0.2039    0.0351   0.0000   447.0535       21.1356       21.3634      -1.71206      -6.78672      -10.1435      -2.29884      -2.59583       6.68590      -8.64066       1.40793      -3.53211       2.12647     -0.977776      -1.00091     -0.998658      -2.31945     -0.187473       4.23259       5.56540       6.30168       6.47124       6.63942       6.45093       5.99781       5.56940       4.95453       4.33764       3.71030       3.04063       2.47217       1.93710       1.53618       1.15351      0.862574      0.623939
  26  20 4012.3866    1.2315  7.8879 11.2429 -0.0016  0.0903   0.0151   0.2678    0.0337   0.0000   438.6761       10.8722       20.0332      -15.5249       3.87673       5.20148       4.83848      -8.08760       5.68186      0.399236      -6.18733       3.41343       6.58853      -10.7994      0.565635       3.33928     0.0400222     -0.290313       5.37048       6.84271       8.07056       8.29646       8.28121       8.07540       7.73812       7.04842       6.27244       5.44023       4.69336       3.84124       3.17691       2.50345       1.94850       1.49721       1.05482      0.785342
  26  21 4159.0010    0.9796  9.5567 11.1380 -0.0079  0.1177   0.0140   0.3603    0.0294   0.0000   439.1842       16.3085       30.0192      -10.0535      -8.35906      -21.8673       9.59307       21.1011       6.69759      -11.1715       2.45041      -9.75980      -4.59195       1.34077       1.49958       1.63241     -0.736326      -1.55442       6.74743       9.02733       10.2306       10.6013       10.9149       10.3683       9.87472       8.97647       8.16582       7.03534       6.02448       5.12771       4.14684       3.29553       2.50865       1.91534       1.38435       1.00280
  26  22 4305.3721    0.7648 10.9651 11.0121 -0.0026  0.1587   0.0136   0.4885    0.0276   0.0000   424.9155       18.0301       8.61056       18.2178       31.7013       2.00967      -1.04865      -3.02715      -23.3431      -3.58955      -10.7181       1.87795       4.07316     0.0444785     -0.199320      -5.91235      -3.28838      -1.17711       9.12459       11.9085       13.7226       13.8863       14.3977       13.9975       12.9548       12.1789       10.9097       9.46119       8.11172       6.78060       5.52548       4.32793       3.42207       2.67964       1.84177       1.38190
  26  24 4598.8107    0.4796 15.1967 10.7077 -0.0008  0.3139   0.0099   0.8225    0.0193   0.0000   410.0896      -20.4636      -3.24055       54.0340      -5.86900       10.8530      -4.85878      -50.9761       26.5052       12.6834       10.4041      -1.77216       11.6840       8.20324      -3.10213      -6.46888       6.90434       6.41047       17.6664       23.8779       26.1228       27.9603       28.3090       27.5036       25.5986       23.9800       21.3891       18.8271       15.9611       13.3254       10.8711       8.83598       6.74691       5.17847       3.67447       2.70620
  27   5 1713.5996    0.3254  0.2264  9.8639 -0.0084  0.0126   0.0135   0.0286    0.0311   0.0000   440.4236     -0.355658       21.9155     -0.333087      -2.60413     -0.993666       1.41875     -0.762477      0.229527      -1.35237     -0.434552      0.100120     0.0338186     -0.321282      0.365104     -0.159798    -0.0730800   -0.00294772      0.891670       1.17836       1.32478       1.22197       1.19548       1.13018       1.10035       1.01870      0.997336      0.944051      0.765902      0.614031      0.515113      0.440163      0.319745      0.236679      0.153401      0.122197
  27   6 1889.7485    0.4794  0.5094 10.0114 -0.0070  0.0184   0.0130   0.0443    0.0431   0.0000   439.4901      -3.56023       19.7953      -1.27033      -2.15310      0.460480     -0.348566       1.57860      0.786952     -0.935286      0.244816     -0.260958      0.435209      0.606936      0.793744      0.588158      0.205276     -0.123978       1.16991       1.55497       1.87508       1.89386       1.92943       1.87635       1.72045       1.54962       1.31332       1.20951      0.995763      0.803447      0.663902      0.523044      0.407491      0.305585      0.211370      0.157970
  27   7 2062.0778    0.7083  0.6196 10.3234 -0.0036  0.0181   0.0170   0.0445    0.0503   0.0000   440.1698     -0.958721       18.1341      0.302308      -2.52285       1.45689       1.77546     -0.127505       1.44687      -1.91158      0.427593      0.656445      0.216233     0.0433493     0.0394205     -0.223137      0.259581     0.0135070       1.05831       1.37219       1.52270       1.59215       1.64129       1.58974       1.40913       1.37971       1.22278       1.06662      0.910791      0.776831      0.627686      0.509339      0.400477      0.291155      0.221201      0.159180
  27   8 2229.7239    0.9934  0.8208 10.7613 -0.0049  0.0205   0.0210   0.0527    0.0635   0.0000   441.9901     -0.366939       13.2418      -1.25529      -1.81135       1.75186      -2.32668      0.492641       3.86969      0.661577     -0.532706      0.176318      0.910482      0.566371    -0.0950687      0.869548    -0.0758276     0.0359818       1.19799       1.53893       1.72014       1.73256       1.80589       1.78941       1.72256       1.57824       1.39912       1.19435       1.00596      0.913686      0.752225      0.555463      0.450047      0.350964      0.251642      0.178577
  27   9 2391.0023    1.4223  0.9932 11.3469 -0.0032  0.0227   0.0274   0.0584    0.0710   0.0000   439.9343       3.36860       15.8339      -2.85157      -7.49682      0.878419       3.79404      0.848216      -3.81849      0.896526      0.140935      0.962051      -1.19142     -0.634666     -0.201913     -0.330930     -0.370800     -0.117570       1.26094       1.75362       1.83491       2.01596       2.02142       1.92244       1.86567       1.69384       1.55098       1.36033       1.14458      0.949445      0.804604      0.599672      0.504242      0.380482      0.281402      0.207234
  27  10 2547.5935    1.8993  0.9525 11.9086 -0.0008  0.0221   0.0365   0.0542    0.0669   0.0000   439.8520       2.98572       17.1570      0.768156      -3.32595     -0.444098      0.709546      -2.20159       2.20731     -0.221933     -0.459773     -0.209999     0.0630668     -0.135927     0.0415701     0.0463936      -1.02078    -0.0163345       1.28988       1.73558       1.85237       1.92303       2.00153       1.89845       1.86900       1.73926       1.49080       1.31588       1.13392      0.902857      0.763287      0.603325      0.472078      0.363311      0.280420      0.205088
  27  11 2702.0729    2.5325  0.9337 12.4196 -0.0001  0.0207   0.0484   0.0528    0.0737   0.0000   440.3313       5.54596       14.5478       3.24513      0.719057      -2.19195       2.60851     -0.490345      -3.38379       2.82588       1.98067      -2.12162     -0.334883     0.0357151     -0.584272      0.454421     0.0404876     -0.202675       1.20813       1.60534       1.73561       1.90845       1.85481       1.79546       1.69238       1.65365       1.40809       1.25275       1.03754      0.885233      0.728253      0.589285      0.442320      0.340272      0.260233      0.193678
  27  12 2855.4322    3.0839  0.9032 13.0259 -0.0012  0.0210   0.0591   0.0513    0.0742   0.0000   439.8332       2.11378       18.9524       3.28165      0.635764      -5.30771     -0.382912      0.526660       1.35388     -0.531354      -2.38470      0.567653     -0.414960     -0.746570     -0.401740    -0.0772262      0.132724    -0.0867322       1.22029       1.66921       1.89838       1.97057       2.02081       1.90541       1.83922       1.66541       1.49778       1.26583       1.10962      0.929546      0.749866      0.590768      0.445432      0.346845      0.266079      0.195906
  27  13 3007.1271    3.7419  0.9056 13.3391  0.0003  0.0201   0.0734   0.0519    0.0711   0.0000   439.0072       3.17712       15.9625      0.200017      -2.11536       1.83626      0.488205      0.692012       3.43665      -1.74613       2.41296      0.484124     -0.599239    -0.0514381     -0.551383     -0.522369      0.141094     -0.200587       1.14985       1.53574       1.65061       1.74778       1.83965       1.69787       1.63675       1.54321       1.37937       1.24232       1.01607      0.849763      0.713888      0.552418      0.433506      0.337711      0.266681      0.194627
  27  14 3157.3674    3.8415  1.0439 13.4654 -0.0048  0.0232   0.0734   0.0577    0.0749   0.0000   440.0222       8.17691       16.6829     -0.293015     -0.484510      -2.18197      -2.91448      -3.53030     -0.776331       3.46954      -1.13211      -1.69891     -0.234280      0.138953      0.700756     0.0106792     -0.303072     -0.208246       1.37543       1.81009       1.88323       2.03638       2.03509       2.06029       1.93241       1.79074       1.57794       1.38530       1.19636       1.00071      0.825324      0.620280      0.510969      0.394398      0.304796      0.216264
  27  15 3306.5933    3.3194  1.4816 13.4838 -0.0023  0.0299   0.0594   0.0812    0.0659   0.0000   438.3051       4.10806       10.0790      0.797850       2.07151      -3.76770     -0.667204      -2.56387       1.72581      -4.02733      -1.45161      -3.01915      -1.01840     -0.337318     -0.368677     -0.364764     0.0862402     -0.320564       1.69263       2.30114       2.42378       2.62692       2.57373       2.57799       2.42609       2.35988       1.99198       1.78801       1.45347       1.25638       1.00807      0.839428      0.655838      0.512965      0.362716      0.269444
  27  16 3455.3737    2.7863  2.1095 12.8716 -0.0021  0.0359   0.0422   0.0973    0.0614   0.0000   436.9975       10.3755       9.71851     -0.121398      -2.97295      -4.27580      -2.20544      -2.02073       3.46297      -5.35111     -0.746318       2.75178      -3.33096     -0.890731     -0.205999      0.517409      0.636683     -0.504291       2.02379       2.68001       3.05659       3.09767       3.24345       3.10012       2.94307       2.65306       2.39388       2.21528       1.83513       1.56467       1.31021      0.991556      0.793459      0.613718      0.452089      0.328348
  27  17 3603.6160    2.2334  3.3853 12.3077 -0.0009  0.0457   0.0272   0.1277    0.0421   0.0000   443.0956       11.1045       11.5434      -6.18912       5.69107       5.55849      -4.04589      -5.58928      0.810013     -0.612600       1.82306      -1.32199      -2.18394      0.712837     -0.582441      0.231672     -0.613654     -0.228034       2.60409       3.46180       3.91919       4.02229       4.12983       3.95930       3.78917       3.48050       3.16230       2.73654       2.35577       2.02952       1.68253       1.34109       1.03725      0.801039      0.569171      0.418542
  27  18 3751.6887    1.7910  4.9178 11.7255 -0.0028  0.0588   0.0196   0.1587    0.0374   0.0000   436.7953     -0.833045       20.8304      -3.36331      -4.72947      -7.00927       6.71428      -3.46257       4.94186       5.55159      0.338366      -8.17628       3.88785       1.43068      -2.16653      -1.07951     -0.530988      0.697609       3.29932       4.37268       4.98508       5.19477       5.15965       5.13046       4.80810       4.46607       4.08093       3.48557       3.06447       2.54835       2.08292       1.66833       1.28748       1.01745      0.747022      0.545403
  27  19 3899.2802    1.4532  6.7735 11.3894 -0.0041  0.0736   0.0155   0.2175    0.0332   0.0000   438.1541       2.68951       22.0464       4.89965       2.01581      0.426003      -6.51195      -2.89864      -6.22792      -6.33818      -3.47730       9.53757      -1.12878      0.171317       2.91526     -0.553227      -1.63979     -0.257248       4.17017       5.53496       6.28071       6.46374       6.57514       6.45937       6.15179       5.51444       5.12748       4.46697       3.78049       3.23189       2.59258       2.12725       1.63636       1.28974      0.926294      0.682653
  27  20 4046.7581    1.1784  8.1181 11.2208 -0.0018  0.0913   0.0143   0.2742    0.0318   0.0000   437.4832       7.15556       22.2518       17.5529      -12.2629      -3.64688      -10.7224       3.97827       4.78530       4.61565      -2.51843      -6.32925       1.24430       4.46175       3.67169      -1.76977      0.218829     -0.735799       5.19260       6.93286       7.67244       8.01084       8.24110       8.14597       7.43351       7.09607       6.26860       5.54444       4.76510       3.94687       3.20869       2.62173       2.03327       1.58765       1.16286      0.859176
  27  21 4193.8629    0.9001  9.1031 11.1704 -0.0031  0.1205   0.0144   0.3647    0.0287   0.0000   430.8485       26.5573       13.2507      -15.4479       8.93174     -0.238140      -12.3792       13.7428      0.396669     -0.221892      -2.03951      -2.81339      -8.98879       2.02966       3.93946      -3.35722     -0.533122      -1.09595       6.70505       8.99716       10.1261       10.5586       10.6414       10.6348       9.75262       9.25603       8.18137       7.29391       6.15981       5.26834       4.24666       3.48557       2.71768       2.07706       1.51565       1.12372
  27  22 4340.8339    0.7179 10.8701 11.0035 -0.0038  0.1615   0.0143   0.5079    0.0278   0.0000   444.9946       6.61607       28.8647       10.9806      -3.77210      -21.1250     -0.198864       11.0299       11.6078      -2.66969       2.10791      0.108378      -6.65892      -4.22085       7.64147       3.28138      -2.83970      -1.51960       8.79932       11.7399       13.3149       13.6945       14.0261       13.6953       13.0763       11.8669       10.9655       9.61016       8.27828       7.06598       5.74567       4.69272       3.62790       2.83712       2.02273       1.51079
  28   5 1732.7353    0.3384  0.2687  9.9155 -0.0091  0.0169   0.0128   0.0294    0.0315   0.0000   441.6280      -1.48673       20.0386      0.734536      -2.67574      0.276090      -1.11155      0.706205       1.20149     -0.121551     -0.299760      0.202012     -0.624227      0.830035     -0.370097     0.0654148     -0.151748    -0.0138384       1.13606       1.27662       1.10607       1.24312       1.58634       1.68005       1.48903       1.07753      0.939927       1.02687      0.971776      0.714453      0.519139      0.396694      0.344970      0.267064      0.213204      0.142810
  28   6 1910.1837    0.5207  0.4123 10.1189 -0.0006  0.0156   0.0144   0.0321    0.0389   0.0000   440.7967      0.714052       18.8569       2.19060      -4.40772      -2.46184      0.150878      0.655937      0.485662      0.273894     -0.533630     -0.420530     -0.394517      0.114183     -0.478057     0.0490265     0.0926560  -0.000405580      0.937759       1.22781       1.30894       1.38740       1.30512       1.32374       1.26061       1.24487       1.03210      0.959387      0.829467      0.685565      0.598798      0.470133      0.360603      0.270279      0.210049      0.162161
  28   7 2083.9149    0.7207  0.6765 10.4813 -0.0077  0.0190   0.0169   0.0456    0.0508   0.0000   438.9148       2.08091       20.2449      -1.05689     -0.491256       2.08358       2.20151     -0.411906       2.24915     -0.606216     -0.221635     -0.273418       1.01415       1.04699      0.234692    -0.0124402     -0.395328      0.477422       1.11149       1.42666       1.62125       1.68245       1.73213       1.63363       1.60578       1.45635       1.30799       1.19031      0.982131      0.843022      0.710181      0.579645      0.431931      0.344823      0.263272      0.193269
  28   8 2252.7833    1.0339  0.9255 10.9234 -0.0020  0.0228   0.0207   0.0574    0.0600   0.0000   439.3361      -2.15457       19.1349      -1.04513      -4.43969     -0.248476      -1.48325     -0.242125      -3.05383    -0.0543996     -0.619215     -0.347004      0.519108     -0.116254     -0.542010      0.103216     0.0324140     0.0534996       1.19688       1.63972       1.74155       1.96936       1.87855       1.88429       1.76186       1.61739       1.52712       1.32860       1.13495      0.951161      0.813247      0.642560      0.499058      0.392400      0.292144      0.225755
  28   9 2415.3507    1.4687  0.9378 11.5090 -0.0007  0.0214   0.0285   0.0547    0.0620   0.0000   438.2086     -0.708031       16.0568       1.11228      -3.80007      0.280892       1.57184     -0.441573      -1.15691      -2.11608      0.445449      0.715611      0.321908     0.0955980      0.101950     0.0998583      0.470237      0.311388       1.31335       1.79101       1.94715       2.00547       2.08689       1.95362       1.88295       1.77069       1.63900       1.43512       1.17732      0.981732      0.771458      0.632001      0.516354      0.380756      0.308141      0.235232
  28  10 2573.4489    1.9852  0.9407 12.0840  0.0050  0.0243   0.0388   0.0528    0.0672   0.0000   437.3882       1.99145       17.8661      -1.67871     -0.995954      -1.62097      -2.38529      0.447608      -2.49995      -3.17509       2.49338       2.09344      -1.63631      0.955624     -0.371928     -0.634478      0.544098     -0.403246       1.64325       2.30161       2.50832       2.53690       2.32325       1.97988       1.75798       1.73618       1.68741       1.73136       1.55814       1.34276       1.19142       1.01305      0.754968      0.567989      0.426638      0.307802
  28  11 2729.3985    2.5728  0.9160 12.3925 -0.0002  0.0206   0.0482   0.0502    0.0733   0.0000   442.4902       2.34580       14.3226      0.376862      -3.50806     -0.157048      -1.35234      -1.07204      -2.14438     -0.481647      0.585406      0.236492     -0.805839      -1.22346      0.245802     -0.439481      0.338146     -0.208761       1.11746       1.53056       1.63563       1.77372       1.73769       1.70540       1.61010       1.57467       1.35116       1.21818       1.04588      0.903329      0.717466      0.603688      0.452743      0.369766      0.274217      0.206172
  28  12 2883.7832    3.3718  0.8681 13.1241 -0.0036  0.0193   0.0650   0.0490    0.0707   0.0000   440.6194       4.11541       15.7759      0.668359      0.144593       1.93504      0.237743      -3.11098      -1.24385      -1.56427      0.168169     0.0900382      -1.25261     -0.530043     -0.901972     -0.217148     -0.344521      0.248882       1.14353       1.47342       1.60124       1.66783       1.71951       1.70809       1.60864       1.51310       1.30554       1.18177       1.04067      0.864950      0.713938      0.578987      0.476808      0.359304      0.263416      0.199184
  28  13 3036.2700    3.7496  0.8896 13.5041 -0.0020  0.0212   0.0718   0.0498    0.0677   0.0000   440.1709       5.18121       17.0109       1.40599      -1.41881     -0.795053    -0.0214372     -0.523838      -1.55951     -0.482452      0.814428      0.862772      0.979257       1.10441      0.901496      0.213072    -0.0343284      0.173829       1.18116       1.57400       1.64793       1.73552       1.90827       1.87070       1.69014       1.62364       1.34496       1.23224       1.10008      0.937052      0.773227      0.600277      0.484133      0.378233      0.271543      0.197672
  28  14 3187.2347    3.8020  1.1464 13.2593  0.0007  0.0237   0.0672   0.0597    0.0837   0.0000   440.1976       5.58455       14.7289      0.964767     -0.194333      -1.60751       1.35160      -1.12692     0.0731788      -2.03835     -0.192483       1.29053     0.0516506      -1.06587       1.09432      0.904031     -0.385549     -0.231916       1.33680       1.86908       2.03318       2.17501       2.19805       2.18063       2.01288       1.90888       1.69735       1.46290       1.28796       1.00020      0.893275      0.690144      0.541071      0.419324      0.313194      0.240368
  28  15 3337.3328    3.2846  1.6019 13.2978 -0.0001  0.0300   0.0527   0.0775    0.0611   0.0000   439.9901       10.0674       14.9387      0.585724      -6.28255     -0.206572       3.31294      -3.97292       1.17055    0.00360607      0.855325     -0.590212      -1.77106       1.04900     0.0876327      -1.22394     -0.392129      0.166974       1.65201       2.29065       2.35795       2.66889       2.57125       2.59592       2.35751       2.32219       2.01800       1.77266       1.56362       1.31881       1.12528      0.873448      0.700203      0.523870      0.410495      0.302171
  28  16 3486.8020    2.7521  2.3581 12.6676 -0.0051  0.0365   0.0388   0.0991    0.0609   0.0000   438.2967       4.14264       5.16548      -3.06270       1.44733       4.80948      -1.95762      -6.89229      -2.42359       1.80686     0.0120635      -3.05885    -0.0971501      -1.07427       1.46241       1.25671      0.946717     -0.494894       2.04125       2.77177       3.06613       3.13882       3.25097       3.17234       3.01952       2.88778       2.53568       2.21212       1.93459       1.59366       1.34949       1.08026      0.854735      0.664158      0.495902      0.373141
  28  17 3635.8650    2.1591  3.8627 12.0338 -0.0011  0.0482   0.0247   0.1340    0.0439   0.0000   440.0147       9.94872       8.26650       9.53664      -5.52216      -7.79131    -0.0349277      -7.01088      -4.45212       1.78909     -0.413204      -1.46057       2.05717      0.667225       1.10025     -0.424581     -0.101759     -0.460216       2.70021       3.44074       3.91474       4.03270       4.17856       4.20735       3.85545       3.56948       3.30232       2.81266       2.49453       2.15067       1.70064       1.43726       1.11639      0.882244      0.642680      0.483715
  28  18 3784.4580    1.7113  5.2963 11.6592 -0.0021  0.0610   0.0182   0.1709    0.0354   0.0000   443.1564       5.26473       8.49843      0.782123      -13.3319      -2.05104       2.41432      -5.04519       6.83876      0.621512       2.51054      -3.24410      -1.05294      -3.07188     -0.857872      0.681590      0.947138       1.10207       3.27045       4.41309       4.92769       5.16266       5.31711       5.23776       4.96472       4.58521       4.09193       3.58897       3.14884       2.64409       2.20326       1.74658       1.39902       1.10175      0.790412      0.593919
  28  19 3932.7204    1.3889  6.7626 11.3793 -0.0038  0.0757   0.0153   0.2113    0.0327   0.0000   435.1646       20.1070      0.995355       5.78632       8.96876       5.22893      -24.5572      -7.36809       3.66124      -11.5708      -8.73300      -2.04986     0.0794938      -2.30487       2.60787      -2.48371     -0.655366      0.335324       4.09096       5.37969       6.20814       6.33440       6.55876       6.40437       6.04666       5.62937       5.03471       4.61333       3.90374       3.34479       2.76689       2.21041       1.75902       1.39506       1.01138      0.748749
  28  20 4080.5035    1.1136  8.7628 11.2079 -0.0008  0.1018   0.0143   0.2974    0.0307   0.0000   442.0866       18.4189       19.3367      -8.30401       1.28012       11.9507      -6.66622       5.09134       7.79302      -1.81527      -10.1365       5.11981       2.71390       1.08664      -6.59075     -0.484234      -1.00319      0.986948       5.37007       7.24113       8.25115       8.40640       8.76920       8.56325       8.11480       7.57900       6.78982       6.12569       5.15902       4.47932       3.63131       3.01617       2.33725       1.82816       1.35494      0.998940
  28  21 4228.1816    0.8416  9.2954 11.1717 -0.0015  0.1279   0.0150   0.3983    0.0288   0.0000   430.2283      -3.44343       11.6395       18.4457      -11.6926      -9.30874      0.767193      -9.79759       12.2835       2.72884      -1.27513       1.21859       13.9593      -2.15603      -6.18074      -2.73197    -0.0621890     0.0715394       6.77860       9.02451       10.2845       10.7616       11.2244       10.6514       10.1778       9.59743       8.66707       7.56883       6.59375       5.50175       4.63658       3.69293       2.97294       2.30300       1.69661       1.25974
  28  22 4375.7627    0.6209  9.8192 11.0572 -0.0077  0.1643   0.0169   0.5776    0.0307   0.0000   446.8050       25.1986       36.5400       5.23827      -10.6132      -21.6298      -4.76783       3.96864      -14.2904      -3.64314      -9.40998      -10.3642       2.27662       11.4707       2.34128      -5.52892      -4.49150      0.588691       8.71851       11.5850       13.5083       13.9303       14.2363       14.0498       13.1044       12.3282       11.0369       9.86159       8.51111       7.14902       5.91976       4.84242       3.77987       3.01225       2.17167       1.61608
  29   6 1930.2118    0.5400  0.5051 10.0304 -0.0023  0.0162   0.0136   0.0384    0.0425   0.0000   439.8732      -1.42287       22.7019       1.83848      -3.96287      -1.30310       1.41826      -1.59213     -0.447221      -1.09664     -0.915411      0.564901      0.213681      0.492603      0.286020     -0.276746      0.335505      0.269612      0.843068       1.11094       1.29729       1.29882       1.39876       1.35540       1.22793       1.18515       1.07744      0.948463      0.887473      0.686787      0.580914      0.443468      0.377596      0.298679      0.226161      0.170183
  29   7 2105.3128    0.7884  0.6498 10.4645  0.0001  0.0178   0.0177   0.0431    0.0512   0.0000   439.9811     0.0390741       21.6171     -0.540949      -5.93972      -2.44857       2.52316     -0.715174      -1.53715     -0.469197     -0.319927       1.03747      0.126189     -0.763679     -0.447796      0.316686      0.123545     0.0964783       1.05815       1.39056       1.49434       1.56610       1.63313       1.54228       1.47688       1.37425       1.28777       1.17709      0.979018      0.839850      0.732707      0.615697      0.476643      0.367893      0.272867      0.193301
  29   8 2275.3530    1.1390  0.8053 11.0044 -0.0007  0.0190   0.0230   0.0486    0.0586   0.0000   438.6660       2.43655       19.8349     -0.326414      -2.29147      0.165198      -1.60669     -0.374181      0.896325       1.21865       1.09029       1.44342      0.356581     -0.856517     -0.122402    -0.0233048     -0.362130  -0.000694844      0.999783       1.38514       1.43263       1.56654       1.62259       1.55549       1.47551       1.35228       1.27377       1.12592      0.988147      0.815461      0.743838      0.589826      0.481083      0.363391      0.261522      0.200024
  29   9 2439.0790    1.5579  0.9443 11.6595  0.0021  0.0216   0.0297   0.0541    0.0618   0.0000   438.1578       2.33257       17.4709       3.51299      0.313523      -4.34107     -0.609544       1.45200      -1.44354     -0.416267       3.19016     -0.654212    -0.0663109      0.175655      0.323632    -0.0732986    -0.0929020      0.505668       1.13179       1.58501       1.68484       1.70539       1.86646       1.77357       1.69366       1.62545       1.40471       1.32592       1.09958      0.980314      0.768921      0.655136      0.495069      0.415422      0.296883      0.233579
  29  10 2598.7319    2.0868  1.0669 11.9879 -0.0023  0.0228   0.0365   0.0547    0.0716   0.0000   440.6934      -2.20128       15.7800       1.37053      0.958188      -1.60602     -0.590530      -2.15888      -1.48969     0.0204388      0.546956       1.42071    -0.0565375      0.645435    -0.0584668     -0.356413     0.0613963     -0.124689       1.18090       1.64423       1.79984       1.92871       1.98206       1.92623       1.89646       1.70068       1.50539       1.35030       1.19159      0.961413      0.833438      0.661030      0.537187      0.403040      0.312783      0.223211
  29  11 2756.2043    2.7260  0.9417 12.6961 -0.0022  0.0198   0.0515   0.0533    0.0664   0.0000   439.7903       1.57466       16.3716     -0.993202      -1.57987       2.12115     -0.855454      -3.02401       1.45610     -0.180087      0.141640      0.672791       1.99362   -0.00422719     0.0806459   -0.00452175      0.298675    -0.0956748       1.11410       1.48233       1.59771       1.65344       1.66992       1.61610       1.59810       1.50016       1.36761       1.22716       1.04767      0.919401      0.753291      0.595713      0.487656      0.383617      0.304087      0.226609
  29  12 2911.7036    3.4270  0.8585 13.0348 -0.0025  0.0182   0.0658   0.0480    0.0765   0.0000   440.4402       2.06451       15.7808      0.324675      -1.13534       4.34131     -0.147063     -0.811210       1.18660      0.170159      0.614899     0.0443190    -0.0882601      0.612840      0.463427     -0.134799      0.223827      0.696390       1.03018       1.36715       1.52180       1.67776       1.68385       1.56862       1.49260       1.40948       1.30344       1.09582      0.956777      0.853898      0.709603      0.574431      0.451790      0.357926      0.255179      0.195248
  29  13 3065.0704    3.9381  0.8484 13.7158 -0.0015  0.0197   0.0775   0.0508    0.0666   0.0000   438.1858       5.30897       16.0630       1.54753       3.07812      -1.72175     -0.583408      -5.54567      -1.13377     -0.581477     -0.103844      0.348583      0.883740      0.527175     -0.960328    -0.0310315      0.187739    -0.0177668       1.06877       1.47741       1.51016       1.66458       1.64418       1.60533       1.47480       1.53957       1.33234       1.20645       1.03742      0.874106      0.746909      0.602208      0.475071      0.384919      0.279153      0.214590
  29  14 3216.8674    3.6112  1.3180 13.3294 -0.0014  0.0251   0.0602   0.0679    0.0715   0.0000   436.9591       6.68533       17.5489     -0.864223     -0.733184      -3.47169     0.0340344      -3.86779      -2.16468      0.324923       1.44279       1.13115     -0.181906     -0.174171       1.04633     -0.718157     -0.102422     -0.161700       1.35038       1.79145       1.97738       2.09194       2.09807       2.09815       1.96371       1.89089       1.66349       1.50920       1.31864       1.07938      0.924707      0.763706      0.606138      0.483381      0.363282      0.260686
  29  15 3367.6714    3.1897  1.6818 13.0480 -0.0031  0.0295   0.0476   0.0773    0.0595   0.0000   436.7685       7.39239       14.6037       2.74534       1.99804      -6.64139      0.545173      0.214268     -0.137757      -4.31963     -0.569039      0.497854      0.385189     -0.920641     -0.615969     -0.208637     -0.368665      0.509782       1.49233       2.04897       2.26780       2.37638       2.51727       2.35519       2.29953       2.17266       1.95662       1.71758       1.50024       1.28132       1.09466      0.885270      0.695011      0.564624      0.402721      0.301769
  29  16 3518.0479    2.5945  2.6727 12.5483 -0.0026  0.0379   0.0330   0.1054    0.0512   0.0000   444.5816       6.09006      0.932113       4.28358       2.84937     -0.563998      -4.09786     -0.354574      -2.18862      -1.16929      -2.87573     -0.250999       3.22793      -1.26027      0.974370     0.0889719      0.559555      0.102585       1.98616       2.75387       3.03889       3.16518       3.27979       3.16285       3.02148       2.83245       2.61637       2.24608       2.01366       1.68105       1.40238       1.16817      0.927294      0.714463      0.536654      0.401106
  29  17 3667.8141    2.0405  3.9703 12.0258 -0.0009  0.0506   0.0240   0.1367    0.0424   0.0000   437.7981       3.84941       13.6293      -1.40416       5.94873      -3.57319      -1.05420      -7.30934       5.16676      0.615261       2.20297      -2.95109      -1.91936      -3.37333       1.50712     -0.179976     -0.882741    -0.0276632       2.63140       3.57163       4.05944       4.21593       4.42713       4.27265       4.15427       3.73989       3.46133       3.04476       2.56717       2.23333       1.83703       1.50125       1.19574      0.940165      0.689995      0.528516
  29  18 3817.0085    1.6248  5.4321 11.6078 -0.0010  0.0617   0.0173   0.1740    0.0344   0.0000   436.6395       6.48575       16.2846       2.67100      -5.76483     -0.387313       2.40985      -1.53257      0.772052      -3.48427       4.96499    -0.0656792       9.00810      0.501998      0.572741      -1.52256      0.529044      0.336079       3.21536       4.24773       4.86983       4.98541       5.13629       5.14852       4.80726       4.51321       4.14006       3.59012       3.25019       2.72757       2.25272       1.84044       1.47568       1.18371      0.868243      0.662428
  29  19 3965.8299    1.3222  7.7384 11.3196 -0.0013  0.0821   0.0146   0.2417    0.0309   0.0000   437.7010       4.11553       7.78974      -10.9267      -9.99751       7.63444       7.56162       1.50970      -3.15763      -11.0563     -0.935642       3.99101      -8.48434      0.653191       2.61488      -1.04696      -2.91352     -0.166675       4.38232       5.78125       6.57967       6.74387       7.05453       6.84360       6.54725       6.08460       5.57670       4.96887       4.25490       3.72030       3.05305       2.52378       1.98236       1.56451       1.18201      0.898016
  29  20 4114.3410    0.9993  8.5745 11.2315 -0.0012  0.1044   0.0144   0.3174    0.0302   0.0000   445.9859      -1.40568       21.1463       7.35608      -6.96267       2.03127      -9.25591      -9.88007      -4.13158       3.20613       2.30295      -1.50211      -6.43271      -2.98597      -2.39827      0.547125       3.10221       1.08972       5.38436       7.17821       8.25633       8.43551       8.85512       8.62702       8.34559       7.70463       6.92342       6.25368       5.37536       4.56982       3.81231       3.11482       2.50762       1.97647       1.46323       1.09731
  29  21 4262.6207    0.7748 10.0643 11.1716 -0.0005  0.1449   0.0161   0.4764    0.0290   0.0000   446.8422       5.12506       36.0468       17.5485      -13.2065       1.48908      -7.68985       4.01396      -7.91006      -11.3722       7.72495       7.49471       1.64908       1.60290       6.21430      -1.96276      -4.37780      -1.09871       7.27329       9.88381       11.2423       11.8833       11.8948       11.8667       11.1404       10.6233       9.48014       8.64433       7.58630       6.30824       5.28515       4.41192       3.45543       2.73667       2.03769       1.53263
  30   6 1949.9715    0.5724  0.5087 10.0840 -0.0017  0.0161   0.0141   0.0377    0.0420   0.0000   440.7855     -0.811636       20.6264       1.82926      -2.13468     -0.834314      -1.19219    -0.0489583    -0.0585518     -0.331399     -0.197910     -0.269312      -1.42476      0.248088     0.0413522     -0.321813      0.144211    -0.0775290      0.913549       1.15282       1.16475       1.21343       1.27443       1.31361       1.31636       1.21141       1.09906      0.940067      0.779149      0.715163      0.597913      0.500985      0.383127      0.311274      0.234062      0.175021
  30   7 2126.3512    0.8298  0.6726 10.4902 -0.0006  0.0177   0.0176   0.0422    0.0519   0.0000   440.2812      0.880510       19.1145       2.33372      -3.06556      -2.05200      0.341343      0.252310       2.05246      0.717156     -0.120749     -0.885779     -0.720895     -0.164352    -0.0291082     0.0911973      0.254659      0.137410      0.939486       1.21313       1.33029       1.42622       1.52724       1.46867       1.37986       1.25053       1.23211       1.06928      0.912266      0.763172      0.680222      0.530957      0.424121      0.347164      0.257484      0.202010
  30   8 2297.3673    1.1650  0.8490 11.1569 -0.0026  0.0203   0.0231   0.0515    0.0555   0.0000   440.1359      0.688575       15.1429       2.04949      -1.78330       4.14060      0.676744     -0.815271      -2.83440       1.91976     -0.363216     -0.170510    -0.0962432     -0.846675      0.326667     -0.213195      0.133766      0.280410       1.01963       1.43943       1.53631       1.63992       1.69370       1.54637       1.62899       1.37987       1.35588       1.16333       1.06073      0.882765      0.767672      0.613128      0.496558      0.394505      0.292437      0.221634
  30   9 2462.2910    1.6511  0.9699 11.6575 -0.0006  0.0209   0.0307   0.0535    0.0676   0.0000   437.9620       3.42091       18.6848      0.585225      -1.20491     -0.135641      -2.91289      -1.48480    -0.0354257      -2.44745      0.116344     -0.239444      -2.03377      -1.24307      0.989858     -0.408962     -0.371044     0.0351833       1.15147       1.50728       1.61405       1.67737       1.80323       1.68982       1.76683       1.58470       1.40343       1.25149       1.07762      0.939125      0.801689      0.674550      0.535276      0.398889      0.311964      0.245092
  30  10 2623.5274    2.1766  0.9621 12.2854 -0.0009  0.0213   0.0398   0.0518    0.0646   0.0000   439.6255       5.02417       11.2814      0.198120      -2.25309      -2.30472      0.539304      -1.67899      -1.76004     -0.296958      -1.15104      0.484701     -0.542985     -0.110718      0.253697     -0.238420      0.457918     -0.300528       1.08437       1.56255       1.62368       1.78803       1.83234       1.81982       1.73049       1.61950       1.44532       1.26032       1.14586      0.938468      0.781902      0.635557      0.501662      0.409206      0.315594      0.234773
  30  11 2782.5589    2.8897  0.8820 12.8873 -0.0013  0.0191   0.0547   0.0511    0.0610   0.0000   439.7187       5.24694       15.4741      -1.78241     -0.285221     -0.445904     -0.180394      -3.06997       1.79252      -1.02922     0.0613781     -0.622154     -0.278834      0.516857      0.398257     -0.475959     -0.227513      0.154310      0.996881       1.35100       1.46838       1.52023       1.61093       1.58783       1.47707       1.36818       1.21464       1.13191       1.01193      0.855481      0.723575      0.598858      0.462190      0.386900      0.293312      0.212317
  30  12 2939.1552    3.6199  0.8846 13.1074 -0.0002  0.0189   0.0673   0.0486    0.0703   0.0000   440.3876       5.14681       17.8566   -0.00856729      -1.53731      -1.87281      0.124776     -0.579836     -0.650738     0.0691593     -0.223270     -0.182160     -0.540119     -0.288494      0.129921     -0.479226     -0.398681    -0.0405177       1.11155       1.52222       1.64142       1.71773       1.66933       1.62090       1.57280       1.49860       1.35695       1.20361       1.07107      0.954809      0.842468      0.699936      0.535470      0.418975      0.311268      0.233706
  30  13 3093.4687    3.8825  0.9301 13.5264 -0.0024  0.0200   0.0716   0.0514    0.0736   0.0000   441.4116       4.22167       16.2273       1.74222      -1.38121      -2.88358     -0.796101      -2.24035     -0.437084     -0.991555      -2.30382      -1.16931      0.157432     -0.709508     -0.475310      0.487991     0.0461166     0.0543438       1.12515       1.51612       1.62657       1.75150       1.73180       1.71948       1.68066       1.60142       1.46462       1.28309       1.07150      0.892104      0.767150      0.632083      0.521209      0.403104      0.324926      0.235702
  30  14 3246.0418    3.6724  1.3777 13.2461 -0.0080  0.0264   0.0581   0.0671    0.0662   0.0000   439.2009       8.49929       16.4480      -5.23356      -1.83575     -0.894894     -0.810379      -1.64134      -3.99864      -3.00192     -0.318802      -1.14641      0.178695       1.03822      -1.67021      0.637628     -0.531380     -0.263838       1.34769       1.81329       1.93859       2.18898       2.17881       2.14746       1.95921       1.94366       1.72169       1.57205       1.34145       1.15574      0.960282      0.783407      0.645073      0.510446      0.386459      0.286908
  30  15 3397.8064    3.0854  1.8592 12.9682 -0.0030  0.0298   0.0439   0.0806    0.0537   0.0000   442.9837       3.25261       8.80538      0.861942      -1.72407      -1.01582      -1.34476      -2.89048      -4.02105      0.121246       2.44177       1.41696      -1.27411      -1.38281       1.22446    -0.0742015    -0.0685787     -0.325144       1.51842       2.04708       2.30609       2.41043       2.46977       2.39344       2.34565       2.18528       2.03561       1.73234       1.56375       1.30398       1.11574      0.904339      0.751617      0.582283      0.442333      0.334269
  30  16 3548.9242    2.4543  3.0442 12.4050 -0.0012  0.0405   0.0287   0.1099    0.0444   0.0000   438.0657       6.25775       13.8869      -2.03052       3.10694      0.810989      -3.32140      -9.20365       4.97274      -4.11793      -1.86324      0.930448      -1.31931     -0.753928      0.904948      0.773155      0.481724      0.229177       2.03784       2.71719       3.12816       3.19017       3.43452       3.32694       3.10237       3.00602       2.64421       2.32536       2.13488       1.75155       1.51858       1.23308      0.982090      0.786567      0.587600      0.440522
  30  17 3699.2387    1.9906  4.5450 11.7797 -0.0040  0.0509   0.0205   0.1453    0.0399   0.0000   436.9059       2.61464       19.2863       4.63090       1.62459      -4.60632     -0.974218      -7.07748       5.64228      0.563769       5.05874       3.31675      -4.47757       3.21523     -0.517018      0.751317     -0.432449      0.285687       2.58895       3.50144       3.97157       4.12964       4.32001       4.24100       4.05462       3.78332       3.41027       3.07020       2.62661       2.28554       1.91395       1.56247       1.25905      0.991321      0.748951      0.575093
  30  18 3848.9985    1.5953  6.0562 11.5188 -0.0009  0.0645   0.0161   0.1851    0.0326   0.0000   436.1380       13.5176       17.8461       1.83410      -4.00511       2.06408      -2.35885       1.48339       8.36413      0.239361      -9.50799      0.438319      -2.55276     -0.676487     -0.386474      -1.69985       1.11253      0.341024       3.28326       4.37661       4.98786       5.10747       5.36621       5.20378       5.00386       4.67544       4.35548       3.84869       3.39164       2.90851       2.39389       1.95945       1.60550       1.25003      0.991157      0.746119
  30  19 3998.4549    1.2646  7.8525 11.3131 -0.0005  0.0846   0.0142   0.2473    0.0299   0.0000   448.3456       4.59670       21.8659       4.03068      -6.90303      -5.37927      -10.1259      -5.14345      0.969854       4.67288      0.297363       6.23086      -1.82866      0.537943      -2.52028       2.21499       2.30341      -1.21878       4.27714       5.69395       6.50121       6.58464       7.02021       6.83263       6.59514       6.17730       5.60777       5.01221       4.39115       3.75393       3.16538       2.63048       2.12381       1.67537       1.25380      0.956781
  30  20 4147.7916    0.9973  9.8045 11.1977 -0.0025  0.1126   0.0146   0.3595    0.0293   0.0000   435.8541       20.9486       24.8246      -4.38576       11.7802      -10.0514       1.68409      0.352702       10.3798     -0.735035       4.30526       5.64465      -2.36893      -7.61269       1.04301       1.83246       4.95627      -1.95808       5.77373       7.50255       8.55235       8.91245       9.13924       9.09261       8.56142       8.17088       7.61332       6.76139       5.82871       5.01685       4.19767       3.51081       2.86016       2.27171       1.71097       1.30574
  30  21 4296.0698    0.6964  9.7801 11.2223  0.0050  0.1544   0.0170   0.5244    0.0288   0.0000   442.1387       17.1760       37.4504       19.7301      -12.2859      -14.5891      -18.0346       8.69159      -1.89945       2.44925      -9.35908      -1.67999       6.04921       1.58499      -2.86166      -2.51665      0.963786      -1.56571       7.32405       10.3034       11.4274       12.2620       12.2232       12.6364       11.5354       11.0134       10.0671       8.92474       7.91927       6.87083       5.64695       4.76530       3.75907       3.00413       2.22210       1.70408
  30  22 4444.7826    0.5248 10.4401 11.0775 -0.0245  0.2041   0.0206   0.8072    0.0318   0.0000   441.8853      -1.40001       27.0373      -8.64477       11.4805     -0.628580      -42.7701      -9.57537      0.184120      -7.40335      -3.87443      -1.87684      -8.96296      -4.51050      -2.78519      -1.60145     -0.283524    -0.0195213       9.93291       13.2925       15.4472       15.8853       16.6910       16.2499       15.5032       14.7182       13.1854       11.9956       10.3963       9.06076       7.58631       6.21162       5.06235       3.97279       2.97858       2.26421
  31   4 1599.3297    0.2445  0.1943  9.7689 -0.0181  0.0115   0.0111   0.0258    0.0265   0.0000   441.7837      -1.62279       20.7148      0.320628      -3.35513      0.491217       1.09779     -0.114685      0.414782     -0.751764      0.429000      0.162036      0.711722     -0.308111     -0.647000      0.371091    -0.0387512     -0.208142      0.593484      0.786484      0.905969      0.947241      0.867120      0.915738      0.886266      0.773264      0.722135      0.691570      0.642217      0.488156      0.479104      0.397576      0.315223      0.258268      0.191387      0.145959
  31   5 1788.2457    0.3886  0.3662  9.9496 -0.0006  0.0144   0.0114   0.0321    0.0325   0.0000   440.4789      0.133474       19.2210      -1.91226      -2.94060      0.373869      0.726479      0.953452     -0.450551      0.208691      -1.20492     -0.481803      0.266731     -0.173373     -0.121448     -0.122765     -0.137499    -0.0760649      0.711839      0.972019       1.04397       1.12260       1.05699       1.12271       1.06246       1.04522      0.887254      0.859645      0.749363      0.624749      0.560043      0.456871      0.338111      0.284320      0.238616      0.179926
  31   6 1969.4594    0.5887  0.5118 10.1827 -0.0063  0.0166   0.0146   0.0364    0.0408   0.0000   442.0802     -0.988725       20.7863      0.252338      -3.54300     0.0425681       3.07698     -0.380967      0.269770     -0.931893      -1.23975    0.00240431       1.40088      0.375702    -0.0679141     -0.366871     0.0492238     -0.166489      0.846002       1.16004       1.35357       1.24342       1.37949       1.26382       1.20193       1.22487       1.11695      0.980667      0.933293      0.734549      0.633936      0.531044      0.410954      0.332933      0.266913      0.205593
  31   7 2147.0399    0.8865  0.6678 10.5772  0.0002  0.0166   0.0190   0.0435    0.0514   0.0000   439.4860     -0.463393       23.1109      -1.19654     -0.624771      -1.38877      -1.12295       1.89407      0.713042      -1.40834     0.0405758      0.493102     0.0290604     -0.310779     -0.649552     -0.440845      0.297281    -0.0796473      0.856825       1.15130       1.27723       1.25431       1.32701       1.30060       1.32184       1.23044       1.18341       1.00840      0.872874      0.712520      0.570250      0.517895      0.411852      0.329425      0.271697      0.207917
  31   8 2318.9458    1.2475  0.9425 11.0909 -0.0036  0.0208   0.0229   0.0516    0.0633   0.0000   441.0102       1.91462       19.7035       2.26174      -1.43271      0.203754       4.03457     -0.503329     -0.531502      -1.51930      -1.48570      0.851828      0.542651     -0.535923    -0.0998326     -0.485492     0.0789021    -0.0907643       1.05547       1.42082       1.53068       1.58480       1.61914       1.63200       1.62262       1.43856       1.37096       1.24407       1.10751      0.942250      0.788902      0.648205      0.518041      0.430392      0.336499      0.266217
  31   9 2485.0215    1.7044  1.0216 11.7203 -0.0003  0.0216   0.0302   0.0554    0.0667   0.0000   442.2993       2.45063       18.1022      -1.76098      -2.74741     -0.868469      -1.17125      0.375868     -0.868764     -0.790871      0.339413    -0.0686290     -0.468758      0.209291    -0.0234636    -0.0673912     -0.305459    -0.0900437       1.07108       1.46027       1.62055       1.79185       1.83573       1.77955       1.65659       1.59913       1.47699       1.28439       1.14336      0.923029      0.811064      0.666476      0.543546      0.428250      0.328284      0.255912
  31  10 2647.8468    2.2940  0.9748 12.4051 -0.0002  0.0218   0.0411   0.0515    0.0633   0.0000   438.7134       1.42999       15.3328      -1.34209      -1.73416     -0.619286      -1.27897      -1.55913     -0.976410     -0.665342     -0.934031     -0.900814     -0.791180     -0.290709     -0.788659     -0.653483    -0.0153255    -0.0564725       1.10338       1.56908       1.72076       1.72246       1.94608       1.74805       1.82830       1.64213       1.44460       1.34293       1.09734       1.00447      0.822627      0.688592      0.534504      0.434338      0.331654      0.257217
  31  11 2808.3488    3.0463  0.8904 12.8764 -0.0001  0.0191   0.0556   0.0471    0.0628   0.0000   440.2489       1.16815       15.3546       4.32960      -2.31977     -0.929049      0.505883      -1.30771      -3.25999      -1.12035      0.406903      -1.12232     -0.840840      0.876342      -1.10158      0.256359      0.554705     -0.136806      0.989474       1.33422       1.38958       1.51746       1.51252       1.51873       1.46891       1.41745       1.27498       1.13777      0.981482      0.883084      0.739441      0.615252      0.488507      0.387229      0.305517      0.230160
  31  12 2966.1953    3.7336  0.8376 13.2382  0.0005  0.0179   0.0703   0.0451    0.0646   0.0000   439.6525       5.58310       17.9165     -0.660127      -2.02341       1.03118      -1.84068      -2.82663      -1.25304      -1.54213      0.495379     -0.915687      -1.09459      0.944168      0.476629     -0.515254     -0.378985     0.0508146      0.929366       1.21877       1.31998       1.41615       1.46013       1.42656       1.42828       1.33062       1.14987       1.06203      0.944775      0.794710      0.674775      0.558869      0.457040      0.346579      0.277939      0.216051
  31  13 3121.3675    3.9240  1.0866 13.3847 -0.0011  0.0216   0.0672   0.0557    0.0837   0.0000   439.1527       2.24733       12.1125       1.28030      -3.37175      -3.88507     -0.425408      -3.60116       2.57789      -1.67862     -0.890599      0.487409      0.942786     0.0267108    0.00121133     -0.117651      0.112354     -0.203650       1.07039       1.49117       1.64016       1.73989       1.84975       1.78972       1.78015       1.57661       1.42880       1.29710       1.10881       1.00051      0.810404      0.660807      0.532426      0.426965      0.331832      0.249464
  31  14 3274.8886    3.4484  1.3079 13.5930 -0.0037  0.0261   0.0582   0.0680    0.0629   0.0000   440.0920       5.73542       17.5423      0.330019      -6.38910     -0.273933       2.25303      -1.87671    -0.0162278      0.512099      0.664960      -1.53355       1.30932      0.254558      -1.00359      -1.03672     -0.182579      0.229131       1.38818       1.85989       2.02478       2.20734       2.17490       2.21560       2.12988       1.98463       1.79474       1.66461       1.41738       1.16801       1.02529      0.854393      0.701996      0.538925      0.433588      0.311624
  31  15 3427.5100    2.8343  2.0546 12.9751 -0.0008  0.0337   0.0383   0.0878    0.0453   0.0000   444.6802       6.28301       6.95138      -1.08774       7.63072      -6.17949      -5.14772      -5.53778      0.982739      -6.88496      0.838133      -1.15356     -0.786608     -0.409725     -0.449331       1.11218     -0.295534     -0.431468       1.54867       2.26385       2.39669       2.66851       2.71370       2.62257       2.49573       2.36804       2.17660       2.01725       1.72565       1.51202       1.23797       1.04538      0.836837      0.669033      0.502728      0.398191
  31  16 3579.3373    2.2789  3.4686 12.2910  0.0005  0.0429   0.0252   0.1199    0.0394   0.0000   439.8086       6.06603      0.623370       5.35146       6.00604      -5.27584      -7.74226       1.91798       3.72915      0.889710     -0.796321     -0.976759      0.296441       1.25126     -0.485931      -1.06572       1.58056     -0.170293       2.12935       2.88032       3.16120       3.36738       3.55629       3.45035       3.30136       3.02773       2.85410       2.56291       2.22179       1.93612       1.63559       1.35922       1.09941      0.872244      0.674452      0.518915
  31  17 3730.3715    1.9122  4.8351 11.7364 -0.0017  0.0535   0.0195   0.1463    0.0386   0.0000   439.7779      0.533521       16.9828      0.878036      -6.83652      -12.2045      -8.03240      0.128245       5.83705      -4.75551      -1.59349     -0.694674       1.77375     -0.803499       1.20774    -0.0679071     -0.899531     -0.215745       2.63994       3.58197       4.01080       4.18909       4.38857       4.25966       4.10865       3.87032       3.52822       3.22008       2.80739       2.42260       2.00841       1.73262       1.38008       1.11003      0.836417      0.647776
  31  18 3880.8974    1.4862  6.3343 11.5053 -0.0017  0.0684   0.0155   0.1929    0.0309   0.0000   433.4735       20.3562       22.3369      -4.51268      -5.44504       11.0848      -10.0964      -1.13698      0.123519      0.198240      -11.2289      -1.50564       1.15216      0.752122       2.49405      -2.10964      -1.62118      0.100089       3.39345       4.45087       5.14295       5.26951       5.52467       5.48998       5.25563       4.98782       4.51564       4.01970       3.58057       3.00500       2.65599       2.16259       1.76489       1.39415       1.07008      0.822553
  31  19 4031.0867    1.1868  7.8163 11.3474 -0.0033  0.0872   0.0141   0.2546    0.0283   0.0000   441.1367       10.9969       20.3026       19.8738      -22.4896      -8.50802       13.5174     -0.572041      -1.91361      -1.91717       6.41825     -0.992605      -3.18073      -5.11556      -1.93035       2.01513      -2.58434     -0.998535       4.28041       5.64392       6.54700       6.77523       6.95587       6.79509       6.62800       6.23825       5.67112       5.23510       4.53180       3.94137       3.32674       2.75254       2.27297       1.79164       1.38640       1.05235
  31  20 4181.0024    0.8368  9.4656 11.2762 -0.0133  0.1292   0.0156   0.4124    0.0297   0.0000   443.9024      -4.95557       42.9113       20.3423      -24.9225      -9.15160       9.67168      -9.58455      -3.33992       1.42103      -5.26734      -17.5800      -6.14483      0.152401      -2.55487       6.66586      0.462105       1.44902       6.21301       8.18887       9.60173       9.72094       10.2987       10.0150       9.56146       9.09751       8.36569       7.51526       6.72600       5.88388       4.87672       4.13770       3.27820       2.62191       2.05601       1.57102
  31  21 4329.8096    0.6525 10.2531 11.1587 -0.0076  0.1642   0.0178   0.5882    0.0304   0.0000   431.5373       16.4805       7.63349       18.8776       22.4616      -8.27496       19.4816      -9.33372       8.66143     -0.704925      -4.21369       6.27187      -2.77671      -9.75248       13.2688       1.11279      0.100389       1.43780       7.93127       10.3607       11.9913       12.5652       13.0627       12.9694       12.2533       11.6235       10.5483       9.70115       8.33910       7.46969       6.21967       5.17397       4.28736       3.38556       2.53030       1.95527
  32   5 1806.1883    0.4032  0.3504  9.9278 -0.0075  0.0142   0.0118   0.0288    0.0324   0.0000   440.6762      0.208699       19.8030      0.787325      -2.92973     -0.185467      0.200719      0.249548       1.02579     -0.678237      0.777646     -0.134433      -1.48328      0.167286      0.185271     0.0801545     -0.403758    -0.0600514      0.718277      0.981637       1.05542       1.01317       1.14009       1.07957       1.18302       1.04353      0.963821      0.816752      0.693972      0.617655      0.552945      0.434681      0.386224      0.270017      0.241819      0.170703
  32   6 1988.6599    0.6180  0.5058 10.1542 -0.0052  0.0153   0.0147   0.0354    0.0437   0.0000   441.2632      -1.40812       20.2685      0.183992      -1.99009      -3.97416       2.03912      -2.43037      0.110508      0.716325      -1.46435       1.97789     -0.347651      0.268871     -0.446741     0.0801549      0.307539    -0.0545993      0.781330       1.02435       1.18591       1.17955       1.24901       1.11026       1.13084       1.04460      0.961469      0.983646      0.880299      0.760769      0.640814      0.506069      0.406103      0.310226      0.264020      0.203624
  32   7 2167.3447    0.9235  0.7252 10.6149 -0.0014  0.0181   0.0186   0.0416    0.0514   0.0000   441.2748       1.15183       19.9325      -1.54361      -1.14575      0.336632       2.29982      0.603869      0.708334      -1.46957      -1.48473      0.816791     -0.605026     -0.772718      0.654657      0.138392      0.428660      0.225403      0.949117       1.24164       1.30385       1.31057       1.43889       1.51600       1.42371       1.32002       1.12419       1.03670      0.977619      0.848678      0.745692      0.588330      0.507831      0.391627      0.317542      0.232968
  32   8 2340.0888    1.2882  0.9592 11.2278 -0.0003  0.0215   0.0232   0.0502    0.0611   0.0000   440.5418       1.07389       21.8578     -0.448565      -3.34390      0.211673       2.08270     -0.492329     -0.219561      0.491529     -0.422961     -0.754717     0.0350505    -0.0525488     -0.476559   -0.00893464     0.0964109      0.324207      0.978992       1.33402       1.56083       1.58493       1.64137       1.68490       1.53277       1.52249       1.34180       1.25440       1.10563      0.918563      0.810521      0.688874      0.545054      0.438612      0.337996      0.258761
  32   9 2507.2411    1.8126  1.0191 11.8793 -0.0000  0.0213   0.0318   0.0535    0.0644   0.0000   439.8280       4.23253       16.8523      -1.74096     -0.971767      -1.04022      -1.25335      -1.32691     -0.568740      -2.87676       3.12908     -0.545929     -0.355986       1.07688    -0.0830925     -0.375717      0.592005    -0.0997166       1.03653       1.41231       1.52540       1.63941       1.73357       1.71394       1.61227       1.49492       1.35449       1.31334       1.15067      0.928206      0.837244      0.688004      0.566989      0.440378      0.351493      0.270240
  32  10 2671.6855    2.4266  0.9752 12.3935  0.0007  0.0196   0.0423   0.0513    0.0647   0.0000   440.4492     -0.304358       17.7826      0.150586      -1.23428      0.993058      0.197341      -2.22736     -0.236176      0.793003      0.646485      0.264666     -0.188647      0.580456     -0.910376    -0.0196780      0.439492     -0.153657      0.945086       1.31413       1.39920       1.53486       1.53576       1.52962       1.47467       1.41701       1.23847       1.15669       1.02338      0.897483      0.773764      0.650570      0.513806      0.419829      0.331867      0.251282
  32  11 2833.7683    3.1378  0.8416 13.0920  0.0017  0.0188   0.0583   0.0465    0.0575   0.0000   440.8197       5.48498       19.4964       1.10092      -1.80721      -2.65446       1.58769   -0.00728955     -0.535397     0.0275657      0.954945      0.124972     -0.385721      -1.00265     -0.512003      0.166881      0.730218    -0.0238532      0.926156       1.27170       1.38936       1.36976       1.47417       1.39232       1.37840       1.35494       1.16699       1.13171      0.987207      0.833692      0.760594      0.655935      0.526458      0.438578      0.335920      0.247935
  32  12 2992.8117    3.7276  0.8382 13.3322 -0.0023  0.0192   0.0687   0.0442    0.0625   0.0000   438.7089       5.67691       15.7279      0.507972      -2.99660    -0.0933022      0.731162      -2.20613      -2.93346      -1.00456      0.974640      0.422891     -0.910769     -0.612216     0.0795222      0.224140    -0.0109358     -0.344991       1.12420       1.56492       1.74797       1.78349       1.63264       1.57799       1.43562       1.39421       1.35885       1.29945       1.23235       1.06295      0.922902      0.751534      0.598019      0.456344      0.349551      0.260045
  32  13 3148.9943    3.8640  1.1326 13.6004 -0.0022  0.0221   0.0664   0.0592    0.0684   0.0000   439.8462       5.30290       14.4536       2.31244     -0.944222     -0.929663      0.254329     -0.710569      0.898715      -2.00658     -0.520510     -0.173673       2.13603      -1.50262       1.08943     -0.160758     -0.180639     -0.234323       1.11258       1.47353       1.58562       1.68105       1.73780       1.75013       1.70682       1.58271       1.46058       1.30731       1.15099       1.00744      0.901697      0.719296      0.593672      0.463806      0.380115      0.289993
  32  14 3303.3951    3.3684  1.5581 13.3372  0.0009  0.0267   0.0508   0.0741    0.0610   0.0000   440.5474       5.01119       16.3644       1.40212      -2.84642     -0.537110      -3.27552      -3.12793      -1.52847     -0.251974       1.72729      -1.00674      -1.89092      0.496074     -0.421322      0.144260      0.377902     -0.174881       1.33165       1.76404       1.96872       2.10208       2.14336       2.09561       1.97612       1.92996       1.76363       1.64054       1.39387       1.26356       1.04803      0.884404      0.718366      0.586665      0.441459      0.358951
  32  15 3456.8372    2.7694  2.1875 12.8810  0.0005  0.0342   0.0360   0.0885    0.0450   0.0000   442.4878       7.13553       12.3271      -1.91495       3.87779      -6.94615      -7.42123      -3.43737       5.74468      0.233506     -0.913046     -0.217605    -0.0296756     -0.273621       1.95218       1.39283      0.647540      0.208687       1.57802       2.21233       2.44305       2.58497       2.65316       2.56117       2.47760       2.34877       2.16053       2.01199       1.76954       1.56434       1.28483       1.08883      0.896684      0.697489      0.556859      0.432549
  32  16 3609.4397    2.1988  3.5346 12.2411  0.0001  0.0430   0.0235   0.1166    0.0364   0.0000   441.5309       8.35591       11.2645       5.48488       4.03425     -0.693168      -2.32382      -2.48080     -0.864045     -0.315676       1.68949      -1.97997      -3.48569       1.44003       2.33841    -0.0442225     -0.181407     -0.296574       2.08870       2.76275       3.17548       3.24002       3.39889       3.36972       3.18505       3.04275       2.81134       2.49532       2.30023       1.94672       1.69755       1.42001       1.15213      0.939355      0.716798      0.554874
  32  17 3761.3439    1.7995  5.2746 11.7493 -0.0001  0.0565   0.0177   0.1586    0.0324   0.0000   438.2935       15.1394       13.5832       6.37292      -5.56380      -7.32475      -7.09696      -3.40182      -3.48390      -7.44045       4.59536       3.10340      -7.45532    -0.0532818      0.202903      -3.55718     -0.235795     -0.260716       2.69432       3.63827       4.06402       4.29980       4.43678       4.33205       4.24043       4.01313       3.69938       3.31256       2.97770       2.56390       2.17329       1.81563       1.47730       1.20525      0.928722      0.713813
  32  18 3912.5102    1.4192  6.7628 11.4406 -0.0029  0.0711   0.0149   0.2041    0.0303   0.0000   438.3620       12.5089       22.9542      -1.45275      -8.03087      -6.54109      -17.1541      -1.34412       5.74279      -8.49724       2.02155       5.97569     -0.637968      -4.73291       1.05545       1.96423      0.808616      -3.39122       3.40974       4.51559       5.16373       5.27391       5.59156       5.42830       5.30139       4.99178       4.70470       4.20857       3.74902       3.20381       2.71379       2.31778       1.87995       1.50943       1.19299      0.911835
  32  19 4063.0456    1.1129  8.4987 11.2835 -0.0016  0.0959   0.0137   0.2808    0.0281   0.0000   435.9059       18.1309       24.6867       5.85539      -14.5300      -3.80879       7.03322      -1.81393       4.12163      -4.81416      0.274943      -4.42930      -3.55850      -1.35771      -3.13969       2.06852     -0.748719      0.437123       4.40788       6.11885       6.66915       7.12283       7.33596       7.21050       7.14246       6.63468       6.12768       5.57056       4.96364       4.24469       3.64363       3.06904       2.50072       2.04850       1.53645       1.21064
  32  20 4213.4958    0.8197  9.6417 11.2814 -0.0091  0.1325   0.0158   0.4276    0.0277   0.0000   444.6097       13.4393       11.8109       1.38914      -14.7862       3.79121      -7.40995      -19.8140      -7.93194       9.00305      -2.92850      -14.3582      -2.65349       7.36746       2.21009      -6.72176     -0.810864      -1.23326       6.09288       8.15271       9.49267       9.68929       10.4529       9.92813       9.85474       9.21746       8.41110       7.61449       6.80196       5.90374       5.07151       4.24979       3.50337       2.78688       2.13580       1.62517
  32  21 4363.1502    0.6442 11.1952 11.1007  0.0117  0.1777   0.0180   0.6409    0.0305   0.0000   443.7174       21.0265       38.1363       20.2518      -20.8381       2.63121       7.78490      -18.9737       26.1954       4.61974      -10.7795      -12.2865     -0.265581      -7.22485     -0.180595       3.42491       4.64846       2.33875       8.27011       10.7962       12.6335       13.0601       13.4571       13.6344       13.0958       12.0395       11.5942       10.0580       9.36207       7.84426       6.80137       5.65146       4.72733       3.70205       2.90238       2.22387
  33   5 1823.8547    0.4246  0.3862  9.8585 -0.0051  0.0134   0.0116   0.0329    0.0346   0.0000   441.7688     -0.258111       20.5084      -1.17099      -2.77970      -1.21897      -2.16263      -1.15819     -0.222221    -0.0886317     -0.750652      0.855820     -0.682524      0.485595    -0.0874881    -0.0242075     -0.370872    -0.0421576      0.699817      0.872789      0.915286       1.01164       1.13215       1.20292       1.10805      0.957849      0.851992      0.790590      0.769272      0.699813      0.509709      0.411678      0.334048      0.292793      0.241903      0.192568
  33   6 2007.6125    0.6284  0.6041 10.1491 -0.0016  0.0163   0.0137   0.0389    0.0437   0.0000   439.7549      0.275617       20.8492       2.04547      -2.53020     -0.535762     -0.446641     -0.336986     -0.364866      -1.32225      -1.32741       1.37759      0.106241    -0.0890078     -0.354533     -0.481627      0.135433      0.202135      0.746157      0.981355       1.17213       1.18468       1.25718       1.22881       1.15903       1.13049       1.04869      0.940878      0.814830      0.744216      0.618153      0.528589      0.433363      0.352328      0.277351      0.216054
  33   7 2187.3700    0.9755  0.8039 10.5943 -0.0013  0.0179   0.0183   0.0452    0.0569   0.0000   440.4260     -0.252318       21.8018       2.63255      -1.44896      -2.42650       1.91807     -0.957178      -1.04556     -0.464726     -0.282971     -0.696246     -0.572678      0.835646     0.0821096     -0.198348    0.00860306     -0.321022      0.868039       1.19271       1.29393       1.35974       1.41729       1.36923       1.34107       1.26000       1.21250       1.12950      0.967480      0.828638      0.701494      0.588097      0.473972      0.409756      0.324239      0.247243
  33   8 2360.8384    1.3640  1.0271 11.1969 -0.0028  0.0213   0.0236   0.0541    0.0639   0.0000   441.4159       2.40703       19.1284      -2.00816      -1.35515      -1.02602      -1.43677      -2.24162      -2.60112     -0.371659      -1.06310     -0.208894     0.0452424     -0.682130      -1.78874     -0.605687    -0.0808763     0.0185481       1.05080       1.33201       1.46934       1.48166       1.67847       1.59878       1.58501       1.42463       1.27488       1.25658       1.11615      0.965075      0.842987      0.717757      0.564084      0.467822      0.383103      0.282215
  33   9 2529.2237    1.9197  0.9782 12.0021 -0.0009  0.0203   0.0336   0.0499    0.0592   0.0000   440.7488       2.29799       18.3620      -1.16721      0.683743      0.380547       1.07434      -3.07348     -0.875686      -1.68743      0.808268      0.648959     -0.484856     -0.222326     -0.784681      0.181934      0.333994    -0.0880194      0.939032       1.29988       1.35754       1.54284       1.56159       1.50092       1.46761       1.43862       1.32858       1.17548       1.03087      0.920299      0.784181      0.664750      0.523692      0.453341      0.345479      0.268519
  33  10 2695.0687    2.5262  0.9693 12.3916 -0.0034  0.0195   0.0437   0.0493    0.0664   0.0000   440.8700       5.59250       18.5728       1.34719      -1.39315      0.751008      0.702059      -2.08815    -0.0291631     -0.497461       1.14113      -2.24300      0.959216     -0.135333    -0.0465124     -0.629085     0.0914406     -0.201535      0.964068       1.35439       1.45244       1.63493       1.69789       1.63643       1.55563       1.47425       1.34758       1.22236       1.06182      0.913633      0.796279      0.661374      0.535370      0.454690      0.338893      0.258942
  33  11 2858.6395    3.1869  0.9384 12.9810 -0.0015  0.0196   0.0563   0.0497    0.0633   0.0000   442.5547       2.83141       19.0925     0.0453347      -2.15951      -1.49045       2.29694      -3.14065      0.669970      -1.33893      0.583633       1.00210      -1.35428     -0.246161      0.333019     -0.700862      0.265787      0.198157      0.866581       1.26102       1.28220       1.47633       1.46187       1.50396       1.41859       1.37485       1.21081       1.08855      0.991268      0.863326      0.754734      0.627908      0.496469      0.412107      0.314067      0.248992
  33  12 3018.8651    3.8866  0.9646 13.3154  0.0000  0.0192   0.0672   0.0499    0.0668   0.0000   440.2920       5.94156       15.1933     -0.721515     -0.878340      -1.95737      0.189468     -0.722294       1.41208     -0.392060     -0.578915      -1.11401       1.04819     -0.282283      -1.37375      0.264649      0.298063     -0.311364      0.897457       1.25881       1.37644       1.50604       1.59146       1.49080       1.47722       1.39881       1.28871       1.10602      0.998078      0.859745      0.748204      0.631416      0.513852      0.418235      0.326038      0.246575
  33  13 3176.1276    3.9261  1.1483 13.3606 -0.0019  0.0221   0.0642   0.0552    0.0741   0.0000   440.7401       4.69486       16.0421       3.04415     0.0607432      -4.02665     -0.125250      0.520900      -1.03494      -2.79839     -0.629690      -2.13910     -0.315517     -0.801701      0.322144     -0.463099     0.0783246      0.369268       1.04165       1.41479       1.51353       1.65705       1.67522       1.62786       1.61328       1.48467       1.44495       1.27099       1.18967      0.985114      0.884920      0.720523      0.595364      0.474518      0.375957      0.302807
  33  14 3331.4753    3.3930  1.6971 13.0867 -0.0013  0.0277   0.0478   0.0719    0.0627   0.0000   439.8444       5.36765       13.6128      -1.16373     -0.625968      -2.69385      0.725723      -2.60571     0.0468996      -1.03220       4.65574    -0.0722861      -1.72896      0.751943       1.08450     -0.861508      0.336562      0.278610       1.31474       1.75775       1.86574       1.99606       2.17531       2.11350       2.03418       1.91289       1.72941       1.63507       1.43610       1.27305       1.06736      0.905019      0.743258      0.617447      0.476817      0.368744
  33  15 3485.8419    2.6381  2.3081 12.8946 -0.0006  0.0347   0.0346   0.0923    0.0435   0.0000   441.0199       5.32972       8.03010     -0.421261       4.59582      -3.74646      -2.04714      -5.02049      -2.14747     -0.559281     0.0378667      -2.71067     -0.947389     -0.975477       1.37337     -0.105006      0.684116     0.0969888       1.61325       2.18469       2.45768       2.51026       2.73934       2.65186       2.58346       2.44391       2.20312       2.03240       1.79200       1.59437       1.36402       1.15753      0.931416      0.758232      0.598417      0.476300
  33  16 3639.2528    2.1066  3.7912 12.2101 -0.0024  0.0451   0.0220   0.1233    0.0329   0.0000   439.2366       7.11703       12.7147       5.94633      -1.37351      -2.62819    0.00348283      0.738366     -0.473503      -3.88911       1.28951      -3.17647      0.401716      -3.58029     -0.334842       1.20366       1.16806      0.511417       2.07655       2.84393       3.17782       3.31556       3.44927       3.48720       3.30304       3.09506       2.87747       2.58879       2.40938       2.05351       1.76688       1.52635       1.22725       1.00907      0.774325      0.602045
  33  17 3791.9398    1.6776  5.2171 11.7354 -0.0009  0.0576   0.0170   0.1608    0.0315   0.0000   437.9061       4.17308       10.6267      -1.15421       2.02806      -3.15182      0.115764      -3.57076       2.62373      -7.31359      -1.88251     -0.550704      0.940864     -0.331199      -1.17932      -2.97370     -0.754995     -0.119511       2.64368       3.48309       4.07545       4.14430       4.46815       4.37274       4.21979       3.99537       3.69374       3.30160       2.98289       2.60247       2.18832       1.87068       1.54513       1.23292      0.969671      0.760966
  33  18 3943.6012    1.3826  7.3044 11.3407 -0.0025  0.0743   0.0139   0.2112    0.0287   0.0000   441.2090       12.2284       11.3258       7.73341       6.28928      -10.1941      -7.25734       1.43206      -1.14336      -4.28121       1.00334       4.39829       4.17610    -0.0480992       4.11218       1.52618     -0.327659      -1.19940       3.45842       4.65823       5.25991       5.54926       5.84004       5.76404       5.58309       5.26437       4.86723       4.37718       3.89114       3.33615       2.92363       2.43399       2.00010       1.61275       1.25838      0.991819
  33  19 4094.9157    1.0694  8.7843 11.2158 -0.0046  0.0957   0.0132   0.2912    0.0272   0.0000   430.9956       7.08019       24.2826      -4.34141      -14.9338      -13.2568      -2.21464       3.31068      -3.71460      -17.3845     -0.591816    -0.0547567      -15.2530       10.8663       3.54987       2.30252       1.67064       1.69293       4.43999       5.92815       6.81243       7.07053       7.41079       7.42849       6.97974       6.74878       6.13442       5.71561       5.00102       4.34495       3.71887       3.16816       2.59037       2.13919       1.63473       1.27040
  33  20 4246.0669    0.7582  9.9502 11.2526  0.0043  0.1453   0.0181   0.5126    0.0306   0.0000   436.6021       19.2464       20.8641      -7.43404      -2.47582       9.56833       4.81607      -12.4564     -0.488736       7.28965       14.4153       2.86886      0.698278      -1.57887      -2.23399     0.0708015      0.943055      -3.44270       6.49644       8.50778       10.1146       10.3465       10.9454       10.7348       10.4460       9.89366       9.20226       8.30276       7.45204       6.43528       5.57623       4.69910       3.87292       3.17089       2.38272       1.90231
  33  21 4396.7278    0.6060 10.8612 11.1015 -0.0092  0.1911   0.0167   0.6372    0.0258   0.0000   445.0967      -22.1315     -0.895304       38.6688       8.77143      0.543625       25.8501      -13.6408      -4.89715      -12.2332      -7.72755      -1.75229       8.49868       1.96400       1.40585     -0.556738      -5.56673      0.820588       8.24413       11.2044       13.1604       13.3476       14.4733       13.9925       13.5470       12.8581       11.8230       10.8644       9.55924       8.44221       7.17704       6.05355       5.01416       4.01387       3.06017       2.41091
  34   4 1649.7391    0.2600  0.2501  9.7784 -0.0226  0.0137   0.0099   0.0282    0.0271   0.0000   440.8123     -0.347785       21.0994       1.22325      -4.11189     -0.569552       1.95378       2.25516      0.251583      0.202116      0.390469      -1.12978     -0.699260      0.680579      0.111794     -0.323635      0.133361     -0.182104      0.602429      0.790641      0.986498      0.908272       1.07967      0.966393      0.948171       1.01349      0.926388      0.764114      0.699406      0.716622      0.461710      0.475842      0.377247      0.335100      0.229303      0.177153
  34   5 1841.2243    0.4562  0.4377  9.9801 -0.0029  0.0142   0.0118   0.0350    0.0351   0.0000   440.9374      0.444328       20.5989      -1.84210      -1.28743    -0.0569237      -1.53990     -0.204669      0.771919    -0.0141642     -0.189331      0.304293     -0.335694      0.121822     0.0427232      0.333818     -0.713169     -0.278745      0.681361      0.910699       1.04402       1.09976       1.11438       1.08793       1.09336      0.935070      0.923359      0.841235      0.776650      0.668947      0.611202      0.523707      0.416707      0.335859      0.281179      0.208641
  34   6 2026.3481    0.6926  0.5792 10.2467 -0.0030  0.0156   0.0150   0.0365    0.0440   0.0000   439.3530    -0.0824962       21.3929       1.53416      -2.06669      -1.47553      0.748671      0.138173     -0.254236     -0.409409      0.759447     0.0517502      0.816907      0.274060      0.239824      0.511722     -0.411935    -0.0974824      0.726370      0.992683       1.08055       1.21555       1.27203       1.22110       1.18923       1.12104       1.04221      0.998872      0.822224      0.697147      0.604404      0.487838      0.413866      0.338872      0.275905      0.217364
  34   7 2207.0545    0.9884  0.8179 10.7389 -0.0042  0.0180   0.0187   0.0455    0.0552   0.0000   442.7846       2.30301       17.4615      0.338352      -1.96942    -0.0906655      0.994171      0.528905      -3.29546      -2.16305     -0.740662     0.0571733      -1.18259     -0.818184     -0.143221     -0.112702     -0.339291    -0.0413209      0.823203       1.09938       1.17037       1.29544       1.34265       1.32479       1.27738       1.27152       1.14715       1.06765      0.942584      0.787846      0.693048      0.586925      0.461044      0.393439      0.319047      0.259923
  34   8 2381.2873    1.4382  1.0536 11.2619 -0.0003  0.0209   0.0241   0.0534    0.0677   0.0000   441.8021      0.808466       16.8485      0.783327     -0.955763      -1.90362      0.704265      -1.29218      0.462520     -0.112981     -0.189643     0.0892487     -0.438935      0.749655      0.205952     -0.132130     -0.154490      0.528610      0.990141       1.34391       1.51727       1.63832       1.70744       1.67001       1.65319       1.52046       1.42949       1.26085       1.09491      0.972300      0.812647      0.707969      0.581076      0.465825      0.353477      0.285549
  34   9 2550.6995    2.0034  1.1228 11.9823 -0.0022  0.0209   0.0331   0.0581    0.0652   0.0000   440.7167      0.847362       20.2939     -0.480347      -3.84081     -0.570610       2.25645       2.03465     -0.302593      -1.89324      0.432808     -0.880801      0.509111      0.208533     -0.392835      0.205421      0.116667    -0.0833265      0.990767       1.36611       1.54832       1.64629       1.70137       1.67313       1.66134       1.53927       1.44651       1.27437       1.16138      0.980141      0.836621      0.698409      0.559815      0.479486      0.369958      0.290248
  34  10 2717.9969    2.6039  1.0084 12.6960 -0.0016  0.0210   0.0452   0.0498    0.0615   0.0000   442.3655       2.14916       18.4176       1.00016      -2.78974      -1.19436      -3.53241      -2.03623      -1.82063     -0.892809      -1.42365      0.612802      0.278853     -0.150105    -0.0965483      0.313554      0.537947     -0.217434      0.960909       1.31305       1.49346       1.57610       1.69808       1.63563       1.57447       1.47369       1.41518       1.20116       1.10010      0.973543      0.805616      0.709958      0.582902      0.480302      0.376674      0.288191
  34  11 2882.9965    3.3100  0.9437 13.1557 -0.0029  0.0195   0.0570   0.0493    0.0607   0.0000   442.4607       1.50288       16.6051       1.12996      -3.07856     -0.855053      0.454121      -1.56669      -2.56351      0.696636     -0.747435       1.00172     -0.575639      0.829596      0.869486      0.107492      0.126467      0.199651      0.896154       1.26380       1.34000       1.42842       1.51463       1.44391       1.48485       1.36157       1.31456       1.17260       1.05315      0.854402      0.752652      0.645950      0.532433      0.432113      0.352381      0.277100
  34  12 3044.5339    3.9408  0.9055 13.5379 -0.0010  0.0186   0.0695   0.0470    0.0623   0.0000   440.6408       3.49426       15.7591      0.887124      -2.25073      -1.89567     -0.616726      -4.10479      -1.81006       1.34184     -0.297041     -0.667743      0.150130     -0.719916     -0.355774      0.428099     0.0114974    -0.0936391      0.887330       1.22822       1.31227       1.37977       1.41848       1.40611       1.35849       1.29725       1.21195       1.13355       1.01159      0.873460      0.771621      0.658408      0.523715      0.453026      0.334814      0.272662
  34  13 3202.8867    3.8466  1.2907 13.4065 -0.0026  0.0233   0.0592   0.0607    0.0638   0.0000   438.8393       4.94660       12.9099      -1.78939      -2.96269     0.0266264      -1.06094       1.20187      0.252654       1.52676      -3.21626      -1.21443       1.12148     -0.148039      0.250860     -0.179030      0.274176      0.450413       1.04851       1.42953       1.55267       1.65937       1.73327       1.68811       1.70144       1.60099       1.47139       1.30759       1.20590       1.04270      0.890814      0.749158      0.633347      0.521663      0.402644      0.318493
  34  14 3359.2851    3.2517  1.8077 13.0945 -0.0022  0.0282   0.0440   0.0729    0.0554   0.0000   440.7853       7.65992       13.5096       3.16783     -0.873759      -3.06259     -0.946845      -1.72906      -1.68919      -2.17320       3.04718     -0.884792     -0.498617      0.603903      -1.37045      0.461929      0.119491     -0.517037       1.29724       1.77847       1.92656       2.05073       2.14434       2.12355       2.07515       2.00395       1.86209       1.67086       1.50263       1.28797       1.08093      0.944658      0.768491      0.625699      0.507907      0.404191
  34  15 3514.5120    2.5660  2.5805 12.6891 -0.0014  0.0342   0.0300   0.0963    0.0412   0.0000   443.3687       4.82249       13.5834      -2.34157       4.18711     -0.811560       2.83643       1.51527      0.935432      -4.72948      0.223839      0.347083     -0.490477      -2.18675      0.491333     -0.627298      0.476528      0.689845       1.55183       2.01183       2.34642       2.48839       2.57907       2.47201       2.46483       2.33403       2.14537       1.96339       1.76436       1.55789       1.35455       1.12354      0.944858      0.766854      0.608449      0.491098
  34  16 3668.8517    1.9455  4.3978 12.0988 -0.0015  0.0495   0.0198   0.1368    0.0307   0.0000   444.6231       9.22087       7.60744      -3.98121       2.91133     -0.998070      -11.2137      -1.83996       3.80838       3.97427      -2.47285      -1.84387       4.00830      -4.19401      -1.48722       1.27813     -0.670644       1.15208       2.22882       2.97882       3.35585       3.51879       3.72840       3.67749       3.65788       3.40468       3.13029       2.82731       2.57082       2.26377       1.96609       1.61784       1.37994       1.09895      0.864306      0.699757
  34  17 3822.0220    1.6394  5.8073 11.6267 -0.0010  0.0595   0.0154   0.1648    0.0299   0.0000   432.9026       14.7892       19.3471       1.81404      -4.31209      -4.53871       6.61561      0.671711      -1.77361     -0.674213     0.0397728      0.975918       1.03193      -2.48234     -0.270070      0.152626     -0.666861      0.831364       2.70553       3.59845       4.13170       4.31064       4.57220       4.52845       4.30731       4.23192       3.83786       3.46736       3.12126       2.73290       2.31889       2.00065       1.61839       1.34341       1.04564      0.837683
  34  18 3974.5413    1.2766  7.1380 11.4408  0.0006  0.0748   0.0137   0.2220    0.0270   0.0000   435.0996       14.8968       18.8985       6.98203      -2.41545      0.880687       4.15148      -4.14079      -6.49793      -1.01523     0.0372222     -0.554420       1.75737       1.83041      -1.50635      -2.26864     -0.661469     -0.596524       3.38662       4.40731       5.10358       5.35709       5.58464       5.56603       5.37232       5.13430       4.77961       4.29321       3.89288       3.39645       2.94746       2.47682       2.05801       1.69165       1.32351       1.04883
  34  19 4126.5691    1.0359  9.4524 11.2382  0.0043  0.1037   0.0133   0.3155    0.0265   0.0000   438.8737       12.3328       18.4010       4.47361       10.5132      -6.76616       8.50229      -8.92001       2.79352      -11.7029       2.29512      -1.45863      -4.33810      0.732035     -0.950903      -1.21885      -3.48892     0.0501553       4.57480       6.16881       7.06826       7.40139       7.75482       7.72802       7.44350       7.13123       6.61329       6.06118       5.25691       4.75552       4.02498       3.42761       2.83069       2.32826       1.80691       1.42745
  35   4 1665.9448    0.2997  0.2408  9.7638 -0.0042  0.0108   0.0104   0.0254    0.0268   0.0000   441.2258     -0.551226       20.5590     -0.290337      -3.39931      -1.47734       1.10384    -0.0622418      0.284885    -0.0199488     -0.108222       1.03607    -0.0351410     -0.320355     0.0337889      0.690796     0.0173796     0.0424365      0.432849      0.662856      0.679573      0.746499      0.757012      0.715685      0.766253      0.697078      0.660456      0.602769      0.529821      0.509023      0.390400      0.356335      0.289475      0.232542      0.185902      0.147714
  35   5 1858.4280    0.4731  0.3925 10.0085 -0.0037  0.0132   0.0126   0.0297    0.0339   0.0000   440.9004      0.190000       19.5303      0.365158      -3.20415      0.479023      0.350343      0.525387       1.36475      0.869710      -1.21344       1.03172      0.328344      -1.16008     -0.371477      0.161432     -0.329159     -0.220342      0.593103      0.870906      0.877602      0.981520      0.973984       1.01989      0.975959      0.963456      0.907309      0.849583      0.735736      0.618766      0.480123      0.431931      0.369362      0.305818      0.240825      0.198224
  35   6 2044.8279    0.6853  0.6868 10.3361 -0.0013  0.0177   0.0139   0.0420    0.0447   0.0000   439.8116      0.731687       21.6686      -1.66577      -1.90027       1.49715       1.04159      -2.56161     -0.760220     -0.724649      0.484072     -0.928522      0.336159      0.125901     0.0122118      0.134365     -0.149801     -0.335901      0.776848       1.05530       1.11210       1.30832       1.35277       1.29865       1.21363       1.20476       1.15784       1.02768      0.919296      0.807672      0.659849      0.569226      0.468710      0.382760      0.317737      0.265514
  35   7 2226.4272    1.0611  0.8325 10.8016  0.0005  0.0176   0.0195   0.0471    0.0549   0.0000   441.2422       1.64594       19.7862      0.424005      -2.32308      -1.73874      0.333981      0.261221      0.663000       1.02875     0.0314785    -0.0608691      0.488711     -0.536833      -1.71824     -0.139483      0.558746     -0.399069      0.791142       1.07033       1.17419       1.23606       1.35052       1.26820       1.23798       1.18991       1.07183       1.01314      0.909381      0.818403      0.703162      0.607953      0.507855      0.415349      0.333747      0.250939
  35   8 2401.3273    1.4498  1.0363 11.5488  0.0037  0.0222   0.0246   0.0529    0.0584   0.0000   439.5659      0.824618       20.2951      0.404709      -2.39437      -2.60883      -2.57687      0.591770      -1.85977     -0.709663       2.30632      -1.05558      -1.41069     -0.478695      0.948324      0.220158     -0.205661      0.753935      0.934193       1.29471       1.45203       1.51835       1.60824       1.60040       1.44990       1.52102       1.33872       1.27086       1.12144      0.956273      0.848683      0.741919      0.591258      0.504609      0.387149      0.312616
  35   9 2571.8912    1.9970  1.0626 12.0456 -0.0005  0.0208   0.0330   0.0528    0.0628   0.0000   440.2476       2.67854       18.3547     -0.801514     -0.207914      -1.05369       2.13038     -0.968117      -3.80686      0.100617       1.45149      0.645271      -1.60522      -2.20894     -0.374440      0.662365     -0.149562      0.266029      0.917729       1.21605       1.43410       1.44346       1.53301       1.52290       1.49216       1.44865       1.29645       1.20628       1.08680      0.935985      0.838913      0.673801      0.605710      0.457216      0.386446      0.307627
  35  10 2740.5903    2.6917  0.9963 12.5909 -0.0019  0.0205   0.0447   0.0478    0.0668   0.0000   441.0467       2.28344       18.7597       1.48139      -4.31528       1.04174       1.80265     -0.986882       2.39669     -0.548158     -0.618603      -1.33752     -0.527662     -0.855347     -0.487853      0.256256      0.274337     -0.144175      0.914781       1.23572       1.33652       1.43528       1.47372       1.47950       1.52064       1.39798       1.27120       1.17651       1.00262      0.932865      0.796087      0.688798      0.565139      0.453299      0.369874      0.280059
  35  11 2906.9003    3.5724  0.9213 13.1373 -0.0019  0.0178   0.0618   0.0470    0.0632   0.0000   440.5516       3.19690       20.5480     -0.187673      0.396665      -1.34826       1.29398      -4.12927       1.31503      -1.39309      0.763471     -0.336932      -1.40873      0.134223      0.644794      0.334836      0.409440     -0.435479      0.798436       1.11869       1.19970       1.31968       1.39012       1.34389       1.29960       1.23070       1.17446       1.06068      0.951598      0.826138      0.704254      0.601929      0.486601      0.414995      0.337280      0.258016
  35  12 3069.7046    3.9808  0.9931 13.6244 -0.0037  0.0192   0.0679   0.0521    0.0606   0.0000   439.0785       5.99286       16.5343     -0.314590      -1.03845      -1.94438       2.16374      -1.58510       1.05322      -1.57322      0.508678     -0.324902    -0.0924433      -1.23623      0.460064     -0.196352      0.318934     -0.213963      0.854241       1.16037       1.24847       1.34055       1.40277       1.39568       1.37749       1.26519       1.21776       1.11663      0.980268      0.885660      0.750211      0.653005      0.528080      0.449567      0.346466      0.278370
  35  13 3229.2280    3.6352  1.3471 13.4481 -0.0020  0.0243   0.0547   0.0623    0.0555   0.0000   440.2161       7.59004       17.8215     -0.160246      -2.33521     -0.856932      0.576768      -2.16914      -2.92968     -0.874640       1.44161     -0.194260     -0.408442      -1.44826      0.849906    -0.0360958      0.501970      0.169629       1.06258       1.47208       1.57054       1.71816       1.77230       1.72665       1.72430       1.62968       1.46470       1.43030       1.22263       1.10966      0.951487      0.831553      0.674962      0.547439      0.442263      0.354785
  35  14 3386.7807    3.1143  1.8906 13.0479  0.0014  0.0287   0.0411   0.0766    0.0489   0.0000   440.4392       7.48789       10.6312      0.348584      -1.16441      -2.96439      -5.06862     -0.118559       1.10384       1.14768    -0.0975717      0.223096      -2.43941     -0.377209     -0.534596     -0.561144      0.136917     0.0649411       1.25156       1.73998       1.89557       2.08245       2.13354       2.16147       2.09717       1.99143       1.86568       1.68050       1.46710       1.35904       1.10181      0.954935      0.778748      0.649849      0.508722      0.423445
  35  15 3542.8019    2.4190  3.0145 12.4865  0.0005  0.0371   0.0263   0.1039    0.0388   0.0000   442.1740       6.41339       8.42313      0.529418       1.49643       1.46374      -8.46686       2.24228       7.39446      -4.27914      -2.72156       1.25337     -0.402320      -1.14658       1.04838      0.447068      0.865417     -0.494864       1.62250       2.20099       2.44675       2.56479       2.74987       2.72721       2.60003       2.56453       2.33247       2.16750       1.86349       1.69698       1.47161       1.24630       1.04113      0.845100      0.685299      0.543923
  35  16 3697.9151    1.9512  4.7228 11.9180 -0.0003  0.0498   0.0182   0.1373    0.0308   0.0000   438.8219       4.25862       21.4477      -4.55766     0.0874457      -9.48367       1.10811      -1.74775       2.66271      -3.22742      -5.32935      -1.27408       2.33322     0.0895446      -1.27459       2.29399     -0.683781     0.0964457       2.17257       2.96985       3.34372       3.54321       3.72022       3.69124       3.54119       3.40372       3.12886       2.87969       2.63662       2.25901       1.97453       1.71533       1.37578       1.19188      0.919918      0.724093
  35  17 3851.8997    1.5472  6.4568 11.5986 -0.0007  0.0642   0.0148   0.1857    0.0280   0.0000   438.9645       11.4369       18.0801       9.36702       1.48335       2.09090      -5.13450      -3.35860       2.32488      -6.64605       3.65683      -2.61830       1.14472       2.58263       3.21170       1.61290      0.734256     -0.238824       2.76994       3.70364       4.24101       4.48791       4.69740       4.63899       4.58708       4.36153       4.00142       3.70367       3.29494       2.89023       2.50145       2.18400       1.81472       1.50170       1.16258      0.929094
  35  18 4005.2259    1.2037  7.7360 11.4368 -0.0036  0.0830   0.0139   0.2444    0.0265   0.0000   431.1390       16.7247       27.8803       7.02701      -7.45293       1.11530     -0.909437      -12.0369       6.94432       4.75444       1.40053       4.67543      -8.27851       2.20907       1.91316       1.41505      -1.70827     -0.332704       3.61383       4.82610       5.56785       5.82796       6.16821       6.06094       5.86293       5.68476       5.24891       4.70842       4.35151       3.79799       3.27623       2.81205       2.34436       1.92718       1.50326       1.20424
  35  19 4158.1043    0.9371  9.0635 11.2865 -0.0009  0.1115   0.0144   0.3420    0.0275   0.0000   436.6709       8.59100       15.5908      -3.73325      -30.3383       5.95362       9.26065       5.02465      -10.4374      -13.1588      0.604843     -0.825718       14.6928      0.541123     -0.763875      -2.30768     -0.440325      -1.04850       4.64098       6.34630       7.27346       7.69989       7.90005       8.11648       7.59868       7.46351       6.83028       6.33988       5.61634       5.01707       4.30706       3.69723       3.07759       2.54064       1.96610       1.57184
  35  20 4309.6093    0.6309  9.2206 11.2915 -0.0087  0.1563   0.0209   0.6206    0.0318   0.0000   438.7462       2.70151       25.9905       29.1960      -23.0947      -12.7050       3.24250       11.3626       12.1708   -0.00683117      -4.44627      -6.19962      -9.38769       10.1332       3.05461      -7.43055     -0.481053      0.327135       6.54293       8.79939       10.3009       10.5765       11.1834       11.2103       10.6945       10.4897       9.54949       8.79180       8.00347       6.98601       6.04571       5.19918       4.31315       3.58382       2.77823       2.23505
  36   4 1681.8783    0.2893  0.2952  9.8292 -0.0016  0.0127   0.0090   0.0294    0.0267   0.0000   440.7260     -0.917457       20.4731       2.08522      -3.70519     -0.397211      0.846664      -1.56545      0.746971     0.0230421     0.0277614      0.216620      0.675926     -0.334076    -0.0665120      0.213729     -0.322577     -0.265626      0.532163      0.703869      0.803227      0.899560      0.976129      0.916626      0.900576      0.824428      0.858881      0.754358      0.644274      0.580286      0.474078      0.403110      0.353275      0.310784      0.213556      0.181803
  36   5 1875.4192    0.4765  0.4962  9.9390 -0.0027  0.0161   0.0112   0.0373    0.0366   0.0000   439.4861     -0.893094       20.3764      0.224707      -3.52165       1.61088     -0.403722      0.280065     -0.404387     -0.823706      0.116137     -0.994790      -1.25459      0.181737      0.742387      0.412842     -0.101455     0.0309798      0.859505       1.26778       1.55765       1.75396       1.93862       1.94386       1.86230       1.77042       1.60070       1.36965       1.15913      0.926902      0.796502      0.607770      0.465749      0.365753      0.279958      0.235970
  36   6 2063.1038    0.7455  0.6242 10.4196 -0.0021  0.0149   0.0154   0.0388    0.0432   0.0000   440.9390     -0.796382       19.5719       2.15504     -0.691589      0.759920     0.0416000      -1.16495      -1.74521       1.15907      0.590994     -0.226594     -0.807589    -0.0121996     -0.300388      0.469146     -0.230249    -0.0505853      0.661240      0.876088      0.980664       1.02989       1.05859       1.06417       1.07437       1.03947      0.974195      0.887289      0.770562      0.669603      0.587623      0.500625      0.402221      0.345481      0.285994      0.238766
  36   7 2245.5440    1.0934  0.8454 10.7729 -0.0012  0.0177   0.0193   0.0431    0.0562   0.0000   440.3056      -2.29489       20.2796       1.09932      -4.34619      -1.40596      -1.44531     -0.432675       1.52424     -0.731975      0.300095     0.0700069       1.16430       1.05624      0.476231    -0.0685929      0.540991      0.633541      0.849840       1.15430       1.28463       1.31469       1.34878       1.32434       1.27793       1.26749       1.16335       1.10414      0.968902      0.887024      0.771831      0.683517      0.558715      0.466331      0.370012      0.298103
  36   8 2421.1276    1.5515  1.1084 11.4563 -0.0012  0.0210   0.0250   0.0555    0.0652   0.0000   440.3074       1.23374       21.6368      0.151195      -2.57734       2.86528       1.89053      -2.50464    -0.0572908       2.27549      0.285080      -1.80337      0.278408     -0.557050      0.753494      0.208011      0.632516      0.319523      0.881417       1.17382       1.30745       1.41269       1.52157       1.46952       1.45917       1.34938       1.33070       1.16135       1.05343      0.931041      0.812761      0.700451      0.578554      0.481200      0.375484      0.306266
  36   9 2592.7376    2.0804  1.0648 12.2578  0.0006  0.0211   0.0346   0.0529    0.0603   0.0000   439.6973       2.27248       19.2511      0.115466      -1.19464     0.0215701     -0.862905      -1.26410     -0.283567     -0.736589      -1.15461     -0.301617     -0.478388      0.586057      0.673086     -0.473151      0.659230      0.130835      0.923988       1.28030       1.38159       1.52989       1.54937       1.55150       1.53944       1.46867       1.35748       1.25028       1.12221      0.962815      0.823216      0.705836      0.588117      0.481632      0.395956      0.320864
  36  10 2762.7757    2.8763  0.9731 12.7860 -0.0005  0.0194   0.0474   0.0469    0.0614   0.0000   439.0402       1.99929       19.8671       1.07768      -1.86225      -3.13762     -0.536547       1.70562      -1.20597      -1.88722       1.30161      -1.62655     -0.810818      0.253335     -0.388467     -0.447765     -0.437963     -0.342328      0.822742       1.14316       1.22423       1.33828       1.36363       1.36992       1.34822       1.29022       1.24835       1.08360       1.00305      0.879188      0.748895      0.638971      0.548153      0.457692      0.376701      0.291658
  36  11 2930.3308    3.6125  1.0013 13.1982 -0.0018  0.0194   0.0589   0.0473    0.0667   0.0000   440.2122       4.63803       17.8273     -0.420304      -4.86859      0.112389      0.938215      -1.24916     -0.127575      0.492483       2.37726     -0.633766      -1.13725      0.430338      0.994490      0.608248     -0.455794     -0.381406      0.877434       1.21560       1.32938       1.42912       1.47748       1.45089       1.46231       1.37694       1.28272       1.18576       1.04783      0.954385      0.794075      0.668497      0.543873      0.461073      0.372609      0.305606
  36  12 3094.3611    4.0570  1.0130 13.6601 -0.0005  0.0190   0.0678   0.0537    0.0600   0.0000   441.5045       3.22777       18.9744       1.07614      -2.03779      -1.13335      0.542807     -0.515893      0.598475       1.00740     -0.925448      -1.63851      -1.27893     -0.726357      0.354303      0.245141     -0.410385     -0.561675      0.835966       1.16795       1.27426       1.36830       1.42474       1.36708       1.38671       1.31900       1.26051       1.13925       1.02576      0.885838      0.748181      0.638706      0.557272      0.452625      0.363234      0.299828
  36  13 3255.1754    3.6571  1.4431 13.3904 -0.0065  0.0250   0.0540   0.0649    0.0578   0.0000   439.4861       5.64702       16.7977       3.71260      0.415103      0.590743       1.85065      -2.43821      -1.89449      -4.48678      0.934114     -0.949664      -1.39741      -3.48826     -0.568910    -0.0281705    -0.0102826     -0.911948       1.03926       1.42742       1.63287       1.63495       1.80793       1.70302       1.69693       1.63551       1.55591       1.38622       1.27691       1.09730      0.978601      0.838728      0.689691      0.569257      0.463035      0.376242
  36  14 3413.7357    3.0042  2.1102 12.9066 -0.0028  0.0302   0.0370   0.0786    0.0441   0.0000   441.9226       8.65043       10.1635       2.67032       2.30620      -2.87679      0.556871      -3.07893       2.49388      -2.77010       1.04651      -1.26223      0.332047      0.194931       2.10602     -0.232555      0.252576     -0.586256       1.25049       1.71675       1.86501       2.05743       2.16520       2.06751       2.11636       1.98857       1.82122       1.69185       1.53769       1.36098       1.17105      0.998767      0.846307      0.708035      0.550611      0.449833
  36  15 3570.8654    2.2954  3.4217 12.4563 -0.0020  0.0405   0.0245   0.1122    0.0352   0.0000   441.6818       8.46723       17.4315       5.78110       3.64906      -5.84256      -8.31082      -4.35892      -1.13692     -0.276195       3.10375      -3.68886      -1.89674      0.108294     -0.395840       1.47321   -0.00124979     -0.214989       1.69822       2.31259       2.63311       2.75093       2.92862       2.89068       2.86938       2.70336       2.55021       2.30505       2.08177       1.82277       1.59557       1.38140       1.16194      0.959790      0.753693      0.596912
  36  16 3726.7720    1.8851  4.8770 11.8219 -0.0013  0.0505   0.0175   0.1384    0.0317   0.0000   434.9552       7.94836       22.1320      -11.4695      -1.38320       2.08223      -3.68017      -9.36559      0.204252       1.57723      0.423193     -0.629913      -3.31961       2.46144       2.10894      0.273449     -0.562791     -0.288415       2.12349       2.89345       3.22572       3.39035       3.62794       3.62158       3.51499       3.38841       3.16208       2.86442       2.57938       2.25519       1.98932       1.73214       1.43129       1.18980      0.930764      0.760346
  36  17 3881.5560    1.4614  6.5650 11.6486 -0.0006  0.0676   0.0148   0.1935    0.0269   0.0000   436.4843       6.73624       16.4500       6.86838       2.61801      -12.7505       3.82755       3.59591      -7.34074      -2.24910     -0.209782       2.73461      0.266576      -2.34765      -2.96037       1.93078       2.08468       1.12974       2.82737       3.83310       4.31062       4.49899       4.76621       4.83437       4.68918       4.39423       4.22040       3.81489       3.44550       3.07340       2.63417       2.30562       1.91268       1.59073       1.26104       1.02832
  36  18 4035.6416    1.1189  8.0160 11.4644  0.0015  0.0912   0.0142   0.2671    0.0260   0.0000   436.2772       14.2607       20.9988      -6.14085       1.27298      -4.15470       7.80230      -7.27893      -6.09258      -9.94132       8.63394      -1.62539       3.57689      -6.50908       6.27203      0.147744      -1.84201      0.221077       3.69310       5.13577       5.81363       6.19889       6.45592       6.39689       6.17210       6.04975       5.56951       5.16884       4.67128       4.12123       3.57507       3.08878       2.59515       2.11283       1.69038       1.35118
  36  19 4188.6855    0.8646  9.5588 11.3280  0.0015  0.1233   0.0157   0.4073    0.0277   0.0000   439.3558       22.7913       31.4954      -6.29656      -8.94580      -9.67337       9.44931      -14.6253      -3.10775       4.76321       3.99432      -4.73053      -6.87412     -0.796671       3.03606     -0.635530       2.71703      0.297129       5.02070       6.72349       7.87655       8.05898       8.60580       8.67244       8.34928       8.03668       7.55364       6.84325       6.25280       5.48269       4.76479       4.19255       3.44320       2.85815       2.25673       1.79616
  36  20 4341.2864    0.6118  9.9751 11.2850  0.0382  0.1778   0.0262   0.8293    0.0339   0.0000   442.9513       13.8552       1.62418      -32.6492       1.25517      -1.47727      -3.81996       26.6661       10.8693       10.1305       5.03087      -4.98953       4.01531      -14.6949      -11.5392      0.854607      -4.28399      -2.37762       7.01084       9.62090       11.0682       11.7402       12.2906       12.4332       11.8392       11.6243       10.6569       9.84755       8.73674       7.83835       6.91454       5.86103       4.96834       4.08881       3.13548       2.53991
  37   4 1697.5828    0.3109  0.2931  9.8129 -0.0007  0.0141   0.0096   0.0269    0.0270   0.0000   441.5833     -0.618157       20.1360    -0.0147968      -4.33333     -0.563349     -0.649233      0.587192     -0.192630     -0.278213      -1.05184      0.746021     -0.148569     -0.393320      0.130736      0.279371     0.0356596     -0.123529      0.625995      0.845940      0.965429       1.06031      0.993459      0.876385      0.896380      0.826798      0.746679      0.783307      0.724974      0.693514      0.632898      0.531563      0.429424      0.330583      0.293722      0.246590
  37   5 1892.2082    0.5220  0.4337 10.0675 -0.0009  0.0130   0.0124   0.0311    0.0339   0.0000   439.9357     -0.348851       21.6406     -0.445702      -2.33206       1.16027      0.427865      0.894715     -0.113964     -0.866840      0.134282       1.02048     -0.261646     -0.241289     -0.363038    0.00432036    -0.0756654     -0.126544      0.529837      0.734558      0.822303      0.884556      0.930154      0.922540      0.908181      0.884222      0.780850      0.713262      0.664540      0.576893      0.507617      0.437815      0.362704      0.301231      0.236826      0.181550
  37   6 2081.1147    0.7914  0.7386 10.3104  0.0026  0.0167   0.0147   0.0413    0.0477   0.0000   440.9867       1.45096       20.5919     -0.573045      -2.50503      -1.07409     0.0388474     -0.936611      -1.14126      0.299083       1.00715      -1.48535     0.0476381      0.468709      0.210582     -0.240608      0.775900    -0.0702709      0.712129      0.992495       1.10077       1.20567       1.26205       1.20672       1.20076       1.16561       1.10050       1.01822      0.892820      0.759852      0.671114      0.564640      0.462199      0.374125      0.321330      0.267742
  37   7 2264.3826    1.1086  0.9202 10.9696 -0.0027  0.0189   0.0195   0.0482    0.0570   0.0000   443.4797      0.900783       21.3780      -1.57584     -0.437756      -1.09235       4.20390      -1.84405    -0.0624768      -2.30970      0.910965      0.763079      0.742335      0.724163      0.546764     -0.223974     0.0775857      0.256369      0.827965       1.13716       1.23054       1.39812       1.45185       1.45405       1.44722       1.37131       1.25421       1.14828       1.04487      0.897290      0.758348      0.654964      0.535733      0.457015      0.357903      0.299128
  37   8 2440.6855    1.6152  1.0077 11.7143 -0.0048  0.0195   0.0269   0.0515    0.0562   0.0000   439.9684       2.05315       18.4159       1.67246      0.184238     -0.595995       2.07831      -2.01364      -2.17369      -2.08811     -0.936827      0.420012      0.883843     -0.713912     -0.340910      -1.03214     -0.179271     -0.393737      0.801479       1.09136       1.17349       1.27001       1.35568       1.31590       1.33597       1.27938       1.19169       1.07626      0.985792      0.871816      0.751832      0.668470      0.521312      0.464052      0.378446      0.295889
  37   9 2613.4563    2.2023  1.0012 12.3309 -0.0010  0.0191   0.0363   0.0489    0.0577   0.0000   440.0958       2.40300       19.1032       3.83032      -2.00864     -0.669792       1.44063       1.52028       1.20623     -0.631234      -1.53413       1.36797     -0.203125     -0.468368      0.681735      0.250200     -0.292871     -0.354921      0.808381       1.07523       1.19104       1.29308       1.35951       1.34096       1.31816       1.30887       1.21639       1.08303      0.982594      0.856962      0.773149      0.643434      0.551879      0.458449      0.364806      0.291551
  37  10 2784.5825    3.0079  1.0291 12.6646 -0.0000  0.0186   0.0474   0.0487    0.0659   0.0000   439.8425       3.59140       20.4630       1.56860      -3.40456     -0.582256       1.34065      -2.53683      -1.51473     -0.891690       1.66458     -0.281285     -0.704904     -0.388545    -0.0512819     0.0313403      0.436315      0.430503      0.859716       1.12866       1.19738       1.27431       1.36859       1.35205       1.31496       1.22969       1.15734       1.07953      0.999156      0.902596      0.792557      0.680291      0.573689      0.490270      0.401261      0.313775
  37  11 2953.3902    3.6127  1.0214 13.1118  0.0008  0.0190   0.0571   0.0477    0.0682   0.0000   441.2509       2.76466       17.2502       1.08759      -3.56565      -1.75908      -1.13103      -2.13728     -0.532051      -1.29791      0.434583    0.00606935      -1.27484     -0.537960      0.350722    -0.0672614     -0.338970     0.0154992      0.824870       1.05956       1.23037       1.28984       1.35563       1.32948       1.35467       1.26229       1.17136       1.09908      0.995331      0.869521      0.765358      0.643665      0.547164      0.458337      0.378550      0.309325
  37  12 3118.5814    4.0913  1.1473 13.1384 -0.0011  0.0198   0.0613   0.0514    0.0808   0.0000   440.7827       4.91419       15.9264       1.40560      -3.30427      0.505044      0.636007      -1.42894     -0.100787     -0.658918      0.454401      -1.09777     -0.836925       1.98624    -0.0832853     -0.692450      0.989411      0.465475      0.858626       1.14944       1.24460       1.35565       1.42806       1.36908       1.34234       1.26648       1.24527       1.13941       1.00763      0.967626      0.841605      0.727606      0.577283      0.503112      0.410032      0.334952
  37  13 3280.7148    3.6065  1.5193 13.3628 -0.0017  0.0257   0.0509   0.0643    0.0558   0.0000   441.3293       5.87923       15.7784     -0.301572      -3.97514      -1.00381    0.00224999      -2.69907      -1.66909      -3.79871      0.176094     -0.915941      -1.06868       1.40455      0.214981     -0.991444     -0.487825     0.0385324       1.05801       1.48592       1.60755       1.71827       1.85217       1.77478       1.83013       1.66570       1.55715       1.43792       1.29315       1.19549       1.03138      0.897179      0.747381      0.614161      0.506686      0.403173
  37  14 3440.4437    2.9776  2.1394 12.7729 -0.0003  0.0287   0.0354   0.0785    0.0469   0.0000   440.5091       8.40366       10.1573      -1.13338       3.52738      -1.08697      -3.95250      -3.25181     -0.993914      -5.41420      -1.13323      0.521850     -0.116820     -0.630662     -0.297892       1.17225      0.686531     -0.173907       1.22946       1.65454       1.87716       1.99937       2.08800       2.06723       2.03451       1.95378       1.81938       1.66181       1.54244       1.31653       1.18314       1.00458      0.866659      0.728889      0.573732      0.462601
  37  15 3598.5656    2.2639  3.8670 12.0907 -0.0012  0.0415   0.0211   0.1102    0.0349   0.0000   444.7650       3.46250       18.5254       4.67185       2.67143      -1.79951       1.03585      -3.38814      -5.04740     -0.202093       2.81539    -0.0304572      0.748406      -1.13934     -0.832890     -0.255031       1.49813      -1.24705       1.68806       2.32998       2.65645       2.75371       3.00772       2.88396       2.88628       2.74619       2.56507       2.33280       2.14387       1.88353       1.66773       1.41983       1.21049      0.992061      0.808396      0.637389
  37  16 3755.1716    1.8014  5.1008 11.8443 -0.0024  0.0517   0.0169   0.1471    0.0296   0.0000   438.2115       4.28204       25.8545      -4.19354      -9.34945      -6.07719      0.472961       1.97312       2.56538      -3.17581      -1.77426      -5.13844       3.01618      -3.80470       1.36751     -0.575370     -0.329707     -0.212662       2.12056       2.86234       3.22004       3.41957       3.61113       3.61979       3.50404       3.42747       3.17940       2.93075       2.65764       2.31651       2.04545       1.78305       1.49996       1.25963      0.988800      0.799452
  37  17 3911.0101    1.4153  6.9683 11.5159 -0.0018  0.0701   0.0141   0.1979    0.0276   0.0000   439.4614     -0.903181       22.9732      -1.90674      -14.7076      -1.11658       5.76856      0.556807     -0.429032       6.71900      -3.58546       1.24218       4.18596      -1.86075      -1.64896      -1.78214      -1.82366       1.84962       2.82016       3.85980       4.33304       4.63991       4.87618       4.84833       4.74337       4.58445       4.34037       3.89614       3.56064       3.17707       2.71242       2.42216       2.04536       1.69081       1.34304       1.06100
  37  18 4065.5800    1.0677  8.4158 11.4732 -0.0004  0.0946   0.0148   0.2948    0.0262   0.0000   436.0319       14.7152       10.0393       4.93445       7.66820      -12.6527      -8.01252      -2.62921       18.7732       3.40579      -2.31945       4.67865      -5.60592      0.398167      -1.87777      -4.63063     -0.769170     -0.420619       3.84588       5.12610       5.96228       6.21018       6.63627       6.51592       6.44808       6.06396       5.80760       5.25212       4.84088       4.27972       3.78552       3.30116       2.73242       2.32160       1.87372       1.49104
  37  19 4219.5766    0.7938  9.3056 11.3501  0.0039  0.1274   0.0170   0.4365    0.0284   0.0000   449.9084       6.65755       8.83072       6.67243       9.56766       13.1554       1.14868      -15.5060       10.7734      -16.5830      -12.2975       5.93107     -0.400824       8.24099     -0.511600       2.92834      -3.27121      0.465290       5.17887       6.88883       8.00642       8.56130       8.91240       8.85325       8.70792       8.34353       7.78046       7.19610       6.40576       5.79919       5.07427       4.38036       3.73733       3.07661       2.51231       1.98783
  38   6 2098.9710    0.7748  0.7370 10.4634 -0.0027  0.0167   0.0145   0.0420    0.0454   0.0000   441.2398      -2.28436       21.4197       3.29788      -3.11257      0.205660      0.686763      0.784469      0.756480       1.27883      0.303145     -0.129248      0.123994     -0.214414      0.357415     -0.214714      0.115832      0.497657      0.744325       1.04423       1.19223       1.36035       1.39942       1.39844       1.37209       1.30514       1.17737       1.06133      0.963732      0.810596      0.699889      0.594413      0.514496      0.409610      0.345541      0.268328
  38   7 2282.8974    1.2015  0.8494 11.0387 -0.0019  0.0169   0.0205   0.0438    0.0527   0.0000   440.1565       2.36114       21.2561      -2.03053      -5.35720      0.871961       1.00221      -2.04696    -0.0890713      0.551954      0.120998      0.369520      0.280054      0.328864      0.757264     -0.302674     -0.166034     -0.473708      0.699095      0.957513       1.03592       1.12851       1.19466       1.14060       1.17259       1.06673       1.03185      0.957990      0.876927      0.776810      0.684913      0.601630      0.518855      0.431526      0.343382      0.280804
  38   8 2460.0572    1.6843  1.0348 11.7536 -0.0024  0.0202   0.0271   0.0507    0.0583   0.0000   441.2230       1.76463       20.0027       1.27917      -2.47773      0.559940     -0.119816      -1.15563      -1.34430     -0.741626      0.178303      -1.40135      -2.16938      0.888781     -0.799043      0.264810      0.524471     -0.348949      0.799987       1.13812       1.23491       1.36733       1.37886       1.38063       1.39563       1.31358       1.22815       1.15491       1.05093      0.918758      0.788605      0.672485      0.575533      0.482200      0.394842      0.323643
  38   9 2633.7257    2.2497  0.9625 12.5063 -0.0011  0.0192   0.0372   0.0479    0.0552   0.0000   441.2155       5.94736       20.0811      -2.64753      -3.05954      0.676007      -1.19422     -0.757311      -2.36942    -0.0689315    -0.0353236      0.703098     -0.763109      0.258864     -0.263041     -0.286502     -0.168043      0.121298      0.761985       1.09921       1.14970       1.26934       1.32147       1.31095       1.30253       1.22459       1.19610       1.09019      0.980990      0.888006      0.764304      0.653347      0.562533      0.458709      0.397823      0.305316
  38  10 2806.1293    3.0757  0.9734 12.9105  0.0004  0.0189   0.0495   0.0476    0.0610   0.0000   441.3857       1.93152       20.4946     -0.891086      -3.47497       2.04942      0.251579      -2.75856      0.546089      -1.09217       1.12167      0.873611     -0.291967     -0.281025      0.538045      0.606729     0.0743775     -0.471946      0.864889       1.22765       1.44488       1.58252       1.66741       1.63970       1.58250       1.49352       1.34519       1.24306       1.11082      0.953095      0.817470      0.695827      0.569584      0.469514      0.385588      0.301972
  38  11 2975.9654    3.6789  1.0002 13.5223 -0.0024  0.0189   0.0604   0.0497    0.0562   0.0000   440.2736       1.98441       20.1445       1.70109      -3.42832      -3.51145       1.66524      0.168146      -1.27012      0.298068       1.62082     -0.129867      -1.78307       1.41574     -0.437221      -1.06493     -0.466406      0.241861      0.799175       1.04397       1.13408       1.25250       1.32026       1.28471       1.29467       1.20678       1.16611       1.06888      0.966461      0.856690      0.761244      0.656336      0.549884      0.467900      0.377414      0.311356
  38  12 3142.4078    4.0343  1.1646 13.6837 -0.0007  0.0210   0.0635   0.0552    0.0633   0.0000   441.6873       6.21466       14.9242       4.15009      -3.14973     -0.340564      -2.22404      -1.04933    -0.0447873      -2.17761       1.71560      0.442176     -0.280998    -0.0958757    -0.0815412    0.00776717     -0.240361     -0.835854      0.923537       1.25238       1.36182       1.43932       1.52194       1.51223       1.48370       1.42264       1.35407       1.23983       1.13157      0.987772      0.892356      0.804478      0.687260      0.602937      0.471607      0.369790
  38  13 3305.8504    3.5030  1.5622 13.3629 -0.0020  0.0248   0.0482   0.0664    0.0516   0.0000   439.3980       7.79784       16.2882       1.13383     -0.846233      0.176252     -0.878210       1.11481     -0.600990     -0.118523      0.267444      -1.85992       1.30592     -0.487970      0.401382      0.228451      0.366620     -0.505626      0.999373       1.39491       1.53412       1.69412       1.71554       1.76583       1.69201       1.68257       1.52970       1.44254       1.28270       1.14418      0.970400      0.867629      0.726804      0.598590      0.495588      0.391271
  38  14 3466.8084    2.8055  2.5728 12.7014  0.0016  0.0321   0.0306   0.0867    0.0396   0.0000   442.2517       5.71611       9.40490      -2.47641       9.15223      -2.36090      -4.16347     -0.660991       4.24651     -0.323460      -2.61246     -0.188917      -1.43708      -1.90457      -1.75327     0.0526430      0.999035     -0.804279       1.30303       1.77385       1.98474       2.08721       2.22656       2.20170       2.19367       2.10216       1.95825       1.79495       1.64819       1.45895       1.29513       1.11029      0.918087      0.793429      0.653081      0.522691
  38  15 3625.9176    2.1484  3.9695 12.2014  0.0010  0.0421   0.0203   0.1172    0.0310   0.0000   439.9793       11.1205       13.4471      -2.52477      -5.20967      -4.39680      -1.62353       4.06873       1.36351      -2.87723      0.358485       2.10179       2.35019      -3.22353      -3.54040      0.688059      0.390055      0.378790       1.69378       2.26902       2.61551       2.70764       2.91007       2.89613       2.81909       2.70592       2.56139       2.34295       2.13077       1.91763       1.69692       1.46312       1.24485       1.04814      0.862188      0.691460
  38  16 3783.5343    1.7693  5.7158 11.6786 -0.0012  0.0540   0.0152   0.1527    0.0285   0.0000   437.2904       2.88049       17.9508       5.86835      -5.91273     -0.151155       2.36681      -4.56918      -1.57144      -1.29161       4.27339      -2.68600      -1.37557      0.367911      -1.20830      -1.46310     -0.289680     -0.566420       2.15836       2.91892       3.29197       3.56724       3.65264       3.68362       3.59821       3.49555       3.29885       3.05066       2.74800       2.45987       2.16541       1.85860       1.57750       1.33616       1.07740      0.876840
  38  17 3939.8011    1.3611  7.4563 11.5188 -0.0023  0.0728   0.0136   0.2141    0.0261   0.0000   439.3278       18.1434       16.0682       7.11105      -1.68252      -8.38942      -1.08658      0.865333       14.8541       2.53615       4.15127      -12.0769       4.27454       2.99543     -0.696608     -0.428593      0.669423     0.0828532       2.95527       3.89896       4.53613       4.74843       5.09298       5.05424       4.97545       4.77216       4.48118       4.07624       3.77262       3.31754       2.92382       2.57898       2.13854       1.81617       1.45214       1.18527
  38  18 4095.1548    0.9756  8.5522 11.5157 -0.0017  0.1030   0.0158   0.3307    0.0269   0.0000   435.1870       23.6512       18.1411      0.514575       9.30875      -19.8315      -7.04854       12.6121       2.18030      -1.63222     -0.519943       3.29266      -8.15051      -1.47602       1.67448       3.24847      -3.76579      0.128569       4.05221       5.38989       6.26807       6.58418       6.98503       6.97745       6.83053       6.59455       6.15036       5.75351       5.19391       4.63655       4.11090       3.54228       3.02837       2.57039       2.05628       1.64305
  38  19 4249.7931    0.7642 10.1593 11.3794  0.0050  0.1462   0.0180   0.5035    0.0289   0.0000   427.5010       6.58619       43.2901       1.71200      -1.23217      -14.7662      -12.3143      -1.02050       5.50699      -17.2708       3.46316      -3.94500      -9.62408     -0.558555       8.51571      -7.33013       2.05686      0.364277       5.61460       7.49194       8.80640       9.10305       9.80930       9.64270       9.47807       9.20972       8.71725       8.07780       7.20163       6.51732       5.65259       4.99467       4.18895       3.51765       2.76863       2.26028
  39   4 1728.2538    0.3354  0.3269  9.8451 -0.0018  0.0115   0.0093   0.0285    0.0274   0.0000   441.4820     -0.102791       21.3888     -0.136231      -3.51833       1.39215     -0.596096     -0.808249    -0.0273744    -0.0934547      0.147379     -0.407665     -0.277110     -0.216073    -0.0622879     -0.133076      0.162922      0.163601      0.492273      0.655265      0.742959      0.763748      0.783701      0.770849      0.809132      0.777367      0.748974      0.670453      0.606134      0.548265      0.472674      0.427014      0.332463      0.274814      0.243264      0.192991
  39   5 1925.1883    0.5450  0.5477  9.9978 -0.0016  0.0148   0.0116   0.0346    0.0381   0.0000   440.0404      -2.10195       21.3162       1.52652      -4.53533      0.323553       1.37662      0.952343      -1.00173     -0.750748      0.608076      0.444319     -0.909958     -0.282163   0.000573927      0.971593    0.00797435    -0.0910926      0.598367      0.813585      0.873342      0.962423       1.01694       1.00117       1.06213      0.980680      0.916509      0.828568      0.810516      0.703020      0.610871      0.477366      0.414973      0.372008      0.305621      0.254583
  39   6 2116.5971    0.8187  0.7510 10.5066 -0.0021  0.0169   0.0148   0.0405    0.0463   0.0000   442.0255     -0.362854       21.9597      0.698338      -2.33241      0.241467       2.48926      -1.20445      -1.74638      -1.62439      0.753370      0.519043      0.677056     -0.363384    -0.0810248    -0.0242412      0.491401     -0.170755      0.713313      0.950935       1.10903       1.23657       1.28592       1.26960       1.22031       1.15537       1.11478       1.00798      0.882862      0.795326      0.694474      0.614001      0.514361      0.434275      0.356888      0.292183
  39   7 2301.2752    1.2265  1.0461 10.9735 -0.0013  0.0193   0.0193   0.0500    0.0628   0.0000   440.3950     -0.500027       21.7716      0.917070      -4.09457    -0.0750751       1.43870     -0.352213     -0.836547      0.267946      -1.43572     -0.208873      0.742576      0.422978     -0.450045      0.445417      0.607552     -0.178832      0.795077       1.07465       1.22172       1.26597       1.34814       1.32223       1.29710       1.23984       1.15785       1.09489       1.02993      0.917933      0.824515      0.706012      0.601026      0.521026      0.418379      0.342039
  39   8 2479.0688    1.7463  1.1292 11.7582 -0.0022  0.0207   0.0268   0.0539    0.0622   0.0000   442.3210       1.47284       19.9451      -2.83254      -3.56849      0.997546      0.480187      -2.71785     -0.593061     0.0647509      0.714480      0.116175      0.735216      0.662508    -0.0597820      0.789056    0.00292797     -0.278595      0.849454       1.14478       1.28275       1.39204       1.40073       1.48326       1.37923       1.34034       1.22374       1.18436       1.07808      0.954042      0.848083      0.731057      0.625365      0.526935      0.439063      0.348073
  39   9 2653.9141    2.3879  1.1102 12.4064 -0.0009  0.0203   0.0370   0.0516    0.0620   0.0000   440.5051       2.89282       18.4995      0.631314      -1.44935     0.0689303     -0.910481     -0.657536      -1.16691      -1.95422      0.220296      0.843118      0.703629     -0.660683    0.00839997     0.0611357      0.367757     -0.189721      0.838436       1.12163       1.19278       1.32201       1.43469       1.40632       1.37379       1.29817       1.27178       1.17283       1.06031      0.928768      0.801718      0.711848      0.620451      0.509028      0.422173      0.349021
  39  10 2827.3672    3.2283  1.0267 12.6137 -0.0025  0.0190   0.0487   0.0451    0.0733   0.0000   439.3519       4.76656       20.8522       1.04985      -3.84354      0.741572       2.91554     -0.409272       1.12965       2.44184      0.347748      -1.06044     -0.230753      0.346875      0.246497      0.410132     -0.465405      0.392008      0.747345       1.11671       1.17922       1.33659       1.36381       1.35460       1.37262       1.28665       1.20661       1.12474      0.988361      0.894708      0.768434      0.678774      0.574438      0.471231      0.395963      0.315474
  39  11 2998.2700    3.8405  1.0648 13.2419 -0.0012  0.0187   0.0582   0.0488    0.0653   0.0000   439.9539       3.48520       17.8280       3.50716      -2.73148      0.364011      0.193201      -1.60607     -0.269845       1.58887     -0.435961      -2.44595     -0.692236     -0.277025     -0.587820    -0.0498381     0.0280135      0.105054      0.795840       1.07440       1.23162       1.33522       1.43713       1.40262       1.41488       1.35768       1.26201       1.17318       1.03655      0.930932      0.773134      0.686836      0.565179      0.475316      0.397110      0.327760
  39  12 3165.7251    3.9095  1.1319 13.7194 -0.0030  0.0206   0.0617   0.0538    0.0589   0.0000   441.3574       4.74229       17.7048       1.52200      -3.52161      -2.68308       1.21697      0.249267      -1.55378      -1.97347       1.63386      -1.93211      0.248198      -1.15036     -0.874936    -0.0165878      0.878757     -0.389097      0.856964       1.18568       1.27562       1.36784       1.38412       1.38076       1.37571       1.33481       1.27582       1.16323       1.10342      0.980907      0.850372      0.762603      0.633732      0.549700      0.456919      0.364231
  39  13 3330.4810    3.3519  1.6883 13.3399 -0.0005  0.0265   0.0451   0.0689    0.0466   0.0000   441.7143       5.57915       15.9389      -1.83778     -0.236736      -1.89243      -4.63565      -4.87448      -1.83243      -2.62756      0.229110      -2.28616    0.00131916      -1.58237     0.0269785      0.197099      -1.59516     -0.305712       1.05140       1.42051       1.61682       1.71365       1.79047       1.79063       1.79497       1.70789       1.62737       1.52225       1.35421       1.21627       1.04421      0.917526      0.773266      0.670188      0.549646      0.438173
  39  14 3492.6770    2.6700  2.6434 12.7889  0.0016  0.0333   0.0294   0.0905    0.0361   0.0000   445.9115       6.20498       6.09805      0.937668       4.97421      -2.22655      -7.99773      -2.77032       4.58461       1.28357       1.80495      0.101630      -1.08778      0.246274    -0.0437328      -1.49129      0.557470      0.218835       1.30206       1.75521       1.98518       2.12188       2.23729       2.27108       2.19422       2.15566       1.98363       1.85754       1.70119       1.46962       1.33665       1.16259      0.990581      0.831867      0.678910      0.549266
  39  15 3652.8774    2.1193  4.3563 12.0227 -0.0021  0.0432   0.0185   0.1203    0.0295   0.0000   446.0557       9.38368       13.1595      -2.34670       3.87112      -4.69614      0.205679      -4.90378      0.634049      -3.72591     -0.755074      0.302424     -0.442711     -0.580575       2.32335      -2.00174      0.480254      0.363036       1.71110       2.32588       2.63536       2.78470       2.93614       2.88870       2.85702       2.78085       2.53299       2.44874       2.19469       2.00101       1.75250       1.53460       1.32216       1.10266      0.917108      0.738590
  39  16 3811.2654    1.6361  5.8510 11.6882 -0.0036  0.0572   0.0150   0.1626    0.0282   0.0000   441.0477       7.05244       21.1862       4.58096      -6.04469      -9.04157      -5.98732       2.38084     -0.511844      -6.60134       1.93025      -4.33598      -2.41328      -2.98216      -1.38148       1.11233       1.89122      -2.06029       2.17900       3.01162       3.38720       3.61520       3.86817       3.76755       3.81650       3.66022       3.37618       3.16113       2.85531       2.58465       2.30642       1.98309       1.69507       1.44890       1.15623      0.936826
  39  17 3968.6202    1.2900  7.4853 11.5205 -0.0018  0.0758   0.0135   0.2206    0.0253   0.0000   433.1503     -0.693696       16.5217       8.44188       4.72570      -5.54344      0.296536      0.845602       3.86469     -0.272805     -0.783361      -5.85334     -0.499114       2.67520       2.60797      -4.92568      -2.66108       4.29290       2.94496       3.94308       4.50607       4.72856       4.92781       5.06463       4.99983       4.74524       4.54355       4.19659       3.77009       3.46192       3.01730       2.65701       2.23749       1.91642       1.54820       1.26991
  39  18 4124.5825    0.9248  8.5433 11.5078  0.0008  0.1067   0.0168   0.3616    0.0281   0.0000   434.0027       6.50346       39.8136      -16.4854      -17.4434       8.34642       3.70689      -3.74270       8.55930       3.67759      -3.36309      0.577363      -3.82846      -1.81125      -7.58029      0.932917      0.749602      -3.04251       4.00446       5.48188       6.31040       6.54388       7.04069       6.97613       6.97747       6.58724       6.35430       5.79163       5.35853       4.75837       4.22622       3.72850       3.16387       2.64749       2.19688       1.73869
  39  19 4280.0348    0.7170 10.1939 11.3783 -0.0199  0.1547   0.0192   0.5632    0.0289   0.0000   434.7297       10.3314       18.8726       2.12668       3.47654       5.60443      -4.19097      -8.04672       6.48128       23.1460      -3.91177       5.04234       4.65642       2.61455       2.31036       2.67460      -6.80366     -0.825869       5.72854       7.89414       8.94634       9.64752       10.1048       10.0485       10.0558       9.59409       9.00053       8.53408       7.62240       6.91601       6.08342       5.31847       4.52848       3.81223       3.03301       2.46199
  40   4 1743.2550    0.3749  0.3089  9.8531 -0.0042  0.0116   0.0105   0.0267    0.0276   0.0000   441.5436     -0.675634       20.7259      0.934203      -2.53582     -0.231980      0.372141     -0.171148      0.457402      0.365428      0.657247      0.400708     -0.191911     -0.262211     -0.366123     0.0280956      0.152923     0.0756720      0.454187      0.658718      0.722442      0.777049      0.802092      0.762356      0.770305      0.650987      0.720442      0.596552      0.620031      0.551843      0.496853      0.420651      0.357943      0.315170      0.240817      0.196850
  40   5 1941.4133    0.6076  0.5589 10.0301 -0.0013  0.0146   0.0122   0.0334    0.0394   0.0000   441.5301     -0.309876       20.8182      0.249064      -1.58610      0.460351      0.969172     -0.323337     -0.367277     -0.947478    -0.0155857     -0.205047     -0.341804      0.368663    -0.0699565      0.190375     -0.124186      0.128779      0.577816      0.842070      0.856231      0.989476      0.957968      0.997427      0.945272      0.896272      0.866968      0.799767      0.759768      0.660203      0.618869      0.512316      0.459978      0.374856      0.318815      0.258892
  40   6 2133.9710    0.8688  0.7583 10.4656 -0.0032  0.0163   0.0154   0.0396    0.0497   0.0000   441.1269       1.15019       21.3247     -0.164142      -2.61979     -0.703477      0.156340      0.364089      -1.09881     -0.737296       1.16691      0.726649      0.875447      0.166556      0.113734      0.196668      0.341978     -0.136047      0.662606      0.901570       1.01791       1.10272       1.11221       1.05858       1.02734       1.02837      0.988204      0.926259      0.876770      0.774729      0.685527      0.603151      0.485450      0.435888      0.366322      0.293164
  40   7 2319.3348    1.3056  1.0475 11.0222 -0.0006  0.0196   0.0203   0.0480    0.0619   0.0000   440.9212       2.70425       20.3718      -2.90392      -3.62193      0.544022     -0.197916      -2.09185     -0.330494     -0.991983     -0.208755      0.453885      -1.57915     0.0992490     -0.419236     -0.115512      0.323594     -0.199049      0.757710       1.03134       1.08504       1.22767       1.31923       1.33596       1.26754       1.23916       1.17187       1.07385       1.03474      0.887667      0.794308      0.675748      0.559408      0.498386      0.387843      0.333157
  40   8 2497.9436    1.8446  1.1297 11.7590 -0.0020  0.0199   0.0277   0.0506    0.0629   0.0000   441.1067       2.97512       21.1488      0.895999       1.00394      -3.05073       2.40569      -3.49969      -2.42109     -0.876599       2.69941      0.461181      0.132059      0.350301     -0.153645    -0.0139860      0.527298      0.171141      0.775686       1.06044       1.15453       1.28185       1.33329       1.32878       1.31984       1.24776       1.21770       1.12693       1.04214      0.927238      0.802958      0.698809      0.582091      0.497727      0.430641      0.347088
  40   9 2673.8514    2.5164  1.1127 12.4998 -0.0004  0.0195   0.0377   0.0511    0.0591   0.0000   439.8221       2.95015       19.6454      0.113563      -4.15897     -0.343199    -0.0897897     -0.875110      0.195702      0.849935     -0.408951      0.949759      0.374848     -0.166946     -0.560016      0.391527      0.641087     -0.181410      0.755501       1.03886       1.12900       1.21676       1.26176       1.26894       1.27094       1.26269       1.18205       1.08535      0.957318      0.894580      0.774738      0.679588      0.586862      0.493468      0.413255      0.335332
  40  10 2848.3098    3.3631  1.0098 12.8641 -0.0017  0.0179   0.0514   0.0456    0.0658   0.0000   440.9668       3.53771       20.1470      0.396941      -2.34750      -1.50554     -0.474802      -2.55772     -0.966587      -1.60411      0.254762     -0.745032     -0.956140     -0.528275      0.957481      0.254756      0.675233     -0.127674      0.714752       1.00563       1.11521       1.18872       1.20551       1.23192       1.16536       1.17560       1.11305       1.02402      0.972554      0.839959      0.768602      0.648046      0.545035      0.465928      0.387323      0.313645
  40  11 3020.1306    3.8609  1.0963 13.4013 -0.0026  0.0198   0.0593   0.0506    0.0636   0.0000   440.7810       2.29413       16.8994       1.17535      -2.01356      -2.08079      -1.53807      -2.34949      -2.21547     -0.667178     -0.940064      -1.76699     -0.307250      -1.62784   -0.00546885      0.881398       1.15506     -0.331781      0.777064       1.05482       1.14486       1.21527       1.33088       1.31005       1.25145       1.31313       1.18851       1.11286      0.992120      0.873754      0.790840      0.690783      0.593358      0.514604      0.416002      0.349746
  40  12 3188.7940    3.9960  1.2647 13.5083  0.0002  0.0211   0.0578   0.0560    0.0619   0.0000   441.4754       2.26889       18.7382     -0.605649      -2.86689      -2.31902     -0.471548      0.656601     -0.301849      -1.55087       1.15039     -0.512608     -0.973777     -0.673136     -0.122968     -0.630017    -0.0295357      0.976691      0.861146       1.10639       1.22587       1.31918       1.40540       1.46162       1.38959       1.30697       1.26258       1.15463       1.10669      0.964565      0.878445      0.754936      0.651524      0.531905      0.443951      0.373762
  40  13 3354.7762    3.2871  1.8134 13.0860 -0.0008  0.0260   0.0404   0.0680    0.0477   0.0000   441.3428       2.41878       17.5883      -1.58786      0.637564       2.30774      -1.60861      -3.21154      0.848065      0.243115      0.232087      -2.91104      0.771178      0.712829      0.390218     -0.317422       1.26037     -0.427053      0.975057       1.35919       1.49244       1.60713       1.69985       1.70927       1.66729       1.63876       1.53480       1.44113       1.28466       1.18063       1.02977      0.935998      0.775973      0.657974      0.559148      0.449179
  40  14 3518.2620    2.5304  2.9886 12.6049  0.0008  0.0347   0.0256   0.0965    0.0333   0.0000   443.6128       7.86072       9.84262     -0.152145       7.84638      0.961532      -6.70401      -4.80000       1.61591      -1.15310     -0.650249      -2.62879      -3.08919      0.211038     -0.536662     -0.817704    -0.0821363    -0.0787639       1.31983       1.80311       2.06785       2.13372       2.31689       2.28643       2.26067       2.24270       2.05273       1.96247       1.73721       1.57646       1.36745       1.22867       1.03208      0.892365      0.739682      0.592998
  40  15 3679.5011    2.0350  4.4061 12.0767 -0.0003  0.0441   0.0182   0.1227    0.0282   0.0000   440.6974       6.15287       15.9927       9.04246      0.396923     -0.437382      -5.67531      -1.64293       7.90219      -3.90475      -1.27259      -2.97271       2.20844       2.19903      -2.60249    -0.0465456      0.300991      0.127422       1.70332       2.25829       2.60414       2.77748       2.93121       2.91466       2.88415       2.77930       2.65200       2.41831       2.20745       1.99949       1.78775       1.56787       1.35245       1.14483      0.932673      0.772238
  40  16 3838.9528    1.5654  6.3436 11.6928  0.0007  0.0611   0.0148   0.1727    0.0271   0.0000   437.5314       3.22392       21.3329       1.68500      -4.02372      -2.94954      0.852300      -1.01082     -0.542602     -0.242937     -0.934260      -1.90911      0.394248       1.22972       1.07460      0.840469      -2.62592     -0.795774       2.33733       3.11981       3.66049       3.75388       4.05143       4.11267       4.02048       3.90647       3.69130       3.39251       3.11957       2.77005       2.44983       2.14920       1.80319       1.56109       1.26666       1.05327
  40  17 3996.9732    1.2126  7.9350 11.5350 -0.0032  0.0817   0.0139   0.2437    0.0253   0.0000   438.3128     -0.922975       21.9651      -4.60752      -12.9690       5.72351       2.40324      -6.56168      -12.1205       3.87925       7.13540      -2.47803      -2.62379      -5.14283     -0.542817       1.00151      -1.91677      0.118209       3.08184       4.09078       4.69637       5.07670       5.24790       5.31082       5.31076       4.98865       4.82077       4.45613       4.11165       3.67957       3.30118       2.86820       2.44841       2.08724       1.67892       1.37694
  40  18 4153.6866    0.9288  9.6637 11.4791  0.0004  0.1158   0.0171   0.4020    0.0281   0.0000   439.0101       16.5148       11.6253      -10.4011       6.35625       8.99685      -4.25432     -0.901073      -5.33212      0.216590       1.77672       2.17329      -7.23800    -0.0328339       1.85078      0.197419      -3.67364     0.0744249       4.28065       5.75834       6.73052       7.04898       7.48327       7.61623       7.35073       7.16182       6.83133       6.25317       5.78757       5.15763       4.64249       3.99357       3.51503       2.91840       2.37449       1.94505
  41   4 1758.0600    0.3928  0.3092  9.8631 -0.0022  0.0107   0.0105   0.0245    0.0278   0.0000   441.5974     -0.251331       20.6921     -0.202032      -2.91548     -0.717428     -0.395066      0.525747      0.472569      0.319288      0.417023     -0.800904      0.276340     -0.261787     -0.504541      0.248416     -0.106455    -0.0846984      0.409616      0.590176      0.668741      0.725710      0.786635      0.790242      0.804687      0.750911      0.709797      0.639442      0.606979      0.515223      0.452673      0.380197      0.329310      0.270558      0.210907      0.199002
  41   5 1957.4752    0.6005  0.5352 10.0782 -0.0008  0.0142   0.0124   0.0325    0.0384   0.0000   441.3200       1.29052       21.2430      0.558451      -2.67355     -0.520140      -1.25901       2.27996      0.851638     -0.606834     -0.890823      0.180020      0.803175     -0.326121     -0.372496      0.100453     -0.336888     -0.399624      0.568617      0.818232      0.912907      0.980718       1.02102      0.962549      0.953815      0.938716      0.892103      0.823113      0.780741      0.695102      0.608537      0.530597      0.435101      0.367336      0.308623      0.259275
  41   6 2151.1115    0.8852  0.7881 10.5576 -0.0024  0.0160   0.0152   0.0413    0.0479   0.0000   441.5277   -0.00541293       20.5515      0.181018      -1.42997      -3.26930     -0.464327      -1.19026      0.459576      0.399066       1.75672       1.05926     -0.688629     -0.576243     0.0148679    -0.0902640      0.133244      0.162609      0.623740      0.843457      0.964528       1.03879       1.07008       1.09709       1.09870       1.04738      0.957641      0.910159      0.832467      0.752525      0.647977      0.578598      0.508318      0.414940      0.340740      0.288914
  41   7 2337.2084    1.3795  0.9787 11.1134 -0.0019  0.0177   0.0213   0.0460    0.0584   0.0000   441.6453    -0.0444290       20.4139     -0.217024      -1.72378     -0.102626      0.593862     -0.952405      0.381220      0.316969     -0.121765     -0.131960      0.823772      0.950345     -0.225286     -0.580119      0.184600      0.474146      0.655836      0.913441       1.00221       1.08403       1.13465       1.11622       1.12520       1.06342       1.02621      0.987752      0.868096      0.807222      0.716478      0.634715      0.533207      0.454905      0.383790      0.320251
  41   8 2516.6142    1.8751  1.0495 12.0838 -0.0015  0.0196   0.0293   0.0511    0.0528   0.0000   442.6585       3.61497       20.0357      -1.57655      -2.19133      -1.28459     -0.673796      -2.68044     -0.994033      -1.66755       2.48607      0.403192     -0.937777      0.220377      0.498095     -0.289147     -0.765725      0.272487      0.718520       1.05887       1.09465       1.26498       1.22951       1.27954       1.23167       1.21908       1.12122       1.08968       1.02950      0.897446      0.810435      0.690886      0.582744      0.480672      0.419976      0.350744
  41   9 2693.5322    2.6092  1.0208 12.5256  0.0001  0.0182   0.0399   0.0467    0.0598   0.0000   441.5965       2.48382       21.3975     -0.132369      -3.36769      -2.28157     -0.542249      -1.16617      -1.35634      0.926479    -0.0484849      -1.25496      0.241701     -0.721222      -1.24950    -0.0218773      0.118135      0.311081      0.692075      0.931557       1.01125       1.14472       1.15792       1.17767       1.17173       1.13593       1.05458       1.02417      0.926447      0.812619      0.718898      0.651349      0.560391      0.470839      0.401137      0.335191
  41  10 2869.0239    3.3981  1.0291 13.0555 -0.0021  0.0179   0.0521   0.0470    0.0586   0.0000   442.9902       3.25347       20.3729     -0.132237      -4.29353      -1.54161       1.98999     -0.220656      0.276869    -0.0422435       1.56403      0.727628     -0.499847      -1.23046      0.312053       1.00454      0.586798     -0.808814      0.700693      0.968031       1.05429       1.15266       1.18501       1.21692       1.21507       1.12880       1.09962      0.998163      0.912261      0.831145      0.752668      0.672030      0.555649      0.485838      0.397321      0.331157
  41  11 3041.7260    3.9680  0.9800 13.5341 -0.0012  0.0182   0.0622   0.0458    0.0557   0.0000   441.1446       3.56107       20.1307     0.0906015      -2.41358     -0.414474     -0.302985      -2.14156      0.442061     -0.106370      0.575836      0.997541      -1.85351      -1.48206      0.499132      0.206829     -0.215547     -0.758614      0.651244      0.944730      0.998568       1.09975       1.14729       1.14241       1.13049       1.13699       1.04899      0.981658      0.914122      0.801292      0.737954      0.631383      0.533597      0.458442      0.379648      0.315871
  41  12 3211.4235    4.0129  1.3137 13.4933 -0.0009  0.0214   0.0560   0.0555    0.0567   0.0000   441.7286       6.63958       20.4851      0.978126     -0.522212     -0.638764      0.751229     -0.139006     -0.312561     -0.425759       1.16588      0.761189      -3.08719     -0.548446      0.105541      0.210021     -0.442063      0.410958      0.814164       1.13015       1.27429       1.39320       1.48730       1.49480       1.47076       1.39343       1.34822       1.22145       1.11655      0.997202      0.867264      0.759271      0.638775      0.560603      0.444573      0.380425
  41  13 3378.6431    3.1585  1.8827 13.1835 -0.0008  0.0272   0.0390   0.0725    0.0426   0.0000   441.9504       5.85803       18.0521       4.89858       1.38278       1.77333      -3.05013     -0.739420      -1.54301      -1.66823      -2.17616      -2.73826   -0.00979395       1.70977     -0.232418     -0.947622     -0.784506       1.00120      0.989312       1.39686       1.53842       1.61683       1.75551       1.69034       1.74378       1.66529       1.59405       1.44410       1.37154       1.21782       1.07959      0.973971      0.811927      0.711377      0.586455      0.480308
  41  14 3543.4580    2.4449  3.1698 12.5371  0.0012  0.0359   0.0239   0.1018    0.0313   0.0000   444.5604       5.38040       12.7180      0.714221       13.4794      -4.31219      -12.8184      -2.06449       4.68536     -0.971591      -2.59508     0.0855647       1.07387      0.329764    -0.0244400      0.575238      0.703691     -0.207837       1.28167       1.81402       1.96142       2.18283       2.27883       2.29382       2.29833       2.20194       2.09401       1.91023       1.80736       1.57578       1.41779       1.25443       1.06235      0.918309      0.737461      0.606619
  41  15 3705.7551    1.9095  4.7491 11.9990 -0.0007  0.0472   0.0168   0.1290    0.0264   0.0000   442.5306       4.28195       19.3421      -2.51504      -4.68603      -6.05516       5.58574      -3.72639      -3.96958      0.111640      0.478779      -2.70811       1.87437       1.94534      -1.15278     -0.763413     -0.600963       1.58315       1.76677       2.37607       2.66669       2.85570       3.05526       3.05993       3.03166       2.91693       2.80125       2.53067       2.42909       2.12009       1.89326       1.66001       1.43660       1.20461       1.01257      0.838720
  41  16 3866.1553    1.4726  6.5900 11.7354 -0.0005  0.0649   0.0146   0.1861    0.0254   0.0000   440.4051       4.60981       18.4175       7.28232       3.36978      -5.82015       5.06638       5.77936      -4.87898     -0.104455      -1.19321      -1.91477      0.156463      -1.60595      -1.52416       4.30524     0.0293515      0.159571       2.37801       3.21499       3.71243       3.86384       4.20736       4.15217       4.09018       4.03134       3.79210       3.47769       3.23010       2.92506       2.57041       2.32045       1.95396       1.69857       1.36783       1.13176
  41  17 4025.1727    1.1206  8.0443 11.5828 -0.0011  0.0896   0.0148   0.2665    0.0256   0.0000   442.2965       3.15914       10.2720       1.92127      -9.05223      -3.31184       3.60841     -0.458034       8.15155       5.82219      -1.91625       1.66675      -1.67299     -0.274571     -0.592976      -1.91909     -0.514312      0.102789       3.21529       4.34002       5.05355       5.32994       5.69674       5.56660       5.69284       5.39107       5.15762       4.85797       4.41867       4.00083       3.54230       3.12335       2.70931       2.31870       1.83375       1.54455
  41  18 4182.9293    0.8247  8.5191 11.4906 -0.0158  0.1163   0.0186   0.4119    0.0297   0.0000   430.5006      -1.24850       37.7159       2.26511      -13.0575      -5.68812       26.2911      -24.9164      -9.94865      -10.3307       1.89445      -10.0967       4.85265       2.69188       7.13925     -0.687865       4.75470      -3.48722       4.13144       5.67592       6.43133       6.95265       7.35581       7.36025       7.37941       7.03267       6.76052       6.15928       5.76175       5.17870       4.63409       4.08186       3.47104       2.96782       2.36611       1.94562
  42   3 1558.1813    0.2225  0.2145  9.7281 -0.0031  0.0108   0.0078   0.0230    0.0224   0.0000   442.6595    -0.0470572       21.1158      0.102185      -3.86424     -0.381847      0.692882     -0.246249      -1.49150      0.546214    -0.0318882      0.189237      0.733915     -0.199449    -0.0434634     -0.156599      0.318047      0.224380      0.478892      0.730926      0.831540      0.877690      0.898258      0.876117      0.793787      0.679914      0.687168      0.647482      0.775473      0.750627      0.698625      0.573057      0.445071      0.357394      0.300464      0.208076
  42   4 1772.6330    0.4050  0.3945  9.8352 -0.0033  0.0117   0.0097   0.0292    0.0291   0.0000   441.3169       1.07197       20.9051     -0.553467      -3.91777      0.314726       1.56624      0.244141     0.0419307    -0.0718017       1.18105     -0.168101      0.188008     -0.290030      0.220118      0.325638    -0.0505413     -0.212988      0.422252      0.568360      0.660495      0.712532      0.741339      0.753052      0.749747      0.705052      0.723437      0.615796      0.608830      0.507240      0.495221      0.403576      0.365892      0.288633      0.249931      0.200665
  42   5 1973.3259    0.6355  0.6298 10.0661 -0.0005  0.0151   0.0120   0.0361    0.0410   0.0000   441.7779      0.810720       21.5384      -1.23606      -1.31090       1.27725     0.0270330      -1.16754     -0.721951       1.40061     -0.158643     -0.687284      0.522130      0.452599     0.0914317     -0.207642      0.166321      0.125730      0.582981      0.811096      0.956031       1.02265       1.09303       1.08028       1.10485       1.03009      0.987558      0.905449      0.820625      0.769503      0.669744      0.570843      0.478624      0.385891      0.340191      0.275105
  42   6 2168.1351    0.9769  0.8121 10.5661 -0.0031  0.0160   0.0162   0.0398    0.0500   0.0000   440.7120     0.0120045       21.0172      -1.37659      -1.48722      0.856654       2.05742      -2.20931      -1.54908      -1.13656       1.30516      -1.52250     0.0619580     0.0686255       1.02517     -0.158389     -0.190565     0.0810857      0.600782      0.820779      0.903403       1.00272       1.03461       1.03768       1.09865       1.01122      0.956137      0.879220      0.820608      0.718952      0.669516      0.572096      0.488740      0.417592      0.351329      0.285251
  42   7 2354.8291    1.3565  1.0938 11.2323 -0.0035  0.0195   0.0205   0.0498    0.0578   0.0000   441.1806      0.505547       21.4115      0.885328      -4.05435      0.274988       1.93377     -0.749641      -3.12928      0.919142      0.209582     -0.155554      0.435809     -0.144805     -0.813716     -0.115955     -0.861628      0.194750      0.710532      0.949930       1.10101       1.19898       1.25752       1.25872       1.27738       1.22272       1.15295       1.07092      0.988575      0.892261      0.772476      0.704362      0.577713      0.505498      0.412644      0.338726
  42   8 2535.0975    1.9472  1.1273 12.0439 -0.0019  0.0206   0.0294   0.0525    0.0581   0.0000   440.8483       2.68162       20.8038       1.32286      -2.89917     -0.336138      0.853616      -2.57333    -0.0109585      -1.37150       1.12950     -0.243146      0.926998     -0.327255      0.200156      0.999788      0.809738     -0.227237      0.709366       1.04845       1.10660       1.24301       1.33879       1.30035       1.31470       1.28165       1.19627       1.10649       1.04866      0.909545      0.824215      0.704472      0.597011      0.521169      0.422419      0.348841
  42  10 2889.4519    3.3781  1.0568 13.1201 -0.0003  0.0182   0.0508   0.0487    0.0594   0.0000   441.5860       2.90625       20.3080    -0.0234316      -2.42934     -0.282637       2.37665     -0.549137      0.370468    -0.0509465       1.35259      -1.50988       1.25131     -0.514829      -1.26145    -0.0951763      0.330447     0.0819772      0.678677      0.929227       1.04719       1.10429       1.19221       1.20017       1.19059       1.14373       1.11082       1.00076      0.953081      0.832005      0.741895      0.642173      0.572523      0.466454      0.398405      0.332683
  42  11 3063.0573    4.0558  0.9707 13.5392 -0.0007  0.0169   0.0624   0.0453    0.0554   0.0000   440.7874       3.48199       20.7816     -0.349559      -3.89453      -1.06940     -0.458021      -1.26379      0.317035      -2.26140      0.404190      0.501309     -0.441077    -0.0673163      0.182165    -0.0467495      0.222763      0.358406      0.640764      0.872292      0.952592       1.03719       1.08753       1.11193       1.11027       1.08428       1.00412      0.956065      0.864245      0.781914      0.690735      0.601127      0.528373      0.433719      0.363756      0.303888
  42  12 3233.7909    3.8776  1.4767 13.3073  0.0013  0.0220   0.0504   0.0581    0.0550   0.0000   441.8207       4.59696       17.8489      0.696155      -3.34328      -2.85877     -0.726546      -1.01547     -0.743994      -3.26530     0.0721095      0.345544       1.46239      0.202606      -1.03322      0.504375     -0.106591     -0.827133      0.815207       1.09955       1.22787       1.32965       1.40799       1.38217       1.41406       1.36035       1.27629       1.22187       1.10048      0.998934      0.909819      0.794522      0.665049      0.590156      0.486672      0.396500
  42  13 3402.1730    3.1530  1.9232 13.1856  0.0005  0.0270   0.0382   0.0747    0.0396   0.0000   443.3562       4.38606       13.6014     -0.798938      -2.86414     -0.794866      -3.74559      -5.44975       1.67339      -3.42364      0.178322     -0.330217      -1.04005      -1.53024      0.615552       1.00488       1.74116     -0.154179      0.958438       1.33584       1.50358       1.60725       1.72248       1.76352       1.68909       1.68264       1.55495       1.47878       1.35235       1.21281       1.06539      0.976063      0.810818      0.711451      0.567746      0.468526
  42  14 3568.2122    2.3718  3.5502 12.4677  0.0004  0.0379   0.0220   0.1062    0.0286   0.0000   442.6360       6.79905       12.5103       3.24532       2.74685     -0.400367      -4.49917      -2.16687       1.39711      -1.38230      -1.74858      0.273329       2.51875     -0.871153      -2.32730       1.20181      0.758926     -0.327527       1.36766       1.90845       2.12892       2.28867       2.44470       2.39915       2.39117       2.30039       2.21662       2.06276       1.92965       1.71509       1.54239       1.34554       1.17267      0.989824      0.838968      0.680467
  42  15 3731.6169    1.8486  5.2268 11.9129 -0.0000  0.0505   0.0158   0.1423    0.0255   0.0000   439.7043       7.83092       19.5080       4.19753      -2.09322      -6.17260       1.92951       4.57698       2.35043      -8.83871      0.659287       1.69296      0.184744     -0.877323      -1.87459      -2.57937     -0.897226       1.22156       1.80558       2.53528       2.88915       3.11235       3.28915       3.27198       3.21587       3.16717       2.88699       2.81633       2.51682       2.32155       2.07272       1.79315       1.58509       1.30013       1.10480      0.899169
  42  16 3893.0035    1.4340  6.8214 11.6883 -0.0023  0.0682   0.0143   0.1917    0.0253   0.0000   445.4764       11.2101       16.6399       2.05500      -4.57805      -1.84756       8.72670      -3.35289      0.646389      -5.81923       3.46756      -2.96054      -3.04552     -0.248484   -0.00579350      0.329988       1.46187      0.594953       2.36821       3.25464       3.81447       3.96512       4.30012       4.28623       4.26401       4.14423       3.86660       3.59836       3.35431       3.00367       2.71928       2.38658       2.06580       1.75455       1.42823       1.19023
[truncated: 749,949 more chars]
