# Supplementary material for: Global-Mode Analysis of Full-Disk Data from the Michelson Doppler Imager and the Helioseismic and Magnetic Imager
Source: Sol Phys. 2018 Jan 31;293(2):29. doi: 10.1007/s11207-017-1201-5 (PMC6566312; doi:10.1007/s11207-017-1201-5)
Supplement: Supplementary file 2 — (TAR 362.4 MB) [file 11207_2017_1201_MOESM2_ESM.tar › HMI/hmiv72dasym.8344.18]

   0  25 3575.2517    2.8064  2.7487 -0.5943  0.0000       1.00832  0.5883   0.2850   0.7680 1000.0000   0.0000       2.65025    -0.0000       0.00000       0.00000       0.00000       0.00000       0.00000       0.00000       0.00000       0.00000       0.00000       0.00000       0.00000       0.00000       0.00000       0.00000       0.00000       0.00000       0.00000       0.00000       0.00000       0.00000       0.00000       0.00000       0.00000       0.00000       0.00000       0.00000       0.00000       0.00000       0.00000       0.00000       0.00000       0.00000       0.00000       0.00000       0.00000
   1  12 1885.2297    0.4372  0.3201 10.0192  0.0000       7.34813  0.0629   0.0644   0.1715    0.2026   0.0000       9.17661   471.2327      -1.61965       0.00000       0.00000       0.00000       0.00000       0.00000       0.00000       0.00000       0.00000       0.00000       0.00000       0.00000       0.00000       0.00000       0.00000       0.00000       0.00000       50.8069       48.8418       0.00000       0.00000       0.00000       0.00000       0.00000       0.00000       0.00000       0.00000       0.00000       0.00000       0.00000       0.00000       0.00000       0.00000       0.00000       0.00000
   1  13 2020.9023    0.4954  0.5112 10.1148  0.0000       11.6468  0.0913   0.0578   0.2502    0.2378   0.0000       7.93545   373.7907       10.7654       0.00000       0.00000       0.00000       0.00000       0.00000       0.00000       0.00000       0.00000       0.00000       0.00000       0.00000       0.00000       0.00000       0.00000       0.00000       0.00000       74.7628       56.0467       0.00000       0.00000       0.00000       0.00000       0.00000       0.00000       0.00000       0.00000       0.00000       0.00000       0.00000       0.00000       0.00000       0.00000       0.00000       0.00000
   1  14 2156.9872    0.7744  1.0098  9.7707  0.0202       7.62397  0.1585   0.0763   0.2736    0.6479   0.0000       4.43344   412.1155      -15.2542       0.00000       0.00000       0.00000       0.00000       0.00000       0.00000       0.00000       0.00000       0.00000       0.00000       0.00000       0.00000       0.00000       0.00000       0.00000       0.00000       142.125       76.7602       0.00000       0.00000       0.00000       0.00000       0.00000       0.00000       0.00000       0.00000       0.00000       0.00000       0.00000       0.00000       0.00000       0.00000       0.00000       0.00000
   1  15 2292.0390    1.1464  0.6607 10.5114  0.0000       4.33699  0.0935   0.1032   0.1954    0.4863   0.0000       3.13489   418.4633      -52.0605       0.00000       0.00000       0.00000       0.00000       0.00000       0.00000       0.00000       0.00000       0.00000       0.00000       0.00000       0.00000       0.00000       0.00000       0.00000       0.00000       90.0544       45.3962       0.00000       0.00000       0.00000       0.00000       0.00000       0.00000       0.00000       0.00000       0.00000       0.00000       0.00000       0.00000       0.00000       0.00000       0.00000       0.00000
   1  17 2559.3022    1.7327  1.1686 10.1198  0.0000       2.36626  0.1462   0.1399   0.2799    2.6138   0.0000       2.38887   390.9165      -84.4141       0.00000       0.00000       0.00000       0.00000       0.00000       0.00000       0.00000       0.00000       0.00000       0.00000       0.00000       0.00000       0.00000       0.00000       0.00000       0.00000       115.549       68.9466       0.00000       0.00000       0.00000       0.00000       0.00000       0.00000       0.00000       0.00000       0.00000       0.00000       0.00000       0.00000       0.00000       0.00000       0.00000       0.00000
   1  18 2693.5618    2.3320  0.9480 11.4434  0.0000       7.12092  0.1165   0.1848   0.2398    0.9059   0.0000       3.12851   260.6967       51.1750       0.00000       0.00000       0.00000       0.00000       0.00000       0.00000       0.00000       0.00000       0.00000       0.00000       0.00000       0.00000       0.00000       0.00000       0.00000       0.00000       100.295       56.2895       0.00000       0.00000       0.00000       0.00000       0.00000       0.00000       0.00000       0.00000       0.00000       0.00000       0.00000       0.00000       0.00000       0.00000       0.00000       0.00000
   1  19 2828.2276    3.3450  1.1032  6.7486  0.0000       1.76102  0.1310   0.2620   0.3023  312.8284   0.0000       2.88665   531.5434      -100.243       0.00000       0.00000       0.00000       0.00000       0.00000       0.00000       0.00000       0.00000       0.00000       0.00000       0.00000       0.00000       0.00000       0.00000       0.00000       0.00000       133.292       54.2668       0.00000       0.00000       0.00000       0.00000       0.00000       0.00000       0.00000       0.00000       0.00000       0.00000       0.00000       0.00000       0.00000       0.00000       0.00000       0.00000
   1  22 3233.2341    3.4750  2.1270  4.6247  0.0000       1.49507  0.1755   0.2133   0.4224 1000.0000   0.0000       1.01443   743.8971      -106.693       0.00000       0.00000       0.00000       0.00000       0.00000       0.00000       0.00000       0.00000       0.00000       0.00000       0.00000       0.00000       0.00000       0.00000       0.00000       0.00000       147.064       93.0060       0.00000       0.00000       0.00000       0.00000       0.00000       0.00000       0.00000       0.00000       0.00000       0.00000       0.00000       0.00000       0.00000       0.00000       0.00000       0.00000
   1  23 3368.7116    2.8216  1.1311 13.7206  0.0004       8.45189  0.1779   0.3458   0.3623    0.5032   0.0000       4.71286   626.4484      -62.3631       0.00000       0.00000       0.00000       0.00000       0.00000       0.00000       0.00000       0.00000       0.00000       0.00000       0.00000       0.00000       0.00000       0.00000       0.00000       0.00000       153.338       101.831       0.00000       0.00000       0.00000       0.00000       0.00000       0.00000       0.00000       0.00000       0.00000       0.00000       0.00000       0.00000       0.00000       0.00000       0.00000       0.00000
   1  24 3504.0834    3.1546  2.9791  9.9496  0.0083       1.03928  0.2127   0.1657   0.4879   23.7057   0.0000      0.700527   472.2403     -0.976805       0.00000       0.00000       0.00000       0.00000       0.00000       0.00000       0.00000       0.00000       0.00000       0.00000       0.00000       0.00000       0.00000       0.00000       0.00000       0.00000       190.371       99.0299       0.00000       0.00000       0.00000       0.00000       0.00000       0.00000       0.00000       0.00000       0.00000       0.00000       0.00000       0.00000       0.00000       0.00000       0.00000       0.00000
   1  26 3777.1665    1.9305  4.6314 11.2890  0.0224      0.279619  0.3720   0.1177   0.7907    0.4917   0.0000      0.655466   309.1338       181.550       0.00000       0.00000       0.00000       0.00000       0.00000       0.00000       0.00000       0.00000       0.00000       0.00000       0.00000       0.00000       0.00000       0.00000       0.00000       0.00000       278.539       170.062       0.00000       0.00000       0.00000       0.00000       0.00000       0.00000       0.00000       0.00000       0.00000       0.00000       0.00000       0.00000       0.00000       0.00000       0.00000       0.00000
   1  27 3914.3212    1.7347  6.5461 10.8597 -0.0154       1.04001  0.4974   0.0705   0.9767    0.3906   0.0000      0.638908   626.1026       179.712       0.00000       0.00000       0.00000       0.00000       0.00000       0.00000       0.00000       0.00000       0.00000       0.00000       0.00000       0.00000       0.00000       0.00000       0.00000       0.00000       317.478       208.302       0.00000       0.00000       0.00000       0.00000       0.00000       0.00000       0.00000       0.00000       0.00000       0.00000       0.00000       0.00000       0.00000       0.00000       0.00000       0.00000
   2  13 2082.1048    0.6846  0.5667  9.8231  0.0000       4.59916  0.0609   0.0563   0.1665    0.2853   0.0000       3.27379   439.4853      -8.87483      -7.15717       2.95278       0.00000       0.00000       0.00000       0.00000       0.00000       0.00000       0.00000       0.00000       0.00000       0.00000       0.00000       0.00000       0.00000       0.00000       34.7432       30.2466       17.7466       7.45642       0.00000       0.00000       0.00000       0.00000       0.00000       0.00000       0.00000       0.00000       0.00000       0.00000       0.00000       0.00000       0.00000       0.00000
   2  14 2217.6539    0.9793  0.5440 10.1219  0.0028       7.52694  0.0720   0.0756   0.1277    0.3454   0.0000       2.88226   448.0493       46.9534       12.7724      -1.16028       0.00000       0.00000       0.00000       0.00000       0.00000       0.00000       0.00000       0.00000       0.00000       0.00000       0.00000       0.00000       0.00000       0.00000       41.2390       35.7148       19.4077       7.50936       0.00000       0.00000       0.00000       0.00000       0.00000       0.00000       0.00000       0.00000       0.00000       0.00000       0.00000       0.00000       0.00000       0.00000
   2  16 2486.0521    1.4759  1.0175 11.1489 -0.0020       5.33918  0.1154   0.1033   0.1925    0.5377   0.0000       2.63026   417.9103       4.41128       10.9477      -3.35275       0.00000       0.00000       0.00000       0.00000       0.00000       0.00000       0.00000       0.00000       0.00000       0.00000       0.00000       0.00000       0.00000       0.00000       56.6836       43.8173       28.6352       9.30312       0.00000       0.00000       0.00000       0.00000       0.00000       0.00000       0.00000       0.00000       0.00000       0.00000       0.00000       0.00000       0.00000       0.00000
   2  17 2619.6798    2.1109  0.6723 11.6103  0.0009       2.89858  0.0729   0.1415   0.1325    0.4207   0.0000       2.01112   460.9170      -20.7597       23.9300      -1.54447       0.00000       0.00000       0.00000       0.00000       0.00000       0.00000       0.00000       0.00000       0.00000       0.00000       0.00000       0.00000       0.00000       0.00000       40.2515       32.1626       22.9494       7.60836       0.00000       0.00000       0.00000       0.00000       0.00000       0.00000       0.00000       0.00000       0.00000       0.00000       0.00000       0.00000       0.00000       0.00000
   2  18 2754.6102    2.7745  0.9181  8.5233  0.0000       2.10523  0.1045   0.1631   0.1912   14.9208   0.0000       1.78724   468.5417       67.8605       23.0081       7.48826       0.00000       0.00000       0.00000       0.00000       0.00000       0.00000       0.00000       0.00000       0.00000       0.00000       0.00000       0.00000       0.00000       0.00000       65.5781       51.7986       21.6842       6.70510       0.00000       0.00000       0.00000       0.00000       0.00000       0.00000       0.00000       0.00000       0.00000       0.00000       0.00000       0.00000       0.00000       0.00000
   2  19 2889.6492    3.2886  0.8519 12.0554  0.0000       2.29221  0.0823   0.2048   0.1486    0.7927   0.0000       2.06906   431.4341       78.2543      -2.36474      -5.33246       0.00000       0.00000       0.00000       0.00000       0.00000       0.00000       0.00000       0.00000       0.00000       0.00000       0.00000       0.00000       0.00000       0.00000       44.1983       37.4574       20.8977       8.20195       0.00000       0.00000       0.00000       0.00000       0.00000       0.00000       0.00000       0.00000       0.00000       0.00000       0.00000       0.00000       0.00000       0.00000
   2  22 3295.3126    3.9367  1.2675 11.8138  0.0000       2.54082  0.1248   0.2124   0.1970    1.4955   0.0000       1.88376   407.1400       33.0214      -5.98201       9.60064       0.00000       0.00000       0.00000       0.00000       0.00000       0.00000       0.00000       0.00000       0.00000       0.00000       0.00000       0.00000       0.00000       0.00000       49.8723       48.5993       23.0764       11.8364       0.00000       0.00000       0.00000       0.00000       0.00000       0.00000       0.00000       0.00000       0.00000       0.00000       0.00000       0.00000       0.00000       0.00000
   2  23 3430.7114    3.0951  1.9148 11.3429  0.0000     -0.385034  0.1324   0.1422   0.2814    1.1010   0.0000       1.01835   557.5283       64.3316       51.3263       3.62556       0.00000       0.00000       0.00000       0.00000       0.00000       0.00000       0.00000       0.00000       0.00000       0.00000       0.00000       0.00000       0.00000       0.00000       60.8050       52.3791       33.8115       12.3950       0.00000       0.00000       0.00000       0.00000       0.00000       0.00000       0.00000       0.00000       0.00000       0.00000       0.00000       0.00000       0.00000       0.00000
   2  24 3567.1209    2.6054  2.8987 11.2066  0.0000      0.607286  0.1900   0.0943   0.3031    0.4758   0.0000      0.486314   509.4538       46.6068       46.6729      -10.5465       0.00000       0.00000       0.00000       0.00000       0.00000       0.00000       0.00000       0.00000       0.00000       0.00000       0.00000       0.00000       0.00000       0.00000       82.1732       72.5945       44.4359       17.9054       0.00000       0.00000       0.00000       0.00000       0.00000       0.00000       0.00000       0.00000       0.00000       0.00000       0.00000       0.00000       0.00000       0.00000
   3  11 1865.4510    0.4348  0.3937  9.6115  0.0000       13.5076  0.0738   0.0339   0.0989    0.1726   0.0000       5.61489   465.5632      -55.8700      -29.4240       27.0825      0.313184      0.464202       0.00000       0.00000       0.00000       0.00000       0.00000       0.00000       0.00000       0.00000       0.00000       0.00000       0.00000       0.00000       25.4191       29.8942       14.7544       15.8488       3.13579       2.24592       0.00000       0.00000       0.00000       0.00000       0.00000       0.00000       0.00000       0.00000       0.00000       0.00000       0.00000       0.00000
   3  13 2137.8816    0.7677  0.6131  9.9597  0.0000       8.36218  0.0649   0.0482   0.1368    0.2720   0.0000       2.49636   424.5533      -33.8920       7.41076       2.46425       3.44075      0.152757       0.00000       0.00000       0.00000       0.00000       0.00000       0.00000       0.00000       0.00000       0.00000       0.00000       0.00000       0.00000       19.0497       25.3059       14.6892       12.3365       3.95220       1.88351       0.00000       0.00000       0.00000       0.00000       0.00000       0.00000       0.00000       0.00000       0.00000       0.00000       0.00000       0.00000
   3  14 2273.4703    1.1733  0.7850  9.2904  0.0000       2.77414  0.0632   0.0628   0.1186    0.9046   0.0000       1.56174   449.8435       42.4498       14.1596      -9.60330      -3.58707      0.154201       0.00000       0.00000       0.00000       0.00000       0.00000       0.00000       0.00000       0.00000       0.00000       0.00000       0.00000       0.00000       25.8935       24.0434       17.8261       10.0480       4.75923       1.38071       0.00000       0.00000       0.00000       0.00000       0.00000       0.00000       0.00000       0.00000       0.00000       0.00000       0.00000       0.00000
   3  15 2407.6963    1.3977  1.1541  9.4565  0.0000       1.53608  0.1171   0.0656   0.1560    1.4059   0.0000       1.69379   403.1954       9.58139       29.6881      -10.3678       1.74029      0.607431       0.00000       0.00000       0.00000       0.00000       0.00000       0.00000       0.00000       0.00000       0.00000       0.00000       0.00000       0.00000       33.3992       34.7267       26.0375       11.2963       7.52323       2.29155       0.00000       0.00000       0.00000       0.00000       0.00000       0.00000       0.00000       0.00000       0.00000       0.00000       0.00000       0.00000
   3  16 2541.7680    1.9542  0.9015 10.9801  0.0007       2.48886  0.0733   0.1011   0.1339    0.6090   0.0000       1.42935   416.3637      -15.3057      -7.27331       14.7206      -7.39309      -3.05405       0.00000       0.00000       0.00000       0.00000       0.00000       0.00000       0.00000       0.00000       0.00000       0.00000       0.00000       0.00000       25.8687       25.9264       19.1924       13.5323       5.01595       1.73988       0.00000       0.00000       0.00000       0.00000       0.00000       0.00000       0.00000       0.00000       0.00000       0.00000       0.00000       0.00000
   3  17 2676.2379    2.1583  0.9396 11.7129  0.0024       2.71034  0.0749   0.1149   0.1635    0.4605   0.0000       1.71192   460.5135       18.3769      -17.0627       2.68998      -3.26616      -1.48989       0.00000       0.00000       0.00000       0.00000       0.00000       0.00000       0.00000       0.00000       0.00000       0.00000       0.00000       0.00000       29.3517       29.1107       19.3441       11.5203       4.70438       1.59887       0.00000       0.00000       0.00000       0.00000       0.00000       0.00000       0.00000       0.00000       0.00000       0.00000       0.00000       0.00000
   3  18 2811.6003    3.1416  0.7287 11.9727 -0.0071       3.15578  0.0769   0.1769   0.1184    0.5977   0.0000       1.50638   419.8753       43.6797      -2.90917       8.92329      -7.09576      0.859480       0.00000       0.00000       0.00000       0.00000       0.00000       0.00000       0.00000       0.00000       0.00000       0.00000       0.00000       0.00000       27.9200       21.4037       21.6647       15.8373       5.59013       1.39022       0.00000       0.00000       0.00000       0.00000       0.00000       0.00000       0.00000       0.00000       0.00000       0.00000       0.00000       0.00000
   3  19 2946.9859    3.7013  1.0683 10.0325  0.0048       2.45355  0.0932   0.1775   0.1472    3.6229   0.0000       1.28969   424.9251      -1.00499      -2.41003      -4.79967     -0.188675      -1.92251       0.00000       0.00000       0.00000       0.00000       0.00000       0.00000       0.00000       0.00000       0.00000       0.00000       0.00000       0.00000       29.0520       32.3729       25.1961       11.0065       8.51407       2.27270       0.00000       0.00000       0.00000       0.00000       0.00000       0.00000       0.00000       0.00000       0.00000       0.00000       0.00000       0.00000
   3  21 3217.7813    3.6706  1.5218 11.9989 -0.0091      0.742943  0.1113   0.1530   0.1714    0.7124   0.0000      0.964559   423.8023      -25.1373       19.1103      -4.72094       9.98928      0.155927       0.00000       0.00000       0.00000       0.00000       0.00000       0.00000       0.00000       0.00000       0.00000       0.00000       0.00000       0.00000       35.9973       38.3183       25.4650       15.7081       6.75365       2.44749       0.00000       0.00000       0.00000       0.00000       0.00000       0.00000       0.00000       0.00000       0.00000       0.00000       0.00000       0.00000
   3  22 3353.7867    3.2911  2.0249 12.0236 -0.0007       1.97432  0.1148   0.1245   0.2494    0.4191   0.0000      0.735498   452.0689       29.7975       14.3858      -6.70336       2.54098       1.82573       0.00000       0.00000       0.00000       0.00000       0.00000       0.00000       0.00000       0.00000       0.00000       0.00000       0.00000       0.00000       39.9211       34.2297       30.1452       18.7114       8.45189       2.24824       0.00000       0.00000       0.00000       0.00000       0.00000       0.00000       0.00000       0.00000       0.00000       0.00000       0.00000       0.00000
   3  23 3489.5702    2.9647  2.5410 10.9096  0.0000       1.03639  0.1420   0.0933   0.2425    0.6673   0.0000      0.538435   439.7784       47.8013       27.8621       1.46364      -3.38265    -0.0792321       0.00000       0.00000       0.00000       0.00000       0.00000       0.00000       0.00000       0.00000       0.00000       0.00000       0.00000       0.00000       44.6690       42.4158       36.1886       20.6194       10.2104       2.80469       0.00000       0.00000       0.00000       0.00000       0.00000       0.00000       0.00000       0.00000       0.00000       0.00000       0.00000       0.00000
   3  24 3626.1294    2.3797  4.5328 10.2681  0.0000      0.637753  0.1924   0.0584   0.3309    0.4482   0.0000      0.253903   421.9110       86.3635       57.9916       24.4964      -6.43826       1.41138       0.00000       0.00000       0.00000       0.00000       0.00000       0.00000       0.00000       0.00000       0.00000       0.00000       0.00000       0.00000       61.4658       63.3793       47.3075       25.1709       13.3870       4.07900       0.00000       0.00000       0.00000       0.00000       0.00000       0.00000       0.00000       0.00000       0.00000       0.00000       0.00000       0.00000
   3  25 3763.0622    2.0168  6.1321 10.8079  0.0012      0.459287  0.2453   0.0473   0.4514    0.1910   0.0000      0.223952   468.3920      -33.1271      -64.3224      -4.48843       13.7402       2.69324       0.00000       0.00000       0.00000       0.00000       0.00000       0.00000       0.00000       0.00000       0.00000       0.00000       0.00000       0.00000       76.7767       73.9519       58.4386       37.8832       16.4566       5.03041       0.00000       0.00000       0.00000       0.00000       0.00000       0.00000       0.00000       0.00000       0.00000       0.00000       0.00000       0.00000
   4   9 1640.9053    0.2460  0.1347 10.0470 -0.0019       11.8637  0.0478   0.0357   0.0640    0.0745   0.0000       19.5224   429.6472      -10.0776       12.0746       1.71250     -0.350839     -0.610086     -0.494295     0.0794203       0.00000       0.00000       0.00000       0.00000       0.00000       0.00000       0.00000       0.00000       0.00000       0.00000       8.38880       13.9694       8.68048       7.75450       3.63957       2.06330      0.792226      0.267853       0.00000       0.00000       0.00000       0.00000       0.00000       0.00000       0.00000       0.00000       0.00000       0.00000
   4  12 2051.7423    0.6933  0.5103  9.7431 -0.0004       3.92214  0.0669   0.0526   0.0904    0.2243   0.0000       2.30188   426.2279      0.277743      -21.5885       3.59073       5.34979      -2.00205      -2.53984      0.114142       0.00000       0.00000       0.00000       0.00000       0.00000       0.00000       0.00000       0.00000       0.00000       0.00000       14.9577       21.4469       19.6854       10.8177       10.4502       2.85689       2.49074      0.506254       0.00000       0.00000       0.00000       0.00000       0.00000       0.00000       0.00000       0.00000       0.00000       0.00000
   4  13 2188.3313    0.7790  0.6574 10.2698  0.0020       6.17602  0.0715   0.0429   0.1144    0.2128   0.0000       2.32598   448.8611       17.3332       31.8284       1.32760     -0.875418      -3.82361      -2.16621     -0.160800       0.00000       0.00000       0.00000       0.00000       0.00000       0.00000       0.00000       0.00000       0.00000       0.00000       17.9009       21.5265       20.2831       11.0943       8.51695       3.71973       1.99008      0.461488       0.00000       0.00000       0.00000       0.00000       0.00000       0.00000       0.00000       0.00000       0.00000       0.00000
   4  14 2324.1949    1.1891  0.7710 10.3879  0.0001       3.42560  0.0659   0.0626   0.1214    0.4467   0.0000       1.67440   447.9927      -58.1210      -2.33581       6.97654      -7.04518      -6.82117     -0.380657    -0.0914196       0.00000       0.00000       0.00000       0.00000       0.00000       0.00000       0.00000       0.00000       0.00000       0.00000       17.9391       18.1126       16.6493       11.5824       7.77613       3.30669       1.45865      0.340676       0.00000       0.00000       0.00000       0.00000       0.00000       0.00000       0.00000       0.00000       0.00000       0.00000
   4  17 2728.5706    2.6398  0.8008 11.9421 -0.0235       3.32017  0.0990   0.1473   0.1169    0.7602   0.0000       1.63666   432.7466      -13.6529      -11.8364       16.1486       9.56976       6.90190       2.20084       1.04519       0.00000       0.00000       0.00000       0.00000       0.00000       0.00000       0.00000       0.00000       0.00000       0.00000       39.6882       40.8510       28.1359       16.9248       8.68851       3.27994       1.17623      0.320339       0.00000       0.00000       0.00000       0.00000       0.00000       0.00000       0.00000       0.00000       0.00000       0.00000
   4  18 2864.3258    2.9182  0.7856 12.6042 -0.0109       1.87599  0.0605   0.1500   0.1253    0.4054   0.0000       2.10703   436.5690       11.2098       17.3381       24.5940      -12.9114       4.63289     -0.891182     -0.577852       0.00000       0.00000       0.00000       0.00000       0.00000       0.00000       0.00000       0.00000       0.00000       0.00000       18.2008       20.3667       16.0317       10.3394       6.05489       2.86626       1.25725      0.350448       0.00000       0.00000       0.00000       0.00000       0.00000       0.00000       0.00000       0.00000       0.00000       0.00000
   4  19 3000.1381    3.8337  0.8254 12.5533 -0.0051     -0.529237  0.0642   0.1811   0.1123    0.5021   0.0000       1.45464   455.7972       36.8216       10.0667       12.9862      0.119753     -0.462691      0.483879     -0.178405       0.00000       0.00000       0.00000       0.00000       0.00000       0.00000       0.00000       0.00000       0.00000       0.00000       17.9449       18.5954       16.6972       10.6260       7.00905       3.09843       1.31330      0.318560       0.00000       0.00000       0.00000       0.00000       0.00000       0.00000       0.00000       0.00000       0.00000       0.00000
   4  21 3271.8090    3.7846  1.5764  2.4696  0.0000      0.715803  0.0921   0.1456   0.1678 1000.0000   0.0000      0.743622   442.0065       2.60579       1.74428      -17.5126       4.95677      0.615978       0.00000       0.00000       0.00000       0.00000       0.00000       0.00000       0.00000       0.00000       0.00000       0.00000       0.00000       0.00000       24.6967       26.6995       22.3702       13.6104       8.60281       3.71231       1.74997      0.423634       0.00000       0.00000       0.00000       0.00000       0.00000       0.00000       0.00000       0.00000       0.00000       0.00000
   4  22 3408.2558    3.3177  1.8328 12.1863 -0.0002       1.72013  0.1228   0.1186   0.1835    0.4055   0.0000      0.718751   455.0614      -20.0371       18.7590       16.4659      -20.3554      -6.95855      0.682146     -0.123666       0.00000       0.00000       0.00000       0.00000       0.00000       0.00000       0.00000       0.00000       0.00000       0.00000       36.3418       39.4181       29.6787       18.2056       10.6245       4.51272       1.93915      0.505384       0.00000       0.00000       0.00000       0.00000       0.00000       0.00000       0.00000       0.00000       0.00000       0.00000
   4  24 3681.8417    2.2734  4.8070  9.8918  0.0006      0.595778  0.1557   0.0466   0.3042    0.4781   0.0000      0.209140   427.3936       47.1169       48.6222       24.9941      -6.97673      -6.27692      -1.55081     -0.232421       0.00000       0.00000       0.00000       0.00000       0.00000       0.00000       0.00000       0.00000       0.00000       0.00000       39.3451       41.8797       35.1001       25.6573       15.5413       7.45803       2.92994      0.776986       0.00000       0.00000       0.00000       0.00000       0.00000       0.00000       0.00000       0.00000       0.00000       0.00000
   4  25 3818.9212    1.9433  6.6608 10.3328 -0.0027      0.281207  0.2104   0.0405   0.4148    0.2381   0.0000      0.146548   532.4142       46.9758      -16.8491      -64.7904      -5.30041       5.95842      -5.02025      -1.44642       0.00000       0.00000       0.00000       0.00000       0.00000       0.00000       0.00000       0.00000       0.00000       0.00000       53.9037       56.5312       47.6746       33.3681       20.2869       9.64308       3.83171      0.973419       0.00000       0.00000       0.00000       0.00000       0.00000       0.00000       0.00000       0.00000       0.00000       0.00000
   5  13 2235.4070    0.9838  0.9207  9.4370 -0.0025       4.13715  0.0609   0.0398   0.1192    0.4470   0.0000       1.42163   441.8001       13.4889       21.6043       16.2472       1.41445      -3.14339      0.597099       1.16803     0.0798740    -0.0134943       0.00000       0.00000       0.00000       0.00000       0.00000       0.00000       0.00000       0.00000       13.4210       14.1951       14.4144       9.58594       6.58438       3.92029       1.96398      0.894981      0.303950     0.0621135       0.00000       0.00000       0.00000       0.00000       0.00000       0.00000       0.00000       0.00000
   5  14 2371.0340    1.2804  1.1466  9.9944 -0.0136       2.26201  0.0763   0.0497   0.1316    0.6577   0.0000       1.28004   418.3038       7.25535      -2.34682      -4.47032       2.25876     0.0964941       1.06705     -0.747731     -0.832705    -0.0997939       0.00000       0.00000       0.00000       0.00000       0.00000       0.00000       0.00000       0.00000       15.1413       17.8468       15.3910       12.0850       8.64120       4.38519       2.84198      0.953358      0.395074     0.0927725       0.00000       0.00000       0.00000       0.00000       0.00000       0.00000       0.00000       0.00000
   5  15 2506.1913    1.7130  1.0224 10.3198 -0.0013       2.48367  0.0607   0.0670   0.1194    0.6010   0.0000       1.16376   433.7383      -18.3615      -15.3913       2.49638      -6.26630      -3.09470     -0.837216     -0.377105    -0.0107538     0.0336614       0.00000       0.00000       0.00000       0.00000       0.00000       0.00000       0.00000       0.00000       13.6276       14.0408       13.3430       10.1854       7.00175       4.24831       1.95477      0.916088      0.301481     0.0612611       0.00000       0.00000       0.00000       0.00000       0.00000       0.00000       0.00000       0.00000
   5  16 2641.3880    2.3224  1.0772  2.5362 -0.0009       3.30407  0.0686   0.0876   0.1194   16.5715   0.0000       1.06078   450.2251       1.57773       5.09654       16.2061       4.69420       5.60531       4.23777      0.526022     -0.349563     0.0631523       0.00000       0.00000       0.00000       0.00000       0.00000       0.00000       0.00000       0.00000       14.3235       16.7367       14.7068       10.9461       7.64218       3.92409       2.31623      0.850146      0.347614     0.0781918       0.00000       0.00000       0.00000       0.00000       0.00000       0.00000       0.00000       0.00000
   5  17 2777.3519    2.8015  0.9850 11.8975 -0.0012       1.78444  0.0623   0.1184   0.1262    0.5255   0.0000       1.25041   456.4407       8.63363      -3.92275      -4.08998       4.28158      0.510028      -2.94073     -0.420594   -0.00153414     -0.169632       0.00000       0.00000       0.00000       0.00000       0.00000       0.00000       0.00000       0.00000       12.9260       14.9299       13.2570       10.3899       6.89349       4.15474       2.28761      0.933475      0.321629     0.0806653       0.00000       0.00000       0.00000       0.00000       0.00000       0.00000       0.00000       0.00000
   5  18 2913.8080    3.3572  0.7889 12.3355 -0.0088       3.37759  0.0567   0.1433   0.0929    0.5097   0.0000       1.44930   447.3235       19.1622      -24.8336       20.5885      -2.35588       5.46726       2.09012      0.130645      0.204970    -0.0117563       0.00000       0.00000       0.00000       0.00000       0.00000       0.00000       0.00000       0.00000       12.3437       15.4227       13.5524       9.41161       6.66392       3.98817       1.92139      0.938915      0.332613     0.0747083       0.00000       0.00000       0.00000       0.00000       0.00000       0.00000       0.00000       0.00000
   5  19 3049.9670    4.0116  0.9338  0.3666  0.0000      0.833504  0.0593   0.1703   0.1066 1000.0000   0.0000       1.16022   427.4745       16.0483       17.9040       19.1406       5.14319      -1.53989       0.00000       0.00000       0.00000       0.00000       0.00000       0.00000       0.00000       0.00000       0.00000       0.00000       0.00000       0.00000       13.6920       15.2682       15.2786       10.0974       7.70543       4.70332       2.00264       1.13141      0.381190     0.0729828       0.00000       0.00000       0.00000       0.00000       0.00000       0.00000       0.00000       0.00000
   5  20 3186.2383    4.2231  1.2020  6.1243  0.0000      0.429568  0.0845   0.1856   0.1418  630.0729   0.0000       1.27371   454.3781       22.1205       18.4066     -0.310758     -0.631330       3.33712       0.00000       0.00000       0.00000       0.00000       0.00000       0.00000       0.00000       0.00000       0.00000       0.00000       0.00000       0.00000       17.4222       17.4476       14.9948       12.8924       9.36050       5.83401       2.45375       1.05925      0.326884     0.0777712       0.00000       0.00000       0.00000       0.00000       0.00000       0.00000       0.00000       0.00000
   5  21 3322.8332    3.5647  1.5506 12.3168 -0.0030       1.48718  0.0930   0.1334   0.1763    0.6427   0.0000      0.888681   464.1497      -22.8544      -17.2656       22.3635       13.1865      -7.39389      -1.67376      -1.13239     -0.268095     0.0581395       0.00000       0.00000       0.00000       0.00000       0.00000       0.00000       0.00000       0.00000       17.2135       23.4091       18.1105       15.9155       10.2191       5.85422       3.56872       1.32181      0.470895      0.140762       0.00000       0.00000       0.00000       0.00000       0.00000       0.00000       0.00000       0.00000
   5  22 3459.4115    3.0103  2.9153  2.3446  0.0000      0.187878  0.1126   0.0729   0.2085 1000.0000   0.0000      0.312917   440.6871       28.2200      -13.9516       24.7777       3.70123      -5.27180       0.00000       0.00000       0.00000       0.00000       0.00000       0.00000       0.00000       0.00000       0.00000       0.00000       0.00000       0.00000       22.3736       26.3754       23.6610       18.2912       13.3481       7.55754       4.08747       1.67839      0.643502      0.143784       0.00000       0.00000       0.00000       0.00000       0.00000       0.00000       0.00000       0.00000
   5  23 3596.7659    2.4561  3.4953 11.0330 -0.0046      0.556168  0.1342   0.0614   0.2588    0.3810   0.0000      0.264620   435.8456      -14.6184       29.4065       10.2609      -12.6820      -14.4169     -0.791927     -0.626816      -1.72591     0.0318906       0.00000       0.00000       0.00000       0.00000       0.00000       0.00000       0.00000       0.00000       27.1968       32.8106       28.0258       21.4837       14.9468       8.57728       4.51070       1.93305      0.708220      0.165161       0.00000       0.00000       0.00000       0.00000       0.00000       0.00000       0.00000       0.00000
   5  25 3872.0228    1.8325  7.9074 10.2749 -0.0004      0.260178  0.2139   0.0302   0.4117    0.1413   0.0000      0.103952   434.5146      -29.8999       4.06016      -23.7260      -18.0427      -11.9402       4.58733       2.49177      -2.45522      0.293128       0.00000       0.00000       0.00000       0.00000       0.00000       0.00000       0.00000       0.00000       41.8774       47.2391       44.1939       33.8729       23.5632       13.8451       7.53616       3.21701       1.13851      0.244766       0.00000       0.00000       0.00000       0.00000       0.00000       0.00000       0.00000       0.00000
   6  11 2004.1366    0.5640  0.4815  9.8923 -0.0027       7.42438  0.0464   0.0303   0.0832    0.1323   0.0000       2.48554   426.4553      -2.56920       3.49468       3.77114      -2.76300      0.524848       2.41096       2.22044     -0.362318    -0.0681936    -0.0603788  -0.000813506       0.00000       0.00000       0.00000       0.00000       0.00000       0.00000       11.2889       12.6607       11.7297       9.06581       5.98746       3.78136       2.29691       1.19268      0.585953      0.205325     0.0613289     0.0121501       0.00000       0.00000       0.00000       0.00000       0.00000       0.00000
   6  12 2142.6049    0.7670  0.6993  9.8526 -0.0049       5.65225  0.0457   0.0327   0.0903    0.2052   0.0000       1.45807   428.9798      -4.14293       2.89612       1.17233      -1.64735      -5.43026      -3.32269      0.613981      0.156122      0.166326    -0.0307971     0.0141390       0.00000       0.00000       0.00000       0.00000       0.00000       0.00000       9.31877       10.7364       10.2492       8.46577       5.88997       3.85859       2.47555       1.24295      0.631862      0.224858     0.0702651     0.0152834       0.00000       0.00000       0.00000       0.00000       0.00000       0.00000
   6  13 2279.9025    1.0938  0.7542 10.1479 -0.0048       4.87319  0.0503   0.0457   0.0878    0.2621   0.0000       1.33079   462.8682      -8.09889       11.6050       9.22329      -1.90537      -6.24196      0.805144     -0.810481     -0.954718      0.371008     -0.156808     0.0138096       0.00000       0.00000       0.00000       0.00000       0.00000       0.00000       9.52540       9.97342       10.4833       8.82562       5.90808       4.13404       2.52364       1.36513      0.669675      0.248432     0.0708416     0.0141304       0.00000       0.00000       0.00000       0.00000       0.00000       0.00000
   6  14 2415.5970    1.5052  0.9383  9.9159 -0.0017       5.01772  0.0605   0.0568   0.0947    0.5240   0.0000       1.30693   434.1754       4.65406       9.01694       9.53199      0.589808      -7.73815      -1.30219      -1.27294      0.628163     -0.237268     -0.125072   -0.00324375       0.00000       0.00000       0.00000       0.00000       0.00000       0.00000       10.4103       12.6019       11.8366       8.97041       6.87561       4.21719       2.67637       1.30649      0.642293      0.236634     0.0819417     0.0163434       0.00000       0.00000       0.00000       0.00000       0.00000       0.00000
   6  15 2551.1727    1.9984  0.8381 10.6584 -0.0241      0.856544  0.0485   0.0840   0.0953    0.6483   0.0000       1.01543   435.2561      -11.6604       2.79089      -6.32796       2.43850      -3.45114       1.19419      -1.58154       1.67349     0.0260438     0.0829644    -0.0270251       0.00000       0.00000       0.00000       0.00000       0.00000       0.00000       10.6839       10.9516       9.62947       8.56274       6.98755       4.40816       2.71223       1.33086      0.591987      0.189919     0.0638142     0.0127811       0.00000       0.00000       0.00000       0.00000       0.00000       0.00000
   6  16 2687.1242    2.4844  0.8937 11.6852 -0.0025       1.43680  0.0554   0.0928   0.0955    0.3210   0.0000      0.882323   424.3455      -3.11363     -0.962343       8.20899     -0.496909       2.56812      -4.03334       1.94633      0.744547     0.0367134    -0.0229367     0.0209180       0.00000       0.00000       0.00000       0.00000       0.00000       0.00000       10.0981       12.5882       11.3561       8.95251       6.88682       4.38370       2.77481       1.26784      0.665083      0.235684     0.0830397     0.0177154       0.00000       0.00000       0.00000       0.00000       0.00000       0.00000
   6  17 2823.6792    3.0014  1.0389 -4.0870 -0.0144      -1.47480  0.0748   0.1064   0.0985  123.8975   0.0000      0.925272   433.8241      -6.57358      -1.24524       13.8861      -7.97077       5.44115      -3.89608      0.113163      -1.08745    -0.0118618    0.00615465   -0.00244083       0.00000       0.00000       0.00000       0.00000       0.00000       0.00000       15.7621       17.0157       16.7918       11.8661       8.11502       5.96674       3.04725       1.30951      0.749510      0.300026     0.0781206     0.0131728       0.00000       0.00000       0.00000       0.00000       0.00000       0.00000
   6  18 2960.6705    3.4787  1.0918 11.0300 -0.0094       1.34447  0.0619   0.1185   0.1053    1.4908   0.0000       1.20450   438.7467       17.5074       6.07834      -18.7861       3.60750       7.98731     -0.808294     -0.412556     -0.377402      0.446102     -0.192673     0.0227854       0.00000       0.00000       0.00000       0.00000       0.00000       0.00000       10.5001       12.2516       10.5916       9.92765       6.84166       4.67847       2.78114       1.56822      0.656331      0.258434     0.0752367     0.0180706       0.00000       0.00000       0.00000       0.00000       0.00000       0.00000
   6  19 3097.3725    4.2154  0.9487 12.1752 -0.0010       1.96780  0.0503   0.1580   0.0990    0.6025   0.0000      0.952591   438.2959       12.0710       19.4709       17.8727      -3.70577       5.56427      -2.71202      -1.56404     -0.339489     -0.177404    -0.0668250   -0.00958276       0.00000       0.00000       0.00000       0.00000       0.00000       0.00000       9.98540       10.9483       10.7237       8.27644       6.48693       4.28361       2.49122       1.27973      0.577296      0.231560     0.0717063     0.0135163       0.00000       0.00000       0.00000       0.00000       0.00000       0.00000
   6  20 3234.1342    3.8970  1.2902 10.9115  0.0085       1.72253  0.0672   0.1261   0.1269    1.1567   0.0000       1.09404   436.2380       16.0784       16.8578       3.14739       5.45936       5.47186       1.42674      0.718782     -0.206004      0.196841    0.00284132    -0.0385805       0.00000       0.00000       0.00000       0.00000       0.00000       0.00000       12.1413       14.0794       13.2407       10.7706       8.12588       4.89897       2.94125       1.77936      0.654938      0.286663     0.0906966     0.0176569       0.00000       0.00000       0.00000       0.00000       0.00000       0.00000
   6  21 3371.0985    3.4791  1.7185  9.5459 -0.0020      0.376589  0.0880   0.0991   0.1413    5.6642   0.0000      0.630371   446.8051       36.7820      -7.99590       26.6911      -2.82151      -1.33697      -3.01573    -0.0948847     0.0198686     -0.273099    0.00834008    -0.0220632       0.00000       0.00000       0.00000       0.00000       0.00000       0.00000       14.3805       19.1610       15.9782       13.5883       10.2941       6.26626       4.06352       1.84964      0.988677      0.335782      0.122811     0.0281938       0.00000       0.00000       0.00000       0.00000       0.00000       0.00000
   6  22 3508.3730    2.9111  2.8434 10.9206 -0.0011      0.930852  0.1171   0.0665   0.1920    0.4947   0.0000      0.322879   420.1219       12.3758       16.0302       9.55132      -6.28886      -3.88170       6.95168      -1.26593      -1.15553      0.484474      0.125588   -0.00899089       0.00000       0.00000       0.00000       0.00000       0.00000       0.00000       20.1600       24.7317       21.8385       18.8220       12.6967       8.55342       4.87679       2.72608       1.17099      0.467624      0.140096     0.0336255       0.00000       0.00000       0.00000       0.00000       0.00000       0.00000
   6  23 3646.3456    2.3550  3.7628 10.9993  0.0004      0.650074  0.1326   0.0495   0.2324    0.2419   0.0000      0.245159   422.6950       49.5731       39.3789     -0.653607      -33.1943      -5.26475     -0.891188      -8.46676     -0.752354      0.699936    -0.0659832     0.0505518       0.00000       0.00000       0.00000       0.00000       0.00000       0.00000       22.9957       25.7942       24.4984       20.5067       16.1045       10.0697       6.31348       3.43242       1.46922      0.562722      0.184437     0.0350748       0.00000       0.00000       0.00000       0.00000       0.00000       0.00000
   6  27 4199.2746    1.2139 12.4280 10.1466  0.0002    -0.0709640  0.3327   0.0192   0.6076    0.0798   0.0000     0.0993401   504.3599      -17.2325       1.80906       36.4018      -36.6968       13.9834       3.56510       7.19850      0.602519      -1.25590     0.0444975    -0.0769399       0.00000       0.00000       0.00000       0.00000       0.00000       0.00000       48.0880       57.4717       55.0958       45.0391       34.8493       23.6724       14.0020       7.39198       3.44953       1.37243      0.428733     0.0845684       0.00000       0.00000       0.00000       0.00000       0.00000       0.00000
   7  12 2184.5935    0.8378  0.8354  9.3943  0.0023       5.11275  0.0521   0.0322   0.0975    0.2877   0.0000       1.31743   433.4432      -7.19768       4.20827      -11.3285       6.53049       2.24762     -0.434659       2.78885     -0.388172      0.708593    0.00244849     -0.156710     0.0102566    0.00469885       0.00000       0.00000       0.00000       0.00000       9.56020       9.65761       9.01251       8.76903       7.26630       4.97409       3.07450       2.10757       1.10973      0.459029      0.176763     0.0631674     0.0158212    0.00313811       0.00000       0.00000       0.00000       0.00000
   7  13 2322.2241    1.1670  0.8119 10.0551  0.0103       5.45222  0.0528   0.0435   0.0816    0.2755   0.0000       1.26624   443.0035       3.88833      0.108136       2.44783       1.48706       1.08814      -2.75326       2.28326      0.429636    -0.0152154     -0.135649    -0.0412580    0.00805743   -0.00775193       0.00000       0.00000       0.00000       0.00000       8.37732       10.7389       9.74984       8.51505       6.25723       4.44950       2.88028       1.65670      0.938247      0.392519      0.190319     0.0603553     0.0178534    0.00395755       0.00000       0.00000       0.00000       0.00000
   7  14 2458.3091    1.5530  0.9883 10.4964 -0.0041       4.50155  0.0659   0.0534   0.0959    0.3250   0.0000       1.15777   441.7251      -7.24389       15.4426       12.9823       6.49705      -1.72358       1.06446      0.547474      0.137222     -0.607569    -0.0869214     0.0622482   -0.00679388    0.00548652       0.00000       0.00000       0.00000       0.00000       8.36544       12.6366       12.0842       8.55718       9.13276       4.61975       3.92046       2.39288       1.01982      0.711205      0.204572     0.0928730     0.0336827    0.00562804       0.00000       0.00000       0.00000       0.00000
   7  15 2594.3110    2.0921  1.0908  8.9210  0.0001       1.84529  0.0620   0.0654   0.0991    2.0366   0.0000      0.970359   430.7331       19.1440       20.5859      -3.61701      -11.3872     -0.690522      0.352476      0.274060      0.466906     -0.370287     0.0553683     -0.116818    -0.0264220    0.00121093       0.00000       0.00000       0.00000       0.00000       9.50661       10.7752       10.3778       9.44375       6.98355       4.77536       3.18322       1.92421       1.10141      0.452379      0.198938     0.0638511     0.0175505    0.00376507       0.00000       0.00000       0.00000       0.00000
   7  16 2731.2556    2.6112  0.9430 11.4968 -0.0045       2.66763  0.0522   0.0929   0.0947    0.4315   0.0000       1.22120   438.5849       3.83320       6.76378      -9.33142      -9.97202      -6.22988     -0.288443      -1.25918     -0.168899     -0.132240    -0.0918879     0.0391356   -0.00285175  -0.000388295       0.00000       0.00000       0.00000       0.00000       8.72230       9.83573       9.21950       9.05081       6.61063       4.50635       2.96943       1.95535       1.12125      0.472844      0.200333     0.0650774     0.0178332    0.00391120       0.00000       0.00000       0.00000       0.00000
   7  17 2868.3689    3.4242  0.8630 11.3296 -0.0050     -0.413164  0.0505   0.1178   0.0751    0.6944   0.0000       1.04487   446.8151      -2.50021       4.79657       13.2851     -0.976894       8.31293      0.903620     -0.615889      0.768048     -0.274555      0.111112     0.0257818    -0.0157529  -0.000746905       0.00000       0.00000       0.00000       0.00000       8.12257       9.34752       9.06975       7.65540       6.14792       4.39418       2.87007       1.66533      0.894593      0.422183      0.174905     0.0616499     0.0175032    0.00330092       0.00000       0.00000       0.00000       0.00000
   7  18 3005.7402    3.8274  0.9042 12.4895 -0.0094      0.555031  0.0525   0.1383   0.0921    0.3926   0.0000      0.839859   450.9118       17.9428       1.22039       6.31735      -9.05769      -4.52436      -1.69699      -1.61247      -1.05384     -0.375043     0.0964996    -0.0772500     0.0228789   0.000585205       0.00000       0.00000       0.00000       0.00000       9.16650       10.8197       10.5817       8.69640       6.27594       4.83212       2.85582       1.66677      0.884712      0.415739      0.187937     0.0674088     0.0167191    0.00345297       0.00000       0.00000       0.00000       0.00000
   7  19 3142.8569    4.2054  0.8556 12.8846 -0.0046      0.748551  0.0634   0.1586   0.0924    0.3115   0.0000      0.970893   442.8706      -4.10379       4.99163      -1.50182      -6.20790       2.66910      0.204790     -0.633474       1.37937     -0.445839     -0.247924    0.00412148     0.0282962    0.00364231       0.00000       0.00000       0.00000       0.00000       13.1765       17.3391       15.6033       12.7991       8.60563       5.49845       3.34730       1.74561      0.857437      0.416880      0.158255     0.0552126     0.0178332    0.00364620       0.00000       0.00000       0.00000       0.00000
   7  20 3280.0723    3.7750  1.6094  1.0431  0.0000       1.60070  0.0739   0.1025   0.1221 1000.0000   0.0000      0.600514   422.6622      -5.04921      -14.5907      0.706181      -1.04705      -2.05464       0.00000       0.00000       0.00000       0.00000       0.00000       0.00000       0.00000       0.00000       0.00000       0.00000       0.00000       0.00000       10.7413       12.9956       11.3884       10.6165       8.39811       6.27337       4.46972       2.18684       1.31622      0.527182      0.273942     0.0766340     0.0246893    0.00520455       0.00000       0.00000       0.00000       0.00000
   7  21 3417.4730    3.2191  2.2745 11.0226 -0.0031      0.325718  0.0848   0.0733   0.1530    0.4979   0.0000      0.435863   453.4890       36.6898       27.9533       5.96669      -8.03004      -8.61638      0.527460       2.22315      0.169868     -0.759484     0.0144548      0.148224     0.0526594    0.00477106       0.00000       0.00000       0.00000       0.00000       12.9471       14.4988       14.0541       12.0361       9.79361       6.79654       4.48868       2.67586       1.40925      0.663309      0.265324     0.0930359     0.0270119    0.00490660       0.00000       0.00000       0.00000       0.00000
   7  22 3555.4982    2.6191  2.8101 11.3690  0.0021      0.581258  0.1032   0.0593   0.1766    0.2752   0.0000      0.327600   473.9937      -17.8088       7.20522       7.07362       18.7904      -8.33687       4.56648      0.283018      -1.10284       1.06935     0.0590694    0.00168342    -0.0190002   -0.00389347       0.00000       0.00000       0.00000       0.00000       15.6113       19.6112       18.2441       15.4061       12.0644       8.02578       5.55399       3.12434       1.63207      0.841564      0.335233      0.117035     0.0354861    0.00671493       0.00000       0.00000       0.00000       0.00000
   7  23 3693.7839    2.2092  4.6439 10.6036 -0.0007      0.427420  0.1313   0.0356   0.2303    0.1711   0.0000      0.172170   445.0750       19.7826      -12.5644      -16.1073       8.06767       11.5362       4.56284       5.16806       1.15152      0.665711     -0.149453     0.0874710     0.0453301   -0.00136473       0.00000       0.00000       0.00000       0.00000       19.4296       22.8105       22.3730       18.8945       15.1692       10.7591       7.21786       4.18278       2.27486       1.07051      0.459190      0.157506     0.0451849    0.00819100       0.00000       0.00000       0.00000       0.00000
   7  24 3832.1590    1.9111  6.8436 10.1037  0.0004      0.219860  0.1652   0.0274   0.3086    0.1559   0.0000      0.102327   437.7368      -8.92162       46.3564       10.5679       11.0307       9.15730       1.85488       3.67565      -1.40094     -0.906430     -0.834680      0.273987     0.0223814    0.00983437       0.00000       0.00000       0.00000       0.00000       23.7335       29.4444       27.2448       24.2839       19.4855       13.5064       9.20585       5.23378       2.94475       1.31883      0.586290      0.194997     0.0598307     0.0115584       0.00000       0.00000       0.00000       0.00000
   7  25 3970.6292    1.6045  9.1677 10.2351 -0.0018      0.217302  0.2138   0.0220   0.4084    0.0936   0.0000     0.0861198   477.1592       40.7898      -22.0575      -7.70680       29.6673       34.6796      0.991255      -8.53477      -1.60366       1.83996     -0.134753     -0.398859      0.115765    0.00491744       0.00000       0.00000       0.00000       0.00000       28.5337       36.9698       34.3039       30.4263       24.2265       17.8884       11.6699       6.97653       3.75340       1.80955      0.768199      0.276317     0.0786992     0.0156012       0.00000       0.00000       0.00000       0.00000
   7  28 4386.9767    0.9811 15.6001  9.9673 -0.0021     -0.248860  0.4201   0.0154   0.7693    0.0735   0.0000     0.0983098   398.7319       58.7496       65.3509      -58.5441      -45.7949       6.38524       22.8059      -5.16753      -2.53379      -1.14647       1.41926      0.931035     -0.205458    -0.0366703       0.00000       0.00000       0.00000       0.00000       49.9468       58.0484       58.7728       50.2477       41.8004       28.6627       19.4827       11.7360       6.41376       3.02230       1.26644      0.446924      0.130702     0.0223251       0.00000       0.00000       0.00000       0.00000
   8  10 1946.1655    0.5123  0.3843  9.8514 -0.0051       15.0293  0.0394   0.0289   0.0617    0.0970   0.0000       3.21374   434.5837      -8.35796       15.0747       9.53835       4.54658       3.30741      -1.03451     -0.158727       1.31964       1.12738     -0.484970    -0.0761352    -0.0214672    0.00492085   -0.00565851  -0.000555281       0.00000       0.00000       7.38332       6.64458       7.26618       7.17894       5.06316       5.11466       3.83955       2.22758       1.09481      0.633976      0.327878      0.152337     0.0563949     0.0139370    0.00296179   0.000511221       0.00000       0.00000
   8  11 2086.2053    0.7206  0.5498  9.8433 -0.0096       4.65460  0.0384   0.0346   0.0743    0.1579   0.0000       1.45612   439.4106      -3.57911       11.4071       12.3671      -7.14808     -0.558584      0.826955     -0.378934     -0.632618      0.170643     0.0357603      0.295316    -0.0487401    0.00703973    0.00270610  -0.000958926       0.00000       0.00000       5.60620       7.45750       6.99615       5.96653       5.70151       3.65152       3.17699       1.69851       1.00966      0.573680      0.237779      0.149218     0.0440904     0.0142910    0.00509624   0.000792232       0.00000       0.00000
   8  13 2362.8630    1.3501  0.9296 10.2384 -0.0057       2.88119  0.0530   0.0470   0.0925    0.3147   0.0000       1.06296   450.6049       1.18493       19.3475       11.2895       2.29250      -9.22503     -0.444018      -3.76561      -1.43518     -0.234409      0.462549     0.0902180    -0.0184092  -0.000333659    0.00107701  -0.000419087       0.00000       0.00000       9.92925       10.4195       8.37821       7.68904       7.14767       6.44585       4.61050       2.83427       1.40022      0.725422      0.309175      0.136214     0.0487180     0.0163999    0.00388160   0.000813710       0.00000       0.00000
   8  14 2499.4212    1.7198  0.9187 10.2616  0.0012      0.682843  0.0484   0.0550   0.0808    0.4285   0.0000      0.895901   435.3625       1.89631       2.62996      -1.18738      -5.28149      -1.75343       3.71976       1.43651     -0.978551     -0.807141      0.399773      0.218761     0.0341587    -0.0152126   4.00045e-05   -0.00135475       0.00000       0.00000       6.72336       8.69485       8.04686       7.77832       6.06530       4.27554       2.93272       1.86896       1.24932      0.628787      0.328896      0.125269     0.0537311     0.0161785    0.00465373   0.000940929       0.00000       0.00000
   8  15 2636.2149    2.2756  0.9975 10.5602 -0.0045       1.73480  0.0487   0.0731   0.0899    0.5548   0.0000      0.770930   425.0287       4.26175      -1.32069     -0.951022       10.7036      -4.15869      -5.23676      -2.59565     -0.539445     -0.672659      0.921423      0.183885     0.0386230     0.0178732  -0.000483667   0.000310633       0.00000       0.00000       7.37825       8.99922       8.93462       7.47974       6.29268       4.50896       3.08544       2.03658       1.10807      0.594523      0.334421      0.123819     0.0485600     0.0171941    0.00449806   0.000764883       0.00000       0.00000
   8  16 2773.8429    2.7839  0.8215 11.5282 -0.0078       2.25114  0.0399   0.1000   0.0836    0.3361   0.0000      0.881864   444.4840      -10.4929       7.61543      -1.45185      -5.05540     -0.215879     -0.157079   -0.00307101      0.347033     -0.158808     0.0380699     0.0195321    -0.0543022    0.00673258   -0.00384817   -0.00103997       0.00000       0.00000       6.40697       7.41179       7.03019       6.44649       5.32721       3.84552       2.55890       1.77127      0.992458      0.551975      0.266914      0.107137     0.0391909     0.0135990    0.00340908   0.000611321       0.00000       0.00000
   8  17 2911.6104    3.5866  0.9061 11.6962 -0.0004       2.42417  0.0459   0.1169   0.0901    0.4691   0.0000      0.893297   436.8488       9.85654      -6.93821       5.05181       1.26508      -6.02687      -1.82470     -0.999848      -1.22584     -0.342266     0.0569615    -0.0203414     0.0152783    -0.0114533  -0.000519545   0.000520195       0.00000       0.00000       7.50424       9.74702       9.04745       8.22225       6.18670       4.49973       2.72948       1.92977       1.01533      0.609842      0.259690      0.123665     0.0402614     0.0164527    0.00380428   0.000824907       0.00000       0.00000
   8  18 3049.2518    3.9608  0.9764 11.6006 -0.0059       1.17220  0.0480   0.1249   0.0857    0.7449   0.0000      0.871453   446.5920       12.0062       3.51329       9.77331      -7.39780       1.96804       1.85531      -2.24112      0.495639     0.0908568     -0.361888    -0.0490858     0.0208359    -0.0172096    0.00450858  -0.000358641       0.00000       0.00000       7.51943       8.27722       8.50963       7.21655       5.88790       4.82768       3.42600       1.96451       1.24438      0.612650      0.284902      0.135622     0.0556872     0.0160796    0.00416545   0.000685216       0.00000       0.00000
   8  19 3186.8401    3.9511  1.2787 11.9782  0.0013      0.685774  0.0663   0.1151   0.1125    0.5505   0.0000      0.914658   450.3902       11.3642       13.0376       3.99512      -15.4642      0.441761       1.12185      -2.78428     -0.702552     -0.984432     -0.561370      0.125316    -0.0624620   0.000311502    0.00173981   -0.00109429       0.00000       0.00000       9.58965       10.9604       9.69574       8.12421       7.63758       6.28107       4.49208       2.85187       1.46593      0.715532      0.349879      0.148840     0.0562663     0.0190332    0.00490890   0.000858378       0.00000       0.00000
   8  20 3324.4745    3.5788  1.6879 11.2097 -0.0035      0.457820  0.0783   0.0880   0.1166    0.5166   0.0000      0.563507   433.8542       24.9411      0.794799      -6.35390      -18.2417      -1.63975       1.20595       2.58459      -2.42201     0.0150994     -0.252150     -0.283820     -0.120890   -0.00962050   -0.00723832    0.00131880       0.00000       0.00000       12.0232       15.8362       15.3167       12.5678       9.40310       6.74103       4.04889       2.67013       1.44062      0.749358      0.408118      0.160191     0.0669674     0.0237345    0.00589112    0.00102604       0.00000       0.00000
   8  21 3462.7323    3.0617  2.6569 11.0176 -0.0019      0.764566  0.0856   0.0606   0.1519    0.2778   0.0000      0.281645   425.5226       37.4134       28.8182     -0.210630       11.5117       2.05055       5.22203      -2.37951       2.01806     -0.768751      0.203216     -0.113250     -0.143277    -0.0597287    -0.0171961  -0.000169158       0.00000       0.00000       11.4911       13.5233       13.6547       12.0091       9.62453       7.78907       5.19137       3.22214       2.07559       1.09236      0.474096      0.231874     0.0933900     0.0293507    0.00730161    0.00134694       0.00000       0.00000
   8  22 3601.1714    2.5539  3.9651 10.6259 -0.0035      0.482075  0.1028   0.0418   0.1946    0.2186   0.0000      0.178423   434.2336       9.21549       15.4806       6.70272      -14.5185       7.97387      -5.17876      -6.97534      -1.77989     0.0727699     -0.856314    -0.0847595     -0.150886    -0.0202620    0.00978782  -0.000228111       0.00000       0.00000       13.9611       17.0128       15.8502       14.8081       12.0243       9.24428       6.41905       4.22741       2.38594       1.28805      0.656667      0.270193      0.103701     0.0344780    0.00889305    0.00171715       0.00000       0.00000
   8  23 3739.5982    2.1177  5.5020 10.5083 -0.0034      0.309343  0.1364   0.0303   0.2403    0.1408   0.0000      0.129855   447.1536       24.7573       21.4283       6.25416      -13.5796     -0.487638      -10.9139       1.16077     -0.741348       2.54006     0.0755110     -0.499453     -0.128689    -0.0464814    0.00393931   -0.00496551       0.00000       0.00000       17.8464       22.2271       21.0057       18.7645       15.4951       11.9722       8.23639       5.23753       3.04055       1.61555      0.786009      0.343130      0.133718     0.0451138     0.0118988    0.00220230       0.00000       0.00000
   8  24 3878.6453    1.7925  6.7775 10.2103  0.0018      0.197786  0.1547   0.0245   0.2973    0.1230   0.0000      0.100803   478.7788      -10.8983       18.3741       39.8152       25.2887      -19.6051      -12.5776       1.36764       9.72623      0.390973      -1.53881      0.468191     0.0781157    -0.0951092   0.000467192  -0.000549499       0.00000       0.00000       19.8063       23.7144       23.8222       20.9740       17.8210       13.2710       9.39104       6.09372       3.59753       1.95996      0.963931      0.423409      0.160469     0.0542759     0.0142839    0.00240666       0.00000       0.00000
   8  25 4017.6468    1.5330  9.0088 10.2760 -0.0018      0.210216  0.2081   0.0202   0.3640    0.0813   0.0000     0.0863691   473.4536       74.5655       72.0369       14.5297      -29.1808      -36.5497       6.70528       15.1645      -3.07372      -1.50533       1.00159     -0.137712    -0.0998476    -0.0349808   -0.00400959  -0.000232267       0.00000       0.00000       24.8032       30.6610       30.7877       26.7706       23.0853       17.0884       12.0784       7.96845       4.53235       2.46653       1.27317      0.536178      0.209879     0.0714659     0.0191376    0.00323091       0.00000       0.00000
   8  26 4156.8301    1.3095 11.9084 10.0319  0.0001     0.0191840  0.2632   0.0178   0.4994    0.0812   0.0000     0.0782022   465.7673      -3.33984       2.37820       46.0563       26.5497      -25.5793       8.80030       2.87735       4.84961     -0.317215     -0.742212      0.243171     -0.176574    -0.0548065   -0.00975173   -0.00360454       0.00000       0.00000       31.7119       38.4794       38.2415       33.4198       28.5184       21.4889       15.0322       9.78615       5.75077       3.09670       1.54247      0.661117      0.259557     0.0871387     0.0229624    0.00384277       0.00000       0.00000
   9   9 1843.6755    0.4284  0.2322  9.9243 -0.0172       13.8676  0.0257   0.0283   0.0477    0.0727   0.0000       4.07035   441.2451      -8.42878       18.6042      -3.61235      0.910501       1.66287      -1.08300    -0.0519090      0.289922      0.419390      0.312380     0.0648261    -0.0336305     0.0218170   -0.00923749    0.00500699   0.000379266  -1.47646e-05       4.17606       4.74663       4.24980       4.76202       3.32669       2.97372       2.34388       1.67486      0.973564      0.561389      0.285028      0.184838     0.0726454     0.0305881    0.00864764    0.00281662   0.000510070   0.000128495
   9  11 2125.2384    0.7914  0.5757  9.9908 -0.0032       7.63267  0.0355   0.0332   0.0665    0.1493   0.0000       1.43129   430.4770       11.9994       14.4614     -0.573845      -4.64812      -2.83688       6.69310      -1.16427     -0.476376     -0.478746      0.437069      0.382167    -0.0572631     0.0318009    0.00815932  -0.000487879    0.00180031   0.000151405       4.77792       5.70625       5.69512       5.25820       4.66463       3.73202       2.70070       2.03218       1.12596      0.753685      0.379447      0.197144     0.0883062     0.0366231     0.0115335    0.00433972   0.000967566   0.000167771
   9  12 2264.6873    1.0955  0.7452 10.0495 -0.0041       6.43339  0.0395   0.0399   0.0745    0.2200   0.0000       1.13077   438.0828       5.87469       16.5382       3.38875      -2.65678     -0.754701      -1.63082      0.786562      -1.06682      0.550716    -0.0741658    -0.0226510    -0.0417672    -0.0742111   -0.00192108   -0.00408849    0.00146682  -7.67789e-05       5.45103       6.03923       6.56442       5.69153       5.10756       4.08972       2.66026       1.95995       1.33096      0.754121      0.424820      0.216355     0.0833676     0.0363581     0.0141568    0.00433063   0.000989215   0.000145839
   9  13 2402.3846    1.4067  0.9366 10.0992 -0.0061       2.01630  0.0499   0.0427   0.0754    0.3622   0.0000      0.974397   435.3368      -7.02586       8.37077      -7.46690       4.60270       2.04557       1.18882       1.91316      -1.21423     -0.111950     -0.209477    -0.0284124    -0.0417755  -0.000594514    -0.0134195   0.000367564   0.000501336   0.000147274       6.65673       7.54257       7.53794       6.80625       6.14109       4.53995       3.22323       2.21176       1.43642      0.900448      0.470115      0.210255      0.101533     0.0384131     0.0135967    0.00434236    0.00106623   0.000161909
   9  15 2677.0456    2.3664  1.0108 10.9048 -0.0035      0.521559  0.0455   0.0705   0.0916    0.4077   0.0000      0.900789   427.8760       8.35297       18.3877       2.67910      -11.8603      -2.35957      -2.42313      -1.08700      0.275552      -1.04852      0.213485    -0.0101836    -0.0877954    -0.0325768    0.00693326   0.000169330   -0.00161576  -0.000141677       6.26581       6.99395       7.44467       6.86963       5.56586       4.16702       3.04831       2.08619       1.32252      0.781376      0.439567      0.217389     0.0995724     0.0380770     0.0134832    0.00392417   0.000916785   0.000149119
   9  16 2815.2671    3.0192  0.9648 11.5494  0.0127       1.54334  0.0504   0.0931   0.0839    0.3176   0.0000      0.856513   434.6721       1.64820       18.5611       10.7165      -3.35482     -0.666548      -2.49118      -2.15807       2.65941    -0.0837139     0.0155188     0.0302877      0.175489     0.0239106    -0.0243004   -0.00844612   0.000663622   0.000201563       7.28765       8.46508       8.32699       8.05632       6.36235       4.73443       3.27343       2.26377       1.38319      0.869868      0.452531      0.222763     0.0988990     0.0396906     0.0121990    0.00389803   0.000909524   0.000172632
   9  17 2953.6662    3.6618  0.9439 11.8353 -0.0062       1.33314  0.0502   0.1142   0.0839    0.4684   0.0000      0.816304   429.8761       6.59208       8.77883      -3.11518      -5.28278      0.398391      -1.68764       1.22116     -0.526522      -1.01151    -0.0125641     -0.197390     0.0752075     0.0536589    -0.0108023   0.000242101   2.26962e-05  -5.91079e-05       8.08796       10.5821       10.2788       8.89062       6.92848       5.10208       3.65360       2.25157       1.37489      0.743461      0.402839      0.197329     0.0901756     0.0361802     0.0134642    0.00376947    0.00103357   0.000185879
   9  18 3091.6005    4.0786  1.0444 11.3170 -0.0017       1.30948  0.0533   0.1149   0.0818    0.8416   0.0000      0.764049   448.4223       20.2422       8.84351       3.27060       8.27159       4.08082     -0.355698       1.23134    -0.0213858      -1.27318      0.280805      0.155919     -0.106875    -0.0195310    0.00585505    0.00468332   -0.00140851   0.000295816       5.94866       7.91402       7.61031       7.16669       6.12283       4.48968       3.49435       2.28465       1.54594      0.820432      0.483579      0.259150      0.107364     0.0443427     0.0170927    0.00482813    0.00139439   0.000233678
   9  19 3229.6834    3.7636  1.4272 11.9376 -0.0056       1.69613  0.0618   0.0968   0.1038    0.3305   0.0000      0.674172   436.9053       22.7731       26.6041       3.19859      -7.40450      -1.33770       6.85069      -1.95088      -4.61719      0.159822     -0.673408     -0.103466      0.142263    -0.0288133   -0.00581190    0.00348048   -0.00217402   0.000170957       7.36689       8.53997       8.64642       8.48882       6.94053       5.16854       3.99547       2.92095       1.69066      0.963350      0.581162      0.287683      0.143762     0.0496460     0.0175857    0.00557321    0.00134401   0.000234724
   9  20 3367.8760    3.4722  1.9594 11.2011 -0.0006      0.950071  0.0709   0.0729   0.1192    0.3527   0.0000      0.459920   435.2912       3.14141       18.6384       11.7212       2.11859       1.17208      -2.60221      -1.59864      -2.15369      0.832746     -0.305778     -0.213897     0.0443929    -0.0300121     0.0207249   0.000231951    0.00136344  -0.000113777       8.33428       9.97060       9.99553       9.75185       7.63308       5.96383       4.50237       3.27919       1.87781       1.05711      0.635859      0.334541      0.154815     0.0579784     0.0203136    0.00628021    0.00147885   0.000273676
   9  21 3506.3356    2.8907  2.8046 11.2583 -0.0024      0.457560  0.0844   0.0533   0.1499    0.1964   0.0000      0.262986   440.9038       20.9725      -4.43528       15.4847      -19.6939      -16.5764      -1.85984       4.26069      0.435647      0.536706       1.07702      0.399013     -0.128925     0.0258965     0.0107103    0.00777286   -0.00136160   0.000176544       9.89779       12.3158       11.9168       11.6207       9.35481       7.62677       5.28916       3.83722       2.32764       1.43506      0.775080      0.385353      0.177026     0.0708010     0.0249460    0.00808164    0.00184906   0.000359928
   9  22 3645.6073    2.4286  4.3813 10.6335 -0.0017      0.706719  0.1074   0.0362   0.1964    0.1542   0.0000      0.153940   427.6272       42.0361       19.9211      -27.2502      -8.85485      -11.6097       1.75088      -10.0805      -2.33030      -3.29772     -0.945902      0.202592      0.531870     0.0792669    -0.0234938    -0.0122027   -0.00133865   8.52087e-05       12.9184       15.3313       15.0137       13.8281       12.0867       9.33989       7.08384       4.75405       3.01776       1.79279      0.949679      0.459894      0.215969     0.0860772     0.0299662    0.00912868    0.00234306   0.000385352
   9  23 3784.4516    1.9823  5.5932 10.5452 -0.0002      0.368150  0.1308   0.0273   0.2354    0.1184   0.0000      0.125862   439.1355      -25.2434       10.8124       14.8347       16.0103       25.9959       2.00993      -4.96431     -0.139394       2.22371     -0.311060     -0.498735    -0.0675188      0.140028     0.0353652    0.00579976   -0.00237313  -0.000322537       15.5963       18.5660       18.8522       17.4509       14.7406       11.4667       8.08326       5.68402       3.58516       2.17765       1.18808      0.571427      0.269532      0.104497     0.0379032     0.0119160    0.00281217   0.000474032
   9  24 3924.1145    1.7159  7.7835 10.2277 -0.0005      0.370724  0.1620   0.0213   0.3010    0.0948   0.0000     0.0873447   455.9186       39.4648       74.0691       15.3656      -26.6954      -4.88901       10.7282       3.89760      -4.17016      -2.09660     -0.988743     -0.141535      0.192857     -0.128818    -0.0123256   -0.00473114   -0.00195075  -0.000142435       18.7112       22.9354       21.9470       20.9456       18.0188       14.0880       10.3986       7.11569       4.58060       2.71000       1.47912      0.725943      0.328272      0.131912     0.0468417     0.0143321    0.00364138   0.000624849
   9  26 4203.5973    1.2253 13.4051 10.0959 -0.0008      0.217575  0.2852   0.0153   0.5163    0.0640   0.0000     0.0770492   446.4106      -15.7735      -29.5318       35.7732       4.68207      -7.65190       6.15936      -8.41000       1.61620       2.73442      0.686674     -0.298138      0.130163     -0.267074    -0.0888173   -0.00814314   -0.00143385   0.000327861       27.9742       34.4635       35.5476       32.3190       28.0972       21.8054       16.4142       11.2241       7.17695       4.30930       2.36319       1.19034      0.551690      0.225507     0.0808393     0.0250208    0.00620542   0.000974128
   9  27 4342.5548    1.0264 15.7222 10.0046 -0.0010     -0.174896  0.3799   0.0130   0.6390    0.0606   0.0000     0.0932665   430.3862      -30.6461       49.1128       11.4485      -21.9681       16.3782       25.8612      0.654981      -14.7321       6.31376       1.94498      0.668050     -0.481039     -0.169504     -0.125159     0.0406690    0.00486017    0.00145478       33.7612       42.0318       42.4965       39.2838       33.7450       26.8598       19.7153       13.6897       8.74917       5.28494       2.89353       1.41033      0.672560      0.269227     0.0983673     0.0306634    0.00736424    0.00120228
  10   9 1880.0439    0.4281  0.3139  9.9658 -0.0340       12.1464  0.0312   0.0267   0.0493    0.0781   0.0000       3.23449   439.1612      0.161149       9.95452       1.14014       4.78007      -3.40765      -2.19992    -0.0600600     0.0144803       1.82777      0.152358     -0.150130    -0.0906815     0.0156435    -0.0270756     0.0153762   -0.00849948  -0.000317202       4.30119       5.02867       6.06958       4.36018       4.30200       3.47341       2.42674       1.93547       1.25956      0.839233      0.433912      0.235535      0.124782     0.0581369     0.0251676     0.0111588    0.00381304    0.00111991
  10  10 2021.5426    0.6088  0.4361  9.9911 -0.0062       9.87417  0.0335   0.0308   0.0566    0.0976   0.0000       1.90247   429.4988       3.73084       14.2575       1.93689       4.17919       7.40610       2.36070       2.84270      -1.30993      0.130056      0.389882      0.555037    -0.0182445    -0.0134886    -0.0322005     0.0150050   0.000999993  -0.000574407       5.93358       6.52828       5.89472       4.64160       4.73563       4.71439       4.03812       2.99058       1.79927       1.06230      0.512139      0.271586      0.120577     0.0553118     0.0222782    0.00958056    0.00322250   0.000866717
  10  11 2163.0563    0.8097  0.6781  9.8139 -0.0223       6.18742  0.0389   0.0307   0.0664    0.2247   0.0000       1.20375   434.4008       1.48154       2.58368       3.31035     -0.620110      -5.52106     -0.129168      -4.72686      0.230429     -0.880216     -0.684093     0.0228188  -0.000680507     0.0843096     0.0424838     0.0188318   -0.00816570   -0.00246784       4.66128       5.51131       5.84036       5.33339       4.53479       4.11167       2.84753       2.09346       1.46571      0.921001      0.560599      0.306139      0.136616     0.0759841     0.0275248     0.0123207    0.00429226    0.00114254
  10  12 2302.8850    1.1247  0.7792 10.3347 -0.0017       4.39058  0.0395   0.0354   0.0714    0.2015   0.0000       1.08486   441.0419       5.34344       5.85461       8.20964       4.96413       2.29583    0.00446850      -2.80976     -0.323710      0.244666      0.145601    -0.0101687     0.0678640     0.0859325    -0.0348317    0.00337373   -0.00129846  -0.000384771       4.74902       5.49203       5.57525       5.34822       4.96168       3.61404       3.01294       2.24014       1.45162      0.906291      0.535623      0.303209      0.160624     0.0715492     0.0307731     0.0104552    0.00357100    0.00107056
  10  13 2440.9513    1.5299  0.7993 11.1080 -0.0018       3.78738  0.0402   0.0501   0.0733    0.1768   0.0000       1.08083   437.6314      -2.54663       9.84686      -1.39517      -5.21264       3.27947      -4.07750       1.59450      -1.92483    -0.0179792    -0.0333693      0.210952    -0.0771292      0.139782    -0.0190717    -0.0101881   0.000578240   0.000499288       5.17142       6.20554       5.90334       5.91678       4.97202       4.01393       3.21004       2.28674       1.54770      0.891147      0.540192      0.304194      0.148119     0.0749705     0.0270278     0.0108174    0.00339481   0.000970085
  10  14 2578.7454    2.0123  0.9540 10.7385  0.0028       2.38720  0.0433   0.0582   0.0819    0.3246   0.0000      0.798971   432.5574       8.90092       1.08515       7.26723       7.75595       3.93648     -0.128311    -0.0623447     -0.778164      0.176005      0.662248      0.254240     0.0694968    -0.0612652    0.00491237    0.00170321    0.00228993   -0.00143485       5.14689       6.55086       6.47193       5.77505       4.96599       4.26668       3.36881       2.40317       1.55885      0.917397      0.579247      0.266028      0.153821     0.0694604     0.0335474     0.0108972    0.00438424    0.00111561
  10  15 2717.1448    2.5666  0.8482 11.5189 -0.0054       4.31320  0.0468   0.0803   0.0754    0.2552   0.0000       1.07115   437.1203       5.87193       14.4880     -0.721496      -4.03149       3.09812      -2.27172   -0.00146205      0.342794      -1.12036      0.116301     -0.499537     -0.154592    -0.0813339     0.0267790     0.0135507   -0.00135381  -0.000210513       5.92224       5.72320       6.01463       7.10958       5.90135       3.70103       3.29584       2.71487       1.78556      0.894848      0.597429      0.396572      0.220191     0.0922613     0.0379496     0.0119122    0.00356323   0.000952076
  10  16 2855.7465    3.1773  0.8987 11.5319 -0.0007     -0.150622  0.0409   0.0939   0.0706    0.3592   0.0000      0.831570   436.6616       5.55944       15.9603      -9.37920      -8.81574       4.24980      0.734289      0.106186    -0.0620319     -0.625863     -0.450188      0.169423     -0.436411    -0.0261227    -0.0307550    0.00804155    0.00296896   -0.00208574       5.08921       5.83804       5.97289       5.62883       5.30954       4.06369       2.88437       2.06193       1.45133      0.977445      0.589314      0.316580      0.153734     0.0706353     0.0278759     0.0106620    0.00363724    0.00110108
  10  17 2994.5196    3.5916  1.0217 12.0708 -0.0069      0.737446  0.0534   0.0994   0.0789    0.3464   0.0000      0.687355   446.2349       12.7574       4.70435       12.5984      0.827846      0.334517      0.689439      0.951677      -3.25813     -0.512051      0.699257    -0.0585971      0.201633    -0.0379878    -0.0114779   -0.00665090   -0.00687807   -0.00138501       6.31480       6.15435       7.55102       7.28130       5.08980       4.80866       4.32194       2.63568       1.71075       1.25060      0.713296      0.326563      0.169686     0.0965315     0.0448230     0.0161449    0.00464702    0.00112556
  10  18 3133.0282    3.9388  1.2587 11.1327  0.0029       1.60863  0.0531   0.0985   0.0882    0.6726   0.0000      0.688369   438.8107       5.58712       20.5978       17.7111       1.02158      -8.28519      0.382568      -1.84450      -2.85236      0.786613      0.511745     -0.234141     -0.257036   -0.00517142     0.0135448     0.0117510    0.00456604   -0.00164442       5.70212       6.99138       7.25588       6.51221       5.79447       4.55724       3.57319       2.61269       1.71401       1.03880      0.586138      0.342758      0.170225     0.0809615     0.0323023     0.0129852    0.00435611    0.00128801
  10  19 3271.4349    3.8610  1.4165 11.5257 -0.0031      0.834538  0.0598   0.0931   0.0932    0.4688   0.0000      0.598183   434.5488       27.2222       14.5559       18.5691      -7.89772       8.04048      -2.50999      -5.30045      0.933178     -0.329315       1.32886     -0.374720     -0.235064    -0.0931610    -0.0105729    -0.0124919    0.00409195  -0.000267513       7.51997       7.96738       8.07893       8.13434       7.22619       5.91255       4.13543       3.01596       2.00582       1.39867      0.873477      0.434041      0.203524      0.101326     0.0399306     0.0143132    0.00474625    0.00135863
  10  20 3410.2515    3.3555  2.2510 11.0343 -0.0037      0.783112  0.0710   0.0626   0.1179    0.2873   0.0000      0.313549   449.0733       5.58636       16.6498       4.32292       2.90209     -0.535396       3.24310      -3.63788      -4.85036       1.38957      0.107307     -0.476003     -0.103746    -0.0570440   -0.00901792   -0.00361613   -0.00899727    0.00165026       7.77071       9.25925       9.42201       9.04880       7.82467       6.06302       4.50661       3.35768       2.21307       1.38555      0.808598      0.464324      0.229823      0.108690     0.0428076     0.0165625    0.00549600    0.00163910
  10  21 3549.5527    2.7215  3.2373 11.1867 -0.0031       1.22474  0.0858   0.0457   0.1569    0.1422   0.0000      0.209607   443.0808       20.6626       4.18398       34.2918      -1.09050      -4.48309      0.972675      -3.29036     -0.350906      -4.05054    -0.0101659      0.878428   -0.00405595    -0.0765855     0.0362008   -0.00276005     0.0134826   -0.00385830       9.45364       11.2359       11.4825       10.7943       9.53118       7.63141       5.66956       4.04075       2.80029       1.75031       1.06672      0.570550      0.284769      0.133885     0.0552395     0.0210991    0.00729777    0.00205220
  10  22 3688.9171    2.2318  4.4368 10.8566 -0.0015      0.985689  0.1102   0.0331   0.1885    0.1163   0.0000      0.163279   437.0204       11.8647       42.8033      0.756591       14.0143      -7.84140       9.68943      0.910453      -2.32003      0.205450      -2.63305    -0.0836407      0.463610    -0.0725691    -0.0753769    0.00527366   0.000591574    0.00209079       12.2628       15.2567       15.3309       14.2322       12.0888       9.88242       7.68050       5.28304       3.53509       2.20628       1.35038      0.672608      0.351133      0.165703     0.0734471     0.0267349    0.00924212    0.00258020
  10  23 3828.5376    1.8764  6.8248 10.3039 -0.0018      0.461320  0.1447   0.0229   0.2520    0.1050   0.0000      0.101529   448.8566       24.3595       8.69626       8.26003       9.87462      -29.5159       5.64334       2.38751      -4.98959      0.326829       1.02975       1.43971     -0.272854    -0.0731388     0.0638575   -0.00147395   -0.00732971   0.000181580       14.4498       18.5729       18.1392       17.6803       15.0604       12.0241       9.60216       6.87486       4.52728       2.83900       1.67377      0.913027      0.493303      0.218996     0.0992732     0.0357910     0.0118354    0.00348819
  10  24 3967.8662    1.5925  8.4473 10.3579 -0.0017      0.302255  0.1750   0.0196   0.3123    0.0787   0.0000     0.0841101   430.6133       49.9248       32.9388      -17.7199      -3.95632       19.5979       2.58474      -15.8513       2.14624       5.77804     -0.241580       1.12921      -1.00105     0.0589062    -0.0236193    -0.0209713    -0.0203005    0.00371580       17.7482       22.5891       22.3882       21.8831       18.2419       15.1239       11.5571       8.19758       5.46958       3.56670       2.08027       1.13211      0.572426      0.272233      0.117405     0.0452394     0.0146487    0.00426394
  10  25 4108.0309    1.3420 11.4712 10.1529  0.0006      0.109142  0.2317   0.0158   0.4253    0.0660   0.0000     0.0772858   436.2255       16.6940       31.0598      -20.1993      -31.0148       13.3697       4.89372      -5.09760       4.10840      -9.05916      -2.08945     -0.772518      -1.12221      0.207484     0.0905342    -0.0854806   -0.00293169    0.00113175       21.7208       28.0065       27.6581       26.5316       22.8664       18.7321       14.2539       10.1979       6.85363       4.41351       2.66116       1.39798      0.735575      0.335097      0.150498     0.0551448     0.0188470    0.00546023
  10  26 4247.7129    1.1294 14.0416 10.1422 -0.0053    -0.0506219  0.3140   0.0142   0.5327    0.0590   0.0000     0.0797872   458.2752       20.4533       16.3518       17.5778       21.9150      -20.6270     -0.672551       18.5183       6.08738       10.7799      -5.49695       1.57576      0.664544     -0.477645     -0.427166   -0.00842369     0.0197219  -0.000261357       26.5165       33.5442       33.5846       32.6536       27.6909       23.1558       17.7803       12.5233       8.60315       5.52196       3.28023       1.77182      0.911281      0.424329      0.185925     0.0711948     0.0233906    0.00672052
  10  27 4388.2566    0.9828 17.0326  9.9184 -0.0026     0.0323178  0.4050   0.0112   0.6594    0.0589   0.0000     0.0841281   422.4695       28.2711      -18.4255       12.1948      -2.75503      -32.6551      -2.82474       28.6790      -15.0692      -6.05160       11.1046      -3.36604      -1.01099      0.511855      0.112261    -0.0817590     0.0137092    0.00917741       31.4385       38.8515       40.4198       37.6760       32.7814       27.3800       20.9579       15.0680       10.2194       6.59866       3.83204       2.15272       1.09395      0.511627      0.221710     0.0870350     0.0284987    0.00827868
  11  10 2058.0279    0.6730  0.5682  9.8813 -0.0027       6.71571  0.0331   0.0247   0.0594    0.1140   0.0000       1.39982   441.0761      -4.98436       3.59863     -0.814694      -2.72997       1.82954      0.990195     -0.709922     -0.593385     0.0114979      0.416405     -0.369093     -0.168055     0.0808803    -0.0975053    -0.0278490     0.0102022   -0.00211921       3.71248       4.56278       4.44756       4.47987       4.07753       3.22522       2.47959       2.12603       1.44250      0.932127      0.530529      0.336195      0.206158      0.107393     0.0498311     0.0212195    0.00768170    0.00279381
  11  11 2199.8495    0.9465  0.6931  9.9551 -0.0006       4.10034  0.0393   0.0316   0.0672    0.1918   0.0000       1.06511   434.0963      0.697969       21.8588     -0.199730      -7.34441       4.99337      0.814454      0.755118      0.126483      -1.42887     -0.356332     0.0921612      0.154434     0.0457010     0.0320099    0.00995131   -0.00474802    0.00128034       5.08403       5.63617       5.35797       5.23010       4.69928       4.06595       3.43737       2.56831       1.83472       1.10507      0.666559      0.387701      0.209494      0.109186     0.0528735     0.0209516    0.00800395    0.00307613
  11  12 2340.1161    1.3148  0.8120  9.7570 -0.0021       3.24660  0.0353   0.0393   0.0730    0.3908   0.0000      0.836378   444.8949      -2.03740       9.18479      -1.93941      -1.71886       4.39706       2.72977      -4.63542       2.05027       1.55214      -1.15793      0.165468      0.119408    -0.0697578    0.00517388  -0.000761043   -0.00372651    0.00110064       4.33202       5.40118       5.89257       5.42917       4.56112       3.71039       2.71201       2.05909       1.42855      0.859838      0.543079      0.317021      0.175623     0.0961795     0.0448691     0.0197533    0.00754002    0.00289471
  11  13 2478.6059    1.7011  0.8584 10.1765 -0.0113       4.81952  0.0413   0.0506   0.0695    0.5307   0.0000      0.862043   436.5664      -1.10901       6.55051      0.675297       5.11657       2.43787       3.50670      -6.96695       1.75320       2.56050       1.44350      0.441291     -0.101881     -0.154041     0.0996919    0.00259238     0.0106652   -0.00137097       4.40389       5.43576       5.66299       5.64557       4.52069       3.91558       3.04471       2.48695       1.58090       1.09417      0.643845      0.379291      0.208260      0.114025     0.0526247     0.0244743    0.00948251    0.00327758
  11  14 2617.0473    2.1894  1.0249 10.5302 -0.0030       1.14136  0.0407   0.0593   0.0831    0.5361   0.0000      0.770471   441.8022       13.8633       5.61456      -2.41603       2.73095      -3.64255      -2.81865      -1.95407       1.45842     -0.961059     -0.378468      0.181920     0.0934664    0.00961592    -0.0599276    -0.0223422    0.00491006   0.000444824       4.71831       5.15932       5.42504       5.54111       4.96830       3.59984       3.02526       2.40052       1.73058       1.04428      0.580867      0.384707      0.229196      0.122677     0.0573781     0.0225283    0.00870883    0.00301233
  11  15 2756.2486    2.6461  0.8375 11.7325 -0.0068       2.54824  0.0432   0.0794   0.0667    0.2444   0.0000      0.879021   438.2847       5.03812       11.8697      -3.46864      -2.58554     -0.336465     -0.482028      -1.78388      0.663505     -0.602941      0.919716     -0.178041      0.122226     -0.192170      0.112097    0.00353963   -0.00266240   -0.00147301       4.64803       5.11547       5.73181       5.89383       4.38532       4.18425       3.25927       2.10935       1.58714       1.10870      0.670393      0.373187      0.223066      0.112004     0.0494480     0.0229741     0.0101229    0.00338799
  11  16 2895.4952    3.4581  0.8822 11.9098 -0.0044       1.23621  0.0358   0.1015   0.0747    0.2812   0.0000      0.866273   436.1753       17.8809       2.25530       10.1959     -0.604233       4.76343      -1.40778     -0.780913     -0.899742     -0.352241      0.611655    -0.0406006     0.0640951      0.129067     0.0709454    -0.0124093    0.00491038  -0.000366334       4.05933       5.11438       5.33410       4.92127       4.57506       3.39581       2.82379       1.96727       1.49679      0.901400      0.566925      0.336345      0.184505     0.0990141     0.0459056     0.0204488    0.00781599    0.00288890
  11  17 3034.5338    3.9722  0.8627 12.2162 -0.0006      0.347060  0.0359   0.1119   0.0702    0.2706   0.0000      0.768695   434.2765      -1.42858       4.98063       1.03112      -11.5284       1.83968       1.84016     -0.409323     -0.184950    -0.0532828      0.431266    -0.0725346      0.199809    -0.0796396   -0.00844971   -0.00278987     0.0104804   0.000547027       4.37901       5.17008       4.87993       4.59520       4.31457       3.63614       3.06911       2.26416       1.64466       1.01995      0.613787      0.359279      0.192562     0.0958687     0.0462205     0.0184782    0.00758873    0.00275733
  11  18 3173.5873    3.9801  1.0745 12.8172 -0.0013       1.68017  0.0501   0.1087   0.0794    0.2541   0.0000      0.728379   442.5481       17.8244       15.6463      -5.44965       2.04865      -3.66779      0.352813      -2.99906       1.13210       1.03747      0.896784     0.0968267      0.153003     -0.248740    -0.0247612    -0.0141880    0.00709254   -0.00128647       5.61856       6.72140       6.54510       6.01806       5.19537       4.69520       4.08789       3.13750       2.17757       1.31756      0.768625      0.430209      0.234252      0.126893     0.0572205     0.0267659     0.0101864    0.00376010
  11  19 3312.4954    3.4717  1.6853 11.6882 -0.0010       1.49867  0.0595   0.0733   0.0963    0.2704   0.0000      0.501317   441.4826       15.1205       8.46545       12.6436      -5.23327      -1.64559       1.66872      -1.60307       1.74897      0.286282    -0.0363148      0.234423      0.427166     -0.210482     0.0250863   -0.00521880     0.0105385   0.000916939       5.82863       7.08320       7.23972       6.82790       5.99109       5.24763       4.25421       3.09651       2.22843       1.44844      0.876576      0.503046      0.287451      0.146583     0.0648259     0.0307967     0.0123552    0.00450236
  11  20 3451.8152    3.1067  2.3947 11.2821 -0.0004      0.815800  0.0711   0.0550   0.1175    0.1889   0.0000      0.299225   432.9926     -0.701060       15.8383      -4.37767       6.21929      -8.90343       3.90709      -4.66603      -1.36779      0.430068     -0.704632     -0.150658     -0.119924      0.182561    -0.0999285    -0.0119563   -0.00945945    0.00246845       7.70210       9.24005       9.67959       9.37711       7.89108       6.44837       5.07562       3.44966       2.52816       1.63849       1.05197      0.593504      0.339850      0.167942     0.0813851     0.0346314     0.0148797    0.00511009
  11  21 3591.3046    2.5701  3.0795 11.2042 -0.0017      0.604780  0.0829   0.0415   0.1407    0.1248   0.0000      0.217053   444.6348       18.8497       16.7101       23.7047       3.98551       6.61669      -5.89914      -6.28035       4.18998      -5.07153      -1.40247      -1.04942     0.0859362     0.0489041    -0.0706333     0.0489784     0.0126349    0.00202201       8.23445       10.2068       10.2942       9.83441       8.72140       7.35404       5.65673       4.32495       2.92802       2.00105       1.20566      0.711609      0.390352      0.198056     0.0944083     0.0408719     0.0165750    0.00586011
  11  22 3731.5530    2.1206  5.0915 10.5623 -0.0023      0.923537  0.1105   0.0284   0.1968    0.1140   0.0000      0.119989   456.8855       16.5585      -16.1513      -11.3222      -17.4798      -3.51794       17.3366      -4.25623      -7.87324      -3.87467      0.951141      0.737859    -0.0354457     -0.323574      0.154744     0.0277077   -0.00801369    0.00269282       10.6714       13.4452       13.7956       13.1623       11.5835       9.78393       7.68352       5.55121       3.90930       2.64130       1.67481      0.950304      0.539694      0.262979      0.130035     0.0560894     0.0239212    0.00822887
  11  23 3871.5032    1.7602  6.8177 10.6194 -0.0028      0.622549  0.1420   0.0224   0.2606    0.0783   0.0000      0.106542   438.3734       19.1718       15.7857       13.4627      -12.4289       5.54194      -3.16493       6.73307     -0.685923     -0.489339       1.98216       1.47228      0.553279     -0.661777     -0.371303    -0.0882777   -0.00783883   -0.00272882       13.2981       17.1592       16.7618       16.5195       14.2436       12.2953       9.70608       7.32377       5.05466       3.35461       2.03196       1.19746      0.648820      0.336338      0.158592     0.0704640     0.0280593     0.0101232
  11  24 4011.5509    1.5267  9.0135 10.3837 -0.0021      0.364099  0.1734   0.0181   0.3236    0.0683   0.0000     0.0817238   445.3920       38.8154       6.72253       10.7966       4.83152      -17.4616       4.59813       8.52785    -0.0917167    -0.0219681     -0.938822       2.73916      0.171478     -0.105261     -0.181476     -0.217638   -0.00209099    0.00632201       16.2673       19.5018       20.6497       19.5962       17.6645       14.7072       11.3207       8.50139       5.99959       3.99808       2.53806       1.52881      0.823561      0.427989      0.209058     0.0896551     0.0357019     0.0131782
  11  26 4291.9910    1.0889 14.0505 10.1182 -0.0000     0.0427470  0.3014   0.0133   0.5292    0.0580   0.0000     0.0814812   410.4881       35.9191       57.1523       18.7962      -24.2644       5.05178       1.55603       11.5382    0.00607356      -4.59175       6.04238    -0.0627940      -3.54620     -0.154810     -0.116991     -0.313050    -0.0763997     0.0361678       23.7638       30.4379       30.6342       30.3443       26.9380       22.4951       17.8099       13.1443       9.50168       6.31755       4.07356       2.41350       1.33802      0.689737      0.334680      0.145391     0.0573919     0.0209264
  12   9 1949.9807    0.5268  0.5104  9.8615 -0.0029       5.35916  0.0335   0.0207   0.0556    0.0939   0.0000       1.67708   439.0090       7.71367       1.81818      -4.58892       4.34069      -2.10521      -4.67571       3.46857       1.11987      -2.75210      0.215448      0.300389     -0.191456     -0.141289      0.113727    0.00903815   -0.00822047  -0.000288555       4.49213       5.96564       6.27735       6.10178       5.19477       4.15237       3.22529       2.10165       1.48252       1.03494      0.671858      0.426807      0.241953      0.134608     0.0667838     0.0305886     0.0150367    0.00586231
  12  10 2093.7041    0.6936  0.6008 10.0469 -0.0049       6.67609  0.0341   0.0240   0.0601    0.1079   0.0000       1.34330   437.4875       3.73537       7.83937       3.11828       1.60566      -2.61016      0.316057       5.53601      -3.49956     -0.240270      0.414994    -0.0510484      0.395003    -0.0256676     0.0807192    -0.0509519   -0.00192815   -0.00314199       4.35989       5.57789       5.47095       5.01286       4.37018       3.84735       3.22893       2.67769       1.84275       1.25586      0.782614      0.447064      0.237163      0.147666     0.0644171     0.0324568     0.0157175    0.00674417
  12  11 2236.0193    0.9417  0.7899 10.3040 -0.0084       6.09488  0.0422   0.0287   0.0714    0.1456   0.0000       1.14902   435.0597       4.29685       19.5261       2.65339       1.43847     0.0848400       1.01172       2.89995      -1.16871      0.406162       1.28811     -0.279405      0.272251     0.0391370    -0.0972213    0.00849170   -0.00320420    -0.0108433       4.04979       4.70163       5.46184       4.75398       5.07268       3.67609       3.00774       2.51616       1.69091       1.29378      0.764330      0.483769      0.299748      0.166776     0.0893378     0.0436647     0.0175649    0.00795910
  12  12 2376.4016    1.3586  0.7790 10.6560 -0.0074       3.05204  0.0374   0.0419   0.0661    0.2049   0.0000      0.889521   437.4568       7.41048       13.5171       1.77427      -8.66999      -5.16954       2.07158       1.89677      0.457428     -0.412765       1.19465     -0.160290     -0.364230     0.0344253     0.0911316    -0.0128366   -0.00206181    0.00622840       3.57909       4.86380       4.54234       5.39218       4.05697       3.84112       2.95339       2.22444       1.56985       1.15832      0.781248      0.401714      0.282421      0.152896     0.0808400     0.0359561     0.0164303    0.00877701
  12  13 2515.5149    1.8463  0.9199 10.8614 -0.0002       2.80296  0.0430   0.0534   0.0694    0.3078   0.0000      0.919991   435.4357       1.74598       10.7968       3.51824      0.127280     -0.714361      -2.46586       2.67931      0.671262      -1.85535      -1.14054     -0.524859     -0.391590      0.104175   0.000923387    -0.0932944     0.0233116    0.00378693       4.05186       4.74680       5.28620       5.01623       4.62410       3.98225       2.90016       2.38468       1.75704       1.14804      0.731842      0.508339      0.266634      0.154150     0.0858776     0.0395305     0.0187560    0.00699678
  12  14 2654.6730    2.3079  1.0211 11.1426 -0.0050       1.86187  0.0426   0.0612   0.0750    0.4027   0.0000      0.773061   441.7575       4.66757       4.75844       1.16716       4.90137      0.457400      -4.37188      -2.57248      0.187949     -0.937698      0.460553      0.126333    -0.0958793     -0.217238    -0.0834844    -0.0344177   -0.00264343   -0.00641246       4.08828       4.97484       5.35779       5.01215       4.57777       3.87214       3.21790       2.38443       1.72340       1.19599      0.816003      0.490356      0.296090      0.159838     0.0799947     0.0411615     0.0176990    0.00803449
  12  15 2794.6021    2.8028  0.9413 11.8548 -0.0057       2.93266  0.0405   0.0768   0.0755    0.2823   0.0000       1.01891   433.0119       10.4470       10.6135       2.55701      -4.97440       5.40596       4.01531      -2.68067       1.55096     -0.433698     -0.440468     -0.330785   0.000918684    -0.0893041     0.0362581   -0.00456811     0.0275757   -0.00935291       3.97737       4.62137       4.52941       4.97883       4.40924       3.74477       2.88955       2.31134       1.71199       1.13459      0.812834      0.482517      0.303300      0.154009     0.0859304     0.0419733     0.0177545    0.00725159
  12  16 2934.4171    3.4843  0.9548 11.7699 -0.0060      0.199742  0.0380   0.0926   0.0696    0.3340   0.0000      0.734076   437.0858       5.56671       14.3790    -0.0768641       3.04826      -1.84271       3.62029       2.99832       1.44161     -0.728112      0.664932     -0.250537    -0.0697644     -0.331182     0.0373422     0.0553684    -0.0203840   -0.00906307       3.84246       4.66350       4.95211       4.58648       4.01039       3.51763       2.97847       2.27848       1.65067       1.10797      0.711700      0.439375      0.247337      0.137941     0.0739986     0.0344313     0.0172406    0.00657961
  12  17 3073.9248    3.8860  0.9881 12.4875 -0.0023       1.63255  0.0395   0.1012   0.0745    0.2557   0.0000      0.686415   443.4798       7.40511       9.89289      -8.89952       6.53549      0.632114      0.542580      -1.91967       1.29631     -0.946353     0.0426395     -0.737836     0.0361811     -0.188570     0.0564186     0.0104265    0.00283373     0.0106969       4.01631       4.72848       5.04993       4.74712       4.52057       3.72363       3.03969       2.22020       1.64712       1.14048      0.774528      0.502326      0.278773      0.158985     0.0795293     0.0373740     0.0179895    0.00728389
  12  18 3213.2447    3.8008  1.3268 11.9797 -0.0058     -0.127027  0.0527   0.0851   0.0859    0.2823   0.0000      0.695171   440.4201      0.781930       15.1704       5.20885       1.02629       6.37507       4.88066      -5.55252      -1.30753       2.71637      -1.03577    -0.0140390      0.107760      0.117068    -0.0699205    -0.0353958    -0.0100468   0.000303504       4.76563       5.42293       5.80856       6.04751       5.12238       4.16019       3.69073       2.76865       1.97974       1.28351      0.956259      0.575880      0.316863      0.173721     0.0937998     0.0481316     0.0231358    0.00908824
  12  19 3352.8742    3.5618  1.9495 11.2572 -0.0008      0.834192  0.0584   0.0651   0.1016    0.2532   0.0000      0.347453   444.0426       5.54243       13.6136       1.05078      -6.27623      0.656739      -6.06565      -2.31302      -1.00360       1.06402      0.416528     0.0607930     0.0858293      0.132301     0.0620360    -0.0452560     0.0230040    0.00625386       5.54436       6.86174       7.13707       6.62066       6.23845       5.14815       4.27537       3.09958       2.36967       1.56197       1.03587      0.653826      0.366016      0.203153      0.105634     0.0491534     0.0229416    0.00898364
  12  20 3492.4867    2.9656  2.7365 11.0543 -0.0029      0.292273  0.0709   0.0471   0.1234    0.1667   0.0000      0.233927   444.8491       22.4216       7.11639      -2.42698      -11.7322       1.18978      0.904931      0.218858       3.60191       3.18675      -1.53009      -1.21835     -0.314377    -0.0441451     0.0393551      0.101042    -0.0151329    -0.0304804       6.49185       8.08403       8.42885       8.17191       7.18419       6.17600       4.97838       3.79921       2.80122       1.83514       1.25762      0.749359      0.448995      0.239399      0.129969     0.0609572     0.0291422     0.0115808
  12  21 3632.7853    2.4185  3.9853 10.6999 -0.0010      0.568213  0.0911   0.0323   0.1527    0.1211   0.0000      0.132628   450.9208      -1.55133       18.4751       15.8803      -2.78473       4.21639       2.54696      -2.07048      -2.04284       3.20759       1.98946      0.851727      0.153030     -0.364438    -0.0736436    -0.0228629    -0.0312029   -0.00849946       8.09005       9.98172       10.5142       9.66650       9.31401       7.91044       6.39121       4.94572       3.48716       2.50676       1.63324       1.01913      0.595673      0.323077      0.166727     0.0811604     0.0357956     0.0152299
  12  22 3773.1983    2.0245  5.6156 10.7409 -0.0006      0.860898  0.1151   0.0251   0.2049    0.0827   0.0000      0.113761   451.5203       20.8695      -4.32826      -11.7031      -21.4290      -1.22554      -1.29451       4.03583      -2.05851      -8.41407      -1.93436      -2.12683       1.31945      0.129725     -0.248600    -0.0887430     0.0158130    -0.0187142       10.2840       12.7824       13.1921       12.9448       11.5454       10.0009       7.95667       6.14349       4.45381       3.06974       2.02767       1.26743      0.726888      0.406120      0.208452      0.101798     0.0460844     0.0190691
  12  23 3913.2558    1.6919  7.6316 10.4872 -0.0002      0.314960  0.1469   0.0198   0.2607    0.0759   0.0000     0.0904449   425.4862       29.5926       17.1071       18.4239      -2.40378      -13.6160      -18.0149     -0.303906      -5.49627      -1.54583      0.585055      -2.88688       1.04979     0.0359423     0.0756977     -0.158465   -0.00961652   -0.00499457       12.6272       15.7384       15.9073       15.4323       14.2909       12.3034       10.0284       7.73089       5.63697       3.93066       2.55943       1.58036      0.936637      0.514822      0.264417      0.129142     0.0561448     0.0238189
  12  24 4053.9095    1.4781 10.0089 10.3027 -0.0005      0.215226  0.1819   0.0165   0.3379    0.0666   0.0000     0.0706542   446.7283       2.11071       27.1501       37.3436       3.04397      -2.77444       25.7331      -1.41749       1.11108     -0.412677      -1.61174       1.21745       1.10531       1.19091      0.155430    -0.0805864     0.0208575    0.00154934       14.8213       18.9486       19.6311       19.1420       17.5403       14.7692       12.2245       9.05135       6.80870       4.61497       3.10844       1.92149       1.12062      0.630226      0.323639      0.155013     0.0717011     0.0293049
  12  26 4336.0567    1.0410 15.7260 10.0787 -0.0030      0.215851  0.3359   0.0114   0.5476    0.0535   0.0000     0.0801821   448.3556       15.6752       25.6159       1.08023      -2.67299       27.0914       11.8773      -3.35919       35.6381       4.95900      -8.88348      -2.49988       2.58271       1.20093     -0.425860     -0.344600     -0.245349     0.0176270       23.1074       28.9641       29.8651       30.0857       27.2445       22.9767       18.4861       14.3054       10.4636       7.36084       4.84709       3.00778       1.82433       1.01213      0.529851      0.255527      0.113576     0.0476223
  13   9 1983.8809    0.5479  0.5106  9.8412 -0.0056       8.62838  0.0348   0.0214   0.0547    0.0920   0.0000       1.89723   435.5495      -1.66977       16.2937      -4.66876      -1.84031       2.34435     -0.899233       1.61180    -0.0788446      -1.12870      0.442665     -0.496757     -0.268729      0.107477    -0.0270787     0.0225367     0.0357217     0.0162355       3.16022       4.23995       3.62003       4.54838       3.90294       3.31949       2.67694       2.17014       1.64587       1.21719      0.831612      0.519814      0.337450      0.197005      0.112555     0.0562174     0.0286393     0.0130282
  13  11 2271.2811    1.0829  0.7797  9.9601 -0.0036       4.59277  0.0363   0.0293   0.0583    0.1910   0.0000      0.849717   432.8132      -1.06549       14.6573     -0.733185       1.34600      -2.47147      -1.09379     -0.854680     -0.883461       1.50689      0.304102     -0.543287      0.179484      0.255660    -0.0642078    -0.0478897     0.0359124   -0.00823741       3.73694       4.53562       4.64696       4.36514       4.15285       3.80364       3.02030       2.26625       1.74216       1.24343      0.842516      0.582671      0.351446      0.192333      0.106835     0.0563761     0.0257758     0.0121657
  13  12 2411.9452    1.4245  1.0123 10.6090 -0.0006       3.07380  0.0443   0.0363   0.0738    0.2112   0.0000      0.912716   440.6344       6.51950       9.98453      -13.4435     0.0539981     -0.822626      -3.33075       1.71238     -0.301028       2.07500    -0.0240244     -0.781304     -0.379972      0.295023     0.0659102    -0.0558573    -0.0425837    -0.0210421       4.02525       4.99531       5.16527       4.89093       4.49864       3.99748       3.27062       2.68930       1.88937       1.39529      0.941615      0.602695      0.362828      0.215054      0.111424     0.0600328     0.0293148     0.0137140
  13  13 2551.7558    1.9328  0.9962 10.8387 -0.0024       2.59613  0.0400   0.0500   0.0711    0.3292   0.0000      0.807425   435.7472       7.10357       18.1762      -5.29376      -5.88894     -0.604852      0.416334      -3.36526       1.33058     0.0685137    -0.0684158    -0.0518255     0.0949959     -0.499742     0.0165143     0.0541954    -0.0519285  -0.000556515       3.57118       4.25304       4.30296       4.51764       4.03324       3.66799       2.98859       2.29566       1.71190       1.17402      0.907132      0.596547      0.377187      0.207239      0.111489     0.0585683     0.0302831     0.0142223
  13  14 2691.7387    2.4078  1.0298 11.3566  0.0024       1.66763  0.0438   0.0618   0.0734    0.3209   0.0000      0.764368   443.9343       4.35956       22.1029       4.44126      -1.76908      0.984775      -3.04495     -0.712815       2.13175      -2.55215      0.439224     -0.386321      0.411462    -0.0417181    -0.0443528     0.0406264   -0.00351009    -0.0161283       4.31786       5.27666       5.15589       4.96107       4.72522       4.06952       3.57689       2.67096       2.02257       1.39384       1.04867      0.664703      0.391370      0.229632      0.125159     0.0575283     0.0283955     0.0142094
  13  15 2832.2760    3.1203  0.9397 10.7895 -0.0005       2.67833  0.0367   0.0789   0.0673    0.7016   0.0000      0.707053   438.0034       4.47160       17.0294       1.14363       3.99821       4.76638      -1.69857       1.55095     -0.568669      -1.69919      -1.23634     -0.762772     -0.144429     -0.336159     0.0708872     -0.113011    0.00925462    0.00468134       3.28611       4.03117       3.93058       3.84173       3.83855       3.25897       2.89003       2.13793       1.54478       1.14111      0.835556      0.572370      0.337417      0.195481      0.102239     0.0517965     0.0265904     0.0120993
  13  16 2972.6505    3.6930  0.8386 12.3038  0.0004       1.50813  0.0378   0.0997   0.0597    0.2535   0.0000      0.798104   439.0820       12.9161       10.1134       3.82613      0.800407      -2.18110      -1.39012      -2.19687      0.971626     -0.780692      -1.03473      0.347257    -0.0350714     -0.237633      0.106853    -0.0422761    0.00496971    0.00495610       3.52900       3.76278       4.40185       4.33967       3.81971       3.42177       2.75934       2.22936       1.71545       1.24923      0.804346      0.523353      0.357311      0.192510      0.107534     0.0634261     0.0305996     0.0136039
  13  17 3112.5785    3.9778  1.0124 12.3763 -0.0037       2.30422  0.0445   0.1015   0.0672    0.3144   0.0000      0.775393   438.0466       5.49405       19.4633      -2.82883      -5.60713       4.44005       2.14233      -1.66393      0.140485     -0.854993      -1.40111     -0.687148    -0.0674040     -0.182730    -0.0978826     0.0124157     0.0240190     0.0151159       3.83414       5.29499       4.68637       5.29963       4.57981       4.15801       3.42270       2.66708       1.91657       1.43763      0.979123      0.690655      0.377364      0.239264      0.115733     0.0645877     0.0294511     0.0148309
  13  18 3252.3855    3.8198  1.5175 11.6439 -0.0019      0.530110  0.0522   0.0764   0.0838    0.3108   0.0000      0.538002   436.9299       8.33698       10.8969       4.03768       3.00350      0.784982      0.413629      0.902072       3.05864      0.416685     -0.151650      0.494823    -0.0885298      0.239385    -0.0293196     -0.110469     0.0168411    0.00180466       4.36506       5.35801       5.61620       5.54938       4.97794       4.27261       3.58217       2.98487       2.18830       1.49300       1.04458      0.668155      0.407539      0.231384      0.128099     0.0695471     0.0348269     0.0168140
  13  19 3392.4840    3.2819  2.0332 11.5323 -0.0038      0.925859  0.0605   0.0579   0.1026    0.1966   0.0000      0.321127   443.2262       11.5557       15.4251     0.0492988       5.83201      0.648176       9.89258      -5.48503       3.39441      -2.55107     -0.487213     -0.192660       1.33841      0.289699    -0.0499203     0.0397972     0.0186868    0.00276553       5.56908       6.62586       6.77084       6.23240       5.83000       5.18463       4.60189       3.78084       2.80926       1.97035       1.31478      0.826095      0.501915      0.274904      0.155230     0.0787148     0.0395329     0.0183840
  13  20 3532.8093    2.7635  2.8159 11.5852 -0.0030      0.833767  0.0745   0.0425   0.1238    0.1089   0.0000      0.242236   441.8680       8.51321       15.9194       4.04712      -3.70515      -9.09062       4.14480       1.47397      -2.32603      0.840162      -3.21465       1.14958     -0.161614     -0.135856    -0.0751395    -0.0132882     0.0386065    -0.0343737       6.03561       7.60816       8.06992       7.74890       7.28559       6.29012       5.28155       3.90405       3.01798       2.16224       1.48284      0.997503      0.606489      0.358262      0.193229      0.103636     0.0486650     0.0231464
  13  21 3673.4702    2.2660  4.4655 10.9564 -0.0014      0.534391  0.0930   0.0291   0.1662    0.0883   0.0000      0.129001   445.7353       6.14453       25.7721      -9.84943       3.35851      -3.33859      -18.1394      -1.47713      -2.61144      -2.54439      -1.50448       1.65886      -1.68301     -0.680723     0.0290292     -0.180213    -0.0926294     0.0230973       8.16854       10.3148       11.0243       11.0113       9.84634       8.21425       6.73956       5.43888       3.89448       2.75850       1.86104       1.25824      0.774636      0.430587      0.242363      0.132428     0.0686278     0.0310979
  13  22 3813.9527    1.9182  6.3966 10.6271  0.0002      0.411772  0.1208   0.0220   0.2169    0.0775   0.0000     0.0911593   431.5420       22.0920       19.6682       13.4172      -3.73919      -1.16955       18.2995      -10.6052      -1.61803      0.298182       2.90305      -1.57650    -0.0178407     -0.144701     -0.157726     -0.241880     0.0480543     0.0749924       9.74300       11.9934       12.5544       12.5860       11.6906       10.0098       8.35477       6.61709       5.02400       3.51707       2.46745       1.61991      0.973999      0.590236      0.324982      0.169758     0.0848419     0.0391242
  13  23 3955.0437    1.5980  7.9236 10.4951 -0.0030      0.401921  0.1492   0.0183   0.2654    0.0695   0.0000     0.0848068   427.8947       17.7549       46.3628      -27.5222       4.04311      -16.7240       8.98681      -8.78546       2.63724      -2.31565       6.82416     -0.196911      -1.91205     -0.207608     0.0816924      0.571414     -0.135434     0.0248928       11.6649       14.5782       15.5981       15.2640       13.6878       12.0433       10.4381       7.86700       6.06037       4.31475       2.99314       1.85705       1.19514      0.685903      0.381278      0.202403     0.0976681     0.0454085
  13  24 4095.3828    1.3814 11.0376 10.2231 -0.0018      0.116360  0.1973   0.0146   0.3539    0.0616   0.0000     0.0717985   442.1766      -5.49406       23.1596       4.32210       3.06147       10.3066      -10.1135      -4.64322       2.89874     -0.910559       5.91767       3.59196       5.47747     -0.326699     -0.545655      0.194463    -0.0718848     0.0728190       14.5048       18.5713       19.3261       18.6163       17.3841       15.2616       12.6545       10.0453       7.64359       5.43325       3.69955       2.45715       1.49002      0.885536      0.480568      0.257706      0.122669     0.0571256
  13  25 4236.5925    1.1861 13.3669 10.1721  0.0004     0.0257046  0.2523   0.0130   0.4513    0.0560   0.0000     0.0721789   450.6143       15.7240      -17.2499       4.88330       7.06542       3.00321      -11.9471      -21.5607      0.279103      -5.70052       2.15883       1.27022       2.52184     -0.207594      0.677535    -0.0611430     0.0243231     0.0654414       17.0369       22.1898       22.8795       23.1616       20.7701       18.4758       15.2243       12.3209       9.29772       6.62732       4.50460       3.01638       1.82746       1.07229      0.602452      0.315273      0.154924     0.0732829
  14   8 1870.9061    0.4701  0.3433  9.9549 -0.0086       12.5371  0.0202   0.0201   0.0431    0.0657   0.0000       2.55783   437.0924      0.867476       12.4413      -2.26455      0.288927      0.377797       3.27509     -0.716505     -0.380130     0.0218459      0.310212      0.365947     -0.179954     0.0146538      0.178175     0.0855303     0.0156837   -0.00324577       1.85996       2.41964       2.67355       2.59231       2.23884       2.17748       1.84858       1.30249       1.15712      0.771253      0.549084      0.417517      0.227825      0.163563     0.0903526     0.0482743     0.0270065     0.0118475
  14   9 2017.1694    0.6250  0.5785  9.8796 -0.0087       9.16306  0.0312   0.0204   0.0502    0.1041   0.0000       1.40510   438.2575      -2.35743       12.2114       2.07535      0.460796      0.872503      0.566526     -0.601502      -3.59046       1.16262      0.400623      0.591717    0.00636723    -0.0698640      0.180435     0.0163755   -0.00404443    0.00596042       2.59281       3.27161       3.59898       3.35843       3.31449       2.88424       2.44579       2.09839       1.50320       1.13048      0.824076      0.546463      0.343262      0.215747      0.136956     0.0670590     0.0373853     0.0182231
  14  10 2162.6938    0.8409  0.6014 10.0061 -0.0007       8.24901  0.0256   0.0263   0.0610    0.1146   0.0000       1.20610   435.5707       3.28661       18.2423      -3.39414     -0.192182      0.507900     -0.187738       1.00710     -0.508877     -0.738081     -0.407285     -0.591033     -0.124017     -0.157634  -0.000720714    -0.0414311    -0.0134752   0.000989239       2.61454       3.27450       3.39020       3.30742       3.16566       2.84435       2.32403       1.67629       1.24975      0.925538      0.703168      0.493787      0.322186      0.188548      0.118495     0.0580641     0.0302015     0.0139982
  14  11 2305.8455    1.1573  0.8716  9.9984 -0.0062       4.96730  0.0357   0.0300   0.0669    0.1981   0.0000      0.842213   433.4859       3.22019       20.0354      -2.34439      0.187806      -1.12657      -3.76262     -0.213085      -1.01972       1.30659     -0.279522     -0.346740      0.172537      0.282288     -0.145199     0.0509010     0.0261235     0.0253892       3.39427       4.01911       4.09564       4.03579       3.80777       3.22825       2.88171       2.26635       1.89251       1.36700      0.923340      0.593429      0.367617      0.245149      0.129681     0.0784593     0.0397487     0.0207074
  14  12 2446.9001    1.5570  1.1336 10.4795  0.0001       3.94765  0.0442   0.0360   0.0757    0.2435   0.0000      0.758329   435.1616      -3.30079       17.6397       3.54489      -7.60420      -10.8027      -3.42606      -2.32858      0.795746      0.457976      0.464155     -0.584774     -0.354175      0.195392     -0.180012     0.0386998     0.0743189    -0.0229090       3.44477       4.47627       4.49104       4.76413       4.28006       3.87643       3.04524       2.49816       1.96877       1.46067       1.02922      0.633535      0.430189      0.264890      0.161698     0.0968937     0.0457345     0.0244126
  14  13 2587.3944    1.9415  1.0119 11.4544 -0.0098       4.27786  0.0397   0.0487   0.0755    0.1838   0.0000       1.11852   440.8573     -0.841256       9.30702       3.30644      -2.10124     -0.433297      0.185313      -3.33484      -1.44511     -0.317423     -0.109840      0.489201     -0.160684    -0.0418148      0.213553    -0.0225186    -0.0293305   -0.00592261       3.24285       4.07744       4.32718       4.41077       4.01111       3.31959       2.99646       2.37126       1.82513       1.30107      0.962313      0.594879      0.398101      0.237646      0.148684     0.0795267     0.0420344     0.0214305
  14  14 2728.1784    2.6357  0.9027 11.7100 -0.0052     -0.467650  0.0366   0.0673   0.0637    0.2599   0.0000      0.835939   443.6682       4.56482       17.4142     -0.253500       3.37042       9.29008      -7.06945       1.49192      0.590305      0.114973     -0.347117     -0.773985     -0.339287      0.352056    -0.0993193     0.0116359     0.0224949    0.00278078       3.25379       3.97933       4.05453       4.20945       3.95296       3.22323       2.85034       2.51857       1.79789       1.26546      0.878146      0.624858      0.423316      0.220505      0.136014     0.0725770     0.0438052     0.0234831
  14  15 2869.2932    3.3892  0.9660 11.0224 -0.0019      0.992897  0.0356   0.0828   0.0663    0.7886   0.0000      0.544392   439.2109       1.29846       8.95692      -2.46900      -3.75500     0.0192461       4.38049       2.58762     -0.923879     -0.353153      0.557168      0.335108     -0.373844     -0.234656    -0.0865456    -0.0294862   -0.00240855   -0.00192095       3.07639       3.94229       3.86307       3.79509       3.40342       3.31518       2.80263       2.26326       1.75714       1.29304      0.911006      0.623493      0.368313      0.237397      0.135491     0.0736235     0.0359025     0.0177522
  14  16 3010.2507    3.8879  0.9296 12.0638 -0.0033       1.59176  0.0355   0.1018   0.0626    0.4353   0.0000      0.516141   438.3255       3.54250       13.5796       2.80504      -3.34403       2.90181      -5.31029     0.0962022      0.422657     -0.816473    -0.0237193      0.673364      0.620805     0.0621266    -0.0670448    0.00396697     0.0957575   -0.00242890       3.04783       3.63415       3.94646       3.84814       3.43863       3.15808       2.77204       2.24907       1.70703       1.22851      0.860332      0.629706      0.384144      0.225640      0.134272     0.0740404     0.0380063     0.0195934
  14  17 3150.6067    3.8857  1.1793 12.6167  0.0006     -0.549680  0.0437   0.0931   0.0801    0.2891   0.0000      0.571610   441.0166       5.37222       15.3917      0.876909      -5.44688     -0.728312      -2.79076     -0.402709      -3.16722      -1.74588      -1.46405     -0.734539      0.308414     -0.171822    -0.0101615     0.0469816    -0.0259193    -0.0156433       3.38471       4.21906       4.38631       4.55144       4.05125       3.62127       3.09350       2.44396       1.89955       1.35296      0.989849      0.671985      0.422612      0.268873      0.150370     0.0880235     0.0436112     0.0229409
  14  18 3290.8790    3.7313  1.5183 12.1441 -0.0018     -0.191637  0.0505   0.0750   0.0899    0.2539   0.0000      0.433604   442.0123       8.83658       3.81735       5.36489     -0.497434      -2.11653      -4.17885       1.57210      0.352089     -0.899480     -0.352933      0.236273      0.330927     -0.143976    0.00113846    -0.0914935     -0.100695    -0.0380858       4.51677       5.71477       5.62213       5.37206       4.79959       4.55886       3.98906       3.28206       2.50371       1.91454       1.25866      0.840304      0.514120      0.308151      0.177734     0.0959010     0.0484272     0.0231777
  14  19 3431.6325    3.1602  2.2927 11.6691 -0.0022      0.669677  0.0620   0.0522   0.1069    0.1521   0.0000      0.245008   439.7883       11.7843       17.7454      0.260426      -9.15530      -7.10780       1.84527      -3.72661      -2.75584       1.23789       1.91216      0.320078      0.516784      0.640227      0.569039     0.0866812     0.0331086    -0.0496824       4.76835       6.24521       6.20379       6.59045       5.78313       5.23044       4.40631       3.60371       2.74342       1.97703       1.42317      0.970506      0.590321      0.376980      0.219215      0.124628     0.0607391     0.0314348
  14  20 3572.4182    2.6855  3.3372 11.2133 -0.0018      0.982026  0.0764   0.0371   0.1306    0.1141   0.0000      0.179774   442.9199       21.7910       9.64024     -0.783540       5.61976       1.83807    -0.0478418      -8.49413      -6.67447      -1.70960      -1.50349     -0.940023     0.0395452     -0.210119      0.199667    -0.0756478     -0.108532     0.0630463       5.71427       7.43856       7.53015       7.88056       7.14811       6.51143       5.23340       4.27033       3.28499       2.43463       1.71693       1.15737      0.751693      0.475495      0.268764      0.152154     0.0815360     0.0398352
  14  21 3713.1945    2.2100  5.1676 10.5777 -0.0004      0.317895  0.0976   0.0251   0.1753    0.0975   0.0000      0.107717   436.5277       6.83368      0.892375       19.2427       2.19722      -4.63221      0.943902      -8.47389       2.13879      -2.09102      0.915262     0.0424869      -1.53112     -0.486803     -0.105117      0.154320     0.0839981    -0.0495335       7.36940       9.28893       9.53353       9.86246       8.92370       7.97516       6.85856       5.47519       4.25161       3.07339       2.19491       1.50726      0.962369      0.588121      0.335659      0.191090     0.0982267     0.0504625
  14  22 3854.5977    1.8041  6.6737 10.6044 -0.0012      0.511285  0.1206   0.0197   0.2215    0.0730   0.0000     0.0875927   440.8332      -17.0789       9.66952       31.4665      -26.7553      -7.77833       2.47486      0.730220       8.92836       2.26006       2.46209     -0.975491      0.408556      0.195915    -0.0968906     -0.113220     -0.114355    -0.0151446       9.08138       11.3668       12.0897       11.6457       10.9713       10.0067       8.27828       6.84133       5.14506       3.82219       2.73001       1.85127       1.17641      0.722172      0.426250      0.234775      0.117520     0.0596572
  14  23 3995.7214    1.5479  8.8553 10.4093 -0.0008      0.373006  0.1523   0.0164   0.2860    0.0651   0.0000     0.0755477   422.0959       24.5305       8.65834       11.4894      -11.5705      -3.98431      -1.93931      -2.43952       11.4949      -1.36850      0.337909      -1.31907       1.87188     -0.991790     -0.695596     -0.213474    -0.0783247     0.0796025       11.1701       14.3082       14.8156       14.5771       13.7215       12.2729       10.2130       8.34965       6.41993       4.84424       3.35696       2.22699       1.44887      0.890310      0.521404      0.293487      0.149401     0.0742554
  14  24 4137.0533    1.2838 11.3529 10.3081 -0.0038      0.200177  0.2065   0.0141   0.3756    0.0598   0.0000     0.0754369   448.1586       15.2986      -31.8681       13.6404       10.6890      -7.48685       15.2001      -6.83102      -3.29181      -14.4990       7.93375       5.63735     -0.987900     -0.349527      -1.08849    -0.0837482     0.0763956    0.00676329       14.2053       17.9559       18.2923       18.6460       17.2638       15.7128       12.9610       10.6558       8.11967       6.12578       4.26497       2.91485       1.87321       1.15759      0.670728      0.371784      0.197069     0.0965344
  14  26 4420.0033    0.9129 16.6937 10.1608 -0.0069   -0.00920452  0.3788   0.0095   0.5868    0.0426   0.0000     0.0884905   435.9203      -2.76956       57.9635       33.0951       33.3888      -15.7209      -7.70164      -22.6349      -7.89221      0.712987       11.7647       4.72243      -6.15026     -0.826947      0.764947     -0.266539     -0.601610     -0.236305       21.4557       27.2174       29.0050       27.9489       27.1740       23.9312       19.9632       16.3519       12.6450       9.45470       6.63682       4.55818       2.96392       1.83928       1.06424      0.608440      0.308222      0.156852
  15   7 1753.8176    0.3136  0.3245  9.7834 -0.0065       21.3854  0.0237   0.0142   0.0450    0.0519   0.0000       4.39685   439.0987       2.42863       15.1218       2.40598      0.795955      -3.66898    0.00512347       1.74602      0.986460     -0.861163    -0.0240234      0.100387      0.197363      0.261908     0.0455284    -0.0687895    0.00369226    -0.0141254       2.16175       2.79788       2.89860       2.57160       2.53990       2.37793       1.98660       1.81740       1.40704       1.00933      0.806924      0.516725      0.336287      0.229762      0.122141     0.0718326     0.0416259     0.0198009
  15   8 1902.4055    0.4583  0.4175  9.8000  0.0019       13.9240  0.0236   0.0167   0.0474    0.0686   0.0000       2.38236   437.5100      -1.39827       17.3157      -4.26252      -2.29468     0.0412836     0.0285299      0.170727      0.492027      0.570413     -0.144493     -0.443467     -0.181474    -0.0342614   -0.00709037     0.0222232     0.0338141    -0.0280775       2.16703       2.65039       2.82798       2.63606       2.73405       2.39164       1.94674       1.76011       1.29868       1.00193      0.719441      0.498967      0.352404      0.213026      0.134715     0.0723860     0.0428032     0.0231614
  15   9 2049.6382    0.6500  0.5101  9.8126 -0.0051       6.22587  0.0273   0.0219   0.0508    0.1031   0.0000       1.42681   436.0674      0.644940       15.9397      -3.09129      -5.37394       1.37597      0.300513    0.00158271     -0.869711     -0.461713       1.08269      0.530594     -0.507009     -0.333636     0.0659052     -0.130156     0.0509185   -0.00911128       2.41804       3.06031       3.02242       3.09872       2.97589       2.59109       2.22669       1.86844       1.56754       1.09835      0.799340      0.516505      0.371587      0.221715      0.137259     0.0816145     0.0432013     0.0252785
  15  10 2195.9262    0.8906  0.7805 10.0671 -0.0044       7.48497  0.0324   0.0241   0.0660    0.1304   0.0000       1.13493   441.4388       2.49185       10.0589     -0.568282      -6.31648       1.56781      -2.23596      -1.96160       3.99430     -0.243054       1.21344      0.226457      0.171733     -0.517240      0.109859     0.0936895     -0.146647    -0.0134643       2.67587       3.34544       3.23031       3.37440       3.34920       2.91198       2.54156       2.05798       1.64856       1.22562      0.942742      0.630007      0.428184      0.270105      0.163015      0.105622     0.0556779     0.0275640
  15  11 2339.6252    1.3007  0.8601 10.0139 -0.0024       3.49736  0.0370   0.0320   0.0612    0.2126   0.0000      0.797199   439.3837       6.02335       11.8518      -4.85358      -2.11812       3.21887       1.34544     -0.152076     -0.570609     -0.191170      -1.32210     -0.426069      0.550079     -0.139491      0.105489    -0.0121309    -0.0964957    -0.0119372       3.33222       3.36187       3.98082       4.57664       3.94539       2.92916       2.76206       2.54081       1.80343       1.17809      0.949169      0.704448      0.449100      0.245385      0.155087      0.100564     0.0550278     0.0293206
  15  12 2481.1147    1.6654  0.9606 10.6488 -0.0031       3.03653  0.0386   0.0388   0.0638    0.2090   0.0000      0.727203   434.6925       5.83142       15.6935       2.24581      -3.71970      -1.86111       3.06454     -0.462358       1.81004      -1.72617      -1.36689     -0.642284      0.266083     -0.136017      0.143398    -0.0892341   -0.00336336    -0.0220716       2.83150       3.95766       3.96802       4.20361       3.84426       3.37037       2.79145       2.28695       1.87405       1.28323       1.02515      0.639169      0.466609      0.275741      0.189160     0.0978857     0.0579068     0.0339078
  15  13 2622.5125    2.2725  0.8972 11.0354 -0.0016       3.21471  0.0326   0.0533   0.0607    0.2542   0.0000      0.714603   440.6390      -1.23636       6.87419       5.38966      -2.35288      -2.09882      -2.12336     -0.390060     -0.648802     -0.859719      0.532553     0.0131217     -0.126776     -0.229774      0.200719     0.0498237    -0.0769381    -0.0208019       2.59904       3.30302       3.41409       3.46092       3.23831       3.01660       2.48459       1.98941       1.59149       1.17533      0.871800      0.598616      0.425067      0.248632      0.162156     0.0900992     0.0521378     0.0261203
  15  14 2764.1919    2.7542  0.9334 11.8389 -0.0025       1.50512  0.0350   0.0677   0.0636    0.2110   0.0000      0.759782   440.9861      -1.67389       20.7776       1.13925      -6.40622       2.43220      -5.19910      -2.59473      -2.13022     -0.721096      0.944292      -1.19573     -0.103465    -0.0407743      0.193132     0.0582956    -0.0256267     0.0268849       2.72717       3.33944       3.58950       3.70711       3.29290       3.15289       2.60565       2.04887       1.67685       1.24736      0.925564      0.629115      0.425155      0.269167      0.169402     0.0972699     0.0553837     0.0290346
  15  15 2905.8416    3.4657  0.9021 12.0826 -0.0029       1.26633  0.0336   0.0845   0.0606    0.3019   0.0000      0.760206   433.6793       8.10519       10.4786       3.78099      -4.72909       5.96075      -3.17354      -1.04648     -0.584521     -0.195886     -0.767777    -0.0396928      0.325515    0.00599334      0.121976     -0.179017     0.0259715     0.0159126       2.61311       3.33981       3.69612       3.56015       3.43378       2.90896       2.64754       2.13406       1.64365       1.29391      0.869113      0.661589      0.411896      0.265157      0.166179     0.0930419     0.0520759     0.0268316
  15  16 3047.1003    4.0624  0.9011 12.0400 -0.0068      0.286075  0.0337   0.1032   0.0609    0.4491   0.0000      0.689731   439.7403       4.81527       16.3790       7.68896      -2.80376      0.517124       1.15811       1.44919     -0.785293       1.00377      0.496439      0.819574     0.0341573     -0.197662      0.106599     -0.107901    -0.0145971     0.0637203       2.82509       3.48774       3.53861       3.54519       3.38076       2.96253       2.56732       2.17741       1.76104       1.33316      0.925310      0.665206      0.415158      0.267856      0.158774     0.0945044     0.0521844     0.0283227
  15  17 3188.1379    3.9080  1.2283 12.5762 -0.0060       1.01865  0.0438   0.0908   0.0816    0.2897   0.0000      0.629994   434.2431       8.86504       18.4342       2.42530      -2.59068      -1.22784       5.14392      -3.28935       3.60828       1.53676      -1.27986     -0.255665     -0.828350      0.109183     -0.353274    -0.0804205    -0.0371398    0.00614939       3.24002       4.11796       4.32317       4.22498       4.05874       3.84134       3.08436       2.65227       1.99287       1.42369       1.13305      0.795586      0.556186      0.348577      0.215160      0.116260     0.0653924     0.0342419
  15  18 3329.0195    3.5774  1.7969 11.8284 -0.0015       1.07378  0.0522   0.0648   0.0946    0.2585   0.0000      0.379922   430.6930       1.39677       18.2373       4.72153       3.51719      -5.92091      -5.97065      0.815262       1.62089      -1.53520      0.412774     -0.414823      0.746473     -0.208420      0.111130      0.155029    -0.0332874    -0.0150311       3.90567       5.04113       5.35835       5.36021       4.97122       4.26349       3.89641       2.99587       2.39855       1.80659       1.28294      0.880244      0.595934      0.378933      0.225250      0.132427     0.0717079     0.0411883
  15  19 3470.1351    3.0617  2.7082 10.9964 -0.0008      0.859556  0.0646   0.0445   0.1117    0.2251   0.0000      0.220452   434.7234       13.6450     0.0621025      -1.75860      -1.21946       5.89171    -0.0562925      -5.52903     0.0399471      0.474308      -1.27079      0.537490     0.0208656      0.224790     -0.182381     -0.205861     0.0122301     0.0163712       4.97703       6.15017       6.44253       6.43599       6.28158       5.46302       4.60230       3.77079       2.93410       2.31356       1.61574       1.13450      0.720554      0.472924      0.292871      0.178351     0.0985780     0.0508464
  15  20 3611.3914    2.4889  4.0243 10.8048 -0.0009      0.490177  0.0837   0.0301   0.1432    0.1198   0.0000      0.141865   439.6940       4.48047       21.2577       17.4816       4.44051     -0.187858       6.82346      -1.84747      -2.71542      -2.72620       2.35797       1.66790      0.869552      0.105081    -0.0623232     -0.110044    -0.0835403   -0.00892351       6.11333       7.60002       8.18169       8.14009       7.44660       6.90509       5.90136       4.84048       3.79062       2.93856       2.11981       1.43619      0.933037      0.596613      0.376304      0.220590      0.122590     0.0624410
  15  21 3752.8475    2.0702  5.4445 10.7836  0.0015      0.376678  0.1030   0.0235   0.1817    0.0818   0.0000      0.100342   425.0470       7.69954       11.0752       4.40694      -10.5112      0.201718      -4.57933      -6.64659       3.82481       2.39073      -5.00955      0.498997     -0.492587     -0.395935     -0.101966    -0.0824123     0.0878746    -0.0113474       7.39809       9.49113       9.76752       10.1376       9.36083       8.27351       7.35432       5.98332       4.77329       3.50510       2.56839       1.78340       1.18321      0.752244      0.457056      0.261187      0.145217     0.0793834
  15  22 3894.8113    1.7438  7.9734 10.3976 -0.0010      0.513950  0.1305   0.0177   0.2485    0.0704   0.0000     0.0702584   447.1287       23.8398       16.6300       12.9925      -20.1893       2.73664      -11.8741       5.03320      -9.62614       2.90757      -1.66451      -1.37470      -2.58102      -1.38459      0.399140     0.0718263     -0.399453    -0.0310272       9.23627       11.3778       12.0725       12.3058       11.4693       10.4349       8.95477       7.22941       5.97776       4.40176       3.19884       2.23406       1.48486      0.947403      0.581189      0.344970      0.188724      0.102129
  15  23 4036.3627    1.4511  9.7589 10.3640 -0.0017      0.440343  0.1672   0.0152   0.3049    0.0601   0.0000     0.0711191   453.1287       16.6923      -7.35927     -0.133723      -6.40760      -2.19321       6.04427       9.91801      -4.94093      0.285793      -1.27063      -1.82475       1.80845      -2.51392      0.800397     -0.856317      0.126175    -0.0251787       11.3005       14.1735       15.3007       15.2999       14.6667       12.6817       11.0234       8.91898       7.18090       5.30448       3.89062       2.69659       1.79373       1.16192      0.713531      0.416005      0.233129      0.126715
  15  24 4178.3499    1.2402 12.6671 10.2571 -0.0006      0.338499  0.2261   0.0126   0.3995    0.0528   0.0000     0.0747180   430.9232      -1.08062       9.07399       2.74253      -19.7645      -11.2338      -1.31817       15.0645       8.40252      -1.62162      -4.42884      0.348099       3.76336     -0.463656      -1.46887      0.343986      0.108094     -0.146754       13.8636       17.9005       18.7810       18.7577       17.6865       16.1551       13.8606       11.1695       8.88571       6.59006       4.93943       3.44813       2.28359       1.49364      0.906402      0.529307      0.287433      0.153035
  15  25 4319.4300    1.0369 15.1194 10.1295  0.0007    0.00461648  0.2986   0.0102   0.4980    0.0483   0.0000     0.0798711   468.1607       17.5662       17.9344       12.2809       5.12483      -2.81196       2.61052      0.745190      -4.17294       1.68307      0.630026      -7.39015     0.0128570       1.52644     -0.583231      0.762001      0.324523     -0.180916       16.4517       20.9899       22.5180       22.5820       21.1394       19.0967       16.4274       13.7828       10.6562       8.21343       6.03892       4.13012       2.80797       1.80390       1.09082      0.655872      0.351858      0.186287
  16   7 1783.2901    0.3691  0.2791  9.8944 -0.0053       12.6974  0.0185   0.0165   0.0372    0.0509   0.0000       3.52182   438.0689       2.58167       19.1921       2.14595      0.408224       5.62687      -1.41120       1.82857      0.509846     -0.476982      0.278295     -0.288929     0.0592713     -0.156600      0.181860     0.0290684     0.0112934     0.0278855       1.68964       2.31924       2.15022       2.33327       2.04774       2.04415       1.81779       1.49998       1.13028      0.803479      0.630835      0.454002      0.350996      0.223640      0.141958     0.0780099     0.0446630     0.0226482
  16   8 1933.2361    0.4939  0.4247  9.9488 -0.0139       13.5443  0.0255   0.0182   0.0440    0.0683   0.0000       2.16528   435.9801      -2.38457       13.9657     -0.355789      -3.98343      -4.65029       2.35417     -0.122772      0.157032      -1.51203      -2.24301       1.44187     -0.608542     0.0821846     -0.184987    -0.0377366    -0.0737928    0.00319064       2.45901       3.31381       3.67785       3.60967       3.44992       2.94729       2.32481       1.91829       1.44057       1.06393      0.805141      0.541588      0.375499      0.244488      0.151314     0.0844895     0.0539417     0.0276938
  16  10 2228.4771    0.9721  0.8092  9.8445 -0.0092       5.17103  0.0304   0.0247   0.0600    0.1807   0.0000      0.866597   439.4736      -1.03146       10.4338      -5.44387      -1.88645      -1.68972      -3.57190      -1.85247      -4.82306    0.00263389      0.381493    -0.0359245     -0.352650    -0.0908691    -0.0263691      0.254521     0.0303072   -0.00629593       2.32495       2.84022       3.07120       3.13628       3.07951       2.72895       2.32937       1.99806       1.59851       1.16672      0.911822      0.647481      0.453883      0.304424      0.183427      0.121417     0.0712868     0.0382330
  16  11 2372.6731    1.3758  0.9679 10.3086 -0.0023       3.75580  0.0360   0.0314   0.0637    0.2052   0.0000      0.781100   442.4076       6.71785       13.6822      -3.87691       4.55877      0.568170      -1.82275     -0.482835      0.576400     -0.842899     -0.421629      0.475369      0.843298     -0.154393     -0.110978     0.0728463     0.0780227     0.0388009       2.61706       3.48478       3.35029       3.63161       3.49575       3.21351       2.67167       2.07335       1.83987       1.38813       1.06514      0.722124      0.465830      0.314652      0.209354      0.128021     0.0767843     0.0467850
  16  12 2514.9502    1.8805  0.9274 10.7697 -0.0055       2.46052  0.0339   0.0436   0.0603    0.2196   0.0000      0.712794   434.3778       3.30350       11.3689       1.29211     -0.108980       1.38827     -0.325797       4.42222       1.35808      -2.30468      0.825991     -0.297799     -0.654680     -0.160274      0.146104      0.166912    0.00991306    -0.0634440       2.59447       3.28662       3.41420       3.31009       3.14932       2.82225       2.61435       2.14162       1.79603       1.37571       1.03831      0.710564      0.486915      0.307055      0.189882      0.126160     0.0699748     0.0398078
  16  13 2657.0556    2.3674  0.9968 11.1238  0.0005       3.26916  0.0334   0.0545   0.0665    0.2421   0.0000      0.679989   436.8639      0.302426       10.7927       3.75892       3.73775     -0.214829      -1.20142      0.573528       1.84016     -0.288920     -0.195009     -0.227077     -0.519224     -0.428028     -0.341438     -0.137229     0.0295213    0.00490752       2.55541       3.09422       3.18156       3.25138       3.25853       2.91154       2.55971       2.04293       1.68873       1.28473       1.01103      0.692884      0.477235      0.316015      0.214702      0.120270     0.0779163     0.0411210
  16  14 2799.5610    2.9672  0.9136 11.2366 -0.0007       1.17312  0.0335   0.0662   0.0564    0.3162   0.0000      0.641645   437.9180       2.93151       17.4139     -0.428257      -4.59184      -1.39355       1.81401       1.28185     0.0430190      0.930261     -0.645856     -0.327807      0.579896     0.0631297    -0.0362498     -0.108891    -0.0172628     0.0165491       2.56965       3.01705       3.23545       3.23963       3.15137       2.79284       2.42790       2.00254       1.75000       1.31939       1.01318      0.675447      0.465692      0.295964      0.192153      0.120204     0.0724457     0.0391320
  16  15 2941.9009    3.5711  0.9436 12.0823 -0.0013       1.99872  0.0345   0.0833   0.0637    0.2689   0.0000      0.678053   438.4518      -2.03471       10.2836       5.06723       1.52650      -2.81829     -0.595323     -0.442944     -0.395910      -1.84643    -0.0119170     -0.821729     -0.124772  -0.000171719     -0.171957    -0.0642554    -0.0978361   -0.00494910       2.73604       3.24318       3.38337       3.30151       3.04922       2.89388       2.74176       2.21745       1.75500       1.41454       1.08159      0.756217      0.493063      0.349038      0.204066      0.129312     0.0745680     0.0394506
  16  16 3083.5440    3.9670  0.9473 12.7394  0.0001       1.19149  0.0356   0.0933   0.0633    0.2261   0.0000      0.815221   438.8774       12.5049       9.75375       3.28911      -3.23748      -1.88377      -1.81958     -0.509947      0.645235     0.0473917      0.245907      0.395025      0.648575      0.424886    0.00785685    -0.0705643     0.0347833    -0.0296249       2.60149       3.24005       3.71997       3.40328       3.45941       3.15821       2.62832       2.20465       1.78342       1.26411       1.03555      0.694756      0.509028      0.346531      0.206783      0.125000     0.0769590     0.0388318
  16  17 3224.9963    3.9357  1.4430 11.6799 -0.0040      0.368721  0.0447   0.0791   0.0815    0.5375   0.0000      0.495976   441.8088       13.9878       13.3232       2.56315      -1.38977      -3.38505      -3.69391      0.566767       2.58438      -1.34963      -1.56184     -0.586308    -0.0121185     -0.239890     -0.125787     -0.117401    -0.0727009     0.0342375       3.16653       3.83569       4.33188       4.33650       4.15549       3.63232       3.01987       2.70942       2.08486       1.61154       1.17066      0.813614      0.606249      0.376523      0.234566      0.149252     0.0848145     0.0495541
  16  18 3366.4043    3.4360  1.9462 12.0562 -0.0004      0.654176  0.0580   0.0604   0.0964    0.2071   0.0000      0.343698   438.1885       6.43845       12.9301       13.0426       1.46918      -4.78381      -4.32623     -0.799844      -1.67480      -5.04500      -1.87459       1.03593       1.53673    -0.0749455    -0.0530836    0.00421345     0.0534058   -0.00243936       3.82362       4.81475       4.94735       5.04694       4.88045       4.39888       4.00442       3.39453       2.53540       2.04459       1.56259       1.11995      0.770533      0.520319      0.324037      0.199460      0.115930     0.0609701
  16  19 3508.2220    2.9151  2.8626 11.3793 -0.0018      0.622091  0.0667   0.0417   0.1184    0.1657   0.0000      0.195519   433.9185       9.05573       9.89791       8.62741      -4.72206      -2.64359      0.920348      -7.18443     -0.474818  -0.000662621     -0.750943      -1.34981     -0.238725      -1.27293    -0.0817753      0.155437     0.0252103    -0.0681103       4.59754       5.77151       5.91102       6.20978       5.90964       5.31457       4.71553       3.85712       3.16985       2.46854       1.79193       1.34004      0.867155      0.595280      0.366092      0.235636      0.132996     0.0749785
  16  20 3650.1814    2.3580  4.3574 10.8380 -0.0013      0.775441  0.0850   0.0272   0.1491    0.1072   0.0000      0.121825   444.4355       17.8105      0.830543     -0.640992      -4.26088      -1.89393     -0.856067      -9.76804      -4.66524      0.782043     -0.173307      -1.51596       1.06564      0.734767     -0.467949     0.0328886      0.125902     -0.144899       5.87219       7.23565       7.63297       7.92273       7.52614       6.88366       5.86715       5.09405       3.91302       2.93325       2.21608       1.65727       1.15646      0.761724      0.497612      0.285735      0.168579     0.0933605
  16  21 3791.6786    2.0511  6.2337 10.4946 -0.0001      0.366880  0.1030   0.0206   0.1934    0.0810   0.0000     0.0835050   436.3116       17.5830       19.6465       13.8461       12.0689      -4.10246       7.66363      -1.45778       4.23737      -9.13605      -2.29148      0.525296      -1.01036      -1.16455      0.500303     0.0216564      0.196870    -0.0570647       7.04545       8.69454       9.41679       9.38840       9.11813       8.01346       7.24086       6.00254       4.78372       3.65798       2.72170       1.97835       1.36849      0.912748      0.565879      0.344486      0.198128      0.110360
  16  22 3933.9779    1.7078  8.6410 10.3106  0.0008      0.351010  0.1365   0.0162   0.2518    0.0667   0.0000     0.0640577   434.1071       18.1428       25.1777      -1.93867      -19.8835       6.07497      0.377053      -3.48659      -15.3153      -1.59515       1.91390     -0.323925      -3.66231     -0.562020      0.226517     -0.192646      0.114127      0.139686       8.69804       11.2829       11.8455       11.8541       11.5530       10.2272       9.14493       7.56846       6.22172       4.70802       3.51854       2.52720       1.74755       1.13923      0.713649      0.444753      0.251877      0.139215
  16  23 4076.2158    1.4060 10.5872 10.3090 -0.0008      0.382502  0.1756   0.0138   0.3123    0.0568   0.0000     0.0672421   431.2283       9.52280       18.8460       16.3830       28.2489       9.01287      -9.87862      -14.0027       5.15914      -2.06871      -8.30573     -0.444734      -2.11776       1.07538     -0.337072     -0.262503     0.0848316     0.0771337       10.8188       13.5791       14.7808       14.5066       14.1451       12.6759       11.1708       9.32668       7.50706       5.82632       4.32340       3.13037       2.10864       1.43631      0.896696      0.540708      0.321788      0.175891
  16  24 4218.0055    1.2278 13.9685 10.1904 -0.0022      0.221188  0.2429   0.0113   0.4135    0.0514   0.0000     0.0666578   425.7032       23.0517       35.6705      -8.18150      -15.4401      -17.5631       25.0841       16.7409      -12.3217      -13.3025      -1.26397       3.67536      -1.04804     -0.604395       1.10891     -0.775803      0.680005    -0.0564090       13.0194       16.8760       18.3829       18.1317       17.5822       15.9691       13.9008       11.7212       9.36474       7.27801       5.48548       3.92293       2.65525       1.79588       1.13895      0.692178      0.397916      0.222900
  16  25 4360.7092    1.0096 17.0277 10.1545 -0.0010      0.207365  0.3379   0.0090   0.5335    0.0419   0.0000     0.0785723   459.8641       6.49192       63.7081      -10.3535      -2.13194       11.2840      -29.7329      -4.37490       18.4978      -5.25969      -1.89705      -2.29751       3.28818     -0.154267     -0.441918     0.0760981     -0.172543   -0.00116824       16.7075       21.2642       23.0920       23.2693       22.4365       20.1748       17.3313       14.5843       11.9497       9.06449       6.82058       4.84173       3.40775       2.23634       1.43457      0.874487      0.506947      0.284201
  17   7 1812.0143    0.3801  0.3443  9.8838 -0.0136       9.69688  0.0227   0.0149   0.0407    0.0564   0.0000       2.71385   437.0713      0.995846       10.5825      0.749313      0.674468      0.676168      -1.24301       1.11726     0.0628347     -0.210547     -0.266558      0.157108     -0.160383    -0.0863298     -0.359915      0.112181     -0.156374     0.0541852       1.90776       2.55741       2.81035       2.71632       2.77136       2.47691       2.07381       1.73605       1.31070      0.931924      0.776846      0.536166      0.382451      0.295729      0.179521      0.117201     0.0634208     0.0380109
  17   9 2113.0823    0.7983  0.6579  9.7339 -0.0051       7.80109  0.0276   0.0208   0.0502    0.1172   0.0000       1.02705   438.8520     0.0109090       15.2362       2.05282      -2.29334       1.82238       2.14518     -0.810189      0.117360      0.135735     -0.120906   -0.00749722      0.646731     -0.288759     -0.124190     0.0782049      0.105846     0.0295194       2.01769       2.52450       2.80316       2.79665       2.56752       2.40734       2.29983       1.77517       1.42098       1.09346      0.898903      0.628811      0.465157      0.323643      0.215621      0.128465     0.0776820     0.0456257
  17  10 2260.4097    1.0734  0.8437  9.9831 -0.0019       4.21059  0.0307   0.0253   0.0605    0.1707   0.0000      0.817895   437.7619      -4.80103       17.8022      -2.39574      -1.33122       4.63765      -1.91532     -0.691468    -0.0651518       1.72500    -0.0661906     -0.705233     0.0309147     -0.265123     -0.161364      0.180064    -0.0259474     0.0336341       2.24605       2.91980       3.09781       3.05076       2.97647       2.64363       2.48890       2.00345       1.59526       1.31250      0.975514      0.723306      0.499810      0.340483      0.229804      0.136630     0.0889164     0.0504922
  17  12 2548.1210    1.9663  1.0424 10.5713 -0.0008       1.88985  0.0372   0.0409   0.0643    0.2621   0.0000      0.721133   435.3793       5.35104       9.09152       5.49359      -2.56723      -3.93905      -1.82094      -1.79849      0.102227      0.516473     -0.595730      0.210132     -0.955608     -0.415214    -0.0627045     -0.169519      0.238261    -0.0122095       2.30809       2.91313       3.20828       3.17353       3.20566       2.73736       2.60356       1.99072       1.73807       1.34149      0.983019      0.740035      0.525332      0.389049      0.233011      0.158401     0.0875591     0.0533285
  17  13 2691.1782    2.5123  1.0268 10.5597 -0.0005       1.81829  0.0335   0.0532   0.0627    0.4181   0.0000      0.598298   436.6436     0.0884606       7.41134      -2.52573      -2.78161    -0.0372716      -5.08497      -2.00458      0.826047      0.318532     -0.259162      0.325203      0.350254     -0.240514     0.0889665      0.145576     -0.151185    -0.0764382       2.49403       3.17172       3.44522       3.46208       3.08271       3.01780       2.66153       2.12372       1.76034       1.41028       1.05690      0.739688      0.524913      0.353087      0.234874      0.140138     0.0854376     0.0497940
  17  14 2834.4152    3.1572  0.8484 12.0058 -0.0070       2.20167  0.0326   0.0801   0.0551    0.1916   0.0000      0.744846   436.9919      -4.08540       9.97979      -1.01757      0.348531       3.78406      -3.09003      0.747330     -0.511279       2.09446      -1.08836       1.20465     -0.175638     -0.561462     -0.617261      0.121499     0.0545808    -0.0574341       3.03824       3.97228       3.81932       3.47003       2.81826       2.74362       2.72778       2.73203       2.48134       2.01246       1.47568       1.02819      0.669236      0.402530      0.258810      0.143446     0.0853909     0.0458272
  17  15 2977.2451    3.7517  0.8792 12.1948  0.0012      0.299323  0.0330   0.0851   0.0556    0.2192   0.0000      0.654815   438.4782       7.11428       13.4746       2.01173     -0.415455       2.77612      -1.46253      -1.28446      -2.08241       1.89552      0.477298     -0.184649    -0.0449330      0.210655      0.224110    -0.0436148    -0.0162148     0.0457896       2.71399       3.32532       3.63452       3.41309       3.15634       2.88106       2.54145       2.30475       1.88500       1.53920       1.16218      0.778929      0.530763      0.367796      0.225413      0.135826     0.0826208     0.0481928
  17  16 3119.4710    4.1112  1.0708 12.2531 -0.0048       1.50515  0.0366   0.0896   0.0639    0.3226   0.0000      0.618507   441.0605       4.67249       7.18986       2.76742     -0.498489      -1.50413       6.28736      0.294164     -0.991086      -1.78709     0.0849588    -0.0422876      0.104656     -0.705304    -0.0341955     -0.100775     0.0201314    -0.0610952       2.62016       3.31931       3.25243       3.63048       3.44724       3.21687       2.57316       2.18144       1.80208       1.52948       1.13102      0.784058      0.526596      0.347462      0.240146      0.157432     0.0993733     0.0592260
  17  17 3261.4565    3.7735  1.5105 12.0633 -0.0008      0.478990  0.0453   0.0716   0.0835    0.3011   0.0000      0.494493   436.8300       13.4678       15.1737       1.95218      -2.18791      -2.86911       2.58046      -3.56234      0.867584     -0.253897      0.412483      0.604236    0.00705038      0.635796    -0.0683132     -0.225149     0.0383928     0.0863720       3.02269       3.85552       3.99381       3.95866       3.86828       3.50977       3.28431       2.74580       2.17598       1.73659       1.29879       1.03104      0.687774      0.472990      0.311866      0.196281      0.118775     0.0662999
  17  18 3403.5217    3.2923  2.1100 11.8077 -0.0002      0.685947  0.0572   0.0542   0.0968    0.2071   0.0000      0.294924   432.2372       5.11155       9.38217       8.59103      -7.80307      -2.06624      -1.60117       1.89934      -3.17445     -0.607859       3.14333       1.17726     -0.617971      0.730455     -0.378153    -0.0388176     0.0562135     0.0650160       3.61495       4.78534       4.75107       5.00349       4.90700       4.49162       3.88060       3.33828       2.69067       2.07653       1.57645       1.18913      0.844060      0.572957      0.382873      0.232074      0.141024     0.0798564
  17  19 3545.7939    2.7965  3.1304 11.2332 -0.0027      0.613070  0.0666   0.0385   0.1251    0.1588   0.0000      0.178030   434.8430       19.0548       23.5769      -3.51389      -11.4993     -0.424178      -1.06900     -0.511813      -1.66579    -0.0350351      -1.80442     -0.673848       2.02206     -0.583794     -0.769594      0.262967     -0.443398    -0.0124060       4.37502       5.52887       5.73562       5.90940       5.70421       5.26562       4.69252       3.93900       3.20994       2.44306       1.89793       1.38893       1.00756      0.689312      0.448872      0.279018      0.169488     0.0988773
  17  20 3688.0121    2.2734  4.7913 10.7672 -0.0014      0.461964  0.0880   0.0251   0.1560    0.0982   0.0000      0.109243   432.9567       11.1950       5.79348     -0.552189      -10.8871      -3.35875       8.26551       2.69372       4.96327     -0.919149       4.54545      -1.75146     -0.597041     -0.194283     0.0430334      0.581131     -0.298406      0.106788       5.66108       7.20826       7.57667       7.54791       7.48691       6.81685       5.99399       5.15294       4.21321       3.33597       2.55229       1.85777       1.29286      0.872766      0.579579      0.363541      0.216419      0.126839
  17  21 3830.5038    1.9077  6.5424 10.4843 -0.0005      0.359637  0.1075   0.0188   0.1979    0.0746   0.0000     0.0795138   445.2111       15.0673       23.8193      -8.26732      -4.17440      0.682168       15.3308       7.00313      -6.56875       9.81200      -3.82546     -0.516144       1.66120       2.20226     -0.983363     -0.287102      0.175087      0.278575       6.80685       8.56609       9.23988       9.41452       8.97838       8.26792       7.35384       6.16311       4.97130       4.02074       2.98658       2.22702       1.53569       1.04450      0.696072      0.433667      0.262251      0.154134
  17  22 3972.8997    1.6186  8.5605 10.2781 -0.0003      0.332891  0.1345   0.0150   0.2492    0.0644   0.0000     0.0662026   431.5077       9.36314       6.35356       1.98828       13.4139       1.34823      -2.36692      -6.11014      -8.14770    -0.0395033     -0.821122       2.85784       1.43948      -1.08170      0.689141      0.299340      0.369021     -0.261131       8.00529       10.3558       10.9250       11.4024       10.7689       9.94378       8.72054       7.52489       6.00249       4.81837       3.59167       2.64570       1.87774       1.30518      0.854872      0.525242      0.318438      0.185042
  17  23 4115.5808    1.3808 11.5978 10.2066 -0.0024      0.381058  0.1840   0.0128   0.3334    0.0562   0.0000     0.0666579   439.7808       18.8434       13.0373       19.7054      -5.21013       11.3142       9.98099       15.9747      -1.31297       8.14970      -5.25019      -1.91088      0.222846     -0.418385     -0.611960      0.118485    0.00226691      0.234750       10.3618       13.0661       14.1075       13.9879       13.5130       12.6541       11.2613       9.61488       7.71521       6.17033       4.65248       3.43758       2.47692       1.68368       1.09379      0.691729      0.413577      0.237333
  17  25 4400.7784    0.9343 17.1739 10.1859 -0.0048      0.187641  0.3571   0.0085   0.5409    0.0389   0.0000     0.0802177   440.8620      -15.5083       8.74437      -6.14402      -14.2746       3.89666       33.1784      -18.4480      -1.27404      -3.79061      0.372414      -2.53657      -6.02323      -5.21925      -2.64780      0.689351      0.278709    -0.0480935       15.8094       20.6297       22.4620       22.7730       21.7439       20.2989       17.6157       15.0746       12.4167       9.60628       7.48924       5.48374       3.85491       2.67250       1.75273       1.10672      0.657505      0.386257
  18   7 1840.0315    0.4546  0.3131  9.9529 -0.0031       14.1247  0.0225   0.0188   0.0373    0.0544   0.0000       2.60875   438.3332       1.26336       10.7348       1.25259       3.20003       1.52051      -2.47191     -0.429914      0.554073      -1.09750      0.550727      0.459214      0.432183      0.145600      0.210381    -0.0543023    -0.0691892    -0.0642480       1.96247       2.63432       2.45405       2.25131       2.30824       1.97658       1.82724       1.75449       1.59195       1.29882       1.11116      0.750681      0.518626      0.323689      0.192259      0.128593     0.0809974     0.0485402
  18   8 1992.8885    0.6039  0.5463  9.8704 -0.0039       7.80281  0.0282   0.0183   0.0464    0.0903   0.0000       1.34560   438.1265      -2.40523       17.1295     -0.185244      -5.62993       4.49905      -1.34969      -4.26962       1.04378       1.09849      -1.45514     -0.159638      0.285755     -0.116276     -0.273611     -0.123437     -0.174650     0.0514342       2.09487       2.56106       2.89706       2.86395       2.55043       2.55034       2.27416       1.91747       1.77556       1.27371       1.06605      0.752434      0.506720      0.369984      0.258244      0.158589     0.0969651     0.0599566
  18   9 2143.7645    0.8024  0.7673  9.8207 -0.0017       6.16698  0.0294   0.0190   0.0542    0.1183   0.0000      0.953739   435.2262     -0.943145       14.2330       2.19758       1.36993       2.01844      -1.02015     -0.668837       1.15190       1.45881     -0.245574     -0.415838    -0.0978487      0.232421     0.0317870      0.205575     0.0570394     0.0836654       1.96477       2.44343       2.61251       2.74169       2.67438       2.41016       2.26243       1.80771       1.58102       1.25537       1.00876      0.735082      0.492087      0.360658      0.250566      0.162831     0.0983666     0.0635587
  18  10 2291.7488    1.1873  0.7770 10.1874 -0.0039       4.98656  0.0284   0.0280   0.0516    0.1640   0.0000      0.785551   438.6420      -1.66414       13.5970       2.07069      0.724689      0.159295      0.302690      -3.06624     -0.683403       1.38194     -0.599710      0.611571    0.00498063      0.184527    -0.0902623     -0.151397     0.0921003    -0.0265947       2.01957       2.38118       2.64060       2.71908       2.63597       2.39248       2.07052       1.88933       1.50246       1.20448      0.964628      0.703983      0.507559      0.336313      0.235612      0.153231     0.0988852     0.0564106
  18  11 2436.9768    1.5798  0.9675 10.5659 -0.0025       4.08195  0.0330   0.0341   0.0605    0.2009   0.0000      0.758687   438.6562      -1.58648       15.4281       7.01136       1.47116      -3.65214      0.361253      -1.85569      -1.69706      0.377828      0.852914      -1.23401    -0.0342441      0.103865     -0.170912      0.194106     0.0845875    -0.0377727       2.20831       2.80399       2.88343       3.03337       3.03540       2.83862       2.38200       1.95011       1.70749       1.33627       1.07681      0.757077      0.541780      0.380766      0.270732      0.168425      0.110111     0.0655093
  18  12 2580.8905    2.0614  1.0458 11.0244  0.0012       2.02451  0.0336   0.0426   0.0643    0.2200   0.0000      0.654537   436.3978       2.20652       19.4745      -1.84680      -1.22827       1.70294      -1.74457     -0.188901       1.05480      0.957638      -1.35810       1.29271      0.345701      0.181311     -0.111111    -0.0397916     0.0280303    -0.0572983       2.27474       2.69622       3.12385       3.09535       3.01788       2.82605       2.36572       2.12329       1.74069       1.39893       1.06743      0.780713      0.574331      0.402898      0.270169      0.166689      0.113872     0.0645939
  18  13 2724.8231    2.6837  0.8583 11.5087 -0.0010       2.57963  0.0273   0.0612   0.0561    0.2026   0.0000      0.660026   438.0641       2.49175       15.5175      -1.71521      -3.52971      -1.39902       1.45733       1.12130       2.86948      -3.57143      0.255506     -0.261629      0.536707      0.545241   -0.00301713     -0.299288    -0.0766841    0.00181414       1.94414       2.44314       2.80533       2.78255       2.70698       2.48462       2.16183       1.94536       1.45000       1.17368      0.974515      0.663136      0.486224      0.353604      0.235780      0.144908     0.0951666     0.0574673
  18  14 2868.7287    3.4246  0.9404 11.5795 -0.0018       1.21777  0.0306   0.0714   0.0568    0.2720   0.0000      0.637139   435.9240       3.56049       11.4906       6.75356      -2.53347     -0.799093       2.38940      -2.78560       1.47281      -2.08980     -0.797647      0.258609     -0.217354      0.198435     0.0388739    0.00894325     0.0220792    -0.0569902       2.14876       2.82597       3.07368       3.21185       3.01530       2.85949       2.44300       1.92242       1.62430       1.29366      0.949265      0.718714      0.492072      0.348275      0.245811      0.157293     0.0987208     0.0567828
  18  15 3012.1928    3.7944  1.0923 11.6300  0.0019      0.575274  0.0338   0.0755   0.0638    0.3382   0.0000      0.636757   437.4939       3.60499       17.2108       2.18427       1.24372       5.34842      0.982160      -2.22720     -0.376082       2.02533     -0.531098      -1.23176      0.730349     -0.118278    -0.0264164     0.0928413     0.0790207    -0.0225046       2.21558       2.71776       2.99008       3.00658       2.84808       2.69998       2.39429       2.10525       1.74236       1.40062       1.08437      0.846911      0.597752      0.390374      0.257588      0.172620      0.119775     0.0703105
  18  16 3154.9547    4.0410  1.1774 12.0111 -0.0019      0.695766  0.0413   0.0800   0.0674    0.3787   0.0000      0.567851   436.3986       4.09354       13.8523       4.69392     -0.368575       2.73010       1.13573       1.16660      0.269121      -2.86629     -0.602681      0.358665     -0.417656     -0.367119      0.110431    -0.0240864    -0.0961998     0.0374516       3.15388       4.16376       4.63912       4.69061       4.55129       4.10794       3.39868       2.93394       2.17315       1.61107       1.20970      0.898676      0.636483      0.475098      0.307548      0.200809      0.125566     0.0743739
  18  17 3297.5510    3.5973  1.6394 12.1358 -0.0042       1.68322  0.0468   0.0635   0.0822    0.2141   0.0000      0.430430   432.8450       10.9869       13.8925     -0.939443       6.15832      -4.37767       4.48400       3.22215      -3.65420      -2.99254       1.10124     -0.706991      0.372680      0.103851     -0.519328     0.0337185     0.0424197     0.0518497       2.95628       3.81303       4.23271       4.25343       4.12067       3.70550       3.34111       2.77435       2.31538       1.76330       1.39599       1.02488      0.752615      0.488442      0.351323      0.218534      0.138912     0.0813993
  18  18 3440.1584    3.1909  2.2805 11.6217 -0.0010      0.776775  0.0547   0.0488   0.1025    0.2002   0.0000      0.283906   441.7603       12.0429       12.5588       3.61896      -1.52173      -3.31706      -6.27280       1.35079      -2.65096       1.72451      0.730391     -0.932512     -0.732563     -0.464629     -0.237063      0.105392     -0.230756    -0.0423984       3.37060       4.38203       4.69183       4.81830       4.63199       4.35061       3.74047       3.16673       2.65515       2.09703       1.64937       1.19422      0.858003      0.615618      0.403344      0.259092      0.168562      0.101214
  18  19 3582.8572    2.5928  3.5280 11.1904  0.0004      0.704443  0.0718   0.0329   0.1299    0.1286   0.0000      0.156373   442.6396       15.4347       8.99859       2.48960      -5.01989      -2.42729      -3.80293      -7.04559       3.34242      -1.71287    -0.0156790      -2.97635      0.849086       1.87126      0.509796  -2.15707e-06    -0.0702499    -0.0394234       4.40437       5.69107       6.04712       6.35864       6.17184       5.53963       4.89232       4.18631       3.40918       2.79553       2.16408       1.59113       1.10224      0.778407      0.523921      0.341605      0.213858      0.129674
  18  20 3725.7591    2.1700  4.9832 10.8011 -0.0006      0.592995  0.0891   0.0232   0.1588    0.0902   0.0000      0.103816   438.7536       27.4019       1.82949       12.8576       4.06642       1.17763     -0.839520       3.02905      -4.40574      -2.88663       3.82449      -2.94099       2.06741      0.245256      0.476431      0.271829      0.267926     0.0551099       5.29708       6.68796       7.40000       7.42987       7.20879       6.63607       6.01333       5.13034       4.32443       3.42844       2.58660       1.99521       1.42866       1.01874      0.677532      0.442072      0.269364      0.160747
  18  21 3868.6615    1.8576  7.3656 10.3391 -0.0015      0.349906  0.1137   0.0166   0.2075    0.0698   0.0000     0.0680509   425.1457       29.3816       6.56858       5.07596      -5.38023      -1.10144       11.9916      -8.73205      -6.11964      -3.43643       7.23641       2.19969      -1.91462       2.55746     -0.764057    -0.0285672     -0.652139     0.0552891       6.59738       8.56840       9.12662       9.37762       9.15583       8.25296       7.47853       6.30218       5.48449       4.30759       3.30686       2.50160       1.76287       1.24105      0.813666      0.538358      0.330322      0.202043
  18  22 4011.4054    1.5072  9.9736 10.3281 -0.0007      0.435740  0.1519   0.0135   0.2829    0.0544   0.0000     0.0631205   445.7328       10.0113       8.97171       12.7591      0.498627      -23.6187      -16.6121       1.43579       7.45557      -2.30367     0.0386496      -1.25594       3.57818      -1.36656      -1.17034      -1.05849      0.306885    -0.0418521       8.31420       10.8198       11.7426       11.8654       11.6060       10.7119       9.55754       8.29733       6.64589       5.35122       4.16093       3.10625       2.25472       1.59254       1.06437      0.703578      0.424444      0.260966
  18  23 4154.4109    1.2787 11.9704 10.2428 -0.0024      0.286119  0.1939   0.0114   0.3453    0.0497   0.0000     0.0680380   452.8871       34.0438       4.20828       10.4280       6.41289      -14.2545      -8.49110      -6.76403      -4.76958      -11.1426      0.390573      -4.74683      -4.28535       2.58034       1.32132      0.214960     -0.637753    -0.0564243       9.81722       12.7448       13.7551       13.8796       13.7756       12.5864       11.2969       9.73049       8.04472       6.39736       5.07049       3.72327       2.76547       1.86729       1.28349      0.840930      0.519960      0.318412
  18  24 4297.0927    1.0469 14.6217 10.2397 -0.0008      0.115463  0.2764   0.0093   0.4471    0.0427   0.0000     0.0815232   443.6187      -11.7661     -0.340811      -35.7684     -0.553207       43.8667      -25.1861      0.462039       18.6972      -3.29744      -1.26228      -4.23897       2.64186       3.30966       1.85436     -0.394323      0.656841      0.378454       12.5598       16.4373       17.6693       18.1632       17.4565       16.3526       14.4906       12.6067       10.3331       8.51668       6.44657       4.93210       3.52191       2.48552       1.65090       1.08597      0.671189      0.411828
  19   7 1867.3539    0.4707  0.3858  9.8120 -0.0055       13.1244  0.0232   0.0161   0.0375    0.0626   0.0000       2.08856   436.4328     -0.673589       14.6859       3.92145     0.0915866       1.92760      0.706843     -0.602328     -0.475549      0.259246     -0.694855      0.329973      0.294700     0.0960944     -0.120939      0.238477     0.0138309   -0.00877539       1.79631       1.93233       2.08426       2.47103       2.45490       1.82486       1.67496       1.76696       1.48351       1.12643      0.834043      0.693872      0.527999      0.337439      0.220285      0.157092     0.0975584     0.0631968
  19   8 2021.8100    0.6197  0.5102  9.9680 -0.0091       8.91774  0.0246   0.0188   0.0409    0.0803   0.0000       1.39206   438.7217       3.20051       14.4204       2.21698    -0.0536922      -2.48498      -2.59294      -1.43621      -3.41238       1.83076      0.661112     -0.186006     -0.269555     -0.335576     0.0819016     0.0723702      0.180269     0.0754459       1.83922       2.36741       2.50273       2.52683       2.42072       2.38178       2.06393       1.71049       1.54888       1.22039      0.909424      0.697157      0.518349      0.365264      0.259375      0.153962      0.110453     0.0631735
  19   9 2173.8751    0.8614  0.8098  9.8700 -0.0011       6.03636  0.0296   0.0199   0.0535    0.1271   0.0000      0.901484   441.9774       2.61112       13.3320       4.26242     -0.923152     -0.103076       1.85906     -0.763359      -2.27177    -0.0303746     -0.276759     -0.155041      0.102464     0.0854417     -0.538778      0.209738     0.0845150    -0.0705839       2.02751       2.71569       2.82994       2.92130       2.76363       2.52100       2.25069       1.96796       1.70425       1.39008       1.08831      0.833141      0.567126      0.408577      0.274427      0.178530      0.112340     0.0719046
  19  10 2322.3677    1.2390  0.9386  9.9004 -0.0003       3.95424  0.0307   0.0265   0.0587    0.2148   0.0000      0.689334   439.5951       2.56332       12.9895       1.46447       1.43002      0.235892      -3.41069       1.87629     -0.904250      -1.27101     -0.280225       1.76381     -0.725442     -0.859985    -0.0141601      0.401618    -0.0415779     0.0295455       2.07348       2.55575       2.84761       3.04757       2.76784       2.50769       2.39393       2.04052       1.62375       1.32213      0.996839      0.772412      0.564474      0.414757      0.278856      0.192033      0.120164     0.0721086
  19  11 2468.2420    1.7471  1.0551 10.1883 -0.0026       2.97744  0.0365   0.0347   0.0599    0.3189   0.0000      0.655041   437.8023       2.79073       10.7835      -1.66588      -4.53170      -1.34129      0.923244      -1.30887      -2.09140      0.138852     -0.415385      0.521467      0.920763      0.324436      0.276117      0.104968     -0.184994     0.0675498       2.43823       2.97142       3.19697       3.47233       3.31483       2.86933       2.65834       2.30519       1.84547       1.46763       1.14873      0.861862      0.637648      0.457312      0.311298      0.211177      0.137263     0.0797104
  19  12 2613.1507    2.2328  0.9946 11.1049 -0.0054       2.12499  0.0337   0.0469   0.0585    0.2450   0.0000      0.663883   436.1472       1.97927       16.5910       2.91940       2.80099     -0.403849       1.03117       2.51443      0.473513     -0.779531     -0.743167      -1.95741      -1.07146     -0.152061     -0.447386      0.131831     0.0710299    -0.0461404       2.41420       3.01281       3.34456       3.44594       3.25552       3.05063       2.74966       2.26982       1.75318       1.43285       1.13607      0.857916      0.618792      0.434878      0.300521      0.202590      0.125488     0.0806314
  19  13 2758.0477    2.8279  1.0288 10.8421 -0.0022       1.86144  0.0319   0.0565   0.0584    0.4148   0.0000      0.569885   438.0726       4.96652       14.3812       1.31025     -0.733402       1.90374      -2.09539     -0.995441      0.782225       1.34687      0.484706      -1.28524     -0.283043     -0.646422      0.542096      0.206348     -0.161496    -0.0596396       2.13956       2.70316       2.75157       2.78546       2.79529       2.68063       2.32723       1.96772       1.73210       1.44899       1.08486      0.840447      0.617028      0.435212      0.292639      0.200150      0.126548     0.0789364
  19  14 2902.6318    3.4467  0.9057 12.0057 -0.0008       1.40847  0.0299   0.0716   0.0518    0.2070   0.0000      0.650810   439.7213       2.33303       15.8521       1.18311      -3.01354      -2.67856      -1.13119      -1.03140       1.93882      -1.80636       1.17662      -1.81712     -0.390421     -0.269555    -0.0148965    -0.0473201     -0.104672  -0.000786938       1.95086       2.50815       2.59115       2.66431       2.57432       2.45719       2.29648       1.92087       1.64468       1.22713      0.934029      0.741554      0.571854      0.420427      0.302288      0.200666      0.127610     0.0742385
  19  16 3189.9928    3.9818  1.2525 12.5518 -0.0019       2.33338  0.0424   0.0764   0.0688    0.2236   0.0000      0.600812   441.0136       10.9443       13.0708     -0.657621      -1.80384       5.87318       1.53241      -1.27261      -1.17263     -0.589459      0.386824     -0.543351      0.292789      0.320999     0.0480775     0.0409454    -0.0357368    -0.0496979       2.72272       3.61928       3.66121       3.65044       3.27851       3.08963       2.84978       2.64915       2.28394       2.06190       1.59793       1.22859      0.827899      0.576376      0.347724      0.237731      0.152033     0.0948953
  19  17 3332.9933    3.5559  1.8976 11.6489 -0.0034      0.975366  0.0476   0.0538   0.0833    0.1943   0.0000      0.347249   438.2651       5.53637       12.6651       7.05710      -4.06219       3.40128     -0.522810      -2.94611     -0.267751       1.85184      -3.19817     -0.301236      0.758500      0.365449      0.291083     -0.694393     0.0348371     -0.202231       2.83810       3.56698       3.83279       3.87664       3.70297       3.55183       3.22254       2.76947       2.33668       1.93060       1.50249       1.12249      0.860611      0.592567      0.413188      0.275771      0.178668      0.110264
  19  18 3476.2572    3.0316  2.7690 11.5017 -0.0014      0.676547  0.0593   0.0399   0.1075    0.1411   0.0000      0.213975   436.6717       2.49298       12.6165       3.35133       5.12296       1.46612       4.07954      -2.94625     -0.723868     -0.948178       1.97626     -0.207856     0.0956222      0.505706     -0.775582    -0.0337628    -0.0420979    -0.0159697       3.50885       4.45402       4.74145       5.03809       4.70136       4.40584       3.99929       3.51489       2.87719       2.36626       1.87722       1.43442       1.02945      0.724664      0.512101      0.337943      0.214985      0.135734
  19  19 3619.4707    2.4768  4.2097 10.9398 -0.0026      0.465020  0.0793   0.0270   0.1369    0.1065   0.0000      0.119700   431.0962       14.9510       19.7920       4.46233      -11.1323      -2.37414       2.71590      0.658386    -0.0507357      -4.50769       1.34340      -3.06656       3.07466       2.18716   -0.00955339     -0.275712    -0.0370632      0.193138       4.52034       5.93984       6.31759       6.35118       6.27486       5.82333       5.27466       4.57454       3.86165       3.12509       2.52086       1.90306       1.40256      0.976885      0.663215      0.452636      0.284862      0.184359
  19  20 3762.9869    2.0768  5.8348 10.5965 -0.0010      0.578704  0.0944   0.0199   0.1719    0.0788   0.0000     0.0832044   436.3296       12.4770       11.9734     -0.665842      -2.49058       8.41566       3.11046      -5.61694       1.18791      -2.13208      -2.37575      -7.71518     -0.587227       1.94042     -0.576920     -0.554385     0.0819787      0.206964       5.29279       6.78158       7.32948       7.39417       7.29464       6.85551       6.14223       5.41414       4.49356       3.69639       2.90646       2.22742       1.62943       1.18291      0.789736      0.540301      0.346421      0.215202
  19  21 3906.0643    1.7432  7.9688 10.4362 -0.0011      0.320979  0.1183   0.0152   0.2229    0.0579   0.0000     0.0669683   435.0065       10.4363       13.2281       10.2006       7.97055      -18.6510      -4.52511       7.35304      -7.11103      -6.01430       6.21854     -0.539423       3.16776     -0.765586      -1.31010     -0.468387     -0.695761     -0.364462       6.55905       8.34808       9.02003       9.30252       9.01881       8.49603       7.64256       6.55137       5.55876       4.61432       3.57917       2.73977       1.95839       1.43793      0.997138      0.658601      0.420443      0.257486
  19  22 4049.3556    1.4783 10.0576 10.2853 -0.0013      0.310152  0.1496   0.0127   0.2750    0.0523   0.0000     0.0602363   434.4641       8.57597       22.2532       18.3048      -13.4047       9.87011      -6.47324       9.77698       4.50465      -8.73582     -0.734216      -1.36020       2.40952       1.68457      0.356472     -0.420946      0.946158      0.565994       7.83882       10.2918       10.9357       11.3332       10.9946       10.3251       9.13667       8.16139       6.74698       5.54908       4.36581       3.37257       2.42213       1.74998       1.17983      0.799703      0.508502      0.327088
  19  23 4192.9171    1.2341 13.1558 10.2613 -0.0026      0.205755  0.2137   0.0105   0.3742    0.0465   0.0000     0.0645154   457.7783      -22.1186      -2.82119       21.5938       1.13025       6.35382      0.728008      -4.12862       2.41482      -8.54308      -1.86764       3.33921      -5.70834       2.26165      -3.75049     -0.159491     -0.672572     -0.750891       10.1476       13.0436       14.2813       14.5715       14.4732       13.3513       11.8702       10.4211       8.61115       6.98050       5.46948       4.19310       3.12250       2.19207       1.52736       1.02331      0.659919      0.415265
  19  24 4336.5281    1.0186 15.2474 10.2518  0.0006      0.291281  0.2788   0.0088   0.4553    0.0389   0.0000     0.0775886   450.1947       18.2706       19.5583       2.42910      -2.91033       7.21143      -7.46763      -10.0388       4.54472       5.83305       4.67578      -3.36734      -2.75601      -3.57699     -0.698590       1.30099      -1.41420      -1.16213       12.1906       15.7659       17.1970       17.4772       17.4060       16.1262       14.4665       12.7116       10.5669       8.60303       6.78578       5.16127       3.83169       2.79659       1.91636       1.30199      0.815737      0.512692
  20   6 1734.2017    0.3278  0.3121  9.9925 -0.0080       14.5458  0.0278   0.0140   0.0405    0.0431   0.0000       3.92469   438.9163      0.885241       14.4386      -3.24329      -4.80549      0.638232       2.19351      -1.13030      -2.41311      -1.10874      0.299023      0.149044     -0.152419      0.515038      0.270804    -0.0235379    -0.0991723    -0.0492594       1.43794       2.42533       2.44040       2.45342       2.84175       1.75355       2.55012       1.46081       1.69093       1.14635       1.05460      0.727422      0.501481      0.453751      0.216708      0.209629      0.118161     0.0774404
  20   7 1893.9725    0.4862  0.4766  9.7723 -0.0022       11.2533  0.0223   0.0145   0.0437    0.0671   0.0000       1.84015   437.5188      -1.53098       15.8083     -0.261396      -4.44122       2.91366       1.33797       2.52750      -1.49386     -0.716840       1.52152      0.419486     -0.501594     -0.287904      0.159723      0.136039    -0.0833763     0.0217605       1.59914       2.11318       2.39775       2.60414       2.40345       2.25701       1.94694       1.62763       1.43163       1.11128      0.808272      0.659793      0.515173      0.319878      0.243812      0.163156      0.105892     0.0697883
  20   8 2050.1331    0.6697  0.5994  9.9200 -0.0060       8.68635  0.0257   0.0178   0.0450    0.0869   0.0000       1.27339   437.2793       1.34847       14.8908       2.89155     -0.723080      -1.86578      -2.41199       3.93640      -1.48826       1.67378      -1.23006     -0.310049      0.363002    -0.0779102     0.0755745      0.289132     0.0659267     0.0464776       1.71287       2.20449       2.26688       2.30936       2.20529       2.07013       2.15829       1.77466       1.51425       1.14831      0.971503      0.746395      0.578294      0.427358      0.299039      0.220934      0.141219     0.0877550
  20   9 2203.2269    0.9800  0.7207  9.8529 -0.0041       4.60946  0.0273   0.0230   0.0471    0.1475   0.0000      0.769111   439.5217       1.44259       11.7429      -4.08676      -3.75165      0.521836      -2.72810       1.51341      0.888405       1.83044     -0.705620    -0.0129078      0.755422      0.470417     0.0185485      0.286709      0.113621      0.103360       1.80087       2.32522       2.44365       2.52279       2.16227       2.00484       2.01540       1.76744       1.59607       1.41936       1.19201      0.872357      0.631286      0.447193      0.294474      0.199269      0.133171     0.0811634
  20  10 2352.5411    1.3800  0.9486 10.1489 -0.0022       3.81052  0.0296   0.0288   0.0552    0.1951   0.0000      0.662017   437.1900      -5.39329       19.0438       3.42609      -3.90138      -2.60277       1.71829      -4.05605       3.86060     -0.829987      0.653298     -0.414300     -0.985541     -0.289168      0.325497      0.327215     0.0111701   -0.00284058       1.80115       2.32348       2.55116       2.71696       2.65272       2.47514       2.18361       1.81338       1.61089       1.28985       1.00189      0.768835      0.584261      0.422009      0.287727      0.200453      0.134684     0.0870091
  20  11 2499.0032    1.7640  1.1554  9.3471 -0.0020       1.97354  0.0340   0.0337   0.0652    0.8396   0.0000      0.620210   438.1204       2.40997       11.0638       1.18341      0.189727       1.73704      -1.68649       2.78465       1.40498      -1.22331     0.0745995       1.76614     -0.224130     -0.802917    -0.0758311    -0.0316999    -0.0218086     -0.186639       2.04063       2.64904       2.86767       2.98483       2.94867       2.67884       2.41257       2.07075       1.77747       1.46339       1.12497      0.837116      0.634140      0.490556      0.335939      0.223371      0.144470     0.0969677
  20  12 2644.9034    2.3578  0.9496 11.1010 -0.0054       1.26071  0.0305   0.0483   0.0545    0.2862   0.0000      0.593920   439.3501       3.51161       13.8488     -0.768476      -2.34218      0.161050       4.83213      -1.17043     -0.920639       1.69162       1.94052     -0.383027      0.459150      0.824935    -0.0722379    -0.0287868      0.120263     0.0170976       1.91267       2.43087       2.48320       2.68548       2.53585       2.41748       2.12305       1.93791       1.71016       1.41048       1.09230      0.859717      0.627370      0.472614      0.326041      0.218238      0.144617     0.0895006
  20  15 3080.5711    4.1387  0.9482 11.8232 -0.0019       1.53119  0.0299   0.0822   0.0510    0.3317   0.0000      0.611597   440.0668       5.93170       13.7954       5.90909      -2.80330      0.819594     -0.125126       2.85393       2.21087      -2.53924       1.82617     -0.598396      -1.09519     0.0161576     -0.250911     0.0423933     -0.127070   -0.00327958       1.79702       2.18702       2.37668       2.28909       2.39792       2.36177       2.10218       1.79856       1.55772       1.23055       1.01842      0.792503      0.595420      0.430471      0.308741      0.216607      0.140547     0.0927068
  20  16 3224.4563    3.9509  1.2599 12.4529 -0.0021      0.500299  0.0393   0.0724   0.0678    0.2100   0.0000      0.603382   436.0661       7.64803       15.3454       1.81278      -3.56208      -2.83118       1.81410      0.897711       1.07990      -3.37700      0.166481       1.41803     -0.769324     -0.482670      0.121661      0.147975   -0.00936368    0.00444837       2.28756       2.83719       3.14437       3.11857       3.07571       2.90611       2.60193       2.33699       1.93734       1.62539       1.23712      0.939232      0.768347      0.528697      0.377317      0.255400      0.168422      0.115049
  20  17 3368.2463    3.4184  2.0088 11.9499 -0.0009      0.958093  0.0478   0.0496   0.0878    0.1258   0.0000      0.290114   438.0463       11.1515       15.9469     -0.219063      -3.58039      -5.34317      -5.16864      -1.36220      -1.39573     -0.787538      0.730629     -0.337754      -1.12782      0.430090    -0.0131269      0.559764     0.0311013     0.0728484       2.75891       3.62218       3.95509       4.11606       3.98781       3.64998       3.33128       2.87097       2.40182       1.97402       1.58074       1.23515      0.906268      0.638538      0.442610      0.306381      0.200928      0.131466
  20  18 3512.0341    2.9067  2.9600 11.2957 -0.0026      0.851383  0.0604   0.0357   0.1072    0.1221   0.0000      0.184761   438.2114       6.40322       17.3363     -0.363957       1.22946      -3.29710      -7.34939      -2.36473       4.37627      -3.04320       2.13454      -3.12798       1.05618       1.99168      0.924105     -0.280584      0.105003      0.342152       3.56617       4.54741       5.04392       5.24602       5.12620       4.66418       4.21849       3.65943       3.10572       2.42123       2.00849       1.55349       1.13389      0.810184      0.556545      0.387354      0.258529      0.166411
  20  19 3655.9011    2.4116  4.2429 10.7565  0.0008      0.677167  0.0758   0.0254   0.1330    0.1105   0.0000      0.122738   437.9043       11.2563       15.5847       9.72215      -5.93729      -3.77750       3.72763       2.47570     0.0121223     0.0268083      -2.68224      0.858689    -0.0447577    -0.0690115      0.570439      0.465045      0.209674     0.0485560       4.08834       5.17777       5.56858       5.71414       5.75250       5.30567       4.94691       4.32651       3.60444       2.95886       2.35650       1.81803       1.36631       1.00982      0.732266      0.501669      0.324218      0.208356
  20  20 3799.6883    1.9843  6.2536 10.5603  0.0002      0.496969  0.0968   0.0180   0.1758    0.0700   0.0000     0.0799174   444.8698       17.8012       7.97780      -7.53433       4.64632      -14.1169     -0.259483       1.03944       2.47663       1.36051      -4.49106      -3.16728     -0.908329       2.26041    -0.0595037     -0.498775      0.137712      0.307901       5.24678       6.73012       7.25886       7.58317       7.28317       7.06066       6.31424       5.60282       4.65984       3.88566       3.08441       2.37104       1.77781       1.31635      0.934536      0.639995      0.418252      0.266335
  20  21 3943.0215    1.6715  8.7450 10.3251 -0.0008      0.200079  0.1267   0.0139   0.2341    0.0568   0.0000     0.0614667   439.9235       10.5436       15.7451       14.0495      -8.21817      -19.5857       7.22752       5.40231      0.208496      -2.30982       3.00494       4.78166       1.48491      -2.35011       2.06856     -0.328736      0.648886      0.527880       6.54303       8.36252       9.09229       9.33499       9.21470       8.72965       8.02625       6.93584       5.83923       4.88242       3.81968       3.03031       2.22725       1.66849       1.15795      0.811730      0.528545      0.338950
  20  22 4087.3277    1.3959 11.4929 10.2774 -0.0015      0.284542  0.1751   0.0113   0.3040    0.0471   0.0000     0.0599014   439.7070      0.929065       39.0873       12.9509      -3.65428       5.60828       12.7898      -10.4830     -0.182822     -0.671784      -6.54316      -5.02257      -2.61829      -4.48460     -0.408794      0.705835     -0.812519      -1.08365       8.36934       10.8880       11.7921       12.2987       11.7629       11.3592       10.1910       8.94072       7.60013       6.19704       4.87238       3.81336       2.84382       2.11042       1.50614       1.02798      0.666672      0.430674
  20  24 4374.6780    0.9787 16.2921 10.2180 -0.0002      0.191055  0.2975   0.0081   0.4668    0.0366   0.0000     0.0786689   447.7339       32.4309       34.3960      -4.57743      -8.42514     -0.548683       11.6661       13.5110      -4.35474       3.57334       7.93509     -0.845772      -1.82539      -3.40042     -0.666244       1.73962    -0.0959336      0.813257       11.7610       15.7394       17.0178       17.3137       17.2055       16.0290       14.9211       12.8233       11.1204       8.96437       7.23196       5.62918       4.26460       3.08893       2.20977       1.51692      0.977176      0.631259
  21   5 1589.3050    0.2203  0.1835  9.9327 -0.0077       15.6197  0.0215   0.0127   0.0337    0.0346   0.0000       9.53981   439.5406      -1.91515       14.9077      -1.94712      -3.99224       1.85502       1.61907      -1.06353     0.0538553      0.679721       1.19563      0.279610      0.691805      0.289832     -0.149925     0.0434688    0.00512417     0.0334422       1.45974       1.86365       2.55877       1.98927       2.69119       2.18764       1.62664       1.83181       1.14757       1.01043      0.835423      0.527892      0.470186      0.290203      0.214661      0.137469     0.0930311     0.0686614
  21   7 1919.9102    0.5252  0.4429  9.9114 -0.0088       14.1034  0.0221   0.0164   0.0384    0.0632   0.0000       1.83766   438.4184       2.21828       15.5487     0.0701329       1.99337      -1.51377     -0.259576      -1.13161      -1.65788       1.53661     -0.336449     0.0686606     -0.328149     -0.516449     0.0735177     -0.245717     0.0511455      0.209920       1.40640       1.85376       1.83954       2.15548       1.95528       1.90406       1.76728       1.52168       1.25040       1.15801       1.02193      0.673940      0.561037      0.370461      0.285676      0.210917      0.128827     0.0873060
  21   8 2077.8040    0.8089  0.5406  9.8914 -0.0031       8.54275  0.0210   0.0207   0.0399    0.0977   0.0000       1.04564   437.3938       4.66531       13.4718     -0.589809      -1.11891      -4.10340     -0.187197      -4.46550      0.823282      0.300984      0.623119      -1.00620      0.224952      0.954258     -0.146554      0.125654    -0.0907764      0.126426       1.38752       1.86504       1.92260       1.82682       1.71444       1.68919       1.52389       1.53982       1.31870       1.11487      0.942351      0.709775      0.557136      0.393733      0.281316      0.186768      0.123980     0.0851388
  21   9 2231.9435    1.0386  0.8294  9.9200 -0.0039       2.93332  0.0280   0.0221   0.0522    0.1689   0.0000      0.763161   437.1890       2.63657       17.7195       1.11276      -2.22535       2.46499       1.19147      -3.05685      0.383909       1.44155      0.670925      -1.28077     -0.385468      0.300387      0.337944    -0.0345150     -0.203306     0.0511973       1.57389       2.01574       2.14682       2.23775       2.26641       2.17168       1.92664       1.82089       1.37140       1.21560      0.954299      0.759715      0.581394      0.422309      0.321416      0.232744      0.152980     0.0998575
  21  10 2382.0199    1.4122  0.9968 10.4627 -0.0082       3.19504  0.0302   0.0287   0.0607    0.1906   0.0000      0.657348   437.9982       4.15403       8.64282     -0.263495      -3.14178      -1.68694       7.44785      0.465552      -3.77322      0.281157     -0.207391      -1.88069    0.00725771      0.783130     -0.197810    -0.0201926     -0.178736     0.0636332       1.71504       2.31139       2.51902       2.57170       2.52696       2.41392       2.15416       1.87566       1.65809       1.32364       1.15572      0.846131      0.639829      0.472728      0.351774      0.231616      0.155084      0.104834
  21  11 2529.4546    1.8177  1.1271 10.6604 -0.0005       3.47795  0.0330   0.0346   0.0650    0.2233   0.0000      0.638677   439.3070       3.97010       14.7042      -1.08985       1.06059      0.667564    -0.0339622      0.872076      0.780875      -2.02825     -0.507435     -0.353979     -0.996841     0.0479266     -0.576060     -0.107117      0.196002      0.120687       1.78813       2.26957       2.56337       2.57758       2.58710       2.46648       2.14962       1.89637       1.70395       1.36248       1.11213      0.841939      0.648613      0.490411      0.357692      0.245485      0.157104      0.113915
  21  12 2676.2405    2.4719  1.1566 10.4927 -0.0034       1.81377  0.0347   0.0456   0.0591    0.4671   0.0000      0.606708   439.8303       2.41303       15.8388       4.99054      -3.76956      -5.57024      0.154261      0.179224       3.29344      -1.13943      -1.83591     -0.759666     -0.586229     -0.764239     -0.918052      0.484398     0.0500995     0.0938161       1.99235       2.45756       2.66577       2.69315       2.54221       2.42608       2.26983       2.02058       1.79426       1.51528       1.23359      0.954325      0.705179      0.535448      0.393163      0.272255      0.175610      0.112509
  21  13 2823.0510    3.1949  0.9660 11.8845 -0.0025       2.10267  0.0292   0.0634   0.0558    0.2287   0.0000      0.735129   438.2501       2.21398       11.4389       3.16359      0.446869      -1.89032       2.54558     -0.462799       1.77424     -0.311583     -0.707249     -0.961677      0.398762     -0.179649    -0.0637425     0.0938229      0.305349     -0.139966       1.75122       2.13409       2.28560       2.47764       2.31620       2.14560       2.01150       1.80230       1.62110       1.35950       1.03073      0.861789      0.651234      0.480617      0.333090      0.225614      0.156322      0.104684
  21  14 2968.8824    3.8210  0.9373 12.0305 -0.0047      0.225706  0.0278   0.0757   0.0502    0.2572   0.0000      0.579393   439.5591       6.15747       14.9785       4.13510     -0.460745     -0.364781     -0.513384     -0.271333      -2.41793      -1.03883       2.64226     -0.960182      0.202943      0.217301     -0.192990    -0.0655386      0.262659     0.0650100       1.54100       2.00001       2.15383       2.23690       2.25776       2.06761       1.89283       1.71380       1.47087       1.19434      0.985834      0.792210      0.569540      0.466471      0.294688      0.228060      0.144742      0.102068
  21  15 3114.0639    4.1216  1.0543 12.1948 -0.0032      0.963854  0.0360   0.0777   0.0559    0.2639   0.0000      0.496683   439.7706       2.58533       13.7130       6.88241      -2.96590     -0.369904     -0.527739      -1.94098     -0.596991      -3.69793       2.13319      0.571734      0.348666      -1.13512      0.153160   -0.00516281      0.183836    -0.0478781       2.46430       3.28841       3.46981       3.33429       2.94868       2.67126       2.47937       2.38779       2.31699       2.08063       1.67385       1.26369      0.934097      0.652337      0.428734      0.287481      0.186229      0.113929
  21  16 3258.6864    3.7915  1.5270 12.2061 -0.0033       1.33669  0.0419   0.0615   0.0707    0.1871   0.0000      0.408668   436.0859       6.07939       14.7595       6.49119       1.77331      -5.41247     -0.349979     -0.726318      -2.91056      -3.92118       1.22658    -0.0693090      0.266494      0.169240     -0.776666     -0.189794     -0.180203    -0.0370563       2.24830       2.84264       3.12055       3.11529       3.09643       2.85154       2.74617       2.40380       2.10428       1.76111       1.43504       1.10373      0.873122      0.634958      0.443559      0.309891      0.207877      0.141181
  21  17 3403.0395    3.2882  2.0697 11.7107 -0.0023       1.12493  0.0482   0.0450   0.0822    0.1265   0.0000      0.278067   440.6215       9.42175       8.22541       6.46800       2.10983       2.43459       1.64658      -3.22710       3.22752      -1.81136      -2.78632      -1.01123     0.0615581     -0.903671     -0.661412      0.700186     -0.169065     -0.193507       2.58317       3.31988       3.55313       3.66073       3.64332       3.47110       3.14521       2.74414       2.37919       1.97624       1.65072       1.24557      0.945534      0.715005      0.506709      0.357092      0.239484      0.160773
  21  18 3547.4602    2.7039  3.4396 11.2483 -0.0003       1.01547  0.0640   0.0300   0.1168    0.0921   0.0000      0.155874   437.6949       17.7087       10.0560      -5.65385      -4.35781     -0.376976      -5.54356      -3.02730      -5.42405      -2.49367      0.781265     -0.207267      -1.55451     -0.617991      0.216401   -0.00752456     -0.230154   -0.00697264       3.32543       4.43837       4.67121       4.91551       4.84888       4.57163       4.22092       3.61139       3.19042       2.56574       2.08354       1.63267       1.22855      0.923406      0.666745      0.463733      0.305509      0.210220
  21  19 3691.8987    2.2579  4.9216 10.8396 -0.0020      0.672189  0.0811   0.0218   0.1458    0.0822   0.0000      0.105627   430.3682       25.5049       17.3099      -1.75737      0.361233       6.43745       9.32205       2.83010      -1.01063      -5.62516      -1.54834       2.11779     -0.342804    -0.0819831       1.07719     0.0503362     0.0790336      0.314834       4.17251       5.34779       5.66877       6.03865       5.94700       5.49657       5.05295       4.59610       3.89025       3.27349       2.64734       2.09897       1.57846       1.17209      0.839068      0.577491      0.391686      0.261864
  21  21 3980.3016    1.6166  9.5713 10.3005 -0.0003      0.338689  0.1336   0.0126   0.2447    0.0527   0.0000     0.0579406   435.7734       9.25516       22.1378       11.8783      -10.1808       9.03431       4.38852       2.34003      0.427821       7.20089     -0.198526      -1.61840       2.73218       1.11789      0.861157      0.934799    -0.0188070     -0.344349       6.50644       8.51277       9.14529       9.60435       9.42701       9.03133       8.05747       7.35158       6.08945       5.21053       4.17944       3.23217       2.48115       1.83783       1.33719      0.927518      0.620039      0.409140
  21  22 4124.6397    1.3510 11.9130 10.3149  0.0000      0.245576  0.1769   0.0106   0.3126    0.0454   0.0000     0.0611477   435.3953      -4.77973      -20.2798       4.02043       3.58158      -14.8126       10.1323       3.48054      -10.2096      -8.33883       5.21362      -2.97405       1.33610      0.199060      0.999415     -0.972796     0.0424000      0.782390       7.84226       10.3744       11.0211       11.4500       11.3974       10.9232       9.89827       8.81939       7.54198       6.31234       5.03849       3.99146       3.05907       2.26897       1.64707       1.16541      0.772097      0.509062
  21  23 4268.5198    1.0964 14.2317 10.2895 -0.0013      0.154590  0.2434   0.0087   0.3996    0.0402   0.0000     0.0730596   445.9647      -4.58627       24.3346       17.9219      -7.09044       8.37120      0.424694      -3.92093      -3.45858      -6.15067      -5.59394       1.89368      -1.12708       4.21618      -2.17782      -1.14189      0.207962       1.13090       9.71440       12.8671       13.9234       14.6447       14.3717       13.8030       12.3846       11.0821       9.46799       7.91956       6.39222       5.07344       3.82068       2.88113       2.04334       1.47912      0.948806      0.638648
  22   6 1781.6054    0.3513  0.2755 10.0001 -0.0023       19.6825  0.0177   0.0134   0.0323    0.0431   0.0000       3.82205   438.9632       4.02961       19.3090    -0.0548628      -1.40521       1.60881     -0.614860      -1.65269      0.620437     -0.867307     -0.743791     -0.593520     0.0814961      0.142372     -0.416613     -0.288011     0.0501300    -0.0454378       1.05541       1.57843       1.46409       1.80502       1.49456       1.61025       1.43584       1.28507       1.08576      0.949428      0.734980      0.531327      0.439521      0.321567      0.257167      0.173948      0.111944     0.0768170
  22   7 1945.1463    0.5296  0.4597  9.9649 -0.0031       11.9323  0.0196   0.0152   0.0399    0.0606   0.0000       1.71390   439.5581       2.23149       15.8368      0.268702      -3.39496       1.27641     0.0683956      -1.37252     -0.794573       1.59483      0.100620     -0.962723     -0.631920      0.741352      0.315233     -0.125832     -0.104837     0.0170191       1.23254       1.61371       1.65677       1.74506       1.70138       1.72651       1.54097       1.42755       1.22107      0.968702      0.729481      0.628059      0.478790      0.398146      0.276264      0.196396      0.133630     0.0991137
  22   8 2104.8258    0.7789  0.5702 10.0227 -0.0013       6.94711  0.0261   0.0202   0.0426    0.0901   0.0000       1.07577   441.4378      -1.30345       17.3734       2.60514      0.570803      -4.17925     -0.458478       1.32539     -0.220441      0.830424      0.927077     -0.842439     -0.508301     -0.213948      0.452371      0.319087  -0.000343450     -0.152755       1.94373       2.75807       3.27369       3.51257       3.38195       3.16860       2.73621       2.21100       1.72586       1.36188       1.02441      0.786616      0.562190      0.403610      0.274457      0.202289      0.137165     0.0899837
  22   9 2260.1558    1.1056  0.8094  9.9525 -0.0024       5.51129  0.0256   0.0230   0.0496    0.1631   0.0000      0.733917   438.0132       2.95367       15.8100      -2.33053       2.66284       1.86692      -2.17055      -1.21006       1.92782      0.396386    -0.0876721      0.411553     -0.185211     -0.917501      0.132596     0.0987684      0.146211     0.0596655       1.47617       1.84078       2.02969       2.05516       2.05653       1.96398       1.79090       1.55949       1.39876       1.23711       1.01444      0.808659      0.593130      0.467648      0.342919      0.234709      0.163286      0.108001
  22  11 2559.2912    1.9608  1.0003 11.2722  0.0012       3.09333  0.0293   0.0382   0.0593    0.1554   0.0000      0.658596   442.1358       2.12269       18.0959      0.961977      -2.59908       1.33385      -2.02924      0.265395    -0.0786742       3.24627     -0.769643       1.17746     -0.465733     -0.620800     -0.283535     0.0910713     -0.151302     0.0248301       1.71705       2.21666       2.40410       2.51825       2.40343       2.31618       2.13974       1.89158       1.63358       1.38815       1.09450      0.866560      0.698916      0.513283      0.361508      0.253660      0.184263      0.121943
  22  12 2707.1918    2.6153  0.9982 11.5214 -0.0047       2.72704  0.0301   0.0502   0.0557    0.2068   0.0000      0.625065   438.4991       7.54964       15.1871       2.83599      -2.45731       3.12649     -0.412104      -2.18932     0.0911297      -1.88971      -3.22416     -0.828361      0.668146     -0.482094     0.0445456     0.0275742     -0.264102    0.00181559       1.62666       2.12187       2.20298       2.30898       2.21222       2.16548       2.14816       1.82696       1.60761       1.27186       1.06905      0.802232      0.636459      0.502707      0.373721      0.272017      0.188004      0.126077
  22  13 2854.8683    3.3429  0.9801 11.5617 -0.0015       3.08309  0.0280   0.0628   0.0527    0.2887   0.0000      0.673535   438.3245       6.62812       14.7414       3.11178      0.127678       3.84720     -0.136999      0.820526      0.233608      -2.58435      0.116585      -1.67385      0.387143     -0.449160    -0.0266433     -0.363632      0.201934    -0.0467624       1.55698       1.94311       2.16842       2.17343       2.16035       2.09168       1.90955       1.73606       1.48857       1.24639      0.986316      0.812330      0.625089      0.471167      0.344706      0.246727      0.170319      0.117689
  22  14 3001.4161    3.8602  1.0183 12.2644 -0.0032      0.340994  0.0295   0.0745   0.0578    0.2233   0.0000      0.651835   439.1299       3.38120       15.6019      0.110963      -3.47605     -0.757487       2.13355      -1.31753      -1.74530      -2.83939       1.21141      0.506392     0.0550691      0.109421     -0.179411      0.121934    0.00130452     0.0489507       1.64477       2.13839       2.33861       2.44152       2.37567       2.30430       2.02004       1.81528       1.61620       1.36176       1.02230      0.888190      0.648670      0.495290      0.352783      0.250186      0.171232      0.116932
  22  15 3147.0680    4.0398  1.1126 12.5115 -0.0057      0.768104  0.0338   0.0763   0.0600    0.2311   0.0000      0.531945   439.7527       4.85320       11.4164       1.56440      0.943098       1.90242      -2.91445    -0.0182801      -2.28970      -2.17667     -0.392455      -2.18380       2.13143     -0.453129      0.310980      0.655850     0.0341963    -0.0267985       1.89286       2.48364       2.75218       2.88372       2.78212       2.53420       2.35235       2.13371       1.74986       1.51866       1.21244      0.983564      0.746610      0.558362      0.383017      0.283445      0.184633      0.126238
  22  16 3292.3481    3.7826  1.5683 11.7317 -0.0055      0.710024  0.0394   0.0583   0.0688    0.2232   0.0000      0.373903   436.9818       9.95794       12.2213      0.789776     -0.116468       1.04750       4.26185       3.09944      0.783107       3.54030     -0.363710      -2.53805      -1.03833    -0.0828863      0.116087     -0.435507     -0.536830      0.177200       2.19856       2.87801       3.16878       3.35580       3.37909       3.08566       2.79924       2.45357       2.09919       1.70840       1.35230       1.10752      0.854565      0.609595      0.438447      0.317908      0.223846      0.144855
  22  17 3437.4763    3.1193  2.4191 11.7182 -0.0014      0.993294  0.0521   0.0388   0.0898    0.0932   0.0000      0.223477   441.2978       9.78176       17.1384       7.82118       5.69378       2.83726      -3.21679      -2.79535     -0.650268     -0.628199      -1.19038      0.453569     -0.554372      0.936353       1.09155    -0.0849818     -0.236339    -0.0837002       2.71252       3.33459       3.58829       3.85884       3.67856       3.70901       3.37394       2.86205       2.53836       2.23867       1.70892       1.40248       1.07975      0.826484      0.584564      0.432775      0.308018      0.197771
  22  18 3582.4065    2.5471  3.7572 11.2904 -0.0007      0.854866  0.0674   0.0269   0.1166    0.0772   0.0000      0.133762   440.8705       13.8484       15.9518       7.71151      -4.35920       4.13987      0.944014      0.140959      -3.65706      -4.71606       1.32232      -3.49080      0.522768     0.0172949     -0.354516     0.0854439     -0.254649    -0.0655864       3.48205       4.42071       4.69123       4.97434       4.95284       4.61756       4.30572       3.78147       3.38020       2.81631       2.33129       1.88207       1.44488       1.06700      0.785945      0.543955      0.372705      0.258448
  22  19 3727.4387    2.2228  5.1580 10.7370 -0.0004      0.669350  0.0822   0.0203   0.1427    0.0782   0.0000     0.0938453   440.3285       11.2617       5.58441       7.28945      -1.87025       1.64551       1.90126      -3.79984     -0.207757      -1.22934       4.67355       1.79173     -0.760043     0.0628423      -1.30321      0.219245      0.359028     -0.482034       3.97828       5.19223       5.57263       5.87291       5.69354       5.55732       5.08152       4.53864       3.98635       3.32752       2.72915       2.14212       1.69403       1.25525      0.936444      0.668392      0.456025      0.307697
  22  20 3872.1572    1.8458  7.2095 10.4852 -0.0016      0.471002  0.1035   0.0152   0.1866    0.0609   0.0000     0.0679971   433.2987       17.9178       20.9304      -4.54744      -8.92532       1.10606       6.77997      -8.06128      -3.10420      -8.30821       5.98850     -0.989758      -2.43044       2.24652     -0.417578     -0.416262     -0.886065      0.554994       4.96143       6.62065       7.14552       7.49595       7.46295       7.20038       6.47291       5.76560       4.99272       4.13786       3.43315       2.68743       2.08003       1.58638       1.14419      0.813954      0.561470      0.384126
  22  21 4016.7502    1.5355  9.9026 10.3553 -0.0001      0.210523  0.1374   0.0118   0.2549    0.0486   0.0000     0.0606234   445.6572       18.8247      -6.35092       11.1824      -4.46443       10.7596      -3.41643      -3.68903      -1.65029      -4.77210   -0.00208843     -0.143883       2.86650       3.04494     0.0397280     -0.728112      0.258096      0.111438       6.29077       8.18721       8.92402       9.28604       9.20527       8.80836       8.06599       7.31009       6.25849       5.29787       4.26323       3.41516       2.68130       1.99837       1.46623       1.05421      0.726091      0.486970
  22  22 4161.2475    1.2811 13.4169 10.3959 -0.0016      0.133429  0.2086   0.0095   0.3501    0.0400   0.0000     0.0610340   446.7235       24.4261       22.9876       14.0219      0.773251       12.6451       4.36392       13.0332       2.05049      -6.97488       1.86997      -8.43228      -5.75512     -0.624821     -0.922773      -1.45780      0.310969      -1.47330       8.25505       10.6549       11.6052       12.1815       12.1253       11.4597       10.5835       9.40837       8.18987       7.08221       5.69268       4.55411       3.51380       2.66022       1.95703       1.38786      0.951482      0.641461
  22  23 4306.5226    1.0398 15.1279 10.2511  0.0026      0.361706  0.2587   0.0080   0.4270    0.0386   0.0000     0.0768094   451.1968       16.3025       2.11531       15.9704      -1.47844       4.67951       4.83178      -1.12699       1.11253      -2.53821       1.86612       9.09033       1.57306      -1.56559      0.343102    -0.0528424     -0.976397     -0.248926       9.70981       13.0331       13.8567       14.7320       14.3208       13.8873       12.6968       11.5691       9.95838       8.28261       6.92984       5.44583       4.24652       3.19192       2.40471       1.66083       1.14965      0.778653
  23   6 1804.2511    0.4188  0.2974  9.9387 -0.0054       15.9278  0.0191   0.0148   0.0296    0.0452   0.0000       2.78185   439.8491      -2.99445       20.1064      -1.03538     -0.935698      -1.54986      -1.14411      -2.23614      -1.03162     -0.224752     -0.111472      0.135719      0.295563     0.0109940      0.106641      0.108296    -0.0861286    -0.0501303       1.02129       1.59798       1.51144       1.88673       1.48605       1.62732       1.34899       1.27918       1.14383      0.977774      0.859068      0.602580      0.536186      0.399324      0.263426      0.198409      0.127348     0.0880222
  23   7 1969.6925    0.5841  0.4858  9.9676 -0.0042       8.31616  0.0199   0.0161   0.0390    0.0671   0.0000       1.40553   438.2660       2.45366       17.8746     -0.111844      -5.02839       2.59571     -0.502022      -2.09037       1.50869      0.388777    -0.0459228      0.349148     -0.133079       1.42112     -0.154875    -0.0707008     -0.103900    -0.0285309       1.22313       1.63074       1.85904       1.99066       1.78226       1.76428       1.60493       1.42941       1.26497       1.06811      0.899586      0.693992      0.536878      0.437582      0.310597      0.200825      0.148456      0.104073
  23   8 2131.1993    0.8506  0.6967  9.7762 -0.0022       6.78546  0.0238   0.0189   0.0464    0.1169   0.0000      0.873613   441.2412       2.11508       18.3193      -1.15315      -3.56761       1.68459      -1.73586    -0.0390091    -0.0103665      -1.72728      -1.76424     -0.622109      0.318372     0.0222941    0.00603320     0.0501330      0.473097      0.321834       1.43155       1.83048       1.99402       2.01687       2.09044       2.08954       1.89113       1.60562       1.34248       1.15861      0.933216      0.765131      0.606761      0.446918      0.316033      0.236554      0.166774      0.121146
  23   9 2287.5949    1.1331  0.9078 10.2146 -0.0038       6.59755  0.0314   0.0230   0.0533    0.1433   0.0000      0.804843   438.3572      0.686920       13.1507      -1.50772       1.04403       1.17702      -4.27130    -0.0469839      -3.79452      -2.06201    -0.0170466      0.937741      0.361732     -0.179925     -0.203856   -0.00239357     0.0114429     0.0865314       2.06322       2.92040       3.42161       3.65657       3.64028       3.39769       2.96466       2.48632       2.10092       1.62755       1.22793      0.911944      0.686437      0.494994      0.387905      0.281927      0.199891      0.136410
  23  10 2439.2808    1.6345  1.0052 10.1828 -0.0013       2.68435  0.0292   0.0301   0.0550    0.2695   0.0000      0.625200   438.5195       1.47215       16.8076      0.289992      -2.31599     -0.337225     0.0851856       1.29875     -0.396458       1.13462     -0.241706      -1.05179     -0.937524     -0.236945      0.486905     -0.275868     -0.259408     0.0160272       1.57578       2.02820       2.09549       2.08219       2.17439       2.07969       1.98133       1.86384       1.61424       1.34781       1.03569      0.855037      0.694544      0.556623      0.403282      0.304346      0.213893      0.147179
  23  11 2588.7379    2.1348  1.1255 10.7705 -0.0025       2.56533  0.0338   0.0383   0.0563    0.2564   0.0000      0.585923   441.9210       5.12918       19.0369      -2.67379       1.59800      -1.39285      0.499226      -4.52179     -0.595919      -2.44343      0.258338      -1.13315       1.43258     -0.396821     -0.196389    -0.0447286     0.0433493     0.0237403       1.81332       2.50440       2.82119       3.03448       2.98501       2.80793       2.52871       2.20401       1.84941       1.48158       1.19917      0.948124      0.728947      0.533458      0.399417      0.289830      0.206817      0.137506
  23  12 2737.6280    2.7911  1.0411 10.7747 -0.0028       1.66759  0.0301   0.0503   0.0520    0.4009   0.0000      0.520308   438.4030       1.35398       16.6997       1.08997      -1.59509      -1.23685       1.60130      0.276853       3.56772     -0.578037      0.678562      -2.01694      0.230968     -0.410111      0.647094     0.0255186     0.0488188     -0.279028       1.69926       2.24128       2.59014       2.67385       2.66673       2.53546       2.29949       1.98026       1.71555       1.39122       1.10622      0.880090      0.692058      0.517818      0.384101      0.270992      0.192470      0.136727
  23  13 2886.1744    3.5387  0.9372 11.5758  0.0008       2.10905  0.0262   0.0669   0.0502    0.2971   0.0000      0.520846   436.9263       3.82859       13.9287       1.55349      0.649299       3.34093      -1.23175      0.250683      0.704356      0.763591     -0.219582      0.517578      0.648387     -0.592124      0.178793      0.104651    -0.0267194     -0.118661       1.53646       1.92389       2.14678       2.15047       2.01224       1.95599       1.97966       1.75581       1.51970       1.26039       1.03456      0.782839      0.644416      0.484923      0.352734      0.274793      0.212950      0.138678
  23  14 3033.5169    4.0210  0.9726 12.1420 -0.0018       1.91650  0.0290   0.0744   0.0493    0.2695   0.0000      0.623124   440.2523       3.90933       14.2032       4.63576      -2.85506       1.12088       1.46781       1.40332      0.593734       1.22546     -0.205806     -0.756488      0.801705      0.458785     -0.121260     -0.226288     -0.134180    -0.0334577       1.55619       2.07131       2.20007       2.38138       2.18130       2.09424       1.94300       1.78315       1.61596       1.35601       1.11957      0.921646      0.719608      0.540140      0.401711      0.274734      0.194166      0.133007
  23  15 3179.7645    4.0840  1.2319 12.3866 -0.0024      0.285696  0.0340   0.0696   0.0617    0.2191   0.0000      0.541105   437.6513       5.90518       13.6300       3.13940     -0.918783       1.28423       1.54360      -1.13967      0.179331      -1.66932     0.0242098      0.646074       1.30396     0.0975323     -0.216600    -0.0864367     -0.135504     -0.213581       1.80598       2.29235       2.46726       2.45310       2.39334       2.35047       2.33466       2.08852       1.83181       1.50255       1.19218      0.944374      0.747485      0.615852      0.462509      0.341528      0.241034      0.164949
  23  16 3325.6815    3.5534  1.9499 11.8181 -0.0007       1.13410  0.0437   0.0469   0.0766    0.1168   0.0000      0.262569   439.1238       11.4115       14.4015       4.82549       1.74028      -1.24871      0.134360      -1.31576       4.87520       2.75715       1.59720       2.00102      0.539046     -0.939997    -0.0667513     -0.169817      0.289952  -0.000797657       2.37232       3.23080       3.47434       3.69901       3.58933       3.40502       3.01955       2.71998       2.39872       2.01587       1.63090       1.31529       1.00179      0.751128      0.539390      0.397673      0.281494      0.190141
  23  17 3471.4650    2.9997  2.8118 11.4414 -0.0020      0.826151  0.0541   0.0337   0.0943    0.0871   0.0000      0.189799   435.4016       1.33242       12.8606       4.27849      -4.48068       3.87417      -4.72128    -0.0836609      -2.38833       1.35956      0.181942      0.452960      -1.05849       1.96122      -1.55951      0.291980     -0.171250      0.385910       2.65051       3.44286       3.86751       3.95863       3.97185       3.70924       3.42937       3.08362       2.69728       2.29111       1.89441       1.51931       1.17579      0.900208      0.663087      0.480107      0.335729      0.226372
  23  18 3616.9684    2.4963  4.0383 11.1041  0.0005      0.649263  0.0679   0.0246   0.1181    0.0722   0.0000      0.116659   439.7240       14.2930       12.5509     -0.131756      0.363830      0.603123       3.11130      -9.24342      0.168935       2.37240      -3.02518       1.51453       1.80163       1.83879      -1.36483    -0.0412990     -0.413272      0.629320       3.18515       4.19190       4.45736       4.72787       4.67107       4.48491       4.11655       3.74852       3.28733       2.85313       2.35022       1.85913       1.49401       1.13161      0.835014      0.605323      0.413785      0.291270
  23  19 3762.7009    2.0833  5.7631 10.6824 -0.0004      0.782964  0.0848   0.0182   0.1572    0.0685   0.0000     0.0847270   441.5045       17.2415       14.1485       2.26065       8.92441      -7.00690       9.31160      -5.21277      -3.29088      -3.20873      -1.92446      -1.68030      -1.20316     -0.591973      0.218336      0.140516      0.359383     0.0505212       4.01248       5.28326       5.73244       6.09885       5.89468       5.68237       5.24603       4.69361       4.18250       3.51936       2.89973       2.34561       1.81637       1.40860       1.04313      0.742515      0.511125      0.355273
  23  20 3907.7123    1.7658  7.7322 10.4331 -0.0010      0.391441  0.1083   0.0138   0.1930    0.0558   0.0000     0.0660096   437.8222       21.5661       17.1254       10.7605      -1.16350      -5.47865      -10.7419       8.72523      -3.26578      -10.0077      -2.03961       3.89053      0.880542       1.22612     -0.173883       1.10223    -0.0820862      0.107456       4.92090       6.49286       7.01840       7.28644       7.37551       6.93847       6.50645       5.84595       5.17169       4.33814       3.59931       2.91196       2.24965       1.72952       1.28377      0.931102      0.674603      0.453082
  23  21 4052.9036    1.4525 10.4093 10.3570 -0.0011      0.291797  0.1477   0.0110   0.2658    0.0458   0.0000     0.0628668   432.7523       12.4446       37.4066      -9.26144      -6.88778       5.89246       3.79324      0.913717      -3.87967      -5.77329      -3.39974       4.99009      -2.12483       1.24680       1.28499      -1.34368    -0.0710063     0.0135832       6.31998       8.27542       8.82399       9.29896       9.27624       8.90750       8.30968       7.53002       6.52101       5.54698       4.61457       3.71991       2.94955       2.24436       1.65278       1.21553      0.840739      0.584871
  23  23 4344.0083    1.0337 16.8828 10.2263 -0.0006      0.443969  0.2771   0.0076   0.4431    0.0363   0.0000     0.0697452   452.9702       26.0957       8.84607      -7.63822       8.73160       4.71729       10.5115      -10.1553      -9.37191      -9.23791       3.30160       2.35522      -4.13702      -1.07206      -2.60642     0.0327205     -0.268262      -1.42477       9.60607       12.4168       13.7619       14.2046       14.1239       13.6841       12.6564       11.4731       10.1209       8.54063       7.20901       5.75334       4.54418       3.46394       2.63390       1.89653       1.30496      0.914539
  24   6 1826.3458    0.4303  0.3577  9.8907 -0.0046       10.3517  0.0177   0.0134   0.0321    0.0497   0.0000       2.28300   439.7176       1.38464       19.8521      0.442692      -2.10927     -0.415765      0.891080      -1.11470    0.00491697      0.381391      0.853754     -0.339505     0.0832472     -0.183712      0.155590      0.172913      0.172650     -0.127619       1.18819       1.34863       1.45330       1.52099       1.45550       1.29207       1.32762       1.21269       1.11441      0.982310      0.913746      0.701757      0.516541      0.403969      0.339048      0.267822      0.190442      0.119902
  24   7 1993.6437    0.6050  0.6069  9.8936 -0.0023       8.57787  0.0231   0.0145   0.0421    0.0704   0.0000       1.26753   440.5678      0.465760       18.5042      0.187821     -0.989346     -0.527409      0.589626       1.11693     -0.350360       2.01749      0.685751      0.505544      0.422083      0.503473      0.218745     0.0483094    -0.0671155    -0.0143358       1.35372       1.68691       1.80841       1.81408       1.78754       1.72259       1.62098       1.47436       1.46995       1.19918      0.999331      0.771466      0.617206      0.504594      0.383812      0.267088      0.201273      0.140018
  24   9 2314.4626    1.2388  0.9035 10.2871 -0.0043       4.71353  0.0271   0.0240   0.0511    0.1448   0.0000      0.723144   439.5593       3.00917       13.2210      0.162691      -4.50322     -0.203124      -2.29628       4.76593      -1.14177       1.50118     0.0784377      -1.04888      -1.09714      0.655229      0.351969      0.119716    -0.0365939      0.110588       1.38611       1.86503       1.94047       2.04438       2.01462       1.96707       1.80764       1.64917       1.42802       1.26788       1.05835      0.877966      0.699644      0.509695      0.383136      0.285938      0.212423      0.139220
  24  10 2467.1445    1.6619  1.1578 10.7434 -0.0041       3.72992  0.0332   0.0296   0.0625    0.2051   0.0000      0.666317   438.7083       2.85736       14.6624      0.939257     -0.203510      -2.31397      -1.77066      -1.53235      0.502613      -3.30200      -1.24143     -0.681672     0.0776443     -0.174379     -0.350819     0.0344467  -7.27502e-06     0.0143040       1.58878       2.04405       2.36633       2.34288       2.44542       2.29856       2.13872       1.95869       1.64307       1.42874       1.21175      0.933124      0.761634      0.601665      0.422607      0.334799      0.234889      0.160115
  24  11 2617.7156    2.2825  0.9477 11.3628  0.0012       2.29706  0.0289   0.0433   0.0527    0.1899   0.0000      0.634006   439.0785       1.17182       12.7653     -0.555663      -4.59571      -3.33979      0.324684      -2.01146      -2.13528      0.877916       1.44748    -0.0415727      -1.01912     -0.441172     -0.143850     0.0696615     0.0267850      0.131425       1.68344       2.35174       2.61306       2.86689       2.78962       2.57020       2.32448       1.99325       1.79314       1.46157       1.21797      0.950712      0.767894      0.569223      0.398355      0.296239      0.204852      0.139313
  24  12 2767.7343    2.9315  1.1080 11.0170  0.0004      0.956264  0.0318   0.0511   0.0547    0.3619   0.0000      0.555202   440.1714       1.18704       14.3953       1.42746      -3.42231      -1.23836     -0.879119      -1.20448       2.17252       1.67503     -0.477126     -0.846175     -0.863190      0.252993      0.223244     0.0510987      0.156814     0.0626167       1.74864       2.32959       2.67647       2.90992       2.79114       2.63254       2.48554       2.11872       1.79550       1.50771       1.20124      0.934639      0.742939      0.572185      0.406771      0.308594      0.215234      0.152300
  24  13 2917.0218    3.5657  1.0190 11.9099  0.0003      0.862350  0.0279   0.0644   0.0526    0.2532   0.0000      0.596587   438.6888       5.49048       11.6469       1.85706      -3.58018       2.05339    0.00260959     -0.984396      0.765315       1.23754    -0.0526137     -0.707121     -0.427634     -0.158039     -0.367314      0.222196    0.00775627     -0.176084       1.43527       1.80349       2.00299       2.09634       2.01718       1.95239       1.90736       1.66431       1.49617       1.25049       1.02652      0.850312      0.662025      0.525916      0.398442      0.286734      0.207412      0.150148
  24  14 3065.0778    4.0207  1.1226 11.8364 -0.0013      0.416976  0.0320   0.0694   0.0577    0.3352   0.0000      0.594322   439.7054       3.59201       14.8153       2.12739      0.196376     -0.349178       4.19152      0.380880     -0.188238       1.79393      -1.64463      -1.60961     -0.587371       1.44703      0.473270      0.684289      0.198081      0.115965       1.65323       2.14747       2.14747       2.16587       2.12467       2.14825       2.01212       1.95658       1.69700       1.45138       1.18856      0.947648      0.777368      0.611452      0.457801      0.352973      0.242657      0.174833
  24  15 3212.0939    4.0481  1.3290 11.8713 -0.0034      0.582248  0.0350   0.0661   0.0626    0.3150   0.0000      0.486219   443.1051       3.22080       15.4903      0.780229      -2.81365      -2.94851    -0.0270791      -2.17060       1.00236     -0.845218      0.677921      -1.37081     -0.315507     -0.336869      0.259533      0.104842     -0.191671     -0.417718       1.65508       1.96426       2.19691       2.34693       2.23594       2.27506       2.07382       1.87370       1.67567       1.44687       1.20735      0.996823      0.778478      0.605095      0.458064      0.338638      0.241604      0.176678
  24  16 3358.6403    3.5272  1.9759 11.5594 -0.0005      0.664184  0.0421   0.0449   0.0752    0.1337   0.0000      0.264893   441.0170       8.60534       14.4143       4.62218       3.92566      -5.51745      0.600606      -4.76812      0.185663      -1.69837       1.18340      0.183833      -1.00010      -1.33186      0.615805      0.284684     0.0835181      0.123495       1.89906       2.54448       2.75263       2.91605       2.90200       2.77416       2.58122       2.34542       2.03400       1.76964       1.45413       1.20979      0.935061      0.747305      0.551822      0.402588      0.284691      0.200575
  24  17 3504.9979    2.8807  2.9206 11.4802 -0.0011      0.428861  0.0536   0.0311   0.0976    0.0745   0.0000      0.174312   436.2711       12.1970       15.7214       4.15747      -1.01789       1.20074       1.66630      -1.37524      -4.20068     -0.725148       1.93224      -3.01248      0.805954      0.283652      0.209498     0.0183341      0.215582      0.399807       2.46746       3.25086       3.48411       3.69495       3.61604       3.54729       3.27153       2.95111       2.62249       2.21684       1.90069       1.56409       1.23911      0.928536      0.718258      0.522421      0.368619      0.257281
  24  18 3651.2605    2.4056  4.4257 11.0152 -0.0008      0.604473  0.0686   0.0222   0.1244    0.0630   0.0000     0.0979853   440.4522       9.75569       14.8597       7.82854    -0.0324227      -1.25784      -2.98313      -1.42345      -6.36432      -3.04866      -2.45684      0.553012      -3.23671     -0.271977     -0.111216     -0.494952      0.740623     -0.725657       3.18533       4.20702       4.50456       4.74657       4.68917       4.53332       4.23404       3.89093       3.42792       2.92374       2.43172       2.00437       1.56836       1.23318      0.917591      0.673637      0.488700      0.338414
  24  19 3797.2438    2.0273  6.3956 10.5861 -0.0010      0.574061  0.0884   0.0163   0.1621    0.0591   0.0000     0.0737622   433.7018       5.47330       14.7471       4.31760      -9.98039      -1.44951       3.58418       5.09283       1.15953      -5.91547      -2.65033       2.79732       1.78517      -2.53671      0.449203      -1.59043     -0.691588      0.281631       3.94668       5.12529       5.56731       5.84063       5.85061       5.53324       5.35782       4.76495       4.22281       3.55277       3.02609       2.45075       1.94264       1.50608       1.13120      0.842081      0.603876      0.419835
  24  20 3942.9855    1.7035  9.0515 10.2650  0.0002      0.311899  0.1201   0.0123   0.2106    0.0534   0.0000     0.0568232   439.2423       5.61789       7.75834       1.73286      0.590745      0.999210      -5.81731      0.434191      -1.83977    -0.0638869       1.91931      -4.93551    -0.0454248     -0.407893      0.551559      -1.30482     -0.267649      0.917498       5.13609       6.63730       7.34121       7.69712       7.58371       7.29071       6.77170       6.32206       5.54049       4.67335       3.91674       3.21806       2.55812       2.00057       1.47837       1.09779      0.776546      0.551797
  24  21 4088.9402    1.4043 11.5684 10.3002 -0.0008      0.320475  0.1643   0.0099   0.2825    0.0431   0.0000     0.0603379   424.6392       2.75042       22.3627       3.61094       3.80608       1.47463       2.50317       2.44359       8.69488       1.89932      -8.25090      -10.1993      -2.76010       1.21662      -2.54141    -0.0731825      -1.02648      0.263129       6.45022       8.37977       9.25642       9.64328       9.82803       9.31778       8.87116       7.83971       6.83985       5.92308       4.97241       4.02842       3.21183       2.48182       1.86383       1.36066      0.985777      0.682293
  24  22 4234.0257    1.1831 13.8540 10.2722 -0.0014      0.148633  0.2165   0.0082   0.3561    0.0378   0.0000     0.0698767   450.3087       16.2878       9.50950      -2.46960       4.05816       12.0415      -10.2285       2.36064      -6.73856      -10.2635       4.93982       5.95805      -5.41855       2.45453     -0.994069       1.34498       1.65630      -1.12762       7.84845       10.2944       11.3925       11.7325       11.9459       11.2385       10.6643       9.56135       8.47684       7.35951       6.18953       5.00179       4.00318       3.07751       2.34158       1.71104       1.20595      0.847476
  25   5 1674.1172    0.2908  0.2348 10.0332 -0.0040       19.3182  0.0159   0.0116   0.0283    0.0343   0.0000       5.39999   439.0315     -0.392252       21.0149     -0.477686      -1.73279      0.383231       1.28280     -0.106262       1.01991      0.779984      0.203941     -0.404056    0.00746599    -0.0645218   -0.00124411     0.0448940     -0.125245    -0.0546191      0.901812      0.998841       1.19717       1.34583       1.13733       1.18579       1.22494       1.06326      0.968773      0.774403      0.697157      0.550181      0.491103      0.353660      0.269137      0.208504      0.154354      0.102684
  25   6 1847.9917    0.4318  0.3719  9.9258 -0.0073       17.1159  0.0233   0.0135   0.0347    0.0481   0.0000       2.57964   440.2437     0.0236455       19.5323     -0.808454      -2.18404      -3.01972      -1.22559     -0.780618      -2.57341    -0.0544987      0.255129      0.708311     -0.585012      0.407623    -0.0223846    -0.0100850     -0.312887    -0.0352184       1.35628       1.75428       1.43640       1.48021       1.83094       2.26005       1.94987       1.62940       1.05641       1.01714       1.01805       1.01539      0.703625      0.510309      0.307713      0.227758      0.188588      0.153983
  25   7 2016.9815    0.6483  0.6301  9.9586  0.0007       8.03163  0.0226   0.0148   0.0434    0.0738   0.0000       1.21967   439.9462     0.0411648       15.5692       1.78819      -1.30335       1.86565       1.70984       1.13872     -0.106498       1.34406       1.52967       1.49642      0.339640      0.137845      0.481811      0.331098     -0.283845    -0.0756041       1.12812       1.48318       1.69277       1.69531       1.75520       1.69490       1.54172       1.42365       1.22052       1.06132      0.928581      0.759207      0.590330      0.470968      0.346594      0.262749      0.188757      0.139563
  25   8 2181.8382    0.9659  0.8147 10.1022 -0.0023       5.55102  0.0247   0.0198   0.0490    0.1147   0.0000      0.805775   438.9868       1.30019       16.1658      0.702344       1.24201       1.20872     -0.901345       1.71045     0.0201613     -0.442601      0.638298      0.399944      -1.21155     -0.518192      0.713095     -0.123551      0.130189    -0.0828628       1.29212       1.61388       1.76052       1.83602       1.86166       1.74939       1.60876       1.54927       1.32599       1.18847       1.05229      0.818454      0.663173      0.521631      0.396266      0.299728      0.212881      0.152230
  25   9 2340.5809    1.3294  1.0185 10.3576 -0.0028       3.69344  0.0303   0.0242   0.0538    0.1640   0.0000      0.688211   438.4184      0.793831       19.8824      -1.75681      -2.32086      0.174806       1.32164      -2.82022      0.523261      0.157097      -1.21217      0.254023      -1.23926       1.23118      0.476758    -0.0640022     0.0850635    -0.0109781       1.43681       1.82850       1.90921       2.14517       1.95894       1.99695       1.87071       1.67117       1.49003       1.36067       1.15124      0.935653      0.740359      0.608290      0.428927      0.334265      0.246720      0.172357
  25  10 2494.3884    1.8278  1.1245 10.6131 -0.0038       2.46044  0.0316   0.0316   0.0567    0.2367   0.0000      0.610408   436.8721       2.23730       16.3154       4.59079      0.861611      0.176555      0.861442      -1.80095       1.59278      0.858372       1.01629       2.44101     -0.124012     -0.607676      0.259331      0.196218    -0.0701051     -0.275786       1.57784       2.03691       2.19153       2.31812       2.12688       2.07806       2.06921       1.86988       1.70887       1.46819       1.23602      0.987328      0.777040      0.624407      0.477093      0.365589      0.259566      0.191511
  25  11 2646.2510    2.4024  1.1333 10.4645 -0.0012       1.45042  0.0315   0.0411   0.0542    0.4290   0.0000      0.591906   439.8568       3.02625       12.8205      0.614265      -3.29728     0.0545096      0.255556      -1.01810     -0.824921      -2.68837       3.66123      0.103877     -0.592499      0.138673     -0.637077    -0.0215384     -0.410506    -0.0514431       1.42383       1.90998       2.01314       2.13774       2.22624       2.02960       2.00473       1.68518       1.58774       1.34613       1.19249      0.917484      0.737912      0.592991      0.446477      0.325952      0.247028      0.170125
  25  12 2797.3956    3.1080  0.9988 11.7554  0.0002      0.849967  0.0280   0.0555   0.0519    0.2124   0.0000      0.548199   441.7675       2.54531       15.2790      0.322374     -0.148815      0.919685      -2.60884     -0.601916       1.28753      -3.27195      -1.67917     -0.125138      0.268925    -0.0266924      0.509051     0.0521455      0.109163    -0.0460790       1.50844       1.80032       1.87825       2.08126       2.03165       1.97024       1.74199       1.65479       1.50832       1.35112       1.11796      0.916939      0.719361      0.582874      0.438235      0.340867      0.240426      0.163620
  25  13 2947.4924    3.8496  0.9801 11.9376  0.0005       1.20940  0.0281   0.0680   0.0475    0.2449   0.0000      0.493661   438.7002       3.15785       15.5853       1.85822      -1.59773       2.01465     -0.260552     -0.406693      0.271610      -3.08686      -2.27470       1.08850      0.132773     -0.523433     -0.261545      0.271052     0.0332063     -0.265123       1.43698       1.87723       2.05359       2.14587       2.05029       1.97319       1.76498       1.67810       1.54305       1.36186       1.14458      0.933748      0.725112      0.573574      0.428460      0.329089      0.233275      0.160914
  25  14 3096.2610    4.1032  1.0385 12.6800 -0.0038       2.03965  0.0292   0.0744   0.0534    0.1983   0.0000      0.545519   437.8003       2.88832       12.5833       2.52035      -2.22174       1.40401      -1.77600      -2.94187       2.14443       1.29550     -0.525559      -1.80157      0.430131      0.328802      0.249379    -0.0225361    -0.0532286      0.207298       1.41504       1.76699       1.89504       1.96355       2.07590       2.03107       1.80555       1.65973       1.48365       1.29339       1.11078      0.896286      0.713024      0.583884      0.421103      0.316969      0.232676      0.172996
  25  15 3244.0483    3.8237  1.5647 12.1896 -0.0024       2.10704  0.0382   0.0567   0.0660    0.1757   0.0000      0.430169   436.4558       1.55768       12.0843      0.422519      -2.02056      -2.03243      0.614772      -1.32521      -1.08990     -0.704086     -0.291644      -1.13766     -0.754908     -0.421353     -0.451930      0.282833     -0.554501      0.366315       1.66476       2.32008       2.50834       2.68398       2.59603       2.56164       2.35555       2.11056       1.90633       1.61770       1.35908       1.12232      0.909650      0.703592      0.527265      0.390952      0.282321      0.202390
  25  16 3391.1104    3.3419  2.0561 11.9629 -0.0020      0.351402  0.0436   0.0433   0.0778    0.1104   0.0000      0.300222   435.2539       4.90419       17.1511       2.85664      -1.28272      -1.63939      -2.50295       3.00522     -0.682331      -5.74224      -1.30580       1.06741      0.789893     -0.208713      -1.79884     0.0660154     -0.293900    0.00732830       1.92686       2.53885       2.75605       2.89964       2.81561       2.78704       2.58142       2.44316       2.09851       1.86430       1.55354       1.30221       1.00773      0.826173      0.620436      0.456798      0.331295      0.239393
  25  17 3538.2346    2.7401  3.3429 11.5631 -0.0003      0.472944  0.0586   0.0278   0.1039    0.0663   0.0000      0.146805   435.8118       8.15859       14.1762       2.87904       3.43541     -0.382545     -0.343887       1.75913       1.72050       1.25257      -1.86912      0.561936      0.213124     -0.905246      0.310987     -0.706061   -0.00752239      0.373161       2.64654       3.43725       3.73153       3.90416       3.94998       3.79388       3.60184       3.28418       2.91357       2.41959       2.09011       1.67944       1.35421       1.06999      0.805101      0.617603      0.461519      0.315092
  25  18 3685.1343    2.3187  4.5949 11.0256 -0.0008      0.415961  0.0708   0.0206   0.1238    0.0612   0.0000     0.0955441   435.0963       7.26397       16.5130       8.00974     -0.648600      -6.43498      -5.14030       5.84038      -8.88434      -5.16786       2.10475      -1.74368      -2.28397      0.190916      0.838368    -0.0871729      0.706283      0.384529       3.07610       4.04830       4.47260       4.61914       4.71472       4.46628       4.27000       3.90007       3.40416       3.02105       2.53317       2.03592       1.66641       1.30097      0.993185      0.747778      0.530016      0.386368
  25  19 3831.5854    1.8937  6.6455 10.7206 -0.0001      0.485422  0.0933   0.0154   0.1688    0.0541   0.0000     0.0739383   437.6646       10.3891       7.13807      -14.4318      -4.31375     -0.390311      -1.97484     -0.712551      -1.12371      -2.39616      -1.93293       2.43566       5.26352     -0.209535       1.31187       1.38557     0.0255447      -1.25537       4.00836       5.13741       5.78688       6.04287       6.02121       5.84846       5.48117       4.95475       4.53267       3.72712       3.21022       2.62431       2.09853       1.64948       1.24890      0.952324      0.687474      0.495702
  25  20 3977.8932    1.5988  9.1081 10.4703 -0.0007      0.260239  0.1223   0.0117   0.2234    0.0462   0.0000     0.0629355   441.7104       7.44581      0.924739       7.16314       13.2092      -14.5243       1.13315       10.5495      0.818333      -10.0575       7.09760       3.37931       2.19645      0.465181      0.321676      0.334301     -0.264719      0.143676       4.85116       6.34911       7.05031       7.41261       7.42531       7.15180       6.69539       6.20182       5.40707       4.72869       3.99252       3.27352       2.57947       2.07431       1.57375       1.16362      0.862278      0.593990
  25  21 4124.3418    1.3738 12.5505 10.2840  0.0010      0.239805  0.1777   0.0090   0.3017    0.0419   0.0000     0.0573147   431.6354       8.70580       13.6766       7.63128      -1.77472      -13.9028       10.6400      -9.05117       8.67601       3.77620       4.90161      -3.95997       2.74290       1.18592      -3.78773     -0.944416       1.87967       1.80749       6.37958       8.26631       9.14442       9.68275       9.56157       9.29481       8.82044       8.01733       7.23065       6.18679       5.20703       4.33200       3.44532       2.75424       2.12095       1.54510       1.14477      0.799237
  25  22 4271.0088    1.1087 14.2438 10.3352 -0.0022      0.417011  0.2210   0.0078   0.3672    0.0356   0.0000     0.0721618   427.5415       4.56967       2.27460       8.85214      -19.3615       1.49748       12.5071       12.8371       1.25165       11.2962      0.388674     -0.849816       8.43671      -3.86675      -3.83854       1.13393       2.08731      -1.74467       7.51508       9.92839       10.9151       11.4209       11.5206       10.8587       10.3908       9.44257       8.53639       7.39448       6.22482       5.20767       4.16209       3.28199       2.50368       1.84518       1.33211      0.948778
  26   5 1694.0317    0.2875  0.2701  9.9511 -0.0078       8.80093  0.0175   0.0106   0.0312    0.0360   0.0000       4.56069   440.2875      0.997599       19.0216      0.288544      -3.04618      -1.01363       1.25362     -0.769842    -0.0122841     0.0394164     -0.233310   -0.00227745     -0.282929     -0.361882      0.302947      0.204945     0.0496884    -0.0502571       1.00355       1.19866       1.15282       1.43500       1.69128       1.50131       1.38326       1.14637       1.11538       1.16244      0.854204      0.678609      0.505651      0.439435      0.347790      0.265685      0.188536      0.123301
  26   6 1869.0755    0.4481  0.4508  9.8269 -0.0032       11.9384  0.0195   0.0121   0.0367    0.0524   0.0000       1.94846   441.0100      -2.14376       19.3690       2.62762      -5.40686      -1.90782     -0.756162     -0.698584     -0.949992      0.122692      0.211788      -1.17439     -0.522208      0.776492     -0.141344     -0.257861     -0.136714    -0.0617193       1.05467       1.44969       1.53794       1.70699       1.59950       1.50176       1.34899       1.30196       1.17708       1.05600      0.890748      0.802165      0.603787      0.477034      0.344592      0.261225      0.199453      0.140602
  26   7 2039.8238    0.6792  0.7249  9.9120 -0.0009       8.14201  0.0233   0.0147   0.0474    0.0801   0.0000       1.08372   440.9490       1.77268       15.9102      -1.95233      -4.47913       2.03178      0.907668       1.61450      0.534772      0.756406      0.651087    -0.0786542      0.479368     -0.149033      0.503568     -0.114171     -0.267533     -0.154101       1.15100       1.51657       1.61679       1.68217       1.72970       1.63480       1.58548       1.39587       1.26148       1.13080      0.973913      0.791995      0.649905      0.519613      0.390020      0.301248      0.217193      0.154492
  26   8 2206.1448    1.0150  0.8698  9.8651 -0.0036       4.75612  0.0259   0.0189   0.0467    0.1340   0.0000      0.731251   439.8489      0.780812       19.6306      0.860435      -5.66187       1.65849       3.16510      -1.09040      0.965141      0.103177     -0.576844      0.233676     -0.673119      0.794853     -0.315572     -0.568569      0.274512     0.0648047       1.20086       1.52043       1.68273       1.76508       1.82357       1.74247       1.66430       1.53541       1.32253       1.20621       1.02307      0.831995      0.627292      0.507031      0.401703      0.320774      0.247185      0.181030
  26   9 2366.1935    1.3336  1.0318 10.5249 -0.0013       4.57699  0.0290   0.0242   0.0558    0.1468   0.0000      0.713310   441.4344      -1.96361       18.4339      -2.78700     -0.521581      0.429947      -1.27309     -0.504108    -0.0407248      -1.38697     -0.103012     -0.908998       1.30261      0.397622     0.0562962     0.0623299      0.380337      0.155632       1.37360       1.78504       1.95925       2.10072       2.02973       1.99855       1.82263       1.71464       1.50125       1.34007       1.14656      0.968374      0.759802      0.574057      0.471203      0.350077      0.260317      0.184445
  26  10 2521.2811    1.8929  1.1076 10.9496 -0.0027       2.75704  0.0305   0.0327   0.0555    0.1759   0.0000      0.646303   440.4923       2.73768       13.3291       1.22929     -0.707529       2.19618       3.38021      0.532027      -3.25503      0.202393     -0.731353      -1.14966      0.318043      0.574142      0.220473     -0.213662     -0.138488     -0.335776       1.31801       1.78940       1.92678       2.08980       2.08423       2.01391       1.89151       1.75585       1.51766       1.29865       1.09020      0.906140      0.736439      0.570907      0.439964      0.341555      0.246179      0.181528
  26  11 2674.4115    2.5468  0.9491 11.1641 -0.0044       1.70031  0.0253   0.0460   0.0494    0.2519   0.0000      0.577046   439.1595      0.902596       18.9514       1.06047      -2.25985       1.15115       1.51782     -0.283580       1.41330     0.0816488      0.806256      -2.33039    0.00838628     -0.886853     -0.550450    -0.0982420     -0.223324     -0.122888       1.22410       1.56551       1.73461       1.82189       1.95268       1.83443       1.70186       1.53466       1.35991       1.16477      0.989059      0.806613      0.638511      0.520026      0.394600      0.304646      0.220663      0.162892
  26  12 2826.6120    3.2293  0.9233 11.9066 -0.0008      0.963251  0.0254   0.0586   0.0463    0.1872   0.0000      0.601202   439.4172       2.40110       14.6875       2.15870      -2.10452       2.93938       1.25496     0.0961657       1.62773      -1.21030     0.0321054     -0.503862      -1.21290      -1.15554     -0.255937      0.331226     -0.198349    -0.0397804       1.20493       1.61169       1.74744       1.84696       1.78914       1.78588       1.65441       1.53525       1.35533       1.19873      0.993704      0.825362      0.674130      0.534200      0.409818      0.311154      0.220940      0.164086
  26  13 2977.4638    3.8741  1.0088 11.9522 -0.0006      0.567417  0.0261   0.0675   0.0500    0.2521   0.0000      0.485782   438.9008       5.92439       14.0419       4.11427      -1.18330      -2.76947      -3.69545       1.51680       1.76252      -1.32379      0.297932      -1.24581    -0.0705460     -0.312017     -0.181940      0.169867     -0.233014     0.0833779       1.22848       1.58745       1.73195       1.86740       1.81033       1.79746       1.68929       1.57672       1.33436       1.19362       1.00388      0.830873      0.689523      0.550254      0.413943      0.310900      0.227317      0.167666
  26  14 3127.0144    4.0162  1.0427 12.6936 -0.0032       1.50535  0.0288   0.0711   0.0535    0.1753   0.0000      0.571837   440.8091       7.58894       16.5765       3.79105      -3.60959      0.273234      0.568407     0.0204176      -1.27967     -0.749336      0.132056      0.453827    -0.0349386     0.0946943     -0.986132      0.529193    -0.0637398      0.284475       1.41681       1.97686       2.14873       2.26811       2.25558       2.26752       2.12420       1.90083       1.67211       1.39181       1.09804      0.916212      0.722907      0.576313      0.455358      0.331903      0.255145      0.189273
  26  15 3275.4459    3.8283  1.5224 11.8061 -0.0001      0.360195  0.0368   0.0555   0.0647    0.2325   0.0000      0.392855   440.3744       4.82705       13.3651       1.70002     -0.439361      -3.73766      -3.37802      0.639850      -1.84350      -1.17640      -1.06415     -0.754706     -0.720658      -1.54863      0.620182      0.364792      0.238814     -0.368166       1.73144       2.28764       2.50306       2.66096       2.54943       2.35603       2.27733       2.10329       1.90065       1.68392       1.45034       1.22492      0.973908      0.767792      0.581079      0.431447      0.304626      0.222662
  26  16 3423.4993    3.2350  2.2490 11.9261 -0.0001       1.08638  0.0455   0.0394   0.0826    0.0972   0.0000      0.232048   439.0407       11.1618       17.2112      0.919037       4.38763     0.0468149      0.325305      -3.82798      -1.29971       1.91319      0.341220      -1.08416      -1.46163     -0.803708     -0.432105      0.244485     -0.260221    -0.0387032       1.92947       2.48814       2.81741       2.92598       2.89965       2.82264       2.56459       2.46502       2.18072       1.92842       1.69655       1.33126       1.10701      0.856330      0.668323      0.512482      0.385862      0.274090
  26  17 3571.2002    2.6405  3.5061 11.3706 -0.0007      0.766569  0.0589   0.0263   0.1059    0.0693   0.0000      0.147836   441.0263       8.53249       14.7563       3.64580       3.80472      -1.00934     -0.714933     -0.426501      -5.76290      -1.58584      0.484807       1.46825      -1.08906     -0.976852       1.77086      0.543721     -0.894285     -0.218973       2.55202       3.29229       3.56509       3.87781       3.80970       3.59074       3.32445       3.16797       2.89319       2.47711       2.17520       1.81521       1.49548       1.15613      0.901106      0.671032      0.494954      0.346676
  26  18 3718.6287    2.2099  5.1881 10.9446 -0.0002      0.447103  0.0761   0.0184   0.1343    0.0538   0.0000     0.0914113   437.8225       3.73621       14.0787     0.0681253      -1.82524      -5.87892       2.30099      0.517979       2.80869     -0.120616     -0.797491      0.190175    -0.0668271     -0.403436     -0.532447       1.24901     -0.153583      0.588532       3.16992       4.19319       4.52066       4.76125       4.73233       4.58768       4.38752       4.01831       3.72205       3.18257       2.68557       2.21116       1.81490       1.44710       1.12474      0.851180      0.624411      0.456288
  26  19 3865.8741    1.8172  7.6612 10.6313  0.0002      0.440457  0.1005   0.0138   0.1888    0.0481   0.0000     0.0653311   438.5991       15.9290       18.7756       14.5314       11.1281       8.33872      -6.35726      -2.39722       2.18510      -2.65751      -2.53463     -0.384732      -1.04133       1.63009       1.47381     -0.427639     -0.370482     -0.516212       4.12266       5.42415       5.91493       6.18490       6.35305       6.12865       5.84589       5.15181       4.77265       4.05640       3.56118       2.91633       2.33319       1.87644       1.43742       1.08896      0.802005      0.584067
  26  20 4012.5718    1.5304  9.9432 10.3762 -0.0010      0.292399  0.1334   0.0109   0.2383    0.0456   0.0000     0.0611207   438.8976       3.72181       21.6337      -4.02623       1.59268      -9.04100      -7.64854      -4.74091      -1.06992      -1.69032       5.35951       6.99510      -3.64307     -0.389737     -0.836390     -0.395734     -0.893263     -0.432612       5.04485       6.66049       7.36173       7.79485       7.84644       7.57658       7.25638       6.49262       5.80556       5.08086       4.36997       3.61353       2.89807       2.28876       1.78219       1.35034      0.984522      0.716582
  26  21 4159.1727    1.2929 12.4699 10.2750 -0.0011      0.227024  0.1803   0.0086   0.3010    0.0397   0.0000     0.0662801   439.1246       19.8835       28.5400       6.38734       1.62737       9.72518      -3.41323      -5.49908      -4.68208      -4.60358      -3.69355       1.54226      -4.49140       1.35988       2.36560      -1.21266      -2.20209     -0.823006       6.30861       8.20452       9.12499       9.64229       9.70385       9.48102       8.83495       8.12344       7.24840       6.28504       5.42690       4.50034       3.59360       2.85534       2.22280       1.68922       1.24225      0.883880
  27   5 1713.6335    0.3100  0.2589  9.9941 -0.0134       20.5440  0.0146   0.0127   0.0327    0.0359   0.0000       4.33421   439.9690     -0.380124       20.1128      -1.03206      -2.68539      0.428168      0.200668       1.00082       1.07066     -0.453566      0.846952      0.706747     -0.463237     0.0951786    -0.0448129    -0.0510658     0.0917834      0.105418      0.904652       1.26015       1.41180       1.30612       1.22486       1.06511      0.978690       1.09175       1.05162      0.918387      0.893100      0.787483      0.556602      0.408093      0.305159      0.232006      0.175653      0.119996
  27   6 1889.8076    0.4739  0.4438  9.9658 -0.0045       12.8051  0.0193   0.0130   0.0358    0.0518   0.0000       1.91712   440.7819     0.0810074       16.8972      -1.31829      -2.15812       2.18485     -0.947912      -1.59571     0.0918092      -1.07320      0.405318     -0.103592     -0.981364     0.0705548    -0.0420809      0.194144      0.269093     -0.191755       1.08138       1.35921       1.35525       1.43587       1.52729       1.51046       1.44369       1.38001       1.23896       1.00227      0.814749      0.662276      0.537241      0.449304      0.359709      0.292436      0.225212      0.161942
  27   7 2062.1430    0.7204  0.6660  9.9051  0.0007       6.77594  0.0213   0.0153   0.0425    0.0805   0.0000      0.999697   439.7543      -1.12768       18.5807    -0.0866066      -3.04992       1.24686      0.659359       1.89453      0.233384     -0.235463      0.747795     -0.631105     -0.352823    -0.0727044      0.261507     -0.369643     -0.279080     0.0625009       1.10736       1.41240       1.59328       1.65184       1.66645       1.60084       1.58191       1.43690       1.20289       1.09404      0.906820      0.767735      0.649305      0.506876      0.388224      0.301822      0.213475      0.156991
  27   8 2229.8156    1.0698  0.8752 10.0659  0.0015       4.55356  0.0261   0.0198   0.0457    0.1324   0.0000      0.725477   442.1105     -0.671947       17.6853      0.678683      -4.89900     -0.414565      -1.73526       1.29387       3.16816      0.309376     -0.127939     -0.142792     -0.224011    -0.0492808      0.484764      0.128985     -0.386919    -0.0252038       1.21440       1.58906       1.77382       1.86075       1.83307       1.72318       1.69544       1.53273       1.37275       1.23397       1.05171      0.919845      0.746624      0.600129      0.470292      0.349593      0.254302      0.179529
  27   9 2391.0958    1.4840  1.1727 10.4337 -0.0015       3.66582  0.0314   0.0247   0.0597    0.1841   0.0000      0.646437   439.6224      0.518055       18.5850       1.82640       1.55488     -0.108428      0.484889      -1.39125     -0.219873      -2.05280      0.540360      0.627924      0.525417     -0.499358      0.614674      0.374938     -0.228216     -0.255472       1.31800       1.70009       1.92060       2.07031       2.06587       1.98185       1.86451       1.75738       1.53475       1.34599       1.12739      0.953265      0.773850      0.632038      0.462164      0.375251      0.282591      0.199986
  27  10 2547.6498    2.0346  1.1682 11.1665 -0.0024       3.02533  0.0319   0.0338   0.0558    0.1704   0.0000      0.577719   440.0090       1.80572       18.6392       2.81195      0.201720      -1.17047      -3.24268       1.19762       3.10663      0.360928      0.596625      -1.01358     -0.199987     -0.497559     -0.528655   -0.00486629     0.0623903     -0.148904       1.36518       1.81600       1.89205       1.96939       1.97909       1.92559       1.93190       1.75027       1.57982       1.37042       1.18610      0.994363      0.807906      0.652648      0.502498      0.389994      0.304980      0.218758
  27  11 2702.2160    2.5704  1.0102 11.5779 -0.0016       3.22098  0.0276   0.0450   0.0502    0.1789   0.0000      0.615483   442.7362      0.964820       14.5441       1.32623      -3.28408       1.36746      0.605724     -0.168110     -0.599209      -3.87168      0.690216     -0.795191     -0.399061     -0.760900      0.341659      0.221460    -0.0117579    0.00277346       1.19907       1.64714       1.70569       1.92054       1.85142       1.92620       1.72214       1.56020       1.37750       1.23438       1.03263      0.897934      0.719214      0.587000      0.437614      0.330956      0.245567      0.178644
  27  12 2855.4338    3.3299  1.0344 10.9043 -0.0015       1.25058  0.0275   0.0561   0.0488    0.4940   0.0000      0.517199   438.8791       3.96162       16.5889     0.0343163      0.208949      -2.99168      -1.79970      0.797942      -1.67899      -2.14428       1.05524      0.510202     -0.150282     -0.382851      0.498252     -0.603077     -0.112141    -0.0349566       1.35584       1.84307       2.05546       2.26039       2.20545       2.15975       2.01084       1.84706       1.59713       1.32949       1.10724      0.897865      0.740247      0.581470      0.453060      0.342341      0.248774      0.174681
  27  13 3007.1236    4.0067  1.0648 12.1364 -0.0017       1.48013  0.0280   0.0672   0.0507    0.2322   0.0000      0.508110   439.9015       3.13044       16.1546       2.98552      -1.99668      0.931916      0.509489     0.0346936     -0.847957     -0.286360      0.234188      -1.23062      0.960028     0.0674472     -0.208201     0.0486008      0.627987     -0.132891       1.30279       1.64358       1.77034       1.87533       1.89847       1.88039       1.76730       1.64703       1.52069       1.21676       1.07818      0.866815      0.727393      0.577643      0.442124      0.349038      0.272420      0.194538
  27  14 3157.3439    4.0835  1.2983 12.1868 -0.0008       1.46773  0.0320   0.0627   0.0584    0.2023   0.0000      0.460987   441.0915       7.21911       12.8062     -0.786204      -3.35301      0.524302    -0.0750779      -2.10318       1.83036     -0.440805     -0.633526     -0.292694      -1.32803     -0.129628      -1.18389      0.344141     -0.408904     -0.361812       1.41281       1.80983       1.92421       1.95603       2.04353       2.02982       1.93684       1.77922       1.58909       1.35491       1.16578      0.973458      0.816160      0.656367      0.514668      0.390766      0.284215      0.211615
  27  15 3306.6419    3.7052  1.6988 12.1661 -0.0112       1.23336  0.0378   0.0493   0.0673    0.1267   0.0000      0.353740   439.5916       5.15844       14.3612       1.69414      -1.64360      0.432446     -0.998637      -2.00584      -1.53297     -0.612673      -1.25827      0.839908     -0.969874      -1.09929      0.237156     -0.431044     -0.240527     0.0984154       1.56280       2.02300       2.15218       2.38233       2.36684       2.28839       2.13683       1.99014       1.83071       1.54488       1.38875       1.13765      0.942985      0.757317      0.580017      0.450124      0.329293      0.242560
  27  16 3455.3101    3.1232  2.5361 11.7576 -0.0017      0.597030  0.0488   0.0357   0.0834    0.0982   0.0000      0.216642   438.9868       4.85394       10.4403       2.22239     -0.813304      -4.93194       1.06008      -2.60566      -1.07822      -5.68089     -0.869921     0.0989357      -2.19610      -1.85987      0.331476     -0.179828      0.146634     0.0250458       2.06491       2.71872       2.99502       3.14934       3.23658       3.01867       2.98136       2.66727       2.38188       2.11792       1.75301       1.49199       1.21463      0.975243      0.769010      0.571740      0.429972      0.309822
  27  17 3603.5859    2.5826  3.7482 11.3204 -0.0006      0.337447  0.0601   0.0246   0.1075    0.0672   0.0000      0.126376   441.8514       6.47964       18.9105       5.18762      -2.84787       2.41688     -0.232957      -2.91760      0.631707      0.574344      0.119042     -0.906492      0.818117     -0.736250      0.275631     0.0550848     -0.181665     -0.801393       2.45624       3.16496       3.50555       3.64913       3.75978       3.65297       3.43901       3.19634       2.89955       2.52017       2.13654       1.76036       1.48224       1.18966      0.930868      0.720128      0.521683      0.387046
  27  18 3751.7536    2.1449  5.6979 10.7564  0.0007      0.371792  0.0778   0.0166   0.1401    0.0544   0.0000     0.0774424   441.3610       5.74477       11.8843       4.02706      -4.19922       3.99210       1.99140       5.26289     -0.310165     -0.197866       3.39283      -1.76035      -2.22010      -1.10895      0.970210      0.563177      0.143815     -0.151940       3.12875       4.09754       4.53426       4.73658       4.85649       4.74104       4.41944       4.05321       3.69706       3.24760       2.80723       2.30237       1.90757       1.53672       1.20684      0.913135      0.672801      0.490600
  27  19 3899.4739    1.7614  8.0406 10.6090 -0.0002      0.343631  0.1055   0.0129   0.1896    0.0454   0.0000     0.0621323   439.7366       11.6682       6.66526     -0.452633       1.26703      -1.75763       4.31187      0.870711      -4.38793      -5.78593       2.74427       3.22445      -1.78907     -0.823232       2.39771      0.409706       1.31895     -0.855090       4.00710       5.31175       5.87997       6.28501       6.24238       6.12583       5.81314       5.34740       4.89891       4.19164       3.60750       3.02007       2.44592       1.97632       1.55645       1.18842      0.884137      0.653209
  27  20 4047.0597    1.4715 11.1480 10.3796 -0.0007      0.296628  0.1502   0.0099   0.2600    0.0430   0.0000     0.0596122   436.3605       2.15325       8.29567      0.595487      -3.22576       4.91367       3.25642      -6.65479      -5.49472      -3.15635      -1.76041      -2.81886       1.21127      -1.17355     -0.718570       2.02904      0.868052      0.388285       5.32488       6.90679       7.72304       7.98200       8.26674       8.00295       7.54156       6.94663       6.22065       5.56599       4.77693       3.98201       3.28325       2.61135       2.07314       1.55382       1.15924      0.862489
  27  21 4194.1637    1.2482 13.8281 10.3013  0.0003      0.230422  0.2023   0.0077   0.3322    0.0367   0.0000     0.0667465   429.2865       9.74590       29.2023       18.3773       16.3514      -7.45255      -3.17567       3.73911       4.00746      -3.79433       7.05305      -5.12306       1.11142       2.91825      -1.18285     -0.928609      0.505433      -1.79738       6.56481       8.61333       9.61269       10.1426       10.2519       9.97796       9.34579       8.71764       7.82129       6.89142       5.88294       4.91789       3.99317       3.24515       2.48369       1.95032       1.44091       1.05505
  28   5 1732.7684    0.3424  0.2711  9.9021 -0.0036       13.6354  0.0153   0.0114   0.0261    0.0389   0.0000       3.51629   440.6937      -1.09893       19.6921      0.790824      -2.11689      -2.53339       1.03358      0.878593     -0.404431      0.439601      0.342648      0.529784     0.0605074    0.00164525      0.454881      0.153541     -0.126539     -0.116533      0.845012      0.917143       1.10746       1.19764       1.12680       1.16354       1.16793      0.919984      0.831234      0.887722      0.816628      0.716726      0.613498      0.490664      0.401285      0.298132      0.204776      0.133181
  28   6 1910.2405    0.5131  0.4506  9.9696 -0.0030       13.9206  0.0184   0.0135   0.0349    0.0511   0.0000       1.79856   439.7515       1.41741       17.6663     -0.601970      -4.99221     -0.688186     -0.106688      0.713090      0.200156      0.822834       1.19602     0.0924432  -0.000406258      0.191644      0.315387      0.250744     -0.102859     -0.191012      0.973142       1.28042       1.35403       1.55951       1.49341       1.47170       1.27663       1.28919       1.18194      0.984678      0.793363      0.674034      0.528303      0.428687      0.340002      0.254943      0.228338      0.159335
  28   7 2083.9714    0.7663  0.6773  9.8947 -0.0030       6.74773  0.0214   0.0158   0.0398    0.0875   0.0000      0.929119   437.7310      -2.59464       21.4876       1.45556      -3.04671      0.762499      0.145683      -1.38159       1.19103      0.656011     -0.665685     -0.420537      0.235042      0.336046     0.0440895    -0.0674483      0.405181     -0.167739       1.01435       1.32763       1.47922       1.56329       1.61866       1.49648       1.44687       1.37383       1.25741       1.04100      0.909629      0.834454      0.599044      0.518330      0.389735      0.317973      0.242207      0.175047
  28   8 2252.9290    1.1111  0.9264 10.2473 -0.0026       5.73091  0.0258   0.0200   0.0486    0.1221   0.0000      0.735519   439.7422       1.90348       18.7443       2.23772      -2.55055      -2.45145       2.29143      0.679652       1.67103      -2.07235      0.609819     -0.808986      0.387577     -0.186564      0.505547      0.251190     -0.204302    -0.0491468       1.13107       1.49019       1.65598       1.81624       1.81739       1.76648       1.72345       1.54139       1.37279       1.18579       1.02755      0.833619      0.714673      0.545295      0.431247      0.336827      0.255548      0.193713
  28   9 2415.4487    1.5573  1.1398 10.4005 -0.0010       4.22042  0.0301   0.0255   0.0551    0.1944   0.0000      0.659136   439.1678       1.22911       17.4872      0.249485      -3.24078      -1.49409      -1.28850      0.720919      0.107909     -0.247588       1.84495      0.364625      0.437125     -0.694097      0.240514      0.113327    -0.0551873     -0.190849       1.25591       1.64366       1.73130       1.80088       1.88365       1.91267       1.76759       1.62234       1.41855       1.28636       1.12917      0.942766      0.799359      0.595384      0.498789      0.374644      0.286975      0.214121
  28  10 2573.3980    2.1538  1.0950 11.2069 -0.0032       1.41928  0.0300   0.0355   0.0534    0.1715   0.0000      0.596988   439.0420       1.36734       16.6446     -0.397231      -2.54525      -1.59474      0.589841      -1.09511       4.04557     -0.510204     -0.283052     0.0945609       1.30343      0.493706      0.224528    -0.0710480     -0.156238      0.349918       1.46557       2.04942       2.29678       2.46472       2.47133       2.37704       2.25515       1.98839       1.76984       1.49630       1.24749       1.04989      0.848710      0.672964      0.512293      0.391318      0.296082      0.211756
  28  11 2729.3825    2.8022  1.0848 11.1891 -0.0037       1.76730  0.0268   0.0454   0.0509    0.2732   0.0000      0.539400   438.9507       3.47757       15.1760       2.37965      -5.74269      0.968351      0.438593     -0.821436      -1.08683      0.308788       1.96739    -0.0549916      0.852835     0.0733865     -0.283248     -0.206501      0.345448     -0.362773       1.15049       1.47574       1.55547       1.65448       1.70659       1.75900       1.57032       1.49225       1.35426       1.17200       1.05096      0.863942      0.698337      0.577858      0.457642      0.362634      0.268330      0.199549
  28  12 2883.7271    3.5753  1.0230 11.5197 -0.0014      0.557951  0.0265   0.0590   0.0479    0.3269   0.0000      0.558511   437.6015       2.49637       12.9388     -0.953464      -1.69555      -2.21564      -3.41471      -1.25753      -1.80883      -2.20958     -0.852149      0.447464     -0.143113      0.285858     -0.288771    -0.0462469    -0.0467620     0.0204679       1.12027       1.41730       1.54360       1.70914       1.74545       1.65675       1.61051       1.43285       1.34176       1.18188      0.976828      0.860789      0.695278      0.557452      0.438436      0.348022      0.265141      0.188086
  28  13 3036.2782    4.0888  1.0060 12.4346 -0.0048      0.638837  0.0266   0.0688   0.0481    0.2028   0.0000      0.527050   436.9488       2.65261       14.4415       2.44781      -1.97127     -0.750829       1.66705      -1.79480     -0.287181     -0.813317     -0.375952     0.0201936     -0.424004      0.131785      0.920360      -1.00110      0.133511     -0.492872       1.19451       1.61210       1.80710       1.93026       1.98253       1.94089       1.82296       1.61247       1.46033       1.22321       1.09861      0.869206      0.711552      0.559872      0.438953      0.350926      0.261975      0.196310
  28  14 3187.2388    4.1103  1.4039 11.8352  0.0003      0.414681  0.0327   0.0581   0.0578    0.2360   0.0000      0.380623   435.5278       5.27166       12.5880       1.79321      0.996871       1.62383      -2.22810      0.382333      0.955053      -1.62416      -1.44914      -1.30818     0.0720187      0.381108    -0.0541909     -0.225964     0.0947073    -0.0324224       1.30823       1.65182       1.86179       1.98444       1.95731       1.96011       1.86122       1.72812       1.55052       1.38008       1.21067      0.980495      0.799091      0.649181      0.526856      0.407623      0.314552      0.228024
  28  15 3337.4336    3.5122  1.8746 12.2475 -0.0018       1.13394  0.0405   0.0452   0.0699    0.1082   0.0000      0.287887   440.0942       10.4432       12.2630       3.24671     -0.590347     -0.613774      -1.36724     -0.519012       1.37167      -3.13141     -0.820551       2.55262     0.0800701      -1.07756      -1.12140     -0.403439     -0.466083     -0.315591       1.62418       2.06443       2.23442       2.41116       2.42015       2.43197       2.30283       2.15538       1.89428       1.68867       1.43578       1.21257       1.01526      0.803808      0.635898      0.501830      0.380983      0.284847
  28  16 3486.9043    2.9385  2.7426 11.8073 -0.0002      0.722491  0.0500   0.0322   0.0897    0.0817   0.0000      0.197833   440.7662       2.95090       15.4655       1.46209      -6.71821      -4.92799     -0.554342     -0.514456      -2.53355      -1.91576     0.0312326       1.53138     -0.121556     -0.606752      -1.12722     0.0627167    -0.0756348     -0.272765       1.97994       2.62204       2.86209       3.13513       3.04060       2.98843       2.85929       2.66161       2.39154       2.06329       1.81420       1.56453       1.27071       1.01686      0.795034      0.624775      0.468740      0.345549
  28  17 3635.9264    2.4370  4.3313 11.1327 -0.0009      0.617906  0.0648   0.0213   0.1159    0.0644   0.0000      0.105849   438.3030       6.82037       11.7429      -1.31273      -3.98741      -4.39516     -0.872260      -4.75902       4.86240      -1.86577       3.12993     -0.124126       1.99591      -2.09416     -0.926661      0.415557     -0.752208     0.0928312       2.52406       3.37311       3.67443       3.95215       3.99786       3.90210       3.69155       3.41307       3.09184       2.69713       2.34174       1.99314       1.62265       1.32738       1.04810      0.803790      0.597590      0.442369
  28  18 3784.6832    2.0353  6.2968 10.8302 -0.0002      0.418427  0.0839   0.0153   0.1520    0.0475   0.0000     0.0752773   441.5172       9.32476       14.9676       8.93810      -11.9093      -1.00941     -0.770084      -3.07722       1.79509      -2.12494       2.40347      0.370748      -1.26390      -1.06737     -0.744212      0.969514     -0.529035      0.875227       3.23051       4.29692       4.61103       5.04812       4.98276       4.94618       4.73816       4.33869       3.98235       3.44718       2.99455       2.53090       2.07111       1.68892       1.34415       1.02637      0.772689      0.578887
  28  19 3932.8209    1.7150  8.3358 10.5988  0.0002      0.210435  0.1069   0.0121   0.1958    0.0442   0.0000     0.0624322   439.4434       7.44939       3.71297       1.04001      -7.41243      -4.40946     -0.817953      -3.87327       1.50625     -0.445648     -0.801879      -3.15954       3.57172     -0.217235      -1.38240     -0.550610      -1.02715   -0.00645696       3.93359       5.09889       5.72466       6.12152       6.23278       6.06127       5.64718       5.25905       4.80435       4.23028       3.66887       3.06012       2.56017       2.05470       1.63701       1.25686      0.943648      0.693524
  28  20 4080.7986    1.4280 11.0686 10.4107 -0.0000      0.248627  0.1498   0.0094   0.2562    0.0408   0.0000     0.0600364   438.2360       12.8605       12.3430       6.28624      -5.40873     -0.487927       6.15407       3.96524      -1.31561       2.57119      0.281581       2.77094       3.20799      -4.88544      -1.12595      0.851961       1.54281      -1.03520       4.99808       6.64697       7.38581       7.75588       7.91118       7.84941       7.39070       6.89302       6.13306       5.47985       4.68163       3.97735       3.31561       2.64066       2.10311       1.62324       1.20419      0.910420
  28  21 4228.5983    1.1705 13.9983 10.3552 -0.0011      0.234716  0.2162   0.0073   0.3389    0.0341   0.0000     0.0721663   447.4346       10.0454       14.8462       11.7369      -1.17708       5.13093      -2.30677       2.19726       1.82442     -0.849743       6.13967      -2.81267      -1.70675      -4.98750      -4.55739       3.44693       1.05526     -0.237515       6.48959       8.72645       9.48926       9.97729       10.2005       10.0331       9.59184       8.88464       8.06410       7.17454       6.11853       5.20900       4.23218       3.47079       2.74776       2.12671       1.60526       1.19988
  29   5 1751.5988    0.3581  0.3568  9.9187 -0.0089       18.9262  0.0161   0.0111   0.0330    0.0406   0.0000       3.17150   439.0304       1.04632       22.8613     -0.329047      -4.74981       1.36256      0.155845      0.998661      -1.89705     -0.387169      0.443856      0.577649      0.822474     -0.458797      0.388360     0.0995441     -0.188445  -0.000365229      0.787436       1.04370       1.09370       1.13121       1.13565       1.17180       1.15780       1.10568      0.998894      0.831804      0.755215      0.576207      0.524493      0.389338      0.342354      0.255672      0.209528      0.164580
  29   6 1930.2541    0.5444  0.5103  9.9530 -0.0006       9.24891  0.0196   0.0129   0.0349    0.0582   0.0000       1.41321   440.0405      0.952963       18.7980      0.864926      -3.24199     -0.210575      -2.46779      -1.50814      -2.29728    0.00368485      0.638219     -0.214030  -0.000705762     -0.358437     0.0677196     0.0554342      0.181604      0.211218      0.900808       1.23335       1.31313       1.45204       1.44585       1.50423       1.38443       1.25874       1.03865      0.978630      0.869321      0.755716      0.621205      0.529278      0.374017      0.320175      0.218907      0.171047
  29   7 2105.4494    0.8102  0.7865  9.9423 -0.0032       7.67238  0.0239   0.0156   0.0433    0.0957   0.0000      0.892633   440.9671      0.546891       17.6698      0.513383      -4.08709    -0.0513106      -2.55987     -0.229472     -0.745873       1.11209       1.85331     -0.242047     0.0450040     0.0300987      0.706967    0.00220744    -0.0354909     -0.179329       1.00139       1.35195       1.48348       1.54655       1.57050       1.45671       1.46167       1.35520       1.19355       1.09456       1.02851      0.872725      0.703072      0.583556      0.436808      0.354900      0.277718      0.210279
  29   8 2275.4074    1.1705  1.0025  9.9838 -0.0046       4.17098  0.0278   0.0196   0.0485    0.1664   0.0000      0.655747   440.4497     -0.595935       21.8512      0.166794      -3.56930     -0.435258     -0.112459       1.13606      -2.15044      -1.34563     -0.435510    -0.0381437      0.447772      0.145205      0.282862      0.780998    -0.0281252     -0.493124       1.08749       1.46369       1.62718       1.77705       1.68451       1.73399       1.64771       1.47606       1.40879       1.20282       1.11734      0.860134      0.761555      0.595466      0.479280      0.371728      0.290681      0.224183
  29   9 2439.1618    1.5901  1.2058 10.5853 -0.0027       3.70306  0.0304   0.0255   0.0589    0.1825   0.0000      0.633905   440.9641       1.30773       18.9060       1.13570     -0.528876     -0.460584     -0.326635      -1.40869      -2.00562       2.07533      0.391987     -0.334170      0.746537    -0.0683592    -0.0473871      0.531200    -0.0490752      0.121743       1.19255       1.57934       1.81058       1.88790       1.91772       1.86754       1.76107       1.59261       1.46114       1.35031       1.12346      0.969647      0.804658      0.663182      0.517816      0.407745      0.302127      0.226138
  29  10 2598.7745    2.1799  1.2285 11.0136 -0.0004       2.29418  0.0300   0.0335   0.0549    0.1834   0.0000      0.535553   437.8829     -0.637842       14.3205      -1.47076      -1.37179       3.99166     -0.489976      0.668364       2.98806     -0.708362    -0.0673835      0.756224     -0.206810    -0.0997676      0.598153      0.572719     0.0323930     0.0449923       1.18645       1.53345       1.69740       1.81095       1.77730       1.77752       1.62757       1.59500       1.45411       1.26669       1.12158      0.963323      0.803097      0.642427      0.510740      0.409836      0.311461      0.228334
  29  11 2756.2388    2.8893  1.0410 11.6494 -0.0018       1.80754  0.0261   0.0473   0.0492    0.1977   0.0000      0.524440   439.3832       4.43955       14.7715       2.75245      -3.26824      -3.82777      0.940870      -2.00096      0.424456     -0.372722      -1.43830     -0.234312       1.35325      0.333627    -0.0384976     -0.250847     -0.338186     -0.109658       1.07177       1.38614       1.55251       1.60941       1.62767       1.58480       1.49695       1.46698       1.28509       1.16646       1.01450      0.891989      0.733189      0.606660      0.477099      0.368595      0.283236      0.213186
  29  12 2911.7047    3.6171  1.1288 10.9846 -0.0028       2.33724  0.0268   0.0568   0.0512    0.5669   0.0000      0.591860   438.4719       1.06823       16.1533    0.00525897      -1.42471     -0.152381      0.465436       1.55839     -0.500610      -1.55369    -0.0505615     -0.677456     -0.852725      0.299179      0.254098     -0.275191     -0.453591     0.0532147       1.11948       1.45443       1.62153       1.74458       1.81835       1.71902       1.65085       1.49741       1.36353       1.18554       1.05921      0.894196      0.708615      0.590958      0.456324      0.377401      0.277993      0.209554
  29  13 3065.0447    4.0846  1.1370 11.1044 -0.0011    -0.0982203  0.0285   0.0630   0.0490    0.6869   0.0000      0.535047   440.5792       4.60750       18.7016     -0.780831      -1.14317      -1.44279      0.473000      -1.68150      -2.12498      -1.31495      -1.57857     -0.191961     -0.816454      0.161005     -0.221943      0.282274      0.102588     -0.172345       1.17721       1.56060       1.70248       1.79349       1.77041       1.79877       1.74030       1.66049       1.45680       1.27274       1.07026      0.897137      0.716542      0.608157      0.479722      0.381453      0.292834      0.228054
  29  14 3216.8100    3.9185  1.3820 12.1488 -0.0021      0.401276  0.0327   0.0565   0.0569    0.1980   0.0000      0.354944   440.0944       9.76872       15.2275       1.40360      -2.43523       3.95967       3.19817      -4.44344       1.36346     -0.858014       1.43278      0.407645      0.288900     -0.264518      0.572066    -0.0924478     -0.625176     -0.152469       1.34352       1.67933       1.89140       2.03652       2.10009       2.07152       1.88846       1.76126       1.65880       1.42508       1.23910       1.01077      0.850274      0.697529      0.544483      0.431031      0.339768      0.247706
  29  15 3367.8389    3.5474  1.8949 12.1969 -0.0013       1.38114  0.0388   0.0440   0.0703    0.0989   0.0000      0.277001   438.6481       5.58725       20.9215       4.59597      -2.49233      -3.04198      -1.29221      -3.82894     -0.698462      0.660578     -0.521032      -1.43248     -0.716657      -1.16886     -0.129397     -0.597643     -0.667990     -0.400137       1.52330       2.04337       2.20203       2.42032       2.37468       2.32194       2.32202       2.10852       1.89548       1.67727       1.45476       1.20823      0.996929      0.804267      0.634237      0.510694      0.393439      0.296339
  29  16 3518.0650    2.8655  3.1728 11.5092 -0.0014      0.651850  0.0528   0.0281   0.0926    0.0765   0.0000      0.156295   443.3623       6.66702       13.2047       5.78448     -0.565249      -2.14194      -3.24730      -4.58365       3.18293      -2.21391     -0.522668      -1.80947      -1.38872      -3.26268       1.53389     -0.194385      0.369875      0.112036       1.99750       2.60951       2.86244       3.03639       3.10456       3.09194       2.89573       2.74258       2.41876       2.17977       1.92780       1.58764       1.34989       1.07467      0.873127      0.690003      0.514884      0.392100
  29  17 3668.0225    2.3312  4.6979 10.9952 -0.0003      0.697459  0.0676   0.0194   0.1205    0.0616   0.0000     0.0979930   441.8374       5.40974       16.0345      -3.53867      -5.03293      0.146017      0.391092     -0.238856      -3.18226       1.62521       3.18104      -2.06374      -1.59727    -0.0143462     -0.361383     -0.258626    -0.0939391     0.0697759       2.48351       3.32327       3.70064       3.90602       4.06174       3.97293       3.74237       3.54559       3.11731       2.78623       2.38417       2.04825       1.68093       1.36272       1.09412      0.843101      0.651084      0.488276
  29  18 3817.0422    1.9506  6.7782 10.6447 -0.0003      0.309498  0.0875   0.0139   0.1566    0.0487   0.0000     0.0698756   444.7374      0.562251       12.9643      -4.38946      -8.25268      -2.26546       1.62393      -6.06070      0.327833     -0.306763      -4.44830     -0.809071     -0.932584      0.165216     -0.587003      0.185480       3.27006     -0.730491       3.20972       4.22757       4.66114       4.97193       5.04217       4.92932       4.73694       4.37030       4.05375       3.54287       3.12142       2.66584       2.16325       1.78602       1.41190       1.11158      0.861883      0.647718
  29  19 3966.0468    1.6111  9.2807 10.5378 -0.0005      0.303651  0.1213   0.0108   0.2118    0.0421   0.0000     0.0606181   437.1884       5.50971       15.4110      0.825361      -6.47986     -0.282977      -3.10134      -17.2486       6.79667       2.21583      -6.53752     -0.863774     -0.862065     -0.492456       1.09625      -1.52347      0.389692      -1.01993       4.23894       5.53495       6.08411       6.47676       6.68115       6.53684       6.21918       5.78621       5.25812       4.64809       4.04428       3.48488       2.86045       2.34523       1.86193       1.46550       1.10386      0.837595
  29  20 4114.9120    1.3447 12.2171 10.4454 -0.0000      0.349880  0.1725   0.0084   0.2869    0.0373   0.0000     0.0626690   444.8824      0.685941       11.6067       4.75300      -7.87856      -6.76509      -8.26462      -7.50090       5.47179    -0.0507740      0.970352      -4.33653      -4.38337      -6.29546     -0.106227       1.08916      -2.22457      0.864832       5.32097       7.03267       7.79526       8.36579       8.52503       8.25552       8.07253       7.34741       6.89166       6.02540       5.13772       4.41303       3.65217       2.98084       2.40337       1.87230       1.43243       1.07741
  29  21 4263.4644    1.1252 14.9346 10.3447  0.0003      0.386577  0.2249   0.0068   0.3503    0.0321   0.0000     0.0712394   441.3725       3.69547       23.2419       2.54398      -24.4214      -1.85730      -4.90830      -6.96648       2.24350       2.39726      -9.43259       3.23651       1.05647       1.17346      0.371927       1.70744     -0.894961     -0.415142       6.36897       8.50892       9.46795       9.86018       10.3204       9.87626       9.50728       8.93639       8.07782       7.29424       6.24613       5.28312       4.40067       3.60028       2.89020       2.24884       1.70772       1.31508
  30   4 1581.9023    0.2237  0.1900  9.9858  0.0010       11.2463  0.0174   0.0093   0.0256    0.0291   0.0000       9.35170   440.0661      -1.29041       20.5493     -0.353897      -2.91679      0.380013     0.0577891    -0.0970581      0.369243      0.324120     -0.251522     -0.885587     0.0639940     -0.473260    0.00272567     -0.281717    -0.0734087     0.0336529       1.01916       1.49797       1.53231       1.67889       1.60125       1.56398       1.63929       1.38183       1.36693       1.07305      0.945188      0.742170      0.572379      0.464691      0.328016      0.266664      0.199794      0.177345
  30   6 1950.0221    0.5845  0.5785  9.9147 -0.0026       8.54844  0.0188   0.0130   0.0381    0.0601   0.0000       1.25136   439.7772      0.378533       21.8694     -0.445246      -2.59761      -3.45217      -1.05611      0.491598     -0.142272     -0.730058     -0.155894     0.0532853      0.888576      0.239252      -1.39110     -0.340285      0.192689     -0.182591      0.836624       1.05854       1.23106       1.27314       1.31268       1.24962       1.18921       1.16254       1.03908      0.906798      0.842437      0.717804      0.571059      0.484132      0.405950      0.293560      0.237426      0.178820
  30   7 2126.4350    0.8559  0.7674 10.0671 -0.0028       6.10561  0.0231   0.0165   0.0427    0.0950   0.0000      0.836472   440.4193      0.480766       19.9369     -0.307788      -4.32856      -2.49454     -0.451200      -4.54937      0.116122      0.472745     -0.673771     -0.522580      0.359531     -0.183863     -0.534615     -0.626228    -0.0297190     -0.290756      0.999778       1.34671       1.42327       1.57744       1.57382       1.65641       1.48263       1.40112       1.21695       1.09729      0.953114      0.812025      0.691264      0.555991      0.449121      0.342266      0.271261      0.203739
  30   8 2297.4693    1.2466  1.0417 10.2784 -0.0016       4.30807  0.0279   0.0209   0.0511    0.1449   0.0000      0.661370   439.8972      0.917434       17.8773     -0.621789       1.55265       1.38046       1.52336     -0.755829       4.81403     0.0172563    -0.0624846      0.399486       1.48787     -0.314808      0.971210      0.131281      0.138008    -0.0762806       1.12072       1.42570       1.53510       1.75708       1.71751       1.60016       1.48738       1.49365       1.42115       1.22504       1.05849      0.956644      0.808896      0.638724      0.498059      0.404725      0.303226      0.233824
  30   9 2462.3652    1.7741  1.1352 10.4053 -0.0011       3.18702  0.0278   0.0278   0.0517    0.2260   0.0000      0.574778   439.8988      -1.05203       19.7919      -1.30838     -0.753998     -0.420397      -3.53911    -0.0475409      -1.06285      -1.41734      0.677831     -0.296542     -0.465368     -0.201050      0.440873     -0.368582     0.0538954    -0.0101165       1.07484       1.39254       1.52857       1.69021       1.72236       1.70679       1.64740       1.47718       1.35635       1.19935       1.05677      0.883730      0.734909      0.597645      0.484368      0.378145      0.298196      0.234253
  30  10 2623.5704    2.3295  1.2366 10.5845 -0.0019       1.83950  0.0291   0.0343   0.0538    0.2810   0.0000      0.500606   439.1387       2.29446       15.4308       3.03279      -3.81514       1.90913       2.69254      -1.19614       1.20892    -0.0931208      0.814855     -0.382066      -2.58700      0.498019     0.0519633     0.0764336     -0.656023    -0.0619164       1.16656       1.51899       1.69317       1.81588       1.81708       1.78495       1.70314       1.57135       1.45584       1.32073       1.13187      0.961041      0.810852      0.634358      0.520150      0.408376      0.326295      0.251738
  30  11 2782.5643    3.0790  1.0347 11.6915 -0.0012       1.62074  0.0247   0.0500   0.0496    0.2095   0.0000      0.549899   440.2841       5.26121       18.5572      0.697699      -2.40181      0.219347     -0.601523     -0.863575      0.853067     -0.519556     -0.311052     -0.510096      -1.00654      0.128535       1.24865      0.459001     -0.221510    -0.0637918       1.03576       1.27891       1.46378       1.56666       1.53890       1.53971       1.42685       1.35989       1.25703       1.12092      0.989673      0.860436      0.719888      0.586971      0.486005      0.368337      0.277427      0.219686
  30  12 2939.1267    3.6360  1.0942 12.1252  0.0004      0.571168  0.0276   0.0569   0.0497    0.1865   0.0000      0.568146   440.0251       2.19405       14.1632      0.842400      -4.70178       2.10236       1.18935      -1.67642      0.128706    -0.0823587      0.773227      0.348205      -1.20208     -0.101389      0.508344     -0.416951     -0.196145    -0.0318952       1.03629       1.36651       1.45546       1.63345       1.57204       1.67392       1.53356       1.36746       1.28422       1.16819       1.04522      0.864355      0.726603      0.603174      0.491570      0.393367      0.288795      0.217473
  30  13 3093.3956    4.2128  1.1210 11.7374 -0.0025      0.618675  0.0280   0.0663   0.0495    0.4054   0.0000      0.475630   440.9081       2.87622       13.5191      -1.24451       1.40409      -2.07875      -1.61631      -4.35881      -1.52342      -2.04708       2.51827      -1.23325     -0.171868     -0.212020    -0.0940331     -0.284132     -0.128670     0.0779807       1.17275       1.46657       1.60863       1.70303       1.71675       1.68751       1.54266       1.54707       1.45296       1.26611       1.10253      0.927972      0.774032      0.634743      0.503116      0.406281      0.318892      0.244278
  30  14 3246.0315    4.0079  1.4458 12.3000  0.0013      0.629095  0.0329   0.0556   0.0592    0.1564   0.0000      0.396332   438.8245       5.30582       12.6286       4.10065      -3.74032      -1.62718     -0.343760       1.27229      0.503593      -1.98756      -1.63323      0.689994     -0.103331     -0.680201     -0.450348     0.0984101     0.0850702     -0.183733       1.30112       1.73028       1.90781       2.08707       2.03428       2.01735       1.98212       1.85007       1.65533       1.45361       1.24069       1.05556      0.853171      0.708586      0.558033      0.459496      0.355275      0.266196
  30  15 3397.7881    3.3405  2.1943 12.0684 -0.0023      0.671317  0.0411   0.0375   0.0739    0.0760   0.0000      0.225270   437.6002       6.06571       15.7877       4.95358      -4.72390       3.10337       1.05720      -1.34406      -1.99394      -1.39381       2.14502      -1.36827       1.51732      -2.78256      0.534081      0.186163     -0.105554      0.121721       1.53403       2.05003       2.27103       2.40218       2.45273       2.38837       2.32178       2.15708       1.96844       1.71821       1.54505       1.30113       1.08081      0.917831      0.716143      0.568583      0.440352      0.328944
  30  16 3548.9565    2.7538  3.4621 11.2736 -0.0005      0.694685  0.0543   0.0252   0.0949    0.0728   0.0000      0.125289   439.3265       11.5665       13.6767       7.03863      -5.59450      -1.62953      -1.91182       2.06478       1.14946     -0.427180      -2.54125      0.975672       1.98962     -0.561153      0.438652      -1.05479      0.829172     0.0336826       2.00948       2.60915       2.89702       3.12080       3.24005       3.08648       2.95919       2.80641       2.51870       2.25165       1.93997       1.70928       1.39423       1.17207      0.930113      0.738453      0.567624      0.421597
  30  17 3699.6242    2.2351  4.8880 11.0329 -0.0005      0.845956  0.0687   0.0184   0.1230    0.0557   0.0000     0.0952395   441.3651       6.69673       13.6781       7.45249      -7.47274      -3.04158       3.03806      -11.1917      -2.13094     -0.841228     -0.846468      -2.93344       2.94932       1.43200      0.921796     -0.655606    -0.0887058    -0.0150889       2.47234       3.24271       3.58848       3.85507       3.82825       3.93172       3.62211       3.45616       3.18946       2.80044       2.44343       2.13013       1.77529       1.42952       1.16550      0.920822      0.712937      0.550978
  30  18 3849.1884    1.8839  7.4532 10.6016 -0.0006      0.324481  0.0933   0.0127   0.1676    0.0452   0.0000     0.0651929   433.5190       2.06866       10.7742      -1.47228      -10.6909      -2.48308       14.3915      -6.04427      -1.26840       5.37626       1.18874      -1.19995      0.581563       1.10967      -1.26766     -0.430453      0.936972      0.323648       3.31287       4.27712       4.71862       5.06496       5.21897       5.04883       4.96833       4.59255       4.17068       3.72489       3.20748       2.78494       2.35618       1.91515       1.52156       1.21637      0.947844      0.715983
  30  19 3998.7475    1.5507  9.8483 10.4973 -0.0002      0.376315  0.1291   0.0101   0.2212    0.0408   0.0000     0.0615066   447.3157       13.2440       13.1662       9.11012       5.01420      -7.75038       10.4942      -2.45581       4.86983       4.57477       2.05326      -2.52305     -0.530417      -2.02979       3.10204       1.40971      -1.12945       2.03155       4.25009       5.55235       6.18830       6.59953       6.83042       6.62568       6.38479       5.98959       5.41994       4.82436       4.25519       3.58525       3.05114       2.47789       2.01535       1.57895       1.20505      0.928699
  30  20 4147.8601    1.3203 12.8711 10.3822 -0.0001      0.226483  0.1801   0.0077   0.2906    0.0361   0.0000     0.0680323   433.0082     -0.280431       20.9377       21.6581       2.64263      -11.3097      -5.21351       12.8782     -0.713466      0.100977     -0.777462      -4.74932       1.00749     -0.443000       4.99303       1.37981     -0.806332     -0.633538       5.33982       6.91783       7.59258       8.11808       8.29975       8.41024       7.80652       7.36515       6.75938       6.01267       5.31035       4.53733       3.85818       3.11834       2.51697       2.02348       1.54450       1.17437
  31   5 1788.2977    0.4160  0.3060  9.9251 -0.0049       12.9896  0.0134   0.0126   0.0272    0.0397   0.0000       2.44141   440.0246     -0.944921       21.3871       1.54924      -3.47062     0.0965638      0.965302     -0.584138    -0.0489180       1.88015      0.668140     -0.186421      0.392256     -0.548036    -0.0818248      0.121605    -0.0187482     0.0707898      0.620279      0.886002       1.02097       1.14637       1.15000      0.946257      0.919436      0.882186      0.812341      0.794335      0.690791      0.628784      0.580284      0.483191      0.375203      0.305793      0.234519      0.165785
  31   6 1969.4894    0.5961  0.5716  9.8076 -0.0015       7.96718  0.0197   0.0127   0.0351    0.0657   0.0000       1.16684   440.7760     0.0235027       19.1824     -0.548073     -0.418546      -1.38428     0.0562045     -0.155437     0.0445872     -0.437721      0.667255     -0.911278     -0.614981     -0.477654     -0.438464    0.00549852      0.212627      0.227936      0.811426       1.09839       1.21748       1.27555       1.35760       1.32421       1.30558       1.16758       1.03879      0.947682      0.828741      0.719735      0.600982      0.510215      0.396572      0.315563      0.247815      0.196879
  31   7 2147.1179    0.9300  0.7648  9.9409 -0.0018       6.36417  0.0213   0.0170   0.0418    0.1037   0.0000      0.805859   441.1380       1.63983       21.6205    -0.0225479      -3.79526       1.83650       2.41717      0.597113      0.986153     -0.973686     -0.319727     -0.764554     -0.335710      0.725858    -0.0179014     -0.415489     -0.147408      0.290453      0.924774       1.22368       1.32116       1.41422       1.37431       1.32753       1.21700       1.20550       1.12015       1.03354      0.939154      0.829444      0.698720      0.573251      0.443115      0.356907      0.283664      0.212298
  31   8 2318.9989    1.3083  1.0756 10.1192 -0.0005       2.64579  0.0274   0.0207   0.0500    0.1717   0.0000      0.633771   440.5955       1.08092       18.7085       3.36212      -2.65414       1.24313     -0.288176      -2.61494      0.706813     -0.540369     -0.208231      0.710858      0.245459    -0.0668681      0.315559   -0.00959903     0.0731498    0.00918223       1.01965       1.28453       1.45597       1.61500       1.60206       1.58190       1.54529       1.45838       1.29146       1.17879       1.03756      0.893457      0.728798      0.592328      0.486691      0.389399      0.314716      0.242694
  31   9 2485.0742    1.8515  1.1309 10.6480 -0.0030       2.39540  0.0283   0.0287   0.0529    0.2068   0.0000      0.580766   439.3786       1.90975       20.2729       1.04854      -2.83943       1.18192      -2.56874     -0.970533      -2.15093       2.01555      0.209329      0.121563       1.64668      -1.31220      0.836502     -0.381578    0.00897497    -0.0792170       1.11865       1.51716       1.67926       1.75052       1.77820       1.71408       1.64194       1.53407       1.44047       1.34804       1.13532      0.976800      0.811223      0.694139      0.544339      0.443171      0.333460      0.258834
  31  10 2647.9074    2.4783  1.1643 11.1558 -0.0006       1.94089  0.0284   0.0380   0.0531    0.2252   0.0000      0.557974   440.7358       1.16878       15.3558       1.98873      -4.27665     -0.564811     -0.596333      0.555932      0.508711      -1.83574      0.556003      0.256767    -0.0557496      0.776561     -0.683409      0.667318      0.147598     -0.122333       1.08558       1.39722       1.56629       1.67427       1.65575       1.69169       1.60142       1.46980       1.35917       1.20774       1.07747      0.947956      0.815589      0.663398      0.522048      0.415180      0.332754      0.251228
  31  11 2808.4236    3.1036  1.0784 11.7117 -0.0012       1.84888  0.0256   0.0486   0.0492    0.1898   0.0000      0.526978   440.3455       3.40617       18.6320       4.40616      -2.28814      0.301909       3.32551     -0.800926     -0.211047       2.11091     -0.788745      -1.31538       1.98919      0.858927     -0.569591     -0.189213     -0.180314     -0.124158      0.997602       1.27338       1.45003       1.57238       1.54102       1.55768       1.48771       1.38901       1.25772       1.11589      0.999471      0.861943      0.748134      0.636702      0.506358      0.396854      0.310734      0.230901
  31  12 2966.1882    3.8853  1.0460 12.0044 -0.0010       1.64410  0.0258   0.0605   0.0456    0.2118   0.0000      0.556570   437.4713       2.36450       16.2494       2.91530      -3.96735     0.0138435      0.494446     0.0331634       1.55145     0.0171469       1.74612    -0.0879101    -0.0217041    -0.0250085     -0.374881     0.0862093      0.428519     0.0228578       1.01239       1.24473       1.41647       1.55176       1.49770       1.47458       1.48408       1.39287       1.22291       1.13701       1.04890      0.847441      0.706366      0.620212      0.497743      0.369889      0.305093      0.234577
  31  13 3121.3885    4.3234  1.1997 11.4532 -0.0018      0.586027  0.0289   0.0637   0.0498    0.5528   0.0000      0.533226   439.4519       4.32160       15.5523      0.534882      -1.91003      0.486335     -0.444855     -0.339733       1.15991      -2.04682     -0.688683      0.561600     -0.408180      0.803383    0.00582595      0.207365    -0.0355276     -0.156429       1.08003       1.41204       1.55721       1.61870       1.64187       1.62234       1.61355       1.52700       1.42451       1.23689       1.07672      0.900289      0.747444      0.649641      0.515500      0.403173      0.334590      0.260170
  31  14 3274.8291    3.9698  1.6671 11.7072 -0.0005      0.205405  0.0329   0.0494   0.0641    0.1816   0.0000      0.301374   439.6194       4.16192       16.6644       6.36461       1.45064      -1.72660       2.08829       1.05077      0.872558     -0.333651      -1.27440      -1.11207     0.0880800      0.579586      0.251563      0.258083     -0.540670      0.234848       1.15977       1.60656       1.66825       1.85699       1.81449       1.90905       1.80063       1.68887       1.55516       1.36738       1.19456       1.03976      0.853376      0.714604      0.585962      0.474347      0.365518      0.272530
  31  15 3427.4412    3.2187  2.4585 11.7304  0.0002      0.454010  0.0428   0.0333   0.0756    0.0763   0.0000      0.180025   438.9415       4.23270       15.7040       1.09269     -0.416275       1.45799       1.96237      -4.05324       1.19492     -0.690006      -2.31797     -0.598828      -1.62335     -0.111939       1.55231      -1.02839     -0.846683      0.433493       1.58740       2.02546       2.24682       2.40444       2.44589       2.43277       2.37484       2.16787       1.94675       1.79292       1.60890       1.37337       1.14741      0.966721      0.764412      0.614853      0.474003      0.368815
  31  16 3579.4238    2.6784  3.7405 11.2822 -0.0003      0.602933  0.0540   0.0234   0.1016    0.0629   0.0000      0.112442   441.7866       2.96233       14.2894       2.24011       2.88977      -1.65985      -5.57915      -1.73202       1.12235       1.87093      -3.14992     -0.310986       1.49606      0.833374     -0.894855     -0.816978     -0.151260      0.101113       1.95381       2.55498       2.86901       3.02127       3.03551       3.00338       2.92658       2.70273       2.51912       2.25932       2.03865       1.74819       1.46352       1.21850      0.970074      0.775949      0.613951      0.477771
  31  17 3730.7471    2.1549  5.3290 10.9603  0.0000      0.691811  0.0705   0.0165   0.1307    0.0490   0.0000     0.0878725   439.2992       9.61501       14.1246      -1.00322      -1.50503      -3.33340      -2.54904      -5.01800      -1.31636      -2.88810      -1.80647      -2.53971      0.208586     -0.990384      0.423973       2.09423     -0.206375     -0.979198       2.43752       3.22093       3.51653       3.82991       3.93016       3.89702       3.70970       3.41367       3.20061       2.90803       2.51307       2.18988       1.81773       1.55763       1.21448      0.990576      0.766406      0.585084
  31  18 3881.1098    1.7879  8.0534 10.6563 -0.0013      0.269383  0.0997   0.0118   0.1838    0.0403   0.0000     0.0662190   434.8742       5.30737       23.1222      -6.57636      -8.84343       1.82455       20.5250       2.96638       4.57308       1.87474       3.42593      -1.30566       1.68518      -1.15552      0.294862      -1.77239     -0.401403      0.468044       3.40368       4.36400       4.84125       5.08996       5.16333       5.14530       4.91470       4.61120       4.22431       3.91136       3.49172       3.00083       2.56376       2.09109       1.71941       1.38420       1.07561      0.818814
  31  19 4031.2049    1.5380 10.9879 10.3896 -0.0006      0.294233  0.1384   0.0090   0.2403    0.0399   0.0000     0.0565796   432.9699       17.7811       6.02645      -2.66291       5.65766       11.8964       9.66800      0.657984       7.07930      -2.36929      -3.63043      -2.82086      -1.91497     -0.109448      0.500560     0.0251632      0.197736     -0.844030       4.22579       5.61457       6.17799       6.58075       6.78548       6.73945       6.46124       6.01337       5.57379       4.95908       4.37152       3.78910       3.22299       2.65252       2.16533       1.73594       1.33027       1.00741
  31  20 4181.2547    1.2397 13.5616 10.3803 -0.0017      0.382708  0.1950   0.0071   0.3114    0.0340   0.0000     0.0728440   443.5371       10.5741       18.7208       1.64306      -16.6894       12.3446      0.531489      -14.2888       2.20209       4.93823       3.61995       6.56365       10.9444       3.21231      -1.59953      -2.38833       1.92911     -0.388577       5.41243       7.13744       7.97895       8.48405       8.57241       8.54601       8.22417       7.80186       7.12777       6.40605       5.61717       4.91255       4.12446       3.45884       2.79392       2.22072       1.71837       1.31367
  32   5 1806.1923    0.4229  0.3544  9.8531 -0.0016       10.2127  0.0142   0.0111   0.0270    0.0417   0.0000       2.09486   441.5291     -0.777623       22.1072      0.995123      -2.95717      0.823121      0.748713    -0.0267992      0.153118     -0.190954     -0.147686     -0.127086    -0.0764900      0.303303     -0.100364      0.105364    -0.0991414      0.230666      0.591978      0.753601      0.900797      0.946909      0.965107      0.994001      0.942008      0.888208      0.827245      0.719741      0.616466      0.614005      0.459110      0.391518      0.311169      0.271736      0.194049      0.167151
  32   6 1988.7280    0.6382  0.6293  9.9353 -0.0019       10.1871  0.0191   0.0132   0.0391    0.0641   0.0000       1.13923   440.5236      0.780179       22.8334   -0.00259418      -4.55105     -0.626634     -0.187372      0.306064     -0.179888      -1.41251       1.48353     -0.198822      0.940756     -0.316154      0.460093      0.218990     -0.192205    -0.0146886      0.843944       1.08430       1.16825       1.28904       1.37448       1.29211       1.25591       1.15539       1.07422      0.930802      0.829802      0.741039      0.638417      0.539607      0.431475      0.330451      0.262950      0.207966
  32   7 2167.4606    0.9584  0.8543  9.9928 -0.0015       5.77098  0.0230   0.0169   0.0430    0.1062   0.0000      0.775612   441.7360      -3.44508       21.6601     -0.101396      -2.53611      0.333425      0.771629     -0.286985       2.26957      0.275859      -2.78928      0.186788    -0.0932974      0.372048     -0.624699      0.130349      0.119576     0.0462855      0.906908       1.19873       1.32857       1.42439       1.44827       1.45690       1.38046       1.35507       1.18563       1.08249      0.915980      0.790489      0.682572      0.558315      0.440828      0.355057      0.288077      0.220485
  32   8 2340.1146    1.3717  1.0849 10.2185 -0.0029       3.10250  0.0267   0.0213   0.0518    0.1675   0.0000      0.618873   439.2563       2.20194       21.3363     -0.315803     -0.498671       1.72750      -2.85476      -1.09220    -0.0667981     -0.255354      0.171325      -1.02046     -0.374059     -0.655204     -0.555318      0.171681     -0.211340     0.0789671      0.939099       1.26557       1.38082       1.43480       1.51768       1.43927       1.50143       1.31954       1.29528       1.10685       1.02747      0.871575      0.721531      0.612413      0.489462      0.407750      0.317326      0.246336
  32   9 2507.3817    1.9772  1.1898 10.8330 -0.0008       3.36305  0.0289   0.0299   0.0527    0.1870   0.0000      0.569545   439.9129       1.98995       21.2053      -1.81048      -2.95911     -0.847030    -0.0110528      -2.48664    -0.0269620      -2.00336      0.870831     -0.473885   0.000981351      0.447415     -0.528044     -0.782280     -0.237406    -0.0257266       1.05840       1.37727       1.48272       1.57188       1.61929       1.56752       1.54807       1.47092       1.33688       1.20098       1.09488      0.931421      0.791870      0.688637      0.544058      0.445866      0.344463      0.268565
  32  10 2671.7347    2.6028  1.1729 11.2956 -0.0011       2.45488  0.0290   0.0390   0.0513    0.2202   0.0000      0.608641   441.2153     -0.602145       17.5952       3.37900      -3.69418      -2.79312     -0.905168     -0.505044      0.182135     -0.444747      -1.23628       1.12630     -0.316151     -0.668451     -0.265170     -0.279661      0.300026      0.251796       1.02162       1.36023       1.46273       1.65736       1.69681       1.61461       1.59005       1.45073       1.36360       1.21946       1.06609      0.908056      0.771635      0.665579      0.526798      0.418272      0.343107      0.255097
  32  11 2833.7437    3.2017  1.0762 11.8861 -0.0010      0.758761  0.0260   0.0501   0.0497    0.1941   0.0000      0.612942   440.6855       2.41802       15.3689       2.18592      -2.32227       2.09834      0.974304      0.182287      0.660040      0.617365      -1.35637     -0.715712     0.0184880      0.710349     0.0644189     -0.443071     -0.131775     -0.137054       1.00468       1.33463       1.47073       1.67909       1.62944       1.56582       1.46861       1.39980       1.31469       1.18846       1.04922      0.909707      0.794086      0.672003      0.522419      0.424038      0.340416      0.262203
  32  12 2992.7403    3.9936  1.0565 12.0957 -0.0004      0.394387  0.0254   0.0616   0.0460    0.2355   0.0000      0.467530   439.0034       3.78484       16.6067      0.412330      -3.03579      0.342476      -1.75350      -1.22547      -1.21110     -0.920984     -0.917344     -0.733081      0.537109     -0.812462     0.0198365      0.422120     -0.301670     -0.105001      0.972992       1.25694       1.38853       1.48410       1.53620       1.56702       1.51948       1.38548       1.27487       1.11493      0.993324      0.861802      0.720130      0.606033      0.484908      0.392526      0.305026      0.233227
  32  13 3148.9701    4.1307  1.3427 11.9142 -0.0012      0.976213  0.0298   0.0573   0.0571    0.2640   0.0000      0.422719   442.2496       4.77966       18.5965       3.25502      -1.66813       3.92427      0.853912       1.66680       1.42958      -1.36729      0.601962    0.00797024      0.142611      0.477023      0.526027      0.372654      0.227440     -0.104884       1.01220       1.35196       1.53720       1.58405       1.65014       1.62103       1.56569       1.45846       1.38616       1.17663       1.08258      0.942995      0.785753      0.668866      0.533636      0.424707      0.339900      0.257624
  32  14 3303.4502    3.7829  1.7691 12.1119 -0.0004      0.907407  0.0354   0.0465   0.0630    0.1321   0.0000      0.315592   438.3038       3.11856       15.0308       4.02924       4.59957      -4.14649     -0.677675      0.989032      0.974754      -1.71753      -1.57003      0.673059      0.216609       1.37867      0.121982     -0.158865      0.178074      0.290118       1.27266       1.65242       1.81557       1.94138       2.01583       1.95576       1.84141       1.76562       1.65917       1.49201       1.28658       1.15650       1.00507      0.825695      0.686852      0.533332      0.418203      0.332604
  32  15 3456.8559    3.1723  2.6224 11.5889 -0.0006      0.404055  0.0438   0.0311   0.0769    0.0800   0.0000      0.181335   440.5980       6.51084       15.2231       3.00944     -0.994990      0.126885      0.993009      -1.81981      0.740125     -0.173278       2.37816      0.802804     -0.610666     -0.620818      0.624041     -0.797442      0.757475     -0.143911       1.54290       1.95548       2.18865       2.39464       2.36549       2.32592       2.27668       2.14277       1.95026       1.81942       1.59617       1.40787       1.18070       1.00598      0.821184      0.652345      0.503440      0.404292
  32  16 3609.5102    2.5332  4.0223 11.1877 -0.0001      0.446706  0.0569   0.0206   0.1023    0.0572   0.0000      0.104281   439.5776       6.56765       14.8938       3.11302      -5.81891       4.32964      -3.06475    -0.0150311      0.810998     -0.340937       1.73031     -0.193712      0.297594     -0.262800     -0.281371      0.593303    -0.0373834      0.342906       1.96272       2.58913       2.84953       3.04772       3.11890       3.09225       2.97734       2.82730       2.60354       2.39216       2.08995       1.81483       1.48919       1.26244       1.03525      0.828219      0.659335      0.517730
  32  17 3761.4928    2.1142  5.9747 10.8432 -0.0006      0.625068  0.0750   0.0149   0.1360    0.0464   0.0000     0.0741436   436.6362       10.9907       22.1565      -2.71144      -2.73489       10.5505      -2.09592      -2.55458       7.60621       2.24963       2.65834      -5.66600     -0.377212      0.354713      -1.01448     -0.831838      0.898196      0.537529       2.55354       3.31157       3.72309       3.91631       4.01268       4.04086       3.89085       3.75228       3.38404       3.02644       2.68508       2.28993       1.95595       1.63574       1.34052       1.08230      0.850410      0.662593
  32  18 3912.4925    1.7608  8.3771 10.5433 -0.0007      0.252467  0.1031   0.0110   0.1805    0.0420   0.0000     0.0632117   439.7821       8.76822       7.46991     -0.925857      -4.11792      -8.37385       4.21827       4.98336      -4.91544      -4.63011      -2.77404       1.56296      -1.43735      0.650390       5.64202      0.438809       1.63763     0.0977158       3.27912       4.33116       4.91022       5.14503       5.37356       5.29916       5.11637       4.77902       4.44037       3.98522       3.50969       3.04466       2.59839       2.15653       1.77299       1.41431       1.11053      0.852368
  32  19 4063.2062    1.4840 11.5394 10.4322  0.0009      0.182586  0.1506   0.0083   0.2498    0.0375   0.0000     0.0602705   441.6903       1.76151       12.3279     -0.827380      -17.1165      -2.19022       4.10089      -9.81332      -1.45013       6.44104      -3.67355      0.744776       1.03737      -1.69230     -0.217330      -1.56317      -1.00893      0.803899       4.32853       5.65615       6.38120       6.80808       6.93887       6.94511       6.61541       6.29167       5.80772       5.21312       4.61649       4.03483       3.41033       2.86037       2.30748       1.89240       1.46027       1.13617
  32  20 4213.4933    1.2096 14.4039 10.3459  0.0010      0.183523  0.2094   0.0067   0.3234    0.0338   0.0000     0.0679088   429.5641       4.24973       5.86688       15.0298       6.68631      -3.44739      -9.26526       2.54344       13.2556      -8.38268      -9.79060      -5.61536      -5.20751       1.83046       1.52274       4.23384       2.15479     -0.942993       5.45056       7.28852       8.21415       8.67688       9.02218       8.93067       8.59063       8.09790       7.44415       6.65736       5.91590       5.13041       4.32319       3.64818       2.94098       2.40078       1.84424       1.43543
  33   3 1425.4143    0.1265  0.1222 10.0407 -0.0070       35.0832  0.0167   0.0085   0.0263    0.0249   0.0000       34.0321   440.8194     -0.433487       21.6622       1.27537      -3.32883     -0.410442     -0.634128     -0.170594      0.449133      0.595942     -0.340522      0.103227      0.156989     -0.202286     0.0743802     0.0936363    -0.0850413    -0.0125559      0.779032      0.942541       1.21882       1.20813       1.05336       1.16396       1.08410      0.891526      0.954810      0.900966      0.746308      0.723111      0.653636      0.502667      0.433186      0.330180      0.254649      0.211386
  33   5 1823.9089    0.4420  0.4143  9.9153 -0.0029       13.5704  0.0160   0.0112   0.0306    0.0424   0.0000       1.94485   440.1307      0.241346       20.7110       1.07197      -2.63721      -1.01423     -0.817404       1.09986      0.893622     -0.474118     -0.211354      0.295319    -0.0974252     0.0989785      0.694042      0.126181    -0.0462080     0.0128866      0.721415      0.908152       1.03253       1.09812       1.11301       1.07215      0.983361      0.946634      0.899362      0.837195      0.798301      0.655814      0.585494      0.512479      0.405722      0.303467      0.241808      0.209913
  33   6 2007.7056    0.6552  0.6661  9.9375 -0.0008       7.53448  0.0192   0.0130   0.0429    0.0685   0.0000       1.09844   439.3408      0.619397       21.2519       1.18653      -3.18653     -0.581113      0.323183     -0.812482     -0.990491       1.35820     -0.616767     -0.435577      0.841990   -0.00406183     -0.214016    -0.0777035      0.394799     -0.173714      0.804930       1.04474       1.14114       1.26216       1.32599       1.27522       1.30333       1.16914       1.07620      0.963268      0.858873      0.739161      0.590614      0.508300      0.413661      0.335744      0.262258      0.210315
  33   7 2187.4378    0.9613  0.9057 10.0285 -0.0033       4.80090  0.0243   0.0162   0.0448    0.1159   0.0000      0.714347   441.2179     -0.504835       19.4286     -0.986367      -2.38102     -0.880773       1.34254     -0.584256       1.16430      -2.69683      0.489395      0.915622       1.72189     -0.467857      0.369295    -0.0474500      0.278249     0.0222440      0.893683       1.20836       1.30112       1.42537       1.47982       1.44024       1.39007       1.29085       1.22382       1.09272      0.994308      0.881537      0.735283      0.597078      0.491799      0.402936      0.318322      0.252790
  33   8 2360.9275    1.4284  1.2075 10.1969 -0.0038       3.84261  0.0289   0.0211   0.0532    0.1755   0.0000      0.566894   441.6960       1.31786       18.6981       2.31948      -4.82597      0.176823       1.34419       1.53751     -0.774110       2.50361     -0.156598      -1.48654      -1.08193     -0.617455     -0.176846     -0.478462     -0.743233      0.102975       1.01360       1.33336       1.45834       1.64602       1.60174       1.56899       1.56304       1.44875       1.40020       1.23170       1.10835      0.930105      0.804321      0.668189      0.556240      0.459198      0.355888      0.279381
  33   9 2529.2019    2.0233  1.1440 11.0412 -0.0022       2.16706  0.0279   0.0310   0.0503    0.1771   0.0000      0.588542   440.9117      0.723422       20.3275       2.21096       1.23762       1.27170     -0.714497      -1.99206       2.44629      0.266898       2.68278     -0.385706    -0.0139591     -0.396433      -1.24153    -0.0749882     0.0718724    -0.0309525      0.992084       1.30144       1.42571       1.48496       1.51663       1.48657       1.48622       1.39358       1.31372       1.19151       1.06172      0.933169      0.777358      0.666422      0.565790      0.443669      0.355151      0.281194
  33  10 2695.0585    2.6887  1.1489 11.3292  0.0000       1.33415  0.0266   0.0400   0.0506    0.2119   0.0000      0.510934   439.4030       3.22464       18.6210      0.599879      -1.44364      0.693666       1.83101       1.32257     0.0589394     -0.687607     -0.211915       1.46348     -0.331261     -0.457433      0.459956    -0.0905230     -0.637857     -0.270426      0.970862       1.25368       1.41629       1.48982       1.55366       1.48286       1.42501       1.40611       1.31528       1.15990       1.04389      0.877353      0.780017      0.636750      0.516388      0.431043      0.341918      0.263243
  33  11 2858.6500    3.4861  1.0671 11.7838 -0.0004       2.26920  0.0251   0.0521   0.0456    0.2170   0.0000      0.521408   442.2176       3.76390       16.0665       3.36234      -2.00050     -0.113901     -0.840196      -1.24405       1.20798     -0.233267      0.427433     -0.422111      0.676487      0.615263     -0.484613     -0.490468    -0.0742774    -0.0531292      0.951022       1.24258       1.34526       1.45244       1.49474       1.50573       1.41162       1.34966       1.27280       1.17744       1.01469      0.845286      0.719006      0.612473      0.506395      0.414180      0.321595      0.246272
  33  12 3018.8908    4.0922  1.0647 12.2999 -0.0009      0.903975  0.0255   0.0617   0.0458    0.1994   0.0000      0.514245   440.2433       3.64120       17.7338      0.545163      -1.26170       2.93668      0.457837      -2.03793     -0.604657      -1.87400      0.275148     -0.482908       1.15813      0.225875      0.850521     -0.432384     -0.204089     0.0915154      0.949389       1.19870       1.32061       1.41782       1.44043       1.43944       1.37853       1.34295       1.27065       1.12100      0.983426      0.845570      0.719488      0.614472      0.514300      0.417358      0.342102      0.253135
  33  13 3176.1566    4.1557  1.3975 11.6209  0.0006       1.10810  0.0299   0.0543   0.0529    0.2743   0.0000      0.397186   439.7928       2.69469       12.5377     -0.632460      -1.43657      -2.01861      -2.10001      0.609437      0.905720     -0.544745     -0.406032      0.337031      0.907255     -0.460210      0.579012     -0.255912     -0.235759     -0.158956       1.05576       1.37808       1.51226       1.66489       1.69174       1.62095       1.52807       1.49612       1.39538       1.28948       1.11769      0.976698      0.847231      0.744152      0.591324      0.492875      0.375121      0.293526
  33  14 3331.5089    3.6514  1.8961 11.9574 -0.0000      0.429276  0.0375   0.0413   0.0631    0.1144   0.0000      0.284587   438.7256       5.75401       15.5304       1.49227       1.32839      0.528861      -1.89659    -0.0227721      -1.70441      0.231081     -0.749496      0.341996    -0.0538384     -0.290724      0.146968      0.182778      0.742420     -0.144256       1.27694       1.71893       1.89400       1.95152       2.03927       2.02408       1.90436       1.80468       1.66760       1.54658       1.41475       1.24678       1.04677      0.870458      0.706336      0.592800      0.462796      0.350532
  33  15 3485.8549    2.9977  2.8441 11.6159 -0.0001      0.551458  0.0446   0.0286   0.0832    0.0732   0.0000      0.155472   439.0405       4.18514       11.0832       2.70266      -6.24171      0.444088       1.30049    -0.0279187      -1.42375     -0.184837      0.173120      -2.33050     -0.883587      0.404629     -0.986030     -0.128527      0.138784      0.634574       1.54252       2.01608       2.20960       2.36140       2.45280       2.49565       2.35026       2.24367       2.04808       1.82667       1.62656       1.44213       1.24408       1.06650      0.840132      0.681442      0.541635      0.426851
  33  16 3639.4303    2.4285  4.4130 11.1860  0.0002      0.634355  0.0601   0.0190   0.1073    0.0517   0.0000     0.0985448   437.0004       7.21685       16.9335      -1.98021       8.03819      -1.09283       5.07700      0.596011       2.61130       2.98855     -0.162740    -0.0237665       1.36939      -2.98721     0.0409698      0.120437     -0.446615      -1.01761       1.99739       2.60721       2.92674       3.14710       3.17913       3.15994       3.08879       2.87867       2.69370       2.39795       2.21447       1.89161       1.63685       1.39754       1.12437      0.919487      0.726334      0.566414
  33  17 3792.0233    2.0286  6.4024 10.7880 -0.0004      0.487186  0.0796   0.0138   0.1415    0.0460   0.0000     0.0715347   435.1904       14.9789       15.5882       10.7308      -3.52399       6.89613       2.87479      -2.02470       3.63482      -2.57449      -3.04209       2.59454      -1.15516       2.70600       1.23659      -1.73813      0.856431     -0.367276       2.57845       3.42456       3.74083       4.10731       4.12757       4.17289       4.00266       3.84766       3.50540       3.19154       2.85391       2.41978       2.10503       1.77326       1.46140       1.17904      0.932468      0.725727
  33  18 3943.9841    1.6874  8.9502 10.6006 -0.0009      0.348955  0.1103   0.0104   0.1936    0.0385   0.0000     0.0617762   437.2301       4.72371       7.77799       1.05250       7.61541      -8.37289      0.740296      -5.60568       4.49657      -7.43054     -0.301128       3.66178       2.02301      -1.83803       1.61248       1.58071    0.00538574     -0.972263       3.32020       4.39956       4.90159       5.31652       5.37308       5.40584       5.21928       4.93836       4.51374       4.14233       3.64829       3.22493       2.78362       2.34772       1.92851       1.55735       1.21240      0.957297
  33  19 4095.2489    1.3880 11.7947 10.4306 -0.0006      0.295868  0.1562   0.0077   0.2630    0.0358   0.0000     0.0631212   433.1323       19.4127       15.1165       7.52208      -17.1935      -5.08874       3.17515       3.31133      -6.35574      -4.92681     -0.283383       2.37670       2.26234       2.60659       3.89197       1.45221      -1.61377      0.576100       4.29185       5.74476       6.35785       6.77729       6.93913       6.86944       6.70302       6.31969       5.99266       5.31671       4.82827       4.13063       3.58477       2.99599       2.47692       1.98824       1.57830       1.23965
  33  20 4246.5727    1.1409 14.6499 10.3446 -0.0007      0.365565  0.2155   0.0064   0.3246    0.0319   0.0000     0.0730128   433.0427       9.86843       4.46253       5.38894     0.0282291      -2.05350      -13.0242      -15.6662       13.1145      -15.4061     -0.725900       3.51756      0.909691     -0.104825      -3.15172      -1.96439      0.478974      -2.36844       5.37899       7.15469       7.85493       8.46117       8.71325       8.63459       8.35466       8.03088       7.33172       6.72326       5.89957       5.16554       4.42297       3.75438       3.08586       2.50237       1.96427       1.52849
  34   5 1841.2964    0.4557  0.4071  9.9104 -0.0003       10.0262  0.0145   0.0114   0.0301    0.0439   0.0000       1.82516   440.5561     -0.454637       20.8294      -1.96158      -3.16178     -0.520891   -0.00344145      -1.79487      -1.34302      0.224977     -0.491822     -0.945064     -0.356874      0.515674    0.00320661     0.0446687     -0.492262    -0.0654497      0.591836      0.789387      0.832221      0.973708      0.951077       1.02049      0.939626      0.890573      0.805966      0.754024      0.648513      0.605529      0.492241      0.434988      0.351203      0.292038      0.228542      0.171274
  34   6 2026.4026    0.7029  0.7110  9.9400 -0.0003       8.24921  0.0206   0.0132   0.0403    0.0723   0.0000       1.02076   440.2135      0.119393       21.6183       1.37571      -2.19420       1.03922      0.820856     -0.694066     -0.986137      -1.26415      0.421073      0.506780      0.352697     -0.772108     -0.179215     -0.374116    -0.0862909      0.201514      0.779967       1.04487       1.18375       1.20510       1.26323       1.22599       1.18935       1.13890       1.04091      0.947856      0.892086      0.761121      0.697151      0.591607      0.468833      0.395815      0.321948      0.249889
  34   7 2207.1420    1.0366  0.9552 10.0974 -0.0024       4.82259  0.0251   0.0170   0.0444    0.1189   0.0000      0.716857   440.1436      0.414349       18.8856       1.00545      -2.90494       1.01373      -1.96912      -1.34046       3.45370      -1.52174     0.0103667      0.302670     -0.241763      0.898652      0.358908     -0.216204     -0.524683     0.0901667      0.907949       1.12819       1.26704       1.35017       1.36560       1.36689       1.29050       1.26218       1.16950       1.11381      0.982790      0.845176      0.756680      0.646523      0.533499      0.461140      0.367765      0.286375
  34   8 2381.2739    1.5544  1.1151 10.4712 -0.0018       3.10791  0.0272   0.0236   0.0494    0.1769   0.0000      0.622353   439.8967       1.90651       20.7495       1.68470     -0.710991      -1.88255      0.697520      -1.09056      -1.55425     -0.480266     0.0535704      -2.22359     -0.357602      0.301584      -1.09479     -0.431721      0.819996     -0.276013      0.949441       1.24384       1.44641       1.51952       1.51816       1.53761       1.43629       1.36398       1.29961       1.19531       1.07227      0.936731      0.785813      0.670509      0.547637      0.446041      0.361808      0.295700
  34   9 2550.7028    2.0863  1.2841 10.4810 -0.0022       1.00476  0.0279   0.0286   0.0515    0.2234   0.0000      0.464908   442.6417       4.30068       20.4152      0.627406      -2.01216       1.75093      -1.19980      0.210224      0.136465     -0.599337      -1.01822      0.855167      0.598563      0.378162       2.15282       1.00464    -0.0109849    -0.0522364      0.962096       1.22415       1.36061       1.48317       1.50240       1.55685       1.48504       1.36164       1.30572       1.12721       1.04165      0.934006      0.813298      0.680769      0.574357      0.460793      0.366568      0.289656
  34  10 2718.0371    2.8666  1.1190 11.2869 -0.0016       1.50169  0.0258   0.0425   0.0474    0.2414   0.0000      0.501117   441.3161       2.09236       18.5878       2.77253      -5.28153     -0.232949      0.950957      -2.73600      0.272386     -0.361349      0.659464      -1.24539       2.25417      0.108123    -0.0393324     -0.513838     -0.229855     -0.488618      0.911063       1.12624       1.22985       1.35665       1.39225       1.42040       1.34078       1.26820       1.19128       1.09900      0.980729      0.838698      0.737236      0.613444      0.529030      0.420987      0.339485      0.266466
  34  11 2883.0100    3.5554  1.1085 11.5696 -0.0004       1.38213  0.0259   0.0516   0.0455    0.2702   0.0000      0.523623   440.0774       2.12153       20.0265       3.59223      -1.52599      0.805025      -3.30246      -2.30114     -0.483402       1.27616      0.416192     -0.363764      0.127057      0.179758      0.241861     -0.206694      0.281920    -0.0831261      0.981987       1.25427       1.40878       1.48110       1.53859       1.53616       1.44169       1.37201       1.26452       1.18621       1.03792      0.915245      0.790072      0.656635      0.558851      0.452318      0.359607      0.269076
  34  12 3044.4958    4.0911  1.1131 12.4879 -0.0036      0.875472  0.0262   0.0613   0.0479    0.1761   0.0000      0.507541   439.5495       3.91680       15.6196       4.66860      -3.40796      -1.45631      -3.91839      0.556231      0.783463      -2.14557      -2.74675     -0.700320     -0.117513      0.399385     -0.808136      0.181712     -0.419130      0.251986      0.871907       1.18692       1.25950       1.37898       1.41665       1.38998       1.40693       1.28980       1.17922       1.08044      0.995208      0.862306      0.752223      0.633244      0.523187      0.416809      0.339793      0.266351
  34  13 3202.9334    4.2396  1.4108 11.3660  0.0032       1.61478  0.0290   0.0553   0.0534    0.3340   0.0000      0.354125   439.4419       5.15669       20.0602       1.39125     -0.950343     -0.665982       4.15306     -0.678500      0.418019      -3.16638     -0.353825     -0.915085     -0.361522     -0.814412      0.461577      0.161348     0.0138913      0.160748      0.996789       1.28456       1.46950       1.55868       1.64674       1.60011       1.59905       1.48086       1.35011       1.23402       1.11156      0.946888      0.812710      0.676874      0.547685      0.451046      0.368671      0.293657
  34  14 3359.3449    3.5836  2.1579 11.5220 -0.0010       1.11273  0.0381   0.0377   0.0661    0.1350   0.0000      0.238536   440.4050       4.62312       14.0526       1.91285      -3.85002      -1.28681       2.82977     -0.451031       2.04690      -2.21656      0.336066      -1.10589       1.18159       1.12416      0.482424     -0.704067     -0.503305      0.822089       1.23995       1.63926       1.77531       1.98224       2.00808       1.96655       1.91155       1.80242       1.73161       1.55290       1.38947       1.21780       1.02695      0.890380      0.720425      0.582419      0.486336      0.379579
  34  15 3514.4988    2.9566  3.2564 11.2901 -0.0007      0.508877  0.0479   0.0256   0.0849    0.0785   0.0000      0.136581   440.1995       6.08378       21.5226      -2.47859      -2.30630       3.56173       1.43629      -3.12614      -2.37800      -1.29203      -2.58610    -0.0283524      -1.20304       1.11179     -0.266079     -0.541440     -0.681739      0.597225       1.58179       2.04370       2.29820       2.44932       2.48293       2.46834       2.44804       2.30975       2.15594       1.94766       1.77292       1.51607       1.30789       1.14687      0.946016      0.760588      0.612566      0.481095
  34  16 3668.8228    2.4002  4.6977 11.0486 -0.0001      0.476837  0.0614   0.0179   0.1093    0.0516   0.0000     0.0861863   440.6873       3.90654       16.1005     -0.232128      -8.81156      -1.11422       2.13096      -2.07009      -5.92759      -1.95374       8.14822    -0.0694861       1.97663      -3.37754      -2.00634       1.91618     -0.653466      0.155368       1.96688       2.61077       2.90625       3.15194       3.16684       3.19980       3.16384       2.92018       2.75593       2.50147       2.22666       1.93957       1.68075       1.39789       1.15442      0.941981      0.759919      0.598125
  34  17 3822.3914    1.9252  6.6146 10.8669 -0.0003      0.592394  0.0826   0.0130   0.1476    0.0421   0.0000     0.0726270   445.5778       11.5600       13.3721       7.98177     -0.660243      -5.59005       4.23242       2.61635     -0.334914      0.323481      -1.92296      0.453715      -2.11874       1.12497     -0.618810      0.737276      -1.92638      -1.00657       2.57479       3.40056       3.79838       4.10215       4.23369       4.19769       4.07180       3.83126       3.60488       3.25316       2.89674       2.53347       2.23383       1.85407       1.55558       1.25078       1.00386      0.788166
  34  18 3974.9239    1.6102  9.4495 10.5839 -0.0010      0.328893  0.1140   0.0094   0.2063    0.0362   0.0000     0.0631315   438.0804       6.67173       22.8312       5.53707      -11.1099      -4.81869       2.85381     0.0254974       3.55133      -3.96021     -0.484442       1.44414     -0.372788       3.75163      -1.21084      0.926218      -1.27137     0.0253830       3.30399       4.41446       4.88919       5.34229       5.39916       5.42258       5.21223       5.01094       4.63405       4.24379       3.77067       3.31963       2.82679       2.40196       1.97620       1.61752       1.30775       1.01975
  34  19 4126.9279    1.3611 12.5984 10.4101 -0.0001      0.322255  0.1676   0.0072   0.2704    0.0338   0.0000     0.0658549   443.5276       6.59385       22.9026       2.89993       6.34799      -8.73287      -1.31048      -4.24992      -2.50836       2.43395       4.76147       3.93097      -1.02719      -5.50454      -1.98227     -0.308890     -0.813434     -0.185648       4.35297       5.79270       6.51415       6.84287       7.17099       7.09337       6.98386       6.54645       6.09791       5.47851       5.02567       4.41113       3.72043       3.17280       2.61893       2.15214       1.72492       1.33942
  35   5 1858.5287    0.4853  0.4248  9.8604 -0.0034       12.9663  0.0146   0.0116   0.0290    0.0464   0.0000       1.61934   441.1862     -0.680568       22.0901     -0.355442      -2.29362       1.16621      0.343055       1.81449     -0.447173      0.195033      -1.05787     -0.555655      0.121774     0.0198417      0.298541     -0.208419   -0.00592622     0.0324699      0.593346      0.734800      0.876595      0.896107      0.900205      0.928562      0.896923      0.833077      0.831090      0.761502      0.679797      0.584597      0.496942      0.424488      0.361609      0.310633      0.241243      0.185944
  35   6 2044.9278    0.7339  0.7096  9.9411 -0.0001       7.62634  0.0193   0.0135   0.0395    0.0754   0.0000      0.943560   440.0769      0.452883       20.9401       1.32740      -1.04957       1.86391       1.31963     -0.581318     -0.760133      0.311486      0.508392      0.130876     0.0949944      0.162941     0.0333270     -0.140354     -0.188489     -0.126265      0.698865      0.975002       1.04075       1.19346       1.22296       1.19125       1.15071       1.08215       1.03169      0.913497      0.819393      0.715359      0.611372      0.542792      0.433051      0.377610      0.280439      0.223042
  35   7 2226.5154    1.1003  0.9812  9.9841 -0.0023       5.37362  0.0241   0.0172   0.0446    0.1336   0.0000      0.675169   441.4966     -0.132427       20.5862      -1.26859      -4.41384     -0.780186      -2.54919     -0.739408       1.57419       1.15238       1.22789      -1.29932      0.336397      0.842824     -0.661661    -0.0829258   2.73775e-05      0.509658      0.878595       1.13720       1.21294       1.26470       1.28274       1.31917       1.35875       1.31072       1.21529       1.06244      0.897178      0.804089      0.701575      0.631584      0.531003      0.434605      0.329790      0.264301
  35   8 2401.4016    1.6096  1.1528 10.2839 -0.0013       2.28831  0.0271   0.0232   0.0483    0.2047   0.0000      0.598779   441.3934      0.846397       22.1306      0.504710      -3.77912     -0.441675     -0.884588      -2.36346       1.91565    0.00195656     0.0563159     -0.847432    -0.0431054     -0.752229     -0.198394      0.646308     -0.206583     -0.518128      0.892356       1.14146       1.29324       1.37173       1.38807       1.42904       1.37051       1.31747       1.24152       1.09764       1.01437      0.893111      0.757365      0.624593      0.533308      0.433147      0.359184      0.282772
  35   9 2571.9279    2.1980  1.2027 11.2815 -0.0011       2.23697  0.0276   0.0321   0.0511    0.1634   0.0000      0.556539   440.2124       1.55310       19.2010     -0.151926      -2.99000     0.0424184       1.16105       1.51715      0.365145      -1.74398      -1.91128      0.667844       1.05949      0.450947      0.783479     -0.654793     -0.465450   -0.00230641      0.923671       1.19633       1.38156       1.43326       1.48249       1.48020       1.44646       1.39985       1.25424       1.14935       1.04219      0.924271      0.816904      0.683376      0.573058      0.458910      0.376673      0.291015
  35  10 2740.5768    2.9332  1.1761 11.3766  0.0000       1.85904  0.0273   0.0415   0.0481    0.2338   0.0000      0.520744   439.7670       2.53878       17.6396     -0.617460      -2.72794      -1.79377     0.0608092      -1.02604       1.40096      -2.32171      -1.24264      -1.14572     -0.358029     -0.151230     -0.275815      0.233174     -0.297769      0.132552      0.880862       1.16788       1.25424       1.35889       1.39317       1.43789       1.39730       1.28274       1.21237       1.09847       1.02303      0.908561      0.736776      0.666200      0.532070      0.443546      0.362515      0.299275
  35  11 2906.9382    3.7219  1.1087 11.8712 -0.0009       2.16378  0.0254   0.0543   0.0461    0.2368   0.0000      0.515617   440.9125       4.88595       17.6935       3.57918      -4.28842      0.917704       1.95221      -1.91666      0.774197       1.09855       2.02248      -1.06182     -0.377935   -0.00367056     -0.471109     -0.538756     -0.220081    -0.0495905      0.904815       1.18083       1.30809       1.39324       1.41534       1.42210       1.38061       1.29409       1.24615       1.13524      0.986635      0.873822      0.748324      0.652385      0.535032      0.443925      0.364957      0.280444
  35  12 3069.6868    4.2775  1.1520 12.3194 -0.0006       1.37720  0.0261   0.0613   0.0481    0.2071   0.0000      0.517215   440.1581       3.41141       17.9076       2.76189     -0.305710     -0.262776      -1.01531      -2.19703      0.356762     -0.845044      0.820826      0.467598       1.71070      0.249479     -0.572675     -0.309119      -1.08474      0.204917      0.838591       1.07551       1.19521       1.32028       1.32905       1.33366       1.29600       1.22903       1.17540       1.06945      0.934233      0.833515      0.731875      0.612130      0.531468      0.427254      0.336036      0.272580
  35  13 3229.2550    4.1547  1.5593 12.2522 -0.0033       1.37210  0.0312   0.0511   0.0555    0.1393   0.0000      0.332251   439.3742       1.97406       17.1245       1.00466      -1.08402      -1.15593       1.44787      -2.86138      0.169177      -1.75356       1.57220      -1.45867     -0.634298       1.50072      0.674941     -0.394070      0.492471     -0.272176       1.05861       1.38250       1.50170       1.61455       1.69170       1.71903       1.65230       1.55695       1.43379       1.31121       1.17485       1.03987      0.897280      0.757037      0.621158      0.519278      0.408897      0.328766
  35  14 3386.7398    3.4505  2.1783 11.9318 -0.0005      0.902399  0.0378   0.0362   0.0680    0.0883   0.0000      0.236209   440.7580       8.20889       14.4966       1.47820      -3.22294      -4.92077       3.28383      -2.01650      -1.15216     -0.907054     -0.969380     -0.594035      -1.87803      0.881659      0.657641      -1.01976      0.214119     -0.357844       1.24351       1.63105       1.84193       1.98935       2.07204       2.06384       1.99973       1.92622       1.76931       1.60616       1.41494       1.20305       1.04690      0.890630      0.748727      0.607860      0.486233      0.380121
  35  15 3542.9726    2.8198  3.4696 11.3817 -0.0001      0.684981  0.0498   0.0235   0.0885    0.0642   0.0000      0.125442   441.4724       4.54392       14.9307      -4.76235      -1.48889       2.26204    -0.0944086      -3.45146       4.05387      -1.78885      -2.25301      -1.25284     -0.190045     -0.674456      0.624495     -0.986498     -0.607978      0.128780       1.58874       2.12313       2.35363       2.53746       2.54628       2.59571       2.57416       2.43492       2.24263       2.06099       1.82221       1.60786       1.35903       1.17771      0.976023      0.801703      0.656404      0.515681
  35  16 3698.2654    2.2801  5.3927 10.8335 -0.0006      0.641979  0.0655   0.0155   0.1193    0.0507   0.0000     0.0766355   439.1482       7.15557       12.2135       1.21368      -3.71886     -0.555535      0.515071     -0.772514       4.44941      -1.77314       2.73498       1.05336      -5.97355      -3.45859      0.184263      -1.31561    0.00394586     -0.859622       2.04012       2.68811       3.00185       3.23216       3.30772       3.33730       3.23429       3.08254       2.87148       2.62821       2.35553       2.09823       1.79182       1.53841       1.27887       1.03956      0.853618      0.669862
  35  17 3852.3040    1.8817  7.9408 10.6808 -0.0004      0.554628  0.0931   0.0115   0.1663    0.0416   0.0000     0.0618098   440.6464       9.91708       10.3503       2.02676       6.11188       13.7903      -1.84836      -11.0150      -1.45464     -0.554153       2.07020       1.74037       1.53209       1.54594       1.34200       1.05423      0.840368      -1.43854       2.71421       3.69978       3.99339       4.40204       4.49936       4.53838       4.32724       4.20256       3.95813       3.59155       3.22403       2.86133       2.39373       2.05550       1.71668       1.40178       1.12652      0.899498
  35  18 4005.8632    1.5635 10.3598 10.5278  0.0003      0.397860  0.1284   0.0087   0.2187    0.0369   0.0000     0.0630141   444.8097       1.93432       14.2100       7.49749       3.96494      -12.4636       6.71374      -4.72390      -2.83015     -0.770165       5.52724       5.06950      -3.26980      -1.72910     -0.484231      0.612447      -1.35278      -1.69693       3.53886       4.72067       5.23993       5.66868       5.90145       5.91416       5.77921       5.44741       5.06163       4.64291       4.10950       3.61314       3.11883       2.64023       2.18317       1.82135       1.46068       1.15975
  35  19 4158.0321    1.2857 13.3053 10.4044 -0.0014      0.227810  0.1841   0.0065   0.2798    0.0322   0.0000     0.0729402   435.6091       14.7553       19.1201      -4.68753     -0.642857       3.35979       8.53550      -3.89389      0.825394       1.31741     0.0166593      -5.96195       6.73814       2.56377       1.84624       1.97003      0.927949      -1.83932       4.42597       5.80632       6.61053       7.01146       7.32000       7.26066       7.10864       6.68275       6.26622       5.74378       5.14647       4.57528       3.93171       3.37400       2.81397       2.29277       1.86563       1.46460
  36   4 1681.9382    0.3049  0.2554  9.9069 -0.0085       23.9023  0.0136   0.0099   0.0237    0.0308   0.0000       4.46102   440.7561     -0.531881       21.2096       1.14957      -3.95912      -1.65361       1.77742      0.817939     -0.135999     0.0117902      0.419686     -0.366492      -1.02116     -0.538654     0.0519814      0.175484     -0.108970      0.184491      0.679974      0.914321       1.01423       1.05953      0.924477      0.835239      0.761566      0.688460      0.766096      0.815449      0.792424      0.737492      0.675569      0.548843      0.414431      0.317256      0.242392      0.178589
  36   5 1875.4822    0.5098  0.4712  9.8844 -0.0033       11.7960  0.0165   0.0117   0.0312    0.0480   0.0000       1.51458   441.3155     -0.112631       21.5679      0.152009      -1.10442     -0.681800      0.797925      -1.86726       1.59272      -1.35568     -0.714483     -0.184078      0.785651     -0.608541     -0.201626      0.133855      0.137797     0.0996654      0.660486      0.946001       1.06103       1.16815       1.23098       1.20583       1.21668       1.12449       1.00451      0.900395      0.808404      0.720417      0.589301      0.498910      0.416655      0.303911      0.266346      0.209822
  36   6 2063.1796    0.7812  0.7650  9.8130 -0.0012       7.51544  0.0205   0.0135   0.0391    0.0869   0.0000      0.821100   440.5009      0.185260       22.3890      0.855577      -1.53787      0.934741       1.26506     -0.952351     -0.555811      0.772671      0.347051     -0.768714     -0.595151      0.127636    -0.0656831     -0.139216     -0.113641      0.168031      0.695649      0.935503      0.989260       1.12647       1.13033       1.19193       1.08355       1.05311      0.966766      0.900647      0.848672      0.704662      0.649876      0.558333      0.475403      0.388292      0.299432      0.235770
  36   7 2245.6427    1.1121  1.0234 10.2909 -0.0029       5.15928  0.0257   0.0175   0.0464    0.1169   0.0000      0.679693   441.0237       1.99134       20.7013      0.915442      -2.78359      -2.04539       1.23180     -0.628316      -2.66367       1.16849     -0.521270      -1.14086     -0.107406     -0.803355    -0.0520616      0.640903     -0.302753    -0.0370519      0.903256       1.21559       1.33717       1.45118       1.50167       1.51863       1.50339       1.36227       1.31096       1.15231       1.05463      0.900094      0.779691      0.676163      0.541641      0.459237      0.364558      0.289335
  36   8 2421.2673    1.6539  1.2309 10.0731  0.0002       3.25183  0.0271   0.0227   0.0494    0.2227   0.0000      0.587152   442.5094    -0.0400212       20.4168      0.652158      -1.80333      0.250890     -0.482246    -0.0591644      0.288636      -1.03392      0.388248      0.485175     -0.571096     -0.848092     -0.227130      0.164287      0.567058     -0.172231      0.860778       1.07054       1.21191       1.33854       1.35602       1.38311       1.33126       1.27422       1.20570       1.08187      0.937414      0.875678      0.766848      0.659455      0.542523      0.448125      0.379978      0.296706
  36   9 2592.7635    2.2876  1.2556 10.6194 -0.0023      0.975060  0.0285   0.0310   0.0490    0.2677   0.0000      0.488543   440.4402     -0.160943       20.7822      -1.08033      -4.15326      -1.05118     -0.112094       1.85580     -0.132107     -0.158560      -1.23885      0.222840     -0.420243     -0.189289     -0.734664       1.35605      0.110099      0.834579      0.925330       1.21335       1.37569       1.43933       1.45874       1.44767       1.40217       1.30474       1.23608       1.17857       1.05994      0.964108      0.830205      0.730451      0.606138      0.498621      0.391730      0.321856
  36  10 2762.8072    2.9524  1.1678 11.3528 -0.0006       2.15532  0.0267   0.0415   0.0475    0.2292   0.0000      0.500123   441.4296       2.51161       20.2598      0.109849     -0.109197       1.99923       1.38500      -1.17956      0.903323      -1.13297    -0.0326395      -1.15057       1.75939    -0.0564590      0.538160     -0.427670     -0.284679      0.352885      0.846436       1.13081       1.22781       1.39523       1.36371       1.40175       1.34133       1.30485       1.23425       1.09216      0.962206      0.863177      0.753639      0.653877      0.549972      0.443059      0.358961      0.284834
  36  11 2930.3445    3.8115  1.1035 11.8804  0.0001       1.62245  0.0253   0.0547   0.0446    0.2356   0.0000      0.524154   441.8688       2.41393       18.3627      0.580078      -1.59773      0.940541      -1.22620      -3.11222     0.0783804     -0.732840      -1.77100       1.06476      0.519800     -0.133249     -0.562540      0.438453    -0.0315017      0.109982      0.850578       1.16332       1.22027       1.34369       1.34206       1.38648       1.35521       1.29726       1.21461       1.08405      0.997718      0.859692      0.758046      0.639934      0.546446      0.436666      0.354487      0.280754
  36  12 3094.3547    4.2795  1.2087 12.6983 -0.0028       1.22073  0.0272   0.0614   0.0522    0.1665   0.0000      0.568588   440.4098       4.12054       17.9598     -0.570764      -3.52292      0.377266      -2.96783      -1.05208      0.710586     0.0422019       1.43194      0.311849       2.00294    -0.0886258      0.333229      -1.10375     -0.249241      0.331821      0.882486       1.09145       1.21300       1.33263       1.39521       1.40814       1.35982       1.28659       1.20281       1.11372       1.00646      0.867684      0.738872      0.652696      0.527474      0.445421      0.365545      0.282895
  36  13 3255.1575    3.9639  1.6231 12.2588 -0.0012      0.719789  0.0322   0.0468   0.0565    0.1195   0.0000      0.320124   440.5064       4.95975       16.0287       2.83052      -5.26621     -0.510067       1.67925     -0.380129       3.74045      -1.86032     -0.752979     -0.373646      -1.27923    -0.0368036     -0.181225      -1.17972    -0.0388951     -0.361910       1.06156       1.42476       1.58297       1.71955       1.78799       1.77811       1.76388       1.71045       1.55917       1.43039       1.27045       1.09950      0.927962      0.781013      0.629683      0.533391      0.435147      0.355411
  36  14 3413.9053    3.3502  2.4533 11.8606 -0.0002       1.05472  0.0392   0.0320   0.0699    0.0685   0.0000      0.183976   440.4042       4.40856       15.8026       4.69890      -4.41293     -0.294553       1.99750      -2.66639      -1.84262       1.95019      0.735463     -0.126745    -0.0485541     -0.682486      0.264499     -0.842761      0.397391      0.358272       1.23615       1.63379       1.85463       1.98480       2.02479       2.06807       1.97040       1.89996       1.74323       1.60930       1.43292       1.28403       1.13645      0.966919      0.819233      0.659828      0.536987      0.425711
  36  15 3570.9435    2.6934  3.7423 11.3628  0.0001      0.631973  0.0513   0.0215   0.0926    0.0574   0.0000      0.118873   439.9933       1.17945       17.1892       5.57611      -3.50319     -0.709562     -0.653592      0.426152       1.78852    -0.0129879       1.15875      0.784180      0.910984       3.22757     -0.456885      -1.61909     -0.544427     0.0856639       1.57790       2.09215       2.27341       2.48763       2.59682       2.61343       2.53363       2.42820       2.22321       2.06190       1.86424       1.62567       1.42027       1.22074       1.03572      0.858285      0.692571      0.545156
  36  16 3726.9460    2.2198  5.8409 10.7356 -0.0005      0.605383  0.0698   0.0143   0.1217    0.0495   0.0000     0.0702114   440.7210       6.34463       18.6289      -2.13601      -6.43059       2.29651       5.37878      -2.18151      -2.60796      -1.51086       2.78168      -5.32640       4.30088       2.79212       1.90488      -1.24751     -0.762532      0.147221       2.11641       2.80913       3.13029       3.38057       3.43113       3.50386       3.32390       3.22979       3.04703       2.77512       2.51011       2.22211       1.94007       1.63315       1.38877       1.13479      0.941349      0.740672
  36  17 3881.9334    1.8177  8.1215 10.6573 -0.0003      0.445088  0.0959   0.0107   0.1673    0.0402   0.0000     0.0645865   445.7466       11.1617       13.1124       1.94931      -9.03930       3.91376      -1.91821       3.42621       4.33852      -3.14488       2.95604      -2.22167      0.639884      -2.14007       1.43431      -1.52386     -0.306450      0.138864       2.68485       3.59339       3.96196       4.23416       4.45818       4.46064       4.35097       4.19178       3.89362       3.59767       3.22152       2.86051       2.47178       2.09793       1.76725       1.47072       1.17210      0.947508
  36  18 4035.8807    1.5006 11.2040 10.5022  0.0001      0.235867  0.1386   0.0079   0.2377    0.0364   0.0000     0.0663322   433.8352      0.470041       15.0166       17.1207      -8.28134      -10.3914       3.06670      -1.14300      -4.62848      -1.50470       2.86468      -1.42112      -5.73682     0.0394724      -5.80400       2.01087      0.214682    -0.0666364       3.56076       4.73414       5.25429       5.68215       5.97185       5.94189       5.79684       5.61243       5.14297       4.70462       4.29556       3.77499       3.27286       2.76914       2.34873       1.93237       1.54223       1.25031
  37   4 1697.6398    0.3112  0.2851  9.9778 -0.0055       17.5508  0.0132   0.0093   0.0262    0.0307   0.0000       3.86833   441.3381     -0.193917       21.0700       1.50803      -1.80094   -0.00481418      0.505412     -0.422715      0.421455      0.514631      0.757654     -0.167830      0.102222     0.0843898     0.0785782     -0.377206    -0.0551578      0.268657      0.537768      0.711526      0.831180      0.890613      0.863015      0.830546      0.832521      0.755556      0.709210      0.752008      0.643505      0.589737      0.527821      0.465922      0.354883      0.300427      0.227955      0.178561
  37   5 1892.2770    0.5227  0.5463  9.8305 -0.0025       10.2394  0.0174   0.0108   0.0336    0.0530   0.0000       1.37502   440.2531      0.316983       21.6399      0.639355      -3.26480      -1.27774     0.0648758      0.483109       1.94089      -1.14164     -0.649912      0.191941      0.441741     0.0371428     -0.369360     -0.540433      0.122540     -0.124909      0.628015      0.831895      0.938262       1.02822       1.03320       1.07069       1.00846       1.00794      0.907231      0.852657      0.796525      0.668919      0.557687      0.512748      0.419399      0.344173      0.294858      0.225746
  37   6 2081.2492    0.7732  0.8422  9.8977 -0.0021       7.18863  0.0217   0.0130   0.0422    0.0874   0.0000      0.823085   440.1139      0.527356       20.5767     -0.103706      -2.53360      0.256985       1.44065     -0.273517      -1.12457     -0.471285    -0.0537105    -0.0182332       1.13633      0.540130      0.329189    -0.0880129      0.355402      0.200647      0.746797       1.01748       1.12025       1.23765       1.27335       1.26703       1.22409       1.19589       1.12460       1.00497      0.945612      0.804718      0.712042      0.564942      0.520558      0.406733      0.328747      0.269173
  37   7 2264.4054    1.2061  1.0531  9.9528 -0.0003       2.81753  0.0249   0.0177   0.0442    0.1595   0.0000      0.626274   440.6635      0.688633       21.1097      0.140551      -2.96538     -0.261169       1.30921     -0.516970      0.410211     -0.157515     -0.340978      -1.17451      0.334182      0.217216      0.357038      0.158503     -0.800026     0.0180226      0.805488       1.04461       1.17881       1.22302       1.28416       1.32160       1.27818       1.24119       1.18325       1.07022      0.975001      0.819081      0.719155      0.616297      0.517658      0.431425      0.358981      0.280361
  37   8 2440.7690    1.7167  1.3072 10.4286 -0.0006       2.84170  0.0286   0.0229   0.0510    0.1699   0.0000      0.483565   440.4572       1.77330       22.5774      0.897485     -0.852810     -0.164757     -0.830103      0.768210      0.275703     -0.279157      -1.21670      0.143414      0.293215      0.727601      0.399893     -0.425029      0.905426     -0.228195      0.873452       1.17407       1.27713       1.41091       1.45604       1.45539       1.45863       1.37766       1.29713       1.21224       1.07605      0.939635      0.782847      0.679829      0.583795      0.468745      0.389419      0.317446
  37   9 2613.3999    2.4506  1.1703 11.1485 -0.0021       2.35499  0.0261   0.0341   0.0480    0.2062   0.0000      0.548000   440.9665       2.83327       21.2019       1.11707      -2.37127     -0.585201      0.638429      0.494741      -1.16463      0.482429      0.275813     -0.111535     -0.705575      0.806797     -0.374137     -0.844627     -0.333405      0.580422      0.806651       1.06331       1.21557       1.33021       1.29648       1.40226       1.30824       1.24080       1.19849       1.10370      0.975012      0.849382      0.745630      0.629790      0.530632      0.441745      0.369419      0.296164
  37  10 2784.6075    3.1557  1.1372 11.8953 -0.0012       1.24003  0.0255   0.0451   0.0477    0.1758   0.0000      0.595091   440.2907       4.66529       20.0797     -0.579459      -2.20090      -1.41180       1.02053      0.827530       1.33846     0.0250743     -0.345037       1.56846      -1.11248    0.00957951    -0.0930015     -0.502272     -0.369822     -0.127090      0.802931       1.04451       1.15065       1.30361       1.30049       1.30410       1.29938       1.21909       1.14563       1.07575      0.958543      0.854558      0.731636      0.608221      0.524065      0.438509      0.362689      0.294763
  37  11 2953.3011    3.8777  1.1790 12.0040 -0.0018      0.415951  0.0261   0.0546   0.0479    0.2469   0.0000      0.499412   439.8494       3.38490       18.5648       4.41105      -1.72326     -0.804183     -0.510232      -2.90099      0.746298      -2.79861       1.17427       1.54014     -0.118058      -1.70669    -0.0324061      0.484105     -0.335742     0.0119814      0.842636       1.13908       1.21691       1.31918       1.32910       1.33588       1.31361       1.27235       1.18628       1.10437      0.999153      0.886663      0.783160      0.663384      0.560911      0.460742      0.381384      0.310725
  37  12 3118.5625    4.3270  1.2956 12.3573 -0.0015       1.04915  0.0275   0.0567   0.0495    0.1730   0.0000      0.394613   440.3551       2.79785       15.2284      -1.08560      -1.86144       4.06989      0.353045     -0.800414      0.914942      -1.35009     -0.585920     -0.871494     -0.603636      -1.03113      0.447596     -0.764386    -0.0772648      0.142139      0.836390       1.09849       1.19357       1.32819       1.30106       1.38998       1.36906       1.26958       1.21465       1.09927      0.996033      0.878761      0.759379      0.649024      0.555534      0.458363      0.381904      0.306797
  37  13 3280.8046    3.8336  1.7715 12.4061 -0.0007       2.12577  0.0331   0.0440   0.0607    0.0933   0.0000      0.325190   439.8475       3.21931       16.2241       7.01484      -3.47301      -3.10463      0.652270     0.0218726     -0.527109     0.0307442      -1.30844     -0.362741      -2.30016     -0.928557      0.193891      0.374078      0.157026     -0.373982       1.00245       1.30852       1.45446       1.56540       1.61382       1.62966       1.59196       1.51549       1.42273       1.32038       1.18034       1.06016      0.939046      0.797552      0.690661      0.565202      0.458734      0.366111
  37  14 3440.5240    3.2109  2.5651 12.0097 -0.0008      0.605835  0.0412   0.0300   0.0725    0.0617   0.0000      0.202352   438.7627       6.53167       15.1926       3.97377      -2.63923      0.377871       2.25776     -0.420391      -3.83764     -0.983685       2.79762      -2.62489     -0.252953      -1.42752      0.392550      0.231826      0.731863      0.148109       1.26763       1.65779       1.84602       1.99662       2.05972       2.04462       2.07711       1.96197       1.87000       1.68987       1.51567       1.30546       1.14847       1.00214      0.831634      0.695000      0.569031      0.464719
  37  15 3598.5944    2.6100  4.0753 11.2013 -0.0005      0.509344  0.0537   0.0197   0.0948    0.0576   0.0000      0.102700   439.1095       5.45993       15.0171       3.70513      -5.07336       3.90421      0.881199       1.40171       2.43926      -6.00615       3.53122       1.90779       1.88134      -2.43034     -0.257231     -0.710120      0.616300      0.295235       1.59569       2.09920       2.36126       2.52708       2.60293       2.65564       2.55546       2.44399       2.33778       2.11455       1.90880       1.72796       1.51276       1.27788       1.09619      0.895327      0.746267      0.597629
  37  16 3755.4889    2.1213  6.4217 10.7835  0.0000      0.480563  0.0736   0.0131   0.1342    0.0436   0.0000     0.0662980   440.9356       7.24630       11.9288       6.44237      0.211890      -3.05889      -2.62756      -6.11175      0.926997      -4.92047      -3.87419       2.13058      0.670308      0.633147       1.62938      0.274016     -0.647749    -0.0269285       2.14350       2.88595       3.22422       3.53062       3.59714       3.58611       3.53688       3.41087       3.15034       2.94590       2.58951       2.33576       2.05688       1.77775       1.47755       1.23064       1.00874      0.811204
  37  17 3911.1570    1.7591  8.7008 10.6168 -0.0007      0.409930  0.1022   0.0099   0.1770    0.0392   0.0000     0.0622045   439.7063       11.9833       17.0340       7.23100       6.52503      0.317031       4.11750      -9.94791   -0.00922322      -4.93309     -0.998802     -0.568319      0.803732      -2.83633       2.72728      -2.69510      -3.03129     -0.199892       2.77770       3.65287       4.09729       4.42358       4.56669       4.58110       4.51165       4.27679       4.09915       3.68299       3.35236       2.98491       2.59514       2.26053       1.90672       1.57629       1.29895       1.03072
  37  18 4065.8759    1.4146 10.9861 10.5343 -0.0011      0.403567  0.1440   0.0076   0.2377    0.0349   0.0000     0.0738714   435.9641       12.9694       24.9070       4.51191      0.232613      -1.43657      -7.63124      -6.00880     -0.611453       6.03425      0.173071       3.95908     -0.594100     -0.251465      -3.07898     -0.333144       2.33349      -2.12337       3.63040       4.75717       5.32705       5.78089       5.90648       5.91235       5.86946       5.54345       5.19558       4.92990       4.37460       3.95328       3.43777       2.94068       2.47823       2.06546       1.67922       1.35355
  38   4 1713.0755    0.3301  0.3271 10.0040 -0.0013       13.4694  0.0134   0.0090   0.0276    0.0316   0.0000       3.28651   440.5424     -0.865061       21.0972      0.698443      -2.46789      0.647062     -0.420007      -1.27853      0.384840      0.236517     0.0335409      0.573525      0.111748      0.248492    -0.0948034      0.431000     -0.148444    0.00299291      0.521090      0.697115      0.773961      0.791829      0.854539      0.830003      0.842080      0.801466      0.758982      0.717968      0.631374      0.548700      0.496041      0.412784      0.369183      0.284804      0.248159      0.194284
  38   5 1908.8713    0.5730  0.5142  9.8564 -0.0026       10.9796  0.0160   0.0119   0.0306    0.0543   0.0000       1.24113   440.4191     -0.179386       20.5772      0.856737      -2.77716      0.283349     -0.315197      0.287664      0.297550       1.33596       1.20519     -0.494512      0.697354      0.235541      0.235650      0.270348      0.149668     0.0113683      0.573111      0.732846      0.857174      0.922496      0.932186      0.996371      0.938465      0.880958      0.809156      0.799883      0.698386      0.619195      0.535143      0.472493      0.391078      0.327995      0.273050      0.215297
  38   6 2099.0209    0.8284  0.7510 10.0894 -0.0026       5.62533  0.0195   0.0142   0.0380    0.0795   0.0000      0.845631   440.6074     -0.795312       22.7494      0.367555      -2.11079      0.956593     -0.352706      -1.03973      -1.19622      0.381163      -1.05707      0.497630     -0.498745     -0.144145      -1.67858     -0.286835      0.618714     -0.309076      0.676661      0.906898       1.02299       1.08371       1.13133       1.10138       1.11561       1.07409      0.999681      0.925724      0.828819      0.720340      0.654323      0.545811      0.485167      0.389227      0.316529      0.255536
  38   7 2283.0108    1.2163  1.0587 10.3440 -0.0028       4.12495  0.0250   0.0180   0.0459    0.1248   0.0000      0.670458   440.7959       1.01715       21.7986       2.26796      -4.51696    -0.0890200     -0.287379      -1.04718      -1.80813      0.709640    -0.0969005      0.715135      0.670714     -0.893804     -0.445484     -0.550768     -0.312233     -0.112498      0.782840       1.06608       1.17767       1.24581       1.26252       1.29807       1.24953       1.22469       1.17213       1.06363      0.976982      0.869014      0.761430      0.645926      0.544811      0.444791      0.374049      0.302742
  38   8 2460.0315    1.7960  1.2552 10.5488 -0.0014       2.04040  0.0281   0.0240   0.0484    0.1857   0.0000      0.545715   440.5038       1.25885       19.5557      0.516097      -1.35432      -1.51284       1.89133      -1.22280      -2.80264      0.172452     -0.662610     -0.642073      0.554652      -1.27288      0.905951      0.470484     -0.320800      0.118595      0.823002       1.08828       1.22702       1.32021       1.35299       1.35663       1.35599       1.26330       1.21511       1.12095       1.01100      0.906896      0.791784      0.686755      0.573207      0.479077      0.400582      0.320679
  38   9 2633.8011    2.4955  1.2163 11.0805 -0.0027       1.77301  0.0259   0.0335   0.0477    0.2129   0.0000      0.459308   440.8030      0.676335       21.6501       1.88323      -3.87161      -1.72188       1.22201      0.564226      0.415918      0.684075      0.873830     -0.248607     -0.133262      0.207072      0.981898     -0.354759      0.604596     -0.150533      0.809777       1.01520       1.11880       1.23747       1.26667       1.33237       1.27132       1.17399       1.17214       1.07376      0.931739      0.869924      0.760808      0.646558      0.546065      0.451298      0.375054      0.306115
  38  10 2806.1700    3.2149  1.1579 11.8401 -0.0006       2.28140  0.0256   0.0442   0.0466    0.1782   0.0000      0.542766   440.8327       3.78211       20.6898       3.66453      -3.61265      -1.70748       1.59352       1.60153       1.86429     -0.922774     -0.468076      0.317159     -0.222651      0.351127      0.895259     -0.332720    -0.0460903     0.0737709      0.792828       1.02486       1.12094       1.23345       1.22987       1.26924       1.28891       1.22591       1.15864       1.03039      0.922200      0.824522      0.732123      0.643216      0.542215      0.444756      0.365996      0.298512
  38  11 2975.9885    4.0816  1.1108 12.2173 -0.0006       1.30355  0.0234   0.0571   0.0460    0.2060   0.0000      0.532812   441.4095       2.69388       18.8118       2.40292      -3.82379     -0.207665       1.43205      -2.04339       2.40665     -0.360279     -0.203172      0.100122     0.0836076     -0.231799      0.179518     -0.808161      0.247122    -0.0527339      0.730248      0.986118       1.06921       1.17599       1.20785       1.23473       1.21523       1.17967       1.08545       1.01158      0.896885      0.798200      0.691115      0.614705      0.494975      0.420302      0.344805      0.277226
  38  12 3142.3757    4.2307  1.3971 12.0333  0.0004      0.749260  0.0278   0.0523   0.0507    0.1949   0.0000      0.381596   441.4510       3.56077       19.2157       4.07515      -1.46393     -0.222141      -1.47106      -1.67614      0.415643      0.972716      -2.11694    -0.0260887     -0.141676      -1.21411     -0.110491     -0.778106     -0.253489     -0.324599      0.861748       1.13029       1.27676       1.38209       1.38333       1.40149       1.43526       1.31714       1.24949       1.18435       1.06352      0.936937      0.804858      0.693419      0.576076      0.494068      0.404858      0.330539
  38  13 3305.8799    3.8073  1.8870 12.0688 -0.0008       1.24471  0.0342   0.0404   0.0592    0.0985   0.0000      0.270343   439.5630       5.55679       17.5477       3.67039     -0.898800       1.42792       1.11679      -1.80089    -0.0861072       1.49739      -1.64955      -1.88550      0.190509       1.12290     -0.312709     -0.956357     -0.720595      0.115942       1.00689       1.36577       1.47995       1.62428       1.59664       1.68205       1.65341       1.59829       1.53251       1.39348       1.23068       1.09687      0.945590      0.815069      0.685680      0.575864      0.485637      0.379489
  38  14 3466.8270    3.1442  2.7455 11.8782 -0.0050      0.583601  0.0422   0.0276   0.0738    0.0570   0.0000      0.176841   443.5565       3.17006       13.1512       3.28845      -1.24640      -3.00021       1.27029     0.0110624       1.14132      -2.26396     -0.949995      -1.36477      -2.63559      0.175945      0.595012      -1.13509     -0.403803     -0.250034       1.22479       1.61903       1.81545       1.98987       2.03920       2.04441       2.05730       1.91786       1.80921       1.67644       1.51693       1.36428       1.18668       1.01626      0.877106      0.716284      0.593224      0.478630
  38  15 3625.9099    2.5225  4.7619 11.0924 -0.0003      0.497885  0.0566   0.0173   0.1049    0.0502   0.0000     0.0842477   441.2762       4.48202       21.8369       7.70087      -2.65094      -3.18214       3.52361      0.251852       2.74688      -4.67218      0.523894       1.61907      0.687889    -0.0599737     -0.561649   -0.00600244      0.506873      0.403094       1.67368       2.17088       2.44199       2.62662       2.72801       2.76541       2.68634       2.57206       2.43095       2.24187       2.03302       1.82330       1.64852       1.39363       1.18818       1.01655      0.818898      0.666734
  38  16 3783.5988    2.0825  6.7052 10.6981 -0.0002      0.366905  0.0759   0.0123   0.1360    0.0444   0.0000     0.0644368   440.4273       5.44674       14.5706       8.35410      -8.06850      0.450769       2.20122      -3.19883       1.86365       5.22431      -6.11983      0.639204       3.19107     -0.175214      -2.46954       2.66146     -0.460383     -0.913698       2.16898       2.90132       3.22337       3.45153       3.56701       3.58221       3.51976       3.39498       3.17268       2.94227       2.68765       2.39743       2.12594       1.83944       1.54673       1.28881       1.06676      0.862977
  38  17 3940.0910    1.7028  9.4232 10.5873 -0.0002      0.373032  0.1105   0.0091   0.1907    0.0382   0.0000     0.0596619   436.1313       11.1585       19.1097       10.6486      -4.31183       5.63813      -3.87900       13.1794       2.81113      -2.91047       2.34262      -3.72956       5.31239      -3.92192      -2.52259       1.11266      -1.88370     -0.895016       2.89216       3.81874       4.26047       4.62041       4.81581       4.89161       4.72934       4.64508       4.32593       3.96463       3.57409       3.17512       2.80329       2.40304       2.03461       1.71184       1.38692       1.13608
  38  18 4095.9787    1.4147 12.4089 10.4300 -0.0004      0.496047  0.1574   0.0068   0.2512    0.0340   0.0000     0.0682666   445.7659       8.16620       18.2182       15.8647      -3.53913      0.334202      -2.81098      -1.61035       5.31006     -0.771571       1.05723       3.55322      -2.95098    -0.0457735       3.33451       1.64214       1.36671      -1.19854       3.68483       4.93368       5.54158       6.00551       6.16810       6.20159       6.06099       5.84999       5.53146       5.11972       4.59108       4.21190       3.57188       3.13050       2.61760       2.23212       1.81189       1.46826
  39   3 1516.0524    0.1849  0.1684 10.0128 -0.0040       29.7468  0.0129   0.0079   0.0239    0.0235   0.0000       13.2333   442.1859      -1.12326       21.5925     -0.226696      -3.57976      0.236722       1.18876     0.0899383     -0.552021      0.500517     -0.358667     0.0949842      0.207115     -0.116468      0.462829     0.0764740     -0.289418      0.176161      0.506011      0.628465      0.722625      0.758177      0.781184      0.753106      0.663894      0.711802      0.595742      0.649880      0.623176      0.580855      0.522491      0.412131      0.371193      0.271006      0.260719      0.211355
  39   4 1728.2601    0.3622  0.3437  9.8960 -0.0041       13.0815  0.0137   0.0098   0.0296    0.0324   0.0000       2.84743   441.5723      -1.00707       20.1466     -0.630202      -1.76961     -0.146120   -0.00932637      -1.36981      0.623652     0.0293745      0.255438      0.763955     -0.153851      0.578004      0.243613    -0.0678847      0.558733    -0.0629736      0.556507      0.855595      0.958260       1.16747       1.12761       1.02942      0.867014      0.770537      0.746135      0.717981      0.677182      0.753297      0.779812      0.770859      0.639000      0.573000      0.494840      0.351818
  39   5 1925.2668    0.5750  0.5747  9.8006  0.0003       9.61908  0.0167   0.0111   0.0329    0.0558   0.0000       1.19244   441.8535     -0.220613       21.2817    -0.0534996      -1.36060       1.17607     -0.763015      -1.62846       1.03656    -0.0272372     0.0229128      0.241677     -0.299915     0.0568607    -0.0906169      0.107511    -0.0450192     -0.241011      0.558930      0.749838      0.831680      0.927886      0.905402      0.941329      0.890511      0.882129      0.826078      0.789842      0.716387      0.629339      0.571375      0.481455      0.423071      0.337783      0.281522      0.228447
  39   6 2116.6258    0.8822  0.8034  9.8993 -0.0025       6.37265  0.0201   0.0143   0.0380    0.0946   0.0000      0.767026   440.2868      0.456415       22.1022      -1.55751      -2.62503      -1.36304      -2.36545      0.840033      -1.01219      0.242562     -0.922948      -1.07809      0.133163     -0.960480      0.178076      0.166338     -0.181915     -0.151581      0.642806      0.869934      0.965442       1.06932       1.07608       1.15556       1.09426       1.04087       1.01814      0.918706      0.821785      0.758898      0.624854      0.544757      0.463594      0.384794      0.313412      0.267480
  39   7 2301.3553    1.2959  1.0309 10.5194 -0.0044       4.46419  0.0236   0.0193   0.0457    0.1204   0.0000      0.635785   441.4045      0.511951       20.9633      -1.17292      -2.23531     -0.652125      0.740519      -1.20728     -0.326380      0.409572     0.0558780     -0.594763     -0.687065     -0.181199     -0.533199     0.0241216      0.926999      0.220567      0.721237      0.960520       1.11285       1.17378       1.23706       1.24359       1.22452       1.15769       1.11136      0.971544      0.907812      0.824417      0.719048      0.656938      0.533001      0.466350      0.387743      0.305148
  39   8 2479.1814    1.8867  1.2907 10.3475 -0.0011       3.14211  0.0275   0.0243   0.0482    0.2029   0.0000      0.491849   440.6386      0.552700       20.4677      0.709221      -3.42218     -0.437529      0.289504      -2.28670     -0.907394      0.337686      -1.72272      0.677567      0.790685      0.702294    -0.0107659     -0.765271     -0.142015      0.230638      0.855796       1.13657       1.29744       1.40987       1.47629       1.43880       1.41932       1.35112       1.22891       1.15216       1.03796      0.955071      0.842761      0.746855      0.643217      0.536095      0.437740      0.355941
  39   9 2653.9418    2.5094  1.2820 10.9205 -0.0008       2.03094  0.0268   0.0320   0.0475    0.1976   0.0000      0.465044   442.6161       2.59785       20.4759       1.90371      -4.19289      -3.81360      -1.10529       2.65029       1.19146       1.11241      -1.04473     -0.769303      0.483228      0.421757      0.476513      0.220490     -0.267355      0.130626      0.866768       1.16488       1.31072       1.39707       1.48149       1.47789       1.46207       1.37648       1.31874       1.21509       1.08115      0.965054      0.807681      0.701591      0.591148      0.500988      0.428235      0.341086
  39  10 2827.3483    3.4241  1.1552 11.2111 -0.0019       1.49728  0.0246   0.0459   0.0440    0.3206   0.0000      0.504538   440.0118       1.36536       20.2827       2.72910      -2.20785      0.285867       2.84360      -2.17618      0.386393      0.793199      0.435372       1.20448     -0.527602     -0.745322      0.271709      0.379267     -0.397824    -0.0331502      0.752770      0.952472       1.05000       1.14628       1.16718       1.16173       1.19838       1.13970       1.05228      0.982641      0.875817      0.824879      0.732202      0.643944      0.555336      0.446081      0.372567      0.301931
  39  11 2998.2166    4.1537  1.1991 12.2803 -0.0008       1.23168  0.0269   0.0555   0.0463    0.2027   0.0000      0.520038   440.9944       3.72867       19.4974       2.81005     -0.981038      -1.62809    -0.0569262      -1.58271      0.498220      -1.07583     0.0688401    -0.0904459     0.0926292     -0.299265      0.139277     -0.646207    -0.0979000     -0.184324      0.787829       1.06582       1.18011       1.29338       1.26221       1.31828       1.26285       1.21862       1.13183       1.08470      0.998979      0.867785      0.777895      0.687188      0.595368      0.496217      0.411027      0.328285
  39  12 3165.7962    4.3186  1.4317 12.2928 -0.0005      0.987876  0.0285   0.0521   0.0513    0.1426   0.0000      0.386945   439.8174       3.33155       17.9145       2.78312      -3.00181     0.0744267     -0.554395      0.965589     -0.115789      -1.39242     -0.325249     -0.955378     -0.242269     -0.358813     0.0322740     0.0338251      0.523453    -0.0127689      0.862031       1.17514       1.28514       1.40216       1.44459       1.43340       1.37647       1.34303       1.29292       1.20818       1.09601      0.950515      0.839809      0.728511      0.624906      0.523838      0.427111      0.352804
  39  13 3330.5582    3.7448  2.0546 12.0540 -0.0002       1.03362  0.0352   0.0372   0.0601    0.0812   0.0000      0.233914   439.6430       4.75433       14.9208       4.19075     -0.692389       2.02577      -1.46811       1.31207     -0.107722      0.955874      0.271684      -1.57335    -0.0734330      -1.47712       1.80791      0.150438      0.188851    -0.0213085       1.00354       1.36056       1.48510       1.61358       1.66773       1.68720       1.62661       1.60788       1.47646       1.38114       1.24580       1.14151       1.00918      0.887832      0.754616      0.644575      0.528955      0.419227
  39  14 3492.8311    2.9545  3.2493 11.7421 -0.0002      0.883637  0.0462   0.0239   0.0827    0.0490   0.0000      0.149911   439.6654       7.38793       16.7169       1.05818      -2.49019      -1.08964      0.441187     -0.843970     -0.927900     -0.801309       1.78140      -2.01878     -0.381405      0.718114      0.676398    -0.0817607     -0.485529     0.0981376       1.27911       1.71497       1.92444       2.05098       2.16165       2.13997       2.08972       2.05090       1.91678       1.80620       1.62113       1.44168       1.28061       1.12236      0.951975      0.804637      0.665918      0.541380
  39  15 3652.9388    2.4349  4.8107 11.2291 -0.0002      0.456580  0.0591   0.0166   0.1048    0.0439   0.0000     0.0926335   439.1635       9.94470       13.2869       6.12227      -2.30262       3.63334     -0.937812      -1.42844       1.47354      0.545427       1.32106       1.10729       2.83746       1.45317       1.48914     -0.193679      0.337733      0.420177       1.70111       2.20833       2.49907       2.67637       2.76431       2.80527       2.72462       2.64275       2.49095       2.35334       2.11997       1.91958       1.66396       1.45286       1.23670       1.05024      0.857101      0.703885
  39  16 3811.5294    1.9929  7.3357 10.7367 -0.0004      0.353477  0.0823   0.0113   0.1485    0.0394   0.0000     0.0652353   439.5509       8.62650       16.7532       2.41072      -6.75492       1.98763       3.55156     -0.597100      0.382977      -6.68832       5.15335      -2.94106      0.330818      0.872285      0.182823      0.387035      -2.02930      -1.01371       2.20533       2.93571       3.26470       3.54393       3.67409       3.65444       3.69265       3.52138       3.27140       3.08842       2.80153       2.50959       2.22703       1.93731       1.62852       1.37471       1.13338      0.928204
  39  17 3968.6516    1.6367  9.9687 10.5772 -0.0002      0.291505  0.1207   0.0083   0.1982    0.0359   0.0000     0.0649518   442.4272       10.1859       8.44959       13.2301      0.224743      -5.03409     0.0112877      -7.69511       4.66656      -7.88057      0.798582     -0.857282      -1.58023     -0.693258      -1.14725      0.467377      -1.63592     -0.163487       2.91513       3.86371       4.35189       4.62318       4.83164       4.88399       4.81977       4.67439       4.46198       4.12196       3.70883       3.33605       2.88581       2.52807       2.15048       1.78713       1.48988       1.22117
  39  18 4124.9459    1.3754 13.4389 10.3837  0.0003      0.213636  0.1774   0.0062   0.2674    0.0323   0.0000     0.0692977   443.6446       9.90215       13.3947       8.91458     0.0528111     -0.282308       13.5011       1.14681       1.51286     -0.414441       5.72857      -4.79429       1.67423       6.65567     -0.474998      -2.69342      -1.63889      0.448546       3.81024       5.14271       5.90483       6.20530       6.55539       6.54132       6.48482       6.21324       5.84343       5.47393       4.94669       4.41167       3.88944       3.39323       2.88141       2.46015       1.99293       1.60733
  40   4 1743.3119    0.3634  0.3767  9.8941 -0.0025       17.0821  0.0157   0.0090   0.0280    0.0337   0.0000       2.68244   441.4327      -1.07183       21.9126      0.869979      -3.09950      0.197094      0.335538     -0.384047    -0.0750800    -0.0652055     -0.481973      0.977031      0.157960     0.0415808     -0.711086      0.286084      0.453591    -0.0280651      0.572116      0.681348      0.729409      0.909552       1.01884      0.957394      0.887962      0.872588      0.869472      0.843567      0.645786      0.554828      0.570477      0.485097      0.390362      0.333314      0.282461      0.227981
  40   5 1941.4987    0.5861  0.5866  9.8839 -0.0047       10.2252  0.0163   0.0112   0.0339    0.0546   0.0000       1.18607   440.3424      0.326993       20.8760   -0.00857176      -2.15798      -1.75710     -0.237651      0.937870      0.878666      -1.39019      0.281879      0.379429     -0.219417      0.331161      0.457421      0.692600     0.0727853    -0.0408276      0.562363      0.733158      0.816124      0.879352      0.937606      0.929953      0.907668      0.849580      0.811251      0.772669      0.702636      0.626214      0.566787      0.487353      0.427520      0.373809      0.294091      0.262100
  40   6 2134.1057    0.9195  0.8592  9.8842 -0.0006       6.59051  0.0205   0.0141   0.0390    0.1007   0.0000      0.721282   440.9139     -0.449510       22.3854     -0.311101      -2.67088       1.51374      0.414589      0.466075       1.22311      0.322738     -0.577961     -0.224509      0.583676     -0.539299      0.341631      0.655663     -0.108567     -0.230902      0.643824      0.863723      0.960987       1.05818       1.08209       1.08595       1.06146      0.988093      0.972565      0.894119      0.838115      0.751389      0.658643      0.564883      0.482544      0.406560      0.348176      0.276095
  40   7 2319.4293    1.3377  1.2098  9.8343 -0.0015       3.63920  0.0276   0.0179   0.0478    0.2153   0.0000      0.609031   440.9369       1.46207       19.3296      0.712380      -3.03081     -0.855716      0.848297     -0.160206       1.33652     -0.967755     -0.310353     -0.167567       1.07983     -0.167860     -0.522961      0.563302     -0.459261     0.0964237      0.761150       1.01777       1.10851       1.22101       1.25406       1.24726       1.28481       1.18325       1.09110       1.03964      0.972412      0.870964      0.798910      0.714495      0.574172      0.491619      0.422284      0.344790
  40   8 2498.0064    1.9510  1.3174 10.3647 -0.0001       2.82811  0.0275   0.0245   0.0476    0.2136   0.0000      0.469761   439.8636       1.40050       19.3978     -0.581989      -1.82348      -1.00232      -1.62503     -0.649673      -1.09240     0.0955468      -1.62978     0.0811091    -0.0654411     -0.224743      0.125028     -0.182036      0.176772    -0.0712112      0.850441       1.08226       1.17733       1.27506       1.34235       1.33750       1.32301       1.24745       1.18388       1.12407       1.04633      0.943608      0.805533      0.717953      0.613796      0.522191      0.435683      0.353768
  40   9 2673.8584    2.6082  1.2682 11.5040 -0.0021       1.85571  0.0275   0.0343   0.0485    0.1606   0.0000      0.517080   441.0010       1.25855       20.8672      0.766711      -1.00947      0.714065      -1.06445      0.122596      0.423973     -0.282081     -0.885437      0.817660      -1.42968      0.244659    -0.0493594     -0.673281      0.224070      0.737615      0.774240       1.01777       1.12506       1.25203       1.25211       1.31605       1.27809       1.24409       1.15417       1.05978      0.974475      0.897931      0.767456      0.699904      0.576929      0.501808      0.401270      0.337051
  40  10 2848.2897    3.5390  1.1315 11.9501 -0.0016       1.45889  0.0246   0.0477   0.0444    0.1949   0.0000      0.498017   440.5389       3.57537       20.1139       1.40856     -0.789971      0.431536      0.316180     -0.698934      0.243807      0.326490      0.915148      0.519057     -0.327409     -0.830338     -0.906348     -0.333747      0.408699      0.175724      0.704213      0.934181       1.08183       1.14336       1.13866       1.20090       1.14916       1.09932       1.05825      0.966090      0.896465      0.834977      0.738704      0.625381      0.552561      0.443752      0.384288      0.314344
  40  11 3020.1601    4.1691  1.1846 12.5861 -0.0015       2.29642  0.0264   0.0571   0.0460    0.1664   0.0000      0.541143   439.9870       3.27961       21.0509       1.96252      -4.00557      -1.09949      -1.28557      -1.17705      -1.35525      -1.44668     -0.259429      0.360017      0.769504      0.553686     -0.819952     -0.964814      0.542498      0.555325      0.748911       1.04644       1.12396       1.28783       1.27249       1.34776       1.28287       1.28017       1.13153       1.09643      0.959887      0.899536      0.763472      0.661790      0.582627      0.487081      0.391459      0.322747
  40  12 3188.7638    4.3013  1.4495 12.3866 -0.0005      0.759963  0.0290   0.0514   0.0506    0.1383   0.0000      0.419435   440.2425       2.07756       19.1972       3.13256      -4.40400      0.397947      -1.03279      -2.47831      -1.24105     -0.761979     -0.752244       1.58763     -0.356984      0.992989     -0.437111     -0.506870      0.118723      0.437991      0.867921       1.15005       1.28623       1.43697       1.48256       1.50946       1.47499       1.43779       1.34683       1.23578       1.13351      0.989791      0.840315      0.734185      0.623158      0.522952      0.441574      0.356751
  40  13 3354.7373    3.6244  2.0711 12.3418  0.0004      0.796990  0.0357   0.0365   0.0615    0.0732   0.0000      0.238656   441.3901       4.61664       17.6026      0.835805    -0.0900023    -0.0926338      -3.33571      -3.22900       1.92035      -1.89917     -0.168800      -2.77080     -0.735846     -0.179644      0.914882      0.236539     0.0266168      0.303601      0.981949       1.29248       1.40588       1.55365       1.60079       1.64753       1.62724       1.54696       1.45435       1.35384       1.23404       1.12648       1.01727      0.890891      0.768843      0.633262      0.530035      0.425677
  40  14 3518.3402    2.9006  3.1964 11.8127 -0.0009      0.839178  0.0458   0.0238   0.0809    0.0517   0.0000      0.146504   440.0798       3.58806       16.4944     -0.468037      -4.95525      -4.09894     -0.687335      -3.55981       1.52842      -4.42949      0.201945      -1.68451      0.388158      0.467541      -1.99289      0.424097      0.330158     -0.174272       1.23826       1.67265       1.86115       2.05866       2.11272       2.13797       2.10371       1.98300       1.92919       1.75886       1.61554       1.46282       1.28350       1.14401      0.981949      0.808759      0.685797      0.559517
  40  15 3679.6443    2.3416  5.1627 11.1668 -0.0001      0.485982  0.0603   0.0152   0.1125    0.0410   0.0000     0.0866698   439.8536       5.85717       17.5480      0.768871      -6.62230       1.97716       1.53074      0.855060       4.76271      -2.39520       1.08427     -0.970169      -2.37928     -0.379705       1.11982      -1.90268      0.610069       1.66014       1.68551       2.23948       2.48725       2.66802       2.79486       2.83799       2.83259       2.73288       2.55469       2.36499       2.15581       1.96011       1.69179       1.46624       1.29187       1.08300      0.896070      0.722058
  40  16 3839.2984    1.9335  7.4482 10.7950 -0.0007      0.415683  0.0834   0.0108   0.1502    0.0384   0.0000     0.0670181   444.4276       6.41903       17.6860       8.27370      -2.27996      -2.12961      -3.26608      -4.35840       4.16608      -2.14499       2.16287      -4.95131      0.613572      -3.17639      0.308347      0.590115      -2.38056      0.252156       2.16031       2.85312       3.22568       3.47225       3.64778       3.65420       3.62205       3.47092       3.28991       3.06105       2.83888       2.50159       2.24024       1.95552       1.67004       1.41259       1.15893      0.955451
  40  17 3997.1122    1.5916 10.5628 10.6087  0.0001      0.286577  0.1300   0.0078   0.2127    0.0347   0.0000     0.0685074   441.1068       5.70838       23.2613       8.74992      -3.49194      -2.74267      -3.42424       3.65312       7.08350      -1.87744      -2.58973      0.140195     -0.570792       2.24406      -5.37183       1.64143       2.77827     -0.882529       3.02726       4.02808       4.49969       4.84891       5.04187       5.08249       5.01619       4.86496       4.61857       4.35502       3.99638       3.51038       3.14041       2.70295       2.35173       1.94113       1.63159       1.33591
  41   4 1758.0825    0.3924  0.3364  9.9798 -0.0038       13.6000  0.0119   0.0099   0.0264    0.0339   0.0000       2.55988   441.9004     -0.945086       22.2392     -0.719357      -2.70932     -0.754633      0.686332     -0.503550     -0.582409      -1.00150     0.0566720      0.202724     -0.397912     0.0211414   -0.00982731     -0.459490      0.396910    -0.0399808      0.409124      0.514610      0.602312      0.643446      0.672047      0.665744      0.678818      0.632501      0.628261      0.614986      0.517126      0.467354      0.436278      0.409020      0.321710      0.269511      0.240921      0.183461
  41   5 1957.5367    0.5812  0.6639  9.8735 -0.0022       9.98312  0.0183   0.0106   0.0374    0.0583   0.0000       1.16317   440.4145      0.239372       20.9411      -1.16925      -2.27933    -0.0351516      0.275739     -0.705144     -0.303951      -1.46454      0.729321     -0.164886      -1.01741      0.457164     -0.102617     -0.280487     -0.130722     -0.148366      0.562198      0.736554      0.851290      0.920840       1.00861      0.937204      0.971586      0.922536      0.847021      0.821908      0.728311      0.675162      0.625314      0.521651      0.461783      0.382481      0.321166      0.274778
  41   6 2151.2391    0.9365  0.9089  9.9218 -0.0007       5.85516  0.0213   0.0140   0.0398    0.1033   0.0000      0.710164   441.4445      -1.09897       20.7243       1.13368      -1.21910      -1.40596     -0.134790      0.135504     -0.513115      0.112486      0.907050      0.564857     -0.182638     -0.376412     -0.631980      0.278491     0.0705996     -0.273109      0.635397      0.847021      0.948286       1.03432       1.07416       1.05939       1.06647       1.02270      0.970251      0.923115      0.831557      0.752738      0.663759      0.561406      0.508746      0.411747      0.360441      0.300911
  41   7 2337.3151    1.4248  1.1824 10.1613 -0.0026       4.39007  0.0255   0.0192   0.0482    0.1789   0.0000      0.600626   441.3661      0.670187       20.5931      0.551535      -3.44967       1.16644      0.810099      -1.41527     -0.306516      0.225344       1.32859     -0.501408       1.11148       1.10856      0.761005      0.123645     0.0406920      0.357209      0.693541      0.929468       1.04266       1.18456       1.18842       1.23692       1.20080       1.17805       1.13012       1.02189      0.957156      0.823832      0.719627      0.617852      0.547664      0.458907      0.389290      0.311031
  41   8 2516.6272    1.9804  1.2635 10.9376 -0.0018       2.80904  0.0277   0.0260   0.0484    0.1618   0.0000      0.540884   440.3511       2.55729       21.9601      0.970366      -3.58901      -2.12014      -1.62141      0.454285     0.0965683     0.0297247      0.340480     -0.986407       1.07319      0.567999     -0.501928    -0.0409284      0.339579      0.615589      0.794530       1.02318       1.13347       1.20899       1.19972       1.23442       1.23375       1.22584       1.12078       1.05907      0.994980      0.912426      0.816234      0.710417      0.609713      0.505612      0.418255      0.354833
[truncated: 763,060 more chars]
