# Supplementary material for: Global-Mode Analysis of Full-Disk Data from the Michelson Doppler Imager and the Helioseismic and Magnetic Imager
Source: Sol Phys. 2018 Jan 31;293(2):29. doi: 10.1007/s11207-017-1201-5 (PMC6566312; doi:10.1007/s11207-017-1201-5)
Supplement: Supplementary file 2 — (TAR 362.4 MB) [file 11207_2017_1201_MOESM2_ESM.tar › HMI/hmivw72d.7696.36]

   0  15 2228.4969    1.0914  0.5049  9.5548  0.0000  0.0955   0.1843   0.2380    1.0324   0.0000    -0.0000       0.00000       0.00000       0.00000       0.00000       0.00000       0.00000       0.00000       0.00000       0.00000       0.00000       0.00000       0.00000       0.00000       0.00000       0.00000       0.00000       0.00000       0.00000       0.00000       0.00000       0.00000       0.00000       0.00000       0.00000       0.00000       0.00000       0.00000       0.00000       0.00000       0.00000       0.00000       0.00000       0.00000       0.00000       0.00000       0.00000       0.00000       0.00000       0.00000       0.00000       0.00000       0.00000       0.00000       0.00000       0.00000       0.00000       0.00000       0.00000       0.00000       0.00000       0.00000       0.00000       0.00000       0.00000       0.00000       0.00000       0.00000       0.00000       0.00000       0.00000       0.00000       0.00000       0.00000       0.00000       0.00000       0.00000       0.00000       0.00000       0.00000       0.00000       0.00000
   0  19 2764.0160    2.7277  1.2672  7.9013 -0.0016  0.1580   0.3667   0.5878   10.0233   0.0000    -0.0000       0.00000       0.00000       0.00000       0.00000       0.00000       0.00000       0.00000       0.00000       0.00000       0.00000       0.00000       0.00000       0.00000       0.00000       0.00000       0.00000       0.00000       0.00000       0.00000       0.00000       0.00000       0.00000       0.00000       0.00000       0.00000       0.00000       0.00000       0.00000       0.00000       0.00000       0.00000       0.00000       0.00000       0.00000       0.00000       0.00000       0.00000       0.00000       0.00000       0.00000       0.00000       0.00000       0.00000       0.00000       0.00000       0.00000       0.00000       0.00000       0.00000       0.00000       0.00000       0.00000       0.00000       0.00000       0.00000       0.00000       0.00000       0.00000       0.00000       0.00000       0.00000       0.00000       0.00000       0.00000       0.00000       0.00000       0.00000       0.00000       0.00000       0.00000       0.00000
   1  13 2020.6009    0.5625  0.8899  9.8208  0.0000  0.0983   0.0579   0.8006    0.5315   0.0000   359.7996      -8.91559       0.00000       0.00000       0.00000       0.00000       0.00000       0.00000       0.00000       0.00000       0.00000       0.00000       0.00000       0.00000       0.00000       0.00000       0.00000       0.00000       0.00000       0.00000       0.00000       0.00000       0.00000       0.00000       0.00000       0.00000       0.00000       0.00000       0.00000       0.00000       0.00000       0.00000       0.00000       0.00000       0.00000       0.00000       152.782       88.6725       0.00000       0.00000       0.00000       0.00000       0.00000       0.00000       0.00000       0.00000       0.00000       0.00000       0.00000       0.00000       0.00000       0.00000       0.00000       0.00000       0.00000       0.00000       0.00000       0.00000       0.00000       0.00000       0.00000       0.00000       0.00000       0.00000       0.00000       0.00000       0.00000       0.00000       0.00000       0.00000       0.00000       0.00000
   1  15 2291.9458    1.2672  0.4842 10.6226  0.0000  0.0600   0.1345   0.1600    0.3521   0.0000   394.9039       35.9893       0.00000       0.00000       0.00000       0.00000       0.00000       0.00000       0.00000       0.00000       0.00000       0.00000       0.00000       0.00000       0.00000       0.00000       0.00000       0.00000       0.00000       0.00000       0.00000       0.00000       0.00000       0.00000       0.00000       0.00000       0.00000       0.00000       0.00000       0.00000       0.00000       0.00000       0.00000       0.00000       0.00000       0.00000       73.4776       42.4910       0.00000       0.00000       0.00000       0.00000       0.00000       0.00000       0.00000       0.00000       0.00000       0.00000       0.00000       0.00000       0.00000       0.00000       0.00000       0.00000       0.00000       0.00000       0.00000       0.00000       0.00000       0.00000       0.00000       0.00000       0.00000       0.00000       0.00000       0.00000       0.00000       0.00000       0.00000       0.00000       0.00000       0.00000
   1  17 2559.1514    2.0727  0.8093 11.4595  0.0000  0.0748   0.1785   0.2605    0.6773   0.0000   371.9962       7.02312       0.00000       0.00000       0.00000       0.00000       0.00000       0.00000       0.00000       0.00000       0.00000       0.00000       0.00000       0.00000       0.00000       0.00000       0.00000       0.00000       0.00000       0.00000       0.00000       0.00000       0.00000       0.00000       0.00000       0.00000       0.00000       0.00000       0.00000       0.00000       0.00000       0.00000       0.00000       0.00000       0.00000       0.00000       80.0125       58.6402       0.00000       0.00000       0.00000       0.00000       0.00000       0.00000       0.00000       0.00000       0.00000       0.00000       0.00000       0.00000       0.00000       0.00000       0.00000       0.00000       0.00000       0.00000       0.00000       0.00000       0.00000       0.00000       0.00000       0.00000       0.00000       0.00000       0.00000       0.00000       0.00000       0.00000       0.00000       0.00000       0.00000       0.00000
   1  18 2693.3822    2.5120  1.1025  4.8360  0.0000  0.1147   0.1965   0.3117  830.0516   0.0000   275.2405       115.880       0.00000       0.00000       0.00000       0.00000       0.00000       0.00000       0.00000       0.00000       0.00000       0.00000       0.00000       0.00000       0.00000       0.00000       0.00000       0.00000       0.00000       0.00000       0.00000       0.00000       0.00000       0.00000       0.00000       0.00000       0.00000       0.00000       0.00000       0.00000       0.00000       0.00000       0.00000       0.00000       0.00000       0.00000       166.779       63.6565       0.00000       0.00000       0.00000       0.00000       0.00000       0.00000       0.00000       0.00000       0.00000       0.00000       0.00000       0.00000       0.00000       0.00000       0.00000       0.00000       0.00000       0.00000       0.00000       0.00000       0.00000       0.00000       0.00000       0.00000       0.00000       0.00000       0.00000       0.00000       0.00000       0.00000       0.00000       0.00000       0.00000       0.00000
   1  19 2828.1356    3.0629  1.0115 10.6986  0.0112  0.0874   0.2622   0.2916    3.1808   0.0000   470.9454       76.3505       0.00000       0.00000       0.00000       0.00000       0.00000       0.00000       0.00000       0.00000       0.00000       0.00000       0.00000       0.00000       0.00000       0.00000       0.00000       0.00000       0.00000       0.00000       0.00000       0.00000       0.00000       0.00000       0.00000       0.00000       0.00000       0.00000       0.00000       0.00000       0.00000       0.00000       0.00000       0.00000       0.00000       0.00000       111.215       61.2248       0.00000       0.00000       0.00000       0.00000       0.00000       0.00000       0.00000       0.00000       0.00000       0.00000       0.00000       0.00000       0.00000       0.00000       0.00000       0.00000       0.00000       0.00000       0.00000       0.00000       0.00000       0.00000       0.00000       0.00000       0.00000       0.00000       0.00000       0.00000       0.00000       0.00000       0.00000       0.00000       0.00000       0.00000
   1  20 2963.4735    3.8927  0.7803 12.4076  0.0000  0.0689   0.3082   0.2203    0.8865   0.0000   398.1204       69.4148       0.00000       0.00000       0.00000       0.00000       0.00000       0.00000       0.00000       0.00000       0.00000       0.00000       0.00000       0.00000       0.00000       0.00000       0.00000       0.00000       0.00000       0.00000       0.00000       0.00000       0.00000       0.00000       0.00000       0.00000       0.00000       0.00000       0.00000       0.00000       0.00000       0.00000       0.00000       0.00000       0.00000       0.00000       86.4762       47.4789       0.00000       0.00000       0.00000       0.00000       0.00000       0.00000       0.00000       0.00000       0.00000       0.00000       0.00000       0.00000       0.00000       0.00000       0.00000       0.00000       0.00000       0.00000       0.00000       0.00000       0.00000       0.00000       0.00000       0.00000       0.00000       0.00000       0.00000       0.00000       0.00000       0.00000       0.00000       0.00000       0.00000       0.00000
   1  21 3098.5012    3.8778  0.9118 12.5630  0.0000  0.0931   0.3275   0.3145    1.0983   0.0000   320.7414       86.6983       0.00000       0.00000       0.00000       0.00000       0.00000       0.00000       0.00000       0.00000       0.00000       0.00000       0.00000       0.00000       0.00000       0.00000       0.00000       0.00000       0.00000       0.00000       0.00000       0.00000       0.00000       0.00000       0.00000       0.00000       0.00000       0.00000       0.00000       0.00000       0.00000       0.00000       0.00000       0.00000       0.00000       0.00000       108.852       60.8478       0.00000       0.00000       0.00000       0.00000       0.00000       0.00000       0.00000       0.00000       0.00000       0.00000       0.00000       0.00000       0.00000       0.00000       0.00000       0.00000       0.00000       0.00000       0.00000       0.00000       0.00000       0.00000       0.00000       0.00000       0.00000       0.00000       0.00000       0.00000       0.00000       0.00000       0.00000       0.00000       0.00000       0.00000
   1  22 3233.2828    3.6234  1.5622  7.7039  0.0000  0.1191   0.2510   0.3365   95.8413   0.0000   494.6668       221.128       0.00000       0.00000       0.00000       0.00000       0.00000       0.00000       0.00000       0.00000       0.00000       0.00000       0.00000       0.00000       0.00000       0.00000       0.00000       0.00000       0.00000       0.00000       0.00000       0.00000       0.00000       0.00000       0.00000       0.00000       0.00000       0.00000       0.00000       0.00000       0.00000       0.00000       0.00000       0.00000       0.00000       0.00000       175.442       76.4051       0.00000       0.00000       0.00000       0.00000       0.00000       0.00000       0.00000       0.00000       0.00000       0.00000       0.00000       0.00000       0.00000       0.00000       0.00000       0.00000       0.00000       0.00000       0.00000       0.00000       0.00000       0.00000       0.00000       0.00000       0.00000       0.00000       0.00000       0.00000       0.00000       0.00000       0.00000       0.00000       0.00000       0.00000
   1  23 3368.7672    3.4801  2.0828 11.4615  0.0271  0.1371   0.2399   0.5149    1.0892   0.0000   647.0503       97.8422       0.00000       0.00000       0.00000       0.00000       0.00000       0.00000       0.00000       0.00000       0.00000       0.00000       0.00000       0.00000       0.00000       0.00000       0.00000       0.00000       0.00000       0.00000       0.00000       0.00000       0.00000       0.00000       0.00000       0.00000       0.00000       0.00000       0.00000       0.00000       0.00000       0.00000       0.00000       0.00000       0.00000       0.00000       164.593       96.6857       0.00000       0.00000       0.00000       0.00000       0.00000       0.00000       0.00000       0.00000       0.00000       0.00000       0.00000       0.00000       0.00000       0.00000       0.00000       0.00000       0.00000       0.00000       0.00000       0.00000       0.00000       0.00000       0.00000       0.00000       0.00000       0.00000       0.00000       0.00000       0.00000       0.00000       0.00000       0.00000       0.00000       0.00000
   1  24 3504.5985    2.8890  2.9805 10.5252  0.0000  0.1794   0.1765   0.5795    2.3743   0.0000   392.1813       270.801       0.00000       0.00000       0.00000       0.00000       0.00000       0.00000       0.00000       0.00000       0.00000       0.00000       0.00000       0.00000       0.00000       0.00000       0.00000       0.00000       0.00000       0.00000       0.00000       0.00000       0.00000       0.00000       0.00000       0.00000       0.00000       0.00000       0.00000       0.00000       0.00000       0.00000       0.00000       0.00000       0.00000       0.00000       200.359       130.345       0.00000       0.00000       0.00000       0.00000       0.00000       0.00000       0.00000       0.00000       0.00000       0.00000       0.00000       0.00000       0.00000       0.00000       0.00000       0.00000       0.00000       0.00000       0.00000       0.00000       0.00000       0.00000       0.00000       0.00000       0.00000       0.00000       0.00000       0.00000       0.00000       0.00000       0.00000       0.00000       0.00000       0.00000
   2  12 1945.7183    0.7140  0.3582  9.5806  0.0618  0.0528   0.0810   0.1132    0.2352   0.0000   457.4447       34.4417       12.0834      -13.0950       0.00000       0.00000       0.00000       0.00000       0.00000       0.00000       0.00000       0.00000       0.00000       0.00000       0.00000       0.00000       0.00000       0.00000       0.00000       0.00000       0.00000       0.00000       0.00000       0.00000       0.00000       0.00000       0.00000       0.00000       0.00000       0.00000       0.00000       0.00000       0.00000       0.00000       0.00000       0.00000       42.7759       39.4672       14.2291       6.87397       0.00000       0.00000       0.00000       0.00000       0.00000       0.00000       0.00000       0.00000       0.00000       0.00000       0.00000       0.00000       0.00000       0.00000       0.00000       0.00000       0.00000       0.00000       0.00000       0.00000       0.00000       0.00000       0.00000       0.00000       0.00000       0.00000       0.00000       0.00000       0.00000       0.00000       0.00000       0.00000
   2  13 2081.9751    0.6576  0.4043 10.3407  0.0000  0.0821   0.0603   0.1059    0.1578   0.0000   420.1474       40.7741      -18.5472       2.42494       0.00000       0.00000       0.00000       0.00000       0.00000       0.00000       0.00000       0.00000       0.00000       0.00000       0.00000       0.00000       0.00000       0.00000       0.00000       0.00000       0.00000       0.00000       0.00000       0.00000       0.00000       0.00000       0.00000       0.00000       0.00000       0.00000       0.00000       0.00000       0.00000       0.00000       0.00000       0.00000       33.3058       54.5902       14.7171       15.8528       0.00000       0.00000       0.00000       0.00000       0.00000       0.00000       0.00000       0.00000       0.00000       0.00000       0.00000       0.00000       0.00000       0.00000       0.00000       0.00000       0.00000       0.00000       0.00000       0.00000       0.00000       0.00000       0.00000       0.00000       0.00000       0.00000       0.00000       0.00000       0.00000       0.00000       0.00000       0.00000
   2  14 2217.5583    0.9099  0.8151 10.4749  0.0000  0.0623   0.0648   0.1927    0.2658   0.0000   462.8167       7.48398      -16.3076       11.7533       0.00000       0.00000       0.00000       0.00000       0.00000       0.00000       0.00000       0.00000       0.00000       0.00000       0.00000       0.00000       0.00000       0.00000       0.00000       0.00000       0.00000       0.00000       0.00000       0.00000       0.00000       0.00000       0.00000       0.00000       0.00000       0.00000       0.00000       0.00000       0.00000       0.00000       0.00000       0.00000       40.5739       37.9460       19.5803       9.08186       0.00000       0.00000       0.00000       0.00000       0.00000       0.00000       0.00000       0.00000       0.00000       0.00000       0.00000       0.00000       0.00000       0.00000       0.00000       0.00000       0.00000       0.00000       0.00000       0.00000       0.00000       0.00000       0.00000       0.00000       0.00000       0.00000       0.00000       0.00000       0.00000       0.00000       0.00000       0.00000
   2  15 2352.1948    1.4139  1.1268 -3.5572  0.0000  0.0735   0.0847   0.2025 1000.0000   0.0000   456.4637       55.0424      -20.4390      -11.9477       0.00000       0.00000       0.00000       0.00000       0.00000       0.00000       0.00000       0.00000       0.00000       0.00000       0.00000       0.00000       0.00000       0.00000       0.00000       0.00000       0.00000       0.00000       0.00000       0.00000       0.00000       0.00000       0.00000       0.00000       0.00000       0.00000       0.00000       0.00000       0.00000       0.00000       0.00000       0.00000       57.4413       43.7441       27.6690       8.35515       0.00000       0.00000       0.00000       0.00000       0.00000       0.00000       0.00000       0.00000       0.00000       0.00000       0.00000       0.00000       0.00000       0.00000       0.00000       0.00000       0.00000       0.00000       0.00000       0.00000       0.00000       0.00000       0.00000       0.00000       0.00000       0.00000       0.00000       0.00000       0.00000       0.00000       0.00000       0.00000
   2  17 2619.5974    2.0487  0.7658 11.6603  0.0000  0.0927   0.1480   0.1453    0.3896   0.0000   320.3095      -16.5004      -6.27873      -2.27980       0.00000       0.00000       0.00000       0.00000       0.00000       0.00000       0.00000       0.00000       0.00000       0.00000       0.00000       0.00000       0.00000       0.00000       0.00000       0.00000       0.00000       0.00000       0.00000       0.00000       0.00000       0.00000       0.00000       0.00000       0.00000       0.00000       0.00000       0.00000       0.00000       0.00000       0.00000       0.00000       80.7551       61.7161       25.8121       8.35577       0.00000       0.00000       0.00000       0.00000       0.00000       0.00000       0.00000       0.00000       0.00000       0.00000       0.00000       0.00000       0.00000       0.00000       0.00000       0.00000       0.00000       0.00000       0.00000       0.00000       0.00000       0.00000       0.00000       0.00000       0.00000       0.00000       0.00000       0.00000       0.00000       0.00000       0.00000       0.00000
   2  18 2754.4811    2.4174  0.9915 11.7571  0.0000  0.0679   0.1463   0.1993    0.4711   0.0000   459.9517       84.1109       2.37681       7.70600       0.00000       0.00000       0.00000       0.00000       0.00000       0.00000       0.00000       0.00000       0.00000       0.00000       0.00000       0.00000       0.00000       0.00000       0.00000       0.00000       0.00000       0.00000       0.00000       0.00000       0.00000       0.00000       0.00000       0.00000       0.00000       0.00000       0.00000       0.00000       0.00000       0.00000       0.00000       0.00000       45.5194       37.3992       26.6593       9.22559       0.00000       0.00000       0.00000       0.00000       0.00000       0.00000       0.00000       0.00000       0.00000       0.00000       0.00000       0.00000       0.00000       0.00000       0.00000       0.00000       0.00000       0.00000       0.00000       0.00000       0.00000       0.00000       0.00000       0.00000       0.00000       0.00000       0.00000       0.00000       0.00000       0.00000       0.00000       0.00000
   2  19 2889.7280    3.5027  0.7793 12.0009  0.0000  0.0647   0.2281   0.1555    0.5913   0.0000   415.4929       121.720      -4.45432       19.2028       0.00000       0.00000       0.00000       0.00000       0.00000       0.00000       0.00000       0.00000       0.00000       0.00000       0.00000       0.00000       0.00000       0.00000       0.00000       0.00000       0.00000       0.00000       0.00000       0.00000       0.00000       0.00000       0.00000       0.00000       0.00000       0.00000       0.00000       0.00000       0.00000       0.00000       0.00000       0.00000       53.8759       40.7543       22.3927       7.06794       0.00000       0.00000       0.00000       0.00000       0.00000       0.00000       0.00000       0.00000       0.00000       0.00000       0.00000       0.00000       0.00000       0.00000       0.00000       0.00000       0.00000       0.00000       0.00000       0.00000       0.00000       0.00000       0.00000       0.00000       0.00000       0.00000       0.00000       0.00000       0.00000       0.00000       0.00000       0.00000
   2  20 3025.0277    3.6830  1.2398 11.8886  0.0021  0.0659   0.2026   0.2348    0.8121   0.0000   387.9146       94.7847       35.1598      -5.43328       0.00000       0.00000       0.00000       0.00000       0.00000       0.00000       0.00000       0.00000       0.00000       0.00000       0.00000       0.00000       0.00000       0.00000       0.00000       0.00000       0.00000       0.00000       0.00000       0.00000       0.00000       0.00000       0.00000       0.00000       0.00000       0.00000       0.00000       0.00000       0.00000       0.00000       0.00000       0.00000       46.1182       37.5202       24.8217       8.53893       0.00000       0.00000       0.00000       0.00000       0.00000       0.00000       0.00000       0.00000       0.00000       0.00000       0.00000       0.00000       0.00000       0.00000       0.00000       0.00000       0.00000       0.00000       0.00000       0.00000       0.00000       0.00000       0.00000       0.00000       0.00000       0.00000       0.00000       0.00000       0.00000       0.00000       0.00000       0.00000
   2  21 3159.9662    4.2265  0.9890 12.9228  0.0000  0.0646   0.2773   0.2038    0.5487   0.0000   340.6244       99.5556      -26.4514       21.2451       0.00000       0.00000       0.00000       0.00000       0.00000       0.00000       0.00000       0.00000       0.00000       0.00000       0.00000       0.00000       0.00000       0.00000       0.00000       0.00000       0.00000       0.00000       0.00000       0.00000       0.00000       0.00000       0.00000       0.00000       0.00000       0.00000       0.00000       0.00000       0.00000       0.00000       0.00000       0.00000       48.0218       37.3151       25.3371       8.69012       0.00000       0.00000       0.00000       0.00000       0.00000       0.00000       0.00000       0.00000       0.00000       0.00000       0.00000       0.00000       0.00000       0.00000       0.00000       0.00000       0.00000       0.00000       0.00000       0.00000       0.00000       0.00000       0.00000       0.00000       0.00000       0.00000       0.00000       0.00000       0.00000       0.00000       0.00000       0.00000
   2  22 3295.2467    3.5449  1.3827 12.7471  0.0000  0.0875   0.2015   0.2299    0.4456   0.0000   403.1974       133.439       16.3963      -4.31933       0.00000       0.00000       0.00000       0.00000       0.00000       0.00000       0.00000       0.00000       0.00000       0.00000       0.00000       0.00000       0.00000       0.00000       0.00000       0.00000       0.00000       0.00000       0.00000       0.00000       0.00000       0.00000       0.00000       0.00000       0.00000       0.00000       0.00000       0.00000       0.00000       0.00000       0.00000       0.00000       70.5148       54.1188       29.9425       10.1928       0.00000       0.00000       0.00000       0.00000       0.00000       0.00000       0.00000       0.00000       0.00000       0.00000       0.00000       0.00000       0.00000       0.00000       0.00000       0.00000       0.00000       0.00000       0.00000       0.00000       0.00000       0.00000       0.00000       0.00000       0.00000       0.00000       0.00000       0.00000       0.00000       0.00000       0.00000       0.00000
   2  23 3430.8683    3.0225  1.8782 12.4505  0.0009  0.0996   0.1599   0.3238    0.3713   0.0000   447.7717       137.418      -39.5242       20.2082       0.00000       0.00000       0.00000       0.00000       0.00000       0.00000       0.00000       0.00000       0.00000       0.00000       0.00000       0.00000       0.00000       0.00000       0.00000       0.00000       0.00000       0.00000       0.00000       0.00000       0.00000       0.00000       0.00000       0.00000       0.00000       0.00000       0.00000       0.00000       0.00000       0.00000       0.00000       0.00000       77.0760       59.7891       38.1739       12.1154       0.00000       0.00000       0.00000       0.00000       0.00000       0.00000       0.00000       0.00000       0.00000       0.00000       0.00000       0.00000       0.00000       0.00000       0.00000       0.00000       0.00000       0.00000       0.00000       0.00000       0.00000       0.00000       0.00000       0.00000       0.00000       0.00000       0.00000       0.00000       0.00000       0.00000       0.00000       0.00000
   2  24 3567.2509    2.6967  2.2185 11.9858  0.0000  0.1150   0.1323   0.3103    0.3869   0.0000   451.3719      -69.4232       13.1643       22.3225       0.00000       0.00000       0.00000       0.00000       0.00000       0.00000       0.00000       0.00000       0.00000       0.00000       0.00000       0.00000       0.00000       0.00000       0.00000       0.00000       0.00000       0.00000       0.00000       0.00000       0.00000       0.00000       0.00000       0.00000       0.00000       0.00000       0.00000       0.00000       0.00000       0.00000       0.00000       0.00000       78.4936       67.6076       42.2025       15.7145       0.00000       0.00000       0.00000       0.00000       0.00000       0.00000       0.00000       0.00000       0.00000       0.00000       0.00000       0.00000       0.00000       0.00000       0.00000       0.00000       0.00000       0.00000       0.00000       0.00000       0.00000       0.00000       0.00000       0.00000       0.00000       0.00000       0.00000       0.00000       0.00000       0.00000       0.00000       0.00000
   3  11 1865.2422    0.4228  0.2652  9.9914  0.0000  0.0903   0.0550   0.1279    0.1192   0.0000   434.5474       85.5609      -14.0500      -4.09318      -4.91728     -0.352916       0.00000       0.00000       0.00000       0.00000       0.00000       0.00000       0.00000       0.00000       0.00000       0.00000       0.00000       0.00000       0.00000       0.00000       0.00000       0.00000       0.00000       0.00000       0.00000       0.00000       0.00000       0.00000       0.00000       0.00000       0.00000       0.00000       0.00000       0.00000       0.00000       0.00000       44.1417       46.6371       25.5284       16.3100       5.22708       1.19606       0.00000       0.00000       0.00000       0.00000       0.00000       0.00000       0.00000       0.00000       0.00000       0.00000       0.00000       0.00000       0.00000       0.00000       0.00000       0.00000       0.00000       0.00000       0.00000       0.00000       0.00000       0.00000       0.00000       0.00000       0.00000       0.00000       0.00000       0.00000       0.00000       0.00000
   3  13 2137.6826    0.7367  0.5031 10.5120  0.0000  0.0484   0.0518   0.0967    0.1676   0.0000   391.5809      -22.6727      -19.2405      -19.1966      -6.50323      -1.66623       0.00000       0.00000       0.00000       0.00000       0.00000       0.00000       0.00000       0.00000       0.00000       0.00000       0.00000       0.00000       0.00000       0.00000       0.00000       0.00000       0.00000       0.00000       0.00000       0.00000       0.00000       0.00000       0.00000       0.00000       0.00000       0.00000       0.00000       0.00000       0.00000       0.00000       24.2347       21.2847       17.0021       11.0329       4.47373       1.25449       0.00000       0.00000       0.00000       0.00000       0.00000       0.00000       0.00000       0.00000       0.00000       0.00000       0.00000       0.00000       0.00000       0.00000       0.00000       0.00000       0.00000       0.00000       0.00000       0.00000       0.00000       0.00000       0.00000       0.00000       0.00000       0.00000       0.00000       0.00000       0.00000       0.00000
   3  14 2273.4040    1.0287  0.6651 10.7314  0.0000  0.0573   0.0643   0.1293    0.1826   0.0000   415.3777       14.5425       10.2855      -14.1060       8.63662       1.86114       0.00000       0.00000       0.00000       0.00000       0.00000       0.00000       0.00000       0.00000       0.00000       0.00000       0.00000       0.00000       0.00000       0.00000       0.00000       0.00000       0.00000       0.00000       0.00000       0.00000       0.00000       0.00000       0.00000       0.00000       0.00000       0.00000       0.00000       0.00000       0.00000       0.00000       23.1538       27.0072       17.8307       14.4537       4.85943       2.15245       0.00000       0.00000       0.00000       0.00000       0.00000       0.00000       0.00000       0.00000       0.00000       0.00000       0.00000       0.00000       0.00000       0.00000       0.00000       0.00000       0.00000       0.00000       0.00000       0.00000       0.00000       0.00000       0.00000       0.00000       0.00000       0.00000       0.00000       0.00000       0.00000       0.00000
   3  15 2407.7376    1.5573  0.7816 10.6565  0.0000  0.0527   0.0961   0.1287    0.4599   0.0000   415.4572      -16.0014       61.8755      -3.04625      -7.60048       1.29364       0.00000       0.00000       0.00000       0.00000       0.00000       0.00000       0.00000       0.00000       0.00000       0.00000       0.00000       0.00000       0.00000       0.00000       0.00000       0.00000       0.00000       0.00000       0.00000       0.00000       0.00000       0.00000       0.00000       0.00000       0.00000       0.00000       0.00000       0.00000       0.00000       0.00000       23.1627       25.1029       17.8125       10.7654       5.18855       1.84454       0.00000       0.00000       0.00000       0.00000       0.00000       0.00000       0.00000       0.00000       0.00000       0.00000       0.00000       0.00000       0.00000       0.00000       0.00000       0.00000       0.00000       0.00000       0.00000       0.00000       0.00000       0.00000       0.00000       0.00000       0.00000       0.00000       0.00000       0.00000       0.00000       0.00000
   3  17 2676.1269    2.4098  0.6673 12.2066  0.0000  0.0511   0.1564   0.1186    0.3472   0.0000   412.7699       23.1731      -25.3405       11.0862      -4.61172       1.78493       0.00000       0.00000       0.00000       0.00000       0.00000       0.00000       0.00000       0.00000       0.00000       0.00000       0.00000       0.00000       0.00000       0.00000       0.00000       0.00000       0.00000       0.00000       0.00000       0.00000       0.00000       0.00000       0.00000       0.00000       0.00000       0.00000       0.00000       0.00000       0.00000       0.00000       29.2274       26.8255       18.8706       11.8224       4.49448       1.26451       0.00000       0.00000       0.00000       0.00000       0.00000       0.00000       0.00000       0.00000       0.00000       0.00000       0.00000       0.00000       0.00000       0.00000       0.00000       0.00000       0.00000       0.00000       0.00000       0.00000       0.00000       0.00000       0.00000       0.00000       0.00000       0.00000       0.00000       0.00000       0.00000       0.00000
   3  18 2811.4074    2.7537  0.9680 12.1500  0.0000  0.0604   0.1466   0.1572    0.4050   0.0000   408.2223       90.3429      -1.48895       8.14405      -5.74839       1.56315       0.00000       0.00000       0.00000       0.00000       0.00000       0.00000       0.00000       0.00000       0.00000       0.00000       0.00000       0.00000       0.00000       0.00000       0.00000       0.00000       0.00000       0.00000       0.00000       0.00000       0.00000       0.00000       0.00000       0.00000       0.00000       0.00000       0.00000       0.00000       0.00000       0.00000       29.8330       27.9683       22.1070       13.7659       5.87747       1.61911       0.00000       0.00000       0.00000       0.00000       0.00000       0.00000       0.00000       0.00000       0.00000       0.00000       0.00000       0.00000       0.00000       0.00000       0.00000       0.00000       0.00000       0.00000       0.00000       0.00000       0.00000       0.00000       0.00000       0.00000       0.00000       0.00000       0.00000       0.00000       0.00000       0.00000
   3  19 2947.0546    3.5294  0.8000 12.5464  0.0000  0.0466   0.2125   0.1487    0.3371   0.0000   455.4788       48.6299       21.2246     -0.547184      -2.23382      -1.85464       0.00000       0.00000       0.00000       0.00000       0.00000       0.00000       0.00000       0.00000       0.00000       0.00000       0.00000       0.00000       0.00000       0.00000       0.00000       0.00000       0.00000       0.00000       0.00000       0.00000       0.00000       0.00000       0.00000       0.00000       0.00000       0.00000       0.00000       0.00000       0.00000       0.00000       24.1431       24.0637       17.2854       8.89501       4.74359       1.30185       0.00000       0.00000       0.00000       0.00000       0.00000       0.00000       0.00000       0.00000       0.00000       0.00000       0.00000       0.00000       0.00000       0.00000       0.00000       0.00000       0.00000       0.00000       0.00000       0.00000       0.00000       0.00000       0.00000       0.00000       0.00000       0.00000       0.00000       0.00000       0.00000       0.00000
   3  21 3217.8946    3.7563  1.2271 13.0431  0.0000  0.0718   0.1996   0.2075    0.3315   0.0000   442.7175       41.7807      -9.76904       28.7953     -0.210591      -2.61501       0.00000       0.00000       0.00000       0.00000       0.00000       0.00000       0.00000       0.00000       0.00000       0.00000       0.00000       0.00000       0.00000       0.00000       0.00000       0.00000       0.00000       0.00000       0.00000       0.00000       0.00000       0.00000       0.00000       0.00000       0.00000       0.00000       0.00000       0.00000       0.00000       0.00000       39.3434       39.3291       24.7925       14.2018       5.85509       2.16442       0.00000       0.00000       0.00000       0.00000       0.00000       0.00000       0.00000       0.00000       0.00000       0.00000       0.00000       0.00000       0.00000       0.00000       0.00000       0.00000       0.00000       0.00000       0.00000       0.00000       0.00000       0.00000       0.00000       0.00000       0.00000       0.00000       0.00000       0.00000       0.00000       0.00000
   3  22 3353.5764    3.3296  1.4796 12.8252  0.0000  0.0814   0.1612   0.2097    0.2695   0.0000   476.6278       106.914      -2.21328      -6.73238      -10.5680      -2.96563       0.00000       0.00000       0.00000       0.00000       0.00000       0.00000       0.00000       0.00000       0.00000       0.00000       0.00000       0.00000       0.00000       0.00000       0.00000       0.00000       0.00000       0.00000       0.00000       0.00000       0.00000       0.00000       0.00000       0.00000       0.00000       0.00000       0.00000       0.00000       0.00000       0.00000       42.7324       41.3217       29.7838       16.1604       7.92667       2.30915       0.00000       0.00000       0.00000       0.00000       0.00000       0.00000       0.00000       0.00000       0.00000       0.00000       0.00000       0.00000       0.00000       0.00000       0.00000       0.00000       0.00000       0.00000       0.00000       0.00000       0.00000       0.00000       0.00000       0.00000       0.00000       0.00000       0.00000       0.00000       0.00000       0.00000
   3  23 3489.6932    2.8769  2.5140 12.1699  0.0000  0.1072   0.1082   0.2619    0.1950   0.0000   418.6739       17.7774       12.6352       11.1276       4.82337     -0.541780       0.00000       0.00000       0.00000       0.00000       0.00000       0.00000       0.00000       0.00000       0.00000       0.00000       0.00000       0.00000       0.00000       0.00000       0.00000       0.00000       0.00000       0.00000       0.00000       0.00000       0.00000       0.00000       0.00000       0.00000       0.00000       0.00000       0.00000       0.00000       0.00000       0.00000       48.9307       48.6154       37.0772       22.5223       10.4160       3.20559       0.00000       0.00000       0.00000       0.00000       0.00000       0.00000       0.00000       0.00000       0.00000       0.00000       0.00000       0.00000       0.00000       0.00000       0.00000       0.00000       0.00000       0.00000       0.00000       0.00000       0.00000       0.00000       0.00000       0.00000       0.00000       0.00000       0.00000       0.00000       0.00000       0.00000
   3  24 3626.4481    2.3067  3.2857 11.8665  0.0000  0.1293   0.0814   0.3305    0.1606   0.0000   384.6035      -43.7234       2.68862       36.0761      -13.8454       3.74089       0.00000       0.00000       0.00000       0.00000       0.00000       0.00000       0.00000       0.00000       0.00000       0.00000       0.00000       0.00000       0.00000       0.00000       0.00000       0.00000       0.00000       0.00000       0.00000       0.00000       0.00000       0.00000       0.00000       0.00000       0.00000       0.00000       0.00000       0.00000       0.00000       0.00000       69.2412       68.6960       47.6606       25.4488       12.3042       3.70424       0.00000       0.00000       0.00000       0.00000       0.00000       0.00000       0.00000       0.00000       0.00000       0.00000       0.00000       0.00000       0.00000       0.00000       0.00000       0.00000       0.00000       0.00000       0.00000       0.00000       0.00000       0.00000       0.00000       0.00000       0.00000       0.00000       0.00000       0.00000       0.00000       0.00000
   3  25 3762.7706    1.8039  4.4840 11.5699  0.0000  0.1598   0.0601   0.4476    0.1280   0.0000   563.4607       60.2343       30.8227      -13.3152       14.0394       1.04679       0.00000       0.00000       0.00000       0.00000       0.00000       0.00000       0.00000       0.00000       0.00000       0.00000       0.00000       0.00000       0.00000       0.00000       0.00000       0.00000       0.00000       0.00000       0.00000       0.00000       0.00000       0.00000       0.00000       0.00000       0.00000       0.00000       0.00000       0.00000       0.00000       0.00000       79.4038       76.6835       59.8731       36.8255       16.6440       4.78698       0.00000       0.00000       0.00000       0.00000       0.00000       0.00000       0.00000       0.00000       0.00000       0.00000       0.00000       0.00000       0.00000       0.00000       0.00000       0.00000       0.00000       0.00000       0.00000       0.00000       0.00000       0.00000       0.00000       0.00000       0.00000       0.00000       0.00000       0.00000       0.00000       0.00000
   4  10 1777.9883    0.3618  0.2608  9.7537 -0.0002  0.0600   0.0566   0.1520    0.0869   0.0000   451.8657      -5.80776       1.34693       4.64988      -4.81426      -4.68588      0.855485      0.134340       0.00000       0.00000       0.00000       0.00000       0.00000       0.00000       0.00000       0.00000       0.00000       0.00000       0.00000       0.00000       0.00000       0.00000       0.00000       0.00000       0.00000       0.00000       0.00000       0.00000       0.00000       0.00000       0.00000       0.00000       0.00000       0.00000       0.00000       0.00000       23.8207       30.1744       19.7936       11.3350       5.54360       2.83407      0.997907      0.275671       0.00000       0.00000       0.00000       0.00000       0.00000       0.00000       0.00000       0.00000       0.00000       0.00000       0.00000       0.00000       0.00000       0.00000       0.00000       0.00000       0.00000       0.00000       0.00000       0.00000       0.00000       0.00000       0.00000       0.00000       0.00000       0.00000       0.00000       0.00000
   4  12 2051.5768    0.6319  0.5762 10.1250 -0.0383  0.0459   0.0427   0.1096    0.1512   0.0000   421.9326      0.756821      -5.39831      -9.40986      0.309189      -1.88023       3.21885      0.492371       0.00000       0.00000       0.00000       0.00000       0.00000       0.00000       0.00000       0.00000       0.00000       0.00000       0.00000       0.00000       0.00000       0.00000       0.00000       0.00000       0.00000       0.00000       0.00000       0.00000       0.00000       0.00000       0.00000       0.00000       0.00000       0.00000       0.00000       0.00000       18.6247       20.0985       15.5619       10.9443       6.52787       2.76032       1.23357      0.314094       0.00000       0.00000       0.00000       0.00000       0.00000       0.00000       0.00000       0.00000       0.00000       0.00000       0.00000       0.00000       0.00000       0.00000       0.00000       0.00000       0.00000       0.00000       0.00000       0.00000       0.00000       0.00000       0.00000       0.00000       0.00000       0.00000       0.00000       0.00000
   4  14 2324.0744    1.2811  0.6421 10.8063  0.0010  0.0566   0.0697   0.1124    0.3522   0.0000   404.7920       45.2540      0.764188       23.4859       2.35247      -6.43395      -1.35245      0.480625       0.00000       0.00000       0.00000       0.00000       0.00000       0.00000       0.00000       0.00000       0.00000       0.00000       0.00000       0.00000       0.00000       0.00000       0.00000       0.00000       0.00000       0.00000       0.00000       0.00000       0.00000       0.00000       0.00000       0.00000       0.00000       0.00000       0.00000       0.00000       21.5672       20.8622       20.2100       14.2543       8.26520       4.75129       1.74992      0.366247       0.00000       0.00000       0.00000       0.00000       0.00000       0.00000       0.00000       0.00000       0.00000       0.00000       0.00000       0.00000       0.00000       0.00000       0.00000       0.00000       0.00000       0.00000       0.00000       0.00000       0.00000       0.00000       0.00000       0.00000       0.00000       0.00000       0.00000       0.00000
   4  15 2458.6264    1.6826  0.9281 10.0006  0.0003  0.0549   0.0814   0.1619    1.6601   0.0000   452.2954      0.145926       7.45778       6.64442      0.317293       1.94155     -0.812644    -0.0527325       0.00000       0.00000       0.00000       0.00000       0.00000       0.00000       0.00000       0.00000       0.00000       0.00000       0.00000       0.00000       0.00000       0.00000       0.00000       0.00000       0.00000       0.00000       0.00000       0.00000       0.00000       0.00000       0.00000       0.00000       0.00000       0.00000       0.00000       0.00000       18.8032       22.5126       17.7385       13.1378       7.72021       3.97610       1.51301      0.444626       0.00000       0.00000       0.00000       0.00000       0.00000       0.00000       0.00000       0.00000       0.00000       0.00000       0.00000       0.00000       0.00000       0.00000       0.00000       0.00000       0.00000       0.00000       0.00000       0.00000       0.00000       0.00000       0.00000       0.00000       0.00000       0.00000       0.00000       0.00000
   4  17 2728.5429    2.4296  0.9567 11.7595  0.0004  0.0610   0.1157   0.1548    0.5412   0.0000   456.2785       51.9500       35.8946       5.33148       12.1663       2.80591      -1.45946     -0.310035       0.00000       0.00000       0.00000       0.00000       0.00000       0.00000       0.00000       0.00000       0.00000       0.00000       0.00000       0.00000       0.00000       0.00000       0.00000       0.00000       0.00000       0.00000       0.00000       0.00000       0.00000       0.00000       0.00000       0.00000       0.00000       0.00000       0.00000       0.00000       24.8780       25.1369       22.5007       14.9039       7.79313       4.64781       1.52598      0.374366       0.00000       0.00000       0.00000       0.00000       0.00000       0.00000       0.00000       0.00000       0.00000       0.00000       0.00000       0.00000       0.00000       0.00000       0.00000       0.00000       0.00000       0.00000       0.00000       0.00000       0.00000       0.00000       0.00000       0.00000       0.00000       0.00000       0.00000       0.00000
   4  18 2864.3262    2.8345  0.9094 12.7368 -0.0017  0.0592   0.1589   0.1468    0.2904   0.0000   429.4654       22.8639       10.8688      -3.48731       6.77693      -1.24056      -2.41457     -0.485202       0.00000       0.00000       0.00000       0.00000       0.00000       0.00000       0.00000       0.00000       0.00000       0.00000       0.00000       0.00000       0.00000       0.00000       0.00000       0.00000       0.00000       0.00000       0.00000       0.00000       0.00000       0.00000       0.00000       0.00000       0.00000       0.00000       0.00000       0.00000       19.7761       20.5955       19.0841       12.6758       7.14301       4.23126       1.70974      0.428417       0.00000       0.00000       0.00000       0.00000       0.00000       0.00000       0.00000       0.00000       0.00000       0.00000       0.00000       0.00000       0.00000       0.00000       0.00000       0.00000       0.00000       0.00000       0.00000       0.00000       0.00000       0.00000       0.00000       0.00000       0.00000       0.00000       0.00000       0.00000
   4  19 3000.2910    3.6722  0.8838 13.0152 -0.0017  0.0536   0.1893   0.1189    0.2894   0.0000   441.4298       56.0498       15.4455       32.0483      -4.48171     -0.329304       1.41184     -0.126916       0.00000       0.00000       0.00000       0.00000       0.00000       0.00000       0.00000       0.00000       0.00000       0.00000       0.00000       0.00000       0.00000       0.00000       0.00000       0.00000       0.00000       0.00000       0.00000       0.00000       0.00000       0.00000       0.00000       0.00000       0.00000       0.00000       0.00000       0.00000       18.1456       20.0095       16.7190       11.9824       8.22036       3.35142       1.57614      0.408166       0.00000       0.00000       0.00000       0.00000       0.00000       0.00000       0.00000       0.00000       0.00000       0.00000       0.00000       0.00000       0.00000       0.00000       0.00000       0.00000       0.00000       0.00000       0.00000       0.00000       0.00000       0.00000       0.00000       0.00000       0.00000       0.00000       0.00000       0.00000
   4  20 3136.1337    3.6482  0.9433 13.4061  0.0093  0.0614   0.2004   0.1665    0.2844   0.0000   465.8623       40.2312       33.4685       21.3602      -6.18789       1.10766       3.05888     -0.673589       0.00000       0.00000       0.00000       0.00000       0.00000       0.00000       0.00000       0.00000       0.00000       0.00000       0.00000       0.00000       0.00000       0.00000       0.00000       0.00000       0.00000       0.00000       0.00000       0.00000       0.00000       0.00000       0.00000       0.00000       0.00000       0.00000       0.00000       0.00000       24.7783       24.7296       18.7958       16.0857       8.90964       4.05011       1.35481      0.410466       0.00000       0.00000       0.00000       0.00000       0.00000       0.00000       0.00000       0.00000       0.00000       0.00000       0.00000       0.00000       0.00000       0.00000       0.00000       0.00000       0.00000       0.00000       0.00000       0.00000       0.00000       0.00000       0.00000       0.00000       0.00000       0.00000       0.00000       0.00000
   4  21 3271.9368    3.5060  1.1398 13.1834 -0.0009  0.0633   0.1744   0.1672    0.3127   0.0000   451.1047       38.0145      -9.85257       8.14716      -2.59587      0.703005     0.0157408    -0.0409797       0.00000       0.00000       0.00000       0.00000       0.00000       0.00000       0.00000       0.00000       0.00000       0.00000       0.00000       0.00000       0.00000       0.00000       0.00000       0.00000       0.00000       0.00000       0.00000       0.00000       0.00000       0.00000       0.00000       0.00000       0.00000       0.00000       0.00000       0.00000       23.1825       25.2523       21.7011       14.1072       9.11930       4.28589       1.84888      0.439931       0.00000       0.00000       0.00000       0.00000       0.00000       0.00000       0.00000       0.00000       0.00000       0.00000       0.00000       0.00000       0.00000       0.00000       0.00000       0.00000       0.00000       0.00000       0.00000       0.00000       0.00000       0.00000       0.00000       0.00000       0.00000       0.00000       0.00000       0.00000
   4  22 3408.2263    3.0175  1.5024 12.9771  0.0090  0.0809   0.1488   0.2111    0.2529   0.0000   517.9259       15.8750       61.5460       21.4294      -12.2273      -5.11548       2.47509      0.122679       0.00000       0.00000       0.00000       0.00000       0.00000       0.00000       0.00000       0.00000       0.00000       0.00000       0.00000       0.00000       0.00000       0.00000       0.00000       0.00000       0.00000       0.00000       0.00000       0.00000       0.00000       0.00000       0.00000       0.00000       0.00000       0.00000       0.00000       0.00000       26.7328       34.1622       24.1155       19.8739       10.2977       5.73846       1.98941      0.695788       0.00000       0.00000       0.00000       0.00000       0.00000       0.00000       0.00000       0.00000       0.00000       0.00000       0.00000       0.00000       0.00000       0.00000       0.00000       0.00000       0.00000       0.00000       0.00000       0.00000       0.00000       0.00000       0.00000       0.00000       0.00000       0.00000       0.00000       0.00000
   4  24 3681.7848    2.1507  4.0319 11.5746 -0.0011  0.1298   0.0626   0.3608    0.1601   0.0000   425.6963       63.9827       1.71138       10.0362      -15.9579       1.23325      -5.72241     -0.705417       0.00000       0.00000       0.00000       0.00000       0.00000       0.00000       0.00000       0.00000       0.00000       0.00000       0.00000       0.00000       0.00000       0.00000       0.00000       0.00000       0.00000       0.00000       0.00000       0.00000       0.00000       0.00000       0.00000       0.00000       0.00000       0.00000       0.00000       0.00000       45.9806       50.9164       41.0748       32.4428       19.7960       9.48076       3.57891       1.00533       0.00000       0.00000       0.00000       0.00000       0.00000       0.00000       0.00000       0.00000       0.00000       0.00000       0.00000       0.00000       0.00000       0.00000       0.00000       0.00000       0.00000       0.00000       0.00000       0.00000       0.00000       0.00000       0.00000       0.00000       0.00000       0.00000       0.00000       0.00000
   5  10 1823.3815    0.3719  0.2927  9.9152 -0.0053  0.0516   0.0313   0.0829    0.0812   0.0000   421.2770      -2.80510      -2.75738      -13.2879       3.77623      0.624565      -1.11632      0.335812      0.357732   -0.00646433       0.00000       0.00000       0.00000       0.00000       0.00000       0.00000       0.00000       0.00000       0.00000       0.00000       0.00000       0.00000       0.00000       0.00000       0.00000       0.00000       0.00000       0.00000       0.00000       0.00000       0.00000       0.00000       0.00000       0.00000       0.00000       0.00000       14.5052       20.5435       15.2983       10.7244       8.43972       2.72335       3.05965      0.542336      0.474639     0.0973623       0.00000       0.00000       0.00000       0.00000       0.00000       0.00000       0.00000       0.00000       0.00000       0.00000       0.00000       0.00000       0.00000       0.00000       0.00000       0.00000       0.00000       0.00000       0.00000       0.00000       0.00000       0.00000       0.00000       0.00000       0.00000       0.00000
   5  11 1960.5696    0.5570  0.2800  9.9547 -0.0154  0.0314   0.0599   0.0774    0.0896   0.0000   446.2994      -7.34048       12.0593      -4.97756      0.251968       2.29893       1.28600     -0.431577   0.000303807    -0.0649269       0.00000       0.00000       0.00000       0.00000       0.00000       0.00000       0.00000       0.00000       0.00000       0.00000       0.00000       0.00000       0.00000       0.00000       0.00000       0.00000       0.00000       0.00000       0.00000       0.00000       0.00000       0.00000       0.00000       0.00000       0.00000       0.00000       10.1906       11.8098       9.89869       7.48430       4.53401       2.39224       1.75326      0.560441      0.211704     0.0567128       0.00000       0.00000       0.00000       0.00000       0.00000       0.00000       0.00000       0.00000       0.00000       0.00000       0.00000       0.00000       0.00000       0.00000       0.00000       0.00000       0.00000       0.00000       0.00000       0.00000       0.00000       0.00000       0.00000       0.00000       0.00000       0.00000
   5  12 2098.4463    0.6362  0.5587 10.4316  0.0003  0.0450   0.0370   0.0929    0.1081   0.0000   436.7440      -18.8840       22.2401      -10.7632      -3.46016     -0.657229      -2.20086      -1.13457      0.325233     0.0156298       0.00000       0.00000       0.00000       0.00000       0.00000       0.00000       0.00000       0.00000       0.00000       0.00000       0.00000       0.00000       0.00000       0.00000       0.00000       0.00000       0.00000       0.00000       0.00000       0.00000       0.00000       0.00000       0.00000       0.00000       0.00000       0.00000       12.2912       14.5548       13.2566       9.65428       7.75927       4.35680       2.24337      0.964008      0.375157     0.0800226       0.00000       0.00000       0.00000       0.00000       0.00000       0.00000       0.00000       0.00000       0.00000       0.00000       0.00000       0.00000       0.00000       0.00000       0.00000       0.00000       0.00000       0.00000       0.00000       0.00000       0.00000       0.00000       0.00000       0.00000       0.00000       0.00000
   5  13 2235.4088    0.9722  0.6552 10.5741 -0.0051  0.0395   0.0524   0.1097    0.1338   0.0000   435.7612      0.118795      -9.65192       4.18405       13.9136      -3.02583      -1.84054     -0.863411      0.626047     0.0420737       0.00000       0.00000       0.00000       0.00000       0.00000       0.00000       0.00000       0.00000       0.00000       0.00000       0.00000       0.00000       0.00000       0.00000       0.00000       0.00000       0.00000       0.00000       0.00000       0.00000       0.00000       0.00000       0.00000       0.00000       0.00000       0.00000       12.0198       12.3491       11.3048       9.15286       6.34009       3.54126       2.09931      0.761838      0.278952     0.0610783       0.00000       0.00000       0.00000       0.00000       0.00000       0.00000       0.00000       0.00000       0.00000       0.00000       0.00000       0.00000       0.00000       0.00000       0.00000       0.00000       0.00000       0.00000       0.00000       0.00000       0.00000       0.00000       0.00000       0.00000       0.00000       0.00000
   5  14 2371.1753    1.3630  0.8206 10.9980 -0.0033  0.0553   0.0669   0.1127    0.1669   0.0000   440.9056       32.4281       3.96029      -16.1989     -0.777726      -3.43369       1.57270     -0.158073     -0.289538     -0.103361       0.00000       0.00000       0.00000       0.00000       0.00000       0.00000       0.00000       0.00000       0.00000       0.00000       0.00000       0.00000       0.00000       0.00000       0.00000       0.00000       0.00000       0.00000       0.00000       0.00000       0.00000       0.00000       0.00000       0.00000       0.00000       0.00000       22.6964       25.6329       21.1359       13.8255       7.91422       3.94396       1.93584      0.779184      0.270879     0.0659567       0.00000       0.00000       0.00000       0.00000       0.00000       0.00000       0.00000       0.00000       0.00000       0.00000       0.00000       0.00000       0.00000       0.00000       0.00000       0.00000       0.00000       0.00000       0.00000       0.00000       0.00000       0.00000       0.00000       0.00000       0.00000       0.00000
   5  15 2506.1694    1.7643  0.8315 11.4189 -0.0047  0.0453   0.0851   0.1103    0.2044   0.0000   445.2110       20.2491       25.0726      -11.4866      -5.40897       3.14831      -3.36402     -0.131866    0.00491633     0.0795953       0.00000       0.00000       0.00000       0.00000       0.00000       0.00000       0.00000       0.00000       0.00000       0.00000       0.00000       0.00000       0.00000       0.00000       0.00000       0.00000       0.00000       0.00000       0.00000       0.00000       0.00000       0.00000       0.00000       0.00000       0.00000       0.00000       15.9797       17.5175       14.5658       11.1196       7.38571       4.16186       2.09073      0.800094      0.272841     0.0665905       0.00000       0.00000       0.00000       0.00000       0.00000       0.00000       0.00000       0.00000       0.00000       0.00000       0.00000       0.00000       0.00000       0.00000       0.00000       0.00000       0.00000       0.00000       0.00000       0.00000       0.00000       0.00000       0.00000       0.00000       0.00000       0.00000
   5  16 2641.2691    2.2293  0.9086 11.9951  0.0167  0.0614   0.1069   0.1194    0.2315   0.0000   424.8150       22.0881       24.4556      -5.92058       6.67555       3.49380      0.264396      -1.13847      0.291820     -0.102376       0.00000       0.00000       0.00000       0.00000       0.00000       0.00000       0.00000       0.00000       0.00000       0.00000       0.00000       0.00000       0.00000       0.00000       0.00000       0.00000       0.00000       0.00000       0.00000       0.00000       0.00000       0.00000       0.00000       0.00000       0.00000       0.00000       17.5463       18.6559       19.3655       11.9387       10.6202       6.55698       2.29306       1.46355      0.539852     0.0935934       0.00000       0.00000       0.00000       0.00000       0.00000       0.00000       0.00000       0.00000       0.00000       0.00000       0.00000       0.00000       0.00000       0.00000       0.00000       0.00000       0.00000       0.00000       0.00000       0.00000       0.00000       0.00000       0.00000       0.00000       0.00000       0.00000
   5  17 2777.2879    2.8768  0.6618 12.3238 -0.0089  0.0389   0.1416   0.1021    0.3178   0.0000   431.8929       42.9501       12.1193       5.12403       6.74246      -3.91350      -4.73716       1.86329      0.529540    -0.0569295       0.00000       0.00000       0.00000       0.00000       0.00000       0.00000       0.00000       0.00000       0.00000       0.00000       0.00000       0.00000       0.00000       0.00000       0.00000       0.00000       0.00000       0.00000       0.00000       0.00000       0.00000       0.00000       0.00000       0.00000       0.00000       0.00000       12.2614       14.2776       12.1548       8.94352       6.51686       3.56702       1.92927      0.720175      0.287955     0.0645732       0.00000       0.00000       0.00000       0.00000       0.00000       0.00000       0.00000       0.00000       0.00000       0.00000       0.00000       0.00000       0.00000       0.00000       0.00000       0.00000       0.00000       0.00000       0.00000       0.00000       0.00000       0.00000       0.00000       0.00000       0.00000       0.00000
   5  18 2913.7435    3.3593  0.9252 11.8977 -0.0022  0.0538   0.1477   0.1352    1.0013   0.0000   422.6458       46.6829       19.2695       28.2967      -6.07557       1.41245       1.95219       2.00623    -0.0738552     -0.115397       0.00000       0.00000       0.00000       0.00000       0.00000       0.00000       0.00000       0.00000       0.00000       0.00000       0.00000       0.00000       0.00000       0.00000       0.00000       0.00000       0.00000       0.00000       0.00000       0.00000       0.00000       0.00000       0.00000       0.00000       0.00000       0.00000       17.6662       18.4112       16.7921       13.4778       8.81251       5.78109       2.45592       1.29540      0.363804     0.0807536       0.00000       0.00000       0.00000       0.00000       0.00000       0.00000       0.00000       0.00000       0.00000       0.00000       0.00000       0.00000       0.00000       0.00000       0.00000       0.00000       0.00000       0.00000       0.00000       0.00000       0.00000       0.00000       0.00000       0.00000       0.00000       0.00000
   5  21 3322.7605    3.2423  1.4595 13.2419 -0.0075  0.0768   0.1344   0.1935    0.2798   0.0000   441.4145       12.7419       28.2421       6.01565      -5.08327       4.96067       3.16662       1.38168     0.0332308     -0.180808       0.00000       0.00000       0.00000       0.00000       0.00000       0.00000       0.00000       0.00000       0.00000       0.00000       0.00000       0.00000       0.00000       0.00000       0.00000       0.00000       0.00000       0.00000       0.00000       0.00000       0.00000       0.00000       0.00000       0.00000       0.00000       0.00000       20.2794       24.6642       23.4655       18.1601       12.9454       9.00745       4.25287       2.13629      0.662423      0.142847       0.00000       0.00000       0.00000       0.00000       0.00000       0.00000       0.00000       0.00000       0.00000       0.00000       0.00000       0.00000       0.00000       0.00000       0.00000       0.00000       0.00000       0.00000       0.00000       0.00000       0.00000       0.00000       0.00000       0.00000       0.00000       0.00000
   5  22 3459.3959    2.8176  2.1622 12.1015  0.0045  0.0920   0.0982   0.2191    0.3549   0.0000   433.1889       54.3350      -33.6182       2.31500       2.02711       7.31109       3.86920       1.17518      0.230720     -0.195442       0.00000       0.00000       0.00000       0.00000       0.00000       0.00000       0.00000       0.00000       0.00000       0.00000       0.00000       0.00000       0.00000       0.00000       0.00000       0.00000       0.00000       0.00000       0.00000       0.00000       0.00000       0.00000       0.00000       0.00000       0.00000       0.00000       26.3056       32.7719       28.6424       22.0308       14.6986       10.2376       4.10082       2.38195      0.714570      0.168621       0.00000       0.00000       0.00000       0.00000       0.00000       0.00000       0.00000       0.00000       0.00000       0.00000       0.00000       0.00000       0.00000       0.00000       0.00000       0.00000       0.00000       0.00000       0.00000       0.00000       0.00000       0.00000       0.00000       0.00000       0.00000       0.00000
   5  23 3596.8013    2.5971  3.5429 11.3528 -0.0001  0.1119   0.0694   0.2995    0.3027   0.0000   486.3613       91.2557    -0.0468787       22.1236      -8.35584      -12.5898     -0.673682      0.317951      -1.13532     0.0856113       0.00000       0.00000       0.00000       0.00000       0.00000       0.00000       0.00000       0.00000       0.00000       0.00000       0.00000       0.00000       0.00000       0.00000       0.00000       0.00000       0.00000       0.00000       0.00000       0.00000       0.00000       0.00000       0.00000       0.00000       0.00000       0.00000       32.0862       39.7418       33.0882       27.8611       17.7569       11.4600       5.60138       2.61363      0.832181      0.216092       0.00000       0.00000       0.00000       0.00000       0.00000       0.00000       0.00000       0.00000       0.00000       0.00000       0.00000       0.00000       0.00000       0.00000       0.00000       0.00000       0.00000       0.00000       0.00000       0.00000       0.00000       0.00000       0.00000       0.00000       0.00000       0.00000
   5  24 3733.8345    1.9160  4.3028 11.5489 -0.0127  0.1371   0.0525   0.3767    0.1611   0.0000   362.4473       50.7610       66.4023       10.5580      -38.5618      -7.52937       10.2509       5.30554       1.75998     0.0795643       0.00000       0.00000       0.00000       0.00000       0.00000       0.00000       0.00000       0.00000       0.00000       0.00000       0.00000       0.00000       0.00000       0.00000       0.00000       0.00000       0.00000       0.00000       0.00000       0.00000       0.00000       0.00000       0.00000       0.00000       0.00000       0.00000       41.4452       47.9285       44.6591       33.8581       24.4446       15.7195       7.21533       3.65858       1.17597      0.239731       0.00000       0.00000       0.00000       0.00000       0.00000       0.00000       0.00000       0.00000       0.00000       0.00000       0.00000       0.00000       0.00000       0.00000       0.00000       0.00000       0.00000       0.00000       0.00000       0.00000       0.00000       0.00000       0.00000       0.00000       0.00000       0.00000
   5  25 3872.2951    1.6441  5.5937 10.9967 -0.0063  0.1534   0.0369   0.4300    0.1310   0.0000   495.4241       52.8838      -42.0598      -7.06035      -7.12930       9.81945      -14.4297      -6.57386     -0.618189    -0.0163764       0.00000       0.00000       0.00000       0.00000       0.00000       0.00000       0.00000       0.00000       0.00000       0.00000       0.00000       0.00000       0.00000       0.00000       0.00000       0.00000       0.00000       0.00000       0.00000       0.00000       0.00000       0.00000       0.00000       0.00000       0.00000       0.00000       44.9800       51.2507       49.6191       38.2539       27.5303       17.6193       9.06059       4.13693       1.36076      0.272693       0.00000       0.00000       0.00000       0.00000       0.00000       0.00000       0.00000       0.00000       0.00000       0.00000       0.00000       0.00000       0.00000       0.00000       0.00000       0.00000       0.00000       0.00000       0.00000       0.00000       0.00000       0.00000       0.00000       0.00000       0.00000       0.00000
   6  10 1866.1271    0.3964  0.3036  9.9683 -0.0115  0.0371   0.0290   0.0697    0.0724   0.0000   423.8888      -6.22859       15.2512      -6.39772      -1.24209      -2.64346       1.41099     0.0952836      0.357334      0.237741     0.0813518   -0.00899130       0.00000       0.00000       0.00000       0.00000       0.00000       0.00000       0.00000       0.00000       0.00000       0.00000       0.00000       0.00000       0.00000       0.00000       0.00000       0.00000       0.00000       0.00000       0.00000       0.00000       0.00000       0.00000       0.00000       0.00000       9.50124       9.61353       8.12236       8.51776       6.59006       4.65598       2.81278       1.22095      0.636520      0.205007     0.0614322     0.0141523       0.00000       0.00000       0.00000       0.00000       0.00000       0.00000       0.00000       0.00000       0.00000       0.00000       0.00000       0.00000       0.00000       0.00000       0.00000       0.00000       0.00000       0.00000       0.00000       0.00000       0.00000       0.00000       0.00000       0.00000
   6  11 2004.0453    0.6065  0.4711 10.0273  0.0037  0.0380   0.0351   0.0891    0.0992   0.0000   426.0541       1.81658       20.8698      -9.96276      -2.35470       2.05420      0.297034     -0.686460     -0.350704   0.000288190     0.0607590     0.0265670       0.00000       0.00000       0.00000       0.00000       0.00000       0.00000       0.00000       0.00000       0.00000       0.00000       0.00000       0.00000       0.00000       0.00000       0.00000       0.00000       0.00000       0.00000       0.00000       0.00000       0.00000       0.00000       0.00000       0.00000       11.4838       12.5962       12.6731       9.45931       6.89706       3.60164       2.41398       1.21976      0.597342      0.174468     0.0555170     0.0109517       0.00000       0.00000       0.00000       0.00000       0.00000       0.00000       0.00000       0.00000       0.00000       0.00000       0.00000       0.00000       0.00000       0.00000       0.00000       0.00000       0.00000       0.00000       0.00000       0.00000       0.00000       0.00000       0.00000       0.00000
   6  12 2142.4852    0.8809  0.5694 10.1566 -0.0063  0.0412   0.0429   0.0776    0.1258   0.0000   438.4088       9.49139       12.8977      -3.20976     -0.210384      -1.59573      -1.13250      0.190414     -0.255357    -0.0941073    -0.0296024     0.0108504       0.00000       0.00000       0.00000       0.00000       0.00000       0.00000       0.00000       0.00000       0.00000       0.00000       0.00000       0.00000       0.00000       0.00000       0.00000       0.00000       0.00000       0.00000       0.00000       0.00000       0.00000       0.00000       0.00000       0.00000       9.16848       13.1436       9.85711       9.62199       7.67115       4.16423       3.14153       1.09114      0.799688      0.188374     0.0909308     0.0211491       0.00000       0.00000       0.00000       0.00000       0.00000       0.00000       0.00000       0.00000       0.00000       0.00000       0.00000       0.00000       0.00000       0.00000       0.00000       0.00000       0.00000       0.00000       0.00000       0.00000       0.00000       0.00000       0.00000       0.00000
   6  14 2415.5857    1.3597  0.6773 11.5537 -0.0201  0.0546   0.0725   0.0950    0.1195   0.0000   444.8174      -11.7215       16.7948       18.0253      -3.20745      0.847248      -1.97984      0.987532     -0.650675    -0.0364717    -0.0604862    -0.0457492       0.00000       0.00000       0.00000       0.00000       0.00000       0.00000       0.00000       0.00000       0.00000       0.00000       0.00000       0.00000       0.00000       0.00000       0.00000       0.00000       0.00000       0.00000       0.00000       0.00000       0.00000       0.00000       0.00000       0.00000       14.2212       12.9199       13.9053       13.9738       8.75648       4.59562       4.10294       2.29349       1.11431      0.288572     0.0884605     0.0202138       0.00000       0.00000       0.00000       0.00000       0.00000       0.00000       0.00000       0.00000       0.00000       0.00000       0.00000       0.00000       0.00000       0.00000       0.00000       0.00000       0.00000       0.00000       0.00000       0.00000       0.00000       0.00000       0.00000       0.00000
   6  15 2551.0538    1.7738  0.8775 11.9358 -0.0049  0.0498   0.0756   0.1101    0.1386   0.0000   426.8003       47.7982       5.77490      -19.0752       3.08539       7.59633      -1.60275      -1.64384      0.236989     -0.241783     -0.202630     0.0141586       0.00000       0.00000       0.00000       0.00000       0.00000       0.00000       0.00000       0.00000       0.00000       0.00000       0.00000       0.00000       0.00000       0.00000       0.00000       0.00000       0.00000       0.00000       0.00000       0.00000       0.00000       0.00000       0.00000       0.00000       14.4440       17.2445       14.9334       12.4899       8.04549       5.14232       3.03774       1.65550      0.719219      0.256892     0.0753121     0.0191393       0.00000       0.00000       0.00000       0.00000       0.00000       0.00000       0.00000       0.00000       0.00000       0.00000       0.00000       0.00000       0.00000       0.00000       0.00000       0.00000       0.00000       0.00000       0.00000       0.00000       0.00000       0.00000       0.00000       0.00000
   6  16 2687.2197    2.3952  0.7601 12.1769 -0.0034  0.0379   0.1085   0.0929    0.1428   0.0000   443.7817      0.872455       31.4382       18.6773       10.4565      -3.46110      -1.36987      -2.09115      0.768130     0.0225852    -0.0475871     0.0238219       0.00000       0.00000       0.00000       0.00000       0.00000       0.00000       0.00000       0.00000       0.00000       0.00000       0.00000       0.00000       0.00000       0.00000       0.00000       0.00000       0.00000       0.00000       0.00000       0.00000       0.00000       0.00000       0.00000       0.00000       10.3199       11.6604       9.84942       8.95945       6.47055       4.49045       2.58866       1.32475      0.583452      0.211999     0.0613899     0.0156066       0.00000       0.00000       0.00000       0.00000       0.00000       0.00000       0.00000       0.00000       0.00000       0.00000       0.00000       0.00000       0.00000       0.00000       0.00000       0.00000       0.00000       0.00000       0.00000       0.00000       0.00000       0.00000       0.00000       0.00000
   6  17 2823.7904    2.7907  0.7555 12.5810 -0.0043  0.0406   0.1199   0.0876    0.1565   0.0000   432.3970       12.2975     0.0822270       32.7934       19.2866       6.53673      -2.23745      -1.33823      0.643278     -0.390324    -0.0681033    -0.0104778       0.00000       0.00000       0.00000       0.00000       0.00000       0.00000       0.00000       0.00000       0.00000       0.00000       0.00000       0.00000       0.00000       0.00000       0.00000       0.00000       0.00000       0.00000       0.00000       0.00000       0.00000       0.00000       0.00000       0.00000       11.1088       11.3957       10.7271       8.99010       7.57667       4.88674       2.82551       1.50500      0.591617      0.233643     0.0750526     0.0142406       0.00000       0.00000       0.00000       0.00000       0.00000       0.00000       0.00000       0.00000       0.00000       0.00000       0.00000       0.00000       0.00000       0.00000       0.00000       0.00000       0.00000       0.00000       0.00000       0.00000       0.00000       0.00000       0.00000       0.00000
   6  18 2960.7254    3.5042  0.8890 13.0396 -0.0052  0.0486   0.1562   0.1072    0.1924   0.0000   466.7535       40.3299      -3.85684       4.75021      -7.98081       9.12736      -3.54210     0.0194932      0.340594     -0.141565    -0.0182801    -0.0313202       0.00000       0.00000       0.00000       0.00000       0.00000       0.00000       0.00000       0.00000       0.00000       0.00000       0.00000       0.00000       0.00000       0.00000       0.00000       0.00000       0.00000       0.00000       0.00000       0.00000       0.00000       0.00000       0.00000       0.00000       14.0540       14.2581       11.9674       10.7783       10.0957       6.54936       3.70423       1.62045      0.738374      0.253363     0.0827479     0.0170319       0.00000       0.00000       0.00000       0.00000       0.00000       0.00000       0.00000       0.00000       0.00000       0.00000       0.00000       0.00000       0.00000       0.00000       0.00000       0.00000       0.00000       0.00000       0.00000       0.00000       0.00000       0.00000       0.00000       0.00000
   6  20 3234.2059    3.5651  1.2216 13.3358 -0.0172  0.0525   0.1475   0.1528    0.2240   0.0000   421.3423       48.0519       15.8849       10.0957      -13.7248       7.25307      0.121600      -3.67235       1.24807     -0.207443      0.242070    0.00897695       0.00000       0.00000       0.00000       0.00000       0.00000       0.00000       0.00000       0.00000       0.00000       0.00000       0.00000       0.00000       0.00000       0.00000       0.00000       0.00000       0.00000       0.00000       0.00000       0.00000       0.00000       0.00000       0.00000       0.00000       13.8671       16.3398       14.6427       12.3680       8.92179       6.15241       3.55288       1.77574      0.861738      0.327092      0.100315     0.0217613       0.00000       0.00000       0.00000       0.00000       0.00000       0.00000       0.00000       0.00000       0.00000       0.00000       0.00000       0.00000       0.00000       0.00000       0.00000       0.00000       0.00000       0.00000       0.00000       0.00000       0.00000       0.00000       0.00000       0.00000
   6  21 3371.2773    3.1486  1.8773 12.4027  0.0229  0.0904   0.1054   0.1836    0.2532   0.0000   420.7557       32.8306       35.2266       13.6813      -24.8454       8.47752      -1.14541      0.938030       1.77437     -0.397745     -0.279569    -0.0116586       0.00000       0.00000       0.00000       0.00000       0.00000       0.00000       0.00000       0.00000       0.00000       0.00000       0.00000       0.00000       0.00000       0.00000       0.00000       0.00000       0.00000       0.00000       0.00000       0.00000       0.00000       0.00000       0.00000       0.00000       20.2638       23.5080       23.0367       20.5198       14.1508       8.75569       5.91105       3.94168       1.50976      0.583978      0.171325     0.0375014       0.00000       0.00000       0.00000       0.00000       0.00000       0.00000       0.00000       0.00000       0.00000       0.00000       0.00000       0.00000       0.00000       0.00000       0.00000       0.00000       0.00000       0.00000       0.00000       0.00000       0.00000       0.00000       0.00000       0.00000
   6  22 3508.6326    2.7955  2.3827 12.1582 -0.0036  0.0897   0.0820   0.2228    0.2214   0.0000   412.5134       22.1122      -18.2644       3.30087       9.86220       1.06864      -8.12498      -3.74224      -1.68911     -0.337821    -0.0312169   -0.00912668       0.00000       0.00000       0.00000       0.00000       0.00000       0.00000       0.00000       0.00000       0.00000       0.00000       0.00000       0.00000       0.00000       0.00000       0.00000       0.00000       0.00000       0.00000       0.00000       0.00000       0.00000       0.00000       0.00000       0.00000       22.2517       25.9391       25.2968       22.0412       14.8777       10.6765       6.11483       3.85016       1.55137      0.689764      0.177411     0.0379708       0.00000       0.00000       0.00000       0.00000       0.00000       0.00000       0.00000       0.00000       0.00000       0.00000       0.00000       0.00000       0.00000       0.00000       0.00000       0.00000       0.00000       0.00000       0.00000       0.00000       0.00000       0.00000       0.00000       0.00000
   6  23 3646.2475    2.3506  3.4436 11.0459 -0.0033  0.1007   0.0537   0.2722    0.2616   0.0000   433.8484       24.4189       1.55392      -34.9715      -10.7524       12.3027       10.1843      -6.75597      -1.38384     -0.755665      0.312030    -0.0275123       0.00000       0.00000       0.00000       0.00000       0.00000       0.00000       0.00000       0.00000       0.00000       0.00000       0.00000       0.00000       0.00000       0.00000       0.00000       0.00000       0.00000       0.00000       0.00000       0.00000       0.00000       0.00000       0.00000       0.00000       24.4460       31.0014       27.0091       24.7590       18.5143       13.2103       7.40026       4.63890       1.77411      0.789070      0.216793     0.0477903       0.00000       0.00000       0.00000       0.00000       0.00000       0.00000       0.00000       0.00000       0.00000       0.00000       0.00000       0.00000       0.00000       0.00000       0.00000       0.00000       0.00000       0.00000       0.00000       0.00000       0.00000       0.00000       0.00000       0.00000
   6  24 3784.0479    1.9038  5.4567 10.9663 -0.0016  0.1443   0.0392   0.3828    0.1432   0.0000   404.9203       4.69450       23.6799      -28.5543      -11.2386       17.9995      -2.08095      0.781661     -0.128336      -1.21407     -0.343750    0.00433054       0.00000       0.00000       0.00000       0.00000       0.00000       0.00000       0.00000       0.00000       0.00000       0.00000       0.00000       0.00000       0.00000       0.00000       0.00000       0.00000       0.00000       0.00000       0.00000       0.00000       0.00000       0.00000       0.00000       0.00000       33.1122       40.6706       39.2140       33.7629       25.8028       18.2972       10.7961       6.34142       2.74110       1.12636      0.322250     0.0659424       0.00000       0.00000       0.00000       0.00000       0.00000       0.00000       0.00000       0.00000       0.00000       0.00000       0.00000       0.00000       0.00000       0.00000       0.00000       0.00000       0.00000       0.00000       0.00000       0.00000       0.00000       0.00000       0.00000       0.00000
   6  25 3921.8878    1.5294  5.4868 11.1148 -0.0064  0.1509   0.0354   0.4103    0.1105   0.0000   451.7379       90.6124       43.3487       12.8581       28.1471      -1.31422      -14.3009     -0.566316     -0.640821     -0.381707      0.822171   -0.00549501       0.00000       0.00000       0.00000       0.00000       0.00000       0.00000       0.00000       0.00000       0.00000       0.00000       0.00000       0.00000       0.00000       0.00000       0.00000       0.00000       0.00000       0.00000       0.00000       0.00000       0.00000       0.00000       0.00000       0.00000       36.7643       44.6341       43.0001       37.4137       27.1663       19.0241       12.0020       6.45136       3.11444       1.18668      0.341387     0.0676362       0.00000       0.00000       0.00000       0.00000       0.00000       0.00000       0.00000       0.00000       0.00000       0.00000       0.00000       0.00000       0.00000       0.00000       0.00000       0.00000       0.00000       0.00000       0.00000       0.00000       0.00000       0.00000       0.00000       0.00000
   7  11 2045.7772    0.5607  0.5940 10.1783 -0.0265  0.0427   0.0309   0.1027    0.0895   0.0000   445.8273      0.167031       9.45566       13.1605       1.97329       1.49140       10.0138       2.84792     -0.847145     0.0697574      0.110797    -0.0750882    -0.0114619   -0.00164819       0.00000       0.00000       0.00000       0.00000       0.00000       0.00000       0.00000       0.00000       0.00000       0.00000       0.00000       0.00000       0.00000       0.00000       0.00000       0.00000       0.00000       0.00000       0.00000       0.00000       0.00000       0.00000       8.77903       11.2048       11.2123       8.06246       8.27847       4.12820       3.69322       1.86281      0.950940      0.521569      0.167977     0.0653575     0.0259021    0.00398063       0.00000       0.00000       0.00000       0.00000       0.00000       0.00000       0.00000       0.00000       0.00000       0.00000       0.00000       0.00000       0.00000       0.00000       0.00000       0.00000       0.00000       0.00000       0.00000       0.00000       0.00000       0.00000
   7  14 2458.2996    1.4969  0.8177 11.2665 -0.0015  0.0392   0.0624   0.1016    0.1376   0.0000   431.9699       12.6796       24.0173      -15.2038       6.94507      0.436690      -8.59595      -4.50997     -0.933399     -0.162898      0.173365    -0.0281231    0.00661932   -0.00178628       0.00000       0.00000       0.00000       0.00000       0.00000       0.00000       0.00000       0.00000       0.00000       0.00000       0.00000       0.00000       0.00000       0.00000       0.00000       0.00000       0.00000       0.00000       0.00000       0.00000       0.00000       0.00000       8.50441       9.48306       9.07207       8.21515       6.67725       4.89231       3.33494       1.87884       1.05659      0.430760      0.207869     0.0655111     0.0190761    0.00369747       0.00000       0.00000       0.00000       0.00000       0.00000       0.00000       0.00000       0.00000       0.00000       0.00000       0.00000       0.00000       0.00000       0.00000       0.00000       0.00000       0.00000       0.00000       0.00000       0.00000       0.00000       0.00000
   7  15 2594.3893    1.9229  0.8205 11.6833  0.0045  0.0390   0.0771   0.1030    0.1435   0.0000   447.1747       33.0199       4.07787       13.3107       9.04100      -3.32855      -2.87336      -2.14965      0.232112   -0.00418729     -0.393446      0.100785     0.0254158    -0.0116995       0.00000       0.00000       0.00000       0.00000       0.00000       0.00000       0.00000       0.00000       0.00000       0.00000       0.00000       0.00000       0.00000       0.00000       0.00000       0.00000       0.00000       0.00000       0.00000       0.00000       0.00000       0.00000       8.88121       10.2539       10.1315       8.34786       7.01865       4.48798       3.22014       1.78116      0.923968      0.505701      0.192084     0.0647863     0.0204013    0.00353941       0.00000       0.00000       0.00000       0.00000       0.00000       0.00000       0.00000       0.00000       0.00000       0.00000       0.00000       0.00000       0.00000       0.00000       0.00000       0.00000       0.00000       0.00000       0.00000       0.00000       0.00000       0.00000
   7  17 2868.4394    2.8851  0.7551 13.0384 -0.0121  0.0421   0.1275   0.0947    0.1239   0.0000   440.1958       26.2314       19.8283       11.0111       7.86543       6.15562       5.69684     -0.556472     -0.175244      0.423919     0.0425058    0.00869611     0.0165109   0.000113693       0.00000       0.00000       0.00000       0.00000       0.00000       0.00000       0.00000       0.00000       0.00000       0.00000       0.00000       0.00000       0.00000       0.00000       0.00000       0.00000       0.00000       0.00000       0.00000       0.00000       0.00000       0.00000       9.37312       9.83259       10.0900       8.74934       6.71031       5.24377       3.60644       1.87122       1.00477      0.501761      0.211721     0.0690651     0.0180372    0.00343733       0.00000       0.00000       0.00000       0.00000       0.00000       0.00000       0.00000       0.00000       0.00000       0.00000       0.00000       0.00000       0.00000       0.00000       0.00000       0.00000       0.00000       0.00000       0.00000       0.00000       0.00000       0.00000
   7  18 3005.8752    3.4938  0.6490 13.6098 -0.0100  0.0405   0.1732   0.0875    0.1042   0.0000   441.9953       21.7138       14.9650       10.6885      -2.11125       5.98482      -4.93189      -2.32868     -0.141651     -0.426065     0.0370651    -0.0689278    0.00727087   -0.00501426       0.00000       0.00000       0.00000       0.00000       0.00000       0.00000       0.00000       0.00000       0.00000       0.00000       0.00000       0.00000       0.00000       0.00000       0.00000       0.00000       0.00000       0.00000       0.00000       0.00000       0.00000       0.00000       10.8870       13.0701       12.8494       10.2907       7.00732       4.80509       2.74244       1.73708      0.945321      0.430447      0.182182     0.0651787     0.0162139    0.00301182       0.00000       0.00000       0.00000       0.00000       0.00000       0.00000       0.00000       0.00000       0.00000       0.00000       0.00000       0.00000       0.00000       0.00000       0.00000       0.00000       0.00000       0.00000       0.00000       0.00000       0.00000       0.00000
   7  19 3142.8929    3.7896  0.9139 13.3813 -0.0058  0.0462   0.1541   0.1016    0.1362   0.0000   430.7516       35.5280       22.6530       27.4288      -9.61307      -6.87585      0.132392       2.47631     -0.320964     -0.287343     -0.290338    -0.0290105   -0.00173728    -0.0108167       0.00000       0.00000       0.00000       0.00000       0.00000       0.00000       0.00000       0.00000       0.00000       0.00000       0.00000       0.00000       0.00000       0.00000       0.00000       0.00000       0.00000       0.00000       0.00000       0.00000       0.00000       0.00000       10.2452       12.1941       12.5860       9.84682       7.75879       5.17808       3.78797       1.97063       1.09070      0.589749      0.238711     0.0786502     0.0239780    0.00418587       0.00000       0.00000       0.00000       0.00000       0.00000       0.00000       0.00000       0.00000       0.00000       0.00000       0.00000       0.00000       0.00000       0.00000       0.00000       0.00000       0.00000       0.00000       0.00000       0.00000       0.00000       0.00000
   7  20 3280.0205    3.3567  1.0075 13.4481 -0.0029  0.0563   0.1294   0.1069    0.1354   0.0000   444.3484       33.2952       21.7922      -13.6432       2.97685      -4.02250      -3.21577       3.33553      -1.64457      0.397683      0.436920     0.0353436    -0.0126119   -0.00107579       0.00000       0.00000       0.00000       0.00000       0.00000       0.00000       0.00000       0.00000       0.00000       0.00000       0.00000       0.00000       0.00000       0.00000       0.00000       0.00000       0.00000       0.00000       0.00000       0.00000       0.00000       0.00000       10.4449       14.1371       11.4131       13.0637       8.26695       7.36144       4.15351       3.20570       1.41618      0.867055      0.270401      0.121309     0.0257270    0.00710900       0.00000       0.00000       0.00000       0.00000       0.00000       0.00000       0.00000       0.00000       0.00000       0.00000       0.00000       0.00000       0.00000       0.00000       0.00000       0.00000       0.00000       0.00000       0.00000       0.00000       0.00000       0.00000
   7  21 3417.5055    2.8730  2.0307 12.7642 -0.0170  0.0744   0.0910   0.1792    0.1319   0.0000   439.2963       85.6950       28.1632       9.68869       9.14866      -10.6944      -3.72608      -1.73331       2.10744      -3.62180    -0.0325037     -0.105371     0.0137908    -0.0116702       0.00000       0.00000       0.00000       0.00000       0.00000       0.00000       0.00000       0.00000       0.00000       0.00000       0.00000       0.00000       0.00000       0.00000       0.00000       0.00000       0.00000       0.00000       0.00000       0.00000       0.00000       0.00000       16.2123       20.0135       19.5084       16.5430       12.8472       9.07419       5.87500       3.62130       1.95553      0.975713      0.389993      0.143328     0.0399432    0.00750986       0.00000       0.00000       0.00000       0.00000       0.00000       0.00000       0.00000       0.00000       0.00000       0.00000       0.00000       0.00000       0.00000       0.00000       0.00000       0.00000       0.00000       0.00000       0.00000       0.00000       0.00000       0.00000
   7  22 3555.6370    2.5799  2.6473 12.0016 -0.0069  0.0807   0.0666   0.2116    0.1554   0.0000   427.8998       51.9848       28.9573       22.1854      -12.5637      -5.62236      -7.07255      -2.24271       3.25436      -1.27799     -0.918127      0.164232     0.0625468   9.78431e-05       0.00000       0.00000       0.00000       0.00000       0.00000       0.00000       0.00000       0.00000       0.00000       0.00000       0.00000       0.00000       0.00000       0.00000       0.00000       0.00000       0.00000       0.00000       0.00000       0.00000       0.00000       0.00000       16.9484       21.5217       19.9364       18.0282       13.5473       9.94179       6.55150       3.90036       2.09187       1.05299      0.434230      0.152591     0.0427327    0.00864850       0.00000       0.00000       0.00000       0.00000       0.00000       0.00000       0.00000       0.00000       0.00000       0.00000       0.00000       0.00000       0.00000       0.00000       0.00000       0.00000       0.00000       0.00000       0.00000       0.00000       0.00000       0.00000
   7  23 3693.8444    2.1224  4.0415 11.5111 -0.0134  0.1127   0.0455   0.2706    0.1331   0.0000   450.0496       17.7337       58.4637       42.2381      -16.5194       14.3420       1.24318       3.14059      -4.35390       2.00914    -0.0848729     0.0856661    -0.0510848    -0.0201687       0.00000       0.00000       0.00000       0.00000       0.00000       0.00000       0.00000       0.00000       0.00000       0.00000       0.00000       0.00000       0.00000       0.00000       0.00000       0.00000       0.00000       0.00000       0.00000       0.00000       0.00000       0.00000       23.4897       29.5751       28.7801       23.8865       20.1146       14.1063       9.54279       5.77813       2.77886       1.59213      0.585041      0.227732     0.0651483     0.0115139       0.00000       0.00000       0.00000       0.00000       0.00000       0.00000       0.00000       0.00000       0.00000       0.00000       0.00000       0.00000       0.00000       0.00000       0.00000       0.00000       0.00000       0.00000       0.00000       0.00000       0.00000       0.00000
   7  25 3970.3009    1.4686  7.1437 10.8050 -0.0086  0.1571   0.0263   0.4447    0.0839   0.0000   389.9787       41.4159       2.58612      -30.8690      -21.1683       47.9163       1.69786      -17.4602      -8.08944       3.45002       1.38093     0.0682431      0.174185     0.0218966       0.00000       0.00000       0.00000       0.00000       0.00000       0.00000       0.00000       0.00000       0.00000       0.00000       0.00000       0.00000       0.00000       0.00000       0.00000       0.00000       0.00000       0.00000       0.00000       0.00000       0.00000       0.00000       33.8942       40.2276       40.0874       34.3496       28.9744       20.8748       14.6620       8.94980       4.76390       2.44795      0.978423      0.341059     0.0928207     0.0154200       0.00000       0.00000       0.00000       0.00000       0.00000       0.00000       0.00000       0.00000       0.00000       0.00000       0.00000       0.00000       0.00000       0.00000       0.00000       0.00000       0.00000       0.00000       0.00000       0.00000       0.00000       0.00000
   7  26 4109.7552    1.2008  8.4614 10.6951 -0.0024  0.1951   0.0227   0.5381    0.0714   0.0000   473.8532      -16.4150       88.7508      -39.3563      -44.3992       25.4202      -2.48718      -23.7933       9.78615       3.21471      -1.46973     -0.180523    0.00463178   -0.00343178       0.00000       0.00000       0.00000       0.00000       0.00000       0.00000       0.00000       0.00000       0.00000       0.00000       0.00000       0.00000       0.00000       0.00000       0.00000       0.00000       0.00000       0.00000       0.00000       0.00000       0.00000       0.00000       40.9285       48.2794       49.1007       42.7369       35.3873       27.3294       18.4972       11.5537       6.16962       3.15869       1.27997      0.445756      0.113255     0.0195153       0.00000       0.00000       0.00000       0.00000       0.00000       0.00000       0.00000       0.00000       0.00000       0.00000       0.00000       0.00000       0.00000       0.00000       0.00000       0.00000       0.00000       0.00000       0.00000       0.00000       0.00000       0.00000
   8  10 1946.0959    0.5229  0.3586 10.0522 -0.0369  0.0287   0.0394   0.0683    0.0863   0.0000   434.2551      -16.3594       12.6803       10.4932      0.957965       6.43896      0.723157      -2.79564      -2.63266     -0.493391     -0.339682     -0.194587    -0.0457475    0.00748443   -0.00526696   0.000622914       0.00000       0.00000       0.00000       0.00000       0.00000       0.00000       0.00000       0.00000       0.00000       0.00000       0.00000       0.00000       0.00000       0.00000       0.00000       0.00000       0.00000       0.00000       0.00000       0.00000       5.45117       7.11837       5.97638       6.27069       4.80445       3.54018       2.53898       1.78141       1.16548      0.488667      0.272321      0.101826     0.0454406     0.0119306    0.00349914   0.000794330       0.00000       0.00000       0.00000       0.00000       0.00000       0.00000       0.00000       0.00000       0.00000       0.00000       0.00000       0.00000       0.00000       0.00000       0.00000       0.00000       0.00000       0.00000       0.00000       0.00000
   8  11 2086.1351    0.6824  0.3928 10.4557 -0.0106  0.0339   0.0371   0.0600    0.0777   0.0000   442.7760       6.74190       16.3898      -2.09777       8.41308      -6.59125     -0.864731       2.44369     -0.828923      0.217898      0.386341    -0.0286481    -0.0951566     0.0277048   -0.00299099  -0.000895261       0.00000       0.00000       0.00000       0.00000       0.00000       0.00000       0.00000       0.00000       0.00000       0.00000       0.00000       0.00000       0.00000       0.00000       0.00000       0.00000       0.00000       0.00000       0.00000       0.00000       6.21377       7.04886       7.69829       6.21656       5.38921       4.14765       2.96239       2.00342      0.917963      0.516939      0.344777      0.119713     0.0483582     0.0178217    0.00415661   0.000674490       0.00000       0.00000       0.00000       0.00000       0.00000       0.00000       0.00000       0.00000       0.00000       0.00000       0.00000       0.00000       0.00000       0.00000       0.00000       0.00000       0.00000       0.00000       0.00000       0.00000
   8  12 2225.1684    0.8346  0.6882 10.6007 -0.0089  0.0376   0.0343   0.0871    0.1025   0.0000   431.4500       1.81378       4.63372       20.9111      -1.20139      -4.15508      -1.47379      -1.29114      -1.06098      0.242292     -0.459258    -0.0798269     0.0543668    -0.0161266  -5.68064e-05   -0.00111039       0.00000       0.00000       0.00000       0.00000       0.00000       0.00000       0.00000       0.00000       0.00000       0.00000       0.00000       0.00000       0.00000       0.00000       0.00000       0.00000       0.00000       0.00000       0.00000       0.00000       7.09007       8.08922       8.49964       7.68758       5.62326       4.91108       3.28410       2.00035       1.33797      0.686827      0.325651      0.153414     0.0632617     0.0188149    0.00417437   0.000826296       0.00000       0.00000       0.00000       0.00000       0.00000       0.00000       0.00000       0.00000       0.00000       0.00000       0.00000       0.00000       0.00000       0.00000       0.00000       0.00000       0.00000       0.00000       0.00000       0.00000
   8  13 2362.8846    1.2984  0.6937 11.2323  0.0082  0.0361   0.0547   0.0807    0.1054   0.0000   432.9574       14.9500       5.52796       7.39310       12.4218      -1.50640      -5.20977      0.601760       1.27067      -1.32949      0.236970      0.238841    -0.0205902  -0.000964254    0.00418629   -0.00136181       0.00000       0.00000       0.00000       0.00000       0.00000       0.00000       0.00000       0.00000       0.00000       0.00000       0.00000       0.00000       0.00000       0.00000       0.00000       0.00000       0.00000       0.00000       0.00000       0.00000       6.28735       8.26547       7.47644       6.77103       5.78629       4.33685       3.38290       1.93826       1.17166      0.602383      0.307922      0.132838     0.0541323     0.0167842    0.00490186   0.000920133       0.00000       0.00000       0.00000       0.00000       0.00000       0.00000       0.00000       0.00000       0.00000       0.00000       0.00000       0.00000       0.00000       0.00000       0.00000       0.00000       0.00000       0.00000       0.00000       0.00000
   8  14 2499.5191    1.6230  0.7989 11.6526 -0.0006  0.0387   0.0619   0.0858    0.1233   0.0000   444.6601       12.7030       2.58671      -2.03876      -4.32198      -3.30823      -1.15805       2.36415     -0.731371     -0.498876    -0.0456308    -0.0603375     0.0823217    -0.0318934   -0.00155323  -0.000240540       0.00000       0.00000       0.00000       0.00000       0.00000       0.00000       0.00000       0.00000       0.00000       0.00000       0.00000       0.00000       0.00000       0.00000       0.00000       0.00000       0.00000       0.00000       0.00000       0.00000       7.00994       9.25686       8.02898       7.90164       6.16054       5.19251       3.61307       2.25437       1.26132      0.652173      0.331992      0.142509     0.0583841     0.0190885    0.00489529    0.00105705       0.00000       0.00000       0.00000       0.00000       0.00000       0.00000       0.00000       0.00000       0.00000       0.00000       0.00000       0.00000       0.00000       0.00000       0.00000       0.00000       0.00000       0.00000       0.00000       0.00000
   8  15 2636.2500    2.1666  0.7759 12.0412  0.0009  0.0386   0.0804   0.0815    0.1255   0.0000   435.2056      -3.60149       11.3756       12.0747       14.7028       3.34945      -1.23850      0.378791      0.667928      0.824986    -0.0247493    -0.0196613    -0.0139811    -0.0306630    0.00309432  -0.000825182       0.00000       0.00000       0.00000       0.00000       0.00000       0.00000       0.00000       0.00000       0.00000       0.00000       0.00000       0.00000       0.00000       0.00000       0.00000       0.00000       0.00000       0.00000       0.00000       0.00000       7.34472       8.61949       8.87545       7.34167       6.37631       5.08936       3.43726       2.19153       1.35368      0.642737      0.350647      0.133670     0.0621306     0.0199928    0.00500925   0.000846830       0.00000       0.00000       0.00000       0.00000       0.00000       0.00000       0.00000       0.00000       0.00000       0.00000       0.00000       0.00000       0.00000       0.00000       0.00000       0.00000       0.00000       0.00000       0.00000       0.00000
   8  16 2773.9202    2.6236  0.7151 12.6063 -0.0005  0.0321   0.1019   0.0794    0.1187   0.0000   434.1103       34.2260      -1.99033       9.20897      -8.09783       5.46342      -4.33294   -0.00817861      0.636208  -0.000180827    -0.0909210    -0.0236541     0.0207647    -0.0151886    0.00713692   0.000654015       0.00000       0.00000       0.00000       0.00000       0.00000       0.00000       0.00000       0.00000       0.00000       0.00000       0.00000       0.00000       0.00000       0.00000       0.00000       0.00000       0.00000       0.00000       0.00000       0.00000       6.70275       8.06900       7.55971       6.84828       5.70868       4.10039       2.80808       1.81124       1.09592      0.571730      0.276601      0.114008     0.0444136     0.0142282    0.00400258   0.000710586       0.00000       0.00000       0.00000       0.00000       0.00000       0.00000       0.00000       0.00000       0.00000       0.00000       0.00000       0.00000       0.00000       0.00000       0.00000       0.00000       0.00000       0.00000       0.00000       0.00000
   8  17 2911.6785    3.1771  0.8946 12.9846 -0.0086  0.0412   0.1100   0.0976    0.1261   0.0000   438.3311       18.1579       20.4571       24.6318      -3.22120      -9.48113     -0.422979       2.03444       1.93009     -0.323217     -0.569328    -0.0657257    -0.0663031   0.000397323   -0.00446414   -0.00155984       0.00000       0.00000       0.00000       0.00000       0.00000       0.00000       0.00000       0.00000       0.00000       0.00000       0.00000       0.00000       0.00000       0.00000       0.00000       0.00000       0.00000       0.00000       0.00000       0.00000       8.55618       11.1107       9.75588       9.37663       7.31578       5.22679       3.68215       2.22455       1.40899      0.698313      0.365066      0.139433     0.0589621     0.0168460    0.00502468    0.00105625       0.00000       0.00000       0.00000       0.00000       0.00000       0.00000       0.00000       0.00000       0.00000       0.00000       0.00000       0.00000       0.00000       0.00000       0.00000       0.00000       0.00000       0.00000       0.00000       0.00000
   8  18 3049.1798    3.6846  0.8018 13.4547 -0.0185  0.0366   0.1451   0.0948    0.1181   0.0000   437.4931       12.7634      -5.44985      -6.20036      -10.4549      0.399347      0.168355     -0.490141      0.926188     -0.347548     -0.741075     -0.338231     0.0917179     0.0186107    0.00895478   -0.00112639       0.00000       0.00000       0.00000       0.00000       0.00000       0.00000       0.00000       0.00000       0.00000       0.00000       0.00000       0.00000       0.00000       0.00000       0.00000       0.00000       0.00000       0.00000       0.00000       0.00000       7.66233       9.05915       8.80178       7.56908       6.31615       4.77540       3.39849       2.14031       1.20357      0.628981      0.343525      0.140457     0.0529261     0.0167249    0.00450972   0.000761823       0.00000       0.00000       0.00000       0.00000       0.00000       0.00000       0.00000       0.00000       0.00000       0.00000       0.00000       0.00000       0.00000       0.00000       0.00000       0.00000       0.00000       0.00000       0.00000       0.00000
   8  19 3186.8813    3.6225  0.8338 13.8916 -0.0113  0.0466   0.1496   0.1075    0.1071   0.0000   413.8653       30.1142      -3.28596       9.62472      -13.8412       8.72969      -6.01455      -4.17154       2.72300      0.775436     -0.293428     -0.332397     0.0681549    -0.0155301   -0.00556751    0.00133073       0.00000       0.00000       0.00000       0.00000       0.00000       0.00000       0.00000       0.00000       0.00000       0.00000       0.00000       0.00000       0.00000       0.00000       0.00000       0.00000       0.00000       0.00000       0.00000       0.00000       8.70991       12.1419       9.80982       9.95063       7.59637       6.48411       4.46941       2.81199       1.80054      0.854122      0.501530      0.178181     0.0806785     0.0227693    0.00630269    0.00137764       0.00000       0.00000       0.00000       0.00000       0.00000       0.00000       0.00000       0.00000       0.00000       0.00000       0.00000       0.00000       0.00000       0.00000       0.00000       0.00000       0.00000       0.00000       0.00000       0.00000
   8  20 3324.5828    3.1991  1.2843 13.5653 -0.0124  0.0562   0.1128   0.1380    0.1165   0.0000   440.7744       13.8487       24.4805      -3.84924      -3.86580      -7.21289       4.36979     -0.282968      -1.68779      -1.54606      0.708916     -0.397226     0.0448355    -0.0154385   -0.00615252  -1.51114e-07       0.00000       0.00000       0.00000       0.00000       0.00000       0.00000       0.00000       0.00000       0.00000       0.00000       0.00000       0.00000       0.00000       0.00000       0.00000       0.00000       0.00000       0.00000       0.00000       0.00000       11.1065       13.9067       13.0509       11.2140       9.69381       7.31433       4.97740       3.35730       1.89030       1.00137      0.528800      0.202738     0.0818255     0.0283482    0.00719375    0.00130625       0.00000       0.00000       0.00000       0.00000       0.00000       0.00000       0.00000       0.00000       0.00000       0.00000       0.00000       0.00000       0.00000       0.00000       0.00000       0.00000       0.00000       0.00000       0.00000       0.00000
   8  21 3462.5905    2.8331  2.2517 12.2394 -0.0048  0.0682   0.0683   0.1622    0.1122   0.0000   445.9355       38.7552       5.82789      -5.14666      -1.27654       6.35644      -4.10166      -9.57960     -0.101655      -1.63422     -0.358856     0.0698895     0.0669016    0.00949842    0.00902748   0.000179977       0.00000       0.00000       0.00000       0.00000       0.00000       0.00000       0.00000       0.00000       0.00000       0.00000       0.00000       0.00000       0.00000       0.00000       0.00000       0.00000       0.00000       0.00000       0.00000       0.00000       12.6149       15.6725       15.4999       14.6656       11.1311       8.27339       6.22101       3.93144       2.27078       1.23373      0.670439      0.289001      0.109502     0.0332344    0.00913345    0.00169631       0.00000       0.00000       0.00000       0.00000       0.00000       0.00000       0.00000       0.00000       0.00000       0.00000       0.00000       0.00000       0.00000       0.00000       0.00000       0.00000       0.00000       0.00000       0.00000       0.00000
   8  22 3601.1734    2.1997  2.6555 12.2478 -0.0090  0.0805   0.0551   0.2094    0.0951   0.0000   415.5439       30.6769       36.3502       47.5720       1.39912      -6.74972      -2.84901      -6.41959      0.662788       2.38337     -0.156054    0.00271349      0.170040     0.0320015   0.000563106   -0.00477571       0.00000       0.00000       0.00000       0.00000       0.00000       0.00000       0.00000       0.00000       0.00000       0.00000       0.00000       0.00000       0.00000       0.00000       0.00000       0.00000       0.00000       0.00000       0.00000       0.00000       15.2831       17.8784       18.6860       16.1882       13.1615       10.4041       7.72857       4.68542       2.83136       1.53963      0.786818      0.359419      0.138940     0.0416013     0.0109412    0.00180966       0.00000       0.00000       0.00000       0.00000       0.00000       0.00000       0.00000       0.00000       0.00000       0.00000       0.00000       0.00000       0.00000       0.00000       0.00000       0.00000       0.00000       0.00000       0.00000       0.00000
   8  23 3739.6284    1.9108  4.2756 11.6356 -0.0002  0.1061   0.0376   0.2785    0.0850   0.0000   436.6030       46.9791       16.4326       2.68632      -14.7092       32.4350       11.2705      -12.3960      -4.09279      0.662838       1.48822     -0.618986     -0.123769   -0.00310925     0.0249676   0.000339978       0.00000       0.00000       0.00000       0.00000       0.00000       0.00000       0.00000       0.00000       0.00000       0.00000       0.00000       0.00000       0.00000       0.00000       0.00000       0.00000       0.00000       0.00000       0.00000       0.00000       19.2969       23.8378       24.1828       22.2681       17.9788       13.7299       9.73757       6.54529       3.86877       2.18799       1.08399      0.486891      0.183747     0.0605755     0.0151465    0.00265225       0.00000       0.00000       0.00000       0.00000       0.00000       0.00000       0.00000       0.00000       0.00000       0.00000       0.00000       0.00000       0.00000       0.00000       0.00000       0.00000       0.00000       0.00000       0.00000       0.00000
   8  25 4017.6003    1.3580  6.8922 11.0343 -0.0042  0.1594   0.0251   0.4410    0.0653   0.0000   446.4926       71.1643       11.4924       10.4303       24.7612       8.60700      -29.1933      -6.46797       4.08590      -1.13696      -1.76739     -0.896598    -0.0359209     -0.152978     0.0305371    0.00172437       0.00000       0.00000       0.00000       0.00000       0.00000       0.00000       0.00000       0.00000       0.00000       0.00000       0.00000       0.00000       0.00000       0.00000       0.00000       0.00000       0.00000       0.00000       0.00000       0.00000       30.1593       37.1365       35.2110       33.0720       27.1170       22.1593       15.7820       10.4482       6.24950       3.44320       1.72750      0.764235      0.291131     0.0927302     0.0221377    0.00402752       0.00000       0.00000       0.00000       0.00000       0.00000       0.00000       0.00000       0.00000       0.00000       0.00000       0.00000       0.00000       0.00000       0.00000       0.00000       0.00000       0.00000       0.00000       0.00000       0.00000
   8  26 4157.2280    1.1035  8.7198 10.7482 -0.0033  0.1929   0.0203   0.5513    0.0568   0.0000   411.5981       30.3189       78.6310      -48.1577       2.89271       7.30379       4.26097      -13.8417       1.77119       2.04243      0.413386       1.33087     -0.402894     -0.123953     0.0513728   -0.00262419       0.00000       0.00000       0.00000       0.00000       0.00000       0.00000       0.00000       0.00000       0.00000       0.00000       0.00000       0.00000       0.00000       0.00000       0.00000       0.00000       0.00000       0.00000       0.00000       0.00000       34.8682       43.4938       45.2621       39.2450       33.9594       25.6229       19.0067       12.6735       7.85142       4.36533       2.27614      0.982405      0.376792      0.118324     0.0299892    0.00470014       0.00000       0.00000       0.00000       0.00000       0.00000       0.00000       0.00000       0.00000       0.00000       0.00000       0.00000       0.00000       0.00000       0.00000       0.00000       0.00000       0.00000       0.00000       0.00000       0.00000
   9  10 1984.2257    0.5566  0.3751 10.1995  0.0042  0.0386   0.0357   0.0691    0.0855   0.0000   448.1038      -9.03359       8.50756       9.39636       2.39214      -7.96256   -0.00241647     -0.454563     -0.218354       1.35596     -0.189969     -0.138377   -0.00715866     -0.101500     0.0160967   -0.00683677    0.00116145   4.94363e-05       0.00000       0.00000       0.00000       0.00000       0.00000       0.00000       0.00000       0.00000       0.00000       0.00000       0.00000       0.00000       0.00000       0.00000       0.00000       0.00000       0.00000       0.00000       4.92790       6.33014       6.04251       6.38819       4.64398       3.88341       2.98849       2.13219       1.32791      0.724455      0.478412      0.203587      0.121674     0.0381072     0.0159233    0.00447288    0.00115313   0.000238370       0.00000       0.00000       0.00000       0.00000       0.00000       0.00000       0.00000       0.00000       0.00000       0.00000       0.00000       0.00000       0.00000       0.00000       0.00000       0.00000       0.00000       0.00000
   9  12 2264.5658    0.9677  0.5855 10.9140  0.0148  0.0333   0.0434   0.0700    0.0920   0.0000   435.1232       8.42659       19.2328       3.87038      -9.48397      -1.89209      -5.67989      -2.44074      0.230278      0.925371      0.327373     -0.738170     -0.138265     0.0336524   -0.00992371   -0.00944685   0.000595484   0.000142230       0.00000       0.00000       0.00000       0.00000       0.00000       0.00000       0.00000       0.00000       0.00000       0.00000       0.00000       0.00000       0.00000       0.00000       0.00000       0.00000       0.00000       0.00000       5.84506       6.84825       6.47032       6.66834       5.39119       4.09201       3.11796       2.32620       1.29482      0.837387      0.438412      0.273616      0.104013     0.0442466     0.0126543    0.00437542   0.000969873   0.000183913       0.00000       0.00000       0.00000       0.00000       0.00000       0.00000       0.00000       0.00000       0.00000       0.00000       0.00000       0.00000       0.00000       0.00000       0.00000       0.00000       0.00000       0.00000
   9  13 2402.4175    1.2903  0.6229 11.5144 -0.0179  0.0322   0.0543   0.0728    0.0946   0.0000   421.4746      -2.67988       27.3199       2.74843       1.60337       7.15547     -0.139145      -4.49523      -2.44401      -1.80122     0.0459782     0.0303669      0.101576     0.0179407   -0.00609971   -0.00605563  -0.000258547  -9.08142e-05       0.00000       0.00000       0.00000       0.00000       0.00000       0.00000       0.00000       0.00000       0.00000       0.00000       0.00000       0.00000       0.00000       0.00000       0.00000       0.00000       0.00000       0.00000       5.24705       6.96366       6.09475       6.38905       5.09840       4.17004       2.83031       2.14407       1.25130      0.850869      0.399336      0.216512     0.0870111     0.0402559     0.0118665    0.00449322   0.000982133   0.000212703       0.00000       0.00000       0.00000       0.00000       0.00000       0.00000       0.00000       0.00000       0.00000       0.00000       0.00000       0.00000       0.00000       0.00000       0.00000       0.00000       0.00000       0.00000
   9  14 2539.6415    1.7721  0.8474 11.9146 -0.0043  0.0451   0.0640   0.0895    0.1106   0.0000   441.2245       2.17830       22.4700      -1.59403      -14.0170      -3.02130       3.69940     -0.989142       1.00578      0.229380     0.0455316     0.0186420    -0.0596230   -0.00786416    0.00410317   -0.00593296   7.41110e-05   0.000180673       0.00000       0.00000       0.00000       0.00000       0.00000       0.00000       0.00000       0.00000       0.00000       0.00000       0.00000       0.00000       0.00000       0.00000       0.00000       0.00000       0.00000       0.00000       7.36812       9.46343       10.0993       8.25970       7.42899       5.41269       3.75668       2.88891       1.54498       1.01608      0.565135      0.271908      0.141568     0.0510228     0.0184124    0.00682145    0.00150771   0.000234609       0.00000       0.00000       0.00000       0.00000       0.00000       0.00000       0.00000       0.00000       0.00000       0.00000       0.00000       0.00000       0.00000       0.00000       0.00000       0.00000       0.00000       0.00000
   9  16 2815.3207    2.8546  0.7294 12.7233 -0.0073  0.0362   0.1084   0.0757    0.1190   0.0000   434.1995       26.8654      -1.40575       12.0851     -0.292774       7.64338      -3.20320      -1.93095     0.0843683      0.738859      0.297949     -0.345625    0.00772232     0.0216275     0.0247754    0.00278678   -0.00163144  -9.03245e-05       0.00000       0.00000       0.00000       0.00000       0.00000       0.00000       0.00000       0.00000       0.00000       0.00000       0.00000       0.00000       0.00000       0.00000       0.00000       0.00000       0.00000       0.00000       7.79747       8.62043       7.26628       6.43894       6.21338       5.59654       4.32703       2.86894       1.71719      0.942157      0.444607      0.213884     0.0876983     0.0376414     0.0120344    0.00381679   0.000967654   0.000168691       0.00000       0.00000       0.00000       0.00000       0.00000       0.00000       0.00000       0.00000       0.00000       0.00000       0.00000       0.00000       0.00000       0.00000       0.00000       0.00000       0.00000       0.00000
   9  17 2953.6093    3.2824  0.8937 12.9703  0.0083  0.0407   0.1159   0.0890    0.1228   0.0000   435.3084       19.7965       24.6489      -2.80024       6.17910       3.09831     -0.648724     -0.614302      0.725352      -2.51174      0.678283      0.110987     0.0901628    -0.0615371    -0.0252735    0.00264434    0.00311976   5.72472e-05       0.00000       0.00000       0.00000       0.00000       0.00000       0.00000       0.00000       0.00000       0.00000       0.00000       0.00000       0.00000       0.00000       0.00000       0.00000       0.00000       0.00000       0.00000       6.84186       8.15964       8.44332       7.83883       6.72500       5.17443       4.02946       2.39244       1.79697       1.10607      0.536262      0.299738      0.112902     0.0607085     0.0198268    0.00529675    0.00145892   0.000219246       0.00000       0.00000       0.00000       0.00000       0.00000       0.00000       0.00000       0.00000       0.00000       0.00000       0.00000       0.00000       0.00000       0.00000       0.00000       0.00000       0.00000       0.00000
   9  18 3091.6617    3.6114  0.7688 13.4537 -0.0153  0.0377   0.1342   0.0795    0.1147   0.0000   444.2760       28.1966       10.8120       14.6306       8.40246      -2.61997       2.27578       1.47098     0.0885534      -1.65931       1.36631      0.151941    -0.0370767    0.00588162    0.00813472   -0.00533714   0.000790997  -0.000180925       0.00000       0.00000       0.00000       0.00000       0.00000       0.00000       0.00000       0.00000       0.00000       0.00000       0.00000       0.00000       0.00000       0.00000       0.00000       0.00000       0.00000       0.00000       5.72568       8.37674       6.70289       7.27406       5.50983       5.20991       3.44318       2.72219       1.46521       1.01910      0.467355      0.284336      0.100644     0.0520861     0.0149703    0.00596604    0.00119164   0.000284235       0.00000       0.00000       0.00000       0.00000       0.00000       0.00000       0.00000       0.00000       0.00000       0.00000       0.00000       0.00000       0.00000       0.00000       0.00000       0.00000       0.00000       0.00000
   9  19 3229.7164    3.4563  1.0107 13.5303 -0.0001  0.0570   0.1163   0.1100    0.1116   0.0000   432.7095       16.0337       4.47455      0.839149      -3.45265      -4.60497      -6.16271     -0.615363     -0.389281       2.56731    -0.0521270     -0.152710     -0.130536    -0.0540383     0.0316341  -0.000497427  -0.000302639   8.69197e-05       0.00000       0.00000       0.00000       0.00000       0.00000       0.00000       0.00000       0.00000       0.00000       0.00000       0.00000       0.00000       0.00000       0.00000       0.00000       0.00000       0.00000       0.00000       10.9047       15.1079       14.6826       12.3088       11.0693       6.72852       5.91979       3.05150       2.32057       1.34072      0.625617      0.419425      0.117868     0.0779581     0.0219314    0.00641155    0.00231636   0.000311105       0.00000       0.00000       0.00000       0.00000       0.00000       0.00000       0.00000       0.00000       0.00000       0.00000       0.00000       0.00000       0.00000       0.00000       0.00000       0.00000       0.00000       0.00000
   9  20 3367.8908    3.0429  1.7378 13.1951  0.0000  0.0648   0.0848   0.1567    0.0855   0.0000   439.0465       44.1793      -2.63325       17.3630       2.29921     -0.748229      -5.59250      -7.75711      -2.17101      0.790551      0.601229      -1.09700     -0.426109   0.000880788    -0.0248369    0.00395975    0.00423883  -6.88857e-05       0.00000       0.00000       0.00000       0.00000       0.00000       0.00000       0.00000       0.00000       0.00000       0.00000       0.00000       0.00000       0.00000       0.00000       0.00000       0.00000       0.00000       0.00000       10.1027       13.5493       13.3683       12.4310       10.5032       7.40065       5.98347       3.94183       2.57127       1.51125      0.822572      0.476856      0.189425     0.0881793     0.0291475    0.00876402    0.00240808   0.000394680       0.00000       0.00000       0.00000       0.00000       0.00000       0.00000       0.00000       0.00000       0.00000       0.00000       0.00000       0.00000       0.00000       0.00000       0.00000       0.00000       0.00000       0.00000
   9  21 3506.4096    2.4273  2.0425 13.0324 -0.0048  0.0731   0.0679   0.1863    0.0745   0.0000   403.7576       36.3983       22.8205       31.1205       15.3356      -6.85532       9.05730      0.254946      -2.77842      -2.01289    -0.0536400     -0.657359     0.0152311    -0.0220741     0.0217186  -0.000961202   0.000660156   0.000589052       0.00000       0.00000       0.00000       0.00000       0.00000       0.00000       0.00000       0.00000       0.00000       0.00000       0.00000       0.00000       0.00000       0.00000       0.00000       0.00000       0.00000       0.00000       11.5065       15.2436       14.5800       13.2909       11.4825       9.30413       7.09478       4.74778       3.16021       1.68289       1.05698      0.447636      0.253991     0.0842017     0.0376389     0.0103948    0.00260100   0.000446513       0.00000       0.00000       0.00000       0.00000       0.00000       0.00000       0.00000       0.00000       0.00000       0.00000       0.00000       0.00000       0.00000       0.00000       0.00000       0.00000       0.00000       0.00000
   9  22 3645.4505    2.2359  2.8985 12.1031 -0.0088  0.0752   0.0489   0.1967    0.0734   0.0000   423.0609       18.2810       36.9209       32.9902      -13.8850       3.24620       5.94074      -6.30792      -5.10686      0.506197      0.891864     -0.313792      0.319146     -0.249190     0.0559473     0.0227134   -0.00313502  -7.57190e-05       0.00000       0.00000       0.00000       0.00000       0.00000       0.00000       0.00000       0.00000       0.00000       0.00000       0.00000       0.00000       0.00000       0.00000       0.00000       0.00000       0.00000       0.00000       12.7809       15.5982       15.3885       14.1610       12.3964       10.1658       7.60324       5.34586       3.55651       1.97363       1.23020      0.553692      0.285539      0.101833     0.0409933     0.0113317    0.00270740   0.000439686       0.00000       0.00000       0.00000       0.00000       0.00000       0.00000       0.00000       0.00000       0.00000       0.00000       0.00000       0.00000       0.00000       0.00000       0.00000       0.00000       0.00000       0.00000
   9  24 3923.8162    1.4201  5.8422 11.3779 -0.0049  0.1357   0.0264   0.3520    0.0575   0.0000   415.4296       31.8422       62.0656       12.6798      -10.7885      -38.3269      -1.68882       2.30661      -1.84627      -1.71223       2.39283       3.20054     -0.319222     -0.340929      0.144085    -0.0228016    0.00603504    0.00185219       0.00000       0.00000       0.00000       0.00000       0.00000       0.00000       0.00000       0.00000       0.00000       0.00000       0.00000       0.00000       0.00000       0.00000       0.00000       0.00000       0.00000       0.00000       22.7792       26.4944       28.3908       27.1142       22.5951       17.8787       13.7361       9.81073       6.26764       3.75087       2.11112       1.16485      0.494318      0.211114     0.0714665     0.0212736    0.00487757   0.000763354       0.00000       0.00000       0.00000       0.00000       0.00000       0.00000       0.00000       0.00000       0.00000       0.00000       0.00000       0.00000       0.00000       0.00000       0.00000       0.00000       0.00000       0.00000
  10   9 1880.0076    0.4436  0.3422  9.9236 -0.0020  0.0287   0.0250   0.0583    0.0584   0.0000   438.6308       1.35404       9.35537     -0.505682     -0.352557     -0.448328     -0.734263     -0.996535    -0.0425639       1.33842      0.406638     0.0409730     0.0954150    -0.0208085   -0.00640744    0.00898875   0.000404197  -0.000879959  -0.000161473  -1.05663e-05       0.00000       0.00000       0.00000       0.00000       0.00000       0.00000       0.00000       0.00000       0.00000       0.00000       0.00000       0.00000       0.00000       0.00000       0.00000       0.00000       4.45797       5.30630       5.23504       4.24094       4.10156       3.77380       2.61339       2.40099       1.38047      0.797943      0.497474      0.245768      0.108541     0.0724158     0.0214282    0.00928614    0.00369061    0.00117574   0.000226273   3.90520e-05       0.00000       0.00000       0.00000       0.00000       0.00000       0.00000       0.00000       0.00000       0.00000       0.00000       0.00000       0.00000       0.00000       0.00000       0.00000       0.00000
  10  11 2162.9413    0.8767  0.6205 10.1626  0.0068  0.0340   0.0361   0.0706    0.1571   0.0000   435.1618     -0.562923       11.3182       7.08964      -3.38693      -4.32337      -2.24793     -0.758190     0.0104578     -0.661893      0.466588      0.320389     -0.126231     0.0473115     0.0307419   -0.00850847   -0.00500562    0.00117379  -0.000371403   1.54043e-05       0.00000       0.00000       0.00000       0.00000       0.00000       0.00000       0.00000       0.00000       0.00000       0.00000       0.00000       0.00000       0.00000       0.00000       0.00000       0.00000       5.35251       7.22609       6.97620       6.97678       5.00124       4.47981       3.48266       2.44572       1.49326       1.04984      0.555998      0.332221      0.142862     0.0888849     0.0333972     0.0147521    0.00410768    0.00123101   0.000259833   5.32779e-05       0.00000       0.00000       0.00000       0.00000       0.00000       0.00000       0.00000       0.00000       0.00000       0.00000       0.00000       0.00000       0.00000       0.00000       0.00000       0.00000
  10  12 2302.8463    1.1201  0.7070 10.9757 -0.0142  0.0413   0.0406   0.0724    0.1384   0.0000   434.0214       3.16211       15.0276       6.51074      -2.23936      -3.01917     -0.714830       1.99550      0.241246      -1.91151     -0.255974      0.512184     -0.282342    -0.0320096    -0.0304738    0.00688302    0.00683276    0.00142771  -0.000469443  -7.22881e-05       0.00000       0.00000       0.00000       0.00000       0.00000       0.00000       0.00000       0.00000       0.00000       0.00000       0.00000       0.00000       0.00000       0.00000       0.00000       0.00000       5.78988       8.43741       7.09751       7.41110       6.16280       5.32307       4.35667       3.15773       2.16935       1.18875      0.810908      0.352555      0.243894     0.0802954     0.0514210     0.0132040    0.00628636    0.00155815   0.000405714   7.20894e-05       0.00000       0.00000       0.00000       0.00000       0.00000       0.00000       0.00000       0.00000       0.00000       0.00000       0.00000       0.00000       0.00000       0.00000       0.00000       0.00000
  10  13 2440.8296    1.4377  0.7793 11.6238 -0.0160  0.0362   0.0536   0.0823    0.1024   0.0000   433.7555       23.3286       9.89652     -0.816164       2.36882       4.20622      -2.35966      -4.76515      -3.23527     -0.355396     -0.275916     -0.154874      0.333755     -0.258714    -0.0183721    0.00845133     0.0127183   -0.00151985  -0.000738230   9.20967e-06       0.00000       0.00000       0.00000       0.00000       0.00000       0.00000       0.00000       0.00000       0.00000       0.00000       0.00000       0.00000       0.00000       0.00000       0.00000       0.00000       5.47698       6.82343       7.31830       6.16347       5.51425       4.68156       3.68443       2.42441       1.78033       1.10556      0.561007      0.363415      0.185363     0.0786491     0.0364501     0.0157849    0.00490424    0.00132975   0.000322356   4.57777e-05       0.00000       0.00000       0.00000       0.00000       0.00000       0.00000       0.00000       0.00000       0.00000       0.00000       0.00000       0.00000       0.00000       0.00000       0.00000       0.00000
  10  14 2578.6596    1.9499  0.7666 11.9690 -0.0044  0.0341   0.0712   0.0728    0.1067   0.0000   450.9650       13.0291       2.77823      -3.26779      0.871228      -1.73201     -0.803624      -4.80048      -1.20623     -0.136731     0.0982460     -0.560647      0.163672     0.0105493    -0.0366638     0.0194624    0.00705568   -0.00195079   0.000192630   5.78268e-05       0.00000       0.00000       0.00000       0.00000       0.00000       0.00000       0.00000       0.00000       0.00000       0.00000       0.00000       0.00000       0.00000       0.00000       0.00000       0.00000       5.14792       6.52996       6.05133       6.10047       5.15808       4.66775       2.95843       2.37072       1.52806       1.11149      0.584214      0.355498      0.161149     0.0755107     0.0301138     0.0134685    0.00390060    0.00130933   0.000234965   5.19780e-05       0.00000       0.00000       0.00000       0.00000       0.00000       0.00000       0.00000       0.00000       0.00000       0.00000       0.00000       0.00000       0.00000       0.00000       0.00000       0.00000
  10  15 2717.0736    2.2355  0.8337 12.4852 -0.0012  0.0414   0.0772   0.0788    0.1018   0.0000   427.3772       15.5409      -6.73661       15.5283       9.46271     -0.254756      -1.57186      -1.91655     -0.968184   0.000392458      0.597822      0.165037     -0.447347     -0.120662     0.0184352   -0.00255886   -0.00803697   0.000320733   0.000138108  -8.09008e-05       0.00000       0.00000       0.00000       0.00000       0.00000       0.00000       0.00000       0.00000       0.00000       0.00000       0.00000       0.00000       0.00000       0.00000       0.00000       0.00000       6.10834       8.62177       7.12507       7.93605       6.51793       5.72354       4.36228       2.82557       2.34333       1.24734      0.963702      0.366632      0.280855     0.0768406     0.0568542     0.0131299    0.00718137    0.00139278   0.000413208   7.38382e-05       0.00000       0.00000       0.00000       0.00000       0.00000       0.00000       0.00000       0.00000       0.00000       0.00000       0.00000       0.00000       0.00000       0.00000       0.00000       0.00000
  10  16 2855.7988    2.8036  0.8685 12.8402 -0.0050  0.0414   0.0981   0.0828    0.1035   0.0000   445.4080       11.6968       9.79757       5.67000      -8.40655      -1.69345       5.01234      -4.48540      -2.01986      0.949776      0.386644     -0.503973      0.124544     -0.108747  -0.000115320   -0.00792798   -0.00374206    0.00201480   0.000734943  -0.000161703       0.00000       0.00000       0.00000       0.00000       0.00000       0.00000       0.00000       0.00000       0.00000       0.00000       0.00000       0.00000       0.00000       0.00000       0.00000       0.00000       6.04844       7.03652       6.97211       7.86331       5.87079       5.74700       3.61560       3.10529       2.05761       1.32588      0.715691      0.478569      0.223545      0.105312     0.0404038     0.0179230    0.00550590    0.00167466   0.000283816   6.70648e-05       0.00000       0.00000       0.00000       0.00000       0.00000       0.00000       0.00000       0.00000       0.00000       0.00000       0.00000       0.00000       0.00000       0.00000       0.00000       0.00000
  10  17 2994.5798    3.6090  0.7974 13.2748  0.0040  0.0382   0.1324   0.0811    0.1098   0.0000   439.2609       28.8731       12.9866       2.63309      -1.88448      -5.90691      -3.53037      -6.16937      -1.09254      -2.18630     0.0529798     -0.370207     0.0406424      0.126536      0.127677    0.00165852    -0.0100790   -0.00162135   0.000430983   7.48020e-05       0.00000       0.00000       0.00000       0.00000       0.00000       0.00000       0.00000       0.00000       0.00000       0.00000       0.00000       0.00000       0.00000       0.00000       0.00000       0.00000       6.74521       7.01301       7.27244       6.73340       5.86138       5.09202       4.25983       3.33113       2.14943       1.18542      0.642613      0.390654      0.205741     0.0917847     0.0369436     0.0136557    0.00460833    0.00117125   0.000256253   3.88530e-05       0.00000       0.00000       0.00000       0.00000       0.00000       0.00000       0.00000       0.00000       0.00000       0.00000       0.00000       0.00000       0.00000       0.00000       0.00000       0.00000
  10  18 3133.1021    3.7978  0.8279 13.8127 -0.0040  0.0421   0.1376   0.0867    0.0995   0.0000   439.5856       28.0465       8.35097       9.18686       5.10309       2.36027      -1.37121      -2.97106    -0.0222196       1.06555      0.476159     -0.697649     -0.274979     0.0416584     0.0127771    -0.0169980   0.000259584    0.00105896  -0.000703437  -4.80510e-05       0.00000       0.00000       0.00000       0.00000       0.00000       0.00000       0.00000       0.00000       0.00000       0.00000       0.00000       0.00000       0.00000       0.00000       0.00000       0.00000       7.70007       9.25579       8.40379       7.53289       6.64084       5.82833       5.04460       3.56969       2.30618       1.24436      0.691106      0.357795      0.205084     0.0792037     0.0387800     0.0127633    0.00460598    0.00117405   0.000320524   5.23915e-05       0.00000       0.00000       0.00000       0.00000       0.00000       0.00000       0.00000       0.00000       0.00000       0.00000       0.00000       0.00000       0.00000       0.00000       0.00000       0.00000
  10  19 3271.4549    3.4717  1.2315 13.4347 -0.0099  0.0508   0.1059   0.1107    0.1138   0.0000   441.1833       27.0641       7.32614       1.62955      -3.36482      -1.50168     -0.994515      -4.90547      -2.52223       1.18989       2.14592      0.379733     -0.377820     0.0454005      0.156867     0.0171192    -0.0199775   -0.00353390   0.000610638   0.000128794       0.00000       0.00000       0.00000       0.00000       0.00000       0.00000       0.00000       0.00000       0.00000       0.00000       0.00000       0.00000       0.00000       0.00000       0.00000       0.00000       7.87506       9.77174       9.37143       8.54035       8.58460       6.59976       5.05108       3.63901       2.38990       1.76354      0.972751      0.514970      0.279695      0.100434     0.0565585     0.0188000    0.00623944    0.00207190   0.000462885   6.82648e-05       0.00000       0.00000       0.00000       0.00000       0.00000       0.00000       0.00000       0.00000       0.00000       0.00000       0.00000       0.00000       0.00000       0.00000       0.00000       0.00000
  10  20 3410.2977    2.7949  1.7316 13.1132 -0.0018  0.0582   0.0754   0.1462    0.0777   0.0000   433.5806       52.4686       26.7946      -1.44255       5.52044       5.90792      -6.83525       4.07907       2.65182      -3.12107     0.0132737     -0.220938      0.237793    -0.0228395     0.0440033    -0.0791600    -0.0144865    0.00316694  -0.000443523   0.000114291       0.00000       0.00000       0.00000       0.00000       0.00000       0.00000       0.00000       0.00000       0.00000       0.00000       0.00000       0.00000       0.00000       0.00000       0.00000       0.00000       8.57819       12.1148       10.8728       11.1984       8.91674       8.16915       5.60001       4.58549       2.82515       1.91262       1.14193      0.607027      0.341104      0.145942     0.0692844     0.0239937    0.00846581    0.00254083   0.000488046   0.000100512       0.00000       0.00000       0.00000       0.00000       0.00000       0.00000       0.00000       0.00000       0.00000       0.00000       0.00000       0.00000       0.00000       0.00000       0.00000       0.00000
  10  21 3549.2907    2.3504  2.5269 12.5645 -0.0056  0.0705   0.0539   0.1760    0.0693   0.0000   434.1093       12.4656      -8.42019      -6.59299      -14.3796       10.0632       8.53316      -2.73588       3.63940      -4.13203     -0.500411     -0.962340      0.197825    -0.0688996    -0.0181399    -0.0207260    0.00637501    0.00118463  -0.000768744  -9.79177e-05       0.00000       0.00000       0.00000       0.00000       0.00000       0.00000       0.00000       0.00000       0.00000       0.00000       0.00000       0.00000       0.00000       0.00000       0.00000       0.00000       10.4458       13.4623       13.1831       12.5110       11.3422       8.95493       7.33682       4.98104       3.55426       2.23863       1.35704      0.729506      0.384062      0.173002     0.0772984     0.0289510    0.00978134    0.00267318   0.000678280   0.000102733       0.00000       0.00000       0.00000       0.00000       0.00000       0.00000       0.00000       0.00000       0.00000       0.00000       0.00000       0.00000       0.00000       0.00000       0.00000       0.00000
  10  22 3688.5917    2.0308  3.8352 11.8852 -0.0048  0.0841   0.0387   0.2358    0.0606   0.0000   454.3119       47.0326       44.0279       1.17858       4.18663       11.9173       1.66424      -1.81525       3.89484      -5.41716       1.80020     -0.961263     -0.683413    -0.0896576     0.0923017     0.0339719    0.00259908    0.00509423   -0.00118223  -0.000193271       0.00000       0.00000       0.00000       0.00000       0.00000       0.00000       0.00000       0.00000       0.00000       0.00000       0.00000       0.00000       0.00000       0.00000       0.00000       0.00000       13.1645       15.9199       16.9198       15.9697       13.4747       10.9264       8.66169       6.22042       4.16315       2.68111       1.60362      0.889437      0.454491      0.223508     0.0953498     0.0363222     0.0118370    0.00331216   0.000740151   0.000113514       0.00000       0.00000       0.00000       0.00000       0.00000       0.00000       0.00000       0.00000       0.00000       0.00000       0.00000       0.00000       0.00000       0.00000       0.00000       0.00000
  10  23 3828.0550    1.6420  4.5080 11.7486 -0.0185  0.1049   0.0319   0.2680    0.0567   0.0000   463.9380       61.6546      -29.6528      -65.7094       14.6835      -8.98750       6.43180      -8.48725      -6.71032     -0.372658     -0.161820      0.121110     0.0642416      0.141822      0.121821     -0.141643   -0.00988224    0.00378463  -0.000156245   0.000201475       0.00000       0.00000       0.00000       0.00000       0.00000       0.00000       0.00000       0.00000       0.00000       0.00000       0.00000       0.00000       0.00000       0.00000       0.00000       0.00000       15.2720       18.9935       20.0231       18.7667       16.3045       13.7646       10.4484       7.82485       5.33828       3.40096       2.04382       1.18059      0.576809      0.296891      0.117997     0.0485100     0.0159381    0.00446394   0.000957407   0.000151589       0.00000       0.00000       0.00000       0.00000       0.00000       0.00000       0.00000       0.00000       0.00000       0.00000       0.00000       0.00000       0.00000       0.00000       0.00000       0.00000
  10  25 4107.8642    1.1842  8.0665 10.9297 -0.0059  0.1655   0.0198   0.4397    0.0493   0.0000   474.4411       103.097       90.8766      -66.7144      0.538146       36.6442       7.67434      -7.69628       4.68166      -2.33170       6.78660       1.30561     -0.497115      0.106343      0.713580    -0.0641913    -0.0259096   -0.00563725   0.000273927   1.71328e-05       0.00000       0.00000       0.00000       0.00000       0.00000       0.00000       0.00000       0.00000       0.00000       0.00000       0.00000       0.00000       0.00000       0.00000       0.00000       0.00000       23.6006       31.9900       30.7020       30.4065       25.8141       22.5485       16.8775       13.0070       8.64962       5.62460       3.33408       1.94756      0.949391      0.495567      0.191551     0.0783754     0.0254136    0.00742459    0.00155812   0.000267175       0.00000       0.00000       0.00000       0.00000       0.00000       0.00000       0.00000       0.00000       0.00000       0.00000       0.00000       0.00000       0.00000       0.00000       0.00000       0.00000
  10  27 4387.7755    0.7882 11.1689 10.5483 -0.0131  0.2531   0.0157   0.6743    0.0425   0.0000   432.8500       78.3334       93.5764      -18.6635       25.2669       25.0698       13.6093      -13.9749       40.6913      -12.6182      -10.9095       1.53465       4.13206     -0.955976     -0.736494     0.0584848     0.0351646     0.0164735  -0.000795210   0.000366585       0.00000       0.00000       0.00000       0.00000       0.00000       0.00000       0.00000       0.00000       0.00000       0.00000       0.00000       0.00000       0.00000       0.00000       0.00000       0.00000       36.2330       45.2915       47.7099       45.7772       39.4359       34.1082       26.5395       19.7610       14.0335       9.17999       5.75150       3.25025       1.71808      0.820688      0.357949      0.133035     0.0436906     0.0114987    0.00241083   0.000376542       0.00000       0.00000       0.00000       0.00000       0.00000       0.00000       0.00000       0.00000       0.00000       0.00000       0.00000       0.00000       0.00000       0.00000       0.00000       0.00000
  10  28 4529.2721    0.6322 13.0822 10.3908 -0.0082  0.3499   0.0150   0.8705    0.0424   0.0000   382.1248       52.1908       62.3631       14.7777       58.3620       48.3064      -28.8739      -92.9711      -9.30778       23.1204       1.82712      -10.4420      -1.84738      0.787252      0.278821     0.0202253      0.137888    0.00417732    -0.0147191   -0.00169831       0.00000       0.00000       0.00000       0.00000       0.00000       0.00000       0.00000       0.00000       0.00000       0.00000       0.00000       0.00000       0.00000       0.00000       0.00000       0.00000       50.1727       64.7980       68.0972       62.2674       56.5349       47.3130       36.9814       27.7750       19.3679       12.7911       7.94621       4.47215       2.45583       1.11616      0.500397      0.183626     0.0613418     0.0164216    0.00349183   0.000513380       0.00000       0.00000       0.00000       0.00000       0.00000       0.00000       0.00000       0.00000       0.00000       0.00000       0.00000       0.00000       0.00000       0.00000       0.00000       0.00000
  11   9 1915.4380    0.4597  0.3651  9.9768 -0.0228  0.0334   0.0256   0.0516    0.0618   0.0000   437.9196      -1.64065       17.3295      -5.63772      -11.2505       1.41697       1.41692       1.14671     0.0630574      -2.31362     -0.592567     0.0548617    -0.0430080     -0.110023    -0.0430143   -0.00999855    0.00643196    0.00204091  -0.000364962  -8.20336e-05  -9.81528e-05   7.19758e-06       0.00000       0.00000       0.00000       0.00000       0.00000       0.00000       0.00000       0.00000       0.00000       0.00000       0.00000       0.00000       0.00000       0.00000       4.64511       4.13352       5.75037       6.32581       4.27032       3.25360       3.54559       2.43098       1.40502       1.09530      0.797634      0.429968      0.204759      0.122074     0.0698351     0.0341274     0.0123838    0.00383376    0.00102065   0.000232728   6.04930e-05   8.23112e-06       0.00000       0.00000       0.00000       0.00000       0.00000       0.00000       0.00000       0.00000       0.00000       0.00000       0.00000       0.00000       0.00000       0.00000
  11  10 2058.0036    0.6970  0.3854 10.3386 -0.0019  0.0239   0.0346   0.0511    0.0697   0.0000   443.2418       2.61724       13.4546       4.21038      -7.31332      -5.72611      -5.68278      0.515629     -0.872840     -0.519671      0.277953     -0.201498     -0.544267     -0.190427     0.0434375     0.0238627    0.00706040    0.00363328   0.000587285  -6.19080e-05   2.07853e-05  -6.50437e-06       0.00000       0.00000       0.00000       0.00000       0.00000       0.00000       0.00000       0.00000       0.00000       0.00000       0.00000       0.00000       0.00000       0.00000       3.59306       4.14790       4.21331       4.17114       3.65686       3.15353       2.60494       1.63290       1.29109      0.878224      0.540384      0.306430      0.198233     0.0919555     0.0349153     0.0188212    0.00775450    0.00268295   0.000807298   0.000186761   4.82371e-05   7.27464e-06       0.00000       0.00000       0.00000       0.00000       0.00000       0.00000       0.00000       0.00000       0.00000       0.00000       0.00000       0.00000       0.00000       0.00000
  11  11 2199.8173    0.8367  0.6100 10.6565 -0.0073  0.0305   0.0321   0.0699    0.0957   0.0000   434.7727      -2.25548       12.7481       11.3062      -8.30779       6.58215     -0.371297      -2.62445      0.237822      0.175290     -0.939102      0.382705     0.0374633     0.0998684    0.00669191    0.00418453   -0.00207747    0.00287737   0.000827382  -0.000245904   2.92329e-05   1.53508e-07       0.00000       0.00000       0.00000       0.00000       0.00000       0.00000       0.00000       0.00000       0.00000       0.00000       0.00000       0.00000       0.00000       0.00000       4.23566       5.90180       5.96746       5.71700       5.02316       3.87294       2.84024       2.25396       1.42583      0.972849      0.542002      0.358310      0.179647      0.102154     0.0483787     0.0213237    0.00824134    0.00334903   0.000977661   0.000317739   6.65424e-05   1.13431e-05       0.00000       0.00000       0.00000       0.00000       0.00000       0.00000       0.00000       0.00000       0.00000       0.00000       0.00000       0.00000       0.00000       0.00000
  11  12 2339.9936    1.1966  0.7820 11.0151 -0.0050  0.0321   0.0445   0.0836    0.1632   0.0000   436.9246      -1.22129       16.6630       1.48762      -2.19842      -1.34905      -3.60805       5.26661       1.12679     -0.422209      -1.41460    -0.0837410    -0.0442728     0.0769802    -0.0171933    -0.0255632   -0.00181124    0.00197389  -0.000709430   0.000127783   9.95473e-05   2.16535e-06       0.00000       0.00000       0.00000       0.00000       0.00000       0.00000       0.00000       0.00000       0.00000       0.00000       0.00000       0.00000       0.00000       0.00000       4.53759       5.66929       5.66829       5.38872       5.04789       4.24662       3.16893       2.41149       1.55948       1.19403      0.755109      0.433225      0.237258      0.116323     0.0554688     0.0247500     0.0103086    0.00362908    0.00111936   0.000332783   6.69645e-05   1.05193e-05       0.00000       0.00000       0.00000       0.00000       0.00000       0.00000       0.00000       0.00000       0.00000       0.00000       0.00000       0.00000       0.00000       0.00000
  11  13 2478.5397    1.5191  0.8822 11.6552 -0.0033  0.0395   0.0574   0.0832    0.1563   0.0000   434.0929       6.63387       7.09647       10.5494       10.3628      -2.47373      -4.66196       2.09139       1.36515      -2.38131       1.61670      0.160386      0.127314      0.152315    -0.0650136    0.00117370   -0.00830797  -0.000184398  -0.000400611  -2.80701e-05  -0.000123030  -4.31772e-06       0.00000       0.00000       0.00000       0.00000       0.00000       0.00000       0.00000       0.00000       0.00000       0.00000       0.00000       0.00000       0.00000       0.00000       5.17348       6.71611       6.27859       6.56132       5.86710       4.62640       4.12380       2.92656       1.89577       1.39563      0.949739      0.501329      0.272612      0.133498     0.0728661     0.0314014     0.0130349    0.00410505    0.00132160   0.000372074   9.22976e-05   1.42621e-05       0.00000       0.00000       0.00000       0.00000       0.00000       0.00000       0.00000       0.00000       0.00000       0.00000       0.00000       0.00000       0.00000       0.00000
  11  15 2756.2134    2.4305  0.8654 12.8353 -0.0124  0.0536   0.0854   0.0847    0.0916   0.0000   436.6579       16.0918       12.3307      -4.87057       12.3730      -2.01571      -4.29902      -4.99386       3.51291      -2.14194       1.00448   -0.00784211     -0.243597     -0.225264     0.0144254   -0.00925781    -0.0390642   -0.00617773    0.00347961  -1.53002e-05  -0.000175000   2.77489e-05       0.00000       0.00000       0.00000       0.00000       0.00000       0.00000       0.00000       0.00000       0.00000       0.00000       0.00000       0.00000       0.00000       0.00000       6.02804       10.2080       8.57586       9.07079       7.86052       5.46932       5.55705       3.16581       3.18090       1.38145       1.17509      0.577794      0.345243      0.231737     0.0617840     0.0510167     0.0129692    0.00615210    0.00210909   0.000360223   0.000156760   2.31728e-05       0.00000       0.00000       0.00000       0.00000       0.00000       0.00000       0.00000       0.00000       0.00000       0.00000       0.00000       0.00000       0.00000       0.00000
  11  16 2895.5344    3.0907  0.7037 13.0223 -0.0110  0.0325   0.1089   0.0669    0.0955   0.0000   434.9042       12.0328      0.752936       4.05153       4.26709       2.38611     0.0265796      -3.04978      -2.35637      -2.41412     -0.140133     -0.166540     0.0902877     -0.180245    -0.0696468     0.0172063   -0.00114585   -0.00331682    0.00206875  -0.000236468  -4.24234e-05   4.71649e-06       0.00000       0.00000       0.00000       0.00000       0.00000       0.00000       0.00000       0.00000       0.00000       0.00000       0.00000       0.00000       0.00000       0.00000       4.41896       5.20343       6.03224       5.36308       4.47773       4.23698       2.92019       2.25411       1.76740       1.04561      0.642455      0.418382      0.214254      0.127426     0.0547348     0.0260061    0.00931873    0.00428294    0.00133256   0.000318520   5.95416e-05   9.90824e-06       0.00000       0.00000       0.00000       0.00000       0.00000       0.00000       0.00000       0.00000       0.00000       0.00000       0.00000       0.00000       0.00000       0.00000
  11  17 3034.6308    3.7004  0.8437 13.2233 -0.0062  0.0337   0.1261   0.0810    0.1045   0.0000   439.9234       25.1524       10.0038       5.76858       8.21047       4.54835      -1.69213      -3.41945       3.37878      -2.12920     -0.643655      0.326559      0.307962     -0.278334     -0.122156     0.0322125     0.0177763   -0.00500279   2.10256e-05   0.000201087  -2.40981e-05  -3.18665e-06       0.00000       0.00000       0.00000       0.00000       0.00000       0.00000       0.00000       0.00000       0.00000       0.00000       0.00000       0.00000       0.00000       0.00000       4.59804       5.56424       5.28844       5.98478       4.84085       4.16734       3.42669       2.57151       1.77365       1.24549      0.805142      0.467488      0.248373      0.138781     0.0662112     0.0315932     0.0112098    0.00403815    0.00117950   0.000320040   7.14071e-05   1.26556e-05       0.00000       0.00000       0.00000       0.00000       0.00000       0.00000       0.00000       0.00000       0.00000       0.00000       0.00000       0.00000       0.00000       0.00000
  11  18 3173.6380    3.5167  1.1470 13.3588 -0.0146  0.0505   0.1075   0.0968    0.1210   0.0000   433.6158       22.8401       12.9367     -0.763161      -4.93936      -3.08247       2.53064      -6.42711       2.61126      -2.81677       2.16617     -0.390745    -0.0444979     0.0769292    -0.0541256    -0.0131323     0.0256610   -0.00743750  -0.000844973   0.000242135   0.000102428  -2.17997e-05       0.00000       0.00000       0.00000       0.00000       0.00000       0.00000       0.00000       0.00000       0.00000       0.00000       0.00000       0.00000       0.00000       0.00000       8.30950       8.07544       7.53107       9.37360       8.76764       6.24005       4.67634       4.02925       3.06932       1.84290       1.13110      0.723317      0.454255      0.236359      0.104616     0.0389522     0.0139114    0.00457255    0.00147019   0.000353049   8.55889e-05   1.30359e-05       0.00000       0.00000       0.00000       0.00000       0.00000       0.00000       0.00000       0.00000       0.00000       0.00000       0.00000       0.00000       0.00000       0.00000
  11  19 3312.5830    3.3953  1.3206 13.2881 -0.0082  0.0505   0.0953   0.1046    0.1065   0.0000   437.8267       22.7776       19.0695       20.4794       10.7763      -3.59546      -2.53785       1.14984      -1.06628       1.63075      -1.57690      -1.04398      0.360631     -0.248696      0.156637   -0.00273812    -0.0267268    0.00284346    0.00295382  -0.000220024  -0.000121748  -8.73320e-06       0.00000       0.00000       0.00000       0.00000       0.00000       0.00000       0.00000       0.00000       0.00000       0.00000       0.00000       0.00000       0.00000       0.00000       6.24803       9.55826       7.72220       9.00544       6.47801       6.71939       4.79224       4.11019       2.51152       2.00625       1.00046      0.766688      0.307132      0.224863     0.0763286     0.0492633     0.0138341    0.00735904    0.00161582   0.000582592   9.85713e-05   2.36694e-05       0.00000       0.00000       0.00000       0.00000       0.00000       0.00000       0.00000       0.00000       0.00000       0.00000       0.00000       0.00000       0.00000       0.00000
  11  20 3451.8704    2.8404  2.2041 12.3402 -0.0055  0.0556   0.0600   0.1380    0.0807   0.0000   435.0262       30.8124      0.513440       7.75188      -3.78632      -15.7551      0.468562     -0.801996      0.446476     -0.581063       1.74893     -0.579806      0.460167     -0.112203     0.0555908     0.0105916    -0.0239397   -0.00635832    0.00161303   0.000799300   0.000105251  -1.68355e-05       0.00000       0.00000       0.00000       0.00000       0.00000       0.00000       0.00000       0.00000       0.00000       0.00000       0.00000       0.00000       0.00000       0.00000       7.42616       10.0225       9.59243       9.36800       8.37103       6.95451       5.73223       4.13923       3.01934       1.97861       1.26511      0.720714      0.436747      0.209022      0.109381     0.0442235     0.0198537    0.00653547    0.00219383   0.000566189   0.000133490   2.09076e-05       0.00000       0.00000       0.00000       0.00000       0.00000       0.00000       0.00000       0.00000       0.00000       0.00000       0.00000       0.00000       0.00000       0.00000
  11  21 3591.3528    2.3744  2.8430 12.1613 -0.0026  0.0681   0.0468   0.1672    0.0675   0.0000   438.1390       36.0667      -23.8800      -10.8678       20.7326      -9.52441      -15.7470       4.16251       10.3889      -5.72494      -2.85536     -0.481017       1.30393      0.155096     -0.174141    -0.0939007     0.0166030   -0.00204336    0.00229998  -0.000354163  -0.000101011   1.39520e-05       0.00000       0.00000       0.00000       0.00000       0.00000       0.00000       0.00000       0.00000       0.00000       0.00000       0.00000       0.00000       0.00000       0.00000       8.94811       12.0332       11.9724       11.6902       10.4926       8.68551       6.81408       5.32530       3.61690       2.55402       1.49947      0.968173      0.505321      0.276014      0.129974     0.0593539     0.0229269    0.00887228    0.00263585   0.000793879   0.000164292   2.57455e-05       0.00000       0.00000       0.00000       0.00000       0.00000       0.00000       0.00000       0.00000       0.00000       0.00000       0.00000       0.00000       0.00000       0.00000
  11  22 3730.9713    1.8929  4.2093 11.8358 -0.0015  0.0907   0.0333   0.2241    0.0538   0.0000   430.8425       35.2797       1.13295      -6.21158      -7.77764     -0.255957      -5.58204      -2.49793      -1.31256      -1.49941     -0.609847      0.302459     -0.523993      0.178988     0.0698162    -0.0847261     0.0252100    0.00855717   -0.00293636   0.000281769   4.35971e-05   3.20193e-05       0.00000       0.00000       0.00000       0.00000       0.00000       0.00000       0.00000       0.00000       0.00000       0.00000       0.00000       0.00000       0.00000       0.00000       12.5107       15.5426       16.5065       15.9135       13.5772       11.8399       9.38482       6.88901       5.03269       3.39633       2.10420       1.29303      0.729658      0.370713      0.191988     0.0793460     0.0343368     0.0122379    0.00377209   0.000969785   0.000205743   3.11429e-05       0.00000       0.00000       0.00000       0.00000       0.00000       0.00000       0.00000       0.00000       0.00000       0.00000       0.00000       0.00000       0.00000       0.00000
  11  23 3870.9887    1.4944  5.0669 11.6299 -0.0066  0.1131   0.0278   0.2907    0.0487   0.0000   418.1533       68.2142       16.3522       27.8068      -6.64413      -23.2774      -13.1690      -23.8221      -7.69806       4.78638       2.20097     -0.218075      -1.68635     -0.411334      0.329669     0.0230784     0.0120577   0.000823735   -0.00383174  -0.000654883   0.000413264   6.89990e-05       0.00000       0.00000       0.00000       0.00000       0.00000       0.00000       0.00000       0.00000       0.00000       0.00000       0.00000       0.00000       0.00000       0.00000       15.0415       19.8802       19.6193       18.7228       16.8531       15.0029       11.9849       9.37849       6.55582       4.33733       2.77927       1.64286      0.915779      0.442675      0.250242     0.0933612     0.0431345     0.0147167    0.00492023    0.00132287   0.000276475   4.22580e-05       0.00000       0.00000       0.00000       0.00000       0.00000       0.00000       0.00000       0.00000       0.00000       0.00000       0.00000       0.00000       0.00000       0.00000
  11  24 4011.1693    1.2926  6.9867 11.1779 -0.0056  0.1332   0.0217   0.3753    0.0477   0.0000   454.6930       99.6821       33.2882       46.2591       21.5307       6.32161      -28.5427      -11.2869      -8.13007      -7.63255       2.88321      0.179184     -0.307322     0.0651417     -0.429019     -0.269585     0.0354026    0.00442332   -0.00681529   -0.00136985  -0.000241177   0.000123961       0.00000       0.00000       0.00000       0.00000       0.00000       0.00000       0.00000       0.00000       0.00000       0.00000       0.00000       0.00000       0.00000       0.00000       18.2460       23.4523       23.3261       23.1178       21.0344       17.3678       14.2757       10.5564       7.76037       5.25788       3.37490       2.07527       1.16638      0.618657      0.295497      0.134141     0.0519679     0.0190958    0.00582928    0.00152663   0.000333345   4.84029e-05       0.00000       0.00000       0.00000       0.00000       0.00000       0.00000       0.00000       0.00000       0.00000       0.00000       0.00000       0.00000       0.00000       0.00000
  11  25 4151.4740    1.0485  8.4304 10.9482 -0.0059  0.1698   0.0185   0.4708    0.0445   0.0000   461.1195       63.9193       10.5051      -25.4678       7.70277       6.51642      -5.28545       9.59303      -8.38373       5.91044      0.509433     0.0950795      -1.63772     -0.642756     -0.304941    -0.0626978      0.103249     0.0383756   -0.00818227   -0.00300672  -0.000182715   7.37527e-05       0.00000       0.00000       0.00000       0.00000       0.00000       0.00000       0.00000       0.00000       0.00000       0.00000       0.00000       0.00000       0.00000       0.00000       22.5752       29.6594       30.5544       29.6937       26.4043       22.1527       17.8512       13.4329       10.0086       6.54288       4.32182       2.62760       1.49236      0.788690      0.396755      0.169012     0.0688329     0.0247873    0.00788428    0.00196887   0.000427648   6.25077e-05       0.00000       0.00000       0.00000       0.00000       0.00000       0.00000       0.00000       0.00000       0.00000       0.00000       0.00000       0.00000       0.00000       0.00000
  11  26 4292.5675    0.8774 10.1001 10.6606 -0.0160  0.2088   0.0161   0.5662    0.0439   0.0000   446.3042       51.4688       60.4158       12.8858      -54.1427      -47.1796       40.4819       13.7473      -17.2826      -11.7675       8.63149       4.71628       3.25031      0.431466      0.201987     -0.563642     -0.128477     0.0517555     0.0112848   -0.00551720  -0.000388026   3.31462e-05       0.00000       0.00000       0.00000       0.00000       0.00000       0.00000       0.00000       0.00000       0.00000       0.00000       0.00000       0.00000       0.00000       0.00000       27.5420       35.2214       37.0843       35.7289       32.7929       26.9152       22.1099       16.4152       12.3716       8.28768       5.43217       3.38101       1.90654       1.06515      0.486164      0.232721     0.0863738     0.0325438    0.00972100    0.00248317   0.000533648   7.35505e-05       0.00000       0.00000       0.00000       0.00000       0.00000       0.00000       0.00000       0.00000       0.00000       0.00000       0.00000       0.00000       0.00000       0.00000
  12  10 2093.6400    0.7108  0.5327 10.3908 -0.0063  0.0281   0.0284   0.0576    0.0744   0.0000   434.1223       9.08093       16.2809      -7.62693       2.70894       5.90335      -1.16025      0.183241      0.851482      0.672873    -0.0957852   -0.00745472      0.206704    -0.0334645    -0.0439701     0.0412841     0.0116904    0.00395886    0.00207737   0.000530805  -0.000259859  -0.000112007   3.84775e-05   1.15937e-06       0.00000       0.00000       0.00000       0.00000       0.00000       0.00000       0.00000       0.00000       0.00000       0.00000       0.00000       0.00000       3.69543       4.92703       5.07204       5.01945       4.21680       3.58630       2.80950       2.19537       1.50398       1.02768      0.701867      0.418729      0.244705      0.138023     0.0684497     0.0390772     0.0153544    0.00759786    0.00251228   0.000898648   0.000278445   7.42499e-05   1.47362e-05   2.46565e-06       0.00000       0.00000       0.00000       0.00000       0.00000       0.00000       0.00000       0.00000       0.00000       0.00000       0.00000       0.00000
  12  11 2235.9194    0.9249  0.6264 10.8106 -0.0148  0.0356   0.0357   0.0693    0.0804   0.0000   438.9860      -5.34393       10.1094       1.85709      -2.40383       2.21187       5.72298      -7.51492       1.10585      0.824617      -2.45449     -0.210418    -0.0111311     -0.113608   -0.00139182    -0.0541436     0.0291325  -0.000229601   -0.00641988  -0.000403592  -5.61704e-05   5.86909e-05   1.74362e-06  -1.66690e-06       0.00000       0.00000       0.00000       0.00000       0.00000       0.00000       0.00000       0.00000       0.00000       0.00000       0.00000       0.00000       4.50934       5.12351       5.15558       6.22262       5.07216       3.95951       3.25369       2.60131       1.97324       1.33175      0.786122      0.489218      0.320097      0.198433     0.0982697     0.0492814     0.0201151    0.00901075    0.00308119    0.00105000   0.000275797   6.99913e-05   1.57944e-05   2.84000e-06       0.00000       0.00000       0.00000       0.00000       0.00000       0.00000       0.00000       0.00000       0.00000       0.00000       0.00000       0.00000
  12  12 2376.3974    1.2789  0.7723 11.2115 -0.0051  0.0312   0.0428   0.0717    0.1194   0.0000   442.3727      -1.90999       8.20334      -6.38150       9.12142      -1.65850      -1.06491      0.498484      0.565043      -2.11772      0.941547     -0.213334     -0.196342     0.0637521     -0.119631    -0.0483565     0.0303750    0.00639014   -0.00482033    0.00123140   0.000411595  -0.000206829   1.76546e-05  -2.49632e-06       0.00000       0.00000       0.00000       0.00000       0.00000       0.00000       0.00000       0.00000       0.00000       0.00000       0.00000       0.00000       4.03568       4.74249       5.29126       4.82172       4.79669       3.86437       3.00108       2.44989       1.73576       1.23884      0.822065      0.490074      0.321308      0.163465     0.0923483     0.0463324     0.0185311    0.00852262    0.00317955    0.00100066   0.000340882   8.61199e-05   1.63548e-05   2.19301e-06       0.00000       0.00000       0.00000       0.00000       0.00000       0.00000       0.00000       0.00000       0.00000       0.00000       0.00000       0.00000
  12  13 2515.4404    1.7695  0.9506 11.4547 -0.0136  0.0347   0.0579   0.0834    0.2101   0.0000   434.9312       2.51585       3.50882      -12.9817       1.11496       8.39237       2.46054      0.520390       2.40584      0.820670      0.751493     -0.417560     0.0339230    -0.0550506     0.0527578    -0.0333230     0.0222241    0.00721279   -0.00115888  -0.000778782   0.000635035   9.02705e-06   9.61133e-06   2.07445e-08       0.00000       0.00000       0.00000       0.00000       0.00000       0.00000       0.00000       0.00000       0.00000       0.00000       0.00000       0.00000       4.21247       5.57753       5.45634       5.47030       4.86420       4.34034       3.50945       2.71646       1.94070       1.31361      0.955317      0.571903      0.314978      0.194102     0.0900815     0.0453943     0.0222968    0.00944708    0.00313810    0.00120850   0.000370759   9.18941e-05   1.99511e-05   3.17136e-06       0.00000       0.00000       0.00000       0.00000       0.00000       0.00000       0.00000       0.00000       0.00000       0.00000       0.00000       0.00000
  12  14 2654.5980    2.1462  0.9511 11.9802  0.0064  0.0378   0.0663   0.0840    0.1793   0.0000   435.8924       15.9401       12.1558      -5.34238      -1.18276       3.83420       1.13780     -0.478057      -1.36909      0.385923      0.346818     -0.464738     -0.156880     -0.109247     0.0268425     0.0155864    -0.0239670   -0.00680425   -0.00482742    0.00243241   1.57941e-05  -3.52277e-05  -1.77341e-05   6.39551e-07       0.00000       0.00000       0.00000       0.00000       0.00000       0.00000       0.00000       0.00000       0.00000       0.00000       0.00000       0.00000       5.24482       7.05399       6.46539       7.19425       6.00976       5.16425       3.85205       2.95425       2.12535       1.45568      0.985622      0.596855      0.369924      0.187178      0.106739     0.0433259     0.0228694    0.00749935    0.00351804    0.00102512   0.000353686   8.70670e-05   1.96470e-05   3.59423e-06       0.00000       0.00000       0.00000       0.00000       0.00000       0.00000       0.00000       0.00000       0.00000       0.00000       0.00000       0.00000
  12  15 2794.5739    2.7252  0.8860 12.6270  0.0081  0.0314   0.0860   0.0825    0.1261   0.0000   439.9129      -2.27125       5.40901       15.2303      -8.72756       1.42959      -2.19515     -0.226838       3.05243       2.42894     -0.634207      -1.85334     -0.592858    -0.0841928    -0.0733184    -0.0255037    -0.0227035    0.00408264  -0.000798745   0.000630345  -5.38732e-06  -0.000156403  -8.91081e-06  -3.14811e-06       0.00000       0.00000       0.00000       0.00000       0.00000       0.00000       0.00000       0.00000       0.00000       0.00000       0.00000       0.00000       4.79479       5.79606       5.90674       5.54550       5.02391       4.10971       3.56613       2.80766       2.01803       1.37245      0.813952      0.519805      0.293807      0.158485     0.0881411     0.0413993     0.0189194    0.00744598    0.00305636   0.000957947   0.000274653   7.72994e-05   1.58462e-05   2.14478e-06       0.00000       0.00000       0.00000       0.00000       0.00000       0.00000       0.00000       0.00000       0.00000       0.00000       0.00000       0.00000
  12  18 3213.4157    3.6170  0.9953 13.5767 -0.0334  0.0439   0.1160   0.0895    0.1053   0.0000   436.2619       24.2246       8.00838       9.97293      -3.20613       10.8529       6.24382      -16.8727      -2.41310       2.43595      0.652619      -1.15674     -0.163279    -0.0641881      0.133448     0.0156575    -0.0193401    0.00926708   0.000764710  -0.000909843   0.000389596   6.89336e-05   1.58231e-06  -4.71264e-07       0.00000       0.00000       0.00000       0.00000       0.00000       0.00000       0.00000       0.00000       0.00000       0.00000       0.00000       0.00000       4.53668       7.79989       6.38265       8.09441       5.95615       6.23694       4.52921       4.23906       2.73241       1.87869       1.36307      0.710976      0.526168      0.203901      0.160123     0.0476596     0.0368486    0.00945067    0.00606325    0.00138266   0.000635794   0.000147647   3.06830e-05   5.59262e-06       0.00000       0.00000       0.00000       0.00000       0.00000       0.00000       0.00000       0.00000       0.00000       0.00000       0.00000       0.00000
  12  19 3352.8800    3.2456  1.4586 13.1269  0.0001  0.0495   0.0825   0.1054    0.0904   0.0000   435.6353       40.1096       6.64894     -0.506492      -7.71186       8.33085      -5.14655      -3.19001      -6.32117      -1.44780      0.872375      0.922506     -0.361403     -0.518870     0.0380189    -0.0402174     0.0177957   -0.00136183   -0.00606925   -0.00152363   0.000819406   0.000112285  -2.27722e-05   1.52147e-07       0.00000       0.00000       0.00000       0.00000       0.00000       0.00000       0.00000       0.00000       0.00000       0.00000       0.00000       0.00000       6.15312       8.00492       7.70371       8.31425       7.85002       5.82330       4.83330       4.02669       3.04492       2.05096       1.24069      0.792904      0.510985      0.303996      0.166366     0.0758073     0.0349934     0.0133166    0.00534894    0.00173423   0.000535736   0.000146334   3.12807e-05   4.48427e-06       0.00000       0.00000       0.00000       0.00000       0.00000       0.00000       0.00000       0.00000       0.00000       0.00000       0.00000       0.00000
  12  20 3492.7547    2.6818  2.2947 12.4430 -0.0037  0.0550   0.0562   0.1411    0.0691   0.0000   453.0992       16.7439       10.8788      -4.81517      -3.16625     -0.638846     -0.423624      -5.25584      -4.41704     -0.788973       2.91491      -1.70137     -0.582068     -0.527177      0.333245     -0.121263     0.0143522     0.0100446    0.00136653   -0.00355963   0.000148673   0.000417189   8.64204e-06  -6.99742e-06       0.00000       0.00000       0.00000       0.00000       0.00000       0.00000       0.00000       0.00000       0.00000       0.00000       0.00000       0.00000       7.47705       9.67023       10.1931       9.58671       8.49959       7.46024       5.73402       4.52313       3.25508       2.24021       1.48504      0.925851      0.520758      0.318968      0.153045     0.0761006     0.0352856     0.0152236    0.00545353    0.00207266   0.000615838   0.000159046   3.03236e-05   4.55747e-06       0.00000       0.00000       0.00000       0.00000       0.00000       0.00000       0.00000       0.00000       0.00000       0.00000       0.00000       0.00000
  12  21 3632.6599    2.3096  3.0663 11.9634  0.0006  0.0648   0.0422   0.1659    0.0628   0.0000   441.3248       35.0641       7.31030       11.5742      -2.36009      -8.90525      -2.35241      -12.2531       3.92048      -1.70662       4.03021    -0.0785394     -0.823416     0.0717123      0.599152    -0.0201309    -0.0257873    -0.0111597    0.00330953  -0.000787368  -0.000734079  -0.000150099  -1.13612e-05   7.67594e-07       0.00000       0.00000       0.00000       0.00000       0.00000       0.00000       0.00000       0.00000       0.00000       0.00000       0.00000       0.00000       8.00778       10.2333       10.7958       10.5516       9.49386       8.05790       6.69983       5.19716       3.82570       2.71273       1.76263       1.12813      0.677895      0.384962      0.202936      0.104351     0.0446857     0.0199860    0.00741405    0.00259417   0.000758401   0.000193767   3.97021e-05   5.60577e-06       0.00000       0.00000       0.00000       0.00000       0.00000       0.00000       0.00000       0.00000       0.00000       0.00000       0.00000       0.00000
  12  22 3772.8711    1.7876  4.7642 11.6664 -0.0044  0.0903   0.0284   0.2350    0.0484   0.0000   445.2053       49.0855      -6.58662       24.2667      -8.37851      -6.17993       4.19549      0.458218      -2.75844     -0.598799       2.08810     -0.718288       1.10646      0.661225     0.0838222     -0.440752     0.0446469     0.0512220    -0.0138806   -0.00543850   0.000789066  -0.000251433   2.66902e-05  -2.24854e-07       0.00000       0.00000       0.00000       0.00000       0.00000       0.00000       0.00000       0.00000       0.00000       0.00000       0.00000       0.00000       11.2354       13.6054       14.8330       14.4120       13.0919       11.4272       9.43839       7.31731       5.39046       3.90208       2.58397       1.59377      0.998990      0.560032      0.305261      0.138538     0.0708186     0.0276316     0.0112153    0.00357531    0.00109086   0.000273238   5.37810e-05   7.36539e-06       0.00000       0.00000       0.00000       0.00000       0.00000       0.00000       0.00000       0.00000       0.00000       0.00000       0.00000       0.00000
  12  23 3913.1582    1.4628  6.0722 11.4063  0.0012  0.1088   0.0233   0.3120    0.0449   0.0000   462.7650       44.8864       16.5399       26.2939       9.75585       18.5364      -3.85742      -8.98978      0.173583       1.96410      -2.17339      0.777111     -0.738567     -0.369964      0.430765     -0.160873    -0.0222013    -0.0102979    0.00809457    0.00975998   0.000538207  -0.000772850  -2.15197e-05   4.60470e-07       0.00000       0.00000       0.00000       0.00000       0.00000       0.00000       0.00000       0.00000       0.00000       0.00000       0.00000       0.00000       13.5811       17.0485       18.1704       17.3868       15.9238       14.1225       11.2066       9.20407       6.74998       4.62494       3.22475       1.94567       1.23000      0.697546      0.368360      0.188103     0.0823881     0.0358889     0.0132466    0.00443031    0.00137246   0.000330482   6.50957e-05   9.18616e-06       0.00000       0.00000       0.00000       0.00000       0.00000       0.00000       0.00000       0.00000       0.00000       0.00000       0.00000       0.00000
  12  24 4053.5955    1.1802  6.9215 11.1746 -0.0043  0.1372   0.0203   0.3655    0.0462   0.0000   469.0031       19.5139       5.02003       3.27302       35.1454       9.67806       16.2227      -8.79115      -8.34910      -4.19324      -2.10723      -1.07952      -1.27282     -0.609475      0.406674     0.0512429   -0.00471419    0.00582191    -0.0134109    0.00514314  -0.000443476  -0.000617554   0.000167223   1.30469e-05       0.00000       0.00000       0.00000       0.00000       0.00000       0.00000       0.00000       0.00000       0.00000       0.00000       0.00000       0.00000       16.3575       22.0217       22.7578       22.5814       19.8994       17.7093       14.2270       10.7202       8.55335       5.56974       3.95183       2.51151       1.49029      0.838641      0.447587      0.232999      0.100322     0.0437776     0.0163321    0.00584529    0.00175301   0.000408596   8.67353e-05   1.25806e-05       0.00000       0.00000       0.00000       0.00000       0.00000       0.00000       0.00000       0.00000       0.00000       0.00000       0.00000       0.00000
  13   9 1983.8478    0.5747  0.4464 10.1610 -0.0169  0.0368   0.0267   0.0544    0.0665   0.0000   438.4097      -1.98080       13.9780       3.13402      -3.57757       1.69740      -1.70781     -0.865429     -0.810034      -1.25404     -0.128386      0.393374     0.0790469     -0.311644     0.0600760    -0.0468273    0.00525767     0.0355115   0.000782565    0.00170713   0.000612461   0.000258892   6.98504e-05   1.45730e-05   5.15017e-08   2.56212e-07       0.00000       0.00000       0.00000       0.00000       0.00000       0.00000       0.00000       0.00000       0.00000       0.00000       4.40924       5.25305       6.70684       4.98513       4.26744       4.99673       3.42839       3.13709       2.69589       1.48754       1.08235      0.840160      0.309770      0.250188      0.161173     0.0541123     0.0316511     0.0217576    0.00744990    0.00197764    0.00129189   0.000482806   0.000120568   2.50173e-05   3.76279e-06   5.59720e-07       0.00000       0.00000       0.00000       0.00000       0.00000       0.00000       0.00000       0.00000       0.00000       0.00000
  13  11 2271.1881    1.0021  0.7178 10.8282  0.0011  0.0328   0.0337   0.0665    0.0848   0.0000   436.0311      0.901073       14.2892       3.94123       1.65354       7.76343      -6.41043     -0.175471       2.37921     -0.213713      0.567634      0.867300     0.0233821     -0.468596    -0.0327109     0.0540060    0.00429790    -0.0161039   -0.00844850   -0.00388298    0.00141088   0.000331402   5.08196e-05   8.97935e-06   4.89444e-06   3.42313e-07       0.00000       0.00000       0.00000       0.00000       0.00000       0.00000       0.00000       0.00000       0.00000       0.00000       3.71424       5.07349       5.10586       4.51383       4.75498       3.61581       3.45997       2.61936       2.01812       1.43228      0.907560      0.623418      0.375737      0.201184      0.119408     0.0608631     0.0295769     0.0151611    0.00553727    0.00243144   0.000952217   0.000287641   8.73600e-05   2.46416e-05   5.36466e-06   6.35438e-07       0.00000       0.00000       0.00000       0.00000       0.00000       0.00000       0.00000       0.00000       0.00000       0.00000
  13  12 2411.9172    1.3593  0.7313 11.4441 -0.0147  0.0309   0.0473   0.0720    0.0902   0.0000   442.3964       8.06960       17.9750      -9.25139       1.03197       4.88618     -0.743103      -2.37701       3.73941     -0.344617      -1.57365     -0.562750      0.158699    -0.0740038      0.148701    -0.0263340    -0.0238198     0.0305066    0.00475472   -0.00172095   0.000345217   7.53094e-05  -0.000177362   5.06360e-05  -5.94398e-06   3.36375e-07       0.00000       0.00000       0.00000       0.00000       0.00000       0.00000       0.00000       0.00000       0.00000       0.00000       3.67642       4.93114       4.79446       4.95279       4.19698       3.83671       3.10468       2.50474       1.87402       1.33505      0.892146      0.557949      0.354097      0.205038      0.110800     0.0626615     0.0314582     0.0126573    0.00614079    0.00237859   0.000873910   0.000274154   8.04688e-05   1.98099e-05   4.06729e-06   6.66360e-07       0.00000       0.00000       0.00000       0.00000       0.00000       0.00000       0.00000       0.00000       0.00000       0.00000
  13  15 2832.3093    2.9521  0.8326 12.7938 -0.0082  0.0326   0.0956   0.0741    0.1499   0.0000   437.5029       11.0900       15.4183       16.7426      -1.68348      -2.55285       4.04098     -0.708107      -2.00556      -1.01063       1.78930      -1.38884     -0.371806      0.150695     0.0106767     -0.128952    -0.0182507    0.00294280    0.00221342   -0.00398711   -0.00103762   0.000281472   7.24007e-05  -2.35618e-05   5.88299e-06  -1.05169e-06       0.00000       0.00000       0.00000       0.00000       0.00000       0.00000       0.00000       0.00000       0.00000       0.00000       3.73520       5.45662       5.31840       5.33585       4.74024       4.07118       3.37518       2.49669       1.94966       1.34056      0.962848      0.580579      0.378436      0.213574      0.125875     0.0639722     0.0307202     0.0148215    0.00625389    0.00266122   0.000988054   0.000311838   9.67797e-05   2.18809e-05   5.08320e-06   7.63469e-07       0.00000       0.00000       0.00000       0.00000       0.00000       0.00000       0.00000       0.00000       0.00000       0.00000
  13  16 2972.7466    3.4129  0.7469 13.4331 -0.0087  0.0282   0.1106   0.0684    0.1072   0.0000   434.0026       16.6048       18.0329       5.41159      -5.88031       1.04763       1.43019      -3.33603      -1.57816      0.144681       1.20805     -0.448596     -0.454869     -0.367262     -0.176218     0.0631134    -0.0507213    -0.0111803    0.00337911    0.00109779  -0.000368805   3.77308e-05  -0.000122820   2.57359e-05   4.95562e-06   8.02185e-07       0.00000       0.00000       0.00000       0.00000       0.00000       0.00000       0.00000       0.00000       0.00000       0.00000       3.50130       4.25686       4.28803       4.51169       4.33521       3.58511       2.79854       2.21172       1.75415       1.29172      0.826573      0.530669      0.335800      0.219094      0.124255     0.0633360     0.0321874     0.0121225    0.00602120    0.00216997   0.000826244   0.000270267   7.41534e-05   1.94857e-05   3.93082e-06   5.61093e-07       0.00000       0.00000       0.00000       0.00000       0.00000       0.00000       0.00000       0.00000       0.00000       0.00000
  13  17 3112.5431    3.7305  0.9282 13.4156  0.0063  0.0353   0.1112   0.0782    0.1075   0.0000   438.2702       24.4724       6.30722       8.58434       4.75297      0.436474      -4.70524     -0.496841      0.168962      -1.43396     0.0674011      0.141154     -0.404163   -0.00950123      0.251361     -0.125373   -0.00319319     0.0116464  -0.000790108    0.00363861   0.000973260   7.06390e-05  -2.94785e-05  -1.54320e-05   9.83142e-06   6.83681e-07       0.00000       0.00000       0.00000       0.00000       0.00000       0.00000       0.00000       0.00000       0.00000       0.00000       4.31726       5.78142       5.80550       5.80747       5.03205       4.52305       3.59719       2.94470       2.25266       1.49991       1.03268      0.699578      0.402005      0.245211      0.138773     0.0712521     0.0371183     0.0174277    0.00741164    0.00272454    0.00105073   0.000368787   9.97922e-05   2.42025e-05   5.00620e-06   7.96143e-07       0.00000       0.00000       0.00000       0.00000       0.00000       0.00000       0.00000       0.00000       0.00000       0.00000
  13  18 3252.5579    3.2641  1.2542 13.4104 -0.0065  0.0433   0.0897   0.0940    0.0983   0.0000   440.5937       21.0737       2.34812     -0.682750       7.03567       5.64065      -3.48878      -3.70090     -0.765271       1.07496      0.384823     -0.513157     -0.276640    -0.0105813     -0.197391     -0.208027     0.0496648    -0.0180543    -0.0127564    0.00446966  -0.000841070   0.000581210  -0.000165858   7.48006e-05  -4.49669e-06  -4.58399e-07       0.00000       0.00000       0.00000       0.00000       0.00000       0.00000       0.00000       0.00000       0.00000       0.00000       4.87104       6.29342       6.78300       6.48717       6.06848       5.25883       4.47699       3.31613       2.51642       1.85825       1.27039      0.849904      0.544446      0.302516      0.176015     0.0882402     0.0477500     0.0197500    0.00983100    0.00361605    0.00148518   0.000454421   0.000131003   3.27325e-05   6.52074e-06   8.76352e-07       0.00000       0.00000       0.00000       0.00000       0.00000       0.00000       0.00000       0.00000       0.00000       0.00000
  13  19 3392.5123    2.9714  1.6219 13.1789 -0.0044  0.0520   0.0729   0.1189    0.0773   0.0000   446.5113       31.6597      -3.49777      -5.54866     -0.462351       6.67462      0.151954      -7.54282       1.16989    -0.0459242      -1.67447     -0.396483      0.371146    -0.0422664    -0.0260799     -0.232546    -0.0592136     0.0162836    0.00675053   -0.00170059    0.00335442  -0.000165072  -6.96668e-05   1.70799e-05  -2.28826e-06   1.40764e-06       0.00000       0.00000       0.00000       0.00000       0.00000       0.00000       0.00000       0.00000       0.00000       0.00000       5.44590       7.86039       7.94171       7.67330       7.50800       5.87406       5.34564       4.13171       3.05793       2.27117       1.50171       1.02073      0.659625      0.358112      0.214091      0.114990     0.0588904     0.0276033     0.0114733    0.00475179    0.00178040   0.000536485   0.000163354   4.31555e-05   8.92669e-06   1.14902e-06       0.00000       0.00000       0.00000       0.00000       0.00000       0.00000       0.00000       0.00000       0.00000       0.00000
  13  20 3532.8956    2.5512  2.4171 12.4552 -0.0016  0.0546   0.0501   0.1414    0.0639   0.0000   434.7403       18.0664       18.2379       22.5384       1.39789      -11.0675      -6.96165       1.17079     -0.696151      -1.80192   -0.00120649      -1.31600     0.0678520     0.0121046    -0.0276830     -0.154679   -0.00943788     0.0375924    0.00357212    -0.0101672    0.00105203  -0.000484751   0.000312863   1.90269e-05  -3.69991e-06  -4.23543e-07       0.00000       0.00000       0.00000       0.00000       0.00000       0.00000       0.00000       0.00000       0.00000       0.00000       6.85156       8.88502       8.95363       8.89182       8.14201       7.03706       5.80350       4.68696       3.50773       2.50742       1.73070       1.10186      0.702221      0.415339      0.228385      0.126505     0.0617712     0.0284973     0.0122129    0.00497369    0.00169930   0.000560916   0.000165196   3.98846e-05   7.96776e-06   1.13729e-06       0.00000       0.00000       0.00000       0.00000       0.00000       0.00000       0.00000       0.00000       0.00000       0.00000
  13  21 3673.3843    2.0977  3.6761 11.8285 -0.0047  0.0712   0.0340   0.1764    0.0551   0.0000   441.0330       13.9631       26.2298      0.356378      -2.12662       4.40390      -3.38031      0.235332     -0.683089      0.448017      -2.17696      -2.21172      0.481579      0.166890    0.00279655     -0.477024     0.0225514      0.128671   -0.00974203    -0.0156940  -0.000531464    0.00124368  -0.000166168   2.75720e-05  -4.86375e-07  -1.61209e-06       0.00000       0.00000       0.00000       0.00000       0.00000       0.00000       0.00000       0.00000       0.00000       0.00000       8.53968       10.7537       11.0040       11.1202       10.5945       8.95777       7.43548       5.84633       4.63330       3.31473       2.28581       1.44631      0.927852      0.575056      0.328763      0.172242     0.0819249     0.0394411     0.0164558    0.00668261    0.00238029   0.000780008   0.000226652   5.40394e-05   1.10753e-05   1.46638e-06       0.00000       0.00000       0.00000       0.00000       0.00000       0.00000       0.00000       0.00000       0.00000       0.00000
  13  22 3814.0236    1.6595  5.0215 11.5491 -0.0061  0.0923   0.0258   0.2395    0.0478   0.0000   453.0154       18.7682       24.0612       14.6502       18.9878       7.88768       2.21130      -6.12883      -9.98504       8.73753       4.70575      -3.75407     -0.235252       1.81614      0.567738     -0.337401      0.100452    -0.0196121    -0.0539853   -0.00824021    0.00164535   0.000426311   0.000168598   1.96977e-05  -1.43477e-06   1.29916e-06       0.00000       0.00000       0.00000       0.00000       0.00000       0.00000       0.00000       0.00000       0.00000       0.00000       10.1030       13.9527       13.8176       14.1545       12.7848       11.4171       9.54771       7.70671       5.87859       4.35562       2.95695       1.96605       1.22497      0.762212      0.425984      0.229273      0.112361     0.0537984     0.0232750    0.00944898    0.00338815    0.00111856   0.000311476   7.71538e-05   1.48311e-05   2.15417e-06       0.00000       0.00000       0.00000       0.00000       0.00000       0.00000       0.00000       0.00000       0.00000       0.00000
  13  23 3954.6478    1.3827  6.4949 11.2067 -0.0037  0.1096   0.0210   0.3042    0.0468   0.0000   430.1778       64.3855       42.7839      -16.1587      -6.27041       2.62641      -28.6485       7.43569       4.16843      -4.88872      0.271327      -2.60598      -2.87523      -1.12669     -0.595840      0.116228     0.0516496    -0.0764500    -0.0102009     0.0147580    0.00763376   0.000523690  -0.000226342  -0.000138786  -1.14827e-05   3.60861e-06       0.00000       0.00000       0.00000       0.00000       0.00000       0.00000       0.00000       0.00000       0.00000       0.00000       12.4114       16.0516       17.1263       17.4062       15.2676       14.0572       11.1907       9.32351       6.75856       5.12124       3.50306       2.34523       1.47371      0.894967      0.502883      0.272790      0.133732     0.0649325     0.0277474     0.0113076    0.00405396    0.00132807   0.000373394   9.06684e-05   1.62261e-05   2.44851e-06       0.00000       0.00000       0.00000       0.00000       0.00000       0.00000       0.00000       0.00000       0.00000       0.00000
  14   8 1870.7755    0.4438  0.3432  9.9546 -0.0040  0.0274   0.0225   0.0486    0.0537   0.0000   441.8855       2.29572       8.91728      -6.88617      -3.07177     -0.180246      -1.27360      -1.06780     -0.290968      0.735894      0.889004      0.638532     -0.294514     0.0354147   -0.00461703     0.0381190   -0.00306035     0.0105163   -0.00745554  -0.000598085   -0.00181717   9.33364e-05  -0.000178359   7.45454e-05  -2.00401e-05   8.43775e-06  -1.05933e-07  -2.59572e-07       0.00000       0.00000       0.00000       0.00000       0.00000       0.00000       0.00000       0.00000       3.02794       4.41256       4.34468       3.84650       4.03716       2.87981       3.02958       2.48661       1.82614       1.47844      0.880538      0.649441      0.368337      0.197827      0.142102     0.0602319     0.0381144     0.0188868    0.00777000    0.00466275    0.00156942   0.000592664   0.000251908   5.96999e-05   1.99374e-05   6.23743e-06   1.17855e-06   1.37825e-07       0.00000       0.00000       0.00000       0.00000       0.00000       0.00000       0.00000       0.00000
  14  11 2305.7961    1.1503  0.6732 10.9752 -0.0038  0.0254   0.0382   0.0635    0.0801   0.0000   443.0117      -2.49735       8.40972       3.67722       3.11318       1.94588     -0.662889      -1.58453     -0.454690     -0.815452      0.878367       1.06299     -0.104887     -0.202317     -0.206156      0.207538     0.0543489    -0.0294085   -0.00843008   -0.00366668   -0.00296462   7.05189e-05   0.000243309  -0.000136443  -1.69605e-05  -8.08723e-07   1.27924e-06   5.41251e-08       0.00000       0.00000       0.00000       0.00000       0.00000       0.00000       0.00000       0.00000       2.94373       3.46327       3.73067       3.89868       3.46434       3.01494       2.62714       2.10450       1.56040       1.18485      0.791954      0.572141      0.379567      0.221935      0.130119     0.0669523     0.0419570     0.0197189    0.00917368    0.00402272    0.00172722   0.000603299   0.000226554   6.27228e-05   1.73839e-05   4.31812e-06   8.09391e-07   1.13668e-07       0.00000       0.00000       0.00000       0.00000       0.00000       0.00000       0.00000       0.00000
  14  13 2587.3584    1.8909  0.7803 12.1460 -0.0045  0.0343   0.0607   0.0689    0.0938   0.0000   437.5727       9.38082       2.62012       3.16146      0.200043       5.08529      0.948046      -1.69202     -0.997389      0.820742       2.31942      -1.31697     -0.279696     -0.629638      0.186268    -0.0646898     -0.103975   -0.00121076    -0.0200334   -0.00110109    0.00264985   0.000428109  -0.000420666   0.000168595   1.01558e-05  -7.57375e-06  -2.25472e-06  -2.28746e-07       0.00000       0.00000       0.00000       0.00000       0.00000       0.00000       0.00000       0.00000       4.12843       5.80859       5.63527       5.94606       4.90160       4.62692       3.79577       2.91358       2.16540       1.60607       1.12384      0.752900      0.516613      0.281678      0.173977     0.0864556     0.0525550     0.0227110     0.0124122    0.00475478    0.00239329   0.000805498   0.000323099   8.25679e-05   2.56161e-05   5.54371e-06   1.19422e-06   1.99711e-07       0.00000       0.00000       0.00000       0.00000       0.00000       0.00000       0.00000       0.00000
  14  14 2728.2482    2.3846  0.8506 12.3794 -0.0075  0.0321   0.0743   0.0708    0.1429   0.0000   441.3230       11.6370       8.94147       6.35945       6.31574      -1.82668       1.52185       3.83530       2.63485      -2.84090      0.780206     -0.164852     -0.463078     -0.415901    -0.0527701      0.128247    -0.0324158    -0.0539097    0.00245953   -0.00480620   -0.00133787  -0.000236406  -0.000116650   5.04623e-05   3.95687e-05  -9.67982e-07   9.59406e-07  -1.48491e-07       0.00000       0.00000       0.00000       0.00000       0.00000       0.00000       0.00000       0.00000       3.28167       4.63394       4.24893       4.62062       3.83884       3.83946       3.16241       2.69523       2.10943       1.59368       1.07800      0.700725      0.453872      0.270294      0.173506     0.0885443     0.0497180     0.0221346     0.0121101    0.00442537    0.00223616   0.000738056   0.000308473   8.50300e-05   2.59707e-05   5.99597e-06   1.19195e-06   1.95331e-07       0.00000       0.00000       0.00000       0.00000       0.00000       0.00000       0.00000       0.00000
  14  15 2869.3188    3.0248  1.0079 12.7752 -0.0137  0.0351   0.0934   0.0847    0.1846   0.0000   432.0782       8.62165       12.0483       8.25097       4.14259      -2.90713       2.20244       2.77406      0.231331      -1.10168     -0.231854      0.620831      0.115200     -0.349924      0.220264      0.139435    0.00426797    -0.0873714   -0.00624333  -0.000669282    0.00404189  -0.000541751   0.000319632   0.000135341   4.02069e-05   5.53542e-06   2.79829e-07   7.34470e-08       0.00000       0.00000       0.00000       0.00000       0.00000       0.00000       0.00000       0.00000       3.68122       5.15307       5.39541       5.22306       5.01154       4.33438       3.57412       2.85908       2.19637       1.63244       1.15334      0.784674      0.536192      0.301179      0.204768      0.102955     0.0557364     0.0314950     0.0115825    0.00683924    0.00213530   0.000999389   0.000357587   0.000105213   3.30123e-05   7.63283e-06   1.42685e-06   1.85408e-07       0.00000       0.00000       0.00000       0.00000       0.00000       0.00000       0.00000       0.00000
  14  16 3010.2763    3.5909  0.7759 13.5067 -0.0109  0.0374   0.1197   0.0702    0.1321   0.0000   443.6845       13.6415       4.99991       9.93782       6.41360      -8.85917      -3.93257      -2.44528       1.68424      -2.51965      -1.84612     -0.621890      0.122172     -0.325814    -0.0105657     0.0549534   0.000302344    -0.0282525    0.00658852    0.00635667   -0.00351040  -0.000291451  -4.38991e-05   3.16934e-05   2.03369e-05   4.96629e-06  -2.66938e-06  -8.78676e-08       0.00000       0.00000       0.00000       0.00000       0.00000       0.00000       0.00000       0.00000       4.27474       4.97014       5.42411       5.30428       4.97183       4.14371       3.75821       3.24906       2.74517       1.71940       1.30568      0.903510      0.554913      0.369608      0.172478      0.108238     0.0636731     0.0345443     0.0139960    0.00708018    0.00248258   0.000949861   0.000312321   0.000120286   2.93959e-05   6.53117e-06   1.39974e-06   1.60662e-07       0.00000       0.00000       0.00000       0.00000       0.00000       0.00000       0.00000       0.00000
  14  17 3150.6952    3.4743  0.8249 13.8817 -0.0083  0.0339   0.1129   0.0716    0.0971   0.0000   433.5710       19.6689       5.20398     -0.272440      -9.00229     -0.244536     -0.132609      -3.20481     -0.175226    -0.0498163       2.29772      -1.76403      0.218851     -0.204283     -0.135859    0.00603628    -0.0269550     0.0422850   -0.00164319   -0.00944568   0.000568765    0.00141630   7.58191e-06  -2.82965e-05   5.88408e-05   1.13049e-05  -3.38246e-07   1.57911e-07       0.00000       0.00000       0.00000       0.00000       0.00000       0.00000       0.00000       0.00000       4.30647       4.98423       5.08287       5.14052       4.65326       4.41018       3.89679       2.80454       2.17022       1.65135       1.18232      0.837219      0.546579      0.331310      0.179933      0.100006     0.0503896     0.0247777     0.0117743    0.00504442    0.00223640   0.000881560   0.000286550   8.53027e-05   2.12649e-05   5.12369e-06   1.04553e-06   1.44424e-07       0.00000       0.00000       0.00000       0.00000       0.00000       0.00000       0.00000       0.00000
  14  18 3290.9649    3.2366  1.2865 13.3476 -0.0093  0.0427   0.0858   0.0976    0.0934   0.0000   435.1735       31.9675       10.9125       11.8227       1.47963     -0.628110       6.25046       4.44552     0.0798726      -9.41783      0.757711      0.755861     -0.230938      -1.05386    -0.0410817      0.251347    0.00556551     -0.124435    -0.0156645    0.00853034   -0.00176263   -0.00113097   0.000210199   4.69812e-05  -1.26901e-05   9.84429e-06  -3.89522e-06   1.81473e-07       0.00000       0.00000       0.00000       0.00000       0.00000       0.00000       0.00000       0.00000       4.47636       6.21000       6.56048       6.10210       6.14520       5.12481       4.30378       3.61393       2.61139       2.12151       1.34011      0.938527      0.606664      0.365816      0.216588      0.122637     0.0638699     0.0322631     0.0159387    0.00633754    0.00280109    0.00107745   0.000393921   0.000122558   3.65290e-05   9.43115e-06   1.69464e-06   2.16296e-07       0.00000       0.00000       0.00000       0.00000       0.00000       0.00000       0.00000       0.00000
  14  19 3431.6953    2.8645  1.8246 13.0453 -0.0063  0.0501   0.0650   0.1191    0.0711   0.0000   437.2409       13.4284       3.57032       7.78869      -6.84227     -0.249416       2.62852      -2.87501       2.03763      -2.70591     -0.998868      -1.92459     -0.432559    -0.0294427     -0.127407     0.0145714     -0.125942    -0.0226715    -0.0130726   -0.00385484   -0.00119250  -0.000695142  -0.000783429   9.24489e-05   2.75134e-05  -3.73351e-06   2.13469e-07  -3.42616e-07       0.00000       0.00000       0.00000       0.00000       0.00000       0.00000       0.00000       0.00000       5.37950       7.00233       6.99868       6.74192       7.10172       5.85411       4.88098       4.14931       3.32660       2.53452       1.73981       1.16746      0.695723      0.497919      0.278954      0.173124     0.0879861     0.0422625     0.0211977    0.00834647    0.00380912    0.00137250   0.000448502   0.000161187   4.17598e-05   1.06488e-05   1.97107e-06   2.50894e-07       0.00000       0.00000       0.00000       0.00000       0.00000       0.00000       0.00000       0.00000
  14  20 3572.3787    2.2913  2.7019 12.4915 -0.0079  0.0590   0.0443   0.1580    0.0553   0.0000   437.7926       19.3536      -2.00557       3.91280       17.3395       12.6495       14.0938      -7.61473      -1.84255      -4.92670      0.310100      -1.94761      0.736014     -0.318113      0.130059     -0.315900     -0.152398    -0.0258517     0.0268893    -0.0204117   4.68750e-05    0.00308695   0.000750924  -0.000349201  -3.49325e-06   2.03353e-05   1.10629e-07   1.06001e-06       0.00000       0.00000       0.00000       0.00000       0.00000       0.00000       0.00000       0.00000       6.49473       8.21283       8.61208       8.52180       8.02404       7.23263       6.04639       5.09357       3.85263       2.86647       2.00620       1.43756      0.923017      0.577273      0.334560      0.193642      0.103348     0.0554157     0.0244009     0.0118070    0.00444086    0.00177965   0.000593991   0.000189668   5.02018e-05   1.20199e-05   2.14902e-06   3.00940e-07       0.00000       0.00000       0.00000       0.00000       0.00000       0.00000       0.00000       0.00000
  14  21 3713.3053    1.9612  3.8682 11.8429 -0.0056  0.0731   0.0322   0.1873    0.0533   0.0000   431.3462       36.5049       18.4678       15.2080       17.7692       10.2294       5.43258       4.38440       9.11694       3.50843      -5.78052     -0.209704       1.89820       2.09013     -0.291264     -0.624640      0.160725     0.0375924     0.0359457    -0.0423574    0.00755162    0.00378971  -0.000302220  -0.000461599   0.000141774   1.44156e-05   1.85888e-06  -3.98463e-07       0.00000       0.00000       0.00000       0.00000       0.00000       0.00000       0.00000       0.00000       8.01578       10.2770       10.6841       10.3383       10.4174       8.87162       7.82243       6.11567       4.82270       3.52033       2.55840       1.79260       1.16898      0.726229      0.426486      0.238269      0.124305     0.0656715     0.0289191     0.0140454    0.00522524    0.00215716   0.000742547   0.000236030   6.45954e-05   1.53563e-05   3.00430e-06   3.55764e-07       0.00000       0.00000       0.00000       0.00000       0.00000       0.00000       0.00000       0.00000
  14  22 3854.3745    1.5969  5.8306 11.3450 -0.0034  0.0930   0.0233   0.2532    0.0485   0.0000   442.2440       46.5961       27.1650      -16.3555       19.4321       4.72962       7.33568      -3.44868      -7.02452       3.03666       1.57525     -0.813558     -0.602347     -0.459037      0.202533     -0.784367     -0.194985      0.202497    -0.0108922    -0.0202334    0.00605336    0.00338280  -0.000892110   0.000507723  -0.000132785  -1.96241e-05  -3.27885e-06   3.64320e-07       0.00000       0.00000       0.00000       0.00000       0.00000       0.00000       0.00000       0.00000       10.4739       13.2322       14.3206       14.0091       13.1698       11.6020       9.89690       7.92769       6.29949       4.62514       3.31662       2.24767       1.47542      0.912899      0.556943      0.309687      0.168573     0.0856821     0.0401464     0.0183571    0.00745368    0.00284323    0.00100170   0.000302953   8.37643e-05   1.89782e-05   3.59126e-06   4.49054e-07       0.00000       0.00000       0.00000       0.00000       0.00000       0.00000       0.00000       0.00000
  15  10 2195.8350    0.8697  0.6916 10.5600 -0.0075  0.0274   0.0274   0.0633    0.0764   0.0000   436.3076       4.65757       16.8641      -1.38662       6.42050      -4.56368       1.90613     -0.353182      0.167368    -0.0358811      0.231869     -0.515032      0.679164     -0.175921     0.0718555     -0.245931     0.0254175    -0.0417198   -0.00961042     0.0115027  -0.000448499   -0.00186878  -0.000476939   2.85184e-05   8.49024e-05   1.46589e-05   6.58035e-07  -8.41596e-07   1.65771e-07  -3.07728e-08       0.00000       0.00000       0.00000       0.00000       0.00000       0.00000       2.86320       3.64819       3.51853       3.81752       3.79499       3.28638       2.86208       2.20936       1.69548       1.39040      0.967416      0.718194      0.437215      0.317046      0.186272      0.118340     0.0632583     0.0333665     0.0163151    0.00776947    0.00335914    0.00144985   0.000564243   0.000203434   6.64265e-05   2.19735e-05   5.17245e-06   1.47561e-06   2.55221e-07   3.51694e-08       0.00000       0.00000       0.00000       0.00000       0.00000       0.00000
  15  11 2339.4928    1.2636  0.7154 11.1118 -0.0044  0.0297   0.0393   0.0627    0.0810   0.0000   434.0629      0.903902       16.6553       4.20771       7.45890       3.09120       2.52846       5.32324      0.529708      -2.80280      0.474814       1.24221     0.0413158     -0.639728     0.0112893    -0.0295198      0.129750    -0.0313616    -0.0209299     0.0127440    0.00898960   -0.00103855   0.000220472   0.000323210  -8.84937e-05  -4.57841e-06   6.41065e-06   6.30731e-07   3.12911e-08  -5.49146e-08       0.00000       0.00000       0.00000       0.00000       0.00000       0.00000       3.47103       4.86889       5.26078       5.42925       4.89063       4.13555       3.34159       2.68543       1.86878       1.45356       1.00253      0.688928      0.465358      0.316505      0.175518      0.115194     0.0583739     0.0368480     0.0153603    0.00933772    0.00321764    0.00183494   0.000569845   0.000260057   6.91026e-05   2.46143e-05   6.37342e-06   1.56544e-06   2.73626e-07   3.80058e-08       0.00000       0.00000       0.00000       0.00000       0.00000       0.00000
  15  12 2481.0139    1.5432  0.9813 11.6398 -0.0148  0.0322   0.0430   0.0802    0.0900   0.0000   437.2597       17.3840       15.5991       8.25921      -5.25200       2.72746       5.65352      0.537014      0.831009      -3.03986      0.426641     -0.319744     -0.362645    -0.0143909     -0.153177    0.00330770     -0.169318     0.0468547    -0.0147780    -0.0182501   -0.00319657    0.00300187  -0.000265850  -0.000412342   7.53908e-05   3.95403e-05   9.53699e-06  -1.56672e-06   8.14148e-08  -5.15606e-08       0.00000       0.00000       0.00000       0.00000       0.00000       0.00000       3.38823       4.47629       4.60462       4.36248       4.28657       3.84728       3.55491       2.82648       2.08960       1.68986       1.20926      0.837068      0.597853      0.353787      0.230131      0.122207     0.0721816     0.0369211     0.0180406    0.00928310    0.00387121    0.00186464   0.000688190   0.000268937   8.97734e-05   2.44234e-05   7.51901e-06   1.75371e-06   3.12654e-07   3.91217e-08       0.00000       0.00000       0.00000       0.00000       0.00000       0.00000
  15  13 2622.4117    1.9697  0.8508 12.2374 -0.0107  0.0310   0.0569   0.0709    0.0866   0.0000   437.2731       10.4450       16.9559       5.56650     -0.943430       3.01800      0.572025       1.93835      0.334395      -3.20558     -0.497363     -0.173630     -0.910971     -0.972319      0.102513     -0.226842     -0.114814   -0.00181638     0.0270476   -0.00303149   -0.00766409    0.00466982   0.000195912  -0.000250918  -4.90802e-05   2.29238e-05   1.88013e-07  -7.85639e-07  -6.16908e-07   5.10397e-08       0.00000       0.00000       0.00000       0.00000       0.00000       0.00000       3.11403       3.87645       4.26706       4.37744       3.97568       3.60095       2.97933       2.59385       1.86550       1.40978       1.10729      0.767141      0.472950      0.337161      0.200424      0.126690     0.0710095     0.0339334     0.0191206    0.00976350    0.00423757    0.00189773   0.000741215   0.000238953   8.25989e-05   2.66055e-05   6.56186e-06   1.51331e-06   2.62753e-07   3.75021e-08       0.00000       0.00000       0.00000       0.00000       0.00000       0.00000
  15  14 2764.2169    2.4830  0.8871 12.4953 -0.0153  0.0334   0.0690   0.0689    0.1036   0.0000   440.4386       17.9277       18.5733       3.22942      -5.08378      -6.52908       3.40292       1.90080      -2.34988     -0.829202      -2.93915     -0.649988      0.416383     -0.262542     -0.398154      0.114450     0.0587530    -0.0439850    -0.0194500   -0.00508003    0.00378407   0.000526793   0.000383990   0.000252327  -0.000111669   1.15329e-05   5.91224e-06   9.95859e-07   2.54040e-08   1.38721e-08       0.00000       0.00000       0.00000       0.00000       0.00000       0.00000       3.09574       4.08458       4.84230       4.01673       4.36864       3.82228       2.91896       2.78180       1.96916       1.50799       1.18094      0.749157      0.514945      0.358125      0.204376      0.123403     0.0783978     0.0353568     0.0209578    0.00990871    0.00407828    0.00189365   0.000806484   0.000240350   9.20553e-05   2.99249e-05   8.48150e-06   1.83229e-06   2.90139e-07   3.58100e-08       0.00000       0.00000       0.00000       0.00000       0.00000       0.00000
  15  15 2905.8707    3.0716  0.9019 13.1715 -0.0145  0.0340   0.0899   0.0737    0.1273   0.0000   442.6315       5.00446       5.44621      -9.68706      0.824232       3.80215       4.03407      -3.47326      -1.82168      -2.81810       1.28129      0.280268     -0.378518      0.247523    -0.0505024     -0.186745     0.0509982     0.0598659    -0.0174926    -0.0192685   -0.00428134  -0.000454657   0.000661581   0.000222578  -7.14165e-05  -2.40688e-05   6.05002e-06   1.91544e-06  -6.91079e-08  -9.81380e-09       0.00000       0.00000       0.00000       0.00000       0.00000       0.00000       3.60012       4.69162       5.05396       4.74298       4.78131       4.02019       3.52556       2.82642       1.94789       1.71702       1.14229      0.787747      0.552747      0.336563      0.217424      0.131430     0.0655840     0.0406653     0.0185007    0.00833400    0.00465001    0.00166378   0.000685501   0.000273046   7.63844e-05   2.31117e-05   6.96692e-06   1.74068e-06   2.89086e-07   3.72890e-08       0.00000       0.00000       0.00000       0.00000       0.00000       0.00000
  15  16 3047.1655    3.6495  0.8763 13.4117 -0.0069  0.0344   0.1174   0.0685    0.1414   0.0000   433.5496       10.1073       20.9281       3.23662       4.91808      -2.24093      -1.66234       9.17290      -1.38498      -1.16684     -0.373350     -0.713606      0.258990     -0.442719    -0.0380930    -0.0801666     0.0785942     0.0492663    -0.0268228    0.00769074    0.00611849   0.000554549  -0.000613362   0.000456177   0.000181876  -3.21099e-05  -4.37538e-06  -2.80923e-06  -2.61010e-07   1.92741e-09       0.00000       0.00000       0.00000       0.00000       0.00000       0.00000       3.60178       4.86053       4.89109       5.02128       4.62989       3.90737       3.65355       2.91122       2.19101       1.61612       1.19803      0.828150      0.564720      0.363538      0.211912      0.129794     0.0675625     0.0393876     0.0204909    0.00860716    0.00486200    0.00170449   0.000759386   0.000263460   8.17519e-05   2.61231e-05   6.71538e-06   1.59901e-06   3.26905e-07   4.13823e-08       0.00000       0.00000       0.00000       0.00000       0.00000       0.00000
  15  17 3188.1304    3.8008  1.1178 13.4796 -0.0080  0.0478   0.1090   0.0878    0.1631   0.0000   440.8175       16.3244       24.8612       6.03307      -5.48923      -2.92261       1.62648      -1.31937     -0.811524      -1.75647     -0.899798      0.313750      0.921442     -0.103897      0.108292    -0.0866509    -0.0672108    0.00537312     0.0179081   0.000359340   -0.00394079   -0.00298234   6.03418e-05   0.000636447   6.14729e-05  -2.53415e-05  -1.25641e-05  -6.39019e-08   4.82244e-07   1.83720e-08       0.00000       0.00000       0.00000       0.00000       0.00000       0.00000       5.04551       6.45600       6.44926       4.98862       6.67809       5.76007       5.13430       4.37573       2.45941       2.40239       1.74454       1.28900       1.02902      0.547105      0.377765      0.209582     0.0914453     0.0598632     0.0260066     0.0115032    0.00691550    0.00223148   0.000928865   0.000415580   0.000110721   3.21976e-05   1.23349e-05   2.87080e-06   4.18092e-07   4.82645e-08       0.00000       0.00000       0.00000       0.00000       0.00000       0.00000
  15  18 3329.0097    3.3141  1.5099 13.1992 -0.0006  0.0501   0.0786   0.1064    0.1013   0.0000   448.4493       23.9611       23.6842       12.3082      -4.79235    -0.0386951       2.32004      -1.70430      -3.34854      0.645500       2.29501      -1.54785     -0.630988      0.548626      0.447981  -0.000446755     0.0228524     0.0449950     0.0106612     0.0141715    0.00666125   -0.00180895  -0.000695803  -1.57655e-06   4.65465e-05   4.71163e-05   2.87387e-06  -2.26548e-06  -1.59197e-07  -5.99025e-08       0.00000       0.00000       0.00000       0.00000       0.00000       0.00000       4.15746       6.39153       6.58162       5.93671       6.90773       4.63320       5.36049       3.73641       3.11622       2.55719       1.53445       1.40727      0.714233      0.555080      0.338844      0.183772      0.120854     0.0504576     0.0305297     0.0148045    0.00632507    0.00286254    0.00116659   0.000369476   0.000161892   4.30328e-05   1.00804e-05   3.38992e-06   6.10720e-07   6.16027e-08       0.00000       0.00000       0.00000       0.00000       0.00000       0.00000
  15  19 3470.1226    2.6938  1.9933 12.8675 -0.0072  0.0511   0.0585   0.1198    0.0757   0.0000   441.8302       16.4573       3.26568       12.8692      -2.53405       5.67547       5.52220      -4.66121      -3.05283      -3.16903      0.494504       1.81101       1.17597      -1.62293     -0.777063      0.139549    -0.0610544     0.0253367    -0.0248813     0.0163995    0.00816904    0.00350159   9.48292e-05   5.58728e-05  -2.38612e-05  -5.95743e-05   3.82965e-06   3.72770e-06  -3.38828e-07  -5.77156e-08       0.00000       0.00000       0.00000       0.00000       0.00000       0.00000       4.97893       6.90726       6.78311       6.95885       6.49865       5.73896       5.35299       4.33444       3.61240       2.58463       1.99689       1.36535      0.906406      0.592095      0.361743      0.212477      0.117003     0.0643520     0.0321378     0.0158908    0.00734790    0.00311742    0.00120862   0.000447111   0.000145884   4.61114e-05   1.19858e-05   2.70887e-06   5.58592e-07   6.93238e-08       0.00000       0.00000       0.00000       0.00000       0.00000       0.00000
  15  20 3611.4666    2.1752  3.2186 12.1894 -0.0123  0.0638   0.0376   0.1623    0.0584   0.0000   451.9967       28.4529       11.8037      -6.16521       3.63469       9.50973      -13.3817      -13.6798      -4.23718      -2.99327       1.77080      0.156704       3.16856      -2.35021     -0.492566      0.222658      0.329081    -0.0415031    -0.0368608     0.0250853    0.00350779   -0.00166740  -0.000278190  -0.000624429  -0.000116923   7.48597e-05  -4.94146e-05  -3.03595e-06   1.06408e-07   1.21967e-07       0.00000       0.00000       0.00000       0.00000       0.00000       0.00000       6.36339       8.65861       9.02155       9.08085       8.54808       7.80849       6.55810       5.53927       4.24332       3.28942       2.42348       1.65775       1.18033      0.727803      0.474448      0.273047      0.158845     0.0836992     0.0435306     0.0204803    0.00958564    0.00401097    0.00162772   0.000593906   0.000201106   5.76242e-05   1.65984e-05   3.61434e-06   6.52226e-07   8.53455e-08       0.00000       0.00000       0.00000       0.00000       0.00000       0.00000
  15  21 3752.8465    1.8868  4.4714 11.6238 -0.0054  0.0741   0.0277   0.1965    0.0534   0.0000   447.3859       50.2962       14.6668      -6.01197       5.50831       10.0014       1.41785      -5.26010      -8.61123      -7.69743       5.10150       1.80223     -0.540207     -0.967544    -0.0641094     0.0286016     0.0739440      0.171088    0.00688164    -0.0699284    0.00295292    0.00923702    0.00120396  -0.000797362  -1.83521e-05  -2.00098e-05  -1.26547e-05  -3.81223e-06   1.15684e-07   9.19115e-09       0.00000       0.00000       0.00000       0.00000       0.00000       0.00000       7.62531       9.87149       10.6861       10.4900       10.2890       8.87054       7.76138       6.38948       4.94832       3.79581       2.82921       1.96469       1.33531      0.883337      0.545223      0.324969      0.183103      0.102789     0.0495865     0.0261078     0.0107978    0.00517576    0.00186700   0.000708066   0.000225630   6.98792e-05   1.84063e-05   4.15584e-06   7.43207e-07   8.84089e-08       0.00000       0.00000       0.00000       0.00000       0.00000       0.00000
  15  22 3894.4684    1.5012  5.8947 11.3589 -0.0088  0.0956   0.0220   0.2585    0.0458   0.0000   425.0856       32.4609       27.5615      -3.67028      -11.4175      -6.06829       23.6879      -2.70929      -1.01512      -4.51435      -2.91216      0.463308       1.85131      -1.60486      -2.11644     -0.124895     0.0647634    -0.0804225     0.0497898     0.0616032    0.00277557    0.00621323    0.00224455  -0.000459925  -0.000121057  -2.76866e-05  -4.71114e-05   5.26088e-06   3.13894e-06   1.54208e-07       0.00000       0.00000       0.00000       0.00000       0.00000       0.00000       9.79479       12.3867       13.5898       13.5962       12.5805       11.6600       9.91370       8.11011       6.62523       4.90710       3.67392       2.52671       1.76569       1.13474      0.693615      0.408286      0.235517      0.127208     0.0653201     0.0317722     0.0140119    0.00616531    0.00244429   0.000895308   0.000300505   9.10303e-05   2.37943e-05   5.05389e-06   9.43509e-07   1.18105e-07       0.00000       0.00000       0.00000       0.00000       0.00000       0.00000
  15  23 4035.9963    1.2687  7.7509 11.0385 -0.0048  0.1169   0.0184   0.3292    0.0451   0.0000   456.0991       22.6596       23.5660      0.352131       24.9572       28.1609      -2.53467      -27.0873       3.34090       11.1982      -5.14135      -7.86005       3.19071     -0.364853      -1.01028      -1.04753     -0.369052      0.286446    -0.0861023    -0.0713299    0.00809940     0.0206496   -0.00102051   -0.00216442   1.44774e-05  -7.71885e-06   4.04902e-06   5.44212e-06   4.65841e-08   1.81400e-07       0.00000       0.00000       0.00000       0.00000       0.00000       0.00000       11.8024       15.2521       16.1409       16.3962       15.4358       13.8214       12.1691       10.0557       8.12549       6.09029       4.56673       3.21360       2.13952       1.41025      0.888993      0.524994      0.302708      0.165343     0.0827398     0.0417570     0.0182372    0.00821265    0.00307614    0.00113797   0.000379632   0.000113228   2.91459e-05   6.45746e-06   1.19788e-06   1.48481e-07       0.00000       0.00000       0.00000       0.00000       0.00000       0.00000
  15  26 4461.4856    0.7018 13.1197 10.5546 -0.0159  0.2508   0.0133   0.6823    0.0357   0.0000   464.5768       64.8952       36.5826       33.1381       14.2099       16.6375       7.39822      -37.3345      -6.95625      -2.40169      -8.46294      -13.4953     -0.165425      0.699268     -0.847884      -1.45610     -0.163805     -0.186846     -0.145497      0.111388    -0.0270024     0.0261764    0.00850228   -0.00785619   -0.00102424   0.000351222   3.51246e-05   3.13933e-06  -4.58906e-06  -2.88110e-07       0.00000       0.00000       0.00000       0.00000       0.00000       0.00000       24.3241       32.1263       33.9416       34.6784       32.7261       29.7285       25.7861       21.5302       16.8868       13.1064       9.84915       6.94201       4.73633       3.14105       2.01215       1.20883      0.705624      0.378567      0.198689     0.0961837     0.0447441     0.0188744    0.00750552    0.00265402   0.000876921   0.000254214   6.63536e-05   1.44791e-05   2.60332e-06   3.32090e-07       0.00000       0.00000       0.00000       0.00000       0.00000       0.00000
  15  27 4603.6763    0.5451 13.8434 10.4312 -0.0180  0.3224   0.0117   0.8101    0.0321   0.0000   497.1686       18.9516       3.82773      -40.7999       37.0181       13.5492      -64.1239      -14.5898       10.9441      -3.38289       6.24388       4.52251      -14.1794      -3.45906     -0.920991      -1.92481     -0.925689     -0.274222      0.132618    0.00984469    -0.0994808     0.0160788     0.0311152   -0.00331242   -0.00158971   3.05416e-05   5.22486e-05  -1.01792e-05   8.27093e-06   3.00886e-07       0.00000       0.00000       0.00000       0.00000       0.00000       0.00000       31.7840       41.3419       43.7508       44.1201       42.4439       38.3841       33.3099       27.7401       21.9076       17.1341       12.6809       9.17852       6.28899       4.21536       2.68541       1.62323      0.969023      0.522849      0.288122      0.132546     0.0662416     0.0258855     0.0107585    0.00359706    0.00118761   0.000335201   8.51036e-05   1.88223e-05   3.29725e-06   4.15355e-07       0.00000       0.00000       0.00000       0.00000       0.00000       0.00000
  16  12 2514.8606    1.5745  0.8182 11.8470 -0.0162  0.0325   0.0459   0.0667    0.0787   0.0000   439.6149       4.38251       8.85947       2.77560       5.92160      -1.97539      -8.28409      -3.99564       3.02361     -0.546178     -0.417687       2.04756      0.479619      0.310209      0.269562     0.0155166    -0.0437205     0.0340124     0.0273878     0.0276635    0.00317783   -0.00220752   -0.00325909   8.17498e-05   0.000301922   3.03966e-05  -0.000125231  -4.45650e-06  -1.69224e-07   8.82600e-07   1.28625e-07   2.17323e-09       0.00000       0.00000       0.00000       0.00000       3.25862       4.49496       4.53294       4.88951       4.39845       3.79784       3.56553       2.80190       2.22132       1.71260       1.32253      0.883058      0.630478      0.387721      0.274340      0.147064     0.0952656     0.0526012     0.0271375     0.0150711    0.00636029    0.00348956    0.00136989   0.000657633   0.000211642   7.99892e-05   2.62980e-05   6.42346e-06   1.97448e-06   4.12116e-07   8.51889e-08   1.05465e-08       0.00000       0.00000       0.00000       0.00000
  16  13 2657.0305    2.2216  0.8374 12.2057 -0.0027  0.0283   0.0598   0.0663    0.0858   0.0000   437.3925       13.8649       17.1364     -0.623890      -4.46074       3.43967     -0.560962     -0.373700      -1.84988     -0.319318       1.43459      0.737854      -1.12008     -0.236320      0.389489    -0.0465913    -0.0931482     0.0319146   -0.00566773     0.0101952    0.00389772   -0.00253281   -0.00310569    0.00134968   0.000280606  -0.000143411  -1.57358e-06   4.23925e-06   1.39520e-06  -1.82409e-07   9.91086e-09  -1.08365e-08       0.00000       0.00000       0.00000       0.00000       2.61379       3.55762       3.46559       3.75650       3.48743       3.21411       2.74115       2.36900       1.89976       1.39627       1.16087      0.771886      0.575205      0.329267      0.239251      0.147780     0.0902248     0.0469702     0.0248928     0.0139787    0.00613955    0.00346550    0.00120404   0.000591202   0.000191322   7.29443e-05   2.26765e-05   6.37331e-06   1.87003e-06   3.46682e-07   7.13485e-08   9.64982e-09       0.00000       0.00000       0.00000       0.00000
  16  14 2799.5729    2.7817  0.7814 12.8386  0.0001  0.0301   0.0776   0.0621    0.0837   0.0000   435.6532       10.2569       7.24946      -2.93846     -0.664697      -2.37866       1.82940      -2.56525       1.73628      -2.97172      -1.24929      0.116311     -0.232018     -0.440898     -0.142943    -0.0586862     0.0650186    -0.0528469   -0.00176700    0.00660234    0.00529880  -0.000248054  -0.000256040   0.000583337  -0.000132709  -2.87436e-05  -2.41124e-05  -8.00354e-06  -8.83474e-07   4.95168e-07   5.18638e-08  -2.64079e-09       0.00000       0.00000       0.00000       0.00000       2.54454       3.64222       3.72586       3.89307       3.78519       3.23340       2.85574       2.50094       1.80607       1.48329       1.10943      0.781576      0.570067      0.344283      0.233563      0.147393     0.0918785     0.0441845     0.0267868     0.0127858    0.00740021    0.00294502    0.00145098   0.000511185   0.000231919   6.98368e-05   2.47944e-05   6.65513e-06   1.96117e-06   4.39747e-07   7.64516e-08   1.01860e-08       0.00000       0.00000       0.00000       0.00000
  16  15 2941.8584    3.3630  0.6839 13.1522 -0.0086  0.0280   0.1030   0.0555    0.0968   0.0000   432.8524       8.91325       9.64517       6.88957      0.629072       2.31194       1.96746      0.402079      0.374068      -1.03292       1.04277     -0.254677      0.164984     -0.596910     -0.418797      0.111212     0.0859674    -0.0434944    -0.0332957    -0.0115977   -0.00509811  -0.000677585  -2.23005e-05   1.66839e-05   3.70883e-07   5.66201e-05  -1.19457e-06   3.47860e-06   2.80704e-06  -3.86930e-07   8.56807e-08  -4.80220e-09       0.00000       0.00000       0.00000       0.00000       3.19763       4.29085       4.12687       4.54611       4.40459       3.92924       3.08138       2.26209       1.97297       1.51863       1.20704      0.726421      0.520025      0.313286      0.239047      0.150471     0.0935374     0.0519334     0.0250537     0.0137516    0.00505696    0.00297235   0.000854954   0.000529040   0.000148512   6.60269e-05   1.93003e-05   5.46389e-06   1.61488e-06   2.91737e-07   6.81045e-08   8.80193e-09       0.00000       0.00000       0.00000       0.00000
  16  16 3083.6025    3.5997  0.8955 13.6010 -0.0030  0.0353   0.1073   0.0720    0.1213   0.0000   434.4631       23.5912       9.27573      0.566217       7.54410       3.83796      -3.60430      -6.27147       1.30298       1.11953      0.939911       1.48451     -0.320485      0.287173    -0.0514209      0.103484     -0.259581    -0.0997324     0.0612690     0.0275340    -0.0137932   0.000924963    0.00136957   0.000158193   5.36580e-05  -5.56668e-05  -1.58877e-05   8.19768e-06  -2.66733e-06   2.21358e-07   9.52032e-08  -1.22743e-08       0.00000       0.00000       0.00000       0.00000       3.45818       4.77126       4.98619       4.59553       4.25260       3.95649       3.46759       3.28514       2.61437       2.06228       1.58553      0.973829      0.729048      0.419674      0.272787      0.162542      0.100148     0.0523622     0.0303199     0.0152603    0.00687984    0.00370438    0.00129723   0.000647273   0.000241665   8.34647e-05   2.68522e-05   7.98465e-06   2.44995e-06   4.64610e-07   8.57614e-08   1.11203e-08       0.00000       0.00000       0.00000       0.00000
  16  17 3225.0882    3.8137  0.9977 13.8067 -0.0260  0.0378   0.1169   0.0781    0.1286   0.0000   438.9915       14.5153       15.7113       9.18384     -0.804715       3.38226       1.82060      -1.97372       2.02209      -2.22975       1.13717      -1.30953     -0.706919     -0.774061      0.370299     0.0626856    -0.0396184   -0.00879911     0.0676043   -0.00445341   -0.00934571    0.00139960    0.00216281   2.32236e-05   1.78702e-05   2.61455e-05   4.05137e-05  -6.38407e-06   5.23550e-06   7.96052e-07  -3.39658e-08   2.29755e-09       0.00000       0.00000       0.00000       0.00000       3.29676       4.79827       4.11894       4.71749       4.70359       4.23747       3.64217       2.96365       2.33598       1.92008       1.43872      0.998497      0.727590      0.474485      0.319710      0.189697      0.118700     0.0631308     0.0358782     0.0167936    0.00831379    0.00368218    0.00165450   0.000648371   0.000259371   8.52576e-05   2.89982e-05   7.88562e-06   2.38835e-06   5.23496e-07   9.99887e-08   1.37929e-08       0.00000       0.00000       0.00000       0.00000
  16  18 3366.6636    3.1825  1.5762 13.3480 -0.0402  0.0443   0.0805   0.1087    0.1079   0.0000   441.6579       15.5179       13.9526       6.23683      -4.46425      0.522899      0.528929      -2.80245    -0.0357652      -2.94044       1.75942      -1.21522      -1.91553    -0.0694086     0.0802263      0.428668     0.0623952     0.0909719     0.0127559   -0.00456593     0.0122056     0.0141719    0.00121462  -5.37176e-05   0.000254426  -0.000173320   1.48208e-05   1.77434e-05  -4.29806e-06   2.88160e-07  -8.84952e-11  -2.00377e-08       0.00000       0.00000       0.00000       0.00000       4.48241       5.51653       5.85613       5.52717       5.73446       4.71993       4.55720       4.01852       3.02776       2.60334       1.83263       1.32556      0.906007      0.579655      0.383583      0.232156      0.136134     0.0788732     0.0409991     0.0211480     0.0106917    0.00470597    0.00225457   0.000847697   0.000323924   0.000114278   3.47186e-05   9.85685e-06   2.79485e-06   6.53854e-07   1.03834e-07   1.17071e-08       0.00000       0.00000       0.00000       0.00000
  16  19 3508.1777    2.6060  2.5027 12.4713 -0.0093  0.0518   0.0484   0.1380    0.0826   0.0000   440.0652       17.9499     -0.559128       10.3267       4.39786      -8.99020      -1.41915       6.79588      -3.32436      -2.20715       1.94532     -0.207608       1.54367      0.549818     -0.369644     -0.111029      0.227113      0.182037     -0.149404    -0.0306371     0.0178182    0.00399574   -0.00470008  -3.86785e-05  -1.33713e-05   0.000136295  -3.13190e-05  -1.68574e-06  -5.14981e-07   1.27392e-06  -3.87733e-08  -6.93762e-09       0.00000       0.00000       0.00000       0.00000       5.05664       6.25347       6.99388       6.90363       6.46076       5.99760       5.17158       4.58111       3.52566       2.81076       2.10215       1.52263       1.02131      0.699186      0.441274      0.279359      0.161076     0.0932642     0.0514686     0.0251868     0.0133085    0.00576900    0.00281463    0.00104031   0.000420318   0.000140615   4.51293e-05   1.34355e-05   3.28473e-06   7.23573e-07   1.15344e-07   1.49055e-08       0.00000       0.00000       0.00000       0.00000
  16  20 3650.0307    2.1485  3.3577 12.1042 -0.0037  0.0626   0.0360   0.1732    0.0628   0.0000   438.2557       19.8316       2.36813       5.04457      0.437015       15.6482      -7.67680      -14.6443      -1.21812      0.977938      -3.96761      -3.60099       1.47123      -1.45981     -0.317524     -0.608819     0.0778994      0.120494    -0.0214055    -0.0379477     0.0111712     0.0144752   -0.00156699    0.00106023   5.99778e-05  -0.000278583  -4.15061e-05   4.21588e-05   4.85949e-06  -4.95491e-07   8.68856e-08   3.19020e-08       0.00000       0.00000       0.00000       0.00000       5.90556       7.85800       8.34844       8.36734       7.88049       7.14442       6.48408       5.39497       4.42016       3.44554       2.50272       1.86394       1.25520      0.856509      0.535533      0.331637      0.203202      0.107596     0.0619230     0.0307822     0.0156534    0.00703265    0.00312892    0.00128011   0.000509848   0.000169245   5.81066e-05   1.60992e-05   3.99418e-06   9.23105e-07   1.62041e-07   1.96897e-08       0.00000       0.00000       0.00000       0.00000
  16  21 3791.9124    1.7731  5.1657 11.4631 -0.0042  0.0819   0.0248   0.2180    0.0545   0.0000   428.6256       16.5413       6.45572       19.0517      -5.66238       1.53842       13.7708      -11.3398      -10.6463       2.60982       4.53646      -3.42648      -2.50353     0.0844774      0.900337     -0.687017      0.215777     0.0476739     -0.192876   -0.00455162     0.0564414    -0.0161219   -0.00442274    0.00254950   0.000100277  -0.000188290  -8.25482e-05  -7.50499e-06  -9.79204e-06  -7.27638e-07   2.32238e-07   5.01711e-09       0.00000       0.00000       0.00000       0.00000       7.64096       9.98555       10.9829       10.5892       10.4212       9.44134       8.32266       6.95970       5.73811       4.38399       3.27500       2.44708       1.63706       1.11620      0.730313      0.447551      0.263943      0.153173     0.0817105     0.0420268     0.0208166    0.00952843    0.00432140    0.00172168   0.000658377   0.000238535   7.77700e-05   2.22742e-05   5.47178e-06   1.21191e-06   2.07935e-07   2.42627e-08       0.00000       0.00000       0.00000       0.00000
  16  22 3933.8116    1.4778  6.6584 11.2014 -0.0029  0.1012   0.0200   0.2652    0.0460   0.0000   438.5060       37.2939      -1.21383       4.61504       3.55236       13.8398      -3.10146      -7.02828       10.0561       7.01375       6.18262      -3.58767       2.31713      0.494669      -1.48573     -0.552693      0.236306     -0.135531    -0.0553909   -0.00980305     0.0305378    0.00915759    0.00717997   -0.00235684  -0.000840061  -4.24737e-05   1.91028e-05   3.58339e-05   3.49663e-06  -2.16630e-07   9.66163e-08   5.71211e-09       0.00000       0.00000       0.00000       0.00000       9.26649       12.1565       13.2100       13.3478       12.7382       11.4597       10.2297       8.62403       6.92602       5.42373       4.12011       2.92129       2.05436       1.38741      0.896815      0.562890      0.326203      0.192594      0.104283     0.0537883     0.0251440     0.0127437    0.00520804    0.00225797   0.000830542   0.000301289   9.32441e-05   2.73809e-05   6.90965e-06   1.49528e-06   2.64427e-07   3.17713e-08       0.00000       0.00000       0.00000       0.00000
  16  24 4218.0397    0.9591  9.4994 10.8877 -0.0150  0.1526   0.0152   0.4293    0.0384   0.0000   440.6877       45.7186       42.0455       4.60941      -51.1163      -10.4758       11.1058      -19.0005       2.27452       18.9520      0.187970      -5.43615       7.63989       3.07430     -0.172094     -0.786787     -0.639766      0.173416     0.0615311      0.250771     0.0348926    -0.0834964   -0.00217403     0.0120756  -0.000396435  -0.000427350   8.98776e-05  -1.55467e-05  -9.30169e-06  -9.78638e-07  -1.20432e-07   1.10282e-08       0.00000       0.00000       0.00000       0.00000       14.4076       18.2376       20.2598       20.0097       19.0043       17.9187       15.1820       13.2455       10.6160       8.35283       6.33637       4.51587       3.15730       2.17954       1.36936      0.870292      0.520821      0.297082      0.166245     0.0837928     0.0429040     0.0190608    0.00878595    0.00346825    0.00137229   0.000458925   0.000147969   4.29896e-05   1.05354e-05   2.21525e-06   3.69602e-07   4.63358e-08       0.00000       0.00000       0.00000       0.00000
  17   9 2113.0142    0.7431  0.4793 10.5364 -0.0055  0.0236   0.0284   0.0491    0.0564   0.0000   438.0050      -2.41812       19.9475     -0.813293      0.529258       4.74371      -3.54126     -0.664775      -2.24131       1.61835      0.653129      0.245416     -0.374285     -0.257853     -0.218021     -0.133549     0.0452176     0.0433869     0.0154586     0.0251519    0.00214105   0.000137067  -0.000410388   0.000620375   0.000414662  -0.000230176   2.96768e-06   2.77912e-05  -6.15780e-06   3.18825e-07  -4.20444e-08   5.32620e-08   3.56897e-09  -7.31347e-10       0.00000       0.00000       2.40495       3.12283       3.04766       3.10097       2.65751       2.61385       2.51897       2.19315       1.86139       1.43672       1.05503      0.795619      0.568678      0.342675      0.232175      0.140084     0.0856319     0.0460173     0.0245686     0.0132047    0.00684671    0.00345530    0.00169515   0.000707013   0.000304658   0.000116455   4.31581e-05   1.52595e-05   4.62697e-06   1.08505e-06   3.27853e-07   6.94321e-08   1.26188e-08   1.77559e-09       0.00000       0.00000
  17  10 2260.3285    0.9796  0.6836 11.0741 -0.0091  0.0284   0.0294   0.0622    0.0733   0.0000   438.9309       1.11929       14.8251      -9.50986      -3.03887       1.68487      -1.39022      -2.80216       1.21985       2.86974      -1.05373      -1.13584     -0.349098      0.479322     -0.219449     -0.324877    -0.0277540   -0.00500870    0.00726426    -0.0113966   -0.00286762    0.00728850   0.000904512  -0.000639024   0.000697481   0.000187683  -8.61690e-05  -2.93898e-06   1.34216e-05  -3.46253e-06  -9.11884e-07   1.48595e-07   5.78336e-09   2.19917e-09       0.00000       0.00000       2.84391       3.46640       3.85596       4.07949       3.94564       3.18932       2.94261       2.57205       1.99078       1.41984       1.09146      0.926527      0.586511      0.391907      0.261816      0.171507      0.108442     0.0571074     0.0334624     0.0158946    0.00960684    0.00493088    0.00230469    0.00109635   0.000400696   0.000147875   5.53702e-05   1.68531e-05   6.21922e-06   1.59396e-06   3.83673e-07   9.30340e-08   1.52397e-08   1.72003e-09       0.00000       0.00000
  17  11 2405.0369    1.3962  0.7583 11.5086  0.0019  0.0289   0.0381   0.0585    0.0770   0.0000   438.4274       8.74570       7.12591       1.83838       6.33675       1.37455       1.81006       1.02991      0.806824      0.218849      0.373702      0.205419      0.888443     -0.569057      0.195231      0.314533     0.0828171    -0.0863469     0.0487691     0.0498266   -0.00395545    -0.0108975    0.00254245    0.00147858  -0.000409864  -0.000194479   5.66653e-05  -2.25035e-05   6.53239e-06   3.16872e-06  -8.67189e-07  -1.18233e-07   4.46457e-08  -6.35833e-10       0.00000       0.00000       2.38237       3.28444       3.60775       3.60618       3.44110       3.13342       2.82860       2.16155       1.91089       1.44665       1.10563      0.797458      0.590119      0.372323      0.247554      0.171164      0.101554     0.0595290     0.0350432     0.0185400    0.00929918    0.00509971    0.00215913    0.00108796   0.000382826   0.000175097   6.51628e-05   2.22255e-05   6.64497e-06   1.86165e-06   4.53037e-07   9.69171e-08   1.87801e-08   2.16847e-09       0.00000       0.00000
  17  12 2548.1944    1.8011  0.8272 11.8240 -0.0082  0.0329   0.0497   0.0637    0.0883   0.0000   443.9590       4.82103       9.63435     -0.242964      -2.99793       2.77246      -5.94589       2.50974     -0.556248     -0.613048       2.35649     -0.918899    -0.0602066     -0.456664     0.0408697     0.0169919    -0.0998106    -0.0900652    -0.0628166    0.00859766    -0.0145007    0.00213621    0.00486008    0.00121765   0.000470253   0.000196615  -2.64329e-05   4.20552e-05   1.04294e-05   1.92168e-06   5.33970e-07  -4.72262e-08  -1.73629e-08   4.30937e-09       0.00000       0.00000       2.79610       3.66703       4.19259       3.76934       4.11111       3.42790       3.45667       2.37382       2.25532       1.66705       1.19059       1.07663      0.543216      0.495279      0.288633      0.192983      0.125406     0.0666385     0.0427250     0.0180473     0.0116353    0.00531281    0.00210294    0.00125860   0.000434262   0.000180289   7.18143e-05   2.16106e-05   8.96552e-06   2.23051e-06   4.25967e-07   1.34873e-07   2.31587e-08   2.02504e-09       0.00000       0.00000
  17  13 2691.1270    2.3791  0.7592 12.4962 -0.0013  0.0248   0.0678   0.0596    0.0765   0.0000   441.1107       7.96908       8.05399      -2.71460       7.56695       1.31449      -9.27201     -0.693180      -2.31572      -4.41116       2.35479     -0.680841      0.301120     -0.742373      0.274179    -0.0895208      0.182512     0.0274395    0.00314530   -0.00232389    0.00836897  -0.000928634  -0.000609997    0.00137950  -0.000272380  -0.000142905  -1.78363e-05   3.21799e-06   7.73948e-06   9.48925e-07  -2.63542e-07   4.88517e-08  -4.37428e-09  -3.12489e-09       0.00000       0.00000       2.21707       2.95726       3.03408       2.99408       3.05282       2.73578       2.45493       2.05186       1.70408       1.39476       1.03681      0.720031      0.549451      0.363355      0.235859      0.157366     0.0867534     0.0550584     0.0317059     0.0163965    0.00889342    0.00409816    0.00196719   0.000861790   0.000360152   0.000131538   5.59044e-05   1.81269e-05   5.27526e-06   1.65068e-06   4.17526e-07   8.66854e-08   1.57221e-08   1.90548e-09       0.00000       0.00000
  17  14 2834.4252    2.9065  0.7684 12.9336 -0.0116  0.0273   0.0786   0.0571    0.0827   0.0000   439.5327       7.61146       15.1518       4.42678      -9.62635       1.20922       6.93561     -0.617892      -1.33510      0.271440      -1.13024     -0.767555      0.102017    -0.0131279      0.442340    -0.0188884    0.00937487     0.0266401    0.00575228     0.0204852   0.000657016    0.00351938   -0.00154126   6.13398e-05  -7.05826e-05   1.87066e-05  -1.86578e-06  -2.08809e-05  -1.24973e-05   1.10115e-06   1.52013e-07  -1.09258e-07   1.28206e-08   2.15678e-09       0.00000       0.00000       2.46838       3.00005       3.58554       3.17031       3.17418       3.00333       2.52241       2.32658       1.89442       1.47921       1.18452      0.816022      0.577465      0.408646      0.245658      0.163812      0.103191     0.0552862     0.0332144     0.0191723    0.00849437    0.00473473    0.00229025   0.000903050   0.000386063   0.000174331   5.87634e-05   1.98646e-05   6.65310e-06   1.95946e-06   4.62615e-07   8.99897e-08   1.42016e-08   1.69831e-09       0.00000       0.00000
  17  16 3119.5334    3.5981  0.8530 13.6554  0.0020  0.0304   0.1002   0.0673    0.0878   0.0000   436.0594       17.2194       16.4267       7.40167      -4.54228      -5.07225       1.39459      -4.51100      -3.98964      -1.29839      0.778895     -0.255955     -0.343887     -0.341004     0.0638300      0.144945      0.199218     -0.144492    -0.0396161   -0.00534609   -0.00314873    -0.0113870    0.00114384  -0.000255245  -0.000492907  -0.000235051   0.000135912   3.52104e-05   5.23853e-06  -9.89255e-07  -3.27533e-07  -2.81306e-08  -3.19684e-08   1.25422e-09       0.00000       0.00000       2.64115       3.57136       3.36936       4.10921       3.38665       3.42172       2.82975       2.78759       1.99305       1.83734       1.17177       1.07748      0.593036      0.523747      0.264852      0.226850      0.101699     0.0834116     0.0333897     0.0254004    0.00960445    0.00657601    0.00232498    0.00136838   0.000437553   0.000225419   5.79083e-05   2.91720e-05   5.53207e-06   2.51023e-06   3.84542e-07   1.38133e-07   1.67135e-08   2.93462e-09       0.00000       0.00000
  17  17 3261.5550    3.2918  1.1331 13.7289 -0.0251  0.0581   0.0949   0.0909    0.1190   0.0000   434.0206       17.3242      0.356295       7.30428       1.45891       8.89373      -8.54445     -0.907951      0.722021      -3.71036       1.14647       1.29212     -0.747272     -0.624959     -0.471903     -0.341480     0.0715658     0.0401700    -0.0514628    -0.0537298    0.00533120   -0.00719376    0.00148960   -0.00108133   -0.00102478  -0.000192946   0.000102889   1.83447e-05  -2.25947e-06   2.86032e-06   4.50666e-07   1.88426e-07   4.80922e-08   2.21998e-09       0.00000       0.00000       3.82298       7.21163       6.21023       6.79842       7.26938       5.07098       6.64236       3.16787       4.65534       2.29392       2.62611       1.65231       1.13965      0.970131      0.427613      0.463303      0.145586      0.179528     0.0598734     0.0512043     0.0250479    0.00953019    0.00734877    0.00134580    0.00137443   0.000324758   0.000151206   5.96827e-05   9.52167e-06   5.91532e-06   8.08038e-07   2.32785e-07   6.04811e-08   5.05729e-09       0.00000       0.00000
  17  18 3403.6086    3.0604  1.8831 13.0135 -0.0039  0.0461   0.0712   0.1210    0.1102   0.0000   444.0765       20.3814       3.35636       1.04310       4.67908      -3.67357      0.671164     -0.180748     0.0444151      -6.05543       2.62851     -0.124211     -0.800125     -0.695907     -0.279934     -0.697990      0.145746     -0.207229     0.0318457     0.0179059     0.0107418    0.00404724   -0.00189092    0.00176650   0.000388076  -0.000650182   0.000135121   8.14176e-07  -1.24406e-05  -5.43710e-07  -4.64927e-07   2.60680e-08   1.89449e-08   1.93273e-09       0.00000       0.00000       4.33949       5.31146       5.68337       6.10857       5.64169       4.96458       4.76842       3.89046       3.25460       2.40959       1.93170       1.44362       1.03109      0.686255      0.465652      0.302622      0.179853      0.107352     0.0596734     0.0321811     0.0170667    0.00831186    0.00425193    0.00177119   0.000777985   0.000282599   0.000106760   3.54777e-05   1.08149e-05   2.95760e-06   7.10772e-07   1.50027e-07   2.86678e-08   3.22542e-09       0.00000       0.00000
  17  19 3545.6763    2.5112  2.5054 12.4441 -0.0156  0.0506   0.0478   0.1382    0.0883   0.0000   441.3978       15.4618       7.31864      -1.56742       7.00232       1.48568       1.51857      -7.21618       1.89508      -1.82164       1.14523      -1.60629      -1.18904     -0.420778      0.222029      0.537069     -0.103646     -0.133503     0.0764622     0.0116632    0.00454223     0.0162905   -0.00466848  -0.000629766   0.000671844  -0.000322362  -0.000211667  -6.31881e-05   1.03956e-05   3.61586e-06  -1.94825e-07   2.51967e-07  -3.22407e-08   2.03305e-09       0.00000       0.00000       4.69717       6.06709       6.50499       6.26934       6.24244       5.61247       5.18455       4.36108       3.56322       2.84536       2.15305       1.58062       1.13862      0.778211      0.505350      0.329830      0.192282      0.117648     0.0654707     0.0353909     0.0183459    0.00912035    0.00421226    0.00193693   0.000797079   0.000318336   0.000118734   4.03707e-05   1.18563e-05   3.47784e-06   8.49220e-07   1.85244e-07   3.13146e-08   3.49207e-09       0.00000       0.00000
  17  21 3830.2849    1.7160  5.7381 11.3439 -0.0041  0.0827   0.0218   0.2312    0.0491   0.0000   431.5870       20.2407       4.59898      -2.81472      -8.03436      -19.3844       1.21026      -3.28870      -2.04676      -8.78812      -2.63881     -0.473205       1.43718      0.105356      0.224873      0.529256     -0.367290      0.149272      0.180319    -0.0388451    -0.0266090    0.00468531     0.0134510   -0.00283125  -0.000243648  -0.000232952  -2.53359e-05   3.98812e-05   2.86214e-05  -7.28466e-06   1.35342e-06   1.13898e-07  -7.74101e-08  -1.11891e-09       0.00000       0.00000       7.12598       9.45521       9.92174       10.3491       9.96947       9.31892       8.03682       7.09117       5.66754       4.62303       3.43322       2.60664       1.87498       1.26402      0.857371      0.548788      0.343837      0.202180      0.114286     0.0627908     0.0323125     0.0159975    0.00758631    0.00328045    0.00140318   0.000549839   0.000204294   7.04835e-05   2.17351e-05   5.99084e-06   1.52803e-06   3.23899e-07   5.32997e-08   6.76365e-09       0.00000       0.00000
  17  22 3972.5843    1.4257  7.0340 11.0615 -0.0003  0.1020   0.0182   0.2702    0.0451   0.0000   432.0544       3.78104       8.04974       18.3595      -8.35941       9.10237      -8.81049       13.6361       17.2974      -1.74711      -6.33911     0.0603382       5.24531     -0.146397      -1.85802      -1.07226      0.879166    -0.0508768     -0.368519     0.0533235     0.0624883    -0.0398330   -0.00979326  -0.000244589   0.000830047  -0.000252818   0.000539887  -6.86929e-05  -1.06473e-05  -2.26122e-06   2.05629e-08   1.76059e-07   2.43178e-08   1.39760e-09       0.00000       0.00000       8.59914       11.7539       12.5769       12.6608       12.4896       11.0074       9.98886       8.88705       7.01757       5.79433       4.24238       3.29303       2.27974       1.60049       1.04910      0.675203      0.420979      0.243624      0.143688     0.0738559     0.0418845     0.0201000    0.00957691    0.00431797    0.00182306   0.000688657   0.000269859   8.57163e-05   2.80076e-05   7.68907e-06   1.91536e-06   4.27062e-07   6.75038e-08   8.14077e-09       0.00000       0.00000
  17  23 4115.2591    1.1424  8.9001 10.9382 -0.0028  0.1274   0.0157   0.3599    0.0387   0.0000   438.4877       26.8554     -0.213678       5.23875       16.9008      -19.7082      -6.10007      -1.34170       11.7961       4.25482      -10.7602      -5.18457     -0.545235      0.283566       1.71587      -1.06194     -0.129288      0.125621   -0.00616865     0.0653384     0.0398395    -0.0447857   -0.00807062    0.00127556   -0.00111944   -0.00100546   0.000205942   0.000115693  -3.75845e-06  -1.27194e-05  -2.96479e-06   2.50455e-07  -6.27975e-08  -2.27528e-08       0.00000       0.00000       11.1471       14.5279       15.9979       16.0340       15.6029       14.2433       12.6425       10.8546       8.85798       7.28058       5.42580       4.04617       2.86600       2.01188       1.32882      0.856559      0.540515      0.322609      0.186254      0.101253     0.0543670     0.0264592     0.0125911    0.00556162    0.00240797   0.000937668   0.000348944   0.000115105   3.55436e-05   9.67965e-06   2.35592e-06   5.02475e-07   8.11887e-08   9.66002e-09       0.00000       0.00000
  17  27 4685.7039    0.4791 14.3337 10.3235 -0.0163  0.3609   0.0092   0.8088    0.0283   0.0000   485.7471       55.1314       23.9090      -47.6598       3.90808       22.2223       63.5445      -21.4392      -87.6406       27.5167       11.6879      -15.3725       7.09220       8.29237      -5.85456     -0.750324       3.96008    -0.0301474      0.345773      0.741033     -0.375140    -0.0636165     0.0388267    -0.0317176   0.000951217    0.00348214   0.000484747  -0.000351038  -0.000137800  -1.02897e-05  -4.04220e-06   2.72935e-06  -1.49233e-07  -3.16644e-08       0.00000       0.00000       30.0314       40.0328       43.2349       44.7159       43.0848       39.8444       35.0964       30.9353       24.6421       20.2948       15.5941       11.4556       8.45190       5.87280       3.95172       2.58918       1.63637      0.987972      0.579850      0.319167      0.173849     0.0855682     0.0419459     0.0182279    0.00791670    0.00299477    0.00110619   0.000353209   0.000106664   2.89166e-05   7.11647e-06   1.45431e-06   2.39129e-07   2.93841e-08       0.00000       0.00000
  18  10 2291.6841    1.0913  0.7242 11.1233 -0.0094  0.0292   0.0324   0.0626    0.0749   0.0000   436.5466       3.20885       12.3108       4.36788      -4.09926     -0.328787       2.83837      0.541168      -2.50495     -0.786752       1.04197     -0.722567     -0.914537     -0.128688      0.327384     -0.218929     -0.157946      0.178553     0.0194889    -0.0468945    0.00644919    0.00669823   5.17662e-05    0.00119557   0.000486606   0.000513911  -3.39860e-05  -0.000104047   1.37741e-05  -7.25140e-06  -1.36799e-06  -1.15341e-08   1.38348e-07   1.30202e-08  -1.30476e-09  -9.82850e-12       2.22183       3.31952       3.18534       3.48630       3.22768       3.04617       2.63435       2.40472       1.86213       1.66038       1.14530      0.885954      0.691020      0.440373      0.311115      0.204579      0.129109     0.0822493     0.0448602     0.0279500     0.0144996    0.00818744    0.00374392    0.00213351   0.000722362   0.000408942   0.000133176   6.08461e-05   1.97186e-05   6.82688e-06   1.73672e-06   5.03241e-07   1.36789e-07   2.89143e-08   4.57963e-09   6.51309e-10
  18  11 2436.8852    1.4648  0.9605 11.4456 -0.0010  0.0427   0.0378   0.0721    0.0956   0.0000   440.6737     -0.454400       13.1830      0.507303      -6.55157       1.88429       1.82890      0.874730     -0.658280       1.72734       1.24137       1.47547      0.490250     -0.763133      0.148902      0.136667     0.0413446    -0.0402905      0.112508    -0.0401932    -0.0130351    0.00770975    0.00218481   -0.00268373  -0.000601583   0.000474771  -0.000232354  -6.84596e-05   3.55227e-05   4.45434e-06  -4.40387e-07   3.81047e-07   5.11287e-08   2.09317e-08   4.16212e-09   3.41025e-10       2.77743       4.59674       4.35276       4.82953       4.78480       3.66531       4.15970       2.67632       3.05362       1.71433       1.87612       1.10699      0.909641      0.596794      0.400999      0.311191      0.134046      0.125867     0.0515009     0.0448962     0.0187371     0.0105453    0.00585985    0.00232489    0.00144205   0.000431266   0.000239430   7.50629e-05   2.63261e-05   1.06235e-05   2.02420e-06   9.00046e-07   1.68733e-07   3.61704e-08   9.53504e-09   8.72674e-10
  18  12 2580.8634    1.8581  0.7791 12.1614 -0.0063  0.0272   0.0503   0.0607    0.0727   0.0000   436.3206       6.94546       10.1030      -3.23006       2.88052      -6.70805      -2.66844      -5.05967       2.64983      0.786180      -2.43952     -0.105165     0.0564200     -0.713742      0.131489      0.102275     -0.152472    -0.0215467     0.0140245     0.0165476    -0.0203959   -0.00747709    0.00258651   -0.00129075  -0.000572871  -0.000261723   0.000151604  -1.07211e-05  -1.31053e-05   1.24370e-06  -9.61952e-07  -8.51061e-08   2.40144e-07   4.18610e-08  -2.31458e-09   8.50832e-10       2.36800       2.81016       3.25062       3.52785       3.03437       2.86226       2.73617       2.34103       1.68784       1.50851       1.18103      0.820630      0.598524      0.465666      0.287273      0.182429      0.123691     0.0788938     0.0424985     0.0229130     0.0133663    0.00771667    0.00361466    0.00154392   0.000805150   0.000348048   0.000152569   5.55510e-05   1.81824e-05   5.59298e-06   1.61306e-06   4.58349e-07   1.07974e-07   2.33337e-08   3.59950e-09   4.78350e-10
  18  13 2724.8142    2.4271  0.7857 12.5616 -0.0094  0.0317   0.0671   0.0615    0.0774   0.0000   436.8181       6.44736       12.5537       2.81451      -1.59403     -0.881861      0.593558    -0.0363845       1.07252      -3.86626      -1.63300     -0.793160       1.14802    -0.0331705     0.0181526     -0.228929     -0.108297     0.0726773     0.0799465    -0.0447439    -0.0221332    0.00588329    0.00336918    0.00374051   0.000293022   3.30749e-05  -0.000157473  -5.73730e-05  -1.09213e-05   5.83773e-06  -1.14207e-06  -1.00734e-06  -5.42411e-08   1.52633e-08  -1.09560e-09   5.80454e-10       2.22622       3.51807       3.62266       3.33223       3.93288       2.73992       3.30324       2.09551       2.03438       1.65556       1.08863      0.997103      0.609091      0.444295      0.311234      0.182522      0.129297     0.0733343     0.0425146     0.0250377     0.0121812    0.00666361    0.00322000    0.00148842   0.000731321   0.000283731   0.000128388   4.92297e-05   1.67891e-05   6.32586e-06   1.96841e-06   4.55864e-07   1.24287e-07   3.57897e-08   6.33267e-09   5.34745e-10
  18  14 2868.7556    3.0538  0.7674 12.8712 -0.0098  0.0240   0.0864   0.0597    0.0796   0.0000   438.1937       11.7116       11.0644       3.09305       3.00814       3.83395       1.08729      -1.99001      -1.00745       2.50085       1.21472     -0.173190     -0.725654      0.206941     -0.484311    -0.0853347      0.115843    -0.0841045     0.0264418     0.0129349   -0.00174282    0.00234808   0.000498558    0.00127478  -0.000363562  -5.19412e-05  -0.000207171   1.46191e-06  -2.02126e-05  -1.29530e-05  -1.42522e-06  -9.69476e-08  -4.17529e-08  -2.93220e-08  -2.36389e-09   5.01882e-10       2.08507       2.67105       2.83250       2.90832       2.78106       2.62015       2.46085       1.88396       1.64992       1.36048       1.01041      0.748325      0.582313      0.374533      0.268566      0.169580      0.112534     0.0633847     0.0378580     0.0227575     0.0110193    0.00578252    0.00290627    0.00141279   0.000615871   0.000250310   0.000108555   4.53518e-05   1.52218e-05   5.33024e-06   1.52357e-06   3.64740e-07   9.84967e-08   2.01109e-08   3.75423e-09   4.19148e-10
  18  15 3012.2975    3.4726  0.8160 13.4946 -0.0252  0.0259   0.1002   0.0689    0.0729   0.0000   442.7997       16.7299       6.49874      -2.87616      -6.20356      -1.36472     -0.752755      0.969198       3.41009      -2.88683      0.230553      0.812072      0.163374      -1.41039     -0.199002      0.108263      0.148731     0.0186604    -0.0242973    0.00549324     0.0113464    0.00992167   -0.00632972  -0.000110929   0.000214596   0.000228805  -0.000259029   2.19003e-05   3.31076e-05  -8.88216e-06  -3.75895e-06   1.85810e-07  -1.20018e-07   9.55684e-09   2.96486e-09   8.57298e-10       2.31605       3.02416       3.22919       3.07927       3.09246       2.71221       2.62681       2.17703       1.83335       1.46517       1.11856      0.822827      0.623814      0.426418      0.274794      0.186732      0.111891     0.0672066     0.0389453     0.0208950     0.0117638    0.00597133    0.00301678    0.00146586   0.000615531   0.000279114   0.000110302   4.24520e-05   1.64025e-05   4.96694e-06   1.45056e-06   4.17166e-07   1.03682e-07   2.22370e-08   3.92767e-09   4.10531e-10
  18  16 3155.0402    3.6149  0.8685 13.6679 -0.0028  0.0284   0.0948   0.0665    0.0777   0.0000   436.2726       12.5630       8.28629       16.3996     -0.920792      -2.95227      -2.24967      -1.86507       2.96930    -0.0651829     -0.183013      -1.95376     -0.620688     -0.354347      0.279427     -0.220827     0.0289171    -0.0894501    -0.0560867    0.00441723     0.0158072  -0.000647306    0.00110056   -0.00111333  -0.000891952  -0.000592570   0.000263644   6.87862e-05  -6.82352e-06   3.08590e-06   7.77873e-07   4.60660e-07  -2.67952e-08   1.15136e-08  -1.32818e-09   6.61958e-10       2.39076       3.12616       3.14389       3.48249       3.24728       3.07359       2.71775       2.28672       1.90415       1.60128       1.24384      0.852255      0.669823      0.458548      0.332279      0.203695      0.129561     0.0851870     0.0459014     0.0312032     0.0141825    0.00917147    0.00348843    0.00211872   0.000729752   0.000426533   0.000133405   6.61987e-05   1.72887e-05   7.30579e-06   1.75111e-06   5.05700e-07   1.28145e-07   2.39840e-08   4.44362e-09   5.60847e-10
  18  17 3297.4610    3.2220  1.3825 13.3333 -0.0019  0.0378   0.0719   0.0962    0.0932   0.0000   440.2905       19.1789       7.64847       14.0750       5.35880       5.18881      -3.22992      -1.02721       2.80240      -5.81276      0.864673     0.0414965      -2.19333      0.515483      0.924537     -0.140653     -0.156032     -0.112630    -0.0300836     0.0731583    0.00164262    -0.0132137   -0.00123866    0.00301795   -0.00144183   5.74514e-05   0.000101521  -8.45108e-05  -1.12024e-05   8.60494e-06  -1.67891e-06  -1.56170e-07  -3.23018e-08  -4.85807e-08  -1.88517e-08  -4.03208e-10       3.07076       4.12108       4.18796       4.64832       4.24875       4.08010       3.63031       3.06743       2.37074       2.04825       1.60133       1.14693      0.878699      0.565928      0.407766      0.263497      0.177793      0.107664     0.0628878     0.0355635     0.0189189    0.00993482    0.00482341    0.00247946    0.00102346   0.000484007   0.000185305   7.43507e-05   2.48578e-05   8.13410e-06   2.36217e-06   6.29102e-07   1.70724e-07   3.35239e-08   5.97430e-09   7.71153e-10
  18  18 3440.2383    2.9890  1.9998 12.5898 -0.0083  0.0437   0.0577   0.1098    0.1085   0.0000   437.3358       21.2115       19.2929       12.3438       9.61049      -3.91148       5.26052       3.43177      -3.42990      -5.57357     -0.437132       1.10718     -0.945015     -0.827480     -0.163319     -0.109892      0.112791    -0.0754507    -0.0612734    -0.0466137     0.0136678     0.0146863    0.00687731   -0.00466915   -0.00179169   0.000585506   2.25149e-05  -2.64663e-05  -5.22806e-05  -2.16976e-06   1.08731e-06  -1.13043e-06  -2.31354e-07  -1.57274e-08   1.14347e-08   3.71750e-11       3.76389       4.73807       5.32969       5.16170       5.43013       4.58631       4.28507       3.85102       2.86210       2.47291       1.87841       1.39360       1.06529      0.680097      0.530843      0.331164      0.191584      0.129689     0.0731485     0.0426197     0.0245703     0.0110638    0.00611267    0.00291572    0.00127984   0.000588664   0.000235629   7.82295e-05   3.16073e-05   1.01683e-05   2.70190e-06   7.89076e-07   2.17291e-07   4.18008e-08   6.37078e-09   6.88251e-10
  18  19 3582.9114    2.3214  3.0694 12.1209 -0.0103  0.0549   0.0384   0.1502    0.0785   0.0000   440.5423       24.8220       16.7022      -6.88894       11.0263       20.9471     0.0932463      -13.5200    -0.0827999      -4.05482      -1.35362      -2.29417       1.29332      0.456525     -0.375822      0.123409      0.215144    -0.0549079     0.0722044     0.0864648    -0.0206697    -0.0510314    -0.0127363     0.0115939   0.000724705   4.18612e-05  -0.000206266   8.36414e-05   1.05323e-05  -4.45004e-06   5.27442e-06   7.93361e-07  -5.48770e-08   1.30391e-07  -1.59632e-08  -5.57318e-10       4.58649       5.96512       6.58771       6.64741       6.58957       5.86389       5.47380       4.55762       3.87933       3.15701       2.39280       1.82989       1.33488      0.920234      0.635697      0.410366      0.269148      0.161340     0.0960516     0.0550837     0.0299279     0.0156507    0.00779790    0.00390440    0.00161253   0.000754853   0.000291699   0.000116543   4.06640e-05   1.35049e-05   4.08634e-06   1.05914e-06   2.60852e-07   5.46381e-08   9.08064e-09   9.60979e-10
  18  20 3725.5959    2.0231  4.2588 11.6592 -0.0121  0.0673   0.0287   0.1732    0.0639   0.0000   448.5660       13.4005      0.406821       18.5010      -2.15504      -2.07020      -13.1869      -2.21280       8.85478      -7.68495      -2.77690      -1.05024     -0.217021      -1.92008     -0.839159     -0.791593      0.324869      0.126276     0.0181444   -0.00272334     0.0564623     0.0142954    -0.0143969    0.00401592    0.00125204   6.27083e-05  -0.000233174   1.44121e-07   4.33834e-05  -8.50657e-06   3.28725e-06   1.23105e-07  -2.46968e-09   1.83164e-07  -4.79182e-09  -1.58217e-09       5.75729       7.32984       8.15506       7.87218       7.98761       7.50486       6.49592       5.73453       4.67687       3.86718       2.87437       2.18947       1.61529       1.15914      0.793805      0.515279      0.323818      0.195151      0.117851     0.0672715     0.0372870     0.0190834    0.00933929    0.00475614    0.00189690   0.000923509   0.000345095   0.000138492   4.93316e-05   1.60909e-05   4.88465e-06   1.31535e-06   3.17779e-07   6.56853e-08   1.00241e-08   1.16022e-09
  18  21 3868.3374    1.5942  5.9010 11.3083 -0.0072  0.0850   0.0208   0.2360    0.0480   0.0000   432.8032       24.9109       2.33028       7.99768      -5.93867      0.657123       1.71557       11.2822       3.56197      -9.93765      -2.57627       2.22577      0.553812      0.960953     -0.720467     -0.251740     -0.223021     -0.338635     0.0744338      0.176865    0.00893995    -0.0317156    0.00647249    0.00601483   -0.00883880  -0.000203522   0.000737327  -7.31875e-05  -0.000112181  -2.32292e-05   9.55493e-07  -2.46185e-06   4.63084e-07   5.91311e-08   5.73618e-09  -7.15978e-10       7.10733       9.41098       10.1114       10.4993       10.1122       9.40469       8.31037       7.23783       5.99165       4.72622       3.74863       2.77372       2.08522       1.44546       1.00075      0.652736      0.418841      0.257185      0.151126     0.0851893     0.0478612     0.0243956     0.0125267    0.00603044    0.00264468    0.00117605   0.000472362   0.000175882   6.41105e-05   2.06087e-05   6.28284e-06   1.70136e-06   4.14229e-07   8.15834e-08   1.39478e-08   1.62322e-09
  18  22 4011.1781    1.3337  7.8486 10.9076 -0.0058  0.1054   0.0159   0.2859    0.0417   0.0000   441.9876       7.76605      -1.16566       6.04999       2.07940       8.30248       4.70824       4.35153       6.89576       2.66476       3.37726      -4.21827       5.74349       1.49665      -3.57121     -0.196195      0.798302     -0.383087     -0.157740     0.0863045    0.00572197    -0.0222049    -0.0100936   -0.00139284    0.00307113   0.000423593  -0.000326578  -0.000186116  -8.20129e-05   5.76705e-06   7.47285e-06   1.30501e-06  -3.54005e-07  -2.08685e-07  -1.79684e-08   3.64841e-09       8.77676       11.4383       12.0636       12.5834       12.5285       11.6476       9.98167       9.04701       7.20234       6.13467       4.64840       3.50613       2.58563       1.83207       1.26432      0.831373      0.527268      0.339008      0.193113      0.114129     0.0627521     0.0323960     0.0161636    0.00798653    0.00329435    0.00156619   0.000605455   0.000233240   8.09187e-05   2.71594e-05   7.77565e-06   2.16344e-06   5.21834e-07   1.06922e-07   1.64617e-08   2.03799e-09
  18  23 4154.3586    1.0447  8.3756 10.8938 -0.0104  0.1239   0.0147   0.3465    0.0373   0.0000   444.0579       27.4659       39.4248      0.529300      -14.8509       2.86361      -2.23738       1.36508      -7.77416      -4.10467      -1.48392      -2.74400      -4.56132       2.25216      -1.03403      0.545677     -0.358783      0.378343      0.238534      0.347814    -0.0894386    -0.0693681    0.00793062     0.0229150     0.0103400   -0.00100350   -0.00125809   0.000320456   6.42222e-05  -6.50684e-05  -6.38447e-06   5.57682e-06  -8.13899e-07  -1.14062e-07  -2.98440e-08   4.48891e-09       10.4704       13.9328       14.9878       15.4424       14.7152       13.7470       12.3845       10.6883       8.90656       7.01132       5.53038       4.19014       3.08313       2.17483       1.48418      0.989721      0.625974      0.387414      0.225536      0.131852     0.0700751     0.0377487     0.0192772    0.00885541    0.00438012    0.00172555   0.000743488   0.000275269   9.68257e-05   3.21881e-05   9.41972e-06   2.56708e-06   5.98013e-07   1.22195e-07   2.05264e-08   2.36052e-09
  18  24 4297.0649    0.8563 11.5977 10.7276 -0.0045  0.1750   0.0130   0.5143    0.0341   0.0000   448.1824       49.3331      -18.8048       5.79998       39.6696       6.68496      -9.66970      -1.21508      0.220283       10.7683       10.4490     -0.941763      -7.80286       1.31524       4.59831      -2.15398    -0.0581566      0.652297     -0.439124     -0.161458      0.170023   -0.00774808   -0.00864781    0.00835591     0.0123573    0.00283005  -0.000464315  -0.000295285  -2.56908e-05   8.27677e-05   1.27799e-05  -8.45641e-07  -1.42322e-08  -2.72189e-07  -1.52993e-08  -1.14787e-09       14.7561       18.8986       20.3240       20.9837       20.7758       19.1729       17.2447       14.7613       12.5483       9.92812       7.78577       5.94360       4.37290       3.15480       2.09720       1.43419      0.924296      0.579905      0.336048      0.199495      0.107738     0.0575174     0.0299192     0.0134644    0.00663935    0.00255418    0.00114048   0.000413944   0.000144526   4.71684e-05   1.36470e-05   3.70268e-06   8.36300e-07   1.73316e-07   2.86907e-08   3.19502e-09
  18  26 4582.8162    0.5419 13.6585 10.4934 -0.0160  0.2934   0.0102   0.7448    0.0277   0.0000   429.1556       124.855       12.5059      0.325843       2.66673      -54.4488      -20.0106      -1.49305       30.5910      -2.07851       14.7402      -24.2871      -4.90892      -6.08778      -6.74192       2.16368       2.31697      -1.12304      0.117072      0.370376    -0.0801809    -0.0339810     0.0263272     0.0178127    -0.0384588    0.00248935    0.00285065  -2.75510e-05   0.000455861  -2.73330e-06  -1.13092e-05   7.37319e-06  -1.15428e-06   3.78899e-07  -2.79602e-10  -1.28978e-08       24.1325       31.5851       34.5776       35.3044       33.9510       31.8016       29.1965       24.8731       20.6357       16.8290       13.2227       9.96720       7.37010       5.35737       3.62817       2.44848       1.57907      0.985067      0.595939      0.342771      0.195218      0.102222     0.0531146     0.0253796     0.0116529    0.00500810    0.00205752   0.000756988   0.000265958   8.25630e-05   2.43050e-05   6.36164e-06   1.46769e-06   2.98343e-07   4.87645e-08   5.51013e-09
  19   9 2173.7404    0.8518  0.6208 10.7478 -0.0119  0.0268   0.0255   0.0545    0.0595   0.0000   437.5446       1.61163       10.5733      -3.44958      -1.11360     -0.297362      -2.24447     -0.740542       1.47764     -0.316377       1.52771       1.17010     -0.283898    -0.0490095     0.0662142     -0.202360     -0.128185    -0.0667858    -0.0476765     0.0333830    0.00415929   -0.00830510   -0.00535459    0.00165323    0.00276732  -4.13619e-05  -0.000233917   0.000143638   2.25701e-05  -4.49990e-06   2.14165e-06  -1.22763e-06  -1.73366e-07   9.67859e-08  -2.41939e-08  -1.92290e-09       2.21202       3.13465       3.28060       3.21857       3.54092       2.99897       2.79241       2.15931       1.70730       1.42314       1.14536      0.900038      0.606152      0.418380      0.278850      0.195579      0.144510     0.0865902     0.0581675     0.0320049     0.0170804    0.00994361    0.00436108    0.00249594    0.00115246   0.000505897   0.000243766   9.54257e-05   3.52188e-05   1.49243e-05   4.33914e-06   1.52830e-06   4.70313e-07   1.19900e-07   3.23742e-08   6.22565e-09
  19  10 2322.3592    1.1623  0.7368 11.1735 -0.0072  0.0346   0.0325   0.0594    0.0680   0.0000   440.5607       9.44801       9.27827      0.645840      0.793368     -0.385371     -0.470681      0.622812     -0.380696     -0.381197      0.981162      -1.70203     -0.270963      0.630636      0.234998     -0.136956    -0.0630987     0.0355315    -0.0460931    -0.0319837    -0.0232965   -0.00551370    0.00386918   -0.00161036  -0.000601940  -0.000207634  -8.65967e-05   5.45556e-05  -0.000115295  -1.00824e-05   7.98310e-07  -1.28093e-06   4.33302e-07  -6.75362e-09   1.84361e-08  -4.64422e-09       2.19233       3.92755       2.65434       4.26870       3.17200       4.00480       2.69731       2.90175       2.11411       1.94445       1.43820       1.10688      0.837822      0.581999      0.459050      0.265317      0.205477     0.0989466     0.0784317     0.0357172     0.0284149     0.0103583    0.00785247    0.00248307    0.00179272   0.000535476   0.000326863   9.52614e-05   5.17694e-05   1.38165e-05   5.93297e-06   1.59116e-06   5.38608e-07   1.29905e-07   3.50088e-08   6.67321e-09
  19  12 2613.1831    2.0490  0.8081 12.3609 -0.0099  0.0267   0.0542   0.0625    0.0799   0.0000   436.1380       4.36248       12.6709       3.04837      -9.52867      -3.30447      -3.36390      -2.64646      -1.74930      -1.39924       1.22162      0.526857      0.657955     -0.179523     0.0606612    -0.0508365     -0.127604    -0.0865645    -0.0207357    -0.0182805    -0.0163257     0.0105265   0.000875373  -0.000734532   9.49691e-07    0.00112304  -0.000425797   2.49399e-05   4.13055e-05   6.14831e-06  -4.06789e-06  -2.46614e-07  -1.91487e-07   2.10339e-07   2.83160e-08  -6.18070e-09       2.11884       2.99823       3.03932       3.27200       3.09809       2.91657       2.48663       2.31113       1.86731       1.55998       1.20860      0.927327      0.674662      0.480946      0.318297      0.207226      0.146020     0.0929242     0.0533515     0.0322755     0.0173515    0.00993315    0.00507059    0.00271472    0.00121317   0.000592460   0.000231510   0.000108969   4.00449e-05   1.55698e-05   4.85866e-06   1.76886e-06   4.94272e-07   1.38382e-07   3.21476e-08   6.52120e-09
  19  13 2758.0224    2.6001  0.9222 12.6008 -0.0013  0.0268   0.0617   0.0645    0.0765   0.0000   439.4345       2.55186       6.59646     0.0333681      -1.23523      0.595129      -4.97701      -5.39132       1.33191     -0.382164       2.02500      -1.36752     -0.484351     -0.559693      0.163769     -0.241521    -0.0324550     -0.102407     0.0305629     0.0269150   -0.00269463    -0.0141491   -0.00222910  -0.000690137    0.00187985  -2.04908e-05  -6.52846e-05  -5.16799e-05  -3.85358e-05   1.54042e-05  -9.29998e-07  -2.32150e-06   3.32065e-07  -4.66022e-08   1.88207e-08   6.79806e-09       2.13246       2.82490       3.18609       2.99015       3.27389       2.66569       2.59168       2.31717       1.74678       1.64185       1.20136      0.922735      0.688783      0.443568      0.346779      0.208159      0.143658     0.0954647     0.0523703     0.0351782     0.0180916     0.0101153    0.00567061    0.00257147    0.00128837   0.000627644   0.000257019   0.000110498   4.53521e-05   1.48410e-05   5.31951e-06   1.84098e-06   4.51836e-07   1.32324e-07   3.60461e-08   7.24809e-09
  19  14 2902.5942    3.2610  0.8560 13.0667 -0.0018  0.0322   0.0820   0.0595    0.0802   0.0000   438.0326       13.0354       12.4975       3.53982      -1.42358       1.18241       1.63226      -4.77478       1.40895       1.89303      0.474783      -1.77662     -0.910097     -0.334947     -0.165101    -0.0923359    -0.0856437     -0.173461     0.0133705    -0.0158157   -0.00128210     0.0105007   0.000825258   -0.00371775   -0.00357500   0.000149622   0.000256422  -4.96590e-05  -1.44496e-05  -1.77074e-06   9.29975e-06   9.56774e-07  -5.77802e-07   8.83461e-08  -1.92489e-08  -1.58583e-09       2.47709       3.35534       3.69717       3.73031       3.49304       3.45332       3.46853       2.36379       2.30863       1.77164       1.30498       1.01679      0.798919      0.587811      0.371681      0.287514      0.176256      0.104765     0.0665913     0.0398653     0.0208792     0.0121934    0.00595576    0.00331875    0.00141158   0.000809617   0.000266785   0.000138369   4.87925e-05   2.29972e-05   6.99335e-06   2.23248e-06   6.39382e-07   1.61252e-07   3.39829e-08   7.97474e-09
  19  15 3046.6866    3.6170  0.8104 13.5902 -0.0054  0.0270   0.0949   0.0612    0.0742   0.0000   442.7836       11.3667       13.1339       2.97972      -3.79543     -0.443325       2.69528     -0.389876     -0.174186      -1.06736       2.38406      0.563549     -0.356223      -1.47051      0.122618     -0.371469     0.0690570   -0.00152987      0.135012    0.00724223     0.0176071     0.0178330   -0.00145295    0.00247571  -0.000316731   0.000202266   0.000156778   9.06753e-06   6.65677e-05   5.01926e-06   1.49222e-06  -9.47627e-07   2.10249e-09  -1.09998e-07  -3.73201e-08  -2.48011e-09       2.21597       2.89285       3.12717       3.03926       3.26061       2.83946       2.69897       2.33885       1.77489       1.63329       1.20177      0.923479      0.667812      0.508349      0.361316      0.228157      0.156162     0.0901763     0.0622820     0.0309795     0.0192462     0.0104867    0.00508622    0.00257984    0.00121517   0.000498530   0.000266527   0.000103625   4.02418e-05   1.55753e-05   5.14849e-06   1.51827e-06   5.24548e-07   1.26711e-07   3.55282e-08   7.55922e-09
  19  16 3190.0032    3.6407  1.1478 13.5997 -0.0157  0.0334   0.0831   0.0800    0.0779   0.0000   438.9352       14.9507       9.07559       5.61661       3.66796       4.44126       2.16800     -0.580460     -0.165872      -1.57788      0.187590     -0.988722      -1.16750      -1.63220     -0.684468     -0.217731    -0.0116539     -0.415877     0.0780232     0.0396283    -0.0544979    -0.0230063     0.0151919    0.00379433   -0.00470485  -9.64357e-05   0.000133245  -2.19676e-05   5.87548e-05   1.30205e-05  -9.03154e-06   1.93547e-06   5.23539e-07  -3.38213e-07  -8.95173e-09   1.72482e-08       2.68829       3.68136       3.80355       3.76041       3.69733       3.19124       3.18134       2.76111       2.50773       2.04132       1.58663       1.21542      0.952417      0.607539      0.430475      0.284621      0.182389      0.117510     0.0682966     0.0414475     0.0219131     0.0132867    0.00669854    0.00355355    0.00178629   0.000751619   0.000369046   0.000134550   5.63115e-05   2.10464e-05   7.02093e-06   2.39858e-06   6.25150e-07   1.67080e-07   4.28743e-08   8.26668e-09
  19  17 3333.1593    3.0457  1.3717 13.5221 -0.0045  0.0374   0.0705   0.0916    0.0687   0.0000   439.1151       22.6605       19.6459      0.544079       1.01381       1.93935      -1.65589      -3.59664       2.32146      -2.74234       2.24496      -3.13778      0.605934     -0.211265     -0.318416     -0.575300      0.634239      0.156936     -0.125307     -0.151128    0.00161284     0.0276239   -0.00528074   -0.00280278   -0.00342651    0.00150761   0.000544216   0.000224120  -0.000101364  -1.99028e-05   1.95604e-05   2.82359e-06  -3.08545e-07   4.14414e-07   9.63897e-09  -2.75051e-08       3.02396       3.98916       4.43490       4.46646       4.40449       3.90796       3.72073       3.13067       2.58417       2.20442       1.69259       1.28396      0.950244      0.689698      0.462287      0.321700      0.212078      0.129121     0.0823158     0.0479314     0.0266780     0.0154804    0.00752471    0.00408679    0.00196140   0.000868633   0.000411773   0.000163702   6.46501e-05   2.55184e-05   8.09986e-06   2.54819e-06   7.36553e-07   1.90283e-07   4.50095e-08   9.37128e-09
  19  18 3476.3314    2.6936  2.2089 12.7980 -0.0048  0.0481   0.0511   0.1179    0.0727   0.0000   437.9329       6.58505       14.7887       5.88845       4.60450      -10.6002     -0.809244       8.51325      -3.05115     -0.836193      -2.36129      -1.84377       1.87605      -2.91776     -0.930097      -1.05627      0.483729     -0.100931     -0.153038    -0.0374267    -0.0432816    -0.0181906     0.0205041   0.000484520   -0.00536136  -0.000426840   0.000268593   2.67524e-07   5.64719e-05   3.59570e-05  -5.94174e-06   3.95484e-06   1.59652e-06   1.26584e-07  -3.12368e-08  -3.54003e-09       3.97101       5.12040       5.53072       5.38230       5.53935       5.13263       4.72121       4.16969       3.35577       2.74259       2.02159       1.59223       1.25289      0.932263      0.635455      0.442419      0.277171      0.172390      0.103726     0.0588790     0.0352530     0.0186165    0.00971629    0.00513392    0.00246374    0.00106112   0.000479920   0.000198010   7.68230e-05   2.92252e-05   1.03527e-05   3.10696e-06   9.11409e-07   2.51519e-07   5.78346e-08   1.14317e-08
  19  19 3619.5549    2.2151  3.1602 12.1921 -0.0042  0.0559   0.0361   0.1485    0.0684   0.0000   436.6836       21.3285       12.0937       5.85713      -10.6284       10.9570       7.91100      -2.76820      -6.18164      -3.37698      0.799407      0.407175      -2.21313     -0.528522      0.666476     -0.240929      0.222969     -0.275585    -0.0353152     0.0894639    -0.0164567    -0.0125882    0.00940732    0.00371012   -0.00633270   0.000551399    0.00115648   0.000286122  -2.59103e-06  -5.13209e-05   1.74445e-05   9.67603e-07  -2.64212e-06  -6.85172e-08   8.28156e-08  -2.32441e-08       4.56043       5.68609       6.60076       6.45464       6.21370       6.08693       5.52379       4.67827       3.89658       3.18239       2.56413       1.87035       1.45230       1.05115      0.735600      0.493721      0.323357      0.202647      0.123330     0.0726398     0.0413170     0.0226161     0.0117602    0.00593498    0.00281880    0.00130666   0.000575564   0.000246372   9.84448e-05   3.65888e-05   1.24668e-05   3.94271e-06   1.14465e-06   3.02825e-07   7.01886e-08   1.31750e-08
  19  20 3762.8098    1.8950  4.9602 11.4227 -0.0026  0.0696   0.0241   0.1924    0.0578   0.0000   433.0122       19.4807     -0.795484      -4.98580      -12.4419      -6.65617      -7.24432       2.77885       11.1560      -1.11654       1.63797      -5.31015    -0.0378410     0.0984560       1.56255     -0.506901     -0.298592    -0.0859507    -0.0497033     0.0263568     0.0553567    0.00212790    0.00553346   -0.00755133   -0.00535061    0.00133249    0.00150212   0.000360657  -7.03553e-05   1.29404e-05   1.59148e-05  -1.27858e-05  -2.80440e-07  -4.29712e-07  -1.00278e-07   7.75823e-09       5.62572       7.23249       7.92804       8.32822       8.01796       7.51694       6.68045       5.98024       4.93157       3.98723       3.17595       2.43596       1.78013       1.33074      0.912422      0.619351      0.403837      0.256366      0.157413     0.0921519     0.0523981     0.0295056     0.0150666    0.00785763    0.00369779    0.00172988   0.000757074   0.000319743   0.000121782   4.59128e-05   1.51101e-05   4.92184e-06   1.44508e-06   3.82337e-07   8.58904e-08   1.72765e-08
  19  21 3906.0129    1.5786  6.5362 11.0594 -0.0048  0.0848   0.0185   0.2337    0.0483   0.0000   434.1897       22.0769       22.7420      -1.97493      0.854309      -10.8456       4.46540      -13.5877      -1.66738      -5.45847       3.90600      0.529599      -2.54278      0.730915      0.429422     -0.194010      0.832856      0.282899     -0.300996     0.0174970   -0.00949958    -0.0358562    -0.0236618    -0.0125265   -0.00235896    0.00356552   0.000405864  -0.000921012   0.000239116   8.75536e-05  -3.01863e-05   1.22821e-05   1.75670e-06   6.35291e-07  -1.37695e-07   1.41811e-08       7.05126       9.09803       9.78794       10.2213       9.82596       9.20650       8.34914       7.16542       6.10280       4.99312       4.05141       3.11794       2.22104       1.58370       1.09903      0.748400      0.492977      0.315001      0.195268      0.113325     0.0653254     0.0346516     0.0186065    0.00922925    0.00438425    0.00214260   0.000889883   0.000389878   0.000147046   5.38157e-05   1.89279e-05   5.88316e-06   1.74138e-06   4.47404e-07   1.02012e-07   2.08816e-08
  19  22 4049.4350    1.2817  8.4212 10.8738 -0.0046  0.1048   0.0146   0.2998    0.0382   0.0000   433.9981       11.8388       7.07408       19.7764       9.12737      -7.59376      -13.8615      -10.2043       2.37353      0.278622      -4.06478      -7.56207      -1.59555       3.72916       4.86547      -2.44670      -1.73867      0.181121     0.0417913    -0.0264633     -0.112992     0.0584204    0.00388410    -0.0284466    0.00725593    0.00538375   -0.00126034  -0.000239988   0.000222874   2.37845e-05  -2.77316e-06   9.12847e-06   1.67904e-06   3.24039e-07  -7.85825e-08   4.02060e-10       8.42652       11.0452       12.0064       12.3272       12.0843       11.3202       10.1720       8.89463       7.55652       6.05827       4.83179       3.71655       2.75535       2.02748       1.39158      0.957607      0.626825      0.396675      0.243559      0.144422     0.0822382     0.0454764     0.0241683     0.0121636    0.00608756    0.00267187    0.00124528   0.000489124   0.000199651   7.21078e-05   2.47710e-05   7.82574e-06   2.29132e-06   5.93839e-07   1.32301e-07   2.65843e-08
  19  25 4479.6121    0.6706 12.9110 10.5929 -0.0133  0.2273   0.0109   0.6030    0.0294   0.0000   482.1919      -42.7765      -20.9688      -4.24762       19.5321       43.4891       8.37939      -11.2860      -33.4410      -9.60728       13.4370       4.13158      -8.39733      -13.6957      0.139036     -0.404473      -1.07939       2.04466      0.304540     -0.345007     -0.172936     0.0771508    0.00930858     0.0341052    0.00109976    -0.0177975   -0.00103434    0.00176176   0.000185888   4.94040e-05  -1.13668e-05  -1.88866e-05  -9.09149e-06  -3.09630e-06  -9.93286e-07  -9.10566e-08       17.9528       23.2421       25.5612       25.9681       25.6378       24.3215       21.9589       19.5033       15.8702       13.1386       10.4556       8.07305       6.13622       4.44400       3.12424       2.15949       1.42259      0.912522      0.563073      0.337290      0.194091      0.108686     0.0572973     0.0302462     0.0145571    0.00691741    0.00297902    0.00126765   0.000478983   0.000176989   5.84834e-05   1.82067e-05   5.11877e-06   1.34492e-06   3.05771e-07   5.91382e-08
  19  26 4623.2111    0.5230 15.5009 10.4246 -0.0025  0.3287   0.0086   0.7928    0.0248   0.0000   465.6922      -1.81995       51.4451     -0.221326       34.8287      0.680440       11.2284       44.7568      -7.91113      -34.9514      -7.21668       7.54471       15.7086       6.77943      0.833119      0.788187      -1.18086      -1.49060     -0.158854    -0.0650522      0.367080     -0.302233     -0.120834     0.0167718   -0.00278963     0.0113815   -0.00671092   -0.00395239  -0.000384351   0.000160463  -3.19570e-05   2.37848e-05   8.82576e-06   9.56343e-07   8.10432e-07  -6.72745e-09       25.3229       33.7030       36.6154       38.1993       37.0856       34.8199       31.2396       27.4116       23.3371       19.3462       15.2346       11.5200       8.85677       6.37605       4.54745       3.09503       2.05156       1.31287      0.821140      0.502494      0.293446      0.164628     0.0881001     0.0458675     0.0220072     0.0104991    0.00446158    0.00191127   0.000721151   0.000267615   8.81235e-05   2.73251e-05   7.55816e-06   1.95067e-06   4.42936e-07   8.57481e-08
  20   8 2050.0657    0.6478  0.5267 10.3772 -0.0053  0.0222   0.0222   0.0501    0.0524   0.0000   437.7511       2.62390       12.1195       1.35341      -3.57065     -0.984594      0.108881      -1.34045      -1.26904      -2.19420      0.321136     -0.683444     -0.783926     -0.320456     -0.197615     0.0122144    -0.0530631     0.0936277    -0.0177775    -0.0128549   -0.00589394    0.00609435   -0.00135579    0.00132730    0.00233988   0.000970715  -0.000315545  -2.47089e-05  -1.52732e-05  -1.20399e-05  -9.60601e-06  -5.58215e-06  -5.59109e-07   1.96981e-07   1.13954e-07  -3.55943e-08       1.84917       2.49991       2.54654       2.50815       2.49008       2.59923       2.52292       2.12743       1.91482       1.32231       1.07959      0.752180      0.670779      0.549258      0.392135      0.326017      0.182671      0.175034     0.0733039     0.0756414     0.0292278     0.0282655    0.00916749    0.00851747    0.00205446    0.00216391   0.000327460   0.000447380   5.40038e-05   8.00191e-05   1.26597e-05   1.20157e-05   1.80866e-06   1.24787e-06   1.62057e-07   6.82697e-08
  20  10 2352.4204    1.2170  0.7496 11.4043 -0.0073  0.0273   0.0332   0.0568    0.0626   0.0000   441.3225       2.21992       13.8791       7.36354      -3.57964     -0.261735       2.62543     -0.125624      -2.47827      0.930913      -1.03241      -1.18971       1.05849     -0.570493     -0.149789      0.137529     -0.113151      0.254498     0.0182443    -0.0849108   -0.00305626    -0.0138725     0.0101301   -0.00416383   -0.00337367  -0.000152449   0.000563369  -0.000159504  -0.000107836   1.18127e-05   3.56090e-06   2.36715e-07   4.09947e-07  -2.04637e-07  -8.83456e-08  -2.12480e-08       2.10283       2.77860       2.93530       3.02413       3.00173       2.82223       2.76143       2.12278       1.78628       1.59001       1.25521      0.949890      0.734133      0.506180      0.369688      0.225372      0.180884      0.109249     0.0690903     0.0429158     0.0248525     0.0148068    0.00671146    0.00382461    0.00197965   0.000939453   0.000411202   0.000190250   8.17254e-05   3.68350e-05   1.28797e-05   5.12123e-06   1.49834e-06   4.62875e-07   1.32080e-07   3.13100e-08
  20  11 2499.0057    1.6704  0.8750 11.8998 -0.0097  0.0287   0.0431   0.0653    0.0802   0.0000   438.5838       3.63552       11.7780       12.8955      -3.72692      -2.88773       2.05327      -4.07218     -0.897386       1.76394      -3.17644      0.434060      0.332627     -0.478425     -0.495676      0.185621      0.256429    -0.0208559    -0.0731569    -0.0332552    0.00494271    0.00338647  -0.000230242   -0.00833907   -0.00280783  -0.000129571   4.34249e-05  -5.99874e-05   1.21038e-05  -1.88064e-05   1.42481e-06   2.08180e-06   1.32696e-06  -6.62799e-07  -2.86530e-09   2.00341e-08       2.14594       2.61969       3.06856       3.16776       3.15687       3.05207       2.57799       2.27829       2.00470       1.55282       1.29158       1.00588      0.688698      0.558405      0.392182      0.256570      0.189886      0.112738     0.0681755     0.0451238     0.0269015     0.0154486    0.00783495    0.00432740    0.00218743    0.00108050   0.000492023   0.000210674   9.14092e-05   3.92114e-05   1.40060e-05   5.04553e-06   1.61979e-06   5.99374e-07   1.64747e-07   3.79560e-08
  20  12 2644.9568    2.2017  0.7933 12.4391 -0.0034  0.0259   0.0596   0.0599    0.0808   0.0000   438.4441       5.20448       14.7621     -0.167717      -6.91580       2.52985      0.577421      -4.80519      -1.93912      -1.96753    -0.0456453      -2.67366      0.132602     0.0133419     0.0240552     0.0602900      0.276194     -0.105335    -0.0248554    -0.0674162    -0.0259122     0.0441650   -0.00219527   -0.00699543   -0.00142861  -0.000747180  -0.000299852  -3.51398e-05  -2.49398e-05   7.11565e-07  -5.38123e-07   2.11435e-06   3.51777e-06   9.26820e-08  -1.09520e-07  -2.29389e-08       1.86267       2.73530       2.71959       2.97451       2.88899       2.75708       2.45339       2.08838       1.81045       1.38002       1.19889      0.853937      0.680178      0.482018      0.353151      0.241411      0.162046      0.106840     0.0641902     0.0409644     0.0229748     0.0141417    0.00679334    0.00381975    0.00190732   0.000896543   0.000427963   0.000177025   8.45966e-05   2.98330e-05   1.25460e-05   4.20063e-06   1.41692e-06   4.59613e-07   1.26667e-07   3.53036e-08
  20  13 2790.7919    2.7438  0.7925 12.7258 -0.0022  0.0234   0.0691   0.0564    0.0736   0.0000   438.0456       9.18335       13.1986       5.33691      -1.76741     0.0338356       2.57339      -2.66156       1.30013      -1.14397      0.491364     -0.842818      0.176935      0.175065    -0.0754360    -0.0306945     0.0479361      0.201654    -0.0564918     0.0316843    0.00938806    -0.0194132     0.0128107    0.00243883   -0.00156315  -0.000909261  -0.000394465  -0.000175543  -9.04537e-05   1.09144e-05  -1.52145e-05  -6.93056e-06   5.91232e-07   3.52020e-07  -2.35723e-08   2.68394e-08       1.93410       2.48531       2.82909       2.65742       2.64485       2.43607       2.32402       1.99116       1.72099       1.40586       1.07414      0.846398      0.654143      0.463472      0.319732      0.229543      0.144879     0.0922883     0.0571085     0.0339310     0.0194749     0.0105771    0.00604710    0.00317899    0.00149224   0.000778108   0.000382218   0.000156697   6.64372e-05   2.72915e-05   1.06669e-05   4.01516e-06   1.34663e-06   3.91056e-07   1.11389e-07   2.97485e-08
  20  14 2936.0614    3.4558  0.7232 13.2776 -0.0085  0.0227   0.0907   0.0520    0.0702   0.0000   438.5025       6.49995       10.2380       2.00873       8.57063     -0.148706     -0.527295      -3.08326       1.27481      -2.14937       2.21153     -0.975324     -0.375796     -0.215848     -0.503483    -0.0397241     -0.122139     -0.111684      0.109869     0.0367060     0.0256428    0.00268346    -0.0102474   -0.00264799    0.00230755  -0.000180829   0.000199846   0.000107576   1.89395e-05   2.00899e-05  -1.64741e-05  -6.77020e-07  -6.97428e-07  -5.17394e-07   1.02839e-07   5.62260e-09       1.72199       2.33014       2.68006       2.45519       2.62289       2.27400       2.22440       1.81188       1.63110       1.35744       1.04477      0.879846      0.601547      0.443279      0.317475      0.210088      0.141584     0.0935983     0.0591309     0.0341315     0.0215337     0.0113341    0.00646192    0.00325156    0.00169015   0.000852603   0.000346109   0.000182142   6.80396e-05   2.93525e-05   1.09465e-05   3.77572e-06   1.43219e-06   4.41878e-07   1.20927e-07   3.04267e-08
  20  15 3080.6324    3.7625  0.8297 13.5861 -0.0097  0.0258   0.0977   0.0623    0.0729   0.0000   434.2572       10.5692       17.1686       8.14277     -0.814539      -3.56409      -3.37682      -4.01626     -0.752321     -0.194128     -0.271594      -2.74857     -0.603961     -0.457580      0.305165   0.000399494     0.0666379    -0.0702781     0.0696845    -0.0447318     0.0334433    -0.0142582    0.00477272   -0.00531355   2.05603e-06    0.00123973   0.000491272   4.05346e-05  -6.70098e-05   7.46835e-06   2.67967e-05   2.64213e-06  -1.02526e-06  -2.65891e-07  -1.83602e-07   4.02982e-08       1.90235       2.61738       2.64781       3.05506       2.70077       2.65964       2.40740       2.04201       1.72777       1.41062       1.12275      0.905942      0.652176      0.460076      0.333783      0.240039      0.144593      0.103617     0.0617441     0.0410010     0.0207217     0.0135878    0.00691909    0.00378644    0.00185719   0.000879629   0.000462814   0.000188971   8.96918e-05   3.14079e-05   1.28577e-05   4.60799e-06   1.47313e-06   4.90364e-07   1.12318e-07   3.31684e-08
  20  16 3224.5722    3.5074  1.1047 13.7844  0.0013  0.0336   0.0816   0.0778    0.0726   0.0000   439.5464       11.8021       12.2517       4.35700       2.18537     -0.687129       1.17672      -1.90654      -2.83073     -0.718543      0.596350      0.130181     -0.281443      -1.35571      0.538967      0.427005     0.0738337     -0.141984     0.0553878    -0.0414571  -0.000130327    0.00925631   -0.00843485    0.00268976    0.00220768   -0.00127296  -4.35865e-05  -0.000133494   4.82160e-05  -7.53408e-06  -1.45396e-05   5.03222e-07   1.04318e-06   1.30134e-06  -1.10699e-07  -7.31996e-08       2.83987       3.84460       4.05738       3.92632       3.81851       3.22270       3.08819       2.93375       2.63346       2.21434       1.83862       1.38040       1.02131      0.694568      0.481439      0.312779      0.207298      0.129131     0.0816925     0.0497363     0.0294316     0.0168849    0.00905836    0.00501785    0.00238557    0.00131025   0.000529541   0.000280598   9.80658e-05   4.57767e-05   1.54187e-05   5.87017e-06   1.92191e-06   5.85256e-07   1.73215e-07   4.36934e-08
  20  17 3368.2203    2.9656  1.7197 13.1817 -0.0088  0.0400   0.0571   0.1026    0.0602   0.0000   440.9657       27.2286    -0.0765020       9.99026       7.93984      -1.90420       3.02938       4.32634      -5.62546      -5.55775      -1.32487     -0.559260     -0.418896      0.768124      0.496285      0.361966     0.0394940     -0.195578    -0.0230640     0.0221514    -0.0436532    0.00647556     0.0143108    0.00413501    0.00176748   0.000996019  -0.000961441   0.000176034   0.000233597  -2.47043e-05  -8.76401e-06  -6.68099e-06   4.54694e-07   1.80643e-07  -1.26462e-07   9.40269e-08       2.98174       4.00934       4.34053       4.41417       4.50988       4.05699       3.67627       3.25251       2.81924       2.30952       1.85609       1.42565       1.09078      0.779131      0.539789      0.388986      0.245356      0.172909      0.102100     0.0648014     0.0391058     0.0215862     0.0125128    0.00624927    0.00344871    0.00165436   0.000732029   0.000353927   0.000135055   5.91185e-05   2.14732e-05   7.47497e-06   2.69504e-06   7.83534e-07   2.14497e-07   6.07287e-08
  20  18 3511.9927    2.4481  2.5189 12.6748 -0.0133  0.0489   0.0412   0.1260    0.0541   0.0000   430.5124       18.0373       12.5248       5.21542       1.31305      -4.08024       1.02613       2.52769      -6.80209      -6.29437       1.11931       1.22701      -1.09567      0.607487     -0.215507     -0.649423     -0.135987      0.378175      0.256471    -0.0666583    -0.0272530     0.0445678    0.00144743    0.00292938   -0.00597590    0.00409739    0.00177478  -0.000770424   7.87241e-05   3.43817e-05   1.04735e-05  -2.65667e-05   6.06993e-06   3.85486e-07   1.44683e-07   1.75344e-07       3.75903       4.70220       5.40390       5.48764       5.44183       4.87497       4.57182       4.08507       3.47465       2.78966       2.28097       1.72569       1.37345      0.966612      0.679411      0.488091      0.324472      0.207022      0.126675     0.0789954     0.0490102     0.0262038     0.0148852    0.00771940    0.00412222    0.00205369   0.000979805   0.000420802   0.000178029   7.17742e-05   2.74832e-05   9.45383e-06   3.24566e-06   9.34631e-07   2.74139e-07   7.14829e-08
  20  19 3655.7985    2.0736  3.8490 11.9414 -0.0072  0.0612   0.0297   0.1603    0.0561   0.0000   446.7169       23.3251       5.85526      0.819573       7.96792       4.87334      -3.01107      -2.48755      -3.34436      -3.69223      0.467192      0.510773      -2.43519      -1.79987      0.876596      -1.01713      0.230989     -0.154658     -0.391240    -0.0462341    -0.0955312    -0.0177446   -0.00923590   -0.00916168   -0.00193943   -0.00136090   0.000317975   7.76167e-05   0.000217718  -8.37383e-05   1.14197e-05   2.43996e-05  -1.56175e-05   6.88133e-07   4.92732e-07   4.33599e-08       4.71980       6.05196       6.84001       6.91704       6.64358       6.43831       5.83566       5.15394       4.45231       3.54464       2.83704       2.26631       1.66882       1.25463      0.890387      0.624573      0.420295      0.258995      0.164426      0.101809     0.0598504     0.0325192     0.0188797    0.00964588    0.00479681    0.00243768    0.00117483   0.000508210   0.000210598   8.74681e-05   3.36013e-05   1.16956e-05   4.06230e-06   1.25395e-06   3.56865e-07   8.74045e-08
  20  20 3799.4016    1.7990  5.2809 11.4820 -0.0054  0.0720   0.0229   0.2098    0.0500   0.0000   432.0872       14.0250       14.4562       10.5628      -8.18408      -4.54713       11.9440       3.47196      0.163011      -1.53999      -4.76125      -3.89930     -0.841690      -1.70364      0.566072     -0.310610     -0.430964      0.508636     0.0383226     -0.138395    -0.0302197   -0.00703637     0.0278979    -0.0127883   -0.00326067  -0.000434676  -0.000829736  -4.47031e-05  -8.04544e-05   0.000212336  -5.23974e-05  -1.76488e-05   8.79599e-06   1.73357e-06  -2.61938e-07   1.84142e-07       5.54771       7.28259       7.99331       8.37261       8.11521       7.62617       6.86274       6.06674       5.10514       4.25889       3.28730       2.63989       1.97909       1.44244       1.02169      0.715721      0.479494      0.313607      0.195660      0.123378     0.0701675     0.0413826     0.0222412     0.0122203    0.00599456    0.00307102    0.00139389   0.000639216   0.000259684   0.000108376   4.00393e-05   1.48925e-05   4.79336e-06   1.53234e-06   4.02221e-07   1.04894e-07
  20  21 3943.1748    1.4669  7.3634 10.9884 -0.0021  0.0902   0.0161   0.2530    0.0412   0.0000   440.1168       24.9304       18.6509      -7.04408       14.0086       8.04756      -17.4131       9.27439       3.98485      -10.7544      -2.75500      -1.14341     -0.263882     -0.421883       1.19396      0.689602     -0.396148     0.0749582    -0.0194585      0.191551    -0.0488425    0.00266952    -0.0316276  -0.000573036    0.00244068   0.000872291   0.000580179   0.000219911   0.000339158  -5.41505e-05  -4.62312e-05  -1.68473e-06  -8.63948e-07  -1.17687e-06  -3.43391e-07   3.32025e-07       6.89249       8.97535       9.76701       10.0272       9.97880       9.22365       8.50200       7.48339       6.45811       5.39567       4.26724       3.43300       2.55519       1.82259       1.31318      0.913013      0.614761      0.396984      0.249094      0.154828     0.0911780     0.0528986     0.0275448     0.0150325    0.00760595    0.00381487    0.00174780   0.000790999   0.000329843   0.000133887   4.96885e-05   1.85613e-05   6.04093e-06   1.92008e-06   5.12388e-07   1.32876e-07
  20  22 4086.9940    1.1989  8.4656 10.9003 -0.0041  0.1068   0.0140   0.3154    0.0353   0.0000   426.3430       16.2615       32.4144       6.58669       10.4899       2.48303       6.65879       8.78463      -7.82757      -3.50176      -2.10987      -4.33399      0.173242      0.594750       1.39006    -0.0513344      -1.73308      0.145184      0.358141    -0.0613155     0.0475181     0.0411224    -0.0263503    0.00391641    0.00812191   0.000641191   -0.00866616    0.00142231   0.000992093  -1.81335e-05  -6.20642e-05   2.01298e-05   4.16880e-06   1.71009e-06  -3.14465e-07  -3.17258e-08       8.05330       10.7187       11.7439       12.0730       11.8102       11.2007       10.1534       8.95270       7.52669       6.32528       5.07450       3.88596       3.01649       2.15919       1.57716       1.08451      0.727529      0.482577      0.298347      0.183301      0.111852     0.0619410     0.0347548     0.0184042    0.00945628    0.00460149    0.00221213   0.000943854   0.000422071   0.000165691   6.36287e-05   2.21350e-05   7.60551e-06   2.27207e-06   6.20956e-07   1.63450e-07
  20  23 4230.9580    0.9657 10.0320 10.7598 -0.0060  0.1379   0.0124   0.3811    0.0324   0.0000   445.8523       5.58845       23.6795       14.3375       1.14990       6.84211       4.68048      -11.5937       13.4772      -3.00377      -3.33839      -9.38114       1.70009       3.93350     -0.884088     -0.829661       1.67506      0.227932     -0.636684     -0.207487     -0.149734    -0.0468312     0.0182924     0.0220295    -0.0175067   -0.00839458  -0.000985601   2.44135e-05  -0.000203402  -0.000260460   3.44825e-05  -3.88102e-05   6.65627e-06   4.84504e-06   6.44534e-08   6.10682e-08       10.2436       13.6251       14.6784       15.4504       14.8823       14.3168       12.7316       11.5410       9.79665       8.18163       6.53840       5.11020       3.87328       2.87017       2.03288       1.43724      0.947479      0.629304      0.394961      0.245794      0.144749     0.0835681     0.0464343     0.0246425     0.0126842    0.00607466    0.00296205    0.00126502   0.000559714   0.000215562   8.47192e-05   2.97439e-05   9.89300e-06   3.03025e-06   8.24020e-07   2.13634e-07
  20  24 4375.3174    0.7715 12.6196 10.6311 -0.0036  0.1952   0.0111   0.5375    0.0302   0.0000   449.5133      -3.64269       21.6630      -23.0462      -22.9870       9.32715      -12.9279       5.94785       11.0101      -18.3872       16.5817      -3.30128       3.75910       8.61576      0.747297     -0.643929      0.191162      0.665176     0.0119764      0.676777     0.0988840    -0.0745087     0.0334496   -0.00142456    -0.0312313    0.00486976     0.0127149   -0.00142324   0.000490381  -0.000240234  -0.000298397  -4.38317e-05   9.80295e-07   1.86852e-06  -7.32971e-07  -5.99455e-07       14.1881       19.0997       20.5979       21.6423       20.9464       20.1176       18.1843       16.2418       13.6860       11.5810       9.14988       7.29806       5.45762       4.10024       2.89494       2.03410       1.37549      0.903876      0.571248      0.354897      0.210770      0.121773     0.0678198     0.0364546     0.0190608    0.00921506    0.00456604    0.00191518   0.000867757   0.000329675   0.000128417   4.40601e-05   1.45264e-05   4.41787e-06   1.19026e-06   3.03581e-07
  21   7 1919.8015    0.5127  0.3718 10.1114 -0.0118  0.0182   0.0203   0.0408    0.0445   0.0000   439.9062       3.47098       14.6223       1.00406     -0.562937       1.01159      0.900841    -0.0439500      -1.11439     0.0700741      0.562628     -0.374427     -0.489656     -0.274125     -0.390472     -0.263533    -0.0822636      0.146259     0.0329639     0.0185152    -0.0286929    0.00985477   -0.00372869   0.000200406   -0.00424501  -0.000919868   0.000670325  -0.000166086   0.000131688   5.00133e-05   1.45002e-05   5.69409e-06  -9.50848e-07  -5.64158e-07  -3.18166e-08  -2.62059e-08       1.46288       1.92161       2.06932       2.21403       1.81990       1.75022       1.62915       1.59886       1.39547       1.16842      0.967867      0.785915      0.574174      0.387400      0.295993      0.214121      0.120630     0.0869994     0.0524642     0.0321455     0.0185854     0.0114120    0.00619442    0.00352267    0.00181700   0.000905840   0.000473126   0.000217248   0.000118967   4.62766e-05   1.91770e-05   6.27129e-06   2.40399e-06   8.73311e-07   2.85777e-07   8.04905e-08
  21   8 2077.7258    0.6938  0.4661 10.5154 -0.0065  0.0288   0.0253   0.0410    0.0538   0.0000   438.9640       2.77065       13.4086       3.86939       1.21157     -0.348986     -0.847348       1.14627       1.45390      -2.63874      -1.08127     -0.366775      0.780800     -0.544757      0.187149      0.146545     -0.222119    -0.0830607     0.0675558    -0.0562884   -0.00710108    0.00319503     0.0200846   -0.00219999    0.00206134    0.00289852  -0.000184503  -0.000177564   0.000211985  -1.09645e-05   2.95439e-05   1.11380e-06  -3.87236e-06   4.10484e-07   2.31908e-07   9.84340e-08       1.70176       2.48348       2.94624       2.11233       3.02860       2.46408       2.22426       2.26817       1.67588       1.58764       1.36082      0.795380      0.769471      0.540979      0.329283      0.300508      0.183032      0.109908     0.0931343     0.0390307     0.0322849     0.0170905    0.00915218    0.00601770    0.00260883    0.00135529   0.000762725   0.000318019   0.000147186   6.85325e-05   2.31871e-05   9.14780e-06   4.20047e-06   1.37395e-06   3.85284e-07   1.20070e-07
  21  10 2381.9785    1.3196  0.8142 11.4156 -0.0086  0.0248   0.0334   0.0600    0.0662   0.0000   436.3716      -1.07495       14.0836       3.08343      0.658936       2.56882      -1.82435      0.336254      -2.29041      -1.18905      -1.98311     -0.946688      0.639303      0.403567      0.487872     -0.510137      0.195123     0.0816687    -0.0546287    -0.0568883     0.0278203     0.0104979   -0.00138894   0.000872221  -0.000268144   0.000652361  -0.000264600  -0.000137260   0.000122617  -5.97030e-05   2.87588e-05   2.37928e-05   1.89013e-06  -3.88974e-08   4.68784e-07  -9.66378e-08       1.96102       2.40104       2.55160       2.76749       2.48582       2.45878       2.48998       2.19823       1.72384       1.43430       1.19617      0.845076      0.696515      0.564763      0.412098      0.282320      0.199029      0.132518     0.0775946     0.0477523     0.0288511     0.0171330    0.00883705    0.00508791    0.00252918    0.00150721   0.000642089   0.000322387   0.000135007   6.56443e-05   2.66111e-05   1.19097e-05   3.67508e-06   1.35476e-06   3.62565e-07   1.18963e-07
  21  11 2529.3243    1.7377  0.9036 11.8208 -0.0030  0.0264   0.0407   0.0608    0.0734   0.0000   439.1564       8.85703       14.8355      0.209560      -2.82641       1.43032      -1.82098      0.175941       2.85119      -1.24422       1.43005     -0.482566      -1.24802      0.152955      0.173752      0.273290     -0.141903     -0.245387    -0.0349292     0.0638977    -0.0197319    0.00497178    0.00277181   -0.00394919   -0.00452254    0.00201736   0.000390882  -0.000155290   0.000114484  -8.91373e-05  -1.45093e-05   7.44723e-06   1.85324e-06  -8.09516e-07  -1.41050e-07  -1.54232e-08       1.85322       2.58914       2.76001       2.87779       2.83169       2.71611       2.43977       2.18008       1.79259       1.46557       1.17037      0.896229      0.738912      0.506873      0.404092      0.264734      0.197040      0.121917     0.0810228     0.0486693     0.0306760     0.0166944    0.00987540    0.00542454    0.00272640    0.00151202   0.000683785   0.000366149   0.000148475   7.04231e-05   2.59208e-05   1.16517e-05   3.93189e-06   1.47398e-06   4.71219e-07   1.36770e-07
  21  12 2676.2644    2.3319  0.8908 12.5114 -0.0087  0.0248   0.0588   0.0631    0.0880   0.0000   440.1216       2.40457       11.7448       4.77934       3.99509       9.73478     -0.108673      -1.21765       1.26501      -2.80456       2.81772     -0.839459       2.27887     -0.908470     -0.177265      0.402367      0.122971     -0.113139     0.0192023    -0.0245545    0.00686509     0.0315576   -0.00141940    0.00757347   -0.00362541    0.00165064   0.000813701   1.41467e-05   2.83223e-06  -8.02279e-05   1.49378e-05  -1.43051e-05  -4.86315e-06  -1.26574e-06   5.86238e-08  -3.01637e-08       1.98151       2.64841       2.90285       3.00446       2.93574       2.70455       2.42535       2.13130       1.86853       1.50931       1.24576      0.939923      0.731952      0.516270      0.374941      0.263489      0.172336      0.116675     0.0704589     0.0449471     0.0276683     0.0165819    0.00914910    0.00501394    0.00270627    0.00132898   0.000694818   0.000303299   0.000145465   5.81869e-05   2.63529e-05   9.09905e-06   3.66937e-06   1.22619e-06   4.20733e-07   1.25008e-07
  21  13 2823.0540    2.8663  0.6881 13.0689 -0.0072  0.0241   0.0754   0.0516    0.0742   0.0000   437.5108       9.99154       9.22539     -0.326354      0.858321       2.39681       1.87928      -1.50140      -1.84131      -1.48769     -0.746625      -1.53600      0.763805     -0.559542     -0.531982      0.227295     -0.166340      0.104925     0.0610695    -0.0424295   -0.00382712    -0.0121152   -0.00260048   -0.00581831   -0.00321558   3.21140e-05  -0.000412020   0.000209022  -0.000136099  -1.31698e-05  -5.16478e-06   6.01833e-06  -1.84571e-06   5.50695e-07   2.41055e-07  -1.54674e-07       1.83539       2.26289       2.56271       2.54984       2.60496       2.09155       2.38321       1.93762       1.58063       1.51828       1.15170      0.927358      0.661563      0.536630      0.362453      0.237430      0.174207      0.112728     0.0743171     0.0429909     0.0273289     0.0158475    0.00850632    0.00496535    0.00246380    0.00138845   0.000639624   0.000277183   0.000138486   5.68629e-05   2.58253e-05   1.04078e-05   3.51914e-06   1.22661e-06   3.50328e-07   1.00381e-07
  21  14 2968.9831    3.4067  0.8585 13.3147 -0.0121  0.0243   0.0838   0.0593    0.0719   0.0000   440.2113       9.43802       14.1815       8.07114     -0.932074     -0.541431       6.65638      -2.14538      0.152618      -2.20485    -0.0564768      -1.74260     -0.453750     -0.534638     -0.135899     -0.169493      0.486248     0.0783156     0.0801815    -0.0743237    -0.0467548    0.00854076    0.00425501    0.00210534   0.000915056    0.00389456    0.00120525   5.65168e-06   3.77510e-05  -1.77334e-05  -1.80025e-05  -1.34527e-05  -1.71842e-06   5.45646e-07  -2.70778e-07  -6.24008e-08       1.85385       2.30597       2.57193       2.52397       2.64981       2.40239       2.33730       2.07396       1.60044       1.51006       1.11994      0.863149      0.698107      0.500261      0.397146      0.264189      0.184640      0.122852     0.0730503     0.0469340     0.0292197     0.0163189    0.00996708    0.00490132    0.00277374    0.00143171   0.000665200   0.000302113   0.000141062   5.92794e-05   2.63651e-05   1.00033e-05   3.71974e-06   1.22866e-06   4.14502e-07   1.12983e-07
  21  15 3114.0880    3.6439  0.8918 13.7734 -0.0051  0.0264   0.0901   0.0648    0.0674   0.0000   439.8880       4.94438       16.9910       2.66593       2.18791       3.54228       1.87897      -4.36214      0.245999     -0.574605       3.90110      -2.12237    -0.0904804     -0.277916      0.456969     -0.596652      0.242169     0.0504365    -0.0676047     0.0483549     0.0580859    0.00936565    -0.0170827    0.00713926    0.00148100   -0.00261001  -0.000273674   3.17213e-05   0.000249409  -0.000181110   1.94006e-06   1.69384e-05   3.52275e-06   1.07810e-06   2.83362e-07   1.80352e-08       2.12058       2.83375       2.91541       3.02831       2.85776       2.84064       2.63875       2.33510       1.93123       1.59454       1.25878      0.973609      0.759297      0.586400      0.416251      0.302609      0.200376      0.133734     0.0820588     0.0505065     0.0299981     0.0180333    0.00963846    0.00534422    0.00285810    0.00146327   0.000742643   0.000327058   0.000159822   6.44656e-05   2.90589e-05   1.04764e-05   4.07803e-06   1.41581e-06   4.13938e-07   1.25577e-07
  21  16 3258.7215    3.3964  1.2231 13.6659 -0.0073  0.0343   0.0761   0.0811    0.0655   0.0000   434.4532       15.8256       15.5494      0.493054       2.59090       4.08993      -3.79930      -4.02340      -1.49499      -5.33510       3.02665      -2.70417      0.265436      -1.00201     -0.424025    -0.0861505      0.203546      0.129939      0.115046     -0.112914     0.0365910    -0.0260108    0.00305800   -0.00943826    0.00367831   -0.00128434   -0.00122671  -0.000221627  -0.000177639   0.000160534  -1.29468e-05  -1.99823e-05   9.17459e-08   2.74816e-06   1.12940e-06  -3.22993e-07       2.42228       3.33373       3.60327       3.39180       3.94229       3.32934       3.39825       2.87397       2.22737       2.17745       1.51114       1.35972      0.972922      0.732997      0.564172      0.351542      0.279610      0.167902      0.115210     0.0725791     0.0408208     0.0269146     0.0137178    0.00759806    0.00446710    0.00191965    0.00109341   0.000520611   0.000193808   0.000106482   3.84799e-05   1.43455e-05   6.08980e-06   1.85966e-06   5.84215e-07   1.85239e-07
  21  17 3403.0785    2.8576  1.7192 13.1817 -0.0145  0.0408   0.0550   0.0992    0.0585   0.0000   440.8160       15.5313       14.4752      -1.82594     -0.872532     -0.939065       2.14887     -0.144110       1.78189     -0.830648     -0.249884       1.24296     -0.736639     -0.160095      0.175872     0.0165892      0.125109     0.0803963    -0.0100137     -0.100993    -0.0714850     0.0362124     0.0418079    -0.0143571   -0.00303955   0.000110781  -2.70590e-05  -0.000341194  -1.94389e-06  -0.000226191   4.13234e-05  -1.85680e-06   1.28739e-05   4.65412e-06   5.75140e-07   2.62459e-07       2.96115       4.22716       4.11022       4.38069       4.25173       3.97065       3.71412       3.29559       2.86957       2.43556       2.07287       1.60842       1.22574      0.860369      0.640740      0.413166      0.306603      0.194115      0.131289     0.0814146     0.0487805     0.0301161     0.0158374    0.00930110    0.00460860    0.00254367    0.00117609   0.000595971   0.000250478   0.000120051   4.51776e-05   1.87947e-05   6.48299e-06   2.34126e-06   6.67080e-07   2.13373e-07
  21  18 3547.3196    2.3061  2.7400 12.6206 -0.0099  0.0503   0.0362   0.1316    0.0469   0.0000   445.9864       19.1971       1.95020     -0.735466      -6.12320      -7.50781      -8.42049      -8.13030      0.279030      -2.65049      -7.83515      -4.53543      0.612945      -1.71524     -0.589264     -0.394053     -0.751977     0.0231730      0.260882     -0.130453    -0.0332241    0.00844467    0.00952513     0.0107987   -0.00303084  -0.000639382   -0.00250139    0.00160261   0.000340869  -0.000130261   3.65718e-05   4.84186e-06  -1.46694e-05  -3.71738e-06  -7.99826e-07   6.06816e-07       3.61198       4.80572       5.19679       5.54234       5.36151       5.11470       4.62203       4.09311       3.50453       2.98335       2.43287       1.82135       1.48301       1.07244      0.781736      0.540248      0.377453      0.252902      0.162770      0.103106     0.0632835     0.0358345     0.0211214     0.0120353    0.00627194    0.00322054    0.00160325   0.000760358   0.000339784   0.000142303   6.12003e-05   2.41534e-05   8.65592e-06   3.05696e-06   9.36427e-07   2.71416e-07
  21  19 3691.6816    2.0234  4.0271 11.8067 -0.0050  0.0590   0.0268   0.1590    0.0546   0.0000   448.0606       32.6200       15.3986      -4.65546       5.38102      -10.0726      -4.99981      -2.93859       4.21471      0.322126     -0.680069    -0.0182008      0.420662      0.595166     -0.386211    -0.0825820      -1.55469      0.390452      0.351314    -0.0348337     0.0362288   -0.00886938   -0.00828013     0.0107930   -0.00439222  -0.000988588    0.00269889  -0.000960405  -0.000561029   0.000502346  -9.84722e-06  -3.56614e-05  -5.19667e-06   2.87608e-06   2.54012e-07   2.70236e-09       4.39860       5.70999       6.34148       6.51731       6.33910       6.16620       5.62673       4.98524       4.34927       3.49299       2.76128       2.24588       1.70264       1.29541      0.948887      0.682970      0.463558      0.304167      0.191863      0.121156     0.0732780     0.0423928     0.0245804     0.0132844    0.00702367    0.00362951    0.00178566   0.000847279   0.000388418   0.000164989   6.69936e-05   2.67068e-05   9.87778e-06   3.44668e-06   1.14124e-06   3.40435e-07
  21  20 3835.7928    1.6742  5.4977 11.3926 -0.0008  0.0736   0.0203   0.1987    0.0459   0.0000   435.1111       22.3768       26.1620      -11.7159       15.9305      -10.7000      -11.6810      -6.08244       8.39431      -1.95388      -1.85046     -0.715233       2.16809      -2.90685      -1.42925       1.23081   -0.00591751     -0.515813    -0.0901201    -0.0924281    -0.0331112     0.0884776    0.00219529    -0.0213265   -0.00893145    0.00184901    0.00649543   0.000858693  -0.000436346   1.26250e-05  -8.56003e-05  -3.45111e-06   5.04823e-06   1.16942e-06   2.27423e-06   2.43205e-07       5.35724       7.24328       7.75690       8.09119       7.97787       7.52293       6.86512       6.10489       5.24239       4.48407       3.59165       2.89862       2.14547       1.63085       1.16557      0.820216      0.561163      0.370641      0.244493      0.151759     0.0918160     0.0548385     0.0307153     0.0171948    0.00903651    0.00458836    0.00229845    0.00105207   0.000498779   0.000206713   8.87605e-05   3.34378e-05   1.25814e-05   4.37602e-06   1.35910e-06   4.18168e-07
  21  21 3980.1690    1.3627  7.8580 11.0317 -0.0042  0.0954   0.0150   0.2689    0.0365   0.0000   437.1676       21.6029       13.7255       16.9088      -17.0966      -2.89771       6.07582       3.23217      -3.08637      -15.5322       4.73005      0.844281       1.69584      -5.50248      -1.63163      -1.24095      0.400020      0.188218      0.151009      0.254065     0.0198353    -0.0280928    -0.0230682    0.00435156   -0.00238641   -0.00686122   0.000143870    0.00325511   0.000312517  -0.000188622   6.02919e-05   4.13778e-06  -4.45455e-06   6.20239e-06  -8.48183e-07   2.97099e-07       7.00384       9.02577       10.1301       10.5249       10.3500       9.72867       9.09597       7.96620       6.76748       5.66673       4.56707       3.68773       2.74104       2.10755       1.49386       1.07486      0.730831      0.492329      0.324809      0.198343      0.124511     0.0723152     0.0408165     0.0230483     0.0119548    0.00622472    0.00305866    0.00145367   0.000659231   0.000287227   0.000119720   4.63561e-05   1.67970e-05   6.00214e-06   1.84049e-06   5.54779e-07
  21  22 4124.4029    1.1244  9.4134 10.8860 -0.0054  0.1183   0.0134   0.3354    0.0331   0.0000   445.0799       32.9518       16.4726       39.6995       11.0375      -17.0453      0.421165      -8.07522      -1.74839       4.03050     -0.846032       7.47139       1.57522       1.56886       3.39999     -0.589559     -0.287830      0.486827      0.485379      0.130019     -0.204943     -0.126609     0.0634051     0.0750532    -0.0113326    -0.0116050    0.00444559   0.000480004  -4.14124e-05  -0.000572827   0.000178152   2.94358e-05  -4.65772e-05  -5.28038e-06   6.51237e-06   5.07054e-07       8.66908       11.1814       12.5060       12.6631       12.7176       11.9347       11.0161       9.80728       8.54550       7.06599       5.76420       4.55651       3.50527       2.61036       1.92383       1.35029      0.922445      0.614348      0.401652      0.250453      0.152455     0.0896688     0.0517251     0.0288134     0.0152826    0.00785352    0.00383916    0.00185900   0.000825878   0.000366094   0.000147422   5.81899e-05   2.13442e-05   7.44317e-06   2.37221e-06   7.09450e-07
  21  23 4268.2616    0.9058 11.0766 10.7629 -0.0074  0.1522   0.0118   0.4241    0.0300   0.0000   454.4887       39.4988      -4.06019      -15.7794       42.0111       29.8151       4.73694      -12.0733       7.64482      -19.7854      -7.80263      -6.06211      -8.96317       1.62028       3.44748      -2.06832      0.362029      0.510714      0.230626     -0.200602     0.0170736     0.0624755    -0.0351705    -0.0183987     0.0145586    0.00330479  -0.000504336   -0.00554390   -0.00100155    0.00127188  -3.90290e-05  -0.000158494   2.91489e-05   9.77824e-07   3.00293e-06  -1.90117e-06       10.9277       14.2709       15.8371       16.5356       16.2285       15.5270       14.1281       12.5665       10.7890       8.98829       7.29754       5.78875       4.41239       3.38300       2.39937       1.72409       1.19856      0.794524      0.520175      0.328798      0.200529      0.120045     0.0687430     0.0375602     0.0207883     0.0102918    0.00527490    0.00248284    0.00110442   0.000487402   0.000200877   7.68265e-05   2.93839e-05   9.83590e-06   3.07243e-06   9.33176e-07
  21  25 4557.4277    0.5493 14.5321 10.5829 -0.0159  0.2996   0.0090   0.7175    0.0243   0.0000   437.2756       13.4882       3.37880       21.4809      -26.1511      -13.7056       76.5447       19.2888      -6.69076       23.3594       11.8545      -8.33406       17.0587      -5.50056      -3.73557       2.74052       7.36790      0.199804     -0.675575      0.396334     -0.281288      0.273808      0.176170     -0.101056   -0.00682464     0.0685484    0.00645653    -0.0120729   -0.00163928    0.00145130   7.14806e-05  -3.65983e-05  -2.24357e-05  -1.22107e-05   4.88983e-06   2.49652e-07       20.7664       27.4409       30.6435       31.4736       31.6356       29.8885       27.7743       24.2233       21.2909       17.6301       14.3840       11.6138       8.99119       6.63699       4.85083       3.48860       2.39066       1.64464       1.06947      0.679129      0.423182      0.249953      0.146766     0.0806062     0.0449853     0.0229058     0.0117750    0.00563573    0.00256115    0.00111335   0.000457528   0.000173406   6.35133e-05   2.14199e-05   6.61706e-06   1.91170e-06
  22   8 2104.7648    0.7751  0.5451 10.4363 -0.0018  0.0213   0.0236   0.0438    0.0551   0.0000   440.5554      0.292479       16.5711       2.28907      -1.64172      0.111067     -0.243042      -1.30584    -0.0703488       2.12063     -0.894289      0.180854     -0.536641     -0.615346     -0.223296     -0.227478     -0.222451     0.0593348     -0.146731    -0.0737533   -0.00614790    -0.0108060     0.0165580   -0.00314968  -0.000888060    0.00149021  -0.000389699  -4.32004e-05  -0.000267121  -7.45752e-05  -3.54732e-05   1.99968e-05  -9.74012e-06  -5.50515e-06   8.53394e-07   7.11885e-08       1.63143       2.04983       2.17965       2.47548       2.20341       2.25904       2.16894       1.82107       1.38473       1.36100       1.07486      0.796736      0.646592      0.502395      0.346607      0.240586      0.187707      0.118984     0.0767704     0.0525095     0.0326886     0.0187633     0.0109824    0.00614370    0.00343313    0.00163929   0.000851616   0.000436354   0.000209423   8.82083e-05   3.97312e-05   1.72796e-05   7.26490e-06   2.81824e-06   1.02697e-06   3.04627e-07
  22   9 2259.9484    1.0429  0.7242 10.9358 -0.0017  0.0220   0.0257   0.0543    0.0604   0.0000   438.3827      0.513395       17.4783      -1.65166      -5.61833      -1.02172      -2.11298       1.23380     -0.962774      -1.44540      0.643250      -2.27849     0.0415140     -0.110306   -0.00731511     -0.103076      0.100458    -0.0739651     0.0224460     0.0302884    0.00836607     0.0138125  -0.000502956    0.00258262   0.000622020   0.000410975  -0.000110689  -0.000243648   0.000302285  -9.81595e-05  -2.73973e-05   1.35847e-05  -4.89360e-06  -3.12878e-06   1.11730e-06   5.96170e-07       1.59869       2.12170       2.09231       2.39636       2.33756       2.28523       2.00043       1.82789       1.51463       1.25766       1.04148      0.852230      0.665942      0.486135      0.334386      0.249750      0.179618      0.120931     0.0797007     0.0508185     0.0328772     0.0200410     0.0115274    0.00616624    0.00343616    0.00174959   0.000947561   0.000470945   0.000221831   0.000102107   4.10703e-05   1.82864e-05   6.75746e-06   2.62624e-06   9.32481e-07   3.06971e-07
  22  10 2410.8595    1.3847  0.8901 11.4858 -0.0086  0.0254   0.0320   0.0599    0.0751   0.0000   439.3069       3.80212       14.4059      0.678368       5.10336      -1.34583      0.562812      -3.21586      0.123851      -1.23587     -0.191563       1.05928   -0.00926479     -0.353023      0.237818     -0.214524      0.211144      0.125432      0.132813    -0.0502434     0.0220277    -0.0135173   -0.00960448   0.000712720    0.00122011   0.000670368  -6.93519e-05  -0.000677445   0.000247670   0.000154513   5.30263e-06  -2.54368e-05  -4.55095e-07   9.49889e-07   1.24423e-06  -9.50793e-08       1.80311       2.32657       2.52751       2.64972       2.64713       2.38943       2.26857       2.12374       1.77927       1.44773       1.23602       1.00511      0.752425      0.549813      0.422677      0.309667      0.201768      0.139248     0.0895093     0.0633920     0.0348480     0.0215742     0.0124123    0.00746919    0.00417743    0.00205938    0.00105518   0.000517156   0.000265933   0.000125708   5.51461e-05   2.20330e-05   8.76906e-06   3.14020e-06   1.17678e-06   3.75861e-07
  22  11 2559.2022    1.8723  0.8520 11.9873 -0.0033  0.0250   0.0438   0.0577    0.0683   0.0000   438.1871       4.64583       10.9619      -1.79990       3.27678     -0.360664     -0.488389      -1.81197      0.380665      -2.16913     -0.932974     -0.941675      0.682595     -0.342481     -0.323340     -0.198480      0.512165     0.0833039    -0.0744470    -0.0195756     0.0452174   -0.00784698   -0.00529181   0.000621050    0.00544887    0.00110206   -0.00151626  -2.56298e-05   0.000325257  -0.000133060   7.74557e-05  -2.66370e-06   7.16553e-06  -4.35139e-06  -3.94211e-07   4.10374e-07       1.68066       2.37795       2.36961       2.57239       2.56412       2.36870       2.15581       2.14207       1.72170       1.49486       1.19015      0.894001      0.787034      0.527223      0.448091      0.280633      0.219915      0.135293     0.0948876     0.0566492     0.0368789     0.0192594     0.0130332    0.00628017    0.00409383    0.00196544    0.00112195   0.000511266   0.000263919   0.000111182   5.27710e-05   2.00364e-05   8.22897e-06   3.09381e-06   1.01726e-06   3.32954e-07
  22  13 2854.8812    3.0078  0.8378 12.9855 -0.0056  0.0244   0.0716   0.0582    0.0837   0.0000   437.3917       8.09250       13.6618       7.69495      -1.80442     -0.683538      -1.14456      -3.11412      0.257345      -2.23685      0.877762     -0.767913      0.153976       1.42593     -0.160846     -0.397230     -0.135453     0.0609896     0.0273942    -0.0474900    -0.0308803    -0.0450414   -0.00480529    0.00291380  -0.000800069    0.00267211   -0.00152774   0.000849065   3.76481e-05  -0.000138288   3.87166e-05  -1.25308e-06  -1.33798e-06   2.38969e-07  -1.89598e-06  -5.63631e-07       1.69910       2.34511       2.47732       2.68692       2.30372       2.50798       2.20189       2.02210       1.65649       1.55099       1.14190       1.00141      0.762188      0.565492      0.381337      0.297182      0.189140      0.139865     0.0860699     0.0639764     0.0327558     0.0231853     0.0120954    0.00692042    0.00365044    0.00205791   0.000972916   0.000548635   0.000225349   0.000124436   4.71780e-05   2.21364e-05   7.36190e-06   3.48582e-06   1.23994e-06   4.32594e-07
  22  14 3001.5591    3.6250  0.8623 13.4182 -0.0046  0.0242   0.0858   0.0585    0.0751   0.0000   438.4726       6.90414       14.6858       6.76891     -0.761829      -1.66610      -1.69183      0.548321      0.614735      -3.08986       1.25477     -0.562193     -0.766553     -0.782380    -0.0366735     -0.267802    -0.0952545      0.113520     0.0773820     -0.177926   -0.00402374    0.00364746   -0.00236470    0.00101991   0.000711053   0.000882043  -0.000679494   6.52730e-05   0.000364584   9.30028e-05  -2.61501e-05  -3.06109e-05   2.51281e-06   5.31446e-06   1.08187e-06  -3.58564e-07       1.63595       2.37860       2.31341       2.63798       2.42797       2.48000       2.15374       1.99486       1.72235       1.36797       1.11660      0.847427      0.705466      0.505235      0.399073      0.278132      0.193780      0.130095     0.0878797     0.0536471     0.0345692     0.0193303     0.0112242    0.00665935    0.00354279    0.00195030   0.000938553   0.000489693   0.000231837   0.000102546   4.63497e-05   1.84183e-05   7.52680e-06   2.78658e-06   9.61927e-07   3.61126e-07
  22  15 3147.2253    3.8087  1.0411 13.4933  0.0085  0.0280   0.0849   0.0649    0.0804   0.0000   435.7747       9.28620       14.0576       5.43964      -2.67903      -2.45699      -3.60784      -1.89302      -3.65433      -2.65868       1.78608      -1.74259     -0.685218     -0.296443     -0.201706     -0.498486      0.319783     -0.468312     -0.104584     0.0867394     0.0360337    -0.0363830     0.0210473  -0.000137864   -0.00391726  -0.000836813   0.000551575   1.87958e-05   8.79375e-05   0.000264705  -0.000109005   3.25391e-06  -6.52714e-06  -1.65744e-06   1.43755e-07   3.66796e-07       2.05519       2.67401       2.68904       3.07077       2.78650       2.81258       2.55572       2.43657       1.93142       1.66428       1.35499       1.09033      0.814057      0.655146      0.475153      0.343262      0.233323      0.163783      0.106601     0.0695470     0.0403566     0.0253704     0.0142874    0.00837902    0.00432986    0.00249425    0.00124368   0.000599946   0.000282202   0.000137594   6.04447e-05   2.50305e-05   9.92108e-06   3.66828e-06   1.26396e-06   4.14542e-07
  22  16 3292.3815    3.3867  1.3790 13.3513 -0.0210  0.0338   0.0674   0.0835    0.0705   0.0000   443.4226       13.2730       14.6959       4.95094      -2.66518      -5.73928      0.217371      -4.62281      -3.03540      -3.61281       1.66470       1.01110     -0.985818     -0.814280       1.13408      0.267550      0.477376     -0.170527      0.138678      0.157445    -0.0661146     0.0575830    0.00971228     0.0115870    0.00656748   -0.00202597   -0.00247634   0.000571196   0.000722202  -9.35372e-05  -0.000251381  -8.67808e-06   2.81668e-05  -1.50856e-06   2.91176e-07  -1.63632e-07       2.44492       3.18941       3.18636       3.44957       3.39430       3.14944       3.03488       2.81736       2.47624       1.95385       1.56245       1.22739       1.02096      0.772350      0.584445      0.418322      0.302449      0.204306      0.127200     0.0790644     0.0504187     0.0304103     0.0178877    0.00960023    0.00518113    0.00287262    0.00159812   0.000748927   0.000382351   0.000156434   7.47401e-05   2.73476e-05   1.23200e-05   4.13662e-06   1.49880e-06   4.88744e-07
  22  17 3437.3979    2.8316  1.8852 12.9292 -0.0049  0.0383   0.0486   0.0966    0.0550   0.0000   442.3504       18.7357       8.39152       4.70369       5.78123       4.82125      -4.01749      -9.53309      -4.08874      -3.95091     -0.726946     -0.883890      -1.55154     -0.611974      -1.08985    -0.0655029     -0.584087   -0.00533490      0.141927     0.0863925    -0.0590444    -0.0330788   -0.00887970     0.0107539   -0.00248053   -0.00386248    0.00103655   0.000450356   0.000152450   4.87447e-05  -0.000146270  -9.56367e-06   8.58557e-06  -8.76966e-06  -1.51464e-07   7.68475e-07       2.61491       3.62338       3.72936       4.03107       3.98265       3.75328       3.50664       3.08901       2.71929       2.24904       1.86391       1.46734       1.17793      0.855547      0.639597      0.467967      0.317350      0.223608      0.142491     0.0922897     0.0598623     0.0350188     0.0214842     0.0118837    0.00662430    0.00353131    0.00182277   0.000919139   0.000435295   0.000202778   8.72953e-05   3.68294e-05   1.44829e-05   5.47932e-06   1.84547e-06   6.39429e-07
  22  18 3582.2856    2.2319  3.1494 12.2640 -0.0048  0.0497   0.0303   0.1334    0.0446   0.0000   436.0655       23.1325       9.30597       18.3488       2.46221       4.81787      -4.46622      -3.34507      -6.94825      -2.84307       1.63496       3.41951       1.87107      -1.36555       1.19138     -0.847706     -0.439810      0.300428      0.386416    -0.0238072    -0.0482127   -0.00126474    0.00338182     0.0188481     0.0100916   -0.00346708    0.00120934   0.000891189   0.000490200  -0.000223198   0.000128389   6.27526e-05  -1.27101e-05  -2.16134e-07  -7.95458e-07   1.49674e-07       3.48032       4.44749       4.93213       5.20129       5.13645       5.00984       4.52316       4.16886       3.45603       2.97370       2.45216       1.96106       1.49691       1.17988      0.837810      0.603107      0.427067      0.293522      0.194434      0.124982     0.0779714     0.0469090     0.0289330     0.0152323    0.00848575    0.00472757    0.00237730    0.00118133   0.000552575   0.000255336   0.000116246   4.78416e-05   1.90676e-05   7.59827e-06   2.51088e-06   8.40256e-07
  22  19 3727.2023    1.8800  4.3582 11.8783 -0.0027  0.0617   0.0241   0.1716    0.0433   0.0000   447.3247       14.8645       6.71118       5.22742     -0.973845      0.887143       12.0814      -5.10704      0.984073      -6.20727      -3.27723       1.89541     -0.376250       1.27646      0.968276       1.19577     -0.155228      0.157832      0.285392    -0.0368995    -0.0785634     0.0513656     0.0408307    -0.0100363   -0.00337949    0.00403535   -0.00130744   2.04337e-05  -0.000367082   0.000300418   0.000279562  -6.01347e-05  -3.00803e-05   7.51611e-06   3.78828e-06   6.27436e-07       4.35972       5.65718       6.28623       6.48402       6.35235       6.26006       5.67263       5.03520       4.45297       3.71922       2.98340       2.44851       1.87616       1.42239       1.07292      0.761670      0.527508      0.367642      0.240156      0.154169     0.0970921     0.0591659     0.0342922     0.0201481     0.0109017    0.00588943    0.00306231    0.00150228   0.000715764   0.000335848   0.000144129   6.15731e-05   2.46182e-05   9.17744e-06   3.17724e-06   1.11929e-06
  22  20 3872.0518    1.5717  6.3160 11.3028 -0.0020  0.0773   0.0182   0.2218    0.0409   0.0000   437.1115       15.9404       21.1121       2.70786      -13.5854      -2.12735      -9.07330      -11.2997      -7.64212      -1.93491       4.13979      -4.18485       6.08774      -2.27538      -1.06625     -0.385889      0.803715     -0.208850     -0.180930      0.150306    -0.0792144    -0.0281092    0.00818849  -0.000859173    -0.0137605    -0.0106715   1.14843e-05    0.00166384   -0.00161532   9.07896e-05   0.000219133   4.03527e-05  -1.83735e-06   1.56607e-05   5.02141e-06   4.55390e-08       5.57460       7.16188       7.99879       8.27974       8.07215       7.77960       7.20935       6.40923       5.63830       4.71717       3.89942       3.07689       2.39232       1.84238       1.33685      0.978661      0.678006      0.457299      0.304253      0.191401      0.121327     0.0743192     0.0435352     0.0247009     0.0138102    0.00729640    0.00374680    0.00188174   0.000901792   0.000398084   0.000183289   7.57111e-05   3.03690e-05   1.14625e-05   4.10298e-06   1.38012e-06
  22  21 4016.5852    1.2879  7.7761 11.0778 -0.0029  0.0960   0.0149   0.2713    0.0347   0.0000   435.8868       27.4155       8.91896       3.97732       14.1383      0.116198       1.69915       8.90802       5.78641      -3.18618      0.107184      -3.54769     -0.414897      -7.10716       1.89233       2.99548       1.00389      0.662769     -0.389002     -0.437052     -0.167939      0.230375   -0.00975439    -0.0379733    0.00841034    -0.0160285   -0.00183968    0.00145724  -0.000585822  -0.000947331   0.000411039  -9.87905e-05  -1.18373e-05   5.04725e-06   1.33736e-05   2.30041e-06       6.76157       8.85992       9.94057       10.2236       10.0612       9.69273       8.90417       7.95881       6.80825       5.85613       4.68989       3.85157       2.97199       2.24019       1.64146       1.18526      0.822930      0.566437      0.376060      0.243247      0.150679     0.0936472     0.0538681     0.0311707     0.0170762    0.00922212    0.00470875    0.00239134    0.00112361   0.000525823   0.000228947   9.81158e-05   3.84863e-05   1.48196e-05   5.17442e-06   1.76601e-06
  22  22 4161.4007    1.0434  9.1974 10.9228 -0.0025  0.1202   0.0132   0.3399    0.0314   0.0000   429.0039       2.93240       33.8160       32.7972      -15.0541      -5.05675     -0.675711      -31.2612      -9.57539       9.16656       7.18990      -9.16115      -4.68914       1.91323      0.641464       1.50008      -1.86505    -0.0401902      0.765824    -0.0642736     -0.425911      0.399342     0.0170110    -0.0308206    0.00613673  -0.000844206   -0.00786383    0.00426519  -0.000371904   -0.00103317   0.000719434   0.000165797  -8.71840e-05   3.00237e-05   7.34571e-06  -1.45470e-06       8.27184       10.8628       11.9717       12.6659       12.3875       11.7930       11.1083       9.89397       8.45238       7.18479       5.83050       4.67259       3.70800       2.80123       2.05573       1.49930       1.04809      0.726748      0.477845      0.308319      0.195373      0.119703     0.0700237     0.0402668     0.0223890     0.0120911    0.00622537    0.00316515    0.00153041   0.000678334   0.000312430   0.000127428   5.14808e-05   1.94007e-05   6.65754e-06   2.24102e-06
  22  23 4306.0921    0.8264 11.8204 10.8332 -0.0034  0.1693   0.0115   0.4833    0.0275   0.0000   443.2761       29.2807       4.51025       5.98749       8.86650       12.3166      -10.5070      -16.9966       10.4727      -21.4344      -19.5001     0.0838878     -0.163671    -0.0765601      -1.83642      -5.00341       1.67518       1.08370     -0.877958    -0.0197502      0.416132    -0.0951521    -0.0630312    -0.0623931     0.0266212    0.00892560    -0.0111670    0.00657818    0.00178152  -0.000499929   0.000597872   0.000123642   7.68035e-05  -6.28791e-05  -2.84534e-06   4.32368e-07       11.5122       15.0845       16.6366       17.2545       17.3363       16.4328       15.3023       13.6884       11.9290       10.0258       8.38005       6.86504       5.26478       4.01415       2.91780       2.11404       1.50569       1.02423      0.690950      0.451132      0.286406      0.173254      0.105899     0.0588791     0.0338653     0.0180911    0.00955054    0.00478152    0.00236147    0.00106073   0.000484806   0.000196539   7.84610e-05   2.95935e-05   9.71475e-06   3.24453e-06
  22  24 4450.4850    0.6861 13.7058 10.6394  0.0003  0.2185   0.0097   0.5825    0.0258   0.0000   463.3072       8.05766       41.2392      -10.4336      -17.3918      -22.2692      -12.2804       42.7762      -37.1109      -19.7224       11.4811       1.63937      -14.1672       7.43711       1.82336      -5.11437       2.69911      0.205832      -1.30899     -0.213517      0.914532     0.0682270    0.00169713     0.0771749    0.00646710    -0.0248321   -0.00688586   -0.00304913  -0.000977410  -0.000850682  -0.000478541  -0.000263101  -5.01906e-05   2.59566e-05   2.24562e-05  -1.10666e-06       14.5671       19.4049       21.3554       22.5459       21.8024       21.6663       19.5738       17.5278       15.3661       13.0886       10.6697       8.53872       6.75550       5.09966       3.84178       2.70885       1.94143       1.32384      0.888587      0.584123      0.362422      0.221649      0.133603     0.0767778     0.0429617     0.0236371     0.0120133    0.00617353    0.00290042    0.00137409   0.000592700   0.000253997   9.74245e-05   3.84134e-05   1.25677e-05   4.28377e-06
  22  25 4595.4119    0.5118 14.7394 10.5570 -0.0110  0.3108   0.0086   0.7411    0.0228   0.0000   453.3343      -17.0179      -2.90720       26.1628      -17.6452       5.38696      -1.99677       27.4010       7.99746      -23.7753      -15.0344       4.91348      -11.1996      -6.37826       5.21011      -3.05399       6.00697       1.52277      -1.20412      0.199576     -0.587369      0.232251      0.437389     -0.258524    -0.0700913     0.0832674    0.00707894    -0.0140551   -0.00679099    0.00286323    0.00140314   0.000344224   0.000155985  -7.89999e-05  -2.42913e-05   4.19687e-06       20.9993       27.2709       30.9298       31.7120       31.2643       30.5586       27.8351       25.3177       21.8730       18.8021       15.1780       12.2657       9.73051       7.33846       5.44391       3.98229       2.81410       1.91806       1.27385      0.833848      0.530864      0.323117      0.194776      0.113285     0.0634199     0.0344641     0.0181264    0.00912213    0.00446639    0.00204134   0.000905260   0.000372565   0.000150784   5.62641e-05   1.88626e-05   6.34465e-06
  23   8 2131.1036    0.7859  0.6238 10.5852 -0.0050  0.0226   0.0210   0.0484    0.0524   0.0000   437.9032       3.13422       11.6302       2.87240      -2.93295      -4.52502      0.667032       3.88823     -0.331178      -1.27857      0.387561       2.08176      0.903882      0.139684      0.565280      0.385825     0.0850483    -0.0235285    -0.0453822     0.0595090   -0.00194117    -0.0145817    0.00616222    0.00151623    0.00211081   -0.00347368  -0.000531663  -6.03344e-05   1.03793e-05   6.25097e-05   5.85590e-05  -1.67816e-05   1.33834e-05   1.30300e-07   6.56334e-06  -1.13286e-06       1.60985       2.09571       2.34327       2.61988       2.50411       2.22149       2.15799       1.86037       1.62788       1.42383       1.12032      0.893547      0.709407      0.532899      0.413199      0.257022      0.207092      0.131813     0.0919490     0.0575024     0.0379020     0.0247760     0.0132247    0.00873377    0.00466176    0.00282867    0.00138069   0.000785138   0.000393736   0.000189685   8.09611e-05   3.88003e-05   1.53796e-05   6.92427e-06   2.77998e-06   9.55950e-07
  23   9 2287.5089    1.1020  0.7197 11.1490 -0.0053  0.0244   0.0279   0.0511    0.0606   0.0000   437.7769      -1.69255       10.9236       2.98585       1.72662       1.87036     -0.258458      0.596978     -0.888959      -3.78046       2.45983     -0.945879      -1.25527     -0.415998     -0.687300     -0.470656      0.285525      0.253662      0.133905     0.0895895     0.0817264    -0.0416875    0.00209159     0.0131172    0.00906244    0.00226059    0.00158035  -0.000803254   -0.00100846   0.000158926   0.000192285   1.68159e-05  -1.81718e-05   2.77327e-06   5.41366e-06   1.02313e-06       1.94193       2.29118       2.42125       2.73286       2.85946       2.69280       2.31915       1.96251       1.80630       1.64273       1.24876      0.919648      0.748770      0.608116      0.447173      0.312157      0.213024      0.144701      0.105913     0.0741836     0.0447950     0.0257463     0.0152576    0.00964468    0.00576794    0.00342410    0.00176810   0.000893703   0.000410798   0.000191018   8.64384e-05   3.39994e-05   1.53168e-05   5.76303e-06   2.45860e-06   9.91334e-07
  23  11 2588.7160    1.9527  0.8813 12.1389 -0.0057  0.0266   0.0452   0.0597    0.0691   0.0000   438.0657       4.15365       16.3738       2.25885     -0.199744      -3.34937       2.43596      0.437560      -2.17392      -1.46985      0.635798      0.676008     -0.986078     -0.290278    -0.0563469     -0.105490     -0.100889     -0.175958    -0.0881698    -0.0514817    -0.0223451     0.0224289     0.0294532   -0.00704887    -0.0146336   0.000415666  -9.90569e-05  -0.000718069   0.000876902   0.000130479  -0.000226647  -0.000102462   2.70486e-05   1.62873e-05   1.67938e-06  -1.21672e-06       1.74861       2.36854       2.43519       2.72642       2.82379       2.35118       2.53353       1.98322       1.86476       1.53520       1.33641       1.06623      0.757868      0.637308      0.468069      0.325609      0.230246      0.156625      0.116976     0.0714480     0.0459026     0.0290599     0.0168052     0.0103133    0.00563624    0.00326383    0.00178951   0.000879291   0.000445888   0.000193774   9.58371e-05   4.55211e-05   1.84204e-05   7.93875e-06   2.82476e-06   1.02711e-06
  23  12 2737.7286    2.5645  0.8258 12.6696 -0.0030  0.0218   0.0601   0.0553    0.0663   0.0000   438.2104       6.09800       13.7630       5.88895      0.450852       3.37815      -2.61777      0.470597      0.350335      -2.89039       1.34588       1.93713      -1.20525    -0.0249916     -0.102400      0.195281   -0.00751995     -0.218455     -0.126812    -0.0448760     0.0126930   -0.00261736     0.0119789   -0.00468786   -0.00647581   -0.00551419   2.69948e-05  -0.000601673  -0.000386308  -0.000169685  -2.37747e-05  -7.34345e-06   1.91219e-06   5.32669e-06   3.67484e-07   3.35715e-07       1.50032       1.91942       2.11803       2.12311       2.21766       2.14342       1.96650       1.68177       1.49515       1.32717       1.09109      0.904401      0.668012      0.509418      0.385366      0.281142      0.206412      0.136907     0.0902519     0.0584774     0.0394227     0.0236261     0.0153398    0.00887094    0.00506472    0.00261908    0.00147891   0.000672788   0.000370465   0.000159134   8.20157e-05   3.41717e-05   1.51123e-05   5.78688e-06   2.55599e-06   8.40146e-07
  23  13 2886.1567    3.0635  0.7441 13.3509 -0.0092  0.0230   0.0785   0.0541    0.0705   0.0000   439.5361       7.94394       14.7161       2.24517      -1.07525      -1.22668       2.33103      0.593121      -2.12933      -1.26657      -1.50978     -0.794810      0.329409    -0.0143671      -1.05423    -0.0382760      0.147180      0.288716     0.0694112     -0.110943     0.0516612    -0.0207180    -0.0197575    0.00759363    0.00611047    0.00121468   -0.00198261  -0.000235828   0.000466572  -1.27935e-05  -3.48351e-05   1.03758e-05   1.44546e-05   3.19595e-06  -6.16096e-06   1.94081e-07       1.59809       2.09477       2.21755       2.33207       2.35503       2.23939       2.07361       1.84514       1.64033       1.39777       1.14956      0.876072      0.700408      0.548978      0.422183      0.297484      0.218239      0.146380     0.0990513     0.0606456     0.0406219     0.0240618     0.0152706    0.00879982    0.00484385    0.00275478    0.00146413   0.000768065   0.000370240   0.000180199   7.92072e-05   3.65081e-05   1.47073e-05   6.47610e-06   2.42680e-06   8.81336e-07
  23  14 3033.6010    3.5312  0.8292 13.5612 -0.0119  0.0243   0.0857   0.0560    0.0774   0.0000   442.3554       8.09946       10.7510       2.80784      0.893819       1.86718     0.0767010      -4.80300      0.790224      -2.48474      -1.45429     -0.146976       1.50974     -0.266090      0.492587     -0.795651     0.0600171      0.213944    -0.0839803    -0.0532907     0.0121351     0.0500528     0.0379766    0.00964615    0.00318523   -0.00162602   -0.00101755  -0.000423110  -7.41597e-05  -0.000428176  -2.95919e-05  -1.94152e-05  -7.28073e-06   3.70253e-06   3.47753e-07  -1.11732e-07       1.78915       2.30432       2.31729       2.42740       2.43663       2.42917       2.22656       1.86859       1.72752       1.52004       1.34101       1.03156      0.853269      0.603557      0.446655      0.330999      0.218778      0.157137      0.102851     0.0701618     0.0433498     0.0284748     0.0161249     0.0101031    0.00530343    0.00299128    0.00153311   0.000747648   0.000375754   0.000170417   8.09088e-05   3.50308e-05   1.50637e-05   6.04951e-06   2.47927e-06   8.88275e-07
  23  15 3179.8786    3.5555  1.1239 13.6823 -0.0152  0.0287   0.0763   0.0739    0.0726   0.0000   438.9627       5.75215       13.3948       5.33130      -3.18906       1.33877     -0.808617      -5.05652       3.26388       2.29508       1.53060      -2.19413      -1.96043      0.227883     -0.129465     -0.819649     -0.312171     -0.113335    -0.0821020    -0.0461161    -0.0917086    -0.0261587    0.00780703    -0.0171544   -0.00294603    0.00412631    0.00244809   -0.00276667  -6.20114e-05   0.000467564  -8.30115e-05  -3.79100e-05   6.49886e-06   1.74966e-05  -4.32911e-06   1.87266e-07       1.98071       2.58105       3.03753       2.90308       2.91288       2.75431       2.47450       2.41087       1.99996       1.78669       1.53341       1.17189      0.968262      0.707952      0.524725      0.381889      0.262446      0.177849      0.123476     0.0765121     0.0491609     0.0318707     0.0178984     0.0110991    0.00593946    0.00347459    0.00175353   0.000949685   0.000471272   0.000225875   0.000102547   4.81460e-05   2.05362e-05   8.68593e-06   3.17744e-06   1.23859e-06
  23  16 3325.7672    3.1936  1.5407 13.1951  0.0075  0.0345   0.0582   0.0848    0.0588   0.0000   441.5098       11.2348       6.97123       8.34641       3.41231     -0.231368      -2.11703      0.646212      -5.64773      -5.40071       1.99569      -3.23781      -1.52687     -0.343215      0.595882     -0.736990     -0.220726     -0.334369     -0.103273      0.105095    -0.0802915   -0.00440619     0.0236922     0.0182061    -0.0150320   0.000585412   0.000986042   0.000842515   0.000101440  -1.42679e-05  -7.65263e-05   0.000173685  -1.71443e-05  -1.14962e-05  -2.64037e-06  -3.94581e-07       2.31144       3.12475       3.34915       3.42527       3.42881       3.23337       3.07350       2.82100       2.46958       2.05154       1.75985       1.37631       1.09927      0.853342      0.619972      0.461250      0.324433      0.238232      0.143183     0.0998528     0.0599560     0.0400282     0.0236003     0.0136092    0.00764310    0.00417562    0.00223243    0.00117754   0.000610625   0.000282143   0.000134741   5.79802e-05   2.56021e-05   1.00738e-05   4.00411e-06   1.42671e-06
  23  17 3471.4617    2.6880  2.2792 12.6229 -0.0007  0.0394   0.0395   0.1018    0.0499   0.0000   437.7772       21.3049       11.5382      -2.54992       7.50466      0.324103      -3.10001      -2.51422      -3.18275      -3.20196       1.81855      -1.18960      0.952768      -1.60486      -1.38567     -0.818813      0.350343      0.203801      0.206225     -0.185735    -0.0699040    -0.0584665    -0.0177006   -0.00249698    0.00226864    0.00234146  -0.000313711   0.000884203  -0.000313821  -0.000568318  -0.000276094  -0.000105546   6.40646e-05  -8.93546e-06   1.08040e-06  -1.15809e-06       2.61444       3.48218       3.72040       3.92741       3.96165       3.72764       3.55984       3.11977       2.80046       2.30770       1.98535       1.55492       1.23436      0.958538      0.712602      0.523990      0.370012      0.257711      0.171233      0.115757     0.0718413     0.0452614     0.0273428     0.0160613    0.00915260    0.00502109    0.00273277    0.00137692   0.000700070   0.000333752   0.000155332   7.05305e-05   2.89899e-05   1.20620e-05   4.55424e-06   1.67198e-06
  23  18 3616.9758    2.1569  3.5334 12.0800 -0.0039  0.0503   0.0268   0.1392    0.0410   0.0000   443.3943       19.0526       11.7950       2.58108      -3.34235     -0.809749      -2.85604      -2.85285      -3.79578      -2.42213     -0.878318       3.18190      -1.98442      0.459103      0.811216      -1.10884     -0.552934     -0.725282     -0.140876      0.266084      0.139326    -0.0827122    -0.0111323     0.0155135     0.0183818    0.00512613   -0.00286138  -0.000347613  -0.000285152   5.03318e-05  -9.81515e-06   0.000105576  -2.41651e-05   1.81861e-05  -8.64129e-06   2.90671e-06       3.43650       4.42142       4.89416       4.99081       5.14057       4.84104       4.49796       3.98531       3.60417       3.09023       2.57899       2.02644       1.61319       1.24831      0.935242      0.674573      0.492658      0.337031      0.222529      0.144338     0.0929525     0.0594635     0.0349393     0.0212008     0.0120433    0.00649393    0.00362890    0.00181874   0.000932603   0.000437034   0.000206291   8.67695e-05   3.83014e-05   1.57544e-05   5.95747e-06   2.15716e-06
  23  19 3762.1771    1.8024  4.9506 11.7055 -0.0073  0.0649   0.0217   0.1805    0.0399   0.0000   434.6916       13.8775       14.5022       1.13633       2.21279       8.94967      -8.21748      -14.5759       3.84359     -0.161163       1.25480      -7.08450     -0.946928      -1.52243      0.160180      -1.04817     -0.972444     -0.312394      0.100223    -0.0655520     -0.241269     0.0994562     0.0673291    -0.0587185   -0.00512540     0.0250970    0.00438937    0.00369434   -0.00124302  -0.000518580   0.000547607   0.000252285  -3.68122e-05  -4.70647e-05   1.70526e-05  -2.54860e-06       4.43701       5.85868       6.55621       6.73331       6.67590       6.47442       5.87879       5.39253       4.67000       3.99630       3.29376       2.64325       2.05726       1.62666       1.18615      0.859954      0.617810      0.430045      0.288743      0.187702      0.123163     0.0752940     0.0451196     0.0270244     0.0152258    0.00856807    0.00454633    0.00234369    0.00120212   0.000575770   0.000262627   0.000117884   4.99663e-05   2.07863e-05   7.92039e-06   2.84732e-06
  23  20 3907.4899    1.4992  6.6881 11.2479 -0.0020  0.0790   0.0166   0.2270    0.0369   0.0000   433.5949       32.9713       6.80878       7.09086      -4.89151      -3.42963      -1.98819      0.465582       12.0351       2.50989      -2.32282      -4.95586       2.61068      -2.68205       1.91786     -0.191187     -0.898322     -0.641472      0.192450      0.161152     -0.118546     0.0499871    0.00376929    -0.0475129    -0.0207893     0.0241926    0.00832594   -0.00690304   -0.00172266   0.000747820   0.000186004  -1.97597e-05   1.71566e-05   2.85041e-05  -1.36631e-05  -6.04676e-06       5.33837       6.87900       7.70226       8.05927       7.99992       7.43731       7.09680       6.48678       5.62590       4.71445       4.00423       3.22222       2.56083       1.93207       1.45238       1.06208      0.762301      0.516963      0.350959      0.235339      0.149707     0.0918656     0.0560705     0.0333994     0.0188516     0.0103880    0.00565327    0.00290797    0.00144175   0.000710403   0.000342521   0.000147872   6.31084e-05   2.54908e-05   9.72188e-06   3.56504e-06
  23  21 4052.9782    1.2289  8.1945 11.0441 -0.0042  0.0997   0.0143   0.2800    0.0334   0.0000   436.8688       8.74868       26.0237       25.4654      0.816156       3.68844      -4.39227       6.04572      -8.41298      -7.43368       9.17025      0.104057       3.15160      -3.10239      -1.04887      0.915741      -1.55734      -1.93033     -0.190077    -0.0391424     0.0196130      0.166465     0.0323950    -0.0271652    0.00965546     0.0161345   -0.00795243   -0.00271474  -0.000805898   9.26782e-05  -7.72657e-05   0.000132607  -1.75741e-05   1.77715e-06   3.92109e-06  -1.97252e-06       6.48894       8.57796       9.42802       9.99921       9.87082       9.47521       8.76652       7.98057       7.12798       5.82937       5.03799       4.05094       3.20276       2.42209       1.83679       1.33978      0.960961      0.660403      0.443962      0.299149      0.191073      0.117506     0.0719808     0.0426065     0.0242749     0.0134384    0.00719225    0.00372249    0.00186036   0.000911882   0.000433509   0.000189341   8.13238e-05   3.25941e-05   1.22626e-05   4.45485e-06
  23  22 4197.9717    0.9586  9.6623 10.9442 -0.0077  0.1306   0.0129   0.3683    0.0293   0.0000   426.7665       19.5892       31.0471       35.9922       18.5099      -18.9610      0.941662       10.4379      -3.53242      -4.04931       4.08572      0.266350      -4.11016       2.39643       4.39244     -0.643712       2.31236       1.43891      0.153880     -0.575258      0.117780     -0.108089     -0.203152      0.159502    -0.0160641    -0.0451481     0.0176682    0.00240915   -0.00811223  -8.88129e-05   0.000346607   5.00342e-05   0.000289983  -4.29017e-05  -1.36487e-05  -4.93291e-07       8.51724       11.1825       12.3527       12.9157       12.8562       12.2636       11.6340       10.4995       9.04389       7.82839       6.56742       5.30052       4.18081       3.25557       2.44618       1.74309       1.27299      0.874264      0.605364      0.401069      0.257046      0.160271     0.0978236     0.0576126     0.0331867     0.0183938     0.0101548    0.00520476    0.00265491    0.00126364   0.000606532   0.000265426   0.000114832   4.63940e-05   1.73752e-05   6.30147e-06
  23  23 4343.0132    0.7845 11.9838 10.8004 -0.0051  0.1774   0.0112   0.4998    0.0265   0.0000   474.3135       9.62477      -1.90038       21.8611      -17.3349      -15.0674      -34.1272      -19.9935       3.08902       11.8003      -5.50878     -0.637214       2.66826       8.80138      -4.33544     0.0821091       2.93167     -0.622254      -1.43692     -0.409824      0.182929      0.319487     -0.182086    -0.0543028      0.100986     0.0310710    -0.0310801    -0.0156880   -0.00200396    0.00134763    0.00138720  -0.000195807  -0.000198469  -8.05756e-05   4.24143e-05   1.05076e-05       11.4636       14.9496       17.1323       17.7818       17.3357       17.0372       15.6774       14.0868       12.4342       10.5574       8.87419       7.17792       5.59434       4.36739       3.31336       2.38264       1.74483       1.19690      0.818849      0.551230      0.352037      0.220380      0.135623     0.0811857     0.0469426     0.0259699     0.0145299    0.00752577    0.00372140    0.00188982   0.000852557   0.000402541   0.000158625   7.01914e-05   2.42578e-05   9.18568e-06
  23  24 4487.6004    0.6233 13.3513 10.6269 -0.0060  0.2282   0.0095   0.5942    0.0247   0.0000   439.7015       19.3783      -6.32289      -14.5449      -4.03126       10.1361       27.7674      -24.7287       5.34802       10.5972      -14.6244      -2.17518       12.4541     -0.443296     -0.323251      -4.68122       1.81739      0.520065      0.276517     -0.453108     0.0780345     0.0555936  -0.000567868    -0.0770446    -0.0713161     0.0690897    0.00919936    -0.0124153   -0.00320673   -0.00277893  -6.40312e-05    0.00125961  -8.23086e-05  -8.17039e-05  -2.38373e-05   2.37413e-05       14.8144       19.3690       21.4420       22.4467       22.3162       21.7262       19.9296       18.1860       15.8788       13.9147       11.4169       9.34908       7.31263       5.77266       4.24387       3.12974       2.25826       1.54926       1.08023      0.704051      0.459318      0.291704      0.178435      0.105448     0.0616188     0.0345858     0.0187764    0.00974656    0.00510959    0.00245897    0.00109568   0.000527112   0.000210879   8.98206e-05   3.14807e-05   1.18170e-05
  24   7 1993.5606    0.6045  0.4737 10.1750 -0.0072  0.0191   0.0185   0.0425    0.0469   0.0000   442.9231      0.600895       16.0642       1.16717       2.74968     -0.811155    -0.0171223     -0.532333      -1.50139     -0.556627    -0.0143699       1.70689     -0.358125     -0.537132      0.623699      0.109948     -0.164596     0.0578149     0.0520181     0.0439999    -0.0768779     0.0282915     0.0192479  -0.000972105   -0.00152505    0.00279049  -0.000837826   0.000279979  -0.000524620   0.000330318   0.000239466   3.22089e-05   2.60895e-05  -1.03834e-05  -2.29103e-06  -7.23895e-08       1.09326       1.61930       1.60233       1.82863       1.70884       1.66193       1.58526       1.34311       1.29992       1.03945      0.930102      0.678732      0.631511      0.433353      0.373224      0.224506      0.190768      0.121519     0.0871924     0.0533892     0.0373777     0.0233053     0.0140186    0.00884154    0.00467163    0.00282697    0.00143420   0.000843755   0.000420388   0.000230786   0.000103699   4.55158e-05   2.32762e-05   8.53270e-06   4.14255e-06   1.47597e-06
  24   8 2156.7968    0.8045  0.6235 10.6259 -0.0003  0.0217   0.0216   0.0504    0.0526   0.0000   441.3529       3.63597       14.1390       2.76870      -4.87087     -0.974490       1.06118     -0.174692     -0.215801     -0.856813      0.231106       1.46249     0.0409087     -0.667510      0.337362     -0.301695     -0.198315      0.160138    -0.0572470    -0.0529051   -0.00879463     0.0167328    0.00395981    0.00677752    0.00134095   -0.00126588   9.21483e-05   6.36748e-05    0.00118361   8.41044e-05  -0.000159002  -9.42224e-05   1.09208e-05   4.34328e-06   3.58732e-06  -3.00450e-06       1.50081       1.95848       1.95800       2.07245       2.24468       2.26923       2.03837       1.63961       1.39265       1.31723       1.15291      0.895476      0.678807      0.480051      0.382295      0.323849      0.229167      0.168011     0.0985432     0.0690965     0.0431146     0.0291050     0.0206348     0.0118522    0.00746999    0.00400429    0.00200860    0.00112660   0.000494814   0.000256071   0.000121211   5.53969e-05   2.48800e-05   1.08454e-05   4.49036e-06   1.71765e-06
  24   9 2314.3304    1.1997  0.7617 11.2474 -0.0080  0.0216   0.0287   0.0542    0.0579   0.0000   439.1088       1.16086       13.7395      -1.79939       2.16486       2.57264       1.89463       2.20519       1.08660      -2.16063       1.20610     -0.817514     -0.267207     -0.895036     -0.161201      0.205573    -0.0429173     -0.183270     -0.148445      0.180090     0.0484766    -0.0102812    0.00439742     0.0110090     0.0116398   -0.00425143    0.00124367    0.00223129   0.000210947  -0.000588298  -0.000133245   0.000205706   1.77667e-05  -1.29871e-05  -4.16307e-06   5.20741e-07       1.43585       1.94019       2.00292       2.13324       2.18275       2.05826       1.94692       1.75795       1.56138       1.32233       1.03717      0.885030      0.694045      0.552618      0.405860      0.304258      0.211723      0.154940      0.107177     0.0716193     0.0453813     0.0291186     0.0171830     0.0106922    0.00587786    0.00347454    0.00184720    0.00105848   0.000506981   0.000285089   0.000122482   6.11201e-05   2.64942e-05   1.10195e-05   4.45381e-06   1.77980e-06
  24  10 2467.0822    1.5250  0.9266 11.6667 -0.0009  0.0263   0.0328   0.0602    0.0734   0.0000   440.5752       8.65338       16.0995     -0.103715    -0.0554622   -0.00986894      -3.76195      -1.13899      0.810720   -0.00973078      -1.41585     -0.215735      0.129955     -0.535958      0.333187     -0.572936     -0.576902     -0.277725     -0.126882   -0.00368706      0.147235   -0.00932031    -0.0152601    0.00256770   -0.00704303    0.00733879    0.00103726  -0.000222246   0.000225571  -3.67073e-05   5.28685e-05   0.000181745  -1.09398e-05  -2.33290e-05  -1.16057e-06  -1.15589e-06       1.80067       2.54147       2.79250       2.90504       2.91700       2.78193       2.57039       2.27853       1.98692       1.58407       1.34531       1.04303      0.795082      0.615642      0.494423      0.365484      0.269349      0.185008      0.120552     0.0855162     0.0519072     0.0335141     0.0208656     0.0121937    0.00776082    0.00396159    0.00250094    0.00114794   0.000683229   0.000290970   0.000162796   7.11023e-05   3.41458e-05   1.37610e-05   5.71810e-06   2.17613e-06
  24  11 2617.6767    1.9626  0.9984 12.3399 -0.0080  0.0283   0.0425   0.0657    0.0701   0.0000   442.8817       8.44516       8.77505      -3.53227     -0.361527      -1.34781      0.252630      -2.43046       1.65562      -2.98279      0.140204     -0.276338       1.51074     -0.906912     -0.715957      0.472074      0.678305     -0.175629    -0.0476439     -0.142878    -0.0260431     0.0121178    -0.0113855    -0.0211991    0.00427940     0.0113261  -0.000891697   -0.00190405   0.000557116  -0.000107735  -0.000210814   6.22818e-05   4.47751e-05  -5.08748e-06  -5.73247e-06  -2.27150e-06       1.69532       2.56727       2.38085       2.79076       2.61206       2.66136       2.40627       2.19383       1.95185       1.69031       1.54580       1.14545      0.986739      0.674714      0.571256      0.390578      0.313480      0.197264      0.140425     0.0915947     0.0580626     0.0389612     0.0229737     0.0154232    0.00811785    0.00509666    0.00243948    0.00153409   0.000626853   0.000389232   0.000151935   8.49437e-05   3.45887e-05   1.53328e-05   5.76996e-06   2.41876e-06
  24  12 2767.7639    2.6703  0.8504 12.8815 -0.0031  0.0249   0.0595   0.0537    0.0634   0.0000   437.2862       8.43595       15.2387       4.35468      0.570253      0.555116      0.978345     -0.815577      -3.13895      -1.40587       2.68748      -2.24090    -0.0811398     -0.431274     0.0549234     -0.372942     0.0688787     -0.147470      0.136735      0.130666    -0.0242665    -0.0628437    -0.0242169     0.0151926    0.00119518    0.00351045   -0.00104272   -0.00137685  -0.000595294  -4.99056e-06  -3.31567e-05  -5.54798e-05   9.74814e-06   2.30698e-05  -1.25189e-06   1.81885e-08       1.67614       2.30188       2.34805       2.48274       2.49422       2.43430       2.42512       2.06094       1.77217       1.59925       1.28360       1.00012      0.731147      0.629201      0.462335      0.388740      0.277271      0.192950      0.125992     0.0809683     0.0519126     0.0322012     0.0211558     0.0125660    0.00728247    0.00439344    0.00213362    0.00121636   0.000576298   0.000302507   0.000143102   6.08209e-05   3.32078e-05   1.22649e-05   5.64599e-06   2.22007e-06
  24  13 2917.0516    3.2062  0.8551 13.1581 -0.0045  0.0230   0.0704   0.0524    0.0714   0.0000   438.6478       9.02321       16.1338       8.27145      -2.21104      -3.17181       2.50041      -1.88683     -0.260741      0.129336       1.72755     -0.486009     -0.796657      -1.18217     0.0379876     -0.149729      0.165224     0.0905178     0.0230057     -0.132510   -0.00996365     0.0321999    -0.0244244  -0.000313708    0.00653303    0.00540253    0.00188584    0.00180216  -0.000745244   0.000292248  -4.35446e-05   2.81355e-05   1.97687e-05  -3.64576e-06  -1.87820e-07   8.20802e-07       1.50843       1.99806       2.16218       2.21760       2.19077       2.13624       1.92461       1.89851       1.59555       1.39021       1.18451      0.942427      0.760605      0.632820      0.429255      0.325978      0.232690      0.163823      0.117172     0.0744451     0.0470159     0.0323708     0.0192198     0.0111902    0.00671659    0.00351900    0.00206937    0.00111862   0.000573880   0.000311444   0.000138009   6.50675e-05   2.89062e-05   1.28941e-05   5.09976e-06   2.12872e-06
  24  14 3065.1904    3.6597  0.8163 13.7096 -0.0074  0.0232   0.0868   0.0562    0.0698   0.0000   438.0558       9.85335       7.44008       5.14896       3.21132      -3.98018       2.22785      -4.65260      0.998487      -1.95189      0.564347     -0.604850      0.409258      -1.46362      0.873764     -0.262073     0.0634011      0.144722     0.0400394     -0.246051     0.0467379    -0.0628584     0.0120549     0.0160136   -0.00254211    0.00209933    0.00124733  -0.000830132  -0.000531016  -0.000346907  -0.000178848   2.57042e-05  -3.55305e-05   1.07300e-05   1.18498e-05  -1.46391e-06       1.55711       2.07575       2.25664       2.34857       2.37098       2.25833       2.14716       1.84728       1.72883       1.43137       1.16909      0.919680      0.746390      0.570188      0.452716      0.329571      0.233371      0.168338      0.112362     0.0764714     0.0478305     0.0303359     0.0183727     0.0111326    0.00651926    0.00375233    0.00204405    0.00113651   0.000584507   0.000282058   0.000139815   6.51078e-05   2.77525e-05   1.28778e-05   5.01615e-06   2.03700e-06
  24  15 3212.1323    3.6661  1.0503 13.7205 -0.0043  0.0285   0.0810   0.0690    0.0749   0.0000   441.4637       9.85102       14.5559      -1.25812      -1.36558       1.37299       1.10652       2.25722      -2.72126      -4.64169       1.20359      0.192508       1.69625      -1.10503      -1.16329     -0.316256     0.0864129    -0.0361799     0.0791467     -0.130585    -0.0424661     0.0523543    0.00772701   -0.00189279   -0.00362252     0.0148906   -0.00113909   -0.00111124    0.00108952  -8.24545e-06  -0.000155721   4.08544e-05  -1.10133e-05   9.89588e-06  -4.52325e-06   4.44870e-06       1.97936       2.52568       2.62303       2.74907       2.77004       2.49991       2.47174       2.29880       1.96596       1.71171       1.52034       1.29972      0.998278      0.754939      0.587201      0.403126      0.270226      0.196352      0.142169     0.0967022     0.0622303     0.0385114     0.0247364     0.0146330    0.00803644    0.00456333    0.00257745    0.00143514   0.000719504   0.000343779   0.000164200   8.00401e-05   3.84696e-05   1.58146e-05   6.85494e-06   2.55624e-06
  24  16 3358.6617    3.1386  1.5391 13.2874 -0.0075  0.0332   0.0586   0.0861    0.0603   0.0000   437.8140       13.7737       5.61273      0.532854      -4.61999     -0.903995       1.26483      0.116353      -3.52508      -3.35915       1.27026     -0.437318      0.986517      0.448693      -1.37780     -0.340047      0.186273     -0.590800     0.0120404     0.0364304     0.0477240     -0.111047    0.00821328     0.0113153    0.00140654    0.00310310   0.000306045  -0.000699667    0.00161346    0.00108302  -0.000176723   3.82483e-05  -8.48842e-05  -1.03459e-05   1.62737e-06  -5.26293e-06       2.13915       3.01782       3.22820       3.44746       3.42563       3.25678       3.04932       2.64101       2.47540       2.02982       1.70688       1.37044       1.07342      0.874270      0.622682      0.476913      0.331385      0.235333      0.162190      0.109596     0.0694531     0.0450194     0.0276258     0.0162050    0.00981130    0.00544721    0.00317665    0.00166467   0.000895174   0.000448848   0.000212496   0.000101312   4.44195e-05   1.98169e-05   7.35455e-06   2.96892e-06
  24  17 3505.0251    2.5388  2.4341 12.6716 -0.0023  0.0417   0.0369   0.1093    0.0459   0.0000   442.9214       16.1653       14.2821       9.75346       16.5480       7.76395       3.77659       3.83438       3.28784      -1.91812     0.0448469      -1.61572     -0.665133      -2.39323     -0.817587    -0.0905914      0.235736     -0.399248     -0.460167     0.0543838     -0.129329    -0.0249457     0.0608644     0.0125189    -0.0111719   -0.00334437    0.00583071    0.00218583   0.000568176  -0.000183736  -0.000637972  -0.000247365  -3.42497e-05   2.17279e-05   6.78169e-06  -5.85933e-06       2.79015       3.73321       4.05161       4.19402       4.25080       4.10786       3.71609       3.48686       2.96323       2.55473       2.17768       1.72986       1.40421       1.07998      0.797588      0.609123      0.427059      0.296380      0.212301      0.138503     0.0913093     0.0591391     0.0349347     0.0216096     0.0127653    0.00709917    0.00397876    0.00214350    0.00107834   0.000552874   0.000272209   0.000125607   5.73048e-05   2.40876e-05   9.83407e-06   3.80225e-06
  24  18 3651.2185    2.0297  3.6687 12.1038 -0.0040  0.0532   0.0252   0.1411    0.0376   0.0000   438.7809       20.7300       9.81115       16.2175       1.26275      -2.89268      -1.17036      -2.82724     0.0525283      -2.21183       6.25729      -2.86228      -2.66233      0.450874    -0.0746231      -2.40724     -0.446418     -0.241418      0.252355     -0.122194    -0.0213094     -0.136744    0.00664277    -0.0228221    -0.0109177    0.00518701    0.00193265   -0.00245546   5.22176e-05  -0.000530862  -0.000722061   6.36307e-05   0.000141658  -1.68736e-05   1.06746e-05   2.72355e-06       3.45273       4.59346       5.18339       5.30519       5.34189       5.12709       4.76461       4.29049       3.88483       3.12985       2.72901       2.24676       1.74645       1.36373       1.01436      0.768894      0.548489      0.376627      0.263797      0.178698      0.117244     0.0747468     0.0453006     0.0268213     0.0166119    0.00908535    0.00511877    0.00267156    0.00138959   0.000697751   0.000354870   0.000160907   7.66228e-05   3.13966e-05   1.29683e-05   4.93626e-06
  24  19 3797.0009    1.7081  5.3407 11.6397 -0.0027  0.0674   0.0196   0.1858    0.0360   0.0000   432.7288       20.9257       14.6238       20.9896       7.13258      -5.11940      -5.16697       5.41195      -1.13496     0.0773691       7.42584      -8.37273       4.72706       1.63583    -0.0674509      -1.01642       1.65731     -0.471324    -0.0493296      0.311124    -0.0500126    -0.0839036    -0.0217012     0.0431256     0.0222065    -0.0185804    0.00371070   -0.00184941    0.00110865  -0.000321832   0.000231559   0.000284466   5.55985e-06  -3.17004e-05  -2.92862e-06  -2.80324e-06       4.24342       5.72431       6.33749       6.49848       6.55006       6.35500       5.92680       5.39105       4.83225       4.03941       3.42823       2.74008       2.19486       1.70004       1.33015      0.988100      0.715636      0.508569      0.346592      0.229054      0.151256     0.0947746     0.0586495     0.0359926     0.0208595     0.0118661    0.00675816    0.00347461    0.00188955   0.000916946   0.000456601   0.000212848   9.54285e-05   4.22356e-05   1.63448e-05   6.64074e-06
  24  20 3942.7561    1.3832  6.8280 11.2901 -0.0035  0.0835   0.0157   0.2332    0.0339   0.0000   439.8914       29.7820       17.7986       21.0334      0.262067      -8.55888      -4.15418       3.08902       7.51087      -4.13508      -2.39848      -1.35513       2.67899       3.53866      -2.50763      -1.60360      0.991418      0.763784      0.234559    -0.0558006      0.269041     -0.139596     0.0194552    0.00549800    -0.0169533    -0.0138807    0.00167028    0.00717545   0.000634203   0.000618310    0.00102508  -1.96754e-05  -0.000157422   1.00817e-05  -6.79143e-06  -1.42139e-06       5.16073       7.02929       7.62269       8.20969       8.05775       7.87892       7.17148       6.66745       5.70787       5.08390       4.21621       3.40169       2.74176       2.14248       1.60322       1.21437      0.850598      0.615076      0.423480      0.285308      0.185976      0.121365     0.0732080     0.0460791     0.0266801     0.0153995    0.00854161    0.00467560    0.00239661    0.00121194   0.000590326   0.000274298   0.000124263   5.30259e-05   2.16012e-05   8.50912e-06
  24  21 4088.6891    1.1095  8.7003 11.0994 -0.0088  0.1083   0.0136   0.3122    0.0297   0.0000   447.0851       12.7442       12.2592       11.5249       6.33394       4.16107       13.2802      -15.3398       6.51239      -18.2405     -0.902743     -0.898817      0.967554     -0.970739      -2.54097       1.78288      -1.61489     -0.730006      0.661860     -0.302814     -0.111779   -0.00685281    -0.0879093     0.0166046     0.0328942    -0.0155059   -0.00288020    0.00478222   -0.00113738   -0.00101663   5.43967e-05   0.000909256   0.000301752  -0.000170445  -4.60491e-05   1.98708e-05       6.89742       8.91905       10.0507       10.3118       10.4633       10.1345       9.50943       8.67788       7.51784       6.58476       5.48195       4.41143       3.57525       2.77819       2.17668       1.54614       1.16479      0.812158      0.567417      0.376887      0.248355      0.160467     0.0992538     0.0587365     0.0359158     0.0202532     0.0112286    0.00613331    0.00317799    0.00162618   0.000791750   0.000366157   0.000164001   7.20326e-05   2.93024e-05   1.14798e-05
  24  22 4233.8528    0.9100  9.7133 10.9521 -0.0069  0.1301   0.0124   0.3747    0.0272   0.0000   442.1469       45.8596       6.57901      -10.1095      -5.48433       4.20690       6.41083       8.05788      -4.18178      -7.08511      -12.6150      -10.8592       4.64593      0.181794      -2.91252       1.59372      -3.18640     -0.647350     -0.286013     -0.345107      0.206018     0.0232492     -0.101270      0.161063    0.00526623    -0.0509014     0.0153059     0.0106306   -0.00399992    0.00295107  -0.000842785  -0.000571874   3.09958e-05   0.000196553   1.71475e-05  -3.58262e-05       8.14642       10.8898       12.0913       12.8393       12.4864       12.3548       11.4807       10.3335       9.18590       7.84946       6.62506       5.35911       4.34100       3.37890       2.55869       1.91490       1.35945      0.983280      0.669415      0.465736      0.299410      0.194733      0.119343     0.0733460     0.0432140     0.0251248     0.0139684    0.00755533    0.00399005    0.00199998   0.000998941   0.000459637   0.000213805   9.06059e-05   3.58752e-05   1.41439e-05
  24  23 4379.7075    0.7182 11.7508 10.7893 -0.0034  0.1792   0.0114   0.5078    0.0264   0.0000   444.1932       43.3001       5.52506       29.8635      -8.67765      -13.4204      -16.4077      -11.7117    -0.0976777      -35.5265      -16.4591      -7.08094       3.21126      -5.80638      0.759927      -1.69587      0.221594      0.691043     -0.782436     -0.413019     -0.712867    -0.0919094      0.187819      0.129592     0.0148350    -0.0711479   0.000865431    0.00638423  -7.85382e-05   0.000237030   0.000311402   0.000284330  -0.000397267  -8.07591e-05   4.81177e-05  -6.84372e-06       11.1504       14.7020       16.4433       17.3010       17.0292       16.5727       15.7405       13.9503       12.4787       10.9172       9.03144       7.53092       5.95580       4.66957       3.57441       2.61313       1.91151       1.35361      0.938780      0.643544      0.418007      0.273640      0.167755      0.103968     0.0615115     0.0356933     0.0200957     0.0108937    0.00571503    0.00295602    0.00142968   0.000673586   0.000307784   0.000132305   5.13232e-05   2.06074e-05
  25   7 2016.9089    0.6433  0.5501 10.1676 -0.0119  0.0202   0.0186   0.0458    0.0495   0.0000   440.1860      -2.54609       21.2774      0.959114      -1.37722      0.374613      -1.18137      -2.52335      -1.05217     -0.629376     0.0944484       1.63111     -0.871598      0.765962      0.137185      0.475265     -0.165788      0.191175    -0.0479479   -0.00394204     0.0304485    -0.0130362     0.0154102  -0.000347455    0.00866358  -0.000355951   -0.00354078   -0.00124408  -0.000168817   0.000519610   0.000323930  -3.04664e-05  -1.23403e-05   3.42117e-05   1.41178e-05  -1.40958e-06       1.19825       1.67196       1.63932       1.85295       1.99381       1.81948       1.68971       1.53943       1.31812       1.28742      0.931657      0.845893      0.639422      0.542951      0.404494      0.287331      0.210356      0.147559      0.106366     0.0735552     0.0446215     0.0328175     0.0184130     0.0124144    0.00711028    0.00427712    0.00243657    0.00140445   0.000726729   0.000421207   0.000186433   9.32481e-05   3.88859e-05   1.87918e-05   7.75492e-06   3.20031e-06
  25   8 2181.7494    0.8904  0.6735 10.7461 -0.0126  0.0209   0.0232   0.0525    0.0536   0.0000   440.2399       3.17904       18.6704      -2.95005      -3.44420       1.78367       1.93063      -2.66440     -0.815474      0.572989     -0.765775      -1.26330       1.17832     -0.274488    -0.0451246     -0.351300     -0.183492     -0.248506     0.0127960      0.106667     0.0542274    0.00363466   -0.00410126    -0.0201052   -0.00525700    0.00303876   -0.00216779   -0.00349474   0.000242214   0.000568056   0.000311825  -0.000155015   1.39439e-05   4.49591e-05  -1.71510e-05  -1.84688e-07       1.32025       1.88239       1.97014       2.04427       2.04807       1.98876       1.83123       1.77015       1.47008       1.34206       1.03969      0.880478      0.714905      0.558038      0.415259      0.325431      0.223556      0.164691      0.112497     0.0778039     0.0513646     0.0320661     0.0202976     0.0120599    0.00723054    0.00404942    0.00241466    0.00131037   0.000685517   0.000389454   0.000178029   9.60996e-05   4.08341e-05   2.05689e-05   7.99876e-06   3.33514e-06
  25   9 2340.5329    1.2652  0.8129 11.1614 -0.0049  0.0227   0.0283   0.0527    0.0636   0.0000   437.4560       1.85368       14.6871       3.84989      0.912796      -2.77933      -3.07515      -2.98762      0.839983      0.962005      0.587604      -1.62716     -0.311582      0.155377     -0.828039      0.162472      0.477129    -0.0813763     0.0508791     0.0153608    0.00707700    -0.0289164     0.0169195    0.00468965   -0.00429054    0.00285473   0.000264436   0.000478312   0.000366247  -0.000957086  -3.25513e-05   0.000262155  -1.30241e-05  -1.90562e-05   1.73577e-06  -9.53558e-07       1.51055       1.90823       2.02646       2.05796       2.08765       2.12858       2.10804       1.87690       1.62732       1.32380       1.03091      0.972947      0.781878      0.605864      0.490077      0.329815      0.252978      0.177177      0.132094     0.0920253     0.0623100     0.0407347     0.0241726     0.0147893    0.00865545    0.00460089    0.00268960    0.00144506   0.000789909   0.000391467   0.000207723   9.97286e-05   4.67744e-05   2.16339e-05   9.25919e-06   3.94512e-06
  25  10 2494.4413    1.6709  0.8962 11.8562  0.0029  0.0241   0.0360   0.0562    0.0660   0.0000   437.9731       4.76380       10.3325    -0.0232812      -2.57464       2.94570     -0.657724      -2.20261       2.57757     -0.346052     -0.857462      -1.50930     -0.236681      -1.40673     -0.815072      0.498108      0.233646     -0.410832    -0.0462010     0.0576962  -0.000869176    -0.0156179   -0.00385179     0.0310253    -0.0175591    0.00113450    0.00294675    0.00193840   -0.00165305  -0.000204894   9.38755e-05   0.000107812  -5.52150e-06  -2.85576e-05  -4.14560e-06   2.06887e-06       1.43822       1.96278       2.10634       2.14243       2.29306       2.12778       2.05245       1.83149       1.63471       1.40843       1.18129      0.947040      0.746043      0.633076      0.462724      0.355125      0.265390      0.187442      0.131433     0.0900163     0.0565045     0.0375097     0.0243837     0.0146686    0.00899221    0.00507336    0.00290175    0.00165199   0.000861332   0.000465469   0.000230271   0.000111391   5.01788e-05   2.44800e-05   9.81673e-06   4.21936e-06
  25  12 2797.4616    2.7860  0.7775 12.9085 -0.0100  0.0215   0.0638   0.0505    0.0620   0.0000   439.3829       4.03065       18.5836       3.63002      -1.17086       1.44538      -2.60175      -3.17248     -0.557564      -1.09108      -1.10543      -1.49193     -0.185292      0.976765     -0.562191     -0.340829      0.174727     -0.506631     -0.239328     0.0338187     0.0519255    -0.0467133    -0.0297165    0.00854637    0.00969375   -0.00232921    0.00121951    0.00174812  -0.000941397  -0.000343025   0.000150090  -1.31018e-05  -3.26181e-05  -3.88812e-05   1.85187e-05  -1.85661e-06       1.32293       1.85455       1.88123       2.17763       2.08496       2.06098       1.82103       1.77125       1.41675       1.35367       1.02266      0.894345      0.683457      0.557021      0.418446      0.322181      0.218192      0.169701      0.110336     0.0770495     0.0510076     0.0342356     0.0200551     0.0125810    0.00747055    0.00454837    0.00250652    0.00143224   0.000756491   0.000392983   0.000197417   9.62444e-05   4.57251e-05   2.01640e-05   8.77700e-06   3.82914e-06
  25  13 2947.5476    3.3765  0.7496 13.5395 -0.0000  0.0222   0.0773   0.0490    0.0577   0.0000   439.5483       7.79358       12.6344       4.30817      0.344148      0.243522     -0.269428       2.46048     -0.933856      -1.73862       1.54910    -0.0758978     -0.449972      -1.00793      0.264326     0.0833741     -0.118016     -0.261657     0.0351935    -0.0391040     0.0344499    -0.0278989    -0.0221118    0.00278987     0.0103466   -0.00435677   -0.00390202    0.00121468   0.000394370  -0.000502451  -0.000142273   0.000107899   4.43930e-05  -6.24878e-06  -5.26927e-06  -5.44742e-06       1.53228       1.86435       1.92396       2.13970       2.24342       2.07877       1.93722       1.83083       1.57967       1.33306       1.10953      0.919253      0.823910      0.657550      0.459145      0.308772      0.220051      0.175534      0.128559     0.0847139     0.0573244     0.0377480     0.0250889     0.0155887    0.00856664    0.00452954    0.00249571    0.00144586   0.000854683   0.000464111   0.000228290   0.000110041   4.88012e-05   2.17724e-05   9.34996e-06   3.84971e-06
  25  14 3096.2957    3.7943  0.8824 13.7445 -0.0029  0.0251   0.0849   0.0560    0.0698   0.0000   442.4173       10.0090       15.0582       6.19720      0.882740     -0.675095      0.223908      -4.80292     -0.252226      -2.97487     -0.148837     -0.678494       1.68746      -2.13708      0.426952     -0.253015     -0.348757      0.128807     0.0535087    0.00275058     0.0251753    0.00502624   -0.00404372   -0.00126132   -0.00156108   -0.00332087   -0.00176100   9.05575e-06  -0.000994152   0.000372929   0.000371116   2.37637e-05  -2.52292e-05  -1.97819e-05  -7.63247e-06  -5.53018e-06       1.76922       2.15454       2.32716       2.71513       2.64824       2.36800       2.21770       2.18113       1.85996       1.65827       1.30754       1.01818      0.884383      0.727690      0.531148      0.352354      0.284394      0.207554      0.146651     0.0869345     0.0625120     0.0383354     0.0266368     0.0153521    0.00943592    0.00531119    0.00281217    0.00172944   0.000968713   0.000559220   0.000268334   0.000137472   5.67838e-05   2.61066e-05   1.08733e-05   4.79102e-06
  25  15 3244.0475    3.4067  1.0821 13.7851 -0.0217  0.0284   0.0753   0.0711    0.0776   0.0000   440.0164       8.88324       7.93469       8.38210     -0.336482      -2.62225     -0.135604      -4.97268      -2.19853      -3.56778       1.89802      -2.78386      -1.09061      -1.79250      0.159497     -0.514954     -0.750798     -0.585648     -0.168377    -0.0854092     0.0689056     0.0363840    -0.0376969    0.00724564    0.00426557     0.0124158   -0.00487783   -0.00373510   -0.00114605    0.00123556   0.000183282  -9.09025e-05   5.85156e-05   6.08441e-07  -1.95023e-05   1.03975e-05       1.82821       2.40332       2.50036       2.78028       2.77250       2.72534       2.42427       2.28918       2.02957       1.72625       1.37638       1.15021      0.988821      0.732703      0.558521      0.421169      0.309857      0.225263      0.156031      0.104424     0.0718989     0.0459925     0.0289529     0.0181450     0.0106570    0.00625642    0.00352787    0.00198007    0.00103429   0.000557100   0.000291226   0.000137722   6.59621e-05   3.00455e-05   1.21858e-05   4.96142e-06
  25  16 3391.2769    2.9322  1.6693 13.3175 -0.0046  0.0343   0.0522   0.0918    0.0542   0.0000   440.2897       11.3974       14.4857       3.77239      -9.18483      0.934478      -7.37726       2.32509       2.06898       2.63408       3.72261      -1.49940      -1.03790      0.775383      0.279469      0.985545     -0.258212     -0.357073     -0.488908     -0.248795     -0.155045    -0.0167866     0.0221324     0.0274570   -0.00479809     0.0114477   0.000678627   -0.00175429  -0.000199857    0.00102415  -0.000140722  -0.000116112   9.42568e-05  -1.55732e-05   1.64372e-06   1.27845e-05       2.21781       2.95466       3.15100       3.30931       3.33749       3.14266       2.94347       2.64116       2.40835       2.16593       1.92190       1.54017       1.24595      0.948744      0.742017      0.552025      0.390175      0.273164      0.193362      0.130360     0.0866763     0.0551736     0.0356612     0.0217947     0.0135475    0.00782148    0.00443873    0.00255709    0.00132512   0.000692088   0.000332432   0.000163279   7.78614e-05   3.45198e-05   1.55185e-05   6.39868e-06
  25  17 3538.2360    2.4310  2.6524 12.7157 -0.0023  0.0440   0.0344   0.1122    0.0413   0.0000   445.2052       9.59601      -1.17752       11.1503       5.20133      -10.4114       1.89856      -1.70543      -2.98929     -0.902022      0.803022      -4.10565      0.376993     -0.715066      0.927501      0.424314     -0.348164     -0.320845    -0.0718293      0.409140   -0.00381573    -0.0701525     0.0113146    0.00722130   -0.00543478    0.00703392  -9.95754e-05   0.000520928   0.000908837    0.00125436  -0.000103980  -6.29309e-05  -0.000111017   1.59650e-06  -3.09924e-06  -2.06649e-06       2.70009       3.52570       4.07249       4.06462       4.25208       3.90638       3.82050       3.45183       3.02213       2.71801       2.23877       1.89324       1.49318       1.17439      0.902010      0.676195      0.499889      0.347316      0.249370      0.170720      0.108345     0.0761427     0.0448130     0.0289718     0.0174463    0.00994760    0.00606680    0.00313753    0.00176957   0.000918000   0.000460163   0.000230322   0.000106947   4.95264e-05   2.11984e-05   8.91693e-06
  25  18 3685.1203    1.9546  4.0810 11.9338 -0.0038  0.0556   0.0227   0.1479    0.0374   0.0000   440.7446       23.2142       11.6994       7.20383       2.00509       10.9035      -9.49308      -1.65455     -0.781889      -6.30239       4.73573     -0.642680     -0.648834      -3.12394     -0.372402      0.312350      0.210701     0.0444533     -0.324362      0.126154      0.249680    -0.0904694    -0.0153355    -0.0672153   -0.00274097     0.0257053    0.00170077   -0.00655407  -0.000285394   0.000694726  -0.000604976  -9.35419e-05  -8.01398e-06   0.000103523  -3.01264e-05  -5.41442e-06       3.39783       4.52974       5.18299       5.15381       5.16442       5.10850       4.84163       4.36796       3.88141       3.45844       2.74673       2.31382       1.87830       1.46571       1.11832      0.878549      0.630134      0.452858      0.319683      0.211283      0.145473     0.0915399     0.0584502     0.0359540     0.0211622     0.0129142    0.00713658    0.00399525    0.00214195    0.00111525   0.000575190   0.000281996   0.000132218   6.19672e-05   2.48368e-05   1.05745e-05
  25  19 3831.3703    1.6007  5.6142 11.5660 -0.0073  0.0686   0.0177   0.1870    0.0338   0.0000   432.5471       24.3199       15.1397       12.4871       4.88135      -2.68019      -10.1045       6.19936       4.95093      -1.94489       6.07002      -4.30312      -1.58590       2.50682       1.41234     -0.754272     -0.523972      -1.00407      0.768445     -0.286875     -0.492329     0.0619584    -0.0260866    -0.0836330   -0.00294825     0.0172652    0.00840720    -0.0183703   -0.00325382    0.00485831   0.000805624  -0.000386399   0.000187017   0.000123352  -1.32513e-05  -2.95656e-06       4.20993       5.36188       6.22282       6.30210       6.30412       6.36690       5.84035       5.42717       4.78215       4.07895       3.55815       2.83248       2.34152       1.85806       1.40870       1.06139      0.786551      0.554384      0.395466      0.269450      0.182939      0.115684     0.0754805     0.0462539     0.0271122     0.0162119    0.00926498    0.00508985    0.00270293    0.00145670   0.000730157   0.000350153   0.000168827   7.74314e-05   3.27425e-05   1.37285e-05
  25  20 3977.6967    1.3342  7.4618 11.2419 -0.0029  0.0871   0.0149   0.2478    0.0320   0.0000   441.0674       16.8230      -8.80854     -0.835948       24.6571      -10.0805      -9.17945       5.15552       1.63111      -3.02101      -1.14061      -4.76855      -4.10530     0.0430740      -3.94519     -0.311989     -0.667982     -0.522004      0.118727    -0.0560505     0.0547388     -0.164244    -0.0646683      0.135818    0.00852424    -0.0365481   -0.00656393    0.00644192   -0.00243847  -0.000381556    0.00266044  -0.000399396  -0.000147483   4.08365e-06  -1.99936e-05   1.80936e-05       5.24754       7.02461       7.95082       8.25247       8.28328       8.06749       7.60884       6.82697       6.10168       5.23867       4.43016       3.62752       2.98371       2.32613       1.77474       1.32598      0.993931      0.710542      0.494966      0.341528      0.225235      0.148191     0.0957712     0.0589210     0.0351154     0.0207525     0.0118920    0.00639790    0.00356619    0.00186434   0.000947991   0.000472680   0.000219429   0.000100573   4.22632e-05   1.76339e-05
  25  21 4123.8149    1.0551  9.1575 11.0718 -0.0088  0.1146   0.0133   0.3180    0.0292   0.0000   434.6287       31.6379       29.3834      -22.5377       8.61087     -0.549913       17.9879      -8.10318       10.0232      -21.7742       2.54716       4.56193     -0.907282      -9.84152     -0.796302       4.22232      -1.53976      -1.21349      0.846977      0.857538     -0.166531     -0.221333      0.146938      0.105191     0.0204964   0.000342772     0.0407420    0.00251305   -0.00451764  -7.24966e-06   0.000920519  -0.000495355  -0.000311302   0.000266096  -7.98574e-05  -1.77971e-05       6.90044       9.10911       10.3183       10.6698       10.8708       10.3978       9.81046       9.00497       7.86862       6.99975       5.87221       4.78275       3.84641       3.08356       2.36156       1.78419       1.32096      0.946841      0.655646      0.456003      0.301959      0.198982      0.125401     0.0784425     0.0472065     0.0286752     0.0160198    0.00916600    0.00493111    0.00257987    0.00131878   0.000652446   0.000308398   0.000140561   5.79522e-05   2.49098e-05
  25  22 4270.1993    0.8306 10.2142 10.9786 -0.0132  0.1490   0.0125   0.4126    0.0267   0.0000   431.0853       14.4581       10.1000       22.4750       3.41802      -16.2897      -19.0481       12.2825       34.2492       9.50111      -7.81188      -10.9605      0.898439       4.31881     -0.131362      -2.07998      0.493552      -1.42214     -0.767934     0.0743314    -0.0670656     -0.495647     0.0450276      0.143728     0.0108953     0.0126344     0.0360304   -0.00343594    0.00281664   -0.00657713   -0.00190112   0.000552343   0.000313275  -0.000379566   6.57742e-05   3.76721e-05       8.77722       11.8427       13.0433       13.7977       13.7020       13.3731       12.8124       11.3800       10.4560       8.86447       7.58504       6.16182       5.02485       4.03254       3.06183       2.32002       1.71582       1.23909      0.871853      0.597216      0.400880      0.259914      0.168901      0.103443     0.0631716     0.0376156     0.0212832     0.0121938    0.00639837    0.00354759    0.00172435   0.000886377   0.000405026   0.000186422   7.60164e-05   3.21830e-05
  25  24 4562.0993    0.5292 14.5702 10.6411 -0.0040  0.2791   0.0086   0.7005    0.0212   0.0000   445.7540       12.7769      -14.8657       45.8293      -1.94408      -16.7096      -17.7725       25.2459      -4.66586      -14.2412       24.5780      -2.89555      -3.63010      -17.2269      -10.8029       6.53053      0.994504      -2.46188      -2.02147      0.547062       1.05450      0.779278     -0.376817     -0.247884      0.178308     0.0822606    -0.0258090   -0.00417185     0.0263564    0.00601154   -0.00339137   -0.00152953    0.00123361  -0.000330998  -0.000230775  -1.58532e-05       16.2894       21.6057       24.4354       25.4034       25.4587       25.2389       23.3983       21.2972       19.3540       16.5929       14.2763       11.5151       9.50888       7.45907       5.78531       4.38052       3.24980       2.34720       1.64937       1.13146      0.761115      0.498850      0.323155      0.201719      0.123194     0.0729795     0.0424979     0.0241374     0.0128622    0.00704913    0.00354745    0.00175710   0.000834099   0.000384715   0.000150793   6.37652e-05
  26   6 1869.0352    0.4445  0.3893 10.0112 -0.0092  0.0201   0.0152   0.0418    0.0389   0.0000   439.8883       1.36725       16.6704     -0.124085      -2.54248      0.195874      -3.53998      -1.86535       1.18216     -0.822437     -0.543558     -0.318024      0.948312      0.591785     -0.321342     -0.179452     -0.127057    -0.0214060     0.0159149     -0.106195    -0.0351346   -0.00532528     0.0341261    -0.0157388   -0.00216457  -7.73738e-06   -0.00165095  -6.44256e-05  -0.000350265   0.000211688   0.000290184   0.000204092  -6.01459e-05   2.45481e-05   7.75846e-06  -2.53604e-06       1.36576       1.65807       1.80653       1.67620       1.78428       1.70954       1.85330       1.74178       1.52173       1.27500      0.947332      0.898877      0.640630      0.500288      0.421266      0.394724      0.268628      0.192388      0.139136     0.0957042     0.0646830     0.0376386     0.0218894     0.0144112     0.0102140    0.00517359    0.00276544    0.00175304    0.00108740   0.000521429   0.000244695   0.000116586   6.39907e-05   3.05488e-05   1.64734e-05   8.12989e-06
  26   7 2039.7495    0.7002  0.5386 10.2642 -0.0060  0.0227   0.0184   0.0424    0.0496   0.0000   440.0671      0.865150       17.9807    -0.0422948      0.365115      -1.13001     -0.156865      -1.67042      0.635586      0.883569       1.12986     -0.537716      0.270731      0.532631      0.330182     -0.333959    -0.0260386    0.00631172    -0.0242735    -0.0491798    -0.0404662   -0.00194779     0.0239937   -0.00725100     0.0163349   -0.00517123   -0.00304358  -0.000900519    0.00133075   0.000293803  -0.000166985  -2.39131e-05   7.40278e-05  -3.75069e-05   5.35112e-06  -8.79227e-06       1.55030       1.38129       1.76364       2.16782       2.06276       1.57266       1.55332       1.66493       1.44100       1.23512      0.952419      0.918340      0.821186      0.582417      0.379521      0.318293      0.274517      0.197392      0.107453     0.0674638     0.0608360     0.0430226     0.0248072     0.0138194    0.00801457    0.00663000    0.00423118    0.00217585   0.000955954   0.000478222   0.000278406   0.000177027   0.000112861   5.23256e-05   2.29925e-05   9.29622e-06
  26   8 2206.0823    0.9574  0.7659 10.6622 -0.0026  0.0240   0.0222   0.0500    0.0608   0.0000   438.2541      0.277187       12.5993       2.57271    -0.0132468      0.272929      -2.64257       3.53942     -0.777718     -0.245427       2.93320     -0.364377     -0.486384     -0.622566      0.172240      0.128318      0.354909     -0.225041    -0.0135167     0.0340191    -0.0425576     0.0202143     0.0364927   -0.00653263    0.00655709    0.00417839   -0.00136355    0.00116852   0.000838011  -0.000457669  -0.000136698   0.000209377   7.54364e-05   6.71164e-05  -2.78022e-05  -1.79927e-06       1.52618       1.83575       2.27184       2.35438       2.01512       1.96568       1.99646       1.85206       1.51947       1.52851       1.40191       1.10979      0.889485      0.751621      0.567923      0.381980      0.285526      0.218112      0.143613     0.0897219     0.0691044     0.0464694     0.0260107     0.0175346     0.0110948    0.00617285    0.00383984    0.00214522    0.00109423   0.000654256   0.000327211   0.000169301   7.67561e-05   3.97535e-05   1.76370e-05   7.75477e-06
  26   9 2366.0639    1.2535  0.7962 11.5194 -0.0142  0.0238   0.0288   0.0522    0.0562   0.0000   440.7961       6.97765       16.2722       2.90882      -1.52956       1.98067     -0.960733       2.77572     -0.200193      -1.13104     -0.505839      -1.11927       1.01689      0.974893     -0.767593     -0.911310      0.529284      0.226280    -0.0573765    -0.0155361     0.0291328     0.0164261     0.0223934     0.0238916   -0.00977960   -0.00520506   0.000225797  -1.48451e-05    0.00241584   0.000352917  -0.000656678  -0.000315491   0.000101684   3.68616e-06  -2.82965e-05  -4.38636e-07       1.47235       1.85262       1.96670       2.19071       2.31037       2.14505       2.09109       1.81830       1.58267       1.42649       1.25767      0.978754      0.804511      0.667731      0.477419      0.363232      0.280294      0.214601      0.149285     0.0950594     0.0595908     0.0437419     0.0278057     0.0196393     0.0119385    0.00708721    0.00399126    0.00221090    0.00121144   0.000688040   0.000368215   0.000183118   9.12827e-05   3.96192e-05   1.84879e-05   7.98987e-06
[truncated: 1,576,188 more chars]
