# Supplementary material for: Global-Mode Analysis of Full-Disk Data from the Michelson Doppler Imager and the Helioseismic and Magnetic Imager
Source: Sol Phys. 2018 Jan 31;293(2):29. doi: 10.1007/s11207-017-1201-5 (PMC6566312; doi:10.1007/s11207-017-1201-5)
Supplement: Supplementary file 2 — (TAR 362.4 MB) [file 11207_2017_1201_MOESM2_ESM.tar › HMI/hmiv72d.6904.18]

   0  13 1957.4604    0.6301  0.4534 10.3275  0.0000  0.1025   0.1192   0.2501    0.4077   0.0000    -0.0000       0.00000       0.00000       0.00000       0.00000       0.00000       0.00000       0.00000       0.00000       0.00000       0.00000       0.00000       0.00000       0.00000       0.00000       0.00000       0.00000       0.00000       0.00000       0.00000       0.00000       0.00000       0.00000       0.00000       0.00000       0.00000       0.00000       0.00000       0.00000       0.00000       0.00000       0.00000       0.00000       0.00000       0.00000       0.00000
   0  14 2093.5560    0.9003  0.4973 10.0781  0.0000  0.1200   0.1681   0.2980    0.6848   0.0000    -0.0000       0.00000       0.00000       0.00000       0.00000       0.00000       0.00000       0.00000       0.00000       0.00000       0.00000       0.00000       0.00000       0.00000       0.00000       0.00000       0.00000       0.00000       0.00000       0.00000       0.00000       0.00000       0.00000       0.00000       0.00000       0.00000       0.00000       0.00000       0.00000       0.00000       0.00000       0.00000       0.00000       0.00000       0.00000       0.00000
   0  15 2228.7534    0.9970  0.7478 10.7285  0.0000  0.1301   0.1675   0.5147    0.7992   0.0000    -0.0000       0.00000       0.00000       0.00000       0.00000       0.00000       0.00000       0.00000       0.00000       0.00000       0.00000       0.00000       0.00000       0.00000       0.00000       0.00000       0.00000       0.00000       0.00000       0.00000       0.00000       0.00000       0.00000       0.00000       0.00000       0.00000       0.00000       0.00000       0.00000       0.00000       0.00000       0.00000       0.00000       0.00000       0.00000       0.00000
   0  18 2629.6445    2.4693  0.7850  6.7892  0.0000  0.1003   0.3743   0.4597  175.6449   0.0000    -0.0000       0.00000       0.00000       0.00000       0.00000       0.00000       0.00000       0.00000       0.00000       0.00000       0.00000       0.00000       0.00000       0.00000       0.00000       0.00000       0.00000       0.00000       0.00000       0.00000       0.00000       0.00000       0.00000       0.00000       0.00000       0.00000       0.00000       0.00000       0.00000       0.00000       0.00000       0.00000       0.00000       0.00000       0.00000       0.00000
   0  22 3168.7372    4.1836  1.2149  7.1290  0.0000  0.1972   0.8035   0.7700  760.5964   0.0000    -0.0000       0.00000       0.00000       0.00000       0.00000       0.00000       0.00000       0.00000       0.00000       0.00000       0.00000       0.00000       0.00000       0.00000       0.00000       0.00000       0.00000       0.00000       0.00000       0.00000       0.00000       0.00000       0.00000       0.00000       0.00000       0.00000       0.00000       0.00000       0.00000       0.00000       0.00000       0.00000       0.00000       0.00000       0.00000       0.00000
   1  12 1884.9468    0.4569  0.6450 10.0133  0.0000  0.0813   0.0489   0.2659    0.2370   0.0000   467.6756      -12.0308       0.00000       0.00000       0.00000       0.00000       0.00000       0.00000       0.00000       0.00000       0.00000       0.00000       0.00000       0.00000       0.00000       0.00000       0.00000       0.00000       103.281       53.6891       0.00000       0.00000       0.00000       0.00000       0.00000       0.00000       0.00000       0.00000       0.00000       0.00000       0.00000       0.00000       0.00000       0.00000       0.00000       0.00000
   1  13 2020.6952    0.6297  0.3740 10.1044  0.0000  0.0781   0.0765   0.1212    0.2468   0.0000   390.3839      -23.6925       0.00000       0.00000       0.00000       0.00000       0.00000       0.00000       0.00000       0.00000       0.00000       0.00000       0.00000       0.00000       0.00000       0.00000       0.00000       0.00000       103.648       44.4714       0.00000       0.00000       0.00000       0.00000       0.00000       0.00000       0.00000       0.00000       0.00000       0.00000       0.00000       0.00000       0.00000       0.00000       0.00000       0.00000
   1  14 2156.8514    0.8192  0.3190 10.6289  0.0000  0.0692   0.1134   0.1402    0.2436   0.0000   502.0700       51.5388       0.00000       0.00000       0.00000       0.00000       0.00000       0.00000       0.00000       0.00000       0.00000       0.00000       0.00000       0.00000       0.00000       0.00000       0.00000       0.00000       77.6426       44.1560       0.00000       0.00000       0.00000       0.00000       0.00000       0.00000       0.00000       0.00000       0.00000       0.00000       0.00000       0.00000       0.00000       0.00000       0.00000       0.00000
   1  15 2291.9466    1.1699  0.9698 10.3653  0.0000  0.1031   0.1028   0.2608    0.9262   0.0000   427.3928      -70.1336       0.00000       0.00000       0.00000       0.00000       0.00000       0.00000       0.00000       0.00000       0.00000       0.00000       0.00000       0.00000       0.00000       0.00000       0.00000       0.00000       90.8601       86.1642       0.00000       0.00000       0.00000       0.00000       0.00000       0.00000       0.00000       0.00000       0.00000       0.00000       0.00000       0.00000       0.00000       0.00000       0.00000       0.00000
   1  17 2559.1994    1.9106  1.2169  4.6734  0.0000  0.0844   0.1429   0.3075  798.5990   0.0000   438.1969       40.5341       0.00000       0.00000       0.00000       0.00000       0.00000       0.00000       0.00000       0.00000       0.00000       0.00000       0.00000       0.00000       0.00000       0.00000       0.00000       0.00000       109.701       54.9657       0.00000       0.00000       0.00000       0.00000       0.00000       0.00000       0.00000       0.00000       0.00000       0.00000       0.00000       0.00000       0.00000       0.00000       0.00000       0.00000
   1  18 2693.4171    2.2515  1.0274  8.4432  0.0000  0.0936   0.1806   0.2352   23.9989   0.0000   545.2151       76.4976       0.00000       0.00000       0.00000       0.00000       0.00000       0.00000       0.00000       0.00000       0.00000       0.00000       0.00000       0.00000       0.00000       0.00000       0.00000       0.00000       118.984       64.0866       0.00000       0.00000       0.00000       0.00000       0.00000       0.00000       0.00000       0.00000       0.00000       0.00000       0.00000       0.00000       0.00000       0.00000       0.00000       0.00000
   1  20 2963.3758    3.5354  1.1014 10.6591 -0.0061  0.0844   0.2720   0.3607    8.1147   0.0000   442.1326       89.8636       0.00000       0.00000       0.00000       0.00000       0.00000       0.00000       0.00000       0.00000       0.00000       0.00000       0.00000       0.00000       0.00000       0.00000       0.00000       0.00000       102.119       54.7996       0.00000       0.00000       0.00000       0.00000       0.00000       0.00000       0.00000       0.00000       0.00000       0.00000       0.00000       0.00000       0.00000       0.00000       0.00000       0.00000
   1  23 3368.5686    3.3276  1.8079 11.1352  0.0000  0.1154   0.2406   0.4349    3.6733   0.0000   347.1562       150.662       0.00000       0.00000       0.00000       0.00000       0.00000       0.00000       0.00000       0.00000       0.00000       0.00000       0.00000       0.00000       0.00000       0.00000       0.00000       0.00000       137.180       81.8001       0.00000       0.00000       0.00000       0.00000       0.00000       0.00000       0.00000       0.00000       0.00000       0.00000       0.00000       0.00000       0.00000       0.00000       0.00000       0.00000
   1  24 3504.6644    2.9928  3.0861  3.2099  0.0000  0.1507   0.1587   0.5485 1000.0000   0.0000   596.3405       60.0929       0.00000       0.00000       0.00000       0.00000       0.00000       0.00000       0.00000       0.00000       0.00000       0.00000       0.00000       0.00000       0.00000       0.00000       0.00000       0.00000       186.960       108.720       0.00000       0.00000       0.00000       0.00000       0.00000       0.00000       0.00000       0.00000       0.00000       0.00000       0.00000       0.00000       0.00000       0.00000       0.00000       0.00000
   1  25 3640.6071    2.3568  3.8237 10.2226  0.0000  0.1857   0.1247   0.6415    2.1634   0.0000   258.8695      -42.2017       0.00000       0.00000       0.00000       0.00000       0.00000       0.00000       0.00000       0.00000       0.00000       0.00000       0.00000       0.00000       0.00000       0.00000       0.00000       0.00000       227.229       132.323       0.00000       0.00000       0.00000       0.00000       0.00000       0.00000       0.00000       0.00000       0.00000       0.00000       0.00000       0.00000       0.00000       0.00000       0.00000       0.00000
   2  11 1810.3275    0.3497  0.2813 10.0505  0.0000  0.0491   0.0430   0.1274    0.1149   0.0000   475.4720       38.8137       34.2052      -6.06315       0.00000       0.00000       0.00000       0.00000       0.00000       0.00000       0.00000       0.00000       0.00000       0.00000       0.00000       0.00000       0.00000       0.00000       27.0652       27.7939       16.8259       7.35084       0.00000       0.00000       0.00000       0.00000       0.00000       0.00000       0.00000       0.00000       0.00000       0.00000       0.00000       0.00000       0.00000       0.00000
   2  13 2082.1384    0.7080  0.3320 10.5714  0.0000  0.0481   0.0683   0.0922    0.1573   0.0000   393.7888      -9.51305       22.8695       5.90978       0.00000       0.00000       0.00000       0.00000       0.00000       0.00000       0.00000       0.00000       0.00000       0.00000       0.00000       0.00000       0.00000       0.00000       23.4867       28.5627       15.1221       8.01996       0.00000       0.00000       0.00000       0.00000       0.00000       0.00000       0.00000       0.00000       0.00000       0.00000       0.00000       0.00000       0.00000       0.00000
   2  15 2352.2194    1.2574  0.9275 10.0225  0.0000  0.0659   0.0756   0.1931    0.8660   0.0000   393.4922       31.4245       10.9407       7.01328       0.00000       0.00000       0.00000       0.00000       0.00000       0.00000       0.00000       0.00000       0.00000       0.00000       0.00000       0.00000       0.00000       0.00000       42.2066       42.6278       20.9076       10.2104       0.00000       0.00000       0.00000       0.00000       0.00000       0.00000       0.00000       0.00000       0.00000       0.00000       0.00000       0.00000       0.00000       0.00000
   2  16 2485.9184    1.6275  1.0048 11.0632  0.0000  0.0732   0.0987   0.2085    0.6293   0.0000   435.5207     -0.813385      -41.3928      0.395147       0.00000       0.00000       0.00000       0.00000       0.00000       0.00000       0.00000       0.00000       0.00000       0.00000       0.00000       0.00000       0.00000       0.00000       42.1420       43.3013       25.6593       11.8954       0.00000       0.00000       0.00000       0.00000       0.00000       0.00000       0.00000       0.00000       0.00000       0.00000       0.00000       0.00000       0.00000       0.00000
   2  18 2754.4984    2.9275  1.1446  5.4850  0.0000  0.0671   0.1695   0.1930  428.5779   0.0000   432.1310       25.6650       10.5520       3.08100       0.00000       0.00000       0.00000       0.00000       0.00000       0.00000       0.00000       0.00000       0.00000       0.00000       0.00000       0.00000       0.00000       0.00000       48.5285       39.1844       25.4320       8.70339       0.00000       0.00000       0.00000       0.00000       0.00000       0.00000       0.00000       0.00000       0.00000       0.00000       0.00000       0.00000       0.00000       0.00000
   2  20 3024.9243    3.8795  0.8360 12.3197  0.0000  0.0659   0.2502   0.1542    0.9004   0.0000   469.6795       12.0830       38.4307       1.63829       0.00000       0.00000       0.00000       0.00000       0.00000       0.00000       0.00000       0.00000       0.00000       0.00000       0.00000       0.00000       0.00000       0.00000       53.7969       43.2264       20.7798       7.17699       0.00000       0.00000       0.00000       0.00000       0.00000       0.00000       0.00000       0.00000       0.00000       0.00000       0.00000       0.00000       0.00000       0.00000
   2  21 3159.9279    4.0606  1.1416 -0.8964  0.0000  0.0634   0.2221   0.2211 1000.0000   0.0000   467.0072       92.9209       9.24217      -11.2682       0.00000       0.00000       0.00000       0.00000       0.00000       0.00000       0.00000       0.00000       0.00000       0.00000       0.00000       0.00000       0.00000       0.00000       40.3590       40.3953       19.1295       9.75093       0.00000       0.00000       0.00000       0.00000       0.00000       0.00000       0.00000       0.00000       0.00000       0.00000       0.00000       0.00000       0.00000       0.00000
   2  23 3430.8361    3.1772  2.4799  1.6356  0.0000  0.0955   0.1273   0.3188 1000.0000   0.0000   364.4218       65.0426       1.53734       1.15540       0.00000       0.00000       0.00000       0.00000       0.00000       0.00000       0.00000       0.00000       0.00000       0.00000       0.00000       0.00000       0.00000       0.00000       68.7172       56.4491       35.0583       12.3922       0.00000       0.00000       0.00000       0.00000       0.00000       0.00000       0.00000       0.00000       0.00000       0.00000       0.00000       0.00000       0.00000       0.00000
   2  24 3566.8584    2.5747  3.2363 10.7607  0.0000  0.1277   0.0973   0.3584    0.8747   0.0000   398.7086      -23.6422      -31.5528      -1.00272       0.00000       0.00000       0.00000       0.00000       0.00000       0.00000       0.00000       0.00000       0.00000       0.00000       0.00000       0.00000       0.00000       0.00000       89.4911       75.2747       47.3967       17.0713       0.00000       0.00000       0.00000       0.00000       0.00000       0.00000       0.00000       0.00000       0.00000       0.00000       0.00000       0.00000       0.00000       0.00000
   3  11 1865.1593    0.3797  0.5193 10.0563  0.0000  0.0581   0.0297   0.1323    0.1317   0.0000   416.1761      -44.3004      -1.54672      -19.1892       2.76512      -1.47196       0.00000       0.00000       0.00000       0.00000       0.00000       0.00000       0.00000       0.00000       0.00000       0.00000       0.00000       0.00000       23.6838       27.5247       20.5412       9.98300       6.59902       2.00229       0.00000       0.00000       0.00000       0.00000       0.00000       0.00000       0.00000       0.00000       0.00000       0.00000       0.00000       0.00000
   3  12 2001.1695    0.5584  0.5550 10.1655  0.0000  0.0587   0.0427   0.1242    0.2021   0.0000   428.8406       5.17244      -10.2411       21.1277     -0.684819     -0.536556       0.00000       0.00000       0.00000       0.00000       0.00000       0.00000       0.00000       0.00000       0.00000       0.00000       0.00000       0.00000       28.0995       23.1498       20.5536       13.5722       5.58633       1.38669       0.00000       0.00000       0.00000       0.00000       0.00000       0.00000       0.00000       0.00000       0.00000       0.00000       0.00000       0.00000
   3  13 2137.6645    0.7489  0.6903 10.1225  0.0000  0.0633   0.0479   0.1227    0.2548   0.0000   421.1218       23.6539       22.4333       2.61811      -5.79973      -1.92191       0.00000       0.00000       0.00000       0.00000       0.00000       0.00000       0.00000       0.00000       0.00000       0.00000       0.00000       0.00000       38.6570       36.9104       24.5755       11.3012       4.93489       1.29960       0.00000       0.00000       0.00000       0.00000       0.00000       0.00000       0.00000       0.00000       0.00000       0.00000       0.00000       0.00000
   3  14 2273.3882    1.1060  0.8023 10.3428  0.0000  0.0547   0.0615   0.1269    0.3994   0.0000   443.2380      -5.63065      0.384397       2.40272       5.21289     -0.700819       0.00000       0.00000       0.00000       0.00000       0.00000       0.00000       0.00000       0.00000       0.00000       0.00000       0.00000       0.00000       24.4023       25.1876       18.7392       10.5733       5.35430       1.70913       0.00000       0.00000       0.00000       0.00000       0.00000       0.00000       0.00000       0.00000       0.00000       0.00000       0.00000       0.00000
   3  15 2407.5300    1.5291  0.9004  9.9351  0.0000  0.0567   0.0770   0.1289    0.8602   0.0000   435.5963      -19.1007       9.62492       12.1621      -1.18498      -1.03968       0.00000       0.00000       0.00000       0.00000       0.00000       0.00000       0.00000       0.00000       0.00000       0.00000       0.00000       0.00000       27.1254       23.5994       20.9294       13.3667       6.06734       1.65201       0.00000       0.00000       0.00000       0.00000       0.00000       0.00000       0.00000       0.00000       0.00000       0.00000       0.00000       0.00000
   3  16 2541.6521    1.8861  1.2988  3.4124  0.0000  0.0690   0.0854   0.1712  774.7896   0.0000   431.1026      -17.9297      -34.7187      -4.65295       1.85846      -1.72702       0.00000       0.00000       0.00000       0.00000       0.00000       0.00000       0.00000       0.00000       0.00000       0.00000       0.00000       0.00000       38.4282       34.1031       25.0579       14.6853       5.64605       1.53354       0.00000       0.00000       0.00000       0.00000       0.00000       0.00000       0.00000       0.00000       0.00000       0.00000       0.00000       0.00000
   3  17 2676.2205    2.4824  1.0903  3.2079  0.0000  0.0756   0.1188   0.1551 1000.0000   0.0000   420.8356       11.2980      -2.79714       12.5190      -2.79869      -2.83986       0.00000       0.00000       0.00000       0.00000       0.00000       0.00000       0.00000       0.00000       0.00000       0.00000       0.00000       0.00000       47.8923       46.4634       27.1088       13.9925       4.82578       1.86775       0.00000       0.00000       0.00000       0.00000       0.00000       0.00000       0.00000       0.00000       0.00000       0.00000       0.00000       0.00000
   3  18 2811.3773    3.0134  0.8428 10.9346  0.0000  0.0430   0.1569   0.1372    1.2839   0.0000   420.0118       38.7641       30.4847       3.35095      0.730538     -0.638370       0.00000       0.00000       0.00000       0.00000       0.00000       0.00000       0.00000       0.00000       0.00000       0.00000       0.00000       0.00000       22.8516       20.9157       15.7135       9.27797       4.02401       1.14809       0.00000       0.00000       0.00000       0.00000       0.00000       0.00000       0.00000       0.00000       0.00000       0.00000       0.00000       0.00000
   3  19 2947.1230    3.8523  0.8951  7.8684  0.0000  0.0540   0.1816   0.1193   37.6485   0.0000   462.9665       33.0120       5.24758      -13.4397      -7.00438      0.135770       0.00000       0.00000       0.00000       0.00000       0.00000       0.00000       0.00000       0.00000       0.00000       0.00000       0.00000       0.00000       25.1935       26.0153       20.1801       9.24987       5.80137       1.63038       0.00000       0.00000       0.00000       0.00000       0.00000       0.00000       0.00000       0.00000       0.00000       0.00000       0.00000       0.00000
   3  20 3082.4691    4.1967  1.1599 10.9371  0.0000  0.0739   0.1990   0.1710    3.6318   0.0000   470.3947       52.5703       5.42727      -2.61024      -8.63061      -3.11202       0.00000       0.00000       0.00000       0.00000       0.00000       0.00000       0.00000       0.00000       0.00000       0.00000       0.00000       0.00000       29.4139       33.8023       27.1742       12.1613       8.56068       2.46031       0.00000       0.00000       0.00000       0.00000       0.00000       0.00000       0.00000       0.00000       0.00000       0.00000       0.00000       0.00000
   3  21 3217.8815    3.5559  0.9979 13.5806  0.0000  0.0597   0.1959   0.1956    0.3024   0.0000   445.8557       25.8526      -12.0556       11.6211       2.51940     -0.782236       0.00000       0.00000       0.00000       0.00000       0.00000       0.00000       0.00000       0.00000       0.00000       0.00000       0.00000       0.00000       27.5171       28.3370       21.3325       13.7061       5.93815       1.94688       0.00000       0.00000       0.00000       0.00000       0.00000       0.00000       0.00000       0.00000       0.00000       0.00000       0.00000       0.00000
   3  22 3353.4972    3.4325  2.0916  9.5451  0.0000  0.0758   0.1177   0.2156    3.8585   0.0000   426.5857       44.8660      -45.0571      -22.9384       8.67186    -0.0918881       0.00000       0.00000       0.00000       0.00000       0.00000       0.00000       0.00000       0.00000       0.00000       0.00000       0.00000       0.00000       40.0373       36.6239       28.1408       16.2184       7.37372       2.03561       0.00000       0.00000       0.00000       0.00000       0.00000       0.00000       0.00000       0.00000       0.00000       0.00000       0.00000       0.00000
   3  23 3489.5557    3.0498  2.9536  4.3264  0.0000  0.0898   0.0870   0.2500  369.9947   0.0000   506.6936      -27.7125       68.9994       1.19537       5.31738      -2.96525       0.00000       0.00000       0.00000       0.00000       0.00000       0.00000       0.00000       0.00000       0.00000       0.00000       0.00000       0.00000       46.3343       44.0246       32.6366       19.1030       8.51565       2.53421       0.00000       0.00000       0.00000       0.00000       0.00000       0.00000       0.00000       0.00000       0.00000       0.00000       0.00000       0.00000
   3  24 3626.1206    2.3811  4.1711 10.3299  0.0000  0.1138   0.0612   0.3336    0.4718   0.0000   402.3700       36.2878       22.3583      -23.4716       16.4008      -2.08602       0.00000       0.00000       0.00000       0.00000       0.00000       0.00000       0.00000       0.00000       0.00000       0.00000       0.00000       0.00000       55.2545       52.7043       41.4577       24.3730       11.4813       3.32507       0.00000       0.00000       0.00000       0.00000       0.00000       0.00000       0.00000       0.00000       0.00000       0.00000       0.00000       0.00000
   3  25 3762.7113    2.0314  5.6436 10.1467  0.0000  0.1433   0.0482   0.4088    0.3826   0.0000   408.9171      -10.1043      -16.3998       26.9749       18.8812    -0.0410101       0.00000       0.00000       0.00000       0.00000       0.00000       0.00000       0.00000       0.00000       0.00000       0.00000       0.00000       0.00000       68.4248       68.7421       49.8345       31.4511       13.5426       4.46507       0.00000       0.00000       0.00000       0.00000       0.00000       0.00000       0.00000       0.00000       0.00000       0.00000       0.00000       0.00000
   4  10 1778.0739    0.3003  0.2547 10.2142  0.0070  0.0631   0.0349   0.0706    0.0797   0.0000   449.4739      -20.7874      -7.86776       8.82670       5.46565       1.67610      -1.45848    -0.0226879       0.00000       0.00000       0.00000       0.00000       0.00000       0.00000       0.00000       0.00000       0.00000       0.00000       13.5659       22.4935       16.7806       11.4156       9.08460       3.08477       1.93039      0.540659       0.00000       0.00000       0.00000       0.00000       0.00000       0.00000       0.00000       0.00000       0.00000       0.00000
   4  11 1914.7442    0.4847  0.2356 10.1491  0.0096  0.0276   0.0477   0.0628    0.0895   0.0000   426.9721      -18.9577       15.2721     0.0224556       5.84556       2.38858     -0.260357      0.357463       0.00000       0.00000       0.00000       0.00000       0.00000       0.00000       0.00000       0.00000       0.00000       0.00000       10.4358       9.68627       9.54390       6.24979       3.66172       2.15665      0.773748      0.182366       0.00000       0.00000       0.00000       0.00000       0.00000       0.00000       0.00000       0.00000       0.00000       0.00000
   4  13 2188.3719    0.9156  0.7697  9.7797  0.0045  0.0454   0.0474   0.1218    0.3921   0.0000   447.2832      -14.0253      -22.7246       6.25053       15.3847     -0.744033      -1.32122    0.00295384       0.00000       0.00000       0.00000       0.00000       0.00000       0.00000       0.00000       0.00000       0.00000       0.00000       15.9916       16.6662       14.2541       9.75607       6.19883       2.82450       1.19128      0.292290       0.00000       0.00000       0.00000       0.00000       0.00000       0.00000       0.00000       0.00000       0.00000       0.00000
   4  14 2324.1081    1.3250  0.8163  8.3237  0.0079  0.0486   0.0693   0.1266    2.5968   0.0000   462.0159      -20.9287       14.3365      -20.7530       4.44748      -4.03454       2.79820      0.460117       0.00000       0.00000       0.00000       0.00000       0.00000       0.00000       0.00000       0.00000       0.00000       0.00000       16.7347       18.6366       14.6776       11.3118       7.12938       3.11088       1.30207      0.371782       0.00000       0.00000       0.00000       0.00000       0.00000       0.00000       0.00000       0.00000       0.00000       0.00000
   4  15 2458.5439    1.7044  0.8353  9.1163  0.0037  0.0515   0.0922   0.1305    2.8662   0.0000   499.7960       18.4405      -12.7207      -10.6431      -1.42748      0.297871       2.57452     -0.701859       0.00000       0.00000       0.00000       0.00000       0.00000       0.00000       0.00000       0.00000       0.00000       0.00000       18.5432       19.3208       16.6787       12.2579       6.65409       3.80229       1.34779      0.382650       0.00000       0.00000       0.00000       0.00000       0.00000       0.00000       0.00000       0.00000       0.00000       0.00000
   4  17 2728.4494    2.5390  0.8356 11.6289  0.0040  0.0494   0.1202   0.1106    0.5617   0.0000   447.2372      -4.03135       12.6717      -15.4618      -4.46398       1.92865      0.394551      0.272162       0.00000       0.00000       0.00000       0.00000       0.00000       0.00000       0.00000       0.00000       0.00000       0.00000       18.0505       21.4334       14.9825       11.8841       6.31400       3.18920       1.09149      0.378064       0.00000       0.00000       0.00000       0.00000       0.00000       0.00000       0.00000       0.00000       0.00000       0.00000
   4  18 2864.2945    3.2418  1.0263 11.6640  0.0009  0.0453   0.1436   0.1532    0.8476   0.0000   434.8060       24.0130       7.10607       11.6528     0.0311714     -0.638099    -0.0868527     -0.201150       0.00000       0.00000       0.00000       0.00000       0.00000       0.00000       0.00000       0.00000       0.00000       0.00000       18.1874       19.1040       15.5761       10.8616       6.21687       3.10653       1.13070      0.284748       0.00000       0.00000       0.00000       0.00000       0.00000       0.00000       0.00000       0.00000       0.00000       0.00000
   4  20 3136.0526    4.0367  1.0609  4.2021  0.0000  0.0661   0.1719   0.1187 1000.0000   0.0000   400.6864       8.45803      -11.5637      -2.99553       9.81788      -6.41688       0.00000       0.00000       0.00000       0.00000       0.00000       0.00000       0.00000       0.00000       0.00000       0.00000       0.00000       0.00000       23.1173       25.2030       23.9364       12.9029       8.44396       4.54570       2.08637      0.453070       0.00000       0.00000       0.00000       0.00000       0.00000       0.00000       0.00000       0.00000       0.00000       0.00000
   4  21 3271.7980    3.9924  1.3843 11.1482 -0.0004  0.0601   0.1513   0.1674    1.6204   0.0000   405.0283       3.59732       8.71483       24.2972      -16.8196      -5.82453       1.38303     -0.306014       0.00000       0.00000       0.00000       0.00000       0.00000       0.00000       0.00000       0.00000       0.00000       0.00000       25.4651       27.3078       20.9299       13.6824       7.27357       3.71521       1.34884      0.374322       0.00000       0.00000       0.00000       0.00000       0.00000       0.00000       0.00000       0.00000       0.00000       0.00000
   4  22 3408.1741    3.1528  2.2326 11.3249 -0.0022  0.0747   0.1012   0.2139    0.5854   0.0000   456.3089       23.6119       17.4799      -8.97697      -4.60181      -8.94126      0.928369     -0.697122       0.00000       0.00000       0.00000       0.00000       0.00000       0.00000       0.00000       0.00000       0.00000       0.00000       26.6371       29.9968       24.0150       16.2828       10.2353       4.53683       1.99564      0.549611       0.00000       0.00000       0.00000       0.00000       0.00000       0.00000       0.00000       0.00000       0.00000       0.00000
   4  23 3544.8891    2.5591  3.1687 11.2441 -0.0045  0.0935   0.0680   0.2488    0.3166   0.0000   462.6200      -7.98196       15.9790       8.82470      -21.2132       5.31213       3.91413      -1.12339       0.00000       0.00000       0.00000       0.00000       0.00000       0.00000       0.00000       0.00000       0.00000       0.00000       34.7418       34.2108       30.7138       22.3827       13.7415       6.69994       2.56004      0.621763       0.00000       0.00000       0.00000       0.00000       0.00000       0.00000       0.00000       0.00000       0.00000       0.00000
   4  25 3818.6423    1.9178  5.9228  9.7234 -0.0005  0.1294   0.0394   0.3576    0.4392   0.0000   526.2216       157.047      -19.5390       13.3221      -3.52632       11.2421       1.52373      -1.19950       0.00000       0.00000       0.00000       0.00000       0.00000       0.00000       0.00000       0.00000       0.00000       0.00000       47.9923       50.6805       42.4494       30.5948       17.9323       9.09537       3.39980      0.901126       0.00000       0.00000       0.00000       0.00000       0.00000       0.00000       0.00000       0.00000       0.00000       0.00000
   4  27 4093.8908    1.3400  9.3942  9.8334  0.0022  0.1919   0.0281   0.5596    0.2284   0.0000   619.5232       70.0046      -7.28410      -81.7541     -0.719495      -2.75862     -0.186941      -1.04294       0.00000       0.00000       0.00000       0.00000       0.00000       0.00000       0.00000       0.00000       0.00000       0.00000       70.6475       78.2560       65.0852       44.7724       25.4530       13.8169       5.27885       1.41202       0.00000       0.00000       0.00000       0.00000       0.00000       0.00000       0.00000       0.00000       0.00000       0.00000
   5  11 1960.5672    0.5577  0.3768  9.9114  0.0105  0.0311   0.0374   0.0813    0.1105   0.0000   425.0422       6.33411       16.7846       15.5150      -3.36914    -0.0333298      0.817847     -0.157246     -0.277182    0.00561706       0.00000       0.00000       0.00000       0.00000       0.00000       0.00000       0.00000       0.00000       8.73372       11.2564       8.73619       7.20822       4.61027       3.01974       1.15479      0.672383      0.207832     0.0630755       0.00000       0.00000       0.00000       0.00000       0.00000       0.00000       0.00000       0.00000
   5  12 2098.4189    0.7444  0.7428  9.7106 -0.0127  0.0424   0.0365   0.0988    0.2396   0.0000   424.3580      -10.4092       46.0237       6.25044      -4.04825     -0.891355       4.52894       1.49554      0.222634    -0.0536363       0.00000       0.00000       0.00000       0.00000       0.00000       0.00000       0.00000       0.00000       12.0633       14.1118       12.3416       9.94818       6.19560       3.64312       2.09347      0.841268      0.292337     0.0734298       0.00000       0.00000       0.00000       0.00000       0.00000       0.00000       0.00000       0.00000
   5  13 2235.3929    0.9570  0.7118 10.3237 -0.0061  0.0499   0.0468   0.0931    0.2092   0.0000   457.6688       23.5894       28.7286      -19.8819       7.41124      -9.31900      -1.06241      -1.87169      0.377325    -0.0880189       0.00000       0.00000       0.00000       0.00000       0.00000       0.00000       0.00000       0.00000       16.1154       16.1041       12.7643       11.8727       9.50175       5.05193       2.57395      0.833528      0.331395     0.0771798       0.00000       0.00000       0.00000       0.00000       0.00000       0.00000       0.00000       0.00000
   5  14 2371.0550    1.3100  0.9700 10.3579  0.0016  0.0485   0.0530   0.1071    0.3312   0.0000   434.3508       11.2677       16.5590     -0.385822      -4.28390      -4.74319     -0.331055     -0.588255      0.232494     0.0553922       0.00000       0.00000       0.00000       0.00000       0.00000       0.00000       0.00000       0.00000       14.0689       14.4815       14.5525       11.3847       7.32854       4.58944       2.55378       1.10696      0.352617     0.0777036       0.00000       0.00000       0.00000       0.00000       0.00000       0.00000       0.00000       0.00000
   5  15 2506.0521    1.7532  1.1130  9.4041 -0.0045  0.0491   0.0662   0.1254    1.5516   0.0000   437.8976       12.8361       16.1564       4.19647      -15.2714    -0.0467036       3.97928     -0.153703      0.512238     -0.128200       0.00000       0.00000       0.00000       0.00000       0.00000       0.00000       0.00000       0.00000       16.7534       15.1565       13.2808       12.2356       8.92072       5.12523       2.54373      0.915056      0.276983     0.0602347       0.00000       0.00000       0.00000       0.00000       0.00000       0.00000       0.00000       0.00000
   5  16 2641.2376    2.2362  0.9607  9.7296 -0.0014  0.0419   0.0874   0.1076    1.9514   0.0000   430.1820      -16.3872       3.50994      -8.72055       5.38079       3.79451      0.940364     -0.945681      0.444586    -0.0205626       0.00000       0.00000       0.00000       0.00000       0.00000       0.00000       0.00000       0.00000       12.7558       14.2271       12.3162       9.60289       6.72491       3.87728       1.98247      0.814005      0.292093     0.0677033       0.00000       0.00000       0.00000       0.00000       0.00000       0.00000       0.00000       0.00000
   5  17 2777.3223    2.9427  0.8319 10.2357 -0.0012  0.0375   0.1219   0.1022    2.0488   0.0000   432.8690      -4.57260       26.9491      -14.7118      0.919355      -2.55743      0.404442     -0.592673     -0.106174    -0.0186061       0.00000       0.00000       0.00000       0.00000       0.00000       0.00000       0.00000       0.00000       12.1316       13.0316       11.9951       8.78649       5.70882       3.28768       1.82414      0.769475      0.256667     0.0558137       0.00000       0.00000       0.00000       0.00000       0.00000       0.00000       0.00000       0.00000
   5  18 2913.8162    3.7033  0.9148 -0.2042  0.0000  0.0414   0.1540   0.1061 1000.0000   0.0000   437.9993       26.0602       3.92094      -8.68971      -11.6586      -1.30828       0.00000       0.00000       0.00000       0.00000       0.00000       0.00000       0.00000       0.00000       0.00000       0.00000       0.00000       0.00000       13.2128       14.9956       11.8947       10.8722       6.96004       4.20107       2.00845      0.880236      0.264814     0.0725860       0.00000       0.00000       0.00000       0.00000       0.00000       0.00000       0.00000       0.00000
   5  22 3459.5163    3.1564  2.5224 -1.3494  0.0000  0.0760   0.0871   0.1970 1000.0000   0.0000   428.5018       62.6949       13.7137      -1.62958      -1.41007       3.03503       0.00000       0.00000       0.00000       0.00000       0.00000       0.00000       0.00000       0.00000       0.00000       0.00000       0.00000       0.00000       22.4997       25.0664       21.2838       18.6747       12.2528       7.62672       3.70112       1.61516      0.521558      0.132818       0.00000       0.00000       0.00000       0.00000       0.00000       0.00000       0.00000       0.00000
   5  23 3596.7154    2.5424  3.5512 10.7108 -0.0014  0.0912   0.0598   0.2464    0.4762   0.0000   424.3816      -41.6681      -12.4603      -15.4439       17.4242      -11.1250       5.08861      0.170240     -0.460427    -0.0432520       0.00000       0.00000       0.00000       0.00000       0.00000       0.00000       0.00000       0.00000       26.0730       31.7255       26.4468       21.2553       14.5986       8.45793       4.46604       1.83050      0.668554      0.166459       0.00000       0.00000       0.00000       0.00000       0.00000       0.00000       0.00000       0.00000
   5  25 3871.8353    1.8010  6.9366  9.3254 -0.0009  0.1335   0.0305   0.3583    0.3901   0.0000   502.9354       60.4743      -10.8972      -14.6164       7.53134       5.79841      -2.98315      -2.85366       3.20058      0.419004       0.00000       0.00000       0.00000       0.00000       0.00000       0.00000       0.00000       0.00000       40.1521       45.1101       41.3460       31.5745       21.3394       13.2111       6.39262       3.01427       1.01364      0.228553       0.00000       0.00000       0.00000       0.00000       0.00000       0.00000       0.00000       0.00000
   5  27 4148.2315    1.2106 10.2678  9.8432 -0.0019  0.1961   0.0209   0.5666    0.1442   0.0000   396.6084       46.4616      -31.4582      -34.8436      -10.2819      -4.61011       13.9886       1.01826      0.337655     -0.137496       0.00000       0.00000       0.00000       0.00000       0.00000       0.00000       0.00000       0.00000       55.6490       66.7841       56.3317       47.6296       31.6097       19.6897       9.86543       4.35776       1.45386      0.371209       0.00000       0.00000       0.00000       0.00000       0.00000       0.00000       0.00000       0.00000
   6  10 1866.2004    0.4145  0.2425 10.2769 -0.0155  0.0287   0.0359   0.0517    0.0726   0.0000   434.1537      -1.33741       10.6516       2.53766      -6.01450     -0.564147       1.39977      0.551454      0.289642     -0.376874     0.0200276     0.0287131       0.00000       0.00000       0.00000       0.00000       0.00000       0.00000       7.21517       8.28579       6.64742       6.71042       4.98163       3.05842       2.20793      0.944558      0.494854      0.150901     0.0501904     0.0131513       0.00000       0.00000       0.00000       0.00000       0.00000       0.00000
   6  13 2279.8120    1.1019  0.7502 10.3438 -0.0008  0.0396   0.0458   0.0935    0.2344   0.0000   426.5304       1.55295       18.8716      -4.22450       2.07701      -1.77075      -3.36059     -0.230430       1.10476     0.0819895    -0.0762931   -0.00861575       0.00000       0.00000       0.00000       0.00000       0.00000       0.00000       9.92016       11.8416       11.7243       8.50819       6.59921       3.91834       2.50546       1.37361      0.607986      0.242047     0.0812720     0.0148431       0.00000       0.00000       0.00000       0.00000       0.00000       0.00000
   6  14 2415.5956    1.3936  0.9470 10.9650 -0.0012  0.0438   0.0537   0.1094    0.2283   0.0000   442.2809       7.65585      -2.97770      -1.46363      -3.51618      -4.43761      -4.00320     -0.446426    -0.0367368      0.230365   -0.00548343   -0.00262409       0.00000       0.00000       0.00000       0.00000       0.00000       0.00000       11.3090       11.8416       11.1371       10.0871       7.03343       5.14199       3.01286       1.51952      0.730605      0.266435     0.0691111     0.0158745       0.00000       0.00000       0.00000       0.00000       0.00000       0.00000
   6  15 2551.1006    1.9896  0.9147 11.0629 -0.0074  0.0390   0.0823   0.0991    0.4032   0.0000   448.3339       15.4359       1.17439       4.79427     -0.751968      -3.77974      -3.58679       1.09226      0.755580     -0.119293      0.121233    0.00590538       0.00000       0.00000       0.00000       0.00000       0.00000       0.00000       10.4589       11.5151       10.9714       8.95860       6.35291       4.30782       2.61576       1.31458      0.609716      0.224018     0.0673273     0.0141042       0.00000       0.00000       0.00000       0.00000       0.00000       0.00000
   6  16 2687.1202    2.3533  0.9643 11.7040 -0.0139  0.0435   0.0932   0.1116    0.3412   0.0000   443.2029       11.1016       31.4515       27.4204       7.02988      0.987130      -3.36070      -1.09111     -0.326657     -0.272280      0.137929    0.00289391       0.00000       0.00000       0.00000       0.00000       0.00000       0.00000       11.5614       12.4004       12.7680       9.43656       6.79674       5.25950       2.77569       1.22000      0.690354      0.287612     0.0751755     0.0140117       0.00000       0.00000       0.00000       0.00000       0.00000       0.00000
   6  17 2823.7317    2.9075  1.0293 11.5050  0.0006  0.0441   0.1027   0.1116    0.4725   0.0000   445.7262       19.6417       4.68884      -13.9429      0.862629      -2.91005     -0.515792     -0.486563       1.07092     -0.167208    -0.0504958    -0.0108779       0.00000       0.00000       0.00000       0.00000       0.00000       0.00000       10.1524       12.8143       10.4099       10.8444       6.73869       4.97418       2.65414       1.79813      0.634081      0.296125     0.0702257     0.0213390       0.00000       0.00000       0.00000       0.00000       0.00000       0.00000
   6  18 2960.7873    3.4770  0.8672 12.5777 -0.0137  0.0444   0.1458   0.0963    0.3501   0.0000   443.0950       32.2179       34.8605      -5.09684      -15.9886      -3.92608      0.573434     -0.299328      0.795134     -0.370311    -0.0487098     0.0308611       0.00000       0.00000       0.00000       0.00000       0.00000       0.00000       12.5060       15.1186       14.2933       10.2382       7.13130       4.72596       2.47702       1.36109      0.607764      0.292184     0.0797541     0.0159946       0.00000       0.00000       0.00000       0.00000       0.00000       0.00000
   6  19 3097.3578    3.9629  1.0290 12.4530 -0.0054  0.0439   0.1474   0.1102    0.5131   0.0000   444.2398       40.2084       18.2635      -16.6049       1.02538      0.348280       1.54253      -3.41266     -0.169424    -0.0643955     0.0771172    0.00497636       0.00000       0.00000       0.00000       0.00000       0.00000       0.00000       10.4173       11.9955       11.6097       9.27688       7.13120       4.99305       2.86971       1.41148      0.717169      0.275139     0.0847178     0.0173007       0.00000       0.00000       0.00000       0.00000       0.00000       0.00000
   6  20 3234.1164    3.8501  1.3496 10.9556 -0.0001  0.0481   0.1264   0.1199    1.4688   0.0000   449.4850       21.7255       6.42841       3.16033      -3.03150      -6.75013      -1.05484      -4.37188    -0.0309582     -0.386846     0.0192198   -0.00802558       0.00000       0.00000       0.00000       0.00000       0.00000       0.00000       11.6030       14.1280       12.5561       10.5286       7.79351       4.91676       3.09675       1.64606      0.742410      0.275504     0.0886089     0.0192592       0.00000       0.00000       0.00000       0.00000       0.00000       0.00000
   6  21 3371.2601    3.3253  1.7514 11.3740 -0.0034  0.0615   0.0973   0.1407    0.8516   0.0000   454.5310       50.3768       35.0308      -15.1640       5.26333      -6.38054      -2.09502      -1.64116       1.35149      0.147905    -0.0335940    -0.0189971       0.00000       0.00000       0.00000       0.00000       0.00000       0.00000       15.6336       18.4297       17.6309       14.1282       9.66900       7.37302       3.75232       2.10067      0.945588      0.424612      0.111238     0.0246070       0.00000       0.00000       0.00000       0.00000       0.00000       0.00000
   6  22 3508.3684    2.9319  2.9520  8.9027  0.0006  0.0828   0.0656   0.1936    3.3919   0.0000   468.0082       13.8227      -6.30594       9.97252      -7.93299      -12.6261      -4.81580      -2.66609      0.376799      0.147665     -0.114224   -0.00158217       0.00000       0.00000       0.00000       0.00000       0.00000       0.00000       18.7351       25.7254       20.3915       19.9620       12.2604       9.96086       5.01248       3.07769       1.24997      0.577731      0.141547     0.0418838       0.00000       0.00000       0.00000       0.00000       0.00000       0.00000
   6  23 3645.9617    2.3470  4.5585  9.5446  0.0002  0.0939   0.0425   0.2496    0.6235   0.0000   429.1166       12.7784       42.4968      -18.2751      -16.2169       2.77294      0.801803      -2.69037       3.55798      0.151620    -0.0438777    -0.0690382       0.00000       0.00000       0.00000       0.00000       0.00000       0.00000       24.4475       28.7781       26.9669       22.2558       16.1063       10.7569       6.30824       3.50324       1.53603      0.622150      0.187925     0.0387252       0.00000       0.00000       0.00000       0.00000       0.00000       0.00000
   6  26 4060.4010    1.3910  9.1227  9.8114  0.0014  0.1534   0.0206   0.4500    0.1397   0.0000   437.3978       77.0619       8.45401      -37.5838       1.73361      -2.10534      -13.4236       1.53454       5.11703      -1.15738      0.118716      0.126678       0.00000       0.00000       0.00000       0.00000       0.00000       0.00000       38.1373       44.7982       43.9191       34.9577       26.9669       17.7701       10.6832       5.62856       2.62546       1.03941      0.335929     0.0639655       0.00000       0.00000       0.00000       0.00000       0.00000       0.00000
   6  27 4199.2527    1.1509 11.7850  9.8206  0.0020  0.2043   0.0176   0.5637    0.1127   0.0000   442.0382       84.7481       40.2540      -26.1314      -13.0450       27.6297       17.1721      -7.42055      -1.15080      0.161486      0.138146   -0.00203887       0.00000       0.00000       0.00000       0.00000       0.00000       0.00000       49.7366       60.2670       56.7108       46.6248       35.4063       23.6111       14.2751       7.24762       3.51744       1.35565      0.433888     0.0881479       0.00000       0.00000       0.00000       0.00000       0.00000       0.00000
   7  11 2045.8040    0.7068  0.5502 10.0206 -0.0004  0.0320   0.0340   0.0745    0.1280   0.0000   427.9601       2.85161       10.8189       4.79812       1.77728      -3.68920       2.94610      0.273623      0.264522      0.215622      0.209409    -0.0687275    -0.0155089   -0.00188332       0.00000       0.00000       0.00000       0.00000       6.13055       8.08267       7.45455       6.78724       4.89345       3.78558       2.56052       1.32936      0.815490      0.343177      0.184873     0.0548373     0.0158379    0.00347013       0.00000       0.00000       0.00000       0.00000
   7  12 2184.5659    0.8253  0.8815 10.2118  0.0017  0.0417   0.0318   0.1017    0.1730   0.0000   444.5067       2.22755       11.2684       9.09869       1.32055     -0.513548      -3.51507     -0.873305      0.608554     -0.436371     0.0317007     -0.112056     0.0172166    0.00197568       0.00000       0.00000       0.00000       0.00000       9.67345       11.0854       10.2609       9.54913       7.34834       4.80244       3.28729       1.94638       1.14468      0.454821      0.203911     0.0624009     0.0189264    0.00381177       0.00000       0.00000       0.00000       0.00000
   7  13 2322.1978    1.2812  0.7439 10.1531 -0.0039  0.0485   0.0527   0.0847    0.2562   0.0000   440.3071      -1.77649       8.96957       6.08560      -3.49645       3.73033       1.71683      0.891386     -0.742303    -0.0842122     -0.123140    -0.0122839    -0.0215917   -0.00153680       0.00000       0.00000       0.00000       0.00000       7.62372       12.5909       8.02018       10.7130       5.42967       6.21432       2.69630       2.41407      0.810343      0.627086      0.162028     0.0913078     0.0138688    0.00649844       0.00000       0.00000       0.00000       0.00000
   7  14 2458.1984    1.6053  0.8694 11.0401 -0.0076  0.0395   0.0592   0.0938    0.2599   0.0000   441.6688       17.8073      -12.8377       10.0112       1.98671      -1.24359       1.53718       1.06739      -1.03964     -0.140800     -0.216708    -0.0778147    -0.0209115   -0.00207170       0.00000       0.00000       0.00000       0.00000       8.69054       10.3948       9.64133       8.26159       6.52172       5.04510       2.99484       1.81810      0.984589      0.397261      0.185318     0.0690219     0.0181561    0.00375216       0.00000       0.00000       0.00000       0.00000
   7  15 2594.2334    2.1742  1.1993  9.8181 -0.0031  0.0414   0.0675   0.1069    1.0869   0.0000   437.1863      -13.2482       15.9879       1.08755       9.18553       3.85287       7.71982     -0.456449      0.983413      0.419361     0.0721974      0.119530     0.0253196   0.000898749       0.00000       0.00000       0.00000       0.00000       9.25481       11.0521       10.3778       8.58143       7.38805       4.92405       3.48654       1.92036      0.946975      0.507493      0.185445     0.0676963     0.0217495    0.00390791       0.00000       0.00000       0.00000       0.00000
   7  16 2731.1924    2.5496  0.9521 11.7555 -0.0075  0.0376   0.0926   0.1045    0.3051   0.0000   436.6159       7.78549       8.41711      -3.80162      -14.0495      -10.8360     -0.664533       2.54608     -0.526576     -0.473491    -0.0296124    -0.0337501    0.00205196   -0.00122699       0.00000       0.00000       0.00000       0.00000       8.01057       9.95640       9.54041       7.46354       6.52686       4.40921       2.88259       1.73815      0.841334      0.444445      0.164611     0.0650145     0.0201306    0.00360541       0.00000       0.00000       0.00000       0.00000
   7  17 2868.3567    3.0819  1.0027 11.6142 -0.0073  0.0450   0.1059   0.0986    0.5621   0.0000   452.4176       9.06988     0.0642848      -1.97482     -0.852334       5.53581    -0.0565294      -2.36952      0.252681     -0.356496    -0.0717299   -0.00646286  -0.000930525   -0.00533260       0.00000       0.00000       0.00000       0.00000       9.28100       11.7163       11.6410       8.92297       7.97217       4.55878       3.35585       2.05671       1.04036      0.560265      0.201097     0.0757302     0.0258767    0.00420095       0.00000       0.00000       0.00000       0.00000
   7  18 3005.7441    3.6825  0.8973 12.6591 -0.0021  0.0372   0.1336   0.0985    0.2885   0.0000   438.3580       25.2704       3.85784     -0.944841       6.67203      -8.50389      0.314470     -0.880299     -0.239939     -0.520440    -0.0802061    -0.0533764    0.00229114    0.00196400       0.00000       0.00000       0.00000       0.00000       9.74418       10.2773       9.08731       8.00102       6.94981       5.25116       3.37244       1.83971      0.896045      0.403933      0.160442     0.0535720     0.0146390    0.00272438       0.00000       0.00000       0.00000       0.00000
   7  19 3142.8483    3.9195  1.0169 12.3751 -0.0109  0.0406   0.1384   0.0981    0.4524   0.0000   425.2635       23.8121       39.2547      -1.68079      -5.22022      -7.39894      -3.55663      -3.98266      -1.15662     -0.257284     -0.293616    -0.0268381   -0.00675234    0.00250416       0.00000       0.00000       0.00000       0.00000       9.83715       10.1701       10.1602       8.42520       7.37027       5.37471       3.27946       2.09436       1.05961      0.458066      0.177798     0.0673804     0.0180561    0.00312521       0.00000       0.00000       0.00000       0.00000
   7  20 3280.0053    3.6345  1.3375 12.8480 -0.0050  0.0490   0.1176   0.1188    0.2628   0.0000   439.5819       42.1789       3.33242      -4.66776      -1.11932      -6.40717      -5.47206       2.15696     -0.436847     -0.927750     0.0890250    -0.0613406     0.0480642   -0.00532723       0.00000       0.00000       0.00000       0.00000       11.0046       12.1263       12.3326       10.2765       8.31346       5.97723       3.88184       2.30642       1.21098      0.586660      0.237045     0.0855658     0.0236889    0.00416158       0.00000       0.00000       0.00000       0.00000
   7  21 3417.6002    3.2069  2.3997 10.3688  0.0009  0.0561   0.0721   0.1615    0.8037   0.0000   438.2872       40.6701       30.6277       23.5685       7.42495       3.69382      -4.17988      -2.84308      0.146188       1.27965     -0.294721      0.143746   -0.00828525   -0.00438820       0.00000       0.00000       0.00000       0.00000       13.1767       14.4386       13.7841       12.2337       9.49696       7.11220       4.77549       2.57609       1.35057      0.670337      0.276733     0.0910292     0.0250261    0.00481626       0.00000       0.00000       0.00000       0.00000
   7  22 3555.4684    2.6542  3.1475 10.9273 -0.0035  0.0717   0.0526   0.1794    0.3120   0.0000   422.7616       26.3923      -7.09702       4.19780       21.2157      -17.6281     -0.811209     -0.528101      -2.31508      0.197175  -0.000130618    -0.0233734    -0.0523639   -0.00553227       0.00000       0.00000       0.00000       0.00000       15.6851       18.3765       17.1864       15.2391       12.3770       8.76231       5.92039       3.39492       1.75698      0.875378      0.345470      0.121372     0.0354707    0.00686878       0.00000       0.00000       0.00000       0.00000
   7  23 3693.6202    2.2020  4.5077 10.5164 -0.0018  0.0943   0.0375   0.2351    0.2335   0.0000   415.7964       61.5047       18.2430       6.81789      -40.2198      -23.5460       11.2504      -6.83967      -2.49407     -0.388278    0.00469597    -0.0822422     0.0758352    0.00813977       0.00000       0.00000       0.00000       0.00000       19.0200       24.3852       21.7635       20.0174       16.1180       11.1339       7.55176       4.52951       2.43244       1.15968      0.465043      0.164676     0.0506142     0.0102785       0.00000       0.00000       0.00000       0.00000
   7  25 3970.5242    1.5408  8.2934  9.9080 -0.0025  0.1386   0.0217   0.3707    0.1449   0.0000   441.6487       15.5964       46.8670      -1.23632       3.84983      -10.2555      -10.7171      -10.0339       9.36159       2.55754     -0.302625     0.0329874     0.0424736  -0.000640032       0.00000       0.00000       0.00000       0.00000       29.2126       36.3374       34.5000       30.3682       24.1620       16.4182       11.1391       6.62751       3.66794       1.71792      0.713934      0.248871     0.0763356     0.0145089       0.00000       0.00000       0.00000       0.00000
   7  26 4109.5650    1.3242  9.8162  9.7432 -0.0037  0.1550   0.0180   0.4384    0.1269   0.0000   428.6918      -52.8193       18.0885       22.4379      -41.6909      -43.5929       2.06406       23.6619      0.320682      -5.79484      0.206778     -0.423180    -0.0924745    -0.0116387       0.00000       0.00000       0.00000       0.00000       33.5129       40.5909       39.2614       34.0674       27.1042       18.7955       12.4124       7.54915       4.17820       1.89430      0.809759      0.284201     0.0839372     0.0156056       0.00000       0.00000       0.00000       0.00000
   8  10 1946.0846    0.4953  0.4611 10.0835 -0.0019  0.0378   0.0265   0.0724    0.0851   0.0000   435.6902      -4.67250       18.2999      -2.78652      -4.40049       10.2314       1.40834     -0.980704       1.39946     0.0669347     -0.724058      0.166070     0.0515728     0.0265388    0.00421284  -0.000483399       0.00000       0.00000       6.78443       7.71546       9.40095       6.96851       5.76299       4.59133       2.55486       1.86531       1.12499      0.626425      0.300655      0.139014     0.0624630     0.0215525    0.00468317   0.000655010       0.00000       0.00000
   8  11 2086.0790    0.7155  0.5875 10.1454  0.0038  0.0305   0.0305   0.0685    0.1145   0.0000   436.1332      -10.6778       16.7821      0.726579       4.24759       1.40805      -1.01367      -1.23641       1.02901     -0.177869      0.230721    -0.0813754     0.0230676   -0.00644521    0.00273429   -0.00105063       0.00000       0.00000       5.69385       6.68559       6.35838       5.85691       4.87705       3.81410       2.82501       1.77157      0.984319      0.531437      0.273366      0.116623     0.0431257     0.0138723    0.00374498   0.000711486       0.00000       0.00000
   8  12 2225.1490    0.9970  0.7213 10.2456 -0.0049  0.0388   0.0367   0.0763    0.1735   0.0000   441.0819      -20.2228      -8.02886       3.28792       5.96483      -3.06107       1.44153      0.832825      -1.82079     -0.832203      0.711680    0.00970792    -0.0181812     0.0153364    0.00278920  -0.000821044       0.00000       0.00000       7.52581       7.31527       8.98597       8.00857       5.72233       4.35609       3.57493       2.27188       1.06510      0.646648      0.422018      0.168904     0.0598123     0.0181055    0.00425281   0.000672467       0.00000       0.00000
   8  13 2362.8474    1.2993  0.9294 10.5519 -0.0022  0.0367   0.0450   0.0931    0.2212   0.0000   446.4798     -0.274149       17.2682      -9.42730      -8.19120       1.74512      -1.28405      0.286519       2.55862     -0.858908     0.0248892      0.298595     -0.112861   -0.00604450   -0.00393416   -0.00138398       0.00000       0.00000       7.32445       7.84990       8.51160       7.53817       5.77671       4.73236       3.35056       1.98557       1.30035      0.649378      0.331491      0.146015     0.0608405     0.0170997    0.00417829   0.000728940       0.00000       0.00000
   8  14 2499.4806    1.7022  1.0724 10.8888 -0.0132  0.0461   0.0550   0.1088    0.3295   0.0000   441.0991       1.23754      -2.07044      -6.24810      -1.33925       2.58602      -4.79334      0.733616     -0.488141       1.81200     -0.871772      0.393472     0.0741656    -0.0380461    0.00494429    0.00109688       0.00000       0.00000       9.50227       10.5821       11.1752       10.3214       7.07894       5.49308       4.39340       2.62270       1.19249      0.759056      0.454209      0.199542     0.0658302     0.0198582    0.00476656   0.000893512       0.00000       0.00000
   8  15 2636.1513    2.1257  0.9594 10.9748  0.0004  0.0387   0.0686   0.0843    0.3382   0.0000   433.9603       11.0591       1.03792      -1.08723       3.61251      -4.95361      -2.16581       1.98660      0.364758      0.139572     -0.500727    -0.0289276    -0.0124617    0.00474180    0.00188467   0.000172134       0.00000       0.00000       7.41916       8.86412       8.18552       8.34738       6.35085       4.66666       3.38302       2.03426       1.42511      0.696104      0.369654      0.142092     0.0616881     0.0155603    0.00466783   0.000967016       0.00000       0.00000
   8  16 2773.8076    2.8150  0.7662 12.0518 -0.0094  0.0333   0.1010   0.0788    0.2464   0.0000   440.3786       6.95095       14.4043      0.188077       1.05773       6.04932       2.43479       1.01916     -0.547376     -0.602284     -0.117014     -0.100482     0.0396621   -0.00442568    0.00410712   0.000151499       0.00000       0.00000       6.58111       8.13035       7.10688       7.20334       5.70271       4.10727       2.84663       1.78963       1.22866      0.599290      0.315410      0.111913     0.0499193     0.0134121    0.00395089   0.000816138       0.00000       0.00000
   8  17 2911.6611    3.2957  0.8723 12.4107 -0.0052  0.0424   0.1123   0.0845    0.2619   0.0000   431.1147       25.8874       8.59470       7.45814     -0.931852       9.19838     -0.752112     -0.903167      -1.23424     -0.705268      0.581235    -0.0250797   -0.00435737     0.0102626   -0.00514338   0.000259855       0.00000       0.00000       9.52475       8.52621       8.12609       9.24890       8.16753       5.30609       3.61788       2.68857       1.72278      0.930960      0.426039      0.156133     0.0516534     0.0158532    0.00403968   0.000651206       0.00000       0.00000
   8  18 3049.2626    3.9165  1.0004 11.7488 -0.0056  0.0373   0.1240   0.0853    0.6045   0.0000   444.2198       8.35467       1.55739       12.4639      -2.26572     -0.478050       2.36540       2.35081     0.0490154      -2.10816      0.103670     -0.174009   -0.00162528    -0.0177912    0.00135839   0.000421427       0.00000       0.00000       7.34794       8.86157       8.74599       7.27998       6.36406       4.86381       3.16836       2.24882       1.14255      0.652381      0.334971      0.127967     0.0498929     0.0192084    0.00472845   0.000836925       0.00000       0.00000
   8  19 3186.7808    3.8097  1.1488 12.5683  0.0064  0.0433   0.1175   0.0994    0.3234   0.0000   430.1243       18.0097       14.6509      0.889999      -3.90374      -2.86303      -2.39092      -2.22216       1.05566     -0.191852     -0.278389    -0.0966144     0.0266529    0.00318738   -0.00183981   0.000674810       0.00000       0.00000       8.91205       10.6111       9.81822       9.03386       7.18791       5.89514       3.87960       2.59693       1.40306      0.796343      0.343558      0.163093     0.0573611     0.0205278    0.00477074   0.000998765       0.00000       0.00000
   8  20 3324.4420    3.5213  1.7321 11.7655 -0.0057  0.0494   0.0860   0.1162    0.3129   0.0000   429.1751       10.6470       24.8344      -6.48131     -0.357035      -6.39139       1.51637      -6.30885     -0.220825     0.0493222      0.177159     0.0840087     0.0711613   -0.00221032   -0.00682589   0.000893744       0.00000       0.00000       9.97976       10.8681       10.5976       9.77368       8.85613       6.14800       4.23036       2.93931       1.77418      0.968650      0.445092      0.177942     0.0657225     0.0222701    0.00609147    0.00100365       0.00000       0.00000
   8  21 3462.5575    3.0743  2.4760 10.8121 -0.0019  0.0576   0.0628   0.1452    0.3691   0.0000   451.4902       8.03968      -6.33229      -4.51243       4.39313      -6.18358       5.78733      -8.19799      0.304162      -2.17250     -0.331981     -0.127848    0.00878475    0.00181235     0.0135555   0.000854344       0.00000       0.00000       10.7615       13.7015       12.5952       12.0207       9.07025       7.32326       5.15326       3.27728       1.78592       1.00229      0.481929      0.226265     0.0826049     0.0272844    0.00707111    0.00149238       0.00000       0.00000
   8  22 3601.0496    2.5825  3.5155 10.4214  0.0007  0.0697   0.0447   0.1747    0.3142   0.0000   457.7780       36.3373       14.4886       14.8494       9.63215       1.58629      -6.47256      -6.40870      -1.41099     -0.149207       1.01129      0.256804    -0.0452059     0.0348888    0.00664116   -0.00260812       0.00000       0.00000       13.9240       16.1425       15.9946       14.4398       11.9288       8.76382       6.16362       3.94960       2.37465       1.27919      0.619123      0.268452      0.101755     0.0326859    0.00876576    0.00153731       0.00000       0.00000
   8  23 3739.4828    2.0733  5.3711 10.2390 -0.0001  0.0901   0.0307   0.2519    0.1967   0.0000   453.5425       20.4266      -12.8536       5.43104      -17.7522      -13.7875       2.07495       4.53705      -1.70417     0.0167512      0.292779    -0.0219769     0.0216167    -0.0168331   -0.00627749    0.00103873       0.00000       0.00000       18.3218       21.7175       21.3073       18.8856       15.6703       11.6133       8.10329       5.13372       3.03085       1.58484      0.792953      0.330820      0.130396     0.0426170     0.0115954    0.00198736       0.00000       0.00000
   8  25 4017.5120    1.4519  8.8689  9.9658  0.0028  0.1366   0.0200   0.3790    0.1237   0.0000   422.5213       4.68037      -9.20062      -38.1578      -3.45384      -3.28766       25.4930      -20.7427      -3.77633      0.331095      -1.63864     0.0238014    -0.0357706     0.0420985  -0.000582941   0.000439950       0.00000       0.00000       26.3476       32.1106       31.8074       28.4640       23.4015       17.8370       12.5388       7.80204       4.81630       2.47766       1.23829      0.530204      0.219229     0.0693207     0.0188114    0.00327758       0.00000       0.00000
   9  12 2264.5579    1.0625  0.8307 10.3391 -0.0075  0.0319   0.0368   0.0837    0.1887   0.0000   433.5706    -0.0958589       10.4111      -8.11491       8.62957      -2.41688       2.27046      -1.59391     0.0412026    -0.0347006      0.414972     0.0585965    -0.0307380    -0.0537138    0.00663736    0.00114579    0.00186563  -8.21057e-05       5.83684       6.79545       6.93607       6.20138       5.22484       4.11550       2.90978       2.14245       1.23787      0.723063      0.407435      0.208468     0.0942969     0.0372640     0.0128894    0.00420806   0.000952880   0.000160279
   9  14 2539.5918    2.0438  0.8186 10.7713 -0.0040  0.0294   0.0674   0.0686    0.3290   0.0000   443.9719      -7.40752       8.95193     -0.755260      -4.22071      -6.21068       1.77299      -2.31914       1.36951      -1.41984     -0.776777      0.101871      0.112301     0.0335753    0.00226247   -0.00322472  -0.000578786   0.000184823       5.32963       6.04625       5.85104       5.59785       5.00648       3.80892       2.80574       1.93331       1.26418      0.768499      0.404801      0.194684     0.0845695     0.0335624     0.0117747    0.00361695   0.000928209   0.000152670
   9  15 2677.0413    2.3980  0.9339 11.3541 -0.0047  0.0353   0.0745   0.0797    0.2758   0.0000   438.1562       20.8579       8.14034       1.06662       5.74182      -2.64823      -1.73601      -3.23009      -1.36153     -0.910628      0.446903     -0.117260     0.0430189     0.0431202    0.00142225   -0.00248738  -0.000627832   3.50118e-05       7.04664       8.16219       7.97654       6.95155       6.02375       5.02173       3.78390       2.53939       1.50189      0.835161      0.435694      0.210123     0.0988115     0.0387184     0.0140901    0.00424804    0.00104490   0.000166521
   9  16 2815.1939    2.9172  0.8403 12.1797 -0.0051  0.0313   0.0999   0.0845    0.2331   0.0000   432.4907       9.18353       2.93420      -7.19246       2.43522      -5.92402       3.64897      -2.83039     -0.953958     -0.544671     -0.141584    -0.0421345     0.0709961    -0.0237827     0.0248210  -1.86585e-05   -0.00219029  -9.10137e-05       5.27712       7.17040       6.73034       6.15339       5.17394       3.97460       2.78887       2.09639       1.11791      0.724874      0.378145      0.187122     0.0923400     0.0358335     0.0121070    0.00441271    0.00104417   0.000194511
   9  17 2953.6439    3.6423  0.8938 11.9975 -0.0103  0.0339   0.1174   0.0753    0.3840   0.0000   434.1960       14.4062       4.65552      -10.5019       2.41747     -0.910296     -0.453934      -4.32048       1.44245    -0.0236840    -0.0346598      0.318738     -0.119877    -0.0496770   -0.00845244   0.000595102   -0.00137659   2.86603e-05       6.14990       6.38381       6.82170       6.09326       5.62876       4.52395       3.08244       2.36047       1.51841      0.783653      0.480607      0.248027     0.0949927     0.0367251     0.0151880    0.00440290   0.000984030   0.000149575
   9  18 3091.6355    4.0079  1.1079 11.1718 -0.0052  0.0359   0.1131   0.0831    0.9606   0.0000   438.2462       20.1502       8.31392       3.07393       7.18883       1.91008       1.88744      -4.46271       3.60960      0.428378      0.299098     -0.145121     0.0903513     0.0259934   -0.00820211   -0.00277710  -0.000894059  -0.000127395       6.62960       7.75975       8.06649       6.79385       6.18066       4.82938       3.30473       2.35632       1.51018      0.891271      0.472571      0.223659      0.102222     0.0411349     0.0153084    0.00498953    0.00115458   0.000170673
   9  19 3229.5966    3.6373  1.3438 12.6977 -0.0064  0.0423   0.1019   0.1103    0.2394   0.0000   441.0758       13.1727       7.66810      -5.91509      -2.52363      -3.24061       4.70463      -4.86453      -1.14090      0.863090      0.163723     0.0609627    -0.0608329    0.00720564    0.00920034  -0.000528493   -0.00265199   0.000134534       7.44602       9.18365       9.35029       8.38595       7.17738       5.32239       3.65720       2.55447       1.72189      0.947573      0.540887      0.279626      0.109983     0.0472798     0.0183381    0.00540247    0.00138375   0.000223125
   9  20 3367.8180    3.3576  2.0900 11.7319  0.0017  0.0535   0.0716   0.1293    0.2273   0.0000   435.8578       33.1209       7.81702       1.57563      -20.3051      -12.3227       4.11947      -6.78489      -1.47509     -0.371151      0.319536     -0.367727    -0.0143818     0.0295428     0.0511232    0.00261607   -0.00296191  -0.000437874       9.19886       11.0474       10.5000       10.1537       8.56538       6.61672       5.40686       3.57932       2.21927       1.18016      0.674906      0.370484      0.153536     0.0637652     0.0222628    0.00628718    0.00178049   0.000304184
   9  21 3506.4027    2.8401  2.7081 11.1950 -0.0019  0.0600   0.0540   0.1446    0.1934   0.0000   432.9757       13.9519       4.87751      0.646750      -2.98452       4.42005       2.94683      0.698588       3.50750      0.318551      0.209736     -0.857682    -0.0593695    -0.0318337     0.0556281     0.0197079   0.000749796  -0.000295882       10.3230       11.9589       12.1516       10.9132       9.89251       7.33783       5.94684       3.92508       2.51730       1.38678      0.790211      0.410790      0.179181     0.0714315     0.0257985    0.00766185    0.00206721   0.000310527
   9  22 3645.4101    2.4647  3.7555 10.8529 -0.0031  0.0698   0.0412   0.1785    0.1738   0.0000   428.9049       20.7019       13.4378      -2.86747       27.6911      -8.95350      -7.36177      -1.19654       1.11631      -3.33020       1.35038      0.239083      0.237808    0.00449606    -0.0417144    0.00970170    0.00125555  -0.000310806       12.0154       15.0217       14.5147       14.1223       11.4431       8.82405       6.43122       4.23749       2.85182       1.65453      0.937365      0.441844      0.211410     0.0810506     0.0306178    0.00867159    0.00225345   0.000413540
   9  23 3784.3864    1.9877  5.2905 10.5753  0.0003  0.0891   0.0301   0.2322    0.1462   0.0000   432.7195       1.76695      -13.8838      0.688082       15.7241      -12.6819       4.05688      -7.24334       1.39353     -0.215858     -0.128425      -1.48550     -0.392074     -0.163995     0.0636541    -0.0135886   -0.00400177   0.000374452       15.4818       18.7051       19.0037       16.7829       14.5127       11.6913       8.48225       5.82003       3.64828       2.11126       1.14886      0.570358      0.260081      0.106001     0.0391502     0.0121304    0.00294231   0.000482476
   9  24 3923.6144    1.7069  7.6724 10.1095 -0.0014  0.1096   0.0213   0.3040    0.1201   0.0000   441.6590      -1.03193       53.7265       5.01965      -13.0322      -21.9155      -3.56180      -7.13206     -0.483301      -5.11340     -0.818679     -0.446412      0.318478     0.0994703     0.0393708     0.0225806   0.000515511   6.45099e-05       19.1172       23.7824       23.4409       21.3940       18.4922       14.5020       10.3651       7.37939       4.41992       2.74194       1.42011      0.712672      0.322617      0.132383     0.0462249     0.0156753    0.00373407   0.000629992
   9  25 4063.2200    1.4110  9.4276  9.8859 -0.0013  0.1335   0.0172   0.3633    0.1063   0.0000   446.2928       15.3023       15.6153       14.2189      -21.2518      -19.5836       1.13349      -8.42207      -1.69757      -3.04131      -2.43462      0.151393      0.801514    -0.0480061    -0.0629104    -0.0206946    0.00700296   0.000932692       22.7200       28.2385       28.4191       26.1194       22.6929       17.3581       12.4379       8.65169       5.46355       3.42110       1.77309      0.904715      0.397719      0.169466     0.0582380     0.0192455    0.00472783   0.000773955
   9  26 4203.1342    1.1436 11.2878 10.0306 -0.0038  0.1668   0.0148   0.4662    0.0784   0.0000   415.2724      -73.6747      0.597192       24.8022       17.8713      -22.2910      -23.4962       5.78720       9.09797      0.937492    -0.0946177      -2.19842    -0.0252989      0.694435     -0.113256    -0.0243906    0.00182120   -0.00147701       27.5823       34.3503       33.8055       32.5884       27.1160       21.8188       15.8132       11.2770       7.17369       4.20895       2.39289       1.19824      0.552227      0.218064     0.0798200     0.0242649    0.00580074    0.00102144
   9  27 4343.2091    0.9814 13.5185  9.9101 -0.0041  0.2018   0.0128   0.5593    0.0718   0.0000   482.1673       18.7151       46.0678      -15.3433       27.7516      -5.04514       35.3045      -2.59609      -19.4795      0.157939       1.92987     -0.472293     -0.856938      0.102176     0.0454225     0.0187606    -0.0125530  -0.000830766       33.8393       41.5899       41.9475       38.6701       33.5764       26.1638       19.9983       13.6908       8.54666       5.19236       2.78063       1.42106      0.651801      0.270011     0.0931360     0.0295413    0.00734836    0.00117661
   9  28 4483.1729    0.7861 17.0515  9.8784  0.0000  0.2884   0.0105   0.7729    0.0612   0.0000   383.5317      -32.3058       12.5175       16.3614      -31.0579       4.91508      -50.6744      -4.85156      -22.9960      -7.46855       4.96111      -2.73173     -0.838655      0.150060     0.0438289  -3.72117e-05    -0.0215615   -0.00232680       45.9562       60.9129       60.0786       56.2279       47.4085       37.7336       27.8734       19.2911       12.2257       7.33114       4.05773       1.98173      0.961121      0.384572      0.141436     0.0442087     0.0108705    0.00183792
   9  29 4623.4748    0.6484 18.5419  9.9672 -0.0026  0.3529   0.0095   0.9079    0.0477   0.0000   287.3446      -112.219       28.8962       9.19691       48.9267      -9.64570      -86.8312      -28.9392       6.47564       11.5291       7.92388      -1.54912     -0.914991     0.0934968      0.110028     0.0322184   0.000552499   -0.00153007       54.9855       71.8529       70.1756       67.5577       57.5144       46.9142       34.1478       24.6286       15.4204       9.53387       5.18970       2.61828       1.21082      0.496192      0.176425     0.0564741     0.0132003    0.00228143
  10   8 1737.8763    0.2981  0.2430 10.0449 -0.0177  0.0298   0.0205   0.0477    0.0516   0.0000   438.7480      -10.8221       23.1990       3.07001       2.93594      -3.03303     -0.313533      -1.08064     -0.751413     -0.325464     0.0681119    -0.0126888     0.0586792    -0.0430761     0.0376603   0.000589370   0.000820871   0.000405921       5.03264       7.47303       6.89814       6.94598       5.13132       4.08968       2.55677       1.91864       1.08288      0.777718      0.407015      0.254970      0.110713     0.0596875     0.0223132    0.00924475    0.00269042   0.000908307
  10  10 2021.4554    0.6080  0.5877 10.1653 -0.0091  0.0319   0.0250   0.0748    0.0970   0.0000   439.3677     -0.701408       10.8549       4.52130       7.01469      -3.81925      -3.12323       1.28140      -1.68488     -0.547992     -0.182241     -0.131695    -0.0510993     0.0210627    -0.0217892   -0.00884561    0.00566817   -0.00124707       5.34307       6.62299       6.72942       5.92080       5.15918       4.32072       3.24115       2.28809       1.46277      0.914346      0.570530      0.272314      0.127925     0.0718499     0.0280765     0.0107157    0.00392376    0.00122035
  10  11 2162.9066    0.8773  0.7398  9.9033 -0.0025  0.0331   0.0307   0.0763    0.1799   0.0000   442.9714      0.989722       7.72428       12.7595      -2.76622      -5.46386      0.512413      -2.89887       1.62957      -1.79587      0.307893      0.409913    -0.0778805      0.151003    0.00379032     0.0123138   0.000729948   -0.00133762       6.00641       7.44873       8.03543       6.84762       6.16539       4.29639       3.35447       2.32535       1.43127      0.903710      0.487280      0.279803      0.147555     0.0662179     0.0283544     0.0116264    0.00336094    0.00106827
  10  12 2302.8530    1.1389  0.8037 10.6244 -0.0021  0.0322   0.0374   0.0754    0.1646   0.0000   442.4414       1.17021       11.5271      -4.42084       2.02281       7.52977      -1.76934      0.219331       1.39821      0.928782   -0.00894377     -0.216560     0.0304886    -0.0254389    -0.0175604   -0.00928844  -0.000591975   0.000770757       5.13407       5.66288       5.60574       5.73762       5.09230       3.70621       3.25576       2.33683       1.59883      0.932326      0.524639      0.334080      0.166848     0.0781443     0.0303022     0.0112718    0.00338177   0.000979036
  10  13 2440.7906    1.5334  0.9754 11.1888 -0.0088  0.0348   0.0467   0.0827    0.1805   0.0000   442.0380       7.47479       15.4594       5.68747       1.87005      -1.45368      -5.60515      -1.89885     -0.555092      0.169076     -0.960550      0.422889    0.00551792      0.118813    -0.0342474    0.00115039   -0.00504967   0.000453478       5.44641       6.29587       6.29754       5.79566       5.57939       4.33718       3.52371       2.42847       1.63242       1.10453      0.639676      0.336485      0.167435     0.0754262     0.0341726     0.0118327    0.00405593    0.00123276
  10  14 2578.6207    1.9543  1.0205 11.3477 -0.0058  0.0353   0.0569   0.0856    0.2405   0.0000   438.8086       2.10732       14.7585      -6.69812      -2.61470      -6.61561       1.20815      -2.47301      -2.76203    -0.0543531      0.231432     -0.429046     -0.106045   -0.00632472    0.00689466   -0.00153448  -0.000860856   -0.00132781       6.04806       7.63417       7.65993       7.11596       6.19095       4.75304       3.42957       2.27115       1.67500       1.02891      0.616670      0.345229      0.163524     0.0765318     0.0304039     0.0124818    0.00415274    0.00117870
  10  15 2717.1049    2.5226  0.9496 11.3865 -0.0032  0.0315   0.0736   0.0764    0.2899   0.0000   450.6291       16.1041       22.8470       3.77391       4.46273     -0.178850       1.20942      -5.75479      0.375325     0.0684201      0.165287    -0.0542367     0.0568639     -0.135073    -0.0218778    0.00456135  -0.000833096   0.000729300       5.25664       5.97926       6.28231       5.62451       5.05909       4.13133       3.06212       2.25480       1.49552      0.923456      0.541720      0.299401      0.147283     0.0692205     0.0280168     0.0110443    0.00378917    0.00105249
  10  17 2994.5648    3.6762  0.9412 12.4222 -0.0063  0.0322   0.1093   0.0797    0.2462   0.0000   431.6293      -5.37792       10.9366       2.48920      -7.20325      -3.42226     -0.308967      -3.09847      -1.28780      -1.17893      0.513789      0.342682      0.223213     0.0218384    0.00862517     0.0221550   -0.00872351   0.000902955       5.17428       6.60596       6.07983       6.17184       5.06700       4.42880       3.18202       2.29739       1.54923       1.00168      0.590705      0.311321      0.148190     0.0741180     0.0286030     0.0115429    0.00383948    0.00106680
  10  18 3132.9983    3.9773  0.9612 12.3389 -0.0064  0.0343   0.1174   0.0786    0.3318   0.0000   438.6456       15.6836       3.99549       1.00216      -2.98451      -3.59342       2.31448      0.822128     -0.798789      0.948780      0.267709     0.0452979    -0.0835721   -0.00686431    -0.0337894     0.0107797    0.00733182   -0.00121559       4.99579       6.45841       5.93385       5.67987       5.32109       4.23774       3.19277       2.20534       1.57043       1.00337      0.599227      0.317481      0.163882     0.0707266     0.0324584     0.0111202    0.00447088    0.00118821
  10  19 3271.4329    3.7389  1.3479 12.1246  0.0025  0.0366   0.0940   0.1025    0.2995   0.0000   439.9277       31.7830       11.8706       3.33886      -9.96229      -10.0330      -2.96543      -1.15643     -0.369526     -0.413052     -0.652660     0.0340031      0.225155     -0.134345    -0.0244301     0.0259931   -0.00160237  -0.000762112       6.03516       6.89807       6.89868       6.77172       6.01238       4.74358       3.72071       2.62124       1.84407       1.10670      0.651698      0.364847      0.190137     0.0811008     0.0347958     0.0132097    0.00424646    0.00121250
  10  20 3410.1833    2.9982  2.2445 11.6965 -0.0037  0.0510   0.0593   0.1268    0.1743   0.0000   444.7152       22.3295       14.6621      -13.1455       18.8325      -7.63313      -8.25089     -0.277018     0.0173207      -1.44531     -0.683359      0.422619     -0.410589     -0.116618     0.0527178   -0.00632741  -0.000255411   0.000273770       8.43971       9.87578       9.63898       8.87895       8.56387       6.80701       5.13709       3.69288       2.49767       1.61888      0.965023      0.502018      0.239819      0.114986     0.0451346     0.0169014    0.00599707    0.00177036
  10  21 3549.1407    2.6569  3.2355 11.2788 -0.0011  0.0611   0.0447   0.1531    0.1377   0.0000   445.3252       9.40402       28.9818     -0.523877      -4.79546       2.24820      -2.78119      -6.20569      -2.03767      -2.17929     -0.422754     -0.538785     0.0313592    -0.0700567     -0.109163    -0.0193692   0.000541527   -0.00278022       9.71462       11.7980       12.0715       11.2476       9.79697       7.88580       5.88657       4.48570       2.86009       1.78318       1.03882      0.586654      0.303658      0.139967     0.0588512     0.0218845    0.00747098    0.00227270
  10  22 3688.5152    2.1683  4.3644 11.0744 -0.0018  0.0755   0.0335   0.1978    0.1106   0.0000   421.9897       19.2485       27.4398      -18.8823      -7.18588      -20.6996       3.82636       2.15454     -0.166095      -4.24427      0.961636     0.0359665     -0.636753     0.0175123    -0.0292124   0.000921729    0.00720700    0.00195857       11.8755       14.9481       14.1383       13.9166       12.0523       9.82214       7.51016       5.43588       3.57657       2.33533       1.31204      0.738618      0.372667      0.167376     0.0720522     0.0274722    0.00862285    0.00265887
  10  23 3828.0927    1.8682  5.9257 10.3414 -0.0034  0.0885   0.0246   0.2279    0.1240   0.0000   462.9185       12.0394      -15.1585     -0.144262       10.1936      -6.49955      -16.5511       2.74265      -2.79285      -7.33933      0.306675      -1.17295     -0.408445     -0.112678     -0.102705     0.0416295    0.00344913    0.00327454       13.8814       16.9338       17.1260       16.2943       14.0919       11.5052       8.85890       6.32409       4.17473       2.72640       1.56316      0.859937      0.428604      0.204121     0.0865588     0.0334328     0.0108239    0.00324329
  10  26 4247.8910    1.0781 12.6934 10.0564 -0.0009  0.1766   0.0136   0.5187    0.0689   0.0000   439.9547       82.7179       55.0891      -4.46348      -30.0634      -19.7710      -12.3653      -4.72531       5.59904      -9.44657      -3.33904       2.65936      0.947651    -0.0156611     0.0310744   -0.00849258    -0.0315802   0.000281386       26.8620       32.9444       33.7567       32.3183       27.8153       22.8383       18.2196       13.2993       8.78658       5.43288       3.29200       1.77948      0.923830      0.450853      0.189128     0.0710804     0.0239897    0.00691211
  11  10 2057.9483    0.6692  0.5253 10.0966 -0.0098  0.0253   0.0264   0.0556    0.0957   0.0000   438.8319      -1.78379       9.13856      -1.67664     -0.395624      -4.48214     -0.845419      0.621798      -3.18271     -0.343062     -0.210462   -0.00513513     0.0835914     0.0143299     0.0353615    -0.0112935     0.0166457   -0.00252256       3.77799       4.35718       4.59393       4.57819       3.91911       3.22695       2.47368       1.89430       1.37880      0.871985      0.521090      0.334532      0.175399     0.0913284     0.0462774     0.0181096    0.00760161    0.00266362
  11  11 2199.7949    0.9256  0.7514 10.2205 -0.0025  0.0296   0.0302   0.0708    0.1519   0.0000   430.5085      -1.06344       12.8367      -1.03407      -2.45399       5.00305      -5.67486      -1.47433      -2.85610      0.404345    -0.0886952      0.714156     -0.163835    -0.0124571     0.0177771    -0.0165961    0.00111236    0.00221073       4.17102       4.92236       4.98681       5.18140       4.21916       3.58651       3.11720       2.26229       1.58009       1.00981      0.660126      0.377837      0.201451      0.105257     0.0539032     0.0234603    0.00947658    0.00319633
  11  12 2340.0075    1.2768  1.0001 10.2471 -0.0090  0.0332   0.0366   0.0870    0.2862   0.0000   434.5128       7.34190       1.79311     0.0609239       1.66098      -4.23981      -4.84332     0.0340420      -1.35800      -1.79892     -0.368238     0.0263186     -0.138053      0.169260  -0.000628471    -0.0172628    0.00143993  -0.000737584       4.90649       5.42460       5.64002       5.75201       4.96670       3.93798       3.37837       2.50350       1.73649       1.11476      0.744100      0.419111      0.227143      0.118803     0.0604936     0.0262407     0.0100067    0.00327758
  11  13 2478.5325    1.5833  0.8840 10.9799 -0.0075  0.0308   0.0473   0.0717    0.2257   0.0000   435.6889       5.00485       5.21214       11.7914      -3.18534      -9.45242      -4.87622      -1.12662     -0.176269     -0.242792     -0.251087      0.383453     -0.199150     -0.106757      0.101940     0.0213309    0.00372040    0.00215119       4.97573       5.92787       6.65786       6.32504       5.13023       4.33029       3.28257       2.24582       1.57277       1.10901      0.646600      0.404663      0.222089      0.115919     0.0522967     0.0244471     0.0104901    0.00396221
  11  14 2616.9656    2.2519  0.9071 11.4596 -0.0050  0.0296   0.0681   0.0746    0.2438   0.0000   432.0786     -0.346741       13.0173       1.67185       5.22731      -3.34142      0.982925      -5.16357      0.336386      -1.51688     -0.810293    -0.0829009      0.191815     -0.132342     0.0571886     0.0411728    -0.0135627   -0.00185491       4.61377       5.26321       5.31510       5.32668       4.82162       3.77217       3.09892       2.24281       1.58698       1.09897      0.647765      0.417906      0.206356      0.117375     0.0486079     0.0235561    0.00851558    0.00330833
  11  15 2756.2075    2.8236  0.8759 11.3673 -0.0071  0.0309   0.0816   0.0652    0.3554   0.0000   440.5839       6.82311       15.0199      -1.75638      -9.26901      -3.31865       1.80749     0.0347166      -1.70141      0.356979     -0.384860     -0.328317      0.371301    -0.0613836    -0.0423914    0.00443883    -0.0142368    0.00135258       4.67746       5.16156       5.78705       5.54879       4.43573       3.78788       3.35552       2.35952       1.43531       1.11220      0.672089      0.372266      0.206399      0.101034     0.0523513     0.0248274     0.0103977    0.00339046
  11  16 2895.4925    3.2776  0.9972 12.0057 -0.0068  0.0295   0.0912   0.0827    0.2591   0.0000   439.3874       8.75862       12.8269       4.99390       1.84888      -5.24810      -1.90204      -6.00611       1.47669       1.18198     0.0998169     -0.597273     -0.151780     0.0160625    -0.0407285     0.0207790    0.00446740   0.000170898       4.23561       5.53650       5.46866       5.26228       4.46886       3.74557       3.09183       2.41985       1.47659       1.03626      0.621873      0.362589      0.186637     0.0980519     0.0482140     0.0226593    0.00867842    0.00300695
  11  17 3034.6002    3.7107  1.1266 12.0596 -0.0021  0.0322   0.0978   0.0847    0.3406   0.0000   440.4656       3.46147       11.5489      -4.08225       6.15802      -2.39019      -3.02646      -1.78739      -1.17966      0.336787    0.00794957     0.0969816      0.260440     0.0152034     0.0385488    0.00911588   -0.00605144    0.00845873       4.96970       5.91429       5.75037       5.40481       4.83103       4.33991       3.47503       2.58779       1.79262       1.19432      0.722004      0.415156      0.217495      0.111999     0.0499992     0.0232994    0.00901920    0.00338937
  11  18 3173.5889    3.8767  1.1993 12.0022 -0.0080  0.0341   0.0984   0.0850    0.3762   0.0000   430.3674       12.2070       7.38010      -6.07232       3.00246      -5.23511      -4.45023      -4.02364      -1.52190      -1.99470    -0.0263454     -0.561488      0.243793      0.193599    -0.0593698    -0.0341228    0.00817185   -0.00263030       5.15814       6.84901       6.86390       6.54171       5.83062       4.52271       3.53062       2.41710       1.70403       1.17161      0.711282      0.450536      0.222527      0.117774     0.0568819     0.0233154    0.00940757    0.00344244
  11  19 3312.4331    3.5826  1.5792 11.9616 -0.0076  0.0382   0.0802   0.1017    0.2558   0.0000   435.2965       12.9577       15.5557      -3.48304      -3.34651      -2.30745      0.860359     -0.883695       4.05431      -1.81622      0.825813     -0.571944     -0.169409     -0.157701     -0.127578   -0.00142037    0.00747884    0.00960350       6.06869       7.24733       7.36102       7.03526       5.91836       5.17168       4.19346       2.96665       2.09175       1.36990      0.860765      0.472799      0.260105      0.126543     0.0640948     0.0271654     0.0119635    0.00400006
  11  20 3451.7890    3.0398  2.3428 11.5138 -0.0023  0.0492   0.0556   0.1223    0.1716   0.0000   435.6138       16.8513       16.8861       1.78217      -1.23107      -8.29635      -1.01234      -8.88986      -2.11662     -0.548888      0.472381      0.325035      0.293789     0.0841811      0.124716    -0.0742372  -0.000221144    0.00185291       7.36506       9.28071       9.47353       9.13729       7.85693       6.27135       5.17987       3.67757       2.39843       1.70850       1.04881      0.625000      0.310399      0.163845     0.0817997     0.0365391     0.0147405    0.00512960
  11  21 3591.2466    2.5566  3.3027 11.2720 -0.0044  0.0591   0.0411   0.1506    0.1236   0.0000   433.2530       11.9946       1.65739      -2.38590       8.22218       9.56807      -6.32391      -2.67448      -3.79474     -0.347825    -0.0629070      0.426309     -0.929621     -0.356050    -0.0742477     0.0887280    0.00291014    0.00956543       8.79314       11.0952       10.8907       10.5926       9.32273       7.85609       6.08812       4.45042       3.11697       2.11329       1.28151      0.774673      0.407181      0.209933     0.0964576     0.0430898     0.0168801    0.00632325
  11  22 3730.9295    2.0918  4.8131 10.9315 -0.0011  0.0754   0.0294   0.2008    0.0967   0.0000   423.1607      -16.6801       10.6262       18.2683       11.7776      -16.1157       7.19664      0.876468     -0.348043      -5.90983     -0.750621       1.65281     -0.258039     -0.336757    -0.0554442     0.0782184     0.0300568     0.0106315       10.7762       13.2929       13.2289       12.5407       11.3254       9.77215       7.78174       5.93513       3.97671       2.75087       1.69277      0.987031      0.524335      0.268608      0.128569     0.0579155     0.0224441    0.00813668
  11  23 3871.0876    1.7862  6.3122 10.3543 -0.0002  0.0892   0.0220   0.2355    0.1063   0.0000   439.1899       12.9233       20.1444      -13.9434       12.4655       15.3345       5.86533       2.38778      -1.94945      0.198251      -1.64929      0.403589    -0.0682425      0.701763    0.00366156     -0.130305    0.00824640   -0.00349707       12.1572       15.5896       15.9819       15.2292       13.5877       11.2848       9.02291       6.50342       4.66161       3.07022       1.94541       1.16465      0.612744      0.324787      0.155686     0.0693769     0.0271636     0.0102819
  11  24 4011.1859    1.4964  8.8661 10.0013 -0.0011  0.1105   0.0165   0.3166    0.0958   0.0000   440.7638       36.9873       10.1846       20.0456      -1.40744      -19.4361      -14.3589      -17.2928      -8.21355      -2.97754      -3.10001     -0.840648      0.287287      0.616957     -0.109069    -0.0257052    -0.0105023    0.00520187       15.8840       19.8381       20.0882       19.2518       17.2355       14.3726       11.5914       8.34125       5.96514       3.94489       2.49692       1.44074      0.790400      0.399240      0.192837     0.0844239     0.0343589     0.0122984
  11  25 4151.4198    1.2117 10.2998 10.0722 -0.0010  0.1353   0.0143   0.3761    0.0758   0.0000   421.5961       2.38453       49.6795       21.1866      -30.0996       5.71738       27.5676       2.10844      -11.0870     -0.703792     -0.740305      -1.04894       1.19997     -0.900866    -0.0798460     0.0335070     0.0811550    0.00161213       19.3225       23.8635       23.6787       23.4920       21.1910       17.7778       14.0666       10.2944       7.34455       4.98927       3.16790       1.85416       1.01144      0.522664      0.238972      0.108782     0.0422760     0.0153229
  11  29 4715.3908    0.5663 20.4789  9.9885 -0.0024  0.3814   0.0079   0.9767    0.0378   0.0000   465.5898       13.3114      -21.9733      -13.5823       34.5165      -2.41057      -31.4923      -30.6750      -30.2740      -4.98491      -16.5979      -10.3020      0.538254       1.23489     -0.637796      0.146690      0.143164    -0.0434332       51.4742       65.6894       68.9212       65.0872       58.7691       49.5516       39.1955       30.1111       21.7337       14.3713       9.03951       5.58216       3.13852       1.63416      0.820901      0.346110      0.136666     0.0507207
  12   9 1949.9607    0.5929  0.4174  9.9982 -0.0069  0.0233   0.0248   0.0499    0.0773   0.0000   437.8545      -7.39020       14.1081      0.390398      -2.63323     -0.852814      -1.17326     -0.113522     -0.633189     -0.272936     -0.315173      0.254549      0.118897      0.163791     0.0156761     0.0255530    0.00151106    0.00276492       2.69196       3.66778       3.58402       3.73953       3.22035       2.74282       2.06825       1.55569       1.23419      0.766626      0.529182      0.319030      0.195006      0.113849     0.0579193     0.0290986     0.0119196    0.00520000
  12  10 2093.6947    0.7531  0.6023 10.0606 -0.0031  0.0254   0.0255   0.0581    0.1031   0.0000   434.7482     -0.933509       5.55573       2.56647      -4.55078       7.38262      -3.08320     -0.569860      0.469853      0.232056      0.501076      0.235815     -0.223520     -0.269588   -0.00711622     0.0385497    0.00464752     0.0115321       3.55210       4.10139       4.21816       4.09007       3.87465       3.22105       2.47059       2.07319       1.53979       1.01682      0.627643      0.374349      0.231770      0.145933     0.0701152     0.0326856     0.0140515    0.00587269
  12  11 2235.8941    0.9858  0.7099 10.4362 -0.0055  0.0261   0.0312   0.0636    0.1248   0.0000   436.7109       5.15467       14.1571      -2.44190      -1.18215       1.93340       4.62540      0.575996      0.163428       1.50856      -1.16292      0.133067      0.256241     0.0444663   -0.00141232     0.0373482    0.00779020    0.00482230       3.52576       4.32380       4.42471       4.08703       3.88056       3.35891       2.78509       2.02476       1.47410       1.04910      0.690344      0.409556      0.245501      0.135040     0.0648945     0.0330238     0.0137251    0.00654914
  12  12 2376.3166    1.3518  0.8865 10.9764  0.0010  0.0372   0.0405   0.0740    0.1572   0.0000   435.2235      0.446889       16.3010       2.68922      -2.27158      -7.86696     0.0683903      -4.75228      0.476292      0.261716     -0.635845      -1.00171      0.186347      0.183420     0.0719822     0.0137974    0.00484965    0.00263666       6.00892       6.84560       6.46875       5.38864       4.81753       4.96330       4.59862       3.85019       2.77671       1.76011       1.06733      0.617217      0.317433      0.165922     0.0858953     0.0422599     0.0185105    0.00738514
  12  13 2515.4712    1.8488  1.0041 10.9104 -0.0031  0.0310   0.0498   0.0753    0.2867   0.0000   441.1486       4.84770       10.1363       3.97291       4.47565      -5.77168       1.38716      0.567691      -1.00556      -1.85253     -0.336562     -0.763811      0.313729    -0.0687623     -0.147663    -0.0111330    0.00527552  -0.000222434       4.21931       5.32300       5.34326       5.33837       4.38086       3.98431       3.25451       2.59831       1.87470       1.24607      0.783285      0.470985      0.277473      0.149105     0.0819562     0.0404609     0.0178921    0.00752583
  12  14 2654.6381    2.3202  0.9701 11.2935 -0.0024  0.0310   0.0612   0.0702    0.2874   0.0000   440.1531       8.93761       14.2189       1.68609      -6.54382      -3.56227    -0.0986833    -0.0940541       1.34560     -0.974245      -1.41510      0.138857     -0.413003   -0.00128872   -0.00781867    -0.0203850    -0.0100602   0.000718204       4.14310       5.03952       5.20276       4.78718       4.55893       4.13546       3.06217       2.32764       1.73437       1.17387      0.853054      0.512977      0.306538      0.155031     0.0819108     0.0367661     0.0168969    0.00678875
  12  15 2794.5235    2.9707  0.8524 11.9148 -0.0045  0.0274   0.0848   0.0655    0.2439   0.0000   431.7429       2.20504       8.96025       1.53558      -2.60520      0.192255      -3.00875      -2.61876      0.201011      -1.71990     -0.533130     -0.213190     -0.441974      0.209251    -0.0762729     0.0613624    -0.0166232   -0.00852541       3.69771       4.56903       4.34282       4.38001       3.92521       3.47151       2.90674       2.16420       1.68764       1.13281      0.705633      0.438031      0.255424      0.147795     0.0723667     0.0357903     0.0150698    0.00633634
  12  16 2934.4298    3.6655  0.8758 12.2756 -0.0020  0.0278   0.0993   0.0637    0.2283   0.0000   436.1927       5.72049       17.7500       5.77436      -1.56262      -1.85215      0.823500     -0.241068     -0.143798     -0.563511     -0.201759    -0.0615719      0.195936    -0.0465716    -0.0381161    0.00481145    0.00615790    0.00603738       3.75239       4.30746       4.63810       4.55944       3.89067       3.45408       2.85550       2.10020       1.62656       1.14674      0.654170      0.420512      0.259073      0.149270     0.0746498     0.0367427     0.0155170    0.00689438
  12  17 3073.9404    3.8242  0.9263 12.6438 -0.0027  0.0279   0.1059   0.0758    0.2059   0.0000   432.5854       1.43495       8.16857       3.16513      -1.08827      -7.37728      -1.33441      -3.97128     -0.881749      -2.27873      -1.25467     -0.593311      0.147852    -0.0260086    -0.0246451    0.00522976    -0.0227603    0.00636687       3.75222       4.52839       4.43632       4.62226       4.10410       3.53782       2.77071       2.15831       1.52634       1.06650      0.735116      0.474913      0.263635      0.140686     0.0733304     0.0363315     0.0166444    0.00638953
  12  18 3213.3370    4.0897  1.1028 12.2110 -0.0025  0.0297   0.1047   0.0796    0.3298   0.0000   432.1977       9.40854       9.02929      -9.27028      0.910778      -4.08842      -2.79126      -3.52991      -2.96170      0.959578      0.591994     -0.943544      0.166985     -0.126873      0.114363     0.0297290   -0.00276799    0.00657785       4.39809       5.19417       5.04142       4.89591       4.60575       4.07192       3.30537       2.40988       1.79328       1.23451      0.854352      0.518040      0.300530      0.157261     0.0773628     0.0378262     0.0156333    0.00710839
  12  19 3352.8782    3.3616  1.7330 12.1987 -0.0049  0.0409   0.0692   0.1008    0.1606   0.0000   440.7880       17.2280      -5.67882     -0.252131      -9.93563      -13.3035      -6.17220      -5.78308      -4.05643      -1.50105      0.190925      -1.35532     -0.102869   -0.00570830    -0.0507294     0.0160897    -0.0378133   0.000974419       5.54550       6.38954       6.72694       6.78961       6.08289       5.08078       4.25362       3.22844       2.46394       1.60576       1.07574      0.661708      0.396743      0.216534      0.115888     0.0569643     0.0255855     0.0101757
  12  20 3492.5920    2.9251  2.6278 11.2705 -0.0005  0.0484   0.0481   0.1194    0.1550   0.0000   419.4553       18.5031       4.24699      -12.4810      -5.52546      -3.02693      -7.00173      -8.44172       1.62706      -2.43396     -0.174972     -0.522251     -0.118430     -0.178687     0.0507156    -0.0198648    -0.0168824   -0.00781863       6.38107       7.85840       8.27639       7.95509       7.19839       6.06779       4.99328       3.83995       2.69494       1.91634       1.25137      0.762570      0.452706      0.248438      0.130151     0.0620426     0.0293033     0.0120965
  12  21 3632.6172    2.3371  4.0754 10.8318 -0.0016  0.0619   0.0325   0.1672    0.1150   0.0000   453.2253       9.62870      -2.90920      -14.8218       4.94459      -2.68355      -7.03585     -0.934837      -3.10688       3.23681      -1.73028     -0.394385    -0.0928567    -0.0397778     -0.291539    -0.0803637    -0.0222033     0.0137357       8.27939       10.2265       10.2627       10.2765       9.04175       7.81130       6.42379       5.11548       3.71640       2.54115       1.59256      0.977342      0.569396      0.326354      0.167527     0.0805507     0.0365324     0.0149351
  12  22 3772.6644    2.0309  5.1770 10.6112 -0.0016  0.0735   0.0254   0.1902    0.0999   0.0000   425.5943       19.1751       21.9219      -1.04554      -12.4486      -2.33951       2.97023      -2.22244       3.42963      -1.50032       2.12910      0.122665      -1.24623      0.216866     -0.194261     -0.206433     0.0626457     0.0337685       9.85606       11.9678       12.5981       12.0298       11.1164       9.29350       7.61347       5.86952       4.17148       2.95398       1.91980       1.17288      0.696545      0.388906      0.198961     0.0955810     0.0439588     0.0184175
  12  23 3913.1490    1.6430  7.5526 10.4020 -0.0020  0.0982   0.0190   0.2701    0.0835   0.0000   440.8705       3.17623      -5.62601       9.89488       21.2433      -23.6180      -16.3022      -4.69551       3.31752      -12.0226      -4.19873       2.65363       1.95968      0.780255     -0.112993     0.0825010    -0.0490335    -0.0120816       12.2457       15.8922       16.1961       15.8998       14.3876       12.2074       10.1537       7.71314       5.67118       3.89672       2.58117       1.56150      0.925929      0.516455      0.263741      0.128661     0.0581876     0.0246247
  12  24 4053.7677    1.3972  8.6815 10.2407 -0.0059  0.1118   0.0162   0.3061    0.0797   0.0000   450.5088       14.2448       22.9992       11.0094     -0.543906      -6.04797      -12.2407      0.986633      -9.35871      -14.6537       4.15471       2.23031     -0.277595     -0.135117      0.365472     -0.150539    -0.0186049    -0.0492484       14.5373       18.6728       18.4826       18.7956       16.7129       14.4413       11.4219       9.02088       6.51169       4.58896       2.93136       1.86338       1.07252      0.622762      0.310073      0.155126     0.0668485     0.0283191
  12  27 4476.2655    0.8038 16.2094  9.9467 -0.0027  0.2321   0.0091   0.6301    0.0498   0.0000   460.0639       40.9160       35.4334      -64.3954       14.5916       5.15406       5.46524       18.8755      -9.69826      -25.3621      -8.08637    -0.0118051      -2.51729     -0.566446    -0.0301187     -0.378819     -0.321206     0.0657573       29.3626       36.5812       38.9335       37.8153       34.4813       29.2879       24.1151       18.6322       13.4655       9.80616       6.28926       3.97250       2.36050       1.37184      0.689539      0.343438      0.151205     0.0659692
  12  28 4617.7702    0.6493 18.9125 10.0079 -0.0029  0.3103   0.0080   0.8154    0.0398   0.0000   420.2412       30.3438      -7.90586      -48.3022       49.9014       44.0524      -25.8961      -35.4692      -3.54966      -22.7376       6.32601       1.74531       1.18538       1.56629      0.965192      0.198123     -0.263027     0.0347389       37.6162       49.2138       51.5366       49.5621       45.7227       39.1664       32.4069       24.6236       18.5860       12.8895       8.64445       5.39681       3.27062       1.81080      0.953656      0.472126      0.199948     0.0870399
  13   9 1983.8454    0.5532  0.5197 10.2310 -0.0050  0.0258   0.0198   0.0545    0.0747   0.0000   433.4986     -0.321844       14.2078      -2.25644      -4.86320     -0.900689       1.10631     -0.902602      0.717977      0.219919      0.213969     -0.277914     0.0412180     -0.119450    -0.0535660   -0.00925150     0.0261305   0.000806637       3.12414       3.67355       3.85226       3.62344       3.61032       3.09118       2.67453       1.95137       1.63935       1.17984      0.734267      0.524221      0.316972      0.182384      0.107579     0.0560168     0.0275495     0.0124703
  13  10 2128.4732    0.8007  0.7116  9.9938 -0.0012  0.0302   0.0258   0.0648    0.1157   0.0000   433.6502      -2.48471       10.8695       2.63916      0.425459       3.41654       2.64050     -0.712801      0.823838      0.200593      -2.04121     -0.656169      0.118642     0.0951337     0.0669945    -0.0400404    -0.0214606     0.0125713       4.62141       5.70972       5.17663       4.05441       3.50037       3.88765       3.74735       3.36567       2.55663       1.75671       1.09373      0.610356      0.328447      0.181534     0.0911060     0.0490292     0.0227078    0.00961808
  13  11 2271.1718    1.0669  0.8370 10.3216  0.0007  0.0307   0.0298   0.0665    0.1516   0.0000   437.5729       8.54420       8.13894     -0.562200      -2.38540       3.63062      -2.08179     -0.114354       1.22489      0.134566      0.356735     -0.273303      0.806847      0.141586    -0.0957620    -0.0487682     0.0157215   0.000790531       4.16236       5.54036       5.98580       5.67379       5.20521       4.11610       3.22746       2.60127       1.69617       1.21252      0.856128      0.500670      0.351272      0.174311      0.104715     0.0550620     0.0256597     0.0132810
  13  12 2411.8544    1.4654  0.9642 10.9761 -0.0098  0.0303   0.0400   0.0723    0.1796   0.0000   442.7804     -0.371004       16.8990      -2.82443      -3.16713     -0.581778      0.802868      -2.72339     -0.303194     0.0567708      -1.43733     -0.318422     -0.249252    0.00123861    -0.0747949    -0.0524485    0.00944416    -0.0319780       3.83597       4.86803       4.78572       4.86545       4.49021       3.88393       3.11389       2.45674       1.75725       1.35844      0.882966      0.574967      0.361848      0.212537      0.116748     0.0592470     0.0276134     0.0129338
  13  13 2551.7491    1.9638  0.8487 11.5071 -0.0045  0.0271   0.0552   0.0631    0.1870   0.0000   439.2742       5.46964       12.4130       8.94537     -0.329123       1.21230      -2.69557       1.93705     -0.906204     -0.474316       1.15395   -0.00173308     -0.247843     -0.201854      0.169610    0.00494083    -0.0101864   0.000273859       3.57504       4.40128       4.42744       4.31764       3.74773       3.43531       3.00756       2.46851       1.80874       1.25968      0.902082      0.515185      0.319384      0.188734      0.104530     0.0518758     0.0247890     0.0128282
  13  14 2691.7078    2.4587  1.1007 10.8472 -0.0048  0.0309   0.0599   0.0793    0.5070   0.0000   438.5959       7.54445       18.4138      -3.10728      -3.40486      -6.41898      0.799399      -5.73062     -0.587348     -0.779122    -0.0980304     0.0821267     0.0113047     0.0762166     -0.102571    0.00331616     0.0187348    -0.0200043       3.52354       4.94192       4.80996       4.96250       4.36215       3.98687       3.16465       2.47456       1.86367       1.26981      0.936980      0.588698      0.354907      0.223702      0.112175     0.0598633     0.0283500     0.0126833
  13  15 2832.2551    3.1898  0.8592 11.4709 -0.0050  0.0262   0.0834   0.0623    0.4481   0.0000   446.9154       14.7706       7.78281       5.63490      -3.23760      -7.03881       7.65804      -1.66047      -2.95997      -1.00503     -0.128095     -0.367057     -0.468206    -0.0838453     0.0181883     0.0338507   0.000669186    -0.0125254       3.14759       4.04129       4.02136       4.21814       3.78037       3.30149       2.57549       2.13635       1.67426       1.16355      0.764259      0.461007      0.290816      0.191432      0.104611     0.0562011     0.0254589     0.0122577
  13  16 2972.6713    3.5882  0.9649 12.7198 -0.0010  0.0308   0.0943   0.0691    0.2037   0.0000   441.7947      0.300435       4.40742       6.97446       4.04162      -1.45014      -2.09063      -4.68113      0.180101      0.247850      -1.14056     -0.910784      0.380257     0.0771905     0.0698043     0.0577926    -0.0211875   -0.00872238       3.79808       4.62677       4.75384       4.66064       4.10795       3.68560       3.21570       2.57848       1.92989       1.38130      0.932139      0.562379      0.364364      0.200407      0.114215     0.0586978     0.0296354     0.0130631
  13  17 3112.6156    3.9134  1.0581 12.6130 -0.0012  0.0316   0.0976   0.0715    0.2478   0.0000   437.5952     -0.133171       19.6976       4.79227      -2.16890      -3.61047     -0.857915      -1.01530      0.113525     -0.428941      -1.10438      0.441570      0.136201      0.200660     0.0561292    0.00802182    -0.0689865   -0.00915022       4.03836       4.67028       5.19453       5.17225       4.34859       3.71665       3.36688       2.69944       1.79130       1.36629      0.957143      0.566628      0.348152      0.204223      0.113319     0.0599628     0.0292061     0.0145744
  13  18 3252.4413    3.7941  1.4072 12.0740 -0.0039  0.0331   0.0810   0.0860    0.2519   0.0000   438.3599       5.89301       6.56080      -8.02928       2.63114     -0.484556       3.33961      -5.19676       2.18442      -3.06561      0.365371    -0.0874363     -0.220183     -0.351193     -0.140426     0.0369474    0.00926635    -0.0272945       4.25152       5.19769       5.47012       5.48544       5.03832       4.25371       3.49457       2.67532       2.01491       1.40419      0.983485      0.641382      0.395950      0.233360      0.132023     0.0660489     0.0339391     0.0156645
  13  19 3392.4887    3.3048  1.9348 11.9056 -0.0017  0.0424   0.0606   0.0986    0.1618   0.0000   443.3075       12.4422       1.43057      -10.0683       6.49992      -3.57659       2.24901      -2.06948      -2.73864      -2.37754      0.648829     -0.599222     -0.491703    -0.0452112      0.177565     0.0706598     0.0639129     0.0229710       5.67284       7.29320       7.55367       6.99946       6.09924       5.59382       4.65542       3.83290       2.80251       1.99186       1.29734      0.795311      0.489012      0.271359      0.150958     0.0781444     0.0383702     0.0177503
  13  20 3532.6872    2.7477  2.8287 11.3947 -0.0031  0.0480   0.0427   0.1260    0.1176   0.0000   441.9673       21.5501       3.62820      -12.4895      -9.56928      -10.2499      -4.07855       3.54748      0.688480      -1.00510      -3.64449       1.56954      0.165546     0.0272216  -0.000224269     0.0596081   -0.00629623     0.0247665       5.88181       7.12159       7.68695       7.47910       6.95884       6.06980       5.01624       3.78910       2.85528       2.05550       1.45508      0.919316      0.586130      0.339108      0.185149     0.0969134     0.0474607     0.0215265
  13  21 3673.2461    2.2843  4.3207 10.8565 -0.0021  0.0639   0.0297   0.1613    0.1001   0.0000   432.9254       16.5609       48.5213      -7.32591      -27.0356      -14.1748       1.22306      -19.0657      -1.40351       1.25985      -1.12720      -1.77195      0.576917      0.443934     -0.232551     -0.101228     -0.110654   -0.00849492       7.64100       9.58077       9.70610       9.81363       8.72894       7.94188       6.49000       5.39942       3.97592       2.86048       1.93139       1.22748      0.767774      0.452981      0.243898      0.133932     0.0647230     0.0293212
  13  22 3813.7438    1.8612  6.2101 10.6983 -0.0006  0.0826   0.0220   0.2202    0.0794   0.0000   427.6627       10.4561       9.06414      -11.7369     -0.389429      -5.25606       7.42232      0.205698      -3.08674      -3.50372      -1.57348      0.370095      0.428831     -0.782674     -0.123356      0.132285    -0.0625579    -0.0186088       10.0427       12.5607       12.9606       12.9262       12.1697       10.4035       8.44501       6.54097       5.14932       3.59777       2.47195       1.57369       1.01681      0.592429      0.329050      0.176191     0.0844628     0.0377998
  13  23 3954.5669    1.5557  7.8892 10.4292 -0.0003  0.0993   0.0176   0.2695    0.0754   0.0000   434.0680       29.6102     -0.301076       7.94267       5.63090       20.6796      -3.67802     -0.101389     -0.891216      -3.63979       7.63013      -1.64074     -0.217956    -0.0291597     -0.339534      0.106818     0.0140534    -0.0418850       12.0207       15.6990       16.0119       16.0846       14.3304       12.7613       10.2491       8.29767       6.16832       4.41214       2.98940       1.90682       1.17405      0.693594      0.389721      0.199822     0.0978792     0.0453058
  13  24 4095.5156    1.3150  9.5778 10.2422 -0.0010  0.1178   0.0146   0.3316    0.0700   0.0000   427.5976       24.5277      -4.51150      -30.0431      0.192523       6.72240     -0.585493      -19.7837       2.98526       1.25876      0.667226       2.63266      0.908266     -0.314947      0.442314     -0.290365     -0.263605   -0.00103795       13.8298       17.6065       18.4871       17.7727       16.5924       14.4914       12.2659       9.72957       7.32842       5.21497       3.58750       2.34496       1.44192      0.834452      0.463648      0.243780      0.118983     0.0556132
  13  25 4236.7443    1.0861 12.1841 10.1568 -0.0013  0.1538   0.0125   0.4233    0.0612   0.0000   458.8303       53.6404      -26.9406      -10.0409       16.6896       5.39966       15.0155      -14.4322       13.0699      0.139062      -2.95433      0.233184      0.548987      -1.93441     -0.328359      0.182729      0.196153     0.0393072       18.3442       23.1510       23.6535       24.0784       21.8932       19.2915       15.9830       12.5726       9.76986       6.87791       4.74458       3.03827       1.93875       1.12331      0.632447      0.334235      0.161587     0.0746793
  13  27 4520.0716    0.7602 16.6103  9.9870 -0.0014  0.2308   0.0086   0.6402    0.0451   0.0000   467.3393       10.6587       48.4490       38.1206      -28.3811      -27.0260      -9.20521       10.3779       4.10561       5.46733      -6.25661      0.684195     0.0591889     -0.540689       1.39363      -1.01471      0.273011      0.115546       27.0639       34.7049       36.0526       35.4287       33.0575       28.3965       24.5369       18.9562       14.9295       10.5078       7.15532       4.76327       2.92014       1.70799      0.979629      0.499667      0.248583      0.113432
  14   7 1723.4739    0.3107  0.2776 10.0662 -0.0112  0.0255   0.0172   0.0414    0.0455   0.0000   435.2613      -1.05106       15.1591       2.51034      -5.16187      -1.77582      -3.78893      -1.45178       3.09240      0.944221    -0.0181073     -0.249540     -0.406993     0.0238344     0.0827594     0.0694416    -0.0377113    0.00121866       3.46795       3.72877       3.77701       4.17459       4.84461       3.55377       2.38046       1.99604       1.76563       1.37275      0.796339      0.467201      0.329632      0.201298      0.150198     0.0856682     0.0470681     0.0231332
  14   8 1870.7970    0.4623  0.3529 10.0381 -0.0092  0.0176   0.0213   0.0464    0.0577   0.0000   439.6445      0.642593       8.08091      -6.09436      -4.53911      0.440373      -1.89010      0.437605    -0.0481356     -0.781032      0.219393    -0.0240991     -0.232414      0.271993     -0.112594    -0.0599723    -0.0678106    -0.0134428       2.06655       2.64663       2.81809       2.61109       2.64151       2.20529       1.76916       1.48649       1.11821      0.811962      0.577894      0.382494      0.226679      0.161970     0.0875850     0.0522374     0.0271869     0.0122489
  14   9 2017.0011    0.6046  0.6271  9.9628 -0.0119  0.0277   0.0192   0.0541    0.0949   0.0000   433.9579      -2.57483       14.7853      -1.21682      -9.48000     -0.991533       4.35977       3.04916      0.985214      0.352728       1.02067      0.112685     -0.167984     -0.122419    -0.0127677     0.0758391    -0.0273129     0.0264056       3.05905       3.86739       3.96423       3.61592       3.46581       3.22215       2.63202       2.39223       1.77815       1.35405      0.920941      0.569633      0.370290      0.218994      0.132627     0.0745198     0.0375876     0.0187284
  14  10 2162.5178    0.8622  0.6592 10.3372 -0.0038  0.0251   0.0266   0.0565    0.1007   0.0000   438.9280       1.04495       12.7191      -2.37640      -3.86184       2.36275       1.37409     -0.723781     -0.308932       2.13678      0.123488      0.371305     -0.247913     -0.214307     0.0114598    -0.0461771    -0.0108974     0.0227176       2.85985       3.15401       3.62934       3.73680       3.06922       2.89754       2.70242       2.01338       1.48299       1.20016      0.836785      0.520053      0.362420      0.228184      0.118610     0.0721343     0.0355017     0.0185567
  14  11 2305.7106    1.1994  0.7800 10.5338 -0.0055  0.0268   0.0345   0.0615    0.1542   0.0000   430.4194      0.744966       13.9555       4.17130       1.79647      0.596026      -6.54796      -1.54359       1.34218      0.126898       1.10165      0.636592      0.137690    -0.0775337     0.0494916     0.0116347     0.0202723    -0.0120775       3.13693       4.17495       4.31157       4.47033       3.99764       3.38248       2.76895       2.25839       1.67196       1.18866      0.821698      0.590228      0.362611      0.221160      0.122198     0.0704473     0.0377131     0.0201404
  14  12 2446.7482    1.5091  0.9823 10.8900 -0.0099  0.0294   0.0386   0.0696    0.1817   0.0000   445.6974      -6.95976       14.4004       2.22037      -1.29334      -4.86495      -3.02260      -4.72345      0.684735     -0.187647       2.41386     -0.996794    -0.0438945     0.0892780    -0.0974743     0.0283208     0.0244021    0.00370614       3.26441       3.95467       4.05650       4.36273       4.03358       3.57095       2.73034       2.32175       1.85599       1.36470      0.961344      0.622650      0.399287      0.242153      0.164952     0.0897655     0.0463892     0.0224860
  14  13 2587.3036    2.0017  1.0426 11.2699 -0.0025  0.0293   0.0482   0.0737    0.2126   0.0000   440.4047       2.82618       16.6273       2.39891       2.80897      -5.94092       1.01230      -2.50349       2.90060      0.798621     -0.820380      0.256893      0.348873     -0.250156      0.104704      0.102643   -0.00615797     0.0281559       3.76583       4.55168       4.96192       5.10156       4.48888       3.98615       3.11208       2.37616       1.85907       1.42496      0.912591      0.608377      0.398862      0.248795      0.150164     0.0868385     0.0451570     0.0219741
  14  14 2728.2449    2.6477  1.0041 11.3898 -0.0008  0.0293   0.0658   0.0724    0.3285   0.0000   438.7107       5.32814       11.6981     -0.481430      -1.19634      -4.94310      0.295462      -6.75388       1.04545      0.529408      0.446810     -0.265603     -0.417458     -0.109339    -0.0822899    -0.0232453    -0.0368406    0.00592595       3.82131       4.27706       4.28406       4.29676       4.16111       4.05391       3.39095       2.43958       1.63189       1.31111       1.03189      0.738155      0.500026      0.305645      0.167401     0.0825550     0.0431992     0.0199602
  14  15 2869.3140    3.4794  0.9937 11.0139  0.0002  0.0262   0.0842   0.0667    0.6815   0.0000   441.4241       4.09337       18.6057       2.81567      -3.05271      -11.2225      -1.10439      -3.45635     -0.977681    -0.0321934     -0.734298     -0.381146     0.0883866      0.234494     -0.300460    0.00818318    0.00613774     0.0267393       3.10196       3.90921       4.12684       3.97978       3.62890       3.06870       2.89314       2.25584       1.75253       1.29789      0.874409      0.613054      0.357680      0.217065      0.142672     0.0686485     0.0375232     0.0175552
  14  16 3010.2361    3.8815  0.9938 12.2699 -0.0102  0.0276   0.1004   0.0686    0.3774   0.0000   438.2609       10.5407       10.7018       3.47980      -1.46273      -4.20759       2.68804      -3.42050      -2.37829      -3.65383     -0.713004     -0.365505    -0.0679489     -0.376422     -0.109606    -0.0999145     0.0470677   -0.00309780       3.35154       4.11701       4.44044       4.49943       3.94698       3.45595       3.05026       2.29757       1.71928       1.32858      0.919606      0.595744      0.386379      0.247074      0.136477     0.0790790     0.0395057     0.0205410
  14  17 3150.5873    3.9086  1.1873 12.7837  0.0010  0.0308   0.0933   0.0794    0.2419   0.0000   434.3267       19.4480       15.2307      -3.89288      -3.28371      -1.57036      0.251703      -4.81996      -2.30971     -0.424699      0.213960   -0.00522866     -0.527111    -0.0469857     -0.233404     -0.160991    -0.0489230     0.0290334       3.58974       4.63314       4.58769       4.66605       4.29857       3.85809       3.16608       2.57446       2.00738       1.49586       1.02698      0.678445      0.432030      0.272329      0.159273     0.0910350     0.0451467     0.0227766
  14  18 3290.9959    3.7595  1.4533 12.2525 -0.0016  0.0338   0.0788   0.0825    0.2163   0.0000   442.2199       10.7934       7.38083      -1.32262     -0.265541      -6.90726      -3.70556      -5.85678       1.98501      -1.86719      0.196682      0.583204      0.363638     -0.820922    -0.0439527      0.174110  -0.000697964   -0.00225957       3.82102       4.81506       5.10286       5.04736       4.77282       4.25346       3.38325       2.79081       2.11529       1.59709       1.13246      0.736660      0.458063      0.303558      0.184219     0.0996049     0.0524816     0.0253150
  14  19 3431.5450    3.1407  2.3878 11.6378 -0.0001  0.0426   0.0498   0.1099    0.1400   0.0000   437.6349       14.9409       18.0447      -10.7305     -0.349666      -13.0346      -3.60458      -3.81322      -4.38682      -3.07097     -0.182906      0.207465     -0.906321      0.113266      0.312109     -0.131647     0.0617818     0.0348275       5.04530       6.23689       6.47215       6.39338       5.98567       5.27944       4.42295       3.53735       2.91640       2.08142       1.45259      0.933117      0.588862      0.380501      0.219801      0.124593     0.0662094     0.0321290
  14  20 3572.2680    2.5104  3.4718 11.2970 -0.0020  0.0542   0.0359   0.1412    0.1074   0.0000   444.8206       6.00854       12.9650       7.24494       4.91617      -8.30765      -24.0823      -9.56692       4.75908      -5.51387     -0.421203     -0.492184       1.25765     -0.277338    -0.0555745      0.201427    -0.0286176     0.0547333       6.26788       7.74048       7.99142       8.15087       7.40739       6.50446       5.81315       4.66510       3.60702       2.57452       1.86813       1.22287      0.788443      0.476536      0.275580      0.154201     0.0812550     0.0409715
  14  21 3713.2148    2.1161  4.8823 10.8503 -0.0013  0.0663   0.0255   0.1774    0.0896   0.0000   439.8518       8.10851      -6.07653      -6.92266      -1.31402       5.93181      -5.02208      0.193769      -2.67538      -2.71172      -1.12477      0.175423      0.639218     -0.448049      0.744901      0.156678    0.00143950   -0.00193708       7.86657       9.59128       10.0575       9.90043       8.62026       8.27575       6.98776       5.75224       4.47561       3.39128       2.26221       1.48003      0.957414      0.573009      0.336920      0.186461     0.0994746     0.0483492
  14  22 3854.3339    1.7760  6.4551 10.5387 -0.0015  0.0821   0.0199   0.2154    0.0839   0.0000   451.2377       28.3936      -2.45095      -21.1294       6.37970       9.12676       7.64778       1.36110       3.34672      -2.07836      0.380180       3.45298      0.767666     -0.106374     -0.517793      0.352360     0.0121363     -0.123793       9.16648       11.5935       11.9292       12.1315       11.4340       10.0571       8.45594       6.70019       5.31217       3.80666       2.76623       1.85555       1.21239      0.736202      0.435787      0.243104      0.124943     0.0638759
  14  23 3995.5116    1.4544  8.3067 10.4452 -0.0027  0.1004   0.0159   0.2782    0.0683   0.0000   417.8344       19.5009       28.7012      -2.57301       27.6093       1.61783       5.61636      -17.5034      -2.75007      -1.99093     -0.845017      -1.63968       2.40279      0.404961     -0.339474      0.461596     -0.236523     -0.111705       11.2345       14.1524       14.8675       14.6195       13.7594       12.2431       10.7010       8.26564       6.52541       4.81730       3.41896       2.32797       1.46588      0.915790      0.539550      0.294361      0.149997     0.0743219
  14  24 4136.9570    1.2541 10.8715 10.1514 -0.0030  0.1260   0.0131   0.3466    0.0680   0.0000   422.7147       36.0259       41.5865       5.31471     -0.338054      0.816874      -5.20706      -14.3435      0.113717      -2.45307       1.90455       1.49304       4.53908       1.75989     -0.198437      0.189015     -0.148062     -0.222108       14.0145       17.9955       18.9906       18.3803       17.5256       15.2628       13.2445       10.5586       8.33905       6.04564       4.29547       2.87017       1.89073       1.14117      0.655192      0.371975      0.192483     0.0978693
  14  26 4420.0687    0.8345 15.0662 10.1265 -0.0049  0.2015   0.0093   0.5601    0.0467   0.0000   417.1429      -27.3113       37.4248       27.1260       24.2643      -7.86817      -9.65502      -18.8270      -1.07383       1.46871      -6.50559      -4.05086      -2.49745      -2.74813      0.139291      0.852994    -0.0830479      0.229351       21.3068       27.7370       29.3536       28.8671       27.7423       24.0756       20.5737       16.9309       12.9740       9.65234       6.79961       4.66365       3.08073       1.86746       1.08563      0.602757      0.324886      0.162553
  14  27 4561.9246    0.7204 18.6851 10.0314  0.0000  0.2610   0.0074   0.6902    0.0387   0.0000   416.7334       58.5786      0.753865      -13.7210      -7.53636      -28.9068      -4.08138      -7.98684      -49.4811       5.97974     -0.336666      -8.50972      0.471523      0.244602      -1.05189      0.345892     -0.438700     -0.276069       28.0072       36.2766       39.4280       38.6846       36.1745       31.6824       27.2725       21.2777       16.9444       12.4906       8.91448       5.97535       3.93371       2.46401       1.42790      0.818907      0.413324      0.208068
  15   8 1902.3262    0.4968  0.3848 10.1626 -0.0063  0.0207   0.0193   0.0422    0.0561   0.0000   435.6017      -3.27439       13.6486       1.02855       1.37744       1.80956      -2.09471      -2.14250     -0.626500      -1.15821       1.02469     -0.215336    -0.0165812      0.315299   0.000790804    -0.0448983     0.0135745    -0.0174730       2.15305       2.58744       2.78583       2.65039       2.52075       2.41606       2.03430       1.76736       1.40658      0.994930      0.810640      0.521940      0.361057      0.236340      0.140692     0.0778991     0.0495443     0.0229402
  15   9 2049.5981    0.6806  0.5734 10.0752 -0.0067  0.0241   0.0216   0.0493    0.0866   0.0000   435.4934     -0.895671       4.45335      -3.07114      -4.38341     -0.540587       2.62325      -3.31605      0.161769      0.804730     -0.570201     -0.641236     0.0812066     -0.184984    -0.0854922      0.113213     0.0245781     0.0160956       2.85662       3.59813       3.43656       3.60370       3.35162       3.16967       2.68963       2.11741       1.51423       1.18277      0.894040      0.632444      0.419164      0.271656      0.168509     0.0923161     0.0501069     0.0258403
  15  10 2195.7957    0.9210  0.8469 10.0641  0.0010  0.0263   0.0241   0.0627    0.1277   0.0000   439.5326      0.688069       14.9928       6.29311       6.52108      -3.98659      -3.40998      -2.01736      0.190979      0.591278     -0.446032      0.570228      0.204938     0.0284149   -0.00163729    -0.0420065    -0.0200059     0.0334003       2.89446       3.77999       4.06137       4.01724       3.63501       3.13200       2.79659       2.27226       1.71273       1.28557      0.959361      0.606060      0.429213      0.244945      0.159798     0.0938117     0.0485898     0.0258425
  15  11 2339.5193    1.2803  0.9402 10.4588 -0.0007  0.0282   0.0311   0.0692    0.1531   0.0000   441.7103      -1.44657       12.4287      -5.00809       2.08561      -2.40946       2.17671      -2.16258      0.298481       1.21859       1.36557      -1.23770     -0.241331      0.267665     -0.140960     0.0490375    -0.0186518   -0.00404065       3.32670       3.94284       3.61952       3.67208       3.73343       3.69366       3.18790       2.41533       1.71288       1.24630      0.981684      0.806264      0.586241      0.372682      0.215784      0.115083     0.0603781     0.0299088
  15  12 2481.0510    1.6429  1.0629 10.9146 -0.0004  0.0281   0.0392   0.0746    0.1825   0.0000   442.1716       4.32258       11.4944     -0.875761      -1.57097     -0.774125      -3.60718     -0.776548      -1.13048      0.276286     -0.960161    -0.0394337     -0.436949     -0.448686    -0.0662038     0.0611787    -0.0162855    -0.0125097       3.15449       3.93595       4.05786       4.08583       3.71695       3.29013       3.03758       2.38680       1.91541       1.48434       1.05359      0.706827      0.473168      0.288887      0.185158      0.103228     0.0574128     0.0305343
  15  13 2622.3813    2.2127  1.0647 10.9965  0.0038  0.0268   0.0504   0.0671    0.2419   0.0000   439.6195       9.93093       11.6042      0.174565      -2.47361      -2.03487      -8.77352      -2.02148       2.57758      -1.66161     -0.493520      0.169076     -0.460436     -0.214381    -0.0163584    -0.0200321     0.0395395    -0.0418325       3.03883       3.68664       3.67075       3.76260       3.67274       3.34420       2.84112       2.25385       1.87409       1.40376       1.04012      0.689085      0.463649      0.298125      0.184513      0.113297     0.0586273     0.0322421
  15  14 2764.1797    2.8140  0.9147 12.0059 -0.0041  0.0248   0.0694   0.0617    0.1780   0.0000   438.0964      -5.61551       8.79073      -1.63250      -3.86254      -9.03958      -1.89041      -2.80106      0.273693     -0.457751       1.37325     -0.486464     -0.230743    -0.0841828     0.0550817   0.000120721    -0.0105286   -0.00790432       2.75218       3.43979       3.62045       3.76770       3.33466       3.08453       2.55232       2.17578       1.65094       1.25197      0.897032      0.627490      0.406153      0.259583      0.156917     0.0939079     0.0502430     0.0277192
  15  15 2905.8555    3.3361  0.8964 11.9997 -0.0046  0.0272   0.0834   0.0597    0.2836   0.0000   437.6396       8.08458       4.98876      -4.69389      -6.79952      -3.46708       4.25857      -1.11846      -1.41628      0.626332    -0.0373238      0.232240    -0.0504987     -0.259987      0.222743    -0.0689337   -0.00883618     0.0274377       3.24117       3.93221       3.81936       3.79573       3.89001       3.65145       3.06416       2.32431       1.67282       1.21153      0.998243      0.744076      0.520847      0.342290      0.192553      0.106983     0.0573821     0.0294532
  15  16 3047.1951    3.8263  1.1237 12.2160 -0.0009  0.0284   0.0884   0.0720    0.3506   0.0000   442.8511       2.17049       13.5862       5.62828      -3.82585      -7.35195      -2.08128      -4.85060       1.80482     -0.540628      -1.58781     -0.361992      0.265596     0.0922092     -0.230128     -0.149768      0.101017     0.0155149       3.07573       3.72733       3.99778       4.03459       3.82399       3.42119       2.78821       2.37047       1.89521       1.43463       1.02951      0.701023      0.467963      0.292017      0.187148      0.109436     0.0621144     0.0325563
  15  17 3188.1136    3.9208  1.1207 12.9108 -0.0038  0.0306   0.0932   0.0746    0.2282   0.0000   435.5530       8.29282       13.3118       3.73223     0.0331621      -4.30090      -4.95644      -2.05890     -0.665513      -1.38250    -0.0663057     -0.652436   0.000787675     0.0516546     -0.246072      0.140139    -0.0811043    0.00953892       3.23726       4.15998       4.02799       4.23151       3.98705       3.89310       3.10750       2.53643       1.82297       1.49309       1.11693      0.769472      0.551680      0.332165      0.215138      0.124218     0.0675931     0.0344467
  15  18 3328.8920    3.4676  1.5589 12.7514  0.0018  0.0365   0.0718   0.0942    0.1519   0.0000   455.3376       5.59527       15.7486       4.29227       1.08482      -7.85320      -1.73984      0.726999     0.0757661      -4.23573      0.769701     -0.721092     -0.894845     0.0598029     -0.204718     0.0950434     0.0603953     0.0362974       3.70132       5.01415       5.06854       5.15103       4.88169       4.30634       3.64055       3.05569       2.34591       1.84247       1.31204      0.850576      0.626547      0.375293      0.227550      0.142506     0.0736627     0.0408991
  15  19 3470.1372    2.9048  2.5715 11.8297 -0.0005  0.0459   0.0462   0.1164    0.1213   0.0000   443.6965       9.54969       9.26996       5.38932      -5.54263      -11.4419      -3.16808      -1.37515       4.57642    -0.0518375     -0.362562      -1.97750     -0.272007      0.349102      0.325752     0.0350637      0.129345     0.0260211       4.97567       6.22292       6.41048       6.74943       6.03736       5.38578       4.70508       4.05275       3.07620       2.29833       1.66943       1.19593      0.755779      0.488910      0.296797      0.169858     0.0955731     0.0501786
  15  20 3611.2529    2.4568  3.8171 11.1775 -0.0014  0.0560   0.0322   0.1431    0.1024   0.0000   440.2447       13.2614       4.57614       10.5647      -7.04842      -14.6610      -8.96753      -5.00926       2.55133      -5.11894      -1.21739      0.695436      -1.23084      -1.65095     -0.159783    -0.0144394      0.171840      0.116296       5.97633       7.56618       8.05902       8.06509       7.45638       6.79200       5.78871       4.80175       3.78882       2.84693       2.04099       1.40839      0.962438      0.620203      0.356059      0.211133      0.117988     0.0632401
  15  21 3752.7470    2.0908  5.3344 10.5625 -0.0004  0.0671   0.0232   0.1783    0.0962   0.0000   436.0295       23.3916       30.2358       2.67055      -11.5122      -1.86241      -3.39567      -11.0451       9.57611      -1.14016      -1.50641       1.30266     -0.397841     -0.291849       1.02986      0.555049      0.136339    0.00138638       7.19634       9.23850       9.61986       9.65975       8.92469       8.03262       6.98772       5.75480       4.61519       3.43212       2.49246       1.70947       1.13276      0.718192      0.433302      0.254975      0.139993     0.0737165
  15  22 3894.2244    1.7015  7.0294 10.3971 -0.0004  0.0823   0.0176   0.2253    0.0760   0.0000   456.6146       34.8106       10.4750       19.1006      -13.0511      -5.13212    -0.0399788      -4.46887      -4.88434      -2.52961       2.58701     -0.429113     -0.213776     -0.205647     0.0579907     -0.447245     -0.298002      0.161324       8.68546       11.0665       11.4891       11.7817       10.8212       9.94931       8.56317       7.02733       5.55374       4.06928       3.04956       2.12244       1.42330      0.913009      0.549866      0.317272      0.176081     0.0919090
  15  23 4035.9787    1.4144  9.0436 10.2863 -0.0041  0.1053   0.0144   0.2802    0.0651   0.0000   424.0204      -7.28371      -11.5963      -7.00442       2.23758      -2.48899      0.376722       10.3065      -4.46707      -11.3712      -6.99660       2.18247       1.06023      -1.53595      0.211557      0.993430      0.102953     0.0436845       11.1942       14.1497       14.9362       14.5616       13.7283       12.6474       11.1365       9.03566       7.03650       5.40923       3.98410       2.72348       1.84419       1.16718      0.716601      0.411925      0.222827      0.118699
  15  24 4177.6936    1.1838 11.6941 10.0975 -0.0036  0.1335   0.0121   0.3734    0.0633   0.0000   444.5713       14.5933       19.1693      -8.38879       29.6347      -1.38514       5.61054       13.7066      -13.7708      -4.29883       6.16435      -2.89160       3.11306  -0.000428089      -1.08181       1.21835      0.372855      0.184997       13.5795       17.7290       18.7048       18.4716       17.9966       15.6789       13.8436       11.1988       9.10485       6.66167       4.98818       3.41519       2.29532       1.46583      0.894267      0.518457      0.287363      0.151699
  15  25 4319.5253    0.9799 13.3739 10.1027 -0.0056  0.1596   0.0103   0.4567    0.0516   0.0000   459.1322       40.0194       1.56971      -15.1953       52.4940      -22.1249       11.8572       13.5269       15.7483      -8.55681      -8.70133      -3.71501      -1.43910      -1.71101    -0.0527283       1.17221     -0.490870      0.582333       16.9006       21.8759       22.9472       23.7120       21.9612       19.4900       16.4707       13.6985       10.7936       7.97014       5.85601       4.08633       2.73649       1.77475       1.06737      0.618796      0.350132      0.189474
  15  26 4461.4464    0.8087 15.9799 10.0495 -0.0015  0.2093   0.0085   0.5672    0.0430   0.0000   455.4673       37.7280       20.4150      -33.4685      -10.2324       1.19395      -8.93500       10.6247      -9.86729      -6.75788      -3.09306      -5.25215      -6.60258     -0.153020      0.440660      0.464105      0.477241      0.166076       20.6783       27.0789       28.8746       28.7577       27.7515       24.3770       21.3401       17.1664       14.0504       10.5991       7.73663       5.39217       3.58930       2.34989       1.43048      0.856589      0.465735      0.248544
  16   8 1933.1712    0.5237  0.3810 10.1418 -0.0003  0.0186   0.0195   0.0411    0.0565   0.0000   436.9337    -0.0676359       13.2147      -1.35162     -0.495132      -2.60786      0.601333       2.50109      0.539078       1.24155       1.17740    -0.0357060      0.641227      0.149715     -0.169630     -0.107884     0.0249551    0.00104882       1.84480       2.55144       2.45144       2.68588       2.21665       2.30260       1.80270       1.66880       1.31713      0.998883      0.680877      0.526314      0.369190      0.234950      0.141523     0.0890121     0.0467742     0.0262080
  16   9 2081.5921    0.7433  0.5488 10.1274 -0.0067  0.0219   0.0234   0.0491    0.0880   0.0000   441.3055     -0.668407       14.7267       2.48339      -1.16657      -2.79297       1.16829     -0.159780      -1.30922       1.14139      0.441113      0.305459     -0.689142     0.0471310      0.218019   -0.00982087    -0.0712193    -0.0613372       2.21311       2.71782       2.81880       2.66554       2.53888       2.72461       2.14560       1.85850       1.34896       1.03151      0.782211      0.620611      0.436264      0.289097      0.194619      0.109050     0.0627187     0.0317829
  16  10 2228.4035    1.0271  0.7426 10.3253  0.0002  0.0226   0.0265   0.0564    0.1230   0.0000   440.6090      -2.59624       16.5755       1.18611     -0.625897      -5.14112      0.151235      -1.57889      0.992889      0.144811       1.02115     -0.650406     -0.391054      0.161487      0.277566    -0.0403042    0.00661106    0.00415915       2.37426       2.91847       3.22952       3.17599       2.99611       2.84286       2.38406       1.92088       1.45986       1.09512      0.846249      0.611605      0.427815      0.285753      0.182547      0.106905     0.0638009     0.0337267
  16  11 2372.6036    1.3591  0.9247 10.7522 -0.0060  0.0258   0.0330   0.0648    0.1515   0.0000   435.4784       4.01917       16.2097       2.52205      -8.45022      0.237439       2.92931      -2.80573     -0.898577      -1.25785     -0.658578      -1.29984     -0.378822     0.0395474     -0.167647    -0.0537803     -0.124938     0.0136911       2.52728       3.18159       3.37855       3.62302       3.15645       3.00971       2.68462       2.06973       1.74356       1.33197      0.992234      0.664994      0.494143      0.339396      0.200838      0.121992     0.0729728     0.0417315
  16  12 2514.8995    1.7693  1.1729 10.7344 -0.0005  0.0298   0.0370   0.0695    0.2250   0.0000   437.7797       1.70530       14.4684      -2.01188       4.53395      0.954663     -0.585689       2.09125      0.388203       1.65958     -0.942407       1.11745     0.0189195      0.226599     -0.101565    -0.0621496   -0.00854652    0.00863674       3.03444       4.01145       4.29303       4.38594       4.05448       3.56248       3.05681       2.59943       2.02419       1.55407       1.13882      0.818841      0.539953      0.349328      0.230958      0.138008     0.0780109     0.0455841
  16  13 2657.0117    2.1911  1.1011 11.4759 -0.0025  0.0275   0.0484   0.0717    0.1801   0.0000   436.8014       6.21117       5.34009       3.90007       7.10957      -2.70114       2.05995      -5.12102       1.24019     -0.689357      -1.12672     -0.797977     0.0157534     0.0322881      0.153817    0.00234619    -0.0100106     0.0105260       2.84423       3.76311       3.87562       3.79557       3.56408       3.24000       2.84402       2.41986       2.00133       1.52087       1.13539      0.770755      0.533420      0.340941      0.209541      0.132705     0.0722836     0.0419334
  16  14 2799.5666    2.9526  0.8355 12.1676 -0.0001  0.0232   0.0721   0.0558    0.1576   0.0000   438.5276       5.26370       19.1488      -1.16470      -7.93638      -3.19231       1.09721      -1.58124      0.902217      -3.04403      0.268542     -0.845397      0.789721    -0.0901169    -0.0281560      0.105466    -0.0420931    -0.0180280       2.45088       2.97453       3.12081       3.01975       2.93850       2.68507       2.34533       2.02323       1.63533       1.30128      0.968909      0.670003      0.442382      0.304153      0.182396      0.115242     0.0716944     0.0366095
  16  16 3083.6067    3.8934  1.0255 12.5537 -0.0009  0.0255   0.0906   0.0688    0.2445   0.0000   437.4488       9.72217       14.3980       2.91947       2.85394      -1.25301     -0.495620      -2.45710     -0.148138      -2.05669      0.502832     -0.724492      0.232142     -0.434376      0.119875    -0.0200924     0.0506218     0.0225800       2.56707       3.28708       3.27485       3.46116       3.31939       3.02620       2.47891       2.17337       1.71004       1.36629       1.00874      0.693946      0.482327      0.325394      0.201286      0.122905     0.0723679     0.0423966
  16  17 3225.0145    3.7577  1.2877 12.8701 -0.0023  0.0321   0.0831   0.0804    0.2046   0.0000   436.6659       4.26384       16.2981      -8.31368      -9.27641       6.32248      -4.25365       2.51509     -0.872355      -1.51879       1.44970    -0.0352336      0.298813     -0.186323     0.0186420      0.118573    -0.0172616    -0.0560736       3.21943       4.15246       4.11312       4.29687       3.91542       3.77933       3.16218       2.80257       2.36754       1.80604       1.39665      0.894174      0.649750      0.409348      0.258832      0.154737     0.0906503     0.0506166
  16  18 3366.5005    3.3814  1.8558 12.3150 -0.0014  0.0361   0.0629   0.1002    0.1759   0.0000   436.6858       13.8874       8.97076      -7.52315       5.51039      -2.80446       1.66829      -2.12439     -0.752570      -2.88803     -0.954515     -0.871488      0.217675    -0.0742333    -0.0596805     -0.120625    -0.0471122     0.0518318       3.75171       4.58574       4.99436       5.11502       4.72731       4.31779       3.74187       3.07027       2.53925       1.96816       1.40474       1.02269      0.678325      0.474866      0.284176      0.176417      0.104023     0.0612655
  16  19 3508.1243    2.8256  2.7007 11.5566 -0.0045  0.0445   0.0424   0.1199    0.1469   0.0000   446.5810       4.46749       6.86990       3.91998      -11.5556      0.725525      -2.41301      -9.75221       4.17621      0.372798       1.56461     -0.607847       2.08362      -1.03312      0.179196      0.192224      0.230103     0.0247177       4.78569       6.05846       6.40642       6.12334       5.67797       5.32600       4.58933       4.03736       3.34640       2.57928       1.89738       1.30839      0.883179      0.560094      0.347354      0.210983      0.123647     0.0679520
  16  20 3649.9559    2.3521  4.1892 11.0239 -0.0008  0.0571   0.0282   0.1539    0.1003   0.0000   434.4805       18.1495       6.77886      0.398490      -5.67909      -3.39944       3.78577       2.75508      0.475142      -3.85385     -0.465810      0.543439      -1.23687   -0.00961095     -0.389855      0.316380     0.0267607     0.0874598       5.76182       7.28932       7.72253       7.61299       7.27418       6.62127       5.92803       4.81255       4.00126       3.07474       2.29054       1.63094       1.10114      0.724266      0.453529      0.282327      0.162951     0.0894140
  16  21 3791.7050    1.9386  6.0402 10.5122 -0.0001  0.0716   0.0201   0.1946    0.0851   0.0000   433.4785       10.0850       26.3781      -6.09772      -10.3182       6.61831       4.78233      -8.50444      -1.20617      -5.27169      -4.46755      0.958404      0.731088    -0.0389939      0.194388     -0.174147     -0.268196      0.129580       7.13230       9.20723       9.37039       9.67984       9.22147       8.60181       7.26402       6.00165       4.98229       3.82307       2.87191       2.02021       1.39325      0.899306      0.576387      0.358710      0.207566      0.116462
  16  22 3933.6153    1.6202  7.5282 10.5023 -0.0015  0.0872   0.0166   0.2353    0.0671   0.0000   444.8443       33.5318      -4.25788       25.0977      -5.01079      -14.2775      -3.42175      -10.9194       6.28416       3.08751      -2.08190      -2.18509      0.372945      -1.43424     -0.928798      0.517978     -0.122582      0.315444       8.57247       11.0990       11.6352       11.7405       11.3007       10.1598       8.88536       7.38745       6.02395       4.60511       3.42303       2.45456       1.67156       1.13148      0.699877      0.421975      0.251942      0.138273
  16  23 4075.8064    1.3363  9.5877 10.3098 -0.0012  0.1062   0.0133   0.2999    0.0605   0.0000   423.1402       35.9331       15.8773      -15.4189       1.61651       4.99880      -8.75153      -20.2840       6.23166      -5.90178       1.34502      -2.95101      0.417162      0.389550      -1.61097      0.391163     0.0996433      0.136021       10.5387       13.4629       14.3208       14.5968       13.9709       12.6006       10.8321       9.08854       7.28716       5.62562       4.16372       2.95459       2.08611       1.35677      0.867780      0.527374      0.304173      0.172133
  16  24 4217.8993    1.1192 11.9024 10.1823  0.0008  0.1326   0.0112   0.3772    0.0553   0.0000   463.3539       12.7651       7.94469      -23.2273      -5.35749       1.45853       15.7115      -39.9718      -2.12828       8.80950       5.74393       3.07510      0.557873      -2.48998     -0.309828      0.742055      0.350963     -0.372318       13.0465       16.8265       18.0930       17.8742       17.4280       15.3476       13.6436       11.4073       9.20547       7.17967       5.32676       3.77544       2.57609       1.69591       1.08381      0.664809      0.378412      0.215859
  17   8 1963.3037    0.5288  0.4887 10.1316 -0.0075  0.0202   0.0179   0.0479    0.0621   0.0000   438.1477      -1.55378       13.5042      -1.33896      0.633396       1.74974      0.544292      -1.58910       1.24453      0.148147      0.653653     0.0374212      0.155066    -0.0946930    -0.0507362     0.0944335     0.0727832     0.0848165       1.87311       2.33126       2.56423       2.49064       2.43297       2.16481       2.08113       1.77945       1.41013       1.02510      0.913911      0.620855      0.412808      0.307797      0.183877      0.121139     0.0722415     0.0435732
  17   9 2112.9715    0.8053  0.6384 10.0217 -0.0078  0.0236   0.0227   0.0516    0.0978   0.0000   435.4741     -0.932882       14.2914     -0.656444      -3.58972    -0.0648657      -1.07964      -1.44834       2.65639      -1.64798     -0.674053      0.188056     -0.851544      0.203571     -0.120038     -0.112718     -0.122170    -0.0420768       2.56507       3.37049       3.70736       3.74980       3.42378       2.95203       2.70659       2.14070       1.74281       1.35434       1.01562      0.722390      0.479291      0.304617      0.214257      0.126889     0.0741802     0.0493538
  17  10 2260.3625    1.0354  0.8303 10.4510 -0.0030  0.0242   0.0254   0.0583    0.1212   0.0000   434.0957      0.423778       13.2641      -4.14596       1.39677       4.32614      -1.91306      0.424345       1.72145     -0.915717     0.0350341       1.13032       1.13774    -0.0136329     -0.499633    -0.0848647     0.0887916     0.0387407       2.38469       3.05413       3.19832       3.00262       2.81451       2.73104       2.40539       2.18660       1.82099       1.42774       1.05719      0.776083      0.557855      0.374641      0.232686      0.144494     0.0837164     0.0500432
  17  11 2405.0297    1.5221  0.9374 10.7554 -0.0057  0.0249   0.0360   0.0618    0.1760   0.0000   434.4173       5.86441       5.27245      0.632758     -0.920028      -5.08798     -0.520509      -6.13843       4.97544    -0.0181798     -0.310600      -1.03744     -0.141674      0.155388      0.220476     0.0864748     0.0363643     0.0197108       2.56078       3.06571       3.42678       3.39408       3.35669       3.05578       2.57694       2.18454       1.75624       1.32557       1.03098      0.768168      0.503792      0.355692      0.235197      0.151014     0.0924220     0.0522548
  17  12 2548.0881    1.9380  1.0718 10.8528 -0.0058  0.0298   0.0410   0.0685    0.2211   0.0000   438.3633       1.13430       17.0570      -2.55416      -5.88899       2.17587      0.380195      0.975585      -1.58344      -1.64094      0.702348     -0.122359      0.404346     -0.319447      0.112284   0.000507853      0.166161     0.0102647       3.37828       4.41147       4.53108       4.09723       3.31776       3.10819       3.14900       3.00617       2.66969       2.19609       1.61925       1.10056      0.704922      0.458203      0.262250      0.153926     0.0919556     0.0505763
  17  13 2691.0871    2.5244  1.0716 10.9780 -0.0040  0.0256   0.0522   0.0626    0.2960   0.0000   434.8358       4.76922       16.9461      -2.99761      -3.07585      -3.72480     -0.355698      -2.86114      0.860217      -1.63103       1.15220      0.690573     -0.455465     -0.196362      0.387678      0.209891     0.0917119    0.00868525       2.44424       3.16486       3.20917       3.40195       3.16992       2.96518       2.57752       2.24032       1.76835       1.35856       1.02172      0.782102      0.547197      0.390225      0.237945      0.154511     0.0951491     0.0519277
  17  14 2834.3756    3.1255  0.9531 11.8062 -0.0037  0.0233   0.0697   0.0610    0.2186   0.0000   439.2331       2.31171       13.6875      0.124819       2.17726      -3.24346      0.536466      -1.83975      -1.52392      -3.15175     -0.632232      -1.23454     -0.807936    -0.0281179      0.339749      0.133640    -0.0690329    -0.0656940       2.17072       2.73133       2.93085       2.93280       2.85411       2.58052       2.30139       1.92765       1.62415       1.20221      0.954828      0.691200      0.475981      0.335518      0.215616      0.140740     0.0797286     0.0487957
  17  15 2977.2964    3.8325  0.9311 12.5940 -0.0001  0.0243   0.0871   0.0579    0.1738   0.0000   439.3085       4.18469       17.7844      -3.44317     -0.484013      -2.33465      0.983083     -0.235270       1.39331       1.44390      -1.81971      0.573941      0.404626     0.0225333     -0.443993     -0.217200      0.107418    0.00480835       2.48130       3.08695       3.20161       3.28171       3.14128       2.93624       2.58234       2.06922       1.69136       1.39103       1.01179      0.751633      0.515702      0.351031      0.233978      0.144531     0.0863008     0.0508201
  17  16 3119.5062    3.9135  1.1333 12.5452 -0.0005  0.0273   0.0857   0.0693    0.2637   0.0000   440.1257       8.97474       11.0584       1.51987      -4.86952      -5.03798       3.15546      -4.10927       1.47706     -0.993410      0.961705     -0.452345      -2.00062      0.750100     -0.169205     0.0304487    -0.0302927     0.0588958       2.75234       3.44283       3.43114       3.78192       3.56231       3.32757       2.83161       2.39549       1.86163       1.47787       1.12084      0.833453      0.581208      0.398838      0.278576      0.156658      0.103033     0.0597035
  17  17 3261.4998    3.8086  1.5193 11.8358 -0.0071  0.0299   0.0698   0.0812    0.3514   0.0000   442.4415       18.1332       17.1196      -4.31883       3.68883     -0.777294      -4.56576      -3.52432       1.14981      -2.17697     -0.521489      0.859339     -0.269866     -0.753178     -0.102081     0.0208769    -0.0560631    -0.0219499       2.93644       3.75233       4.04072       3.99291       3.80546       3.50020       3.13395       2.63297       2.08362       1.66744       1.23133      0.916517      0.649157      0.435653      0.294376      0.177266      0.105404     0.0622847
  17  18 3403.6081    3.3330  2.1112 11.5984 -0.0006  0.0368   0.0545   0.1021    0.2593   0.0000   442.2162       6.03010       6.29553       5.58064       9.66589      -8.01983      -3.05896      -7.07786     -0.923908     0.0912947     -0.147836      -1.13644      0.528771      0.304837      0.602441      0.105907     -0.227789     0.0313477       3.46512       4.32252       4.51564       4.65562       4.44269       4.11073       3.75648       3.01607       2.59174       1.94629       1.54168       1.09313      0.801043      0.541258      0.357395      0.223668      0.136606     0.0778211
  17  19 3545.5527    2.7497  3.1152 11.2461 -0.0010  0.0463   0.0369   0.1206    0.1473   0.0000   442.3917       6.69548       16.0233       1.15606       3.25618      -7.21660       11.7273      -3.56601      0.839227      -1.37228       1.63175      0.682574     -0.849395      -1.41110     -0.702777      0.165929     -0.126139     0.0601168       4.35506       5.51811       5.98169       6.22708       5.71549       5.45504       4.64120       3.94222       3.19047       2.52761       1.88211       1.41636      0.983618      0.651696      0.448127      0.276833      0.167491     0.0969462
  17  20 3687.9038    2.2662  4.6056 10.7459  0.0002  0.0595   0.0255   0.1554    0.1093   0.0000   434.4406       13.7443       7.25980       1.49878     -0.385792      -13.4991      -4.27962      -6.88798       7.03666      -4.22077      -1.14396      0.752696      0.332194     0.0359270      0.966822     -0.144829     0.0275680      0.137711       5.46685       7.28653       7.47872       7.85703       7.28284       6.90295       5.98666       5.13713       4.06387       3.22230       2.49424       1.79232       1.26338      0.863594      0.559815      0.348476      0.218141      0.124561
  17  21 3830.2068    1.8988  6.3168 10.4616 -0.0024  0.0713   0.0187   0.1919    0.0796   0.0000   436.8152       15.2886       25.8935      -1.72011      -3.18519       3.32202      -7.43392       6.99298      -10.6597      -3.17578       2.56887      0.524914      -1.92468      0.692025      0.523037      0.666610     -0.321360     -0.460890       6.71848       8.59540       9.43216       9.45906       9.17239       8.39738       7.24929       6.14382       4.99356       3.90950       2.93750       2.16833       1.51885       1.04964      0.684773      0.428820      0.258169      0.151978
  17  22 3972.5180    1.5631  7.9656 10.2988  0.0002  0.0855   0.0147   0.2430    0.0666   0.0000   467.5815       5.59301      -8.90085       17.4830      -9.39639     -0.242511      -21.7360      -16.3577       1.84775      -2.87306       2.20422     -0.710159     -0.459949     -0.107413     -0.197456      0.569726      0.469201     -0.150393       7.89516       10.1534       10.9410       10.8042       10.6763       9.82470       8.43472       7.41830       5.87911       4.72911       3.58735       2.61031       1.85600       1.24658      0.812132      0.524527      0.310553      0.182552
  17  23 4115.1005    1.3080 10.5141 10.1515  0.0006  0.1095   0.0120   0.3114    0.0605   0.0000   457.1165       13.9344       31.1681       8.41047      -17.5951      -12.7100       8.04776      -15.3376      -5.02330       2.45795      -1.12455      -3.36416       2.33545      -1.50427      0.376134     -0.385529     -0.120738    -0.0996868       9.99091       13.1753       13.9464       14.2123       13.7655       12.5497       11.1355       9.32434       7.60578       5.99472       4.52893       3.33863       2.35227       1.62006       1.04750      0.669164      0.393405      0.232228
  17  24 4257.3384    1.0587 12.2163 10.1775  0.0002  0.1340   0.0104   0.3910    0.0511   0.0000   434.8050       43.0803       12.7987      -1.75616       31.3773      -21.4059       10.8463      -5.76488     -0.735197      -1.39549      -4.53265     -0.582379       2.29141      -1.61224     -0.897048     -0.139969     0.0828801      0.140019       12.2949       15.7077       17.0788       17.2862       16.6340       15.2228       13.3317       11.4921       9.38817       7.36650       5.67395       4.14952       2.86992       2.00047       1.30360      0.818901      0.493294      0.289705
  17  25 4400.3522    0.8618 15.4491 10.1563 -0.0002  0.1846   0.0082   0.5180    0.0420   0.0000   431.4920       13.9871       22.1025      -24.9601      -26.4946       25.3057       46.5819      -19.4861      -39.1445       23.6571       4.47745      0.442995       8.48347      -3.93325     -0.414107       3.00265      0.502093     -0.875824       16.1901       21.1741       22.9282       23.2421       22.5162       20.6459       18.0521       15.5927       12.7854       10.0093       7.64940       5.65031       4.05114       2.73641       1.82588       1.16233      0.669678      0.401719
  18   6 1683.6374    0.2805  0.2432 10.0862 -0.0066  0.0220   0.0136   0.0341    0.0374   0.0000   438.0410     -0.440918       15.3229       1.96715      -3.95069      -3.70934      0.392571      0.874025      -1.17035     -0.566455      0.384155      0.325564     0.0755831     0.0474948     -0.337026    -0.0452192     0.0417864    -0.0254752       2.15149       2.76505       2.84878       2.71178       2.09733       2.24650       1.85736       2.10483       1.75642       1.57074       1.13527      0.795280      0.606375      0.384507      0.225700      0.146066     0.0916756     0.0484811
  18   8 1992.8427    0.5691  0.4895 10.2024 -0.0037  0.0213   0.0180   0.0458    0.0635   0.0000   439.8895      -1.21655       13.8896       2.74996     -0.701819       3.09261      0.332408     -0.338658      -1.33695      -1.00653      0.205814      0.140448     -0.524551     0.0554407     -0.156649     -0.207684    -0.0419360    -0.0326800       1.65208       2.42687       2.34252       2.65475       2.43315       2.35482       1.83519       1.81771       1.28359       1.13233      0.776584      0.637939      0.442404      0.314271      0.232152      0.131069     0.0853074     0.0522351
  18  10 2291.6353    1.1278  0.8464 10.6252 -0.0044  0.0258   0.0277   0.0614    0.1293   0.0000   436.2129       1.02164       19.4100      -1.61654      0.140823     -0.884438      -1.84650      -2.07506      0.372588     0.0708842     -0.727223     -0.200883      0.820523     0.0894343     0.0399410    -0.0248661      0.114726   -0.00719065       2.69153       3.59102       3.96877       4.02773       3.87089       3.47069       2.97908       2.35104       1.91808       1.37163       1.04164      0.785871      0.557610      0.395084      0.271495      0.167675      0.102664     0.0649380
  18  11 2436.8580    1.5574  1.0489 10.8060 -0.0014  0.0258   0.0333   0.0662    0.1673   0.0000   436.4386       5.34767       14.9531      -1.69227       3.09807      0.625406       1.32005      0.708538       2.13947      0.137241      0.247022     -0.209733      0.892999   -0.00253408      0.555324      0.303961     0.0240942    -0.0214368       2.25674       2.98571       3.18553       3.28610       3.05813       2.78434       2.52538       2.18484       1.81231       1.47238       1.14309      0.820949      0.585762      0.423317      0.266056      0.175352      0.107718     0.0634568
  18  12 2580.9293    1.9368  1.0558 11.5742 -0.0084  0.0266   0.0430   0.0670    0.1530   0.0000   439.2868      0.763978       13.5744     -0.198927      0.213467       1.23812       6.33932      -4.26754       2.97066      -1.25625      -2.64348       2.12643     -0.425118    -0.0294987     0.0620846      0.153665     0.0466239     0.0345245       2.40587       3.14324       3.32193       3.33599       3.14753       2.99481       2.73910       2.31617       1.90938       1.52270       1.18678      0.894918      0.658437      0.416902      0.285387      0.190644      0.117692     0.0722036
  18  13 2724.8028    2.6529  0.9702 11.7724 -0.0054  0.0244   0.0575   0.0594    0.1769   0.0000   436.7972       9.59428       13.3080       1.53209      -1.78256      -2.31062       5.20246      -1.36719    -0.0870783     -0.778051       1.48086     -0.594396    -0.0366254     -0.240325     -0.395126     -0.138386     0.0839485    -0.0376403       2.31707       2.87492       3.10728       3.00171       2.79583       2.60506       2.39312       2.18582       1.92148       1.57792       1.16358      0.869959      0.636790      0.417061      0.274166      0.169829      0.110624     0.0666051
  18  14 2868.7322    3.2091  0.8933 12.1275 -0.0025  0.0226   0.0721   0.0546    0.1741   0.0000   435.9711       7.34438       15.0983       1.78489      -2.31472     -0.995159       1.36193      -1.05066      0.111297      -1.28728     -0.721077     -0.334721     -0.515923   -0.00861233     -0.136359      0.393907     0.0874863     0.0905987       1.98764       2.52442       2.67067       2.71260       2.57112       2.49938       2.25262       1.90129       1.55398       1.18301      0.953978      0.729773      0.527611      0.369992      0.247990      0.167339      0.103147     0.0632189
  18  15 3012.2442    3.7423  0.9547 12.8424 -0.0057  0.0248   0.0836   0.0607    0.1634   0.0000   437.5719       3.96078       10.0778      0.534600      -1.15718       1.05708       4.15335      -1.38216      -1.00369      -2.18555     -0.218880    -0.0205305      0.484631      0.539811     -0.114562     -0.119049    -0.0616918     0.0819675       2.46198       2.87620       3.18283       3.39607       3.20520       2.97045       2.51489       2.11944       1.78867       1.38052       1.06162      0.793254      0.568139      0.398408      0.267274      0.174038      0.108178     0.0662784
  18  16 3154.9529    3.8747  1.1712 12.7281 -0.0055  0.0289   0.0801   0.0714    0.2044   0.0000   438.9389       11.4323       8.07494      -2.80118       1.90632      0.935281       1.79039      -3.50332     -0.956542     -0.340530     -0.371317     -0.948277      0.842340     -0.104476     -0.151534      0.218175     0.0308468     -0.141529       2.70889       3.65301       3.52622       3.72626       3.02015       3.05667       2.80506       2.67701       2.21759       1.84072       1.38893       1.00747      0.726406      0.496628      0.307443      0.208826      0.120319     0.0706079
  18  17 3297.4426    3.6495  1.5489 12.1728 -0.0032  0.0300   0.0660   0.0793    0.2150   0.0000   436.9149       9.88289       11.6549     0.0850085      0.613177      -7.56555       1.67088      -5.43221       4.14619      -1.50957     -0.168089      -1.12233     -0.477389      0.274577      0.286879    -0.0852197      0.267386    -0.0311635       2.76771       3.38081       3.59452       3.70098       3.59074       3.39363       3.00033       2.57378       2.15296       1.67499       1.41137       1.04937      0.705145      0.491263      0.325139      0.224220      0.145772     0.0908960
  18  18 3440.0804    3.1443  2.2037 11.8599 -0.0027  0.0374   0.0492   0.0995    0.1663   0.0000   442.9551       11.8334       9.01963      -4.29071      -1.30876      -7.04263      0.383852      -3.13243      -3.30759      -2.01345       1.48167      -1.47688     -0.104246       1.36522     0.0374576     -0.616045     -0.208110      0.187645       3.38481       4.32574       4.52900       4.66601       4.58410       4.29652       3.74063       3.19444       2.62712       2.06258       1.60071       1.18208      0.896494      0.616630      0.411133      0.271712      0.171429      0.104707
  18  19 3582.7169    2.5881  3.4939 11.0449 -0.0011  0.0480   0.0321   0.1271    0.1420   0.0000   436.8021       10.3561       23.7459      -2.24817       4.36327      -8.45409      -4.21163      -8.32579      0.268435      -3.14195     -0.720733      -1.67350     0.0723109      0.741707     -0.361710     -0.100936      0.325589      0.140190       4.45891       5.57331       5.79653       6.10908       5.87253       5.51739       4.86739       4.09868       3.39895       2.78263       2.19402       1.57714       1.12426      0.786926      0.544067      0.351154      0.214735      0.133366
  18  20 3725.5130    2.1647  5.1519 10.7981 -0.0014  0.0628   0.0227   0.1631    0.0891   0.0000   435.5429       13.2607       5.40443      -9.54010       10.3283      -5.10537     -0.179978      -6.97730      -6.56152      -7.02932       5.99174      -1.09316      -1.21073      -1.29300      0.517362      0.235450     -0.119132     -0.176441       5.48048       7.06888       7.47937       7.82403       7.31485       6.93200       6.12318       5.34043       4.50514       3.57631       2.72987       2.05352       1.49946       1.02142      0.703125      0.446961      0.277321      0.166204
  18  21 3868.2409    1.7885  7.0365 10.2652 -0.0012  0.0748   0.0165   0.2061    0.0806   0.0000   440.1312       23.1967       10.7490       1.60223      -11.2884      -17.6440       4.50645       1.59882       2.89462      -7.29295      -1.14686       1.61803       6.45661      -1.47362       1.45397      0.706369     -0.254574      0.257602       6.59115       8.31327       8.95994       9.12023       8.96801       8.25291       7.62072       6.28073       5.20961       4.13220       3.23108       2.43447       1.77731       1.25402      0.829685      0.547275      0.348028      0.209857
  18  22 4011.1843    1.4578  9.0039 10.3128 -0.0016  0.0939   0.0132   0.2590    0.0593   0.0000   443.5915       22.8679       5.87206       3.21881       3.80998      -1.42222      -6.43365      -2.22699       4.03488      -8.23322      0.985137      -6.42262     -0.970048      -2.24867      -1.00677      -1.34827      0.283207      0.355583       8.30283       10.7193       11.5189       11.6563       11.4207       10.4875       9.41817       8.09326       6.62406       5.37872       4.12666       3.10022       2.22566       1.56511       1.04228      0.677166      0.426305      0.254827
  18  23 4154.1008    1.2270 10.6718 10.1928 -0.0028  0.1124   0.0112   0.3168    0.0557   0.0000   450.5122       22.0281       2.21072       28.5389       19.9595      -45.1358       4.35972      -10.5841       20.9991      -18.9133      -4.11536    -0.0918492     -0.810102      -2.81820     -0.740785     -0.508394     -0.795634     -0.283421       9.84367       12.8511       13.8657       14.4017       13.9371       12.6019       11.3379       9.60258       7.97680       6.49669       4.78755       3.68124       2.64834       1.86645       1.23365      0.820795      0.496259      0.303049
  18  24 4297.3495    1.0125 13.5758 10.1851 -0.0004  0.1457   0.0092   0.4151    0.0463   0.0000   429.5143     -0.886968       12.8452      -17.3242      -5.82393      -3.42892      -8.44308      -23.0140       12.7309    -0.0794697      -12.0563      -4.64732      -4.70711      -3.40421     -0.682013     -0.349868      0.501044     -0.273357       12.6048       16.5199       17.9610       18.1954       17.6041       16.2592       14.5893       12.4593       10.2346       8.40253       6.35125       4.87789       3.43439       2.46110       1.61138       1.07212      0.658969      0.403832
  18  25 4439.8874    0.8321 16.3110 10.1500 -0.0000  0.1919   0.0077   0.5247    0.0395   0.0000   444.7305       27.8926       21.5090       19.4568      -13.0028       3.33283      -26.1130       15.1198       44.1156       14.5903      -4.90200      -2.86249      -5.97710       5.01413    -0.0551431     -0.245876     -0.225358      0.475034       16.6966       21.6730       23.4068       24.0126       22.9400       21.1889       18.9665       16.6296       13.6106       11.2053       8.49712       6.36425       4.68637       3.22913       2.19729       1.42552      0.866515      0.526349
  18  26 4582.8263    0.6752 17.4788 10.0828 -0.0013  0.2236   0.0067   0.6113    0.0335   0.0000   422.2210       4.18425       11.9454      -9.01795       9.78663       17.8805      -9.75225      -14.1230      -28.9173      -2.36528       7.10228       3.61974      -14.1093      -5.46559       4.27102     -0.360539     -0.222805      0.307282       19.1823       24.4803       27.1321       27.5730       26.4610       24.8147       22.0935       18.9164       15.6861       12.7565       9.80117       7.46316       5.36309       3.77586       2.52793       1.67718       1.03500      0.624928
  19   5 1543.0364    0.1855  0.1133 10.0490 -0.0175  0.0160   0.0179   0.0276    0.0311   0.0000   439.2415      -3.20357       17.7451      0.194581      -2.36582      0.434688      0.604144       1.25965     -0.799999     -0.453309      0.526162     -0.106555     0.0654655    -0.0511450      0.118981    -0.0383131     0.0970990    -0.0897075       1.38373       1.30435       1.65590       1.78289       1.81198       1.61003       1.50759       1.27179       1.25492      0.938757      0.647078      0.547621      0.378357      0.295885      0.219094      0.147487     0.0978906     0.0592279
  19   7 1867.2618    0.4301  0.4169 10.1012 -0.0052  0.0203   0.0155   0.0444    0.0498   0.0000   438.1442    -0.0336102       15.1996      0.526829    -0.0920473      -2.20236      -4.21278       1.89756       3.07375       1.68964      -2.25153      -1.52448      0.384172      0.190251     0.0481269     0.0228615      0.122146    -0.0798702       1.49885       2.04569       2.19093       2.29790       2.13923       2.02683       1.93766       1.50155       1.39704       1.05715      0.813463      0.659707      0.458906      0.335942      0.221140      0.151060     0.0986890     0.0586035
  19   8 2021.7407    0.6577  0.5699 10.0510 -0.0044  0.0210   0.0189   0.0445    0.0756   0.0000   437.7804      -4.81165       14.8661       2.60669      -5.63223      0.222194       1.73010   -0.00357951      -1.26167      0.951135     -0.904157      0.396540      0.320900      0.242719      0.142767     -0.356234    -0.0152398     0.0110563       1.90699       2.42257       2.57287       2.43461       2.29555       2.24129       2.09625       1.80399       1.54291       1.30326       1.03739      0.811108      0.550899      0.409888      0.241926      0.173611      0.107856     0.0688637
  19   9 2173.7328    0.8706  0.7157 10.2325 -0.0043  0.0228   0.0221   0.0488    0.0963   0.0000   438.6682      0.367603       13.1250      0.413775      -1.59512     -0.853253     -0.339645     0.0866863      -1.75995      0.670027       1.70517      0.907269     0.0558874     -0.731377     -0.254483     -0.126753      0.203827     -0.102048       2.11188       2.60072       2.71063       2.73564       2.66036       2.58489       2.35077       2.07864       1.61248       1.17447      0.984424      0.749560      0.559758      0.440762      0.288967      0.191672      0.127717     0.0772227
  19  10 2322.3090    1.2014  1.0076 10.4695  0.0003  0.0256   0.0257   0.0650    0.1430   0.0000   433.2962     -0.591532       18.6418       2.01799      0.572011      0.423913      -2.32845      -1.09032     -0.303797       1.51929     -0.622619     -0.230403      0.473839      0.569059     -0.395849     -0.218957     0.0816947    -0.0167711       2.07120       2.87815       3.05464       3.05596       2.94252       2.68478       2.39050       2.17372       1.77328       1.50418       1.15216      0.881691      0.631966      0.432283      0.295770      0.188518      0.129829     0.0734091
  19  11 2468.1580    1.6851  1.0535 11.0612 -0.0037  0.0260   0.0353   0.0617    0.1629   0.0000   440.4518      -1.34167       15.5249    0.00926947     -0.158820      -1.17187       3.23776     -0.751701      -3.73532      -3.19026     -0.273014      0.380426      0.843799     -0.161816     -0.188707     -0.257681     -0.130709   -0.00425821       2.36919       2.84629       3.05967       3.05909       3.04360       2.89735       2.60149       2.33848       1.93610       1.47083       1.12236      0.876434      0.694877      0.490525      0.358248      0.229657      0.151565     0.0868191
  19  12 2613.1448    2.1285  1.0233 11.2276 -0.0043  0.0242   0.0443   0.0604    0.2269   0.0000   440.2979       7.11802       13.8352       5.13784       3.47299      -2.42746     -0.367015     -0.256465      -1.38460      -3.98133      -2.12995     -0.747485     -0.462156      0.451636     -0.171273     0.0622451  -0.000865258    -0.0643828       2.22972       2.91197       3.09058       3.08815       3.07288       2.84146       2.53763       2.10152       1.76175       1.48682       1.13715      0.861243      0.621277      0.443954      0.285511      0.204533      0.130584     0.0789580
  19  13 2757.9742    2.7331  0.9354 11.9090  0.0019  0.0232   0.0588   0.0563    0.1595   0.0000   435.8427       4.44158       15.1586     -0.675889      -3.54433      0.474319      0.569791      -1.84967       1.26478     -0.601931      -1.38537      0.926654     -0.213734    -0.0597780     -0.224528     -0.140183     -0.113951     -0.136912       2.14451       2.45117       2.59982       2.89506       2.67786       2.37149       2.32154       2.09407       1.67582       1.26139       1.07630      0.817106      0.602793      0.410296      0.309252      0.199027      0.125037     0.0759746
  19  14 2902.5658    3.4580  0.9242 11.9893  0.0012  0.0223   0.0721   0.0535    0.1963   0.0000   438.4777       3.13403       13.5811      -2.83349      0.694309      -2.51509      0.834464      -1.83298       1.81268      0.845603      0.205701      0.158429     -0.427413     -0.104333     0.0601165     -0.596930    -0.0112683     0.0435135       2.08432       2.57552       2.57650       2.70220       2.68813       2.58709       2.33982       1.96306       1.61205       1.27706       1.03088      0.822929      0.589454      0.417773      0.277273      0.193128      0.124753     0.0811849
  19  15 3046.6053    3.9662  1.1003 11.3343 -0.0042  0.0232   0.0780   0.0620    0.5026   0.0000   434.9971       5.68723       12.8345     -0.232704       3.77733      -6.87749      -4.16534      0.576380      -1.55952      -1.88903     -0.246940     -0.452769     0.0632566     -0.396805     0.0175638    -0.0765166     -0.113191     -0.128947       2.12219       2.51942       2.76221       2.70055       2.65523       2.48578       2.32001       2.09126       1.67177       1.33408       1.07539      0.806357      0.613533      0.436437      0.299042      0.203414      0.133645     0.0791436
  19  16 3189.9440    4.0363  1.2983 11.9793  0.0002  0.0280   0.0729   0.0668    0.2738   0.0000   436.6850       6.89136       9.73333     -0.834094       1.54778      -3.16665      -3.60740      0.421231       1.12748    -0.0445436      0.456072     -0.532397      0.274773      0.422059      0.465353      0.211231      0.112326    -0.0749536       2.81101       3.59325       3.87924       3.96592       3.66355       3.33605       3.04655       2.67989       2.22822       1.81635       1.40292       1.03354      0.755025      0.540843      0.348463      0.235484      0.149691     0.0879124
  19  17 3333.0820    3.5692  1.7838 12.1031 -0.0043  0.0324   0.0578   0.0816    0.1554   0.0000   446.3402       7.72887       18.7602      -4.44032      -2.34501      -2.17567       4.77010      -12.9932     0.0667406      -2.30906       1.34632      -1.03379    -0.0940094     -0.120021     -0.114120     -0.370331      0.116889     0.0819924       2.81348       3.69801       3.85123       4.01982       3.85216       3.62973       3.28029       2.95141       2.37353       1.88833       1.45509       1.08328      0.866534      0.604912      0.410687      0.285144      0.175088      0.110483
  19  18 3476.3233    2.9343  2.5391 11.6125 -0.0021  0.0405   0.0408   0.1041    0.1371   0.0000   434.6213       13.0923       15.2485       8.34758       4.34504      -8.83819       5.65103      -7.22226       1.08974      0.446269      -2.09484      0.149758      0.326750      0.778400      0.605413    -0.0501678     -0.194415      0.308359       3.76107       4.77992       4.96619       4.86554       4.66958       4.15778       4.04423       3.55921       3.16727       2.70087       2.11065       1.60326       1.14424      0.788398      0.506749      0.335574      0.220095      0.134928
  19  19 3619.3729    2.4402  3.6873 11.3458 -0.0003  0.0492   0.0301   0.1375    0.1017   0.0000   438.1117       17.7637       20.9257      -13.7470      -7.05975      -8.26382       3.26631      0.736987      0.856372      -3.14938     -0.711752      0.626072      -1.28645     -0.979866     -0.218185      0.127155    -0.0109844      0.123654       4.25959       5.27326       5.61051       5.87241       5.73427       5.41327       4.85442       4.11961       3.49929       2.88208       2.29545       1.73746       1.26663      0.893412      0.610958      0.410043      0.272000      0.174177
  19  20 3762.5156    2.0739  5.5770 10.5603 -0.0005  0.0614   0.0202   0.1724    0.0869   0.0000   430.2214       13.8866       8.30154      -12.9387       7.69189      -8.21371      0.943539      -2.82655       1.45550      -10.2393      -1.30857       1.73683      0.253921     -0.954045      0.524735      0.189820     -0.283546      0.108510       5.23146       6.58096       7.10541       7.52488       7.17381       6.73288       6.06628       5.25681       4.38284       3.58600       2.76703       2.13219       1.55153       1.11603      0.781706      0.509458      0.332170      0.205996
  19  21 3905.8987    1.7002  7.5325 10.3073 -0.0009  0.0784   0.0151   0.2133    0.0700   0.0000   433.0808       26.5846       15.4849      -18.8666       1.30557      -14.7383      -15.9251      -4.79429      -7.16004      -7.89135      -3.87647     -0.474500      -1.39519       1.23897      0.514668    -0.0545935      0.316881     -0.138922       6.57649       8.59612       9.15718       9.39865       9.17276       8.56217       7.78422       6.73436       5.62990       4.66481       3.52124       2.75395       2.01137       1.44599       1.00626      0.660833      0.419033      0.265916
  19  22 4049.2402    1.3874  9.2998 10.2350 -0.0010  0.0937   0.0120   0.2655    0.0557   0.0000   446.1052       10.4875     -0.452809      -6.23827      -8.77387       12.2031      -5.73869       6.66312       2.23504       5.99523      -4.98371      -7.34565      -4.86959       3.51449      0.321588       1.07741      0.535949     0.0810258       7.93812       10.1522       10.8720       11.3485       10.8737       10.4563       9.21248       8.05572       6.60127       5.48724       4.31879       3.31928       2.39789       1.70608       1.19124      0.800533      0.509839      0.323283
  19  23 4192.5252    1.1908 12.0953 10.1290  0.0008  0.1227   0.0100   0.3418    0.0509   0.0000   439.4352    -0.0337905       26.5620       10.8901       12.3453      -18.5690      0.778877      -13.0990       3.68161      -15.0969       2.80672      0.158847      -4.83811      -4.45503     0.0309375      0.342960      0.196083     -0.818921       10.0151       13.3011       14.2759       14.5717       14.4575       13.0710       12.0927       10.3440       8.78518       7.10035       5.60337       4.31326       3.10461       2.25442       1.52984       1.03159      0.648492      0.410083
  19  25 4479.5769    0.7925 16.7945 10.1149  0.0000  0.1953   0.0070   0.5376    0.0353   0.0000   424.5803       19.9766       22.5968       24.9309      -10.9862      -13.7483      -17.3728      -32.8749       25.6282      -32.4081      -3.14815      -9.59401       9.12423       6.67275      -1.25678       1.04868     -0.257135     -0.743789       15.9655       20.4904       22.5731       23.0320       22.5812       20.7085       19.1098       16.5448       13.8080       11.2831       8.85944       6.84790       4.95630       3.65020       2.55763       1.70458       1.06403      0.664672
  19  26 4623.1227    0.6562 18.8346 10.0206 -0.0009  0.2466   0.0062   0.6262    0.0308   0.0000   418.9407       44.1716       28.8350      -37.0429      -7.61429       20.1308       28.0966      -53.2417      -1.81942      -21.0919      -13.1525       6.06530       6.90295       1.15978       1.75443     -0.228789     -0.775905      0.525579       19.3314       25.5022       28.3527       28.8009       28.4631       26.0703       23.8499       20.3481       17.2654       13.9119       11.1953       8.42405       6.25646       4.46469       3.14573       2.10188       1.30619      0.823898
  20   6 1734.1742    0.3394  0.2873 10.0366 -0.0095  0.0170   0.0141   0.0338    0.0397   0.0000   437.6036     -0.971121       16.0990     -0.452154      0.190459      0.865433       1.18696      -2.33047      -1.30453     -0.813850       1.20048      0.120862     -0.165190      0.113921    -0.0652079     -0.138741    -0.0671135     0.0209884       1.28534       1.83630       1.90454       1.76164       1.94043       1.54716       1.59553       1.43835       1.17264       1.04356      0.824251      0.648399      0.478920      0.313192      0.228568      0.144555      0.105769     0.0567289
  20   7 1893.9165    0.4836  0.4412 10.1455 -0.0036  0.0199   0.0155   0.0425    0.0516   0.0000   437.1091     -0.828354       13.8438     -0.516241      -4.86503      -3.28628      -1.31656      -1.36285      -1.62951     0.0914176      0.106886      0.830035      0.247807   -0.00897163     0.0435189     -0.165653    0.00422498     0.0189363       1.36292       2.16255       1.87595       2.37739       1.95283       2.17675       1.68894       1.75932       1.24041       1.15047      0.768842      0.675692      0.449980      0.387169      0.263809      0.175230      0.113872     0.0768349
  20   8 2050.0476    0.6464  0.6841 10.1388 -0.0052  0.0219   0.0169   0.0536    0.0757   0.0000   437.8977      0.400273       12.5646     -0.522509      -4.81235      -2.21727      0.305529      -2.65703      0.823287      -2.25036     -0.436441     -0.207602      0.318265      0.154200      0.168724     -0.109735      0.205500     -0.103844       1.71781       2.16005       2.46974       2.44700       2.22365       2.21050       2.00347       1.84463       1.49856       1.29627       1.06522      0.777730      0.597249      0.422008      0.310606      0.203066      0.133297     0.0818052
  20   9 2203.1387    0.9159  0.8563 10.2132 -0.0008  0.0235   0.0211   0.0562    0.1129   0.0000   441.2038      -1.12761       11.9177     -0.616427      -4.31155     -0.914836      -1.94488       4.26522     -0.695737      -1.84055     -0.405467      0.237603      0.269011     -0.550640     -0.336463      0.142916    -0.0625074      0.119154       1.89041       2.49351       2.66602       2.75453       2.48533       2.41015       2.09830       2.00953       1.72590       1.42676       1.22213      0.919420      0.648942      0.460404      0.326872      0.213089      0.136373     0.0882548
  20  10 2352.4105    1.3209  1.0085 10.6777 -0.0003  0.0246   0.0280   0.0616    0.1316   0.0000   438.3154      -1.13448       11.3637      -6.53735      -3.69087       1.16776      -3.05597      -4.04218       2.34368     -0.968493      0.660539      0.211933      0.131550     0.0488882     -0.128846    0.00115865     -0.241493    -0.0299176       1.91475       2.54615       2.33129       2.82702       2.63490       2.68593       2.21379       2.07912       1.62924       1.41494       1.08281      0.931413      0.607594      0.473036      0.315819      0.224998      0.148390      0.102148
  20  12 2644.8546    2.2238  0.9632 11.8401 -0.0041  0.0229   0.0475   0.0617    0.1361   0.0000   444.5525      0.686632       15.8914      0.881236      -4.68181      -6.30774     -0.965922      -4.96182      0.188337       1.55980     -0.892491     -0.316523     -0.153144      0.639584      0.773150    -0.0832031     -0.179386      0.108459       2.06055       2.55199       2.77486       2.83526       2.76507       2.55686       2.36680       2.07282       1.68026       1.40811       1.11897      0.814327      0.633429      0.465406      0.344466      0.231201      0.150212     0.0942869
  20  13 2790.7797    2.8643  0.9137 12.3503 -0.0012  0.0234   0.0627   0.0574    0.1412   0.0000   438.4068       4.73115       19.2410      -1.89478      -1.94084      -3.21027      0.420641      -5.18899      0.561656     -0.415008     -0.914022      -1.27706      0.125259     -0.307074      0.447445     0.0388189    -0.0305614     0.0580833       1.90503       2.35434       2.55763       2.52293       2.55391       2.40827       2.28995       1.96309       1.67197       1.33143       1.00815      0.799955      0.616469      0.464182      0.340854      0.232802      0.157153      0.100500
  20  14 2936.0020    3.6382  0.9553 12.1466 -0.0010  0.0240   0.0740   0.0522    0.2121   0.0000   436.4019       4.51536       12.9285       1.73853      -4.34785      -3.39902     -0.270137      -4.43546      0.236419      -1.20321      -1.40043     -0.155900     -0.611524     -0.651027      0.194150     0.0470708      0.310635    -0.0364999       2.20752       2.63836       2.44918       2.51771       2.79739       2.86091       2.57293       1.95381       1.57536       1.37778       1.28869      0.969133      0.664100      0.453111      0.326671      0.232635      0.166129      0.105041
  20  15 3080.5535    3.9794  0.9712 12.8144 -0.0013  0.0230   0.0824   0.0564    0.1647   0.0000   436.3560       4.10316       16.2427      -1.49604      -3.08006      -1.18502      -7.58496      -4.12356      -1.69926      -1.36689    -0.0775150     -0.984110     -0.349142     -0.689602      0.399302     -0.463817     -0.111062    -0.0303083       1.91963       2.47202       2.55193       2.71362       2.56248       2.47768       2.32035       1.95525       1.70597       1.35694       1.07581      0.845359      0.626937      0.465954      0.327943      0.218923      0.154349     0.0943011
  20  16 3224.4877    3.9614  1.2794 12.3759 -0.0031  0.0265   0.0706   0.0640    0.1931   0.0000   439.9838       11.0503       11.3384       5.68819       2.78958      -10.1193       2.50287      -4.37044      -1.63309      -4.53901      -1.34478       1.53077     -0.534011     0.0295261    -0.0178935    -0.0223212     0.0991681    -0.0951649       2.07080       2.76612       2.76965       3.05766       2.91221       2.78763       2.50795       2.20167       1.82153       1.54107       1.22437      0.962969      0.708275      0.505247      0.351723      0.246588      0.164100      0.104798
  20  17 3368.1807    3.3682  1.9508 12.1620 -0.0014  0.0336   0.0501   0.0836    0.1137   0.0000   437.1649       11.1097       3.83521      0.692962      0.680755       6.60467       1.10966      -4.17581       1.89493      -4.22314       1.39184       1.57855     -0.653694      -1.26357      0.530853     -0.229075    -0.0105874      0.213846       2.86562       3.61601       3.81850       3.83668       3.89204       3.57249       3.29128       2.83475       2.51697       2.08060       1.63270       1.23825      0.954942      0.678113      0.490429      0.326484      0.217990      0.135333
  20  18 3511.8989    2.8107  2.8393 11.7189 -0.0031  0.0416   0.0360   0.1093    0.0985   0.0000   439.0526       13.7656       11.2688      -4.02029     -0.423924      -2.22574      -3.63132      -4.66430      -3.02692      -6.28433       2.11508      0.860626      0.499933     -0.236868      0.690997     -0.631063      0.184705     -0.106591       3.31978       4.34080       4.65948       4.97618       4.78642       4.37233       4.05570       3.48920       2.98573       2.40278       1.94239       1.50143       1.09057      0.813142      0.564030      0.381690      0.255955      0.161976
  20  19 3655.7224    2.3573  4.2014 11.1308 -0.0006  0.0521   0.0254   0.1378    0.0862   0.0000   435.3659       13.2641       19.8851       2.81396       4.22693      -4.29736       1.97641     -0.673908      0.458172      -4.31228      -2.61483      0.366230      -2.09923       2.47193     0.0311135     -0.117673     -0.172687     0.0448697       4.20301       5.42624       6.03415       6.30553       6.01976       5.62743       5.11596       4.45547       3.76229       3.13592       2.43053       1.88267       1.41571       1.02738      0.717612      0.494007      0.322924      0.202910
  20  20 3799.3604    1.9684  6.1035 10.4857 -0.0006  0.0660   0.0177   0.1739    0.0772   0.0000   431.2918   -0.00848918       28.0671       6.37029      -1.10632       4.96809       1.20957      -6.50782       4.94422      -4.63616       2.82567      -2.90850     -0.806082     -0.144118      0.509176     -0.316536     -0.396075      0.388606       5.18478       6.84575       7.13278       7.56593       7.42360       7.06120       6.28534       5.50993       4.72315       3.84298       3.18271       2.42482       1.79428       1.31375      0.900761      0.629075      0.412665      0.268145
  20  21 3943.2122    1.6332  7.7431 10.2939 -0.0007  0.0783   0.0140   0.2131    0.0652   0.0000   444.2466       20.4478       24.3960       5.05816       19.3628      -8.72974       12.6276      -9.40755      -5.01791     -0.214328       7.69543      0.612376      -2.25708     -0.648744       1.32926      0.230332     -0.399021     0.0840883       6.33462       8.27260       8.81747       9.13852       9.09043       8.28569       7.64337       6.65678       5.78716       4.74156       3.67961       2.91338       2.13801       1.60276       1.09263      0.753222      0.491696      0.317943
  20  22 4086.8657    1.3507 10.0246 10.1870 -0.0008  0.0972   0.0109   0.2761    0.0529   0.0000   441.0670       5.77841      -10.7136      -15.6266       5.11248      -15.5899      -1.60313       2.26174      -6.79510      -10.6936       8.76531      -1.28555      -2.60789     -0.234862       1.92659      0.437625      0.190239      0.941280       7.65930       10.0860       10.5714       10.9575       10.8510       10.2126       9.37678       8.34772       6.85216       5.83754       4.55813       3.60989       2.69178       1.97378       1.37300      0.944227      0.618925      0.408729
  20  23 4230.6850    1.0993 12.4784 10.1992 -0.0009  0.1262   0.0091   0.3614    0.0460   0.0000   452.2449       17.0315     -0.707178      -24.6195       10.0878      -11.0491      -3.47463       6.47932       1.73176      -15.1824      -4.77612       9.26903       4.37008      0.397102       3.11893       1.09634      0.808913      0.391581       9.95757       13.0734       13.9573       14.6716       14.2159       13.7270       12.0877       10.7527       9.03080       7.47649       5.92074       4.55781       3.49342       2.52587       1.78863       1.23096      0.802024      0.521017
  20  24 4374.4506    0.9225 14.5317 10.1645 -0.0015  0.1592   0.0078   0.4309    0.0409   0.0000   434.0900      -19.8338       22.0687       10.1290      -15.4159      0.449287       30.2462      -6.60740      -17.1500      -15.9727       19.3840       15.5055      -6.63707      -1.14892       1.92984       1.94579       1.03013      0.765304       12.2766       15.9058       17.3909       17.5675       17.8198       16.4366       15.1876       13.2357       11.2837       9.47458       7.37481       5.75984       4.37896       3.25912       2.24818       1.55798       1.03325      0.651683
  20  25 4518.6357    0.7310 16.8431 10.1671 -0.0030  0.2068   0.0067   0.5397    0.0332   0.0000   429.2892       8.51905       4.20346       28.1513       4.34489      -14.0557       7.87767       8.27494      -11.1309      -15.1515       3.18007       9.64454      -4.81263       4.79740      -5.72396      -2.28899       1.09496     -0.977028       15.5838       20.7702       22.5025       23.6240       22.8038       21.8050       19.4909       17.1422       14.7286       12.0415       9.83943       7.40782       5.72725       4.14568       2.92333       2.00562       1.29488      0.846016
  21   7 1919.8416    0.4988  0.4990 10.1385  0.0015  0.0189   0.0152   0.0430    0.0538   0.0000   438.6719     -0.252242       14.3712      0.438040      -1.98676      -1.21330      -3.13884     0.0603070       2.03262      0.207356     -0.504125      -1.38460      0.506795     -0.281827     0.0155201      0.133503      0.118592    -0.0225072       1.48920       1.69331       2.00154       2.06396       1.93538       1.96290       1.78185       1.53588       1.31870       1.07593      0.852045      0.667205      0.509856      0.392201      0.294234      0.207895      0.143007     0.0918632
  21   8 2077.7265    0.7530  0.6136 10.1588 -0.0039  0.0189   0.0194   0.0457    0.0779   0.0000   438.5854     -0.101509       12.8022      -1.84264     -0.978039      -4.13622      -4.30431     -0.803365      -2.93828      0.273990     -0.614830      0.645124     -0.570799     -0.712091     -0.239349     0.0542564     -0.258370     0.0402336       1.54721       1.80090       1.97850       2.14156       2.16035       1.93240       1.84702       1.57888       1.32259       1.11465      0.891914      0.676616      0.523751      0.393560      0.279356      0.201261      0.130693     0.0898228
  21   9 2231.9073    0.9853  0.8558 10.5197 -0.0025  0.0221   0.0223   0.0560    0.1043   0.0000   440.9848       2.10198       11.2809      -1.93335      -2.83517      0.154331     -0.413212       1.05419     -0.121570      -1.38612     -0.763505     -0.373651    -0.0373096     -0.774788      0.314834     -0.105643     -0.135286     -0.191096       1.70766       2.20179       2.25984       2.48675       2.38019       2.26371       2.08102       1.85717       1.55039       1.28083       1.08600      0.848433      0.633472      0.469850      0.320361      0.231828      0.164517      0.104155
  21  10 2381.8777    1.4233  0.9849 10.7420 -0.0031  0.0224   0.0294   0.0598    0.1403   0.0000   439.9348     -0.303096       15.6895      -1.05208      -3.82739      -1.63849      -2.48596      -4.65513      0.607812       3.38356      0.714134     -0.296380      0.689719     -0.286045     -0.525952      0.328952     -0.119505      0.118985       1.77783       2.19876       2.26845       2.50408       2.36821       2.36604       2.13107       1.82774       1.55978       1.39885       1.06445      0.878081      0.617711      0.474671      0.352354      0.239152      0.163766      0.108562
  21  11 2529.3144    1.8330  1.0132 11.4197 -0.0073  0.0251   0.0375   0.0590    0.1397   0.0000   437.6746     -0.283238       18.2802      -1.42958      0.727598      -4.81886      -1.94019      -4.40251       1.94434      -2.21779      0.370066     -0.857498   -0.00456139     -0.585760     0.0513496      0.394628     -0.561894    -0.0185806       2.05406       2.32317       2.48085       2.96629       2.89015       2.42803       2.25024       2.12487       1.86257       1.46980       1.14085      0.974215      0.728665      0.525251      0.353939      0.254359      0.179374      0.117795
  21  12 2676.2306    2.4400  1.1160 11.4789 -0.0020  0.0236   0.0465   0.0634    0.2019   0.0000   438.5679      0.502498       16.9128      0.454840      -5.05250      -1.62225       1.14258       1.04196      0.310217      0.625798       1.79515      -1.35431      -1.20426      0.748292      0.137780     -0.236381    -0.0742160     0.0322146       1.92163       2.42078       2.55086       2.79850       2.62240       2.49897       2.32039       2.03572       1.70885       1.44142       1.17456      0.889448      0.665833      0.506336      0.379920      0.267281      0.169689      0.111769
  21  13 2823.0150    2.9680  0.9304 12.2103 -0.0015  0.0212   0.0609   0.0554    0.1573   0.0000   441.0491       7.53250       12.4995      -1.41697      -5.86424     -0.385612      -2.42116      0.882022      -2.35380     -0.222354      0.431085     -0.389900     0.0688038     -0.125094      0.263482     -0.145619      0.201817     -0.290087       1.61099       2.06071       2.12045       2.33172       2.28430       2.14166       1.94636       1.68052       1.52183       1.23153       1.04069      0.781238      0.608414      0.440828      0.324644      0.215297      0.151229      0.100260
  21  14 2968.9529    3.6762  0.9061 12.7980 -0.0061  0.0205   0.0779   0.0533    0.1373   0.0000   439.1450       5.73257       13.6188      -1.45017      -6.50795     -0.751653       2.54896      -1.29559      -1.10535      -1.11069      0.419946       1.53279      0.576390     -0.264582      0.428611     -0.260603      0.345066     0.0671728       1.65375       2.01872       2.17529       2.36791       2.32262       2.14075       1.96589       1.69987       1.46494       1.26651      0.984835      0.759746      0.579536      0.435502      0.322055      0.221186      0.146655     0.0983856
  21  15 3114.0899    4.1050  1.0207 12.5922 -0.0003  0.0218   0.0804   0.0580    0.1915   0.0000   441.3920       7.07916       10.3445     -0.447514      -3.82558     -0.142519      -1.22185     -0.847608       1.94002      0.197370     -0.772824     -0.832679      0.537074     0.0758918  -0.000816438      0.117168    -0.0406652     0.0695738       1.75833       2.34415       2.38743       2.55869       2.50155       2.40800       2.17414       1.86726       1.60477       1.29997       1.07435      0.832422      0.629593      0.463411      0.328154      0.231780      0.156128     0.0997407
  21  16 3258.6205    3.7486  1.5103 12.2442  0.0000  0.0286   0.0611   0.0678    0.1583   0.0000   443.0726       10.6184       18.4311       1.40191       2.39615       2.63498      0.497450      -5.17002       2.70097      -1.97999     -0.519312      -1.32085     -0.938337      0.244362    -0.0388854     -0.107356      0.263529     -0.220898       2.17563       2.74658       3.05435       3.13931       3.05392       3.01128       2.73064       2.36153       1.97008       1.67620       1.34165       1.11871      0.795653      0.596391      0.421868      0.299325      0.211563      0.134712
  21  17 3402.9598    3.2788  2.1063 12.0331 -0.0004  0.0333   0.0452   0.0879    0.1020   0.0000   441.0858       6.93452       18.0735       2.51373       6.09329       1.56489      0.643494     -0.466705      0.177421      0.742840      -1.05797     -0.221328      0.645353    -0.0393445      0.191449     0.0903866    -0.0630169     0.0752836       2.61083       3.45933       3.67600       3.91749       3.69868       3.56634       3.29209       2.82823       2.42917       1.99439       1.62889       1.24554      0.948282      0.722071      0.502404      0.357247      0.240383      0.158620
  21  18 3547.2913    2.7026  3.1392 11.4247 -0.0005  0.0421   0.0317   0.1100    0.0893   0.0000   438.3207       9.29351       14.4350       7.44926    -0.0663539      -8.40755       2.56397       1.31220      0.604927      -4.33866       3.27405      -1.79489     -0.924382      0.326636      0.796217      0.430979      0.148182    -0.0289475       3.26458       4.20742       4.44130       4.71552       4.72345       4.35963       4.04629       3.44012       3.09192       2.51718       2.02542       1.56827       1.23008      0.866543      0.657398      0.458219      0.308920      0.194445
  21  19 3691.6138    2.2045  4.5475 11.0555 -0.0010  0.0537   0.0228   0.1425    0.0764   0.0000   441.4245       2.90201      0.577601       1.01718       2.57745     -0.664953      -2.58258      -7.17435       1.34045      -5.10016       1.77349       2.68075      0.106489     -0.647917      0.663776     -0.498147     -0.655701      0.228605       4.17376       5.29306       5.71972       6.01174       5.90288       5.57676       5.05292       4.54014       3.94181       3.22630       2.63818       2.03542       1.54095       1.16476      0.848982      0.601246      0.390493      0.260813
  21  20 3835.7508    1.8279  6.5696 10.5975 -0.0014  0.0680   0.0162   0.1852    0.0638   0.0000   437.8984       9.81594       21.6352       1.04674      -6.25189      -6.01742      -17.8770      -3.10375      -3.44888      -11.0345      -2.08130       1.30884       1.40658      -3.60578      0.106408      0.197437     -0.407649     -0.148697       5.26503       6.67469       7.51530       7.69743       7.70010       7.18803       6.61194       5.67730       4.95170       4.04892       3.34953       2.55899       1.98949       1.43675       1.05189      0.720225      0.490408      0.324119
  21  21 3980.0980    1.5506  8.1991 10.3510 -0.0010  0.0813   0.0131   0.2241    0.0581   0.0000   451.2750       19.5967       9.89306      -5.36329       4.23229      -8.61249      0.934738      0.358108       1.76753      -1.25626      -1.74049      -7.35055       1.15725      -1.44091     -0.158644    0.00787995      0.799289      0.601491       6.18748       7.96377       8.34718       8.89198       8.78006       8.42756       7.73040       6.69446       5.80812       4.86134       3.95925       3.09066       2.36805       1.72513       1.26863      0.884338      0.596870      0.397029
  21  24 4412.2570    0.8759 16.0885 10.1361 -0.0006  0.1721   0.0069   0.4639    0.0375   0.0000   430.8649       24.5024      -10.8753      -4.60992       10.5760       24.0601       8.38026      -47.1437       5.10934       6.47262      -6.05219      -4.22199      -2.03842       2.47894       3.79554       2.11997      0.899391      -1.85624       12.8188       16.7631       18.1777       18.8740       18.6901       17.6806       16.4162       14.2597       12.3496       10.2368       8.27651       6.52781       5.01076       3.72066       2.67730       1.90960       1.26859      0.837650
  22   6 1781.5182    0.3829  0.3194 10.0029 -0.0125  0.0158   0.0143   0.0337    0.0419   0.0000   439.0179     -0.913479       15.7986     -0.292505      -1.43433      -1.52624     -0.190831     -0.929762     -0.475654     0.0451998    -0.0588588   -0.00975255     -0.378196      0.937246     -0.166793    -0.0597904    -0.0512904     0.0990094       1.16410       1.47147       1.55867       1.69870       1.68649       1.68311       1.50297       1.20610       1.17043      0.907688      0.763595      0.690198      0.481236      0.394490      0.245697      0.171455      0.128325     0.0976364
  22   7 1945.0673    0.5523  0.5480 10.0841 -0.0038  0.0197   0.0151   0.0423    0.0563   0.0000   438.8933     -0.878011       16.6352       1.07402      -1.55813      -1.57824      0.483548     -0.642163       2.39871      0.194792       1.34611      0.495707      -1.07887     -0.306822    0.00337368     -0.301792    -0.0462634    -0.0888766       1.43189       1.74253       1.88866       2.05797       2.06626       1.98673       1.81374       1.56483       1.28152       1.15730      0.992872      0.675983      0.589324      0.418415      0.310959      0.213399      0.160478      0.107902
  22   8 2104.7448    0.7874  0.7463 10.1129  0.0005  0.0202   0.0183   0.0512    0.0859   0.0000   440.2007       1.26416       18.7292      0.694800      -2.34908      -2.02717      -4.45197       1.00081       1.77180     -0.174238      -1.38419      0.679743      0.436395     -0.318159     -0.231215     -0.241055    0.00507567      0.110886       1.49188       1.71277       1.90405       2.08422       2.08455       1.96847       1.73200       1.56053       1.45335       1.18342      0.967319      0.738910      0.582020      0.427487      0.346037      0.246827      0.163753      0.106965
  22  10 2410.8486    1.4725  1.0730 10.6620 -0.0017  0.0225   0.0285   0.0631    0.1616   0.0000   434.9164       1.28234       12.8110     -0.653729      -1.15683      -4.15763      -1.65169     -0.416047      0.559417       1.16812       1.37461     -0.343684      0.169995      0.565217    0.00538026      0.223642     -0.197026     0.0645272       1.70469       2.11422       2.32839       2.42503       2.36367       2.28531       2.07909       1.88595       1.64693       1.32725       1.12049      0.874057      0.680828      0.494654      0.381520      0.287810      0.195733      0.125412
  22  11 2559.2231    2.0230  1.0494 10.9182 -0.0001  0.0226   0.0376   0.0565    0.1850   0.0000   438.9444       3.62180       15.3684       1.88905      -2.13926       2.71970      -1.41729      -1.82201    -0.0400594      0.362450     -0.842037      -1.85005     -0.462681      0.783515      0.353598      0.180116     -0.109126    -0.0584833       1.69364       2.16639       2.36348       2.57590       2.45430       2.41619       2.19923       1.89864       1.55570       1.32216       1.07027      0.852763      0.635669      0.487319      0.350505      0.271488      0.181385      0.117736
  22  12 2707.1451    2.4979  1.0493 11.6928 -0.0013  0.0227   0.0475   0.0566    0.1718   0.0000   435.8073       1.62347       14.3305       1.65228     0.0543247      -1.37943       1.58839      -1.67265      -1.53610     -0.276769      0.280676      0.259538    -0.0930471      0.223315      0.456877   0.000480434      0.118401     -0.144827       1.69017       2.09330       2.28940       2.41155       2.34602       2.38283       2.14604       1.87804       1.60764       1.32951       1.14752      0.893191      0.672111      0.503778      0.394821      0.266618      0.192004      0.129600
  22  13 2854.8404    3.2284  0.9322 12.0876  0.0000  0.0219   0.0619   0.0500    0.1630   0.0000   439.3484       5.78469       11.4149     -0.634569      -2.55232      -8.03799      -1.02768      -2.53695      0.919070      -1.07629     -0.589221     -0.168521    -0.0980608     0.0743210      0.358112     -0.241689    -0.0102867      0.100845       1.63188       1.98445       2.17218       2.18460       2.35980       2.13205       1.88665       1.85488       1.47124       1.27120       1.04622      0.800937      0.638637      0.464829      0.356478      0.270505      0.186000      0.121128
  22  14 3001.5017    3.8850  0.9226 12.5566 -0.0023  0.0197   0.0783   0.0528    0.1607   0.0000   438.9894       8.47447       14.7695      -3.16143      -5.19136      -1.40984      -4.02656      -2.75900      -2.43460      -1.81922     -0.439159      0.687332      0.119369     -0.362185   -0.00487606    -0.0292385     -0.149447     0.0136174       1.56077       1.96198       2.13673       2.13108       2.09316       1.98696       1.78956       1.67764       1.49962       1.28095       1.07143      0.808041      0.650217      0.479225      0.347337      0.244515      0.164522      0.107697
  22  15 3147.1056    4.0342  1.1514 12.6596  0.0006  0.0243   0.0753   0.0602    0.1834   0.0000   440.3574       8.81374       14.2291      -1.19285      -2.38078      -1.73466      -1.13017      -3.07976      -1.47971    -0.0873205      -2.24300      0.299290      0.186345     -0.172479     -0.976549      0.348197    -0.0400563     -0.111441       1.93310       2.41730       2.50266       2.61575       2.59308       2.48094       2.36788       2.07923       1.86877       1.44849       1.25370      0.957679      0.721109      0.579521      0.434113      0.308017      0.216864      0.141727
  22  16 3292.3235    3.6060  1.7216 12.1553 -0.0018  0.0289   0.0531   0.0735    0.1173   0.0000   440.2047       7.55187       14.2303      0.544964       3.24069      -9.87142      -1.85064      -5.53685      -1.06377      -2.33457     -0.458472     -0.974628     -0.546843      0.181527      0.415711     -0.249170      0.324968     0.0608825       2.14641       2.67996       2.90998       3.08599       3.01509       2.87654       2.54603       2.37320       2.07009       1.75451       1.43841       1.12061      0.892877      0.658706      0.474322      0.349177      0.229666      0.157205
  22  17 3437.3476    3.1104  2.3051 11.8867 -0.0031  0.0362   0.0404   0.0858    0.0939   0.0000   439.3672       10.7050       11.4795       2.86436      -2.58757      0.447434       4.03149      -1.35192      -3.11927      -3.82975      -3.95082       1.07191      -1.20191     0.0194488      0.821160     -0.461129     -0.324518      0.148600       2.64814       3.51422       3.57884       3.91903       3.75390       3.69067       3.38420       2.99257       2.53900       2.17404       1.78364       1.41767       1.07333      0.827184      0.588486      0.432005      0.294972      0.197707
  22  18 3582.2384    2.5816  3.5624 11.3187 -0.0011  0.0438   0.0282   0.1164    0.0787   0.0000   440.1574       12.4070       8.62345      -2.87901       6.95211      -8.44175      -1.28499      -5.77869     -0.192447      -6.17314      -1.66192      0.213414      -2.18244      -3.11390      0.974045      0.307028    -0.0882682      0.168143       3.30661       4.17805       4.46106       4.73189       4.63127       4.41738       4.09970       3.61237       3.16306       2.69644       2.19126       1.76015       1.35834       1.01619      0.736694      0.526845      0.363904      0.240157
  22  19 3727.0239    2.1673  4.8798 10.9481  0.0004  0.0546   0.0211   0.1446    0.0711   0.0000   441.1800       7.64342       17.2533      -1.20119       2.89442      -15.9905      -4.51903      -1.50722      -1.59638     0.0562253       1.39454      -1.26825     -0.811188      -1.67477      0.770213     -0.152439      0.220703     0.0717549       3.95258       5.09126       5.53460       5.78375       5.69500       5.37206       5.01984       4.51618       3.89831       3.29879       2.70057       2.15014       1.63945       1.26365      0.919782      0.659595      0.444622      0.301867
  22  20 3871.7871    1.7648  7.0472 10.5109 -0.0004  0.0692   0.0149   0.1910    0.0590   0.0000   444.3307       16.3603       24.0521      -1.10614      -5.29642      -5.94633       5.38241       3.88979      -8.21982      0.288345       1.06992     -0.107144     -0.379609       1.48292       1.03604      0.303908      0.409181     -0.334411       5.04646       6.57949       7.17988       7.45280       7.32415       6.93437       6.55320       5.76190       4.98375       4.19455       3.48516       2.70200       2.11776       1.59669       1.16585      0.833022      0.568829      0.387864
  22  22 4161.2707    1.2085 11.0129 10.2590 -0.0000  0.1059   0.0096   0.3047    0.0446   0.0000   446.5916       12.6990     -0.625818       5.83797      -5.67749      -15.7496      -11.5170       3.98029      -6.17452      -5.11346      -6.86651       3.53774      0.440849      -3.32051      -3.32808      0.591430     -0.371805      -1.00055       7.57966       10.0760       11.0104       11.4068       11.3181       10.8136       9.95775       8.78157       7.66583       6.46116       5.17837       4.17972       3.25923       2.41115       1.79038       1.26063      0.871037      0.585769
  22  23 4305.7491    1.0126 13.5402 10.1507  0.0003  0.1366   0.0079   0.3818    0.0409   0.0000   431.7099       33.8871      -9.23455      -16.4311       15.4830      -28.0503      -3.21797      -16.9453       9.86071      -6.52766       9.34625       3.85470      -6.33558      -2.82958      -2.82126      0.468650     -0.325597      0.327243       9.52718       12.4864       13.5903       14.1921       14.0579       13.4103       12.2117       11.1619       9.69846       8.21315       6.62040       5.38608       4.11178       3.12175       2.31467       1.64528       1.12659      0.753959
  22  24 4450.8626    0.8236 16.6555 10.1563  0.0011  0.1803   0.0066   0.4851    0.0338   0.0000   460.6304      -1.11383       11.5565       1.16751       30.8747      -11.2405      -21.7166      -2.50483       1.64046       1.70240       10.1215      -7.45974      -9.43560       1.74598       1.90815     -0.103417     -0.643999       1.60954       12.7504       16.4475       18.5185       18.8680       19.1993       17.9604       16.6810       14.8025       12.8101       10.8937       8.75473       7.02363       5.50499       4.15210       3.03206       2.18951       1.47567       1.00838
  23   5 1632.7732    0.2407  0.2240 10.0307 -0.0092  0.0162   0.0116   0.0311    0.0321   0.0000   438.5194     -0.982075       19.3781      -2.52922      -3.88619      0.286899       2.43493       1.40906      0.507968       1.54738      0.583688    -0.0211321     0.0250415     -0.219144    -0.0240869     -0.363045     -0.139172     -0.222287       1.21129       1.50032       1.51643       1.73317       1.72916       1.49863       1.53127       1.40466       1.22227       1.04155      0.820614      0.667963      0.499722      0.347119      0.281316      0.237410      0.202733      0.138380
  23   6 1804.2145    0.4215  0.3456 10.0951 -0.0020  0.0155   0.0140   0.0336    0.0416   0.0000   439.9869     -0.462956       16.2989      0.806973      -1.59858       1.58820     -0.107607      0.606934      0.260413      0.839940      0.309760     -0.605450     -0.139367      0.606014      0.122480     0.0346183    -0.0701749     0.0886840       1.07868       1.46694       1.67294       1.70406       1.69607       1.65305       1.46603       1.25943       1.05251      0.907878      0.722930      0.598563      0.473081      0.364527      0.238338      0.180912      0.133986     0.0876824
  23   7 1969.6397    0.6027  0.4801 10.2271 -0.0035  0.0170   0.0171   0.0389    0.0552   0.0000   440.0446      -3.35159       16.7708      0.395407      -1.96890       2.80672      -2.47230     -0.566498       1.98985       1.68908      0.151903      0.122713     -0.878409      0.111665      0.178691    -0.0757344    -0.0433302    -0.0349840       1.27003       1.57390       1.62550       1.70196       1.81803       1.66158       1.56302       1.35912       1.13302       1.08778      0.846708      0.759948      0.561872      0.437256      0.321718      0.202745      0.152548      0.105064
  23   8 2131.0766    0.8300  0.7064 10.1999 -0.0026  0.0190   0.0191   0.0469    0.0832   0.0000   439.5229       1.91047       17.2632       3.07768      -1.76538      -1.86119     -0.227546      0.768745       1.39117      0.358204      -1.15620      0.389649     -0.125768     -0.245643     -0.259370      0.114715     -0.278017     0.0972815       1.32770       1.68403       1.85158       1.91977       1.88260       1.77664       1.63496       1.57855       1.28745       1.13788      0.991592      0.787442      0.606539      0.482183      0.338478      0.236966      0.175633      0.117984
  23   9 2287.4935    1.1632  0.8298 10.4899 -0.0029  0.0194   0.0246   0.0522    0.1102   0.0000   440.3379      0.412469       14.8798    -0.0560560      -3.19360       1.50595       3.28627       1.23984     -0.120623      0.153343     -0.275561      0.908575      0.294351     -0.653668      0.102337    -0.0500922    -0.0408956      0.167919       1.42728       1.79670       1.97454       2.07621       2.11970       1.98455       1.77617       1.58393       1.43992       1.17716      0.985680      0.764854      0.585049      0.459236      0.341655      0.265712      0.182815      0.118156
  23  10 2439.1558    1.6134  1.1378 10.7196 -0.0016  0.0240   0.0292   0.0584    0.1764   0.0000   439.7316      -3.11904       16.9180   -0.00486111      -2.81706     -0.841196       5.15101     -0.634338     -0.986986       1.26968      0.916457     -0.456919     -0.280381     -0.305873      0.335045      0.424890     0.0940996     -0.211369       1.71051       2.26923       2.41964       2.54861       2.46693       2.32180       2.15879       2.01409       1.73927       1.53549       1.25143       1.01787      0.812504      0.619655      0.436515      0.312398      0.212462      0.144214
  23  11 2588.6555    2.1056  0.9674 11.5013 -0.0029  0.0215   0.0419   0.0545    0.1410   0.0000   440.7781     -0.360954       14.0583     -0.335650      0.944728      -1.74959       3.15132      -3.90184      0.863696     -0.877400      0.930196      -1.00365      0.478890      -1.42967      0.248775      0.527745     -0.427928    -0.0854580       1.61559       1.99684       2.14151       2.33851       2.29131       2.14508       2.09771       1.89080       1.59466       1.27770       1.04128      0.828683      0.680914      0.542101      0.383688      0.285563      0.206305      0.137029
  23  12 2737.6579    2.7520  1.0866 11.2786 -0.0014  0.0212   0.0491   0.0568    0.2379   0.0000   441.6301       4.43954       14.9302      -1.41515     -0.764879       2.09685      0.542913     -0.833171     -0.506035      0.640765      0.443438      0.562129      0.127988     -0.382236     -0.132662     -0.307998     -0.119906     0.0142825       1.52956       1.86240       2.09267       2.21167       2.17733       2.05745       1.90451       1.73543       1.50384       1.30073       1.08765      0.830747      0.651680      0.524003      0.382915      0.269689      0.200414      0.137101
  23  13 2886.1384    3.3621  0.9900 12.2192 -0.0024  0.0231   0.0634   0.0501    0.1839   0.0000   441.0030       10.3866       17.1573       2.74698       1.51919     -0.943599     0.0623255      -3.07188       1.28786      -1.09078      -1.23445      -1.77228     -0.340964      0.419883     -0.490697      0.215747    -0.0133331     -0.159537       1.77852       2.32051       2.50642       2.68589       2.69946       2.55119       2.26859       2.09481       1.69487       1.43491       1.15422      0.930128      0.705628      0.555773      0.398324      0.293757      0.204661      0.140217
  23  14 3033.5560    3.9906  0.9573 12.0573 -0.0028  0.0213   0.0752   0.0507    0.2597   0.0000   439.1349       3.03998       17.4184      0.978132      -4.62788      -3.08288     -0.526865      -5.57485      -1.09375      -1.02762      -1.02439      0.781978     0.0488461     -0.751466     -0.314159     0.0686455     -0.116809     0.0204766       1.76184       2.30131       2.65441       2.81178       2.78154       2.55823       2.31698       2.07689       1.69441       1.39434       1.13188      0.877053      0.655281      0.505281      0.380990      0.266821      0.180760      0.123423
  23  15 3179.8575    4.0318  1.2986 12.2895 -0.0014  0.0239   0.0667   0.0610    0.1809   0.0000   438.8012       5.88777       16.8954       4.16176      -1.13732      -3.72526      -4.41510      -1.18680     -0.644674     -0.471200      0.532553      -1.24544      -1.42135    -0.0984995     -0.423771      0.478160     -0.296322    -0.0213650       1.70163       2.06164       2.38851       2.48436       2.41344       2.38865       2.18137       1.96672       1.69036       1.38510       1.20182      0.931891      0.758053      0.553964      0.427477      0.306341      0.219299      0.146105
  23  16 3325.7040    3.5848  1.6263 12.5474 -0.0016  0.0283   0.0548   0.0731    0.1123   0.0000   440.9924       13.6297       11.8214      -2.08947      -2.40101      -3.03036       2.41883      -7.71321      0.379106     -0.326675      -2.05337      -1.36510      0.912517      0.808798     -0.408223     -0.400121     -0.200492      0.270072       2.03386       2.69558       2.96744       3.06456       3.02652       2.79213       2.65548       2.40402       2.07108       1.75099       1.46030       1.14563      0.907093      0.689951      0.505400      0.363428      0.260118      0.178620
  23  17 3471.3972    2.9879  2.6769 11.7561 -0.0018  0.0372   0.0349   0.0946    0.0760   0.0000   442.6031       7.16746       15.6205       4.38136      -6.40087      -5.85065     -0.243708      -11.2120       4.38124      -1.46291      -2.43765      -2.70317       1.32814     -0.625941     0.0503080     -0.364201      0.179161    -0.0714757       2.55222       3.44558       3.49904       3.77741       3.75890       3.53403       3.36648       2.95844       2.66466       2.22497       1.89793       1.54042       1.18928      0.900946      0.661095      0.474458      0.341013      0.231790
  23  18 3616.8932    2.4445  3.7309 11.4656 -0.0009  0.0450   0.0257   0.1179    0.0626   0.0000   436.9091       6.91863       7.63061       2.30559       1.64722      -8.52064       3.80175      -3.98669      -1.49274     -0.197102      -1.52485       2.59187      -2.16789      0.761134       1.07031    -0.0583910     -0.142524      0.247074       3.18280       4.06299       4.43058       4.69401       4.63764       4.52548       4.16729       3.69816       3.23257       2.66615       2.27907       1.82953       1.44487       1.06973      0.814490      0.579413      0.407916      0.284828
  23  19 3762.2679    2.0293  5.4405 10.8075 -0.0010  0.0566   0.0181   0.1541    0.0647   0.0000   444.6948       12.6861       17.6044      -7.09772      -4.87578      -8.34804      0.916197       1.21179       4.04140      -2.43985      -2.77383      -1.82409       3.17550     -0.183512      -1.07315      0.801977     -0.149056      0.510010       3.91348       5.06625       5.48489       5.66743       5.68041       5.49680       5.08287       4.56224       4.02879       3.45105       2.82875       2.29964       1.80916       1.39087       1.02826      0.738680      0.513451      0.362063
  23  20 3907.4413    1.6959  7.1925 10.5117 -0.0008  0.0699   0.0139   0.1906    0.0570   0.0000   440.6821       10.7371       13.9131      -11.1616       5.19679    -0.0768881      -6.26466     -0.393383       2.22347      -3.38945      -2.03907       3.07259     -0.930153       2.00080     -0.568644       1.15989      0.497161      0.546484       4.84196       6.22625       6.93634       7.13429       7.16777       6.82664       6.34973       5.64646       5.03843       4.23796       3.53038       2.83674       2.23361       1.69294       1.27327      0.916950      0.639029      0.441717
  23  21 4052.8129    1.3868 10.1626 10.3260 -0.0002  0.0931   0.0103   0.2606    0.0462   0.0000   440.1577      -2.28296       7.41669     -0.540917      -1.38614       5.31034      -1.23049      -14.7134       2.25560       2.95893       1.06712       1.99655       3.21267       1.37668      -1.04871       1.23466      0.575582     -0.611511       6.49599       8.46130       9.26704       9.62707       9.68556       9.21149       8.62274       7.73166       6.67173       5.68728       4.72426       3.79269       2.95851       2.27641       1.68206       1.22955      0.874020      0.599623
  23  22 4197.6606    1.1876 12.7468 10.2099 -0.0006  0.1190   0.0084   0.3269    0.0432   0.0000   448.5502       14.6934       11.3788      -12.2320       3.42330      -6.57145       23.7312      -1.68140       16.0786      -10.9632      -3.20361      -1.83598       5.95094      -3.74449      -3.10482       2.02535      0.543389     -0.795333       8.16043       10.7159       11.7611       12.2804       12.2572       11.7387       10.8812       9.72382       8.50896       7.26091       6.05712       4.83370       3.88560       2.86617       2.16851       1.55441       1.09861      0.740523
  23  24 4487.6521    0.7592 16.9000 10.2233 -0.0022  0.1887   0.0061   0.5145    0.0309   0.0000   447.4661      -13.0274       56.2090      -17.7087      -40.1635       1.46577       27.0552      -7.83252       26.2595      -10.3167       5.82173      -4.91866       7.88391       3.19490      -4.10681      -1.48152      -1.79857      -2.15663       12.6795       16.5626       18.3827       18.9542       19.0253       18.2635       16.7941       15.2960       13.3491       11.5422       9.50054       7.62577       6.01310       4.63724       3.45650       2.52744       1.73475       1.21012
  24   6 1826.3083    0.4042  0.4451 10.0672 -0.0110  0.0223   0.0130   0.0409    0.0453   0.0000   441.6354     -0.346401       18.6021      -1.05358      -2.15568      -1.99743      -1.81031       1.43513       1.31401      -2.76910      0.288192      0.358563     -0.184318     -0.304298     -0.213853     0.0477490     -0.340040      0.236080       1.71815       2.36011       2.56218       2.51711       2.63590       2.47760       2.41361       2.21958       1.72132       1.42902       1.02132      0.919886      0.673565      0.570661      0.378870      0.340673      0.244023      0.163469
  24   7 1993.5750    0.6442  0.5435 10.1411 -0.0032  0.0183   0.0164   0.0397    0.0608   0.0000   438.3012      0.989326       19.9315      -2.31422      -3.41945      -1.66094      0.654762       1.79596      0.346652      0.274634      0.638585       1.39637     -0.318684     -0.938008     -0.109130     -0.187581     0.0306396     -0.104678       1.14889       1.64784       1.74735       1.65228       1.87918       1.51235       1.65864       1.35476       1.28231       1.12485      0.887869      0.753776      0.571432      0.447124      0.327453      0.249394      0.175086      0.126079
  24   8 2156.7533    0.9118  0.7550 10.2374 -0.0034  0.0198   0.0199   0.0452    0.0903   0.0000   442.1141       1.57336       17.6422      0.276062      -1.74672      -1.05172      -1.93601      -1.54595      0.578688     0.0557321       2.73025    -0.0411447     -0.858285      0.281587     -0.354597      0.276155     -0.252261    -0.0697790       1.28874       1.70609       1.85737       1.98850       1.98113       1.90856       1.73129       1.57280       1.33268       1.22471       1.00061      0.752307      0.622606      0.459464      0.366412      0.273502      0.200989      0.140692
  24   9 2314.2584    1.2274  1.0280 10.5672 -0.0012  0.0227   0.0234   0.0561    0.1192   0.0000   439.0048       3.64335       14.4412      -2.54674     -0.954531      -1.40083       2.25405     -0.177681      0.626868     -0.495039      0.408015      0.332735      0.203296    -0.0745150    -0.0171687     -0.258277     -0.242027    -0.0247858       1.62420       2.04604       2.16869       2.39645       2.32388       2.38605       2.16820       1.86813       1.62132       1.33272       1.15949      0.926746      0.730472      0.552146      0.432299      0.299144      0.229907      0.156736
  24  10 2467.0433    1.6105  1.1605 11.0769 -0.0010  0.0247   0.0299   0.0615    0.1514   0.0000   442.5822       1.19133       14.5196       1.08009      -3.00569      -5.01281       2.26987       1.55921     -0.422784     -0.850299      -1.05565     -0.773919      0.384747      0.398460     -0.343902     -0.285735     0.0362254     0.0569758       1.62720       2.03369       2.37085       2.41859       2.36902       2.45655       2.15513       1.86864       1.80988       1.44494       1.17188       1.01845      0.778545      0.606307      0.464632      0.330970      0.247358      0.173704
  24  11 2617.6672    2.1562  1.0883 11.2721 -0.0030  0.0222   0.0390   0.0560    0.1873   0.0000   439.8420       2.69705       12.9876       2.44570     -0.666297       3.02336      -1.17155      -1.17715      -1.85557      0.771799     -0.597776      0.657575     -0.191253     -0.223598     -0.459615     -0.644438      0.162035     0.0438977       1.59129       2.02303       2.19682       2.25153       2.28812       2.18388       2.11660       1.89867       1.59398       1.35620       1.12521      0.981996      0.731628      0.602971      0.426140      0.312455      0.222481      0.164088
  24  12 2767.7066    2.6854  1.0244 12.0412  0.0015  0.0212   0.0493   0.0541    0.1372   0.0000   438.2652       6.74544       15.7286      0.533687      0.200820      -5.55791      -1.45734      0.773219      0.906625     -0.252315     -0.591291     0.0989915    -0.0195495      0.767933     -0.400641      0.177293     0.0610724    -0.0397522       1.48537       1.88127       2.08879       2.19382       2.22529       2.12999       1.96068       1.80249       1.55172       1.27008       1.04020      0.843439      0.691107      0.533592      0.390070      0.293693      0.214528      0.154414
  24  13 2917.0303    3.5737  0.9255 12.3212 -0.0040  0.0190   0.0696   0.0502    0.1703   0.0000   439.4681      0.665745       13.2953       2.09283      -6.07940      -2.33326      -1.14570      -3.00617   -0.00163695      -3.14591       1.18600      -1.12492      0.178541    0.00832539     -0.276076    -0.0851856      0.412057      0.160479       1.32805       1.62039       1.91332       1.91858       1.95468       1.86678       1.67898       1.55133       1.38553       1.17293      0.991572      0.800201      0.634592      0.483369      0.361752      0.264898      0.192945      0.128519
  24  14 3065.0886    4.0535  1.0541 12.3676 -0.0028  0.0217   0.0730   0.0542    0.2186   0.0000   442.4192       4.60189       13.9644      0.373756       1.54183      -2.23651      0.430044      -1.90717     0.0626289      -1.90467      0.852689      -1.00678      -1.10713     -0.839934     -0.176128     -0.201117     0.0129534     0.0607220       1.42902       1.84830       2.00155       2.06280       2.09590       2.10044       1.85803       1.68727       1.53219       1.27251       1.06110      0.872629      0.683479      0.555694      0.399797      0.296669      0.211222      0.152473
  24  15 3212.0636    3.8850  1.3316 12.7502 -0.0011  0.0245   0.0660   0.0642    0.1386   0.0000   438.5465       7.54296       10.8061    -0.0987565      -3.14937      -2.89308       1.06014      -4.22877       2.71077      -2.53601     -0.151006     -0.204622       1.09484     -0.722772     0.0879862      0.211046     -0.490891      0.283945       1.67020       2.19202       2.28904       2.45675       2.40470       2.38000       2.20937       2.03901       1.73133       1.52164       1.26031      0.999963      0.794431      0.625587      0.472589      0.347749      0.252766      0.176817
  24  16 3358.6403    3.3902  1.9873 12.2455 -0.0016  0.0302   0.0454   0.0790    0.0867   0.0000   438.6812       7.78681       13.5020       2.58138     -0.801753      -8.43626       1.46213    -0.0104012      0.317352      -4.53087      -1.34457       1.02956     0.0344624     -0.493955     0.0796743     -0.145773      0.433964      0.244847       2.01257       2.58540       2.82387       3.01370       2.94809       2.88363       2.65709       2.43734       2.15493       1.82529       1.49735       1.22060      0.953022      0.751932      0.568413      0.424075      0.310960      0.212514
  24  17 3504.9802    2.8518  2.7417 11.8883 -0.0012  0.0365   0.0330   0.0965    0.0658   0.0000   440.4315       14.0932       10.1817       2.11877      -6.20640      -8.89060      -5.68838      -8.99226    -0.0146822      -3.77901     -0.308534      -2.93892      0.646447     -0.326612     -0.302068     -0.273622     -0.388990      0.265462       2.51081       3.26968       3.52521       3.69284       3.53957       3.59745       3.31587       2.96921       2.63983       2.25379       1.89920       1.58172       1.24116      0.925447      0.702391      0.523147      0.388338      0.269511
  24  18 3651.1187    2.3368  4.2870 11.2464 -0.0009  0.0478   0.0223   0.1272    0.0578   0.0000   441.2304       10.4203       18.0744      -4.23392      -5.69107      -3.81481      -2.52496      -9.95034     -0.488482      -5.81100      -3.22751      -2.97552       1.28237     -0.877308     -0.940728      -1.35322     -0.279001     -0.168575       3.15119       4.12929       4.48216       4.83464       4.75414       4.60841       4.27842       3.85967       3.30772       2.94656       2.41468       1.99927       1.57202       1.20108      0.910684      0.669980      0.469969      0.331685
  24  19 3796.9594    1.9512  6.1422 10.6073 -0.0013  0.0599   0.0161   0.1614    0.0621   0.0000   439.4689       15.3331       16.9562      -3.61033      -2.95661     -0.644531      -3.26433      -9.00757     -0.496643      -3.10954       9.95840      -5.36114       1.98493       1.04274      -1.38710      0.801119      0.678831     0.0991465       3.99971       5.12631       5.66161       5.93235       5.91988       5.63885       5.31323       4.81835       4.26061       3.68274       3.08379       2.49235       1.98057       1.54109       1.15753      0.847000      0.619914      0.431760
  24  20 3942.8297    1.6246  8.1819 10.4201 -0.0002  0.0743   0.0122   0.2054    0.0505   0.0000   434.3614       13.1818       12.6036       1.63192       12.8982     -0.950402      -5.52264      -10.6228       1.03859       3.75264      -6.94831       3.48450      -2.91013     -0.447761      0.649516     -0.609648      0.969009      0.775807       4.95679       6.36435       7.00233       7.32338       7.43192       6.97213       6.56119       5.96782       5.28353       4.56041       3.80579       3.13723       2.48645       1.90322       1.44426       1.07021      0.743949      0.528974
  24  21 4088.2875    1.3058 10.2876 10.3204 -0.0013  0.0959   0.0097   0.2658    0.0444   0.0000   432.2252       17.3052       24.0332       1.28356      -16.4713       3.34137       6.64149      -3.65592      -2.72328      -10.4894      -1.24070     -0.404791      -3.81395       3.87206      -3.93501      -1.02604      0.383331      0.313705       6.32943       8.40060       9.16740       9.50223       9.35816       9.10567       8.43899       7.78044       6.97263       5.91372       4.96537       4.00966       3.21721       2.48581       1.86078       1.38030      0.997636      0.697611
  24  22 4234.0853    1.1309 12.9832 10.2041 -0.0001  0.1210   0.0079   0.3373    0.0405   0.0000   444.4409      -8.58225       16.9734      -9.98863       5.33737      -20.2826     -0.981980       4.75636       11.3133      -4.30241     0.0536161      -1.61637      -4.28525      -3.31450      0.513719       1.54773      -2.10559      -1.80213       8.06598       10.5109       11.3960       11.9343       12.0269       11.4381       10.7620       9.74767       8.70386       7.46140       6.29076       5.16083       4.06116       3.19608       2.37728       1.75551       1.22885      0.874671
  24  23 4379.6852    0.9146 14.9896 10.2061 -0.0034  0.1522   0.0066   0.4099    0.0346   0.0000   434.2143      -20.6280       1.09443      -5.64240       6.41118       16.6642       25.1907      0.483972      -20.3685       15.6317       6.33659      0.130213      -9.53635       4.25051       3.59844      -3.82038     -0.863756     -0.963967       9.72677       12.8644       14.1212       14.7141       14.8404       14.2947       13.4875       12.2166       10.6174       9.13668       7.64959       6.28962       4.94849       3.85707       2.93338       2.17532       1.53312       1.07546
  25   5 1674.0984    0.2770  0.2448 10.0453 -0.0092  0.0147   0.0115   0.0337    0.0319   0.0000   439.1923      -1.60210       21.1314      0.313331      -2.96294     -0.302307       3.12660     0.0935784     -0.664183       1.57752     0.0156670     -0.184838     -0.410642     -0.343021     -0.519884    -0.0821992     0.0646186    -0.0572702      0.860535       1.46438       1.54958       1.59058       1.61409       1.31064       1.28691       1.43156       1.55346       1.55414       1.02094      0.696020      0.448480      0.454657      0.395110      0.362654      0.314747      0.210614
  25   6 1847.8944    0.4379  0.4108 10.0104 -0.0060  0.0176   0.0131   0.0348    0.0443   0.0000   439.4586      -1.16295       17.8094     -0.116698      -1.39141      0.712244      0.302526      0.208827    -0.0491058      0.992154      0.469449      0.567253      0.629500     -0.307237      0.446114     -0.346666    -0.0451361     -0.185590       1.13026       1.43107       1.53188       1.53759       1.55532       1.54008       1.57075       1.39722       1.25113      0.898234      0.879162      0.735977      0.618381      0.494076      0.335781      0.270864      0.179863      0.128119
  25   7 2016.9123    0.6540  0.5199 10.3474 -0.0069  0.0166   0.0173   0.0380    0.0569   0.0000   440.5252      0.787088       21.0927      0.216476      -2.24371       2.24560      0.759229      0.168870      -1.90287      -2.09158       1.77689      0.446092      -1.10224     -0.714328      0.700185      0.169805     0.0534532    0.00712721       1.11118       1.47222       1.59213       1.71459       1.60726       1.54074       1.46931       1.32881       1.21003       1.07747      0.885106      0.729017      0.579579      0.454041      0.344448      0.255830      0.183707      0.126616
  25   8 2181.7359    0.9069  0.8765 10.2030 -0.0015  0.0213   0.0181   0.0514    0.0932   0.0000   440.3251       1.58298       16.6839     -0.550671      -4.44308      0.138584       1.95433      -1.19876      -1.52970       1.02658      0.819462      -1.05530     -0.166334      0.255973     -0.486765      0.671035    -0.0869573     -0.175454       1.40588       1.91974       1.99225       2.05202       1.86085       1.93852       1.83983       1.77055       1.59972       1.36294       1.09155      0.861334      0.683276      0.553462      0.426619      0.322565      0.248695      0.181411
  25   9 2340.5309    1.3071  0.9382 10.8196  0.0002  0.0207   0.0251   0.0528    0.1023   0.0000   437.9608      0.222938       13.2404     -0.876446      0.983940      0.777922       1.91026     0.0350477      0.887451      0.580783     -0.816141     -0.388237      0.130795     -0.406018   0.000715195     -0.255867     -0.230866     -0.109432       1.29403       1.77642       1.83086       1.98227       1.89822       1.84596       1.80175       1.62689       1.47991       1.25080       1.05348      0.838951      0.677779      0.531307      0.398361      0.310073      0.236502      0.171069
  25  10 2494.4032    1.7594  1.1322 11.0224 -0.0039  0.0253   0.0315   0.0571    0.1604   0.0000   439.2996       2.60184       13.1613       2.80718      -1.67815     -0.823319      0.856144     -0.852685       1.93911      -1.46694       1.28006      0.620977     -0.769583      0.292922     -0.775563     0.0494086      0.186246      0.280451       1.88645       2.53811       2.67808       2.66426       2.49743       2.21900       2.11170       2.01978       2.02273       1.81701       1.62427       1.31968       1.02745      0.789097      0.586266      0.418745      0.287839      0.206052
  25  11 2646.2494    2.3786  1.1274 11.3163  0.0004  0.0218   0.0412   0.0562    0.1917   0.0000   436.9829     -0.440293       13.9218      -1.66827       1.15853       2.08628      -1.24358      -2.29373     -0.762976      0.936067     -0.357335     -0.862847      0.564715      0.285553     0.0562441      0.159543     -0.189147      0.152381       1.52167       1.88712       2.07778       2.07566       2.12745       2.11221       2.05054       1.85346       1.56107       1.36601       1.11015      0.944649      0.731908      0.581064      0.455687      0.342029      0.254920      0.184046
  25  12 2797.4088    3.0787  1.0008 11.5428 -0.0008  0.0205   0.0555   0.0498    0.2287   0.0000   441.1465       2.96159       13.9915       2.33176      -3.74972      -4.08169      -2.73864      -3.12413     -0.347575      -2.19110       1.08500    -0.0277384    -0.0640078      0.467825      0.634586      0.204075    0.00992186     0.0522784       1.39446       1.86222       1.94721       2.12989       2.02939       1.94659       1.89223       1.62803       1.49041       1.29357       1.14762      0.949566      0.745644      0.585776      0.428723      0.307357      0.224774      0.165932
  25  13 2947.4743    3.7731  0.9150 12.2765 -0.0033  0.0190   0.0704   0.0462    0.1783   0.0000   439.4284       5.45708       12.7906     -0.224406      -2.52933       1.17147       2.61636      -2.29733      0.707128      -2.51468     -0.608890      0.916093     -0.735167      0.538298    -0.0536270     -0.300619    -0.0432343     0.0409609       1.28144       1.63135       1.76336       1.86971       1.91739       1.77965       1.75987       1.52213       1.34778       1.15919      0.996139      0.827209      0.657407      0.511704      0.387322      0.292638      0.198847      0.145623
  25  14 3096.2514    3.9677  1.0866 12.7171 -0.0023  0.0216   0.0702   0.0545    0.1675   0.0000   439.0053       8.08515       14.5053      -1.24867     -0.297142      -8.24666       2.08667      -1.49332      -1.13687     -0.426030      0.291115     -0.575572      0.390089    -0.0812632      0.666474     -0.616155      0.479677     -0.184220       1.42606       1.75956       1.95245       2.07226       2.10068       2.00990       1.84720       1.68930       1.51247       1.33372       1.13483      0.900668      0.722245      0.583559      0.434310      0.329596      0.241895      0.169665
  25  15 3244.0011    3.6623  1.4552 12.5770 -0.0037  0.0262   0.0570   0.0657    0.1263   0.0000   439.6070       8.32801       13.3406       3.86110       3.66975      -1.16204      -2.36057      -6.89854       2.86046     0.0811079      0.794984      -3.38415     -0.255786      0.574354      0.795561     -0.406388    -0.0182347      0.176195       1.65810       2.15008       2.34848       2.59788       2.56099       2.43200       2.31341       2.05017       1.83080       1.56638       1.32529       1.10967      0.845260      0.661984      0.520537      0.395082      0.274227      0.199362
  25  16 3391.1897    3.1875  2.0757 12.3961 -0.0012  0.0315   0.0424   0.0815    0.0777   0.0000   435.8411       7.97859       16.5321      -3.07364      -6.33799      -7.53484      -3.88430      -2.79547       4.01638      -4.67244     0.0323058      -1.60619      0.570556      0.392715     -0.944781      0.366036      0.324953    -0.0968729       2.01989       2.66034       2.81608       3.09473       2.97200       2.95344       2.75773       2.49439       2.25689       1.97048       1.59048       1.31529       1.05573      0.841377      0.626986      0.491768      0.356150      0.248031
  25  17 3538.2322    2.7166  3.0684 11.7566 -0.0022  0.0392   0.0294   0.0986    0.0614   0.0000   440.3818       6.78627       13.4767     -0.468094      -2.02956      -11.7030       4.09997      -8.86318      -5.40119      -1.95667      0.784391       1.36511       1.23587     -0.304602       1.62982     0.0220937      0.390633      0.139179       2.53685       3.18758       3.47569       3.75925       3.70055       3.54254       3.44282       3.08975       2.82543       2.34788       2.04215       1.63209       1.31207       1.02374      0.788777      0.614931      0.454669      0.331322
  25  18 3685.0520    2.1827  4.4051 11.2199  0.0003  0.0488   0.0205   0.1281    0.0544   0.0000   439.9613       9.76884       15.6733      -4.97841      -6.97335      -8.79183       2.60773      -5.79520       2.46309     -0.535091      -1.64003      -3.39048     -0.195708      0.731721     -0.226797      0.813211    -0.0580396     -0.327630       3.10976       3.97519       4.43328       4.63861       4.55829       4.60270       4.20043       3.82289       3.41667       2.94987       2.50035       2.10631       1.67094       1.31028       1.00289      0.733853      0.540798      0.378426
  25  19 3831.3060    1.8556  6.4574 10.6905 -0.0007  0.0615   0.0148   0.1654    0.0519   0.0000   435.2709       6.29266       16.0496      -2.88560     -0.768718      -1.94199       5.11378      -15.1852      -1.68645      -6.35028       6.27374     -0.655390      -6.35200      0.285710       1.22376       2.26092     -0.146252     -0.422804       4.00037       5.05272       5.60057       5.92709       5.91197       5.75180       5.45596       4.88108       4.36453       3.78603       3.17003       2.63323       2.09814       1.65921       1.24512      0.951042      0.691175      0.489365
  25  20 3977.6641    1.5278  8.3642 10.4552 -0.0014  0.0773   0.0116   0.2123    0.0473   0.0000   447.4314       15.0344       23.0987      -3.34933      0.193370       9.85612       3.07864      -5.87034    -0.0981243      -16.3706       5.68551       7.57093       5.32487      -5.28957      0.126597       2.72896       2.19261      0.116289       4.91588       6.43095       6.91998       7.59318       7.47066       7.26089       6.81722       6.21011       5.40679       4.73127       3.98824       3.26922       2.61558       2.04844       1.54521       1.16702      0.858361      0.611578
  25  21 4123.9239    1.2926 11.2555 10.2820  0.0002  0.1002   0.0091   0.2900    0.0424   0.0000   442.9257     0.0867517       6.83851       1.41416       1.99031       2.79985       10.5187      -7.12068       6.60181      -7.17770       7.56363      0.340261       2.27740       2.79156     -0.424399     -0.476106      -1.22709      -1.02040       6.21459       8.15266       8.99157       9.28256       9.58115       9.18115       8.64882       7.82940       7.05049       6.15425       5.08000       4.22428       3.37876       2.66081       2.04876       1.54433       1.10035      0.795931
  25  22 4269.8494    1.0736 13.0794 10.1975 -0.0009  0.1231   0.0076   0.3419    0.0387   0.0000   436.3290       20.9033       8.44407      -37.1316      0.583766       2.54270       6.42386      -14.4730      -2.28670      -10.9889      -3.58238      0.139600       4.60546      -1.31835       8.30334      -1.33159     -0.942858       1.76164       7.71300       10.1399       11.2610       11.7122       11.8107       11.4453       10.7483       9.78949       8.69202       7.51369       6.40389       5.20362       4.23210       3.34478       2.53859       1.88081       1.35231      0.955291
  25  23 4415.9206    0.8647 16.2544 10.1652 -0.0003  0.1646   0.0061   0.4453    0.0322   0.0000   450.9861       21.9600       11.2866       46.8790       34.9966      -26.5572       6.33662       16.3682       6.53028      -12.9071      -17.3329      -13.9576       2.78755       6.40728       5.23095     -0.168073      -4.42874      -1.51149       10.0754       13.4811       14.6378       15.7644       15.5930       15.4163       14.2415       12.9809       11.5681       9.81477       8.50665       6.91889       5.60241       4.28391       3.40517       2.50690       1.78698       1.27758
  26   6 1869.0122    0.4874  0.3801 10.1105 -0.0060  0.0136   0.0144   0.0334    0.0439   0.0000   439.8004     -0.688138       19.6471     -0.887769      -1.66461      -1.67020       1.00486     -0.590531     -0.208490     -0.795038     -0.266942     0.0572185      0.170182   -0.00144052     -0.287519      0.396817      0.105913      0.185356      0.813089       1.08248       1.17760       1.17001       1.27681       1.22672       1.16707       1.01763      0.873232      0.795747      0.694491      0.586194      0.460064      0.381126      0.275968      0.212181      0.157571      0.105508
  26   7 2039.7274    0.7193  0.5965 10.0823 -0.0018  0.0163   0.0171   0.0405    0.0644   0.0000   439.0923      0.807226       19.4741      -3.01417      -2.26414       1.57227    -0.0721767      -3.07723      0.869801       1.69767      -1.47303      -1.57542     -0.282879     -0.386135    -0.0275233      0.406905     -0.136793      0.124724      0.990114       1.31550       1.47352       1.47614       1.55883       1.47404       1.41128       1.32367       1.11782      0.988540      0.797901      0.671072      0.543552      0.427922      0.320148      0.245928      0.197909      0.138970
  26   8 2206.0455    0.9856  0.8869 10.2931 -0.0031  0.0205   0.0194   0.0511    0.0971   0.0000   438.5436       1.92011       15.8830       1.98913      0.535159       2.47137       1.65279      -1.47677     -0.610294     -0.442909      0.606649     -0.472880      0.683779     -0.251096      0.210944      0.367489     -0.494534      0.336423       1.20015       1.55610       1.69297       1.74069       1.78419       1.72186       1.63955       1.53448       1.33677       1.14771       1.01169      0.862438      0.710037      0.549112      0.425506      0.317382      0.229151      0.162333
  26   9 2366.0165    1.3706  1.0659 10.8303 -0.0018  0.0220   0.0244   0.0547    0.1112   0.0000   440.7885      -1.36634       19.6149      -2.33727      -1.85448      0.704523      -2.44237      -3.99336     -0.563054      -1.36806     -0.280286      0.362854     -0.492289      0.109723    -0.0304022      0.465967     -0.173629     0.0538508       1.34673       1.81511       1.91989       2.10883       2.02586       1.91574       1.87170       1.69978       1.58266       1.32073       1.15178      0.949905      0.779278      0.606809      0.451537      0.352236      0.267983      0.192782
  26  10 2521.2193    1.8864  1.1375 10.9084 -0.0031  0.0218   0.0321   0.0566    0.1775   0.0000   437.3820      0.775286       14.1269       4.79487      -2.79378      0.888716      -2.38996      -3.61507       1.05816     -0.346884       2.38872       1.21784      0.340714     -0.731723     -0.827984      0.314033     -0.135217     0.0913392       1.43378       1.86668       2.04945       2.10499       2.09899       2.01842       1.89870       1.73893       1.59204       1.37334       1.23144      0.981195      0.831901      0.643094      0.476654      0.362623      0.262337      0.187803
  26  11 2674.4288    2.4274  1.1807 11.2472 -0.0050  0.0225   0.0410   0.0595    0.2245   0.0000   440.6021       3.26097       15.8001       4.31665     -0.505309     -0.498200       3.42114      -1.56102     -0.916152    -0.0571639      0.424129       1.16588     -0.312043       1.16028       1.27383     -0.104515    -0.0411986    -0.0609219       1.58494       2.19148       2.39130       2.54499       2.52131       2.42734       2.31400       1.99010       1.76652       1.50628       1.29245       1.06516      0.836514      0.660758      0.497289      0.366611      0.265753      0.190214
  26  12 2826.6374    3.1509  0.8444 12.4103 -0.0011  0.0191   0.0598   0.0438    0.1164   0.0000   439.2366       3.63305       16.2814      -1.53944      -1.80926      -4.37987      -1.19799      -2.93483     -0.777142      -1.04652      0.291214     -0.222353      0.559035     -0.443221      0.242024     -0.406635     -0.222107     0.0886665       1.25712       1.68665       1.69811       1.92350       1.89713       1.93169       1.70914       1.58000       1.38739       1.21365       1.00835      0.855543      0.657527      0.526520      0.406048      0.309974      0.227959      0.160364
  26  13 2977.5115    3.8263  0.9927 12.2778  0.0025  0.0191   0.0676   0.0490    0.1696   0.0000   437.5213       3.06007       17.0754       1.02021      -2.29352      -3.20570       2.52311      -1.77334       1.32681      -2.06458      -2.04484       1.16222      0.323234     0.0739227     -0.475843      0.181239    -0.0782479     0.0365470       1.27423       1.57448       1.70424       1.82009       1.81633       1.78480       1.68787       1.54607       1.39162       1.15669       1.03018      0.862268      0.700759      0.547143      0.412748      0.313608      0.239220      0.171088
  26  14 3126.9886    4.0021  1.1992 12.6484  0.0000  0.0221   0.0683   0.0598    0.1778   0.0000   440.6487       6.53742       14.1452     -0.457379      0.472571      -4.25067      -2.25411     -0.574490       4.41710      0.158732      -2.17800       2.41509     0.0981484     -0.820350     -0.141596      0.151882      0.492619     -0.271109       1.38190       1.78964       1.95422       2.03392       2.08662       1.99609       1.89859       1.70371       1.54800       1.35594       1.15732      0.946572      0.763155      0.589207      0.468480      0.357826      0.259692      0.193539
  26  15 3275.5677    3.6571  1.6275 12.4610  0.0008  0.0266   0.0534   0.0700    0.1172   0.0000   439.9769       5.44083       10.4811      -3.30136      -1.97239      -3.15169      -6.06573      -4.95996      0.530545      -1.33605      -3.45477     0.0121288       1.47216      -1.09075    -0.0158810     -0.279301      0.290448      0.126514       1.67257       2.10199       2.45112       2.57751       2.50606       2.51576       2.38124       2.12365       1.89199       1.60691       1.36805       1.10347      0.913266      0.722800      0.548765      0.420309      0.307812      0.221185
  26  16 3423.4689    3.1230  2.3911 12.0883 -0.0032  0.0331   0.0382   0.0863    0.0815   0.0000   439.0844       13.9394       11.7836      -1.29065     -0.401466       3.07553      -1.47314      -1.88992      -1.48866      -2.38101      -1.60484       3.57922     -0.246872       1.04872      0.313003     -0.319051     -0.705723     -0.132142       2.03695       2.69565       2.96776       3.14763       3.09458       3.09928       2.87323       2.65604       2.38520       2.00789       1.67566       1.39391       1.14118      0.893063      0.708179      0.523823      0.394389      0.279269
  26  17 3571.1223    2.6130  3.5089 11.4830 -0.0012  0.0406   0.0258   0.1063    0.0630   0.0000   437.0425       1.80164       14.1282       2.32535      -3.77933      -3.45693       5.25071      -9.46087      -1.17270      -4.89574       1.34055      0.346264     0.0217239      0.564373      -1.61940     -0.425717     0.0315972     0.0543752       2.47567       3.29599       3.52376       3.77329       3.75210       3.69325       3.49114       3.26044       2.85107       2.45289       2.11325       1.74356       1.41892       1.11708      0.875404      0.662790      0.484240      0.344618
  26  18 3718.4756    2.1389  5.0288 11.0385 -0.0004  0.0516   0.0183   0.1337    0.0525   0.0000   434.2714       9.75744       9.55515      -7.17365      -6.17212      0.763975       6.81685      0.990691    -0.0913409      -3.14052     -0.220968      -1.72738      -3.76304       1.48794      0.930658      0.420832     -0.511346    -0.0802283       3.19489       4.16389       4.59524       4.77850       4.82271       4.64128       4.41585       4.09178       3.66815       3.14824       2.69286       2.23605       1.81259       1.46095       1.08534      0.856862      0.625694      0.452072
  26  19 3865.4729    1.7424  7.0770 10.6946 -0.0001  0.0648   0.0135   0.1815    0.0475   0.0000   437.6881       5.33617       19.6782       5.10616       5.79737      -19.0252      -3.61068       5.99822      -6.70195      0.991796       7.28546      -2.17580       2.31704       2.22201      0.230914     -0.435700    -0.0597436      0.434489       4.06132       5.26544       5.71053       6.07013       6.04326       5.90476       5.64010       5.15091       4.61444       3.94777       3.45144       2.82228       2.29083       1.81921       1.40148       1.06466      0.797758      0.576597
  26  20 4012.4486    1.4469  9.0444 10.5158 -0.0006  0.0814   0.0109   0.2285    0.0431   0.0000   442.5145       5.77034       3.47877       9.78633      -4.10332      -9.00006       6.21557      -14.1700      -9.41433      -6.79524       1.68394      -4.99460       1.63799    -0.0511448     -0.901926       2.10743      0.831590     -0.687296       5.05070       6.63453       7.23694       7.61786       7.74782       7.61124       7.12454       6.44065       5.82319       5.01632       4.26424       3.54510       2.85381       2.30478       1.76720       1.33185      0.964485      0.714483
  26  21 4159.1121    1.2166 11.6965 10.3305 -0.0020  0.1051   0.0085   0.3007    0.0396   0.0000   427.4743       23.3082       13.8576      -4.17753       9.61298       6.64102     -0.603820      -15.0527       3.79074      -15.2021      -1.31226      -10.8683      -9.11434     -0.939920      0.720521       2.31890      -1.34886      -1.48464       6.49119       8.52505       9.32311       9.89070       9.94854       9.74248       9.21978       8.43858       7.43512       6.57110       5.49027       4.46964       3.75149       2.91963       2.28514       1.73554       1.25781      0.925021
  26  22 4305.5884    1.0105 14.4326 10.2273 -0.0001  0.1364   0.0068   0.3745    0.0352   0.0000   444.0278      -6.90404       17.2339       9.16694      0.822597      -16.5384       5.96984      -6.90209       5.63756       2.48550      0.323972    -0.0184840      -4.93045       3.91138      0.905607      -4.32673     -0.819622     -0.554811       8.16553       10.8932       12.0626       12.7222       12.9416       12.2922       11.7309       10.6548       9.70037       8.33075       7.07636       5.93446       4.75770       3.81947       2.93984       2.22026       1.61704       1.16136
  26  23 4451.5142    0.8226 16.7238 10.2073 -0.0007  0.1707   0.0059   0.4582    0.0301   0.0000   442.0966       24.1034       12.4638      -14.6926       11.8547      -14.9229      -31.4030      -1.81214       14.4104      -1.53107     -0.170607      -4.45033       6.81768       5.29289      -1.90729      -3.32929       2.59090       1.26380       10.1755       13.5103       14.9063       15.6370       15.7085       15.3359       14.5334       13.2404       12.1138       10.3140       8.88519       7.33136       6.00417       4.75225       3.66889       2.80805       2.05281       1.49952
  27   4 1527.5411    0.1990  0.1420 10.0111  0.0004  0.0111   0.0107   0.0242    0.0263   0.0000   439.9095       2.14433       20.5055     -0.587572      -2.04178      0.654107      0.382513      -1.44022      0.425353      0.959692     0.0151103     -0.783261     -0.376002      0.209986     0.0343354    -0.0412191      0.110724    0.00611658      0.646660      0.827319      0.875971      0.878118      0.975607       1.02077      0.807367      0.818422      0.701048      0.739603      0.619276      0.471932      0.415385      0.283235      0.244943      0.209174      0.149972      0.114638
  27   5 1713.5673    0.3169  0.2582 10.1127 -0.0105  0.0147   0.0128   0.0313    0.0325   0.0000   439.5141       1.23372       20.3322     -0.688051      -1.31469      0.497177      0.580715     -0.212337     -0.280169     -0.810210     -0.224874     -0.867556     -0.246229     -0.179988      0.506419      0.377725     -0.639029     -0.163292       1.04626       1.24011       1.23366       1.14198       1.22616       1.24464       1.27613       1.36639       1.30249       1.02282      0.760217      0.557009      0.489441      0.491291      0.412461      0.324992      0.232133      0.135884
  27   6 1889.7404    0.4812  0.5573 10.0718 -0.0054  0.0184   0.0124   0.0423    0.0486   0.0000   439.9684      -2.57127       22.6500      0.311658     -0.735676     -0.800423      -1.03422     -0.476274     -0.408302       2.95790      -1.03672      0.588640    -0.0562632      0.283591     -0.366772     -0.132005      0.151988    0.00567984       1.10620       1.49114       1.52745       1.50996       1.62083       1.58994       1.65331       1.45387       1.23431       1.04642      0.987062      0.856091      0.661665      0.552105      0.405462      0.311802      0.239062      0.181293
  27   7 2062.0555    0.7391  0.6965 10.2257 -0.0057  0.0181   0.0162   0.0433    0.0708   0.0000   438.1172      -1.11280       17.1347      0.745474      -2.24308       1.55739       2.05067      -1.62853     -0.338037     -0.446986       2.03803      0.175292      0.737395      0.302444      0.202293     -0.436644     -0.400209    -0.0629988       1.13303       1.42860       1.51644       1.59070       1.64009       1.59037       1.52644       1.46555       1.29643       1.15995      0.951670      0.743908      0.602417      0.488684      0.404499      0.319311      0.253380      0.193804
  27   8 2229.7207    1.0427  0.9344 10.3767 -0.0032  0.0211   0.0196   0.0514    0.1069   0.0000   440.5652      0.861960       17.5217      -2.47218      -1.92113       1.96372     -0.114585      -1.55211      0.897317      -2.44132      0.756946    -0.0132045      0.486958     -0.720234      0.438978      0.273432     -0.420021     0.0778399       1.32876       1.79672       2.00184       2.15573       2.28487       2.15876       1.98865       1.73193       1.60525       1.40211       1.09715      0.931821      0.721083      0.577792      0.470391      0.345892      0.262492      0.190580
  27   9 2390.9832    1.4561  1.0733 10.7002 -0.0017  0.0223   0.0255   0.0550    0.1273   0.0000   437.6851     -0.876529       17.1435       1.47882      -1.89484      0.654258       2.05840     -0.744967       1.70547      0.397657    -0.0790794     -0.377111      0.539477     0.0770890      -1.30643      0.359656      0.221614    -0.0561716       1.44548       1.93847       2.10620       2.08251       1.87020       1.84522       1.78541       1.73081       1.67055       1.47801       1.30458       1.05643      0.833323      0.661386      0.502728      0.370379      0.278124      0.207286
  27  10 2547.5406    1.9298  1.1556 11.1585 -0.0011  0.0221   0.0322   0.0549    0.1488   0.0000   438.2869       3.44183       16.2948     -0.344635      -4.22049      -2.75083       1.32535     -0.946385     -0.316800       1.80744     -0.852430     -0.124167      0.687887     0.0186189     -0.175853     0.0522919     -0.140661     -0.268138       1.35513       1.79177       1.99828       2.14113       2.14214       2.13503       1.94966       1.75493       1.55531       1.39366       1.15295      0.994873      0.814903      0.648373      0.492674      0.376377      0.272205      0.201781
  27  11 2702.0846    2.5168  1.1259 11.9319 -0.0039  0.0221   0.0436   0.0580    0.1384   0.0000   438.2061      -1.19344       17.1981     -0.859406      -4.51423      -3.23689       2.58207      -3.10404      -2.45548      0.203871     -0.863483      -2.33106     -0.441034     -0.377507     -0.310189      0.473168     -0.117277      0.397508       1.38903       1.85751       1.99632       2.08758       2.07884       1.92259       1.82037       1.68698       1.56252       1.42522       1.24018       1.04506      0.846834      0.668434      0.521220      0.385168      0.292394      0.200659
  27  12 2855.4375    3.2303  0.9625 12.4305 -0.0050  0.0197   0.0587   0.0495    0.1390   0.0000   439.6763       2.26839       17.7009       1.93178      -1.15927      -2.52809      0.399862      0.141916      0.299237      -3.57657      0.597983      -1.49757      0.974948     -0.916006      0.216062     -0.435157     0.0979466      0.203378       1.20979       1.62328       1.73334       1.94849       1.94118       1.85720       1.76767       1.61633       1.45304       1.23534       1.03987      0.869714      0.678052      0.544184      0.421838      0.342018      0.248883      0.181456
  27  13 3007.1255    3.9080  1.0251 12.3363  0.0012  0.0201   0.0664   0.0481    0.1813   0.0000   438.3456       6.55849       14.8781      -2.46788     -0.937297      -3.17837      -1.09363      -1.79621   -0.00227395      -1.40115      0.223582      0.627873     -0.623685     -0.438781      0.458888      0.189934     -0.426949     -0.152933       1.31248       1.62737       1.69035       1.88642       1.81726       1.76499       1.60853       1.57591       1.44991       1.31604       1.09907      0.891891      0.739099      0.620788      0.487062      0.360815      0.274775      0.196554
  27  14 3157.3222    4.0596  1.2277 12.4589 -0.0022  0.0220   0.0645   0.0545    0.1720   0.0000   440.2608       5.64626       20.8120       4.96971      -1.70468      -4.40976     -0.739455      -3.98295     -0.646324      -2.28251      0.423812      -1.68027     -0.477384     -0.553773      0.480850      0.138183     -0.528151     0.0323124       1.41312       1.77008       1.96172       2.05560       2.00845       2.00578       1.86658       1.76532       1.56708       1.44032       1.22758      0.974329      0.822908      0.639131      0.511460      0.386523      0.294866      0.212831
  27  15 3306.6421    3.6318  1.7226 12.4827 -0.0031  0.0269   0.0501   0.0692    0.0996   0.0000   443.1270       7.11493       11.9245      -1.00585     -0.253533      -1.68692       1.80388      -5.28090       1.02541       1.44329      -2.73720      -2.17645      -1.20240      0.473830      0.333396     -0.118594     -0.638925     -0.187927       1.65193       2.14586       2.33544       2.61429       2.58338       2.48684       2.36388       2.08485       1.89094       1.66667       1.43416       1.19552      0.975961      0.767313      0.608982      0.454808      0.338824      0.245769
  27  16 3455.3516    3.0038  2.4632 11.9151 -0.0009  0.0335   0.0348   0.0843    0.0876   0.0000   443.9008       10.6919       12.2772      -3.10073       1.79155      -1.52497       3.62071      -4.23005      -1.98799      -2.72758       1.42590      -1.89068       1.57703     -0.772018     -0.626336       1.25592    -0.0649670    -0.0730799       1.97643       2.64250       2.83863       2.95814       2.95924       2.93057       2.78127       2.62430       2.34509       2.06810       1.73394       1.46388       1.19775      0.955373      0.755450      0.584557      0.432704      0.322594
  27  17 3603.5792    2.4615  3.7649 11.4919 -0.0001  0.0425   0.0239   0.1099    0.0575   0.0000   440.4352       6.31503       18.5947       1.88066      -3.89347      -12.6461      -4.99588      0.987337     0.0114657      -5.88008      -1.08109       1.86242     -0.634286      -2.05672      -1.14717      -1.57075      0.314685      0.261561       2.54546       3.30271       3.64325       3.83562       3.79916       3.79765       3.58146       3.33933       2.97413       2.66759       2.18033       1.87035       1.51824       1.22594      0.943610      0.742664      0.558818      0.415125
  27  18 3751.6243    2.0600  5.4473 10.9772 -0.0007  0.0524   0.0168   0.1424    0.0491   0.0000   437.0540       6.97352       15.6087       1.66991      -15.1603      -4.19078       1.12785      -11.9544      -5.36715     -0.774801       1.14417       1.72258      0.474270      -1.01431     -0.442461     -0.957527      0.399628     -0.350857       3.13300       4.06625       4.47160       4.75790       4.76736       4.65891       4.32037       4.05340       3.71445       3.18989       2.82160       2.35306       1.89735       1.54481       1.17809      0.920515      0.688431      0.506254
  27  19 3899.2930    1.6872  7.5525 10.6284 -0.0011  0.0673   0.0124   0.1865    0.0459   0.0000   435.1659       10.3883       11.6292       6.08132       1.56064      -2.14123       1.96120      -11.0556       3.65259     -0.955795       1.19742      -9.40857    -0.0309099      -1.48116     -0.321132      -1.68928      0.490921    -0.0239932       3.99240       5.22225       5.78694       6.07727       6.00338       6.04786       5.67600       5.23015       4.72828       4.14544       3.53142       3.00703       2.42920       1.98489       1.50420       1.20221      0.863626      0.638490
  27  20 4046.5803    1.4043 10.0506 10.4405 -0.0005  0.0874   0.0099   0.2459    0.0423   0.0000   438.8812       14.9358       23.2832       5.03579      -15.1827      -6.42846     -0.967442       8.08754       6.23850      -11.6534       2.25583      -5.21387      -4.68260      -3.97649       3.33143      0.907308      -1.50562     -0.260262       5.16897       6.69567       7.36402       7.63533       7.69134       7.72030       7.28585       6.66547       6.08976       5.34278       4.60742       3.86618       3.19924       2.56745       1.97559       1.53266       1.14416      0.847663
  27  21 4193.7929    1.1826 12.3040 10.3323  0.0010  0.1099   0.0079   0.3057    0.0380   0.0000   438.4901      -1.69995      -6.40254      -4.02694      -3.12289       5.07546       10.5673       1.06219       2.12489       4.53072       7.39016     -0.272635     -0.213161       6.07571      0.106299      -1.77676       1.96277      0.466065       6.37398       8.35330       9.35836       9.68153       10.0248       9.68246       9.19177       8.46424       7.56213       6.72237       5.73744       4.82759       3.99614       3.17441       2.49647       1.90351       1.39866       1.01966
  27  22 4340.7881    0.9362 14.6210 10.3204 -0.0011  0.1421   0.0065   0.3906    0.0319   0.0000   442.7119      -14.8555       13.3196       14.2025       4.91098       12.9604      -6.45337      -16.1300       2.20397      -17.3042      -9.34798       9.14285      -9.14710      -1.00600       2.99477     -0.226090       1.61195    -0.0773578       8.25064       10.7502       11.9761       12.7419       12.7701       12.5141       12.0361       10.9490       9.96515       8.54247       7.41320       6.20313       5.05141       4.04284       3.21785       2.48819       1.80686       1.33510
  28   6 1910.1360    0.5312  0.4670 10.1574 -0.0063  0.0167   0.0139   0.0346    0.0460   0.0000   439.9390      0.280875       19.9730      0.299189     -0.217347      0.441266       1.95726      -1.88581     -0.723560     -0.786129       1.44665      -1.07302      0.659475     -0.584893     -0.342277      0.460923      0.188795     -0.275428       1.12691       1.18742       1.21812       1.50224       1.68299       1.49133       1.27584       1.25014       1.21778       1.01934      0.814660      0.687794      0.584754      0.505664      0.375025      0.265159      0.202860      0.160190
  28   7 2083.9007    0.7904  0.6565 10.2082 -0.0010  0.0163   0.0170   0.0420    0.0700   0.0000   441.3303      -1.16047       20.7925      -1.64700      -2.86636      0.520234      0.815625      -1.82171      -1.23340      0.349641     -0.907953     -0.609710      0.513348     -0.312576      0.249563     -0.312230   -0.00762557      0.107095      0.907630       1.20774       1.32598       1.44517       1.45661       1.41121       1.35362       1.24306       1.13911      0.938336      0.842352      0.680739      0.587886      0.457540      0.363955      0.279932      0.216819      0.151953
  28   8 2252.8111    1.1122  0.8890 10.4031 -0.0005  0.0185   0.0206   0.0490    0.0974   0.0000   437.8749      0.271571       19.5598       2.33623      -2.88208      -2.14167       2.91957      -1.02665     -0.432726      -1.52241      0.345602      -1.50863     -0.158613     -0.324076      0.149739    -0.0451139      0.204140      0.102789       1.06533       1.38159       1.50038       1.64224       1.58801       1.65117       1.49665       1.38144       1.27141       1.12116      0.977423      0.804620      0.703793      0.521644      0.426358      0.336085      0.249756      0.184266
  28   9 2415.3084    1.5473  0.9889 11.1577 -0.0013  0.0209   0.0279   0.0510    0.1082   0.0000   437.8883       3.26648       16.0453     -0.666299      -7.17226      -2.01458    -0.0161474     -0.870279       2.09764       1.93090      0.647642     -0.617214      -1.02194     -0.758472      0.701911     0.0505364      0.213257     -0.155210       1.20315       1.54062       1.72405       1.84475       1.87977       1.81432       1.74676       1.54716       1.46502       1.23407       1.11540      0.873367      0.749285      0.603829      0.482008      0.360306      0.277209      0.208908
  28  10 2573.4008    2.0523  1.0574 11.4525 -0.0044  0.0208   0.0356   0.0518    0.1387   0.0000   439.8759       1.91771       14.9286      0.912710       1.77972      -3.61588      -1.53945      -1.08984       1.75179      -3.09770      0.322452     -0.565733    -0.0711527     -0.526340       1.24175     -0.830794     -0.281237     0.0132353       1.30211       1.68649       1.85286       1.94999       1.93611       1.92449       1.87099       1.74981       1.54013       1.32189       1.11193      0.942990      0.763247      0.634781      0.506693      0.390918      0.287895      0.215679
  28  11 2729.3807    2.8180  1.0214 11.2576 -0.0013  0.0188   0.0469   0.0481    0.2235   0.0000   440.3183       2.70300       15.2176     -0.158610      0.423168     -0.911775     -0.711247      -2.18846     -0.205592      -1.00277       1.02750      0.532288     0.0620297  -0.000634515     0.0662860      0.231488  -0.000880395    -0.0911278       1.17270       1.53292       1.69129       1.82557       1.84396       1.81354       1.68971       1.54923       1.43051       1.22451       1.03017      0.879331      0.713292      0.577542      0.457362      0.350261      0.265389      0.194256
  28  12 2883.7838    3.4520  0.9592 12.5546 -0.0009  0.0196   0.0614   0.0475    0.1329   0.0000   438.8137       4.10289       15.9302       1.42608      -3.17230      -3.13065       3.24508      -2.23392     -0.525838      -1.44842       1.69205      -1.17594     0.0190870      0.627004      0.245422      0.169583     -0.320155      0.400828       1.13588       1.58018       1.66998       1.86283       1.78300       1.81385       1.67170       1.56236       1.34249       1.25922       1.03612      0.889474      0.739450      0.589564      0.461738      0.344544      0.267047      0.188059
  28  13 3036.3157    3.9179  1.0769 12.4575 -0.0042  0.0201   0.0657   0.0516    0.1679   0.0000   436.5031       5.21097       13.0104    -0.0135601      -4.37471      -1.50765      -4.12119      0.189115       2.75049      -2.05519      0.624985      -1.67402      0.317856     -0.701824      0.260428     -0.474908      0.218039      0.147091       1.21387       1.56036       1.70633       1.81982       1.79332       1.73693       1.61739       1.54757       1.38678       1.27587       1.10032      0.971991      0.810562      0.632397      0.492866      0.377361      0.287863      0.217301
  28  14 3187.2595    3.8965  1.3099 12.7928 -0.0026  0.0226   0.0597   0.0576    0.1188   0.0000   440.0558       2.51948       16.7470    -0.0453375      -3.39271      -2.69616      0.195415      -2.01127       2.17111       1.08575       1.25018      -1.58858     0.0712408      0.654313      0.641191     -0.159995     0.0386199      0.231392       1.35986       1.75232       1.90936       2.05408       1.99114       1.97897       1.86102       1.72491       1.59845       1.40354       1.24927       1.02499      0.859689      0.683979      0.559925      0.414374      0.313280      0.242982
  28  15 3337.3758    3.5407  1.8636 12.3466 -0.0018  0.0278   0.0457   0.0697    0.0959   0.0000   439.7615       8.13797       12.0337     -0.253488      -2.81058      -8.86170     -0.141552      -2.17557       1.96454      -2.37721      -1.70076     -0.669954       1.38129     -0.671470      0.233520     -0.128152     0.0994760      0.338814       1.62889       2.21110       2.40948       2.61765       2.58688       2.60052       2.39169       2.21614       2.00493       1.70571       1.50049       1.20643       1.05668      0.809328      0.654153      0.491116      0.374838      0.276805
  28  16 3486.8677    2.9030  2.7291 11.9443 -0.0010  0.0348   0.0320   0.0884    0.0719   0.0000   442.0471       9.41424       15.4807       4.67159      -4.38945      -5.49666      -1.43046      -4.95443      -1.28835     -0.898549      0.896853      -2.29173       1.48290      0.448182      0.418509      0.143508    -0.0240939      0.536000       1.97577       2.54789       2.88488       3.03738       3.08557       2.94637       2.85864       2.64840       2.37171       2.09593       1.86520       1.54895       1.25949       1.01265      0.813019      0.624744      0.472291      0.365380
  28  17 3635.8684    2.3960  4.1731 11.2547 -0.0010  0.0438   0.0217   0.1149    0.0591   0.0000   442.1205       10.7173       14.0608      -4.62083      -1.61682       1.19264     -0.792860      -6.01460       2.98924      -3.17305      -5.52451      -3.73327      -2.48472      -2.36101      -1.05573      -1.63756      0.111138     -0.757928       2.56350       3.33563       3.77494       3.99906       4.03615       3.92153       3.72915       3.41619       3.08495       2.72980       2.33182       1.98609       1.64131       1.32369       1.03746      0.792564      0.599679      0.444617
  28  18 3784.3848    1.9767  5.8084 10.8565 -0.0009  0.0543   0.0155   0.1467    0.0491   0.0000   438.5991       6.50776       16.4800      0.318678      0.772030      -13.5574       5.74082      -3.68183       1.62094      -8.09045      -2.19099     -0.684793      0.665796      -1.01060       1.25288      0.920646      0.466733      0.803148       3.13109       4.11899       4.41747       4.74447       4.73522       4.75792       4.46648       4.18122       3.72611       3.36224       2.88509       2.43015       2.00096       1.61741       1.27885      0.995996      0.762698      0.556275
  28  19 3932.7470    1.6399  8.2787 10.4752 -0.0005  0.0702   0.0113   0.1961    0.0457   0.0000   441.6900       3.80717       14.6232       15.4082     -0.312152       2.50623      -5.77745      0.218314       1.65720      -2.25831      -2.00412      -6.53117     -0.457712      0.200738    -0.0103780      -2.92399       1.08423      0.986059       4.05300       5.31189       5.86518       6.18787       6.25143       6.19767       5.81490       5.49343       4.90076       4.31859       3.76301       3.14105       2.59016       2.09620       1.65686       1.29054      0.972718      0.726082
  28  20 4080.5947    1.3280 10.1178 10.4497 -0.0016  0.0895   0.0093   0.2514    0.0403   0.0000   433.6613       22.6550       12.7873       4.59057       3.88241      -7.54875      -1.32572      -19.7323      -2.89875       9.80233       1.75390       3.79425      -1.45702     -0.432513  -0.000958874      -5.96579       2.54315      0.715962       5.04004       6.59582       7.24191       7.67532       7.69343       7.76850       7.35260       6.75840       6.12323       5.40900       4.68181       4.00412       3.30240       2.65005       2.10530       1.63593       1.22151      0.906971
  28  21 4228.0994    1.1169 12.6346 10.2816 -0.0013  0.1150   0.0073   0.3111    0.0374   0.0000   430.7077       28.5748       8.13572      -13.6836      -13.2274      -9.36142       20.2423      -10.6299       10.0350      -7.46973       2.92064      0.199990       2.92541      -3.98081      -6.41700       1.58179      -1.18980      -1.23000       6.38711       8.47228       9.45945       9.98389       10.1497       9.87063       9.51149       8.71642       7.89539       7.00018       6.06251       5.03707       4.24670       3.42063       2.68087       2.08740       1.56199       1.15662
  28  22 4375.8953    0.9303 16.2544 10.2318  0.0010  0.1519   0.0059   0.4073    0.0308   0.0000   434.8108      -6.15123       32.7260      -5.76030      -34.6352      -1.72091       4.81191       7.37110       24.3193       9.49627      -6.97888       3.09036     0.0722242      -2.35183       2.95114       2.86952     -0.261451       1.30290       8.56858       11.2966       12.4796       13.2301       13.5820       13.0832       12.4068       11.6641       10.5230       9.35120       8.05081       6.77158       5.56970       4.53699       3.56304       2.82898       2.07694       1.55551
  29   4 1564.1286    0.2095  0.1918 10.0285 -0.0071  0.0136   0.0099   0.0334    0.0279   0.0000   440.1015     -0.458890       20.8063     -0.404606      -4.31066      0.489595      0.182286      0.479951     -0.505829       1.16807     -0.146765      0.273220      -1.18995    -0.0456581     -0.189689      0.161011   -0.00708232    -0.0800521      0.883464       1.24098       1.21776       1.05866       1.06571       1.00819       1.23829       1.34286       1.16501       1.06153      0.669914      0.552742      0.471025      0.429705      0.356639      0.301058      0.197997      0.169460
  29   5 1751.5570    0.3599  0.3303 10.0111 -0.0089  0.0140   0.0116   0.0329    0.0340   0.0000   440.1818     -0.360199       19.8737       2.95211      -1.58882     0.0140056      0.523072       1.07233     -0.149984      0.877408      0.656270     -0.707350     0.0861970      0.408953      0.209738     -0.431706     -0.532416      0.184114      0.745015      0.978741       1.05544       1.20961       1.24669       1.16915       1.19150       1.00164       1.00574      0.787804      0.764108      0.568117      0.504918      0.399425      0.293733      0.278836      0.205997      0.151274
  29   6 1930.2271    0.5520  0.5119 10.1510  0.0016  0.0158   0.0135   0.0363    0.0481   0.0000   439.3808      -2.68405       19.6144      0.838210      -4.93851     -0.109390      -2.03553      -1.13554      0.286182     -0.488615      0.850315      -1.53920     -0.918329      0.732645     -0.142535    -0.0980905    -0.0209637     -0.255021      0.901031       1.18896       1.31265       1.43170       1.40023       1.39322       1.38032       1.20788       1.16166       1.00049      0.877672      0.668069      0.560383      0.442069      0.364103      0.289492      0.241460      0.178766
  29   7 2105.3613    0.8345  0.7044 10.1752 -0.0021  0.0164   0.0170   0.0412    0.0760   0.0000   438.0768     -0.195476       21.0202     -0.852670      -3.87053      -1.69436       1.73970     -0.399106     -0.765007      0.694082     -0.216197      0.150681      0.569667      0.630076      0.703746     -0.109088     -0.120946      0.590425      0.906907       1.16187       1.29021       1.40306       1.38317       1.37469       1.36839       1.20594       1.09122      0.986004      0.849325      0.738673      0.579825      0.496845      0.378536      0.299295      0.234008      0.180340
  29   8 2275.3852    1.1737  0.8263 10.8158 -0.0030  0.0181   0.0228   0.0457    0.0845   0.0000   441.0052      0.367912       19.2401      0.767549      -2.73101     -0.298539     -0.459748      0.518980      -1.25112     -0.931365      -1.61882      0.244820      0.420577      -1.73234      0.326070      0.285139      0.266879    0.00602752      0.989830       1.29850       1.37817       1.50245       1.48026       1.54248       1.43798       1.30994       1.21713       1.09287      0.913103      0.783917      0.683400      0.576412      0.430670      0.346614      0.255599      0.186705
  29   9 2439.0897    1.6441  1.1071 11.0355 -0.0021  0.0206   0.0276   0.0552    0.1327   0.0000   438.4893      0.907065       16.2579     -0.794410      -1.30874      -1.44161     0.0618463     -0.797573      0.632740      -1.14201       1.63734      0.569438     -0.166113     -0.800468      0.693601      0.362465     -0.380347    -0.0343063       1.22548       1.62182       1.74732       1.87252       1.80004       1.84191       1.77823       1.64524       1.50206       1.32659       1.11002      0.951163      0.806217      0.654117      0.509631      0.406950      0.322497      0.223826
  29  10 2598.7269    2.1623  1.1147 11.7414 -0.0034  0.0208   0.0363   0.0552    0.1163   0.0000   441.9458       3.55156       16.1447       1.02593      -3.23475    -0.0105677      0.406070      -1.89990     -0.373134      0.932164      -1.52012       1.38956     -0.208257     0.0552740      0.253390     -0.491822      0.459659      0.352558       1.10815       1.50917       1.56794       1.79144       1.68988       1.76008       1.62532       1.53770       1.40596       1.25877       1.08781      0.909688      0.731468      0.615149      0.490305      0.388095      0.298005      0.230462
  29  11 2756.1856    2.8736  1.0145 11.9691 -0.0024  0.0186   0.0486   0.0498    0.1385   0.0000   440.7098       2.48706       16.2809      -3.47518      -1.77642      -2.24997      0.447045      -3.61683     -0.588390     -0.308633       2.09946      -1.06998     -0.267095      0.889086     0.0803027     -0.175922      0.176450      0.457705       1.06201       1.41953       1.52432       1.69591       1.63810       1.66759       1.55044       1.51309       1.30933       1.14201      0.987192      0.834454      0.682773      0.572563      0.460139      0.345345      0.266504      0.199283
  29  12 2911.6767    3.5702  1.0980 11.9834 -0.0002  0.0194   0.0575   0.0507    0.2150   0.0000   440.6580       2.05315       14.3654      0.403352       1.79326      -2.81799     -0.900003     -0.113112      0.849614      -1.73400    -0.0812448     -0.876199      0.299140      0.210381      0.254332     -0.270807      0.189608     -0.217581       1.11978       1.44585       1.56536       1.63461       1.67356       1.62607       1.57350       1.47334       1.39868       1.20765       1.01424      0.858958      0.722584      0.582496      0.477094      0.379642      0.295515      0.212392
  29  13 3065.0787    4.1526  1.0548 12.6750 -0.0022  0.0194   0.0699   0.0509    0.1671   0.0000   439.4369       6.08599       14.0851     -0.617079      -2.29606     -0.482059      -1.28091      -3.00376    -0.0727211      -1.41507      0.248979     -0.834240     -0.888972      0.290939     -0.915695     -0.101886     -0.434629     -0.112306       1.14573       1.39543       1.53483       1.67856       1.70033       1.65958       1.61193       1.46947       1.35115       1.14959       1.01093      0.923595      0.768702      0.606010      0.486612      0.363427      0.292580      0.216858
  29  14 3216.8628    3.8521  1.4132 12.5840 -0.0020  0.0230   0.0566   0.0599    0.1260   0.0000   439.5667       9.71800       12.0539      -3.61702      -3.03814      -2.74783       3.07052      -8.35420       1.81756      -2.06647      0.644957      -2.14299      0.298503     0.0241004      0.159895      0.420537      0.230415     -0.146319       1.34310       1.73038       1.93620       1.97941       1.99485       2.00612       1.93018       1.86216       1.67745       1.44417       1.22795       1.02515      0.886419      0.722591      0.581970      0.462349      0.337771      0.255274
  29  15 3367.7716    3.2938  2.0904 12.3302 -0.0006  0.0289   0.0400   0.0762    0.0770   0.0000   438.0458       2.72683       15.5725      -1.82010      -4.02482      -9.18803       3.45078      -2.66251      -1.52176       2.09237      -1.93937      -1.32475     -0.217217     -0.785119     -0.186363      0.128742     -0.679390     -0.127408       1.63078       2.06313       2.24919       2.46346       2.50709       2.47949       2.27343       2.19308       2.00211       1.76609       1.51104       1.27700       1.07769      0.861523      0.691291      0.537116      0.432371      0.313917
  29  16 3517.9894    2.7824  2.9646 11.7834 -0.0004  0.0352   0.0289   0.0931    0.0683   0.0000   436.3388       12.5229       4.88955      -4.51559      -3.29061     -0.751594     -0.178464      -1.51579       1.17443      -1.67977      -1.10502       1.74410      0.269794      0.144327     -0.395416    -0.0566637      0.318363     -0.370912       1.99751       2.56780       2.78386       3.02212       3.04929       2.99933       2.86842       2.70101       2.43567       2.16123       1.89613       1.60224       1.30490       1.07463      0.836030      0.673319      0.530212      0.409182
  29  17 3667.7823    2.3144  4.4368 11.1604 -0.0001  0.0439   0.0199   0.1187    0.0561   0.0000   439.8084       4.40285       15.7312      -2.96086      -9.11177      -1.25356      -3.77659      -3.53893       4.90832     -0.979049      0.519036     -0.484533      0.594584     -0.611716      -1.56700      -1.08571      0.371939      0.144983       2.46640       3.25904       3.60127       3.79568       3.87368       3.78002       3.61147       3.35730       3.04366       2.70075       2.36695       2.03376       1.71107       1.36901       1.10540      0.849375      0.644460      0.483085
  29  18 3816.8012    1.8665  6.3326 10.8829 -0.0002  0.0577   0.0142   0.1564    0.0442   0.0000   440.0637       3.51250       22.5779       6.30657      -4.51259       3.47126      -3.91903      -6.51302       2.45684       3.01558      -1.46755      -3.41109       1.17407      -2.26581     -0.127331      0.321298     -0.398623     -0.194217       3.18500       4.13786       4.62964       4.93373       5.01344       4.95113       4.65026       4.36303       3.95434       3.50454       3.03714       2.60034       2.15656       1.75539       1.40560       1.09414      0.833144      0.625963
  29  19 3965.9013    1.5567  8.5358 10.5324 -0.0005  0.0732   0.0106   0.2000    0.0421   0.0000   435.3826       10.8480       20.4399     -0.771254       6.66364      -5.48282      -8.62745       4.12131       8.15225       2.78694     -0.530100      -2.56345      -3.67392      -1.07369    -0.0405226      -1.72558      0.557835     -0.573916       4.02627       5.25912       5.89076       6.13954       6.21355       6.09242       5.97143       5.53427       4.98002       4.46598       3.90322       3.27149       2.78974       2.24672       1.77620       1.42166       1.07662      0.813983
  29  20 4114.1272    1.3011 11.2437 10.4301  0.0001  0.0976   0.0085   0.2661    0.0382   0.0000   439.6557       13.7169       19.7532       11.3526      -6.16439      -22.2109       16.8242       7.45103      -4.61079      -3.79936       1.15375      -6.43674      0.216885      -1.87432      -6.93261      -2.28748    -0.0670453      0.896141       5.29184       7.02278       7.74704       8.12362       8.24317       8.04410       7.87116       7.26398       6.80218       5.90451       5.19624       4.34926       3.65143       2.94474       2.39801       1.87765       1.44681       1.08573
  29  22 4410.3159    0.8869 15.8212 10.1566 -0.0010  0.1508   0.0056   0.3970    0.0313   0.0000   428.2638       18.8103       7.36342       15.1904      -17.2881      -9.56935       10.6458     -0.131959      -10.5183       28.9610       2.92458      -6.42306      -5.69060       2.99612     -0.575907      -5.16487     -0.638068     -0.207095       8.10585       10.7387       11.9853       12.8971       12.7889       12.7464       12.0074       11.3478       10.3486       9.08841       7.97762       6.75637       5.68119       4.67212       3.63082       2.89582       2.18505       1.62466
  30   5 1770.0739    0.3905  0.3707  9.9288 -0.0070  0.0151   0.0112   0.0312    0.0373   0.0000   440.6628      -1.34653       21.3995       2.43433      -2.38150      0.153638      0.180542      -2.54204    -0.0732674      -1.24721     -0.661670      0.338938    -0.0767342      0.325955      0.147981      0.286456     -0.203944      0.159667      0.738291       1.01686       1.16620       1.11730       1.21562       1.08300       1.15446       1.08590       1.01654      0.883151      0.708540      0.623518      0.513314      0.422343      0.370691      0.269436      0.214205      0.172175
  30   6 1949.9300    0.5859  0.5262 10.0909 -0.0040  0.0161   0.0138   0.0346    0.0496   0.0000   439.6961      -1.31239       22.0208     -0.609289      -5.13998      -3.38134     -0.316165      0.188213      -1.63951       2.16134      0.754392      0.215317    -0.0621233       1.21651      0.123199    -0.0189853     -0.205910      0.116042      0.976689       1.28314       1.38509       1.35636       1.33492       1.25530       1.24154       1.19653       1.18277       1.13182      0.955737      0.800180      0.627154      0.498625      0.386614      0.315476      0.250141      0.188110
  30   7 2126.3498    0.8471  0.8218 10.2282 -0.0016  0.0185   0.0159   0.0443    0.0800   0.0000   441.4037      0.241418       20.7291     -0.945573      -2.64144     -0.114653      -2.31346      0.824726     -0.433067     -0.772658     -0.355504      -1.16882      0.979554     -0.119794      0.617707    -0.0677404      0.103221     -0.206056      0.972154       1.28334       1.40771       1.52319       1.49720       1.49969       1.41695       1.34663       1.27007       1.13067      0.988492      0.802690      0.674867      0.555533      0.472216      0.363121      0.282950      0.216482
  30   8 2297.3684    1.2439  0.9119 10.6899 -0.0015  0.0187   0.0218   0.0470    0.0921   0.0000   441.2944       2.35111       18.7113      -2.06897      -2.22824      -2.34330       1.18568      -1.69604      -1.63968      0.886597      -1.93805      0.420339     -0.591202     -0.260471      0.104381      0.117044      0.329178     0.0444626      0.979690       1.28903       1.42180       1.56646       1.54360       1.57664       1.51225       1.36701       1.25301       1.14022      0.951491      0.806675      0.674090      0.589157      0.460655      0.351076      0.267616      0.203000
  30   9 2462.2720    1.7571  1.0726 11.0156 -0.0001  0.0199   0.0283   0.0503    0.1258   0.0000   440.7474       2.35339       15.7486      0.754257     -0.459761      -1.20948      -1.87294       1.36671       2.39582       1.15854     -0.782220      0.943951     -0.216485     -0.609934    -0.0881765      0.341221      0.272385     -0.183550       1.03954       1.37194       1.41882       1.56580       1.64573       1.61710       1.54829       1.38451       1.30751       1.19330       1.02869      0.884924      0.710054      0.598407      0.492733      0.399808      0.290981      0.221401
  30  10 2623.5007    2.2760  1.1725 11.4796 -0.0029  0.0210   0.0359   0.0535    0.1508   0.0000   440.0365       3.87036       15.2991     -0.497176      -5.35701      -2.01987       2.20888      -1.78626     -0.104917      -4.08816      0.378339      0.989977      0.194980      0.481375      0.284243      0.695059    -0.0131863      0.356446       1.19234       1.57071       1.67615       1.74190       1.79480       1.74893       1.71746       1.56616       1.44723       1.29722       1.14057       1.01742      0.864598      0.729795      0.568736      0.446609      0.336768      0.250444
  30  11 2782.5436    2.9029  1.0417 12.3060  0.0001  0.0191   0.0479   0.0519    0.1134   0.0000   439.4990       2.42034       14.6647     -0.732660      -3.33727     -0.618358      0.292498      -3.18069      0.725210      -1.44214     -0.854119      -1.75408     0.0676551       1.00206     0.0983825      0.486878    -0.0459216     -0.491686       1.00718       1.38037       1.40828       1.61058       1.54673       1.60775       1.47382       1.40227       1.28910       1.20252       1.01225      0.861941      0.721220      0.580057      0.466317      0.378158      0.295236      0.228737
  30  12 2939.1908    3.7160  0.9721 12.4829 -0.0019  0.0176   0.0632   0.0478    0.1431   0.0000   439.9300       4.44233       14.1984      -1.20374      -2.42706      -1.99096      0.465883      -4.37157      0.307186      0.418352      0.161247     0.0211034     -0.759167    -0.0411918     -0.317819     -0.555030     -0.252796     0.0298346      0.992667       1.27979       1.42932       1.56295       1.53960       1.59796       1.46218       1.34410       1.25647       1.15140      0.963367      0.808798      0.678109      0.534188      0.427587      0.358236      0.272511      0.216403
  30  13 3093.4645    4.0504  1.0029 13.1418 -0.0038  0.0193   0.0701   0.0485    0.1171   0.0000   438.0247       7.39122       14.9873       1.89256      -2.76596      -4.83400      0.297571      -3.15230      0.742926      -1.47907       2.46347     -0.743649    0.00160811      -1.26462      0.276301      0.392857     0.0851161      0.755317       1.02310       1.34358       1.46411       1.58200       1.56148       1.55893       1.50120       1.44135       1.27539       1.13630       1.03903      0.868073      0.713549      0.605909      0.498967      0.380865      0.287334      0.231338
  30  14 3246.0792    3.7725  1.4286 12.7329 -0.0020  0.0234   0.0549   0.0609    0.1120   0.0000   439.5046       6.86053       13.9852       4.51546      -1.52037      -2.99855      0.516497      -6.13563     -0.851425      -1.48806     -0.762226      0.902880     -0.627779      -1.06034      0.909864      0.929960     -0.234450     -0.341735       1.27803       1.62671       1.70930       1.90708       1.93970       1.89310       1.86670       1.74646       1.58563       1.35802       1.23435       1.05699      0.893788      0.728301      0.599060      0.462100      0.353421      0.281190
  30  15 3397.7563    3.2505  2.2469 12.2349  0.0003  0.0294   0.0367   0.0773    0.0649   0.0000   434.9989       6.34743       13.2099      -3.68104       2.25725      -3.54203      -1.96391      -2.96447     -0.564353      -1.98803     -0.274603       1.87755       1.04137     -0.280105     -0.595105     0.0957017      0.467233      0.336835       1.51659       2.04497       2.26824       2.39361       2.40768       2.33087       2.27902       2.10990       1.92880       1.76709       1.55274       1.32961       1.11018      0.934450      0.709665      0.588648      0.440230      0.341396
  30  16 3548.8717    2.6780  3.2489 11.7899 -0.0004  0.0372   0.0262   0.0986    0.0569   0.0000   440.4083       10.0891       16.8188     -0.533059      -2.59047      -8.28344       3.44239      0.489824       2.28123      -3.65989       2.85555       1.56328     -0.240107      -1.17238     -0.334367      -1.12218     -0.187804     -0.746985       1.94528       2.61428       2.86072       3.07341       3.19978       3.10759       3.04251       2.76092       2.54975       2.23642       1.94256       1.63333       1.34426       1.13529      0.918965      0.716592      0.546869      0.420040
  30  17 3699.2802    2.2599  4.8318 11.0443 -0.0004  0.0461   0.0183   0.1207    0.0540   0.0000   433.2784       7.29904       13.1780       2.22258      0.823128       3.26895       2.17619      -5.35297       2.25332      -3.03658       2.12436       1.25897      -1.03521     -0.168957      -1.74195     -0.761999     -0.611751     -0.633693       2.50275       3.22935       3.54289       3.82198       3.89488       3.80306       3.67104       3.48632       3.16402       2.76787       2.44148       2.13274       1.75978       1.45027       1.17917      0.922704      0.716403      0.540247
  30  18 3849.0269    1.8158  7.1076 10.6517 -0.0006  0.0613   0.0127   0.1644    0.0449   0.0000   442.3050       14.3680       19.7155       3.04014       5.32134      -9.50824      -9.99909      -4.41716       1.97010      -2.17165      -2.93442      0.322348      -1.55484      -3.33682      -1.18359     -0.409835     -0.652335       1.50495       3.22332       4.24460       4.67822       4.99501       5.05645       5.00465       4.88735       4.47743       4.17525       3.66461       3.24741       2.78664       2.35546       1.92024       1.54515       1.24290      0.927128      0.713041
  30  19 3998.6039    1.4923  9.4504 10.4687 -0.0001  0.0792   0.0097   0.2190    0.0411   0.0000   440.1619       9.23492       10.4816     -0.982912      -5.18474      -8.03840      -8.88842      -6.78127       8.04189      -10.9139       2.30008       4.70245     -0.870357      0.442791     -0.298448    -0.0196586      -1.83764     -0.417754       4.24926       5.60101       6.16049       6.81214       6.79088       6.61653       6.46256       5.94928       5.46517       4.81184       4.25325       3.62344       3.02582       2.51062       2.00516       1.58306       1.20992      0.916441
  30  20 4147.6159    1.2420 11.9449 10.3831 -0.0009  0.1024   0.0076   0.2830    0.0367   0.0000   435.2289       8.98372       10.4017      -10.6211       15.4219     -0.806204       3.39288      -17.0746     -0.349288       6.24118      -8.84656      -4.07058     -0.413733      -3.92074      -2.53636      -1.33198       1.41862      0.587558       5.49968       7.30270       7.98551       8.50869       8.70999       8.67479       8.35358       7.79650       7.08099       6.26543       5.47708       4.61686       3.92344       3.20660       2.58846       2.04543       1.57165       1.19785
  30  21 4296.2673    1.0013 14.1246 10.2644 -0.0000  0.1290   0.0062   0.3462    0.0332   0.0000   449.3887      -11.9733       28.0399       9.98757       5.65825      -12.0337       10.1663      -4.90361       2.93275      -12.7311       9.57542     0.0666459       1.10937     -0.144829      -5.82622      -2.82207     -0.583202       3.59350       6.82099       8.94485       10.0823       10.6536       10.9377       10.8188       10.2922       9.50412       8.75267       7.82636       6.91328       5.92547       4.87449       4.07585       3.25692       2.58590       1.99265       1.48603
  31   5 1788.2559    0.3856  0.3261 10.0735 -0.0069  0.0140   0.0120   0.0273    0.0344   0.0000   439.7710      -2.57650       19.7078      -1.58899      -2.21665     0.0346330       2.84647     -0.185594      0.398509     -0.590555      0.795796      0.548466     0.0699916     -0.435374     -0.260751     -0.152075     -0.343031      0.117903      0.887986       1.21660       1.42964       1.30403       1.32448       1.34396       1.44015       1.28490       1.25735       1.05821      0.924889      0.675157      0.613474      0.483870      0.403402      0.324297      0.256243      0.228823
  31   6 1969.4401    0.6107  0.6395 10.0185 -0.0040  0.0168   0.0131   0.0396    0.0566   0.0000   441.5534     -0.211844       18.8820       1.91533      -2.23074    -0.0475535      -1.91944     -0.192430     -0.484185      0.763367       1.46308      0.134088     -0.268417     -0.419425      0.217944      0.342401     -0.402987      0.287725      0.883258       1.14457       1.30191       1.31365       1.42749       1.39519       1.32656       1.22507       1.04935      0.997618      0.899359      0.816119      0.704750      0.558698      0.462127      0.364950      0.273655      0.214020
  31   7 2146.9999    0.8985  0.8752 10.0818 -0.0014  0.0182   0.0160   0.0453    0.0900   0.0000   441.3037      0.730194       19.7599       1.75854      -6.46026      0.406630      -1.03360     -0.386934      0.117763      -1.25701     -0.790611     -0.340870      0.450237      0.625714     -0.717713      0.480075      0.272505     -0.174563      0.928160       1.25361       1.37429       1.46130       1.52540       1.45673       1.43108       1.32947       1.23823       1.11210      0.959304      0.833375      0.669059      0.575871      0.429154      0.370984      0.291849      0.228817
  31   8 2318.9113    1.2606  1.0037 10.7430 -0.0012  0.0194   0.0213   0.0487    0.0998   0.0000   438.7299       2.28988       19.9103      -1.77873      -3.85235      -1.50134     0.0982364      -1.73505     -0.510982     -0.874401     -0.202335     -0.356741   -0.00175386     0.0700078      0.116442     -0.147144     0.0870767     -0.352421       1.04786       1.33391       1.51688       1.63150       1.66197       1.68003       1.62802       1.45334       1.34639       1.20652      0.994174      0.917426      0.751476      0.613662      0.490942      0.394115      0.305931      0.231967
  31   9 2485.0305    1.8378  1.2095 10.8690 -0.0054  0.0205   0.0284   0.0538    0.1555   0.0000   439.3823       1.64518       16.5088     -0.629129      -1.30145      0.899297       1.03677      -1.45733      -3.63747      -1.64059      0.747048      0.261878     -0.541741      0.445019      0.174190    -0.0885864     -0.900423      0.524561       1.11067       1.43564       1.61010       1.69985       1.75864       1.72654       1.66310       1.51553       1.41191       1.29452       1.10378      0.954822      0.799647      0.661789      0.531857      0.439201      0.339099      0.257098
  31  10 2647.8363    2.3970  1.1654 11.6640 -0.0020  0.0206   0.0373   0.0523    0.1345   0.0000   442.2346       4.32169       18.1858     -0.313769     -0.758782      -2.95674       1.43250      -1.79983       2.16335      -3.08364      0.107455      0.874048     -0.588373     -0.193429      0.327087     -0.356227    -0.0598592      0.616138       1.08489       1.41002       1.54417       1.65882       1.70484       1.71377       1.64117       1.54699       1.35008       1.25087       1.08717      0.947357      0.784452      0.655936      0.518250      0.421643      0.324724      0.253396
  31  11 2808.4208    3.1313  1.0910 12.1873  0.0002  0.0191   0.0497   0.0496    0.1318   0.0000   438.9524       6.80252       17.7405     -0.388328     0.0320698      -3.42313     -0.186439      -1.14452      0.402494      -2.88217     -0.732029      -1.99568     -0.113327      0.745825      0.418932     -0.537864     -0.680299     0.0447879       1.02814       1.37677       1.49758       1.56288       1.57995       1.61102       1.57768       1.47759       1.31961       1.19246       1.00339      0.907970      0.748404      0.610278      0.507175      0.401357      0.308133      0.238724
  31  12 2966.2124    3.7890  0.9839 12.4859 -0.0012  0.0175   0.0623   0.0460    0.1416   0.0000   440.3875       1.45207       15.9700      0.212355      -2.15207      -4.57492      -2.83062      -3.94804      0.738457      0.268663     -0.439197     -0.776834      0.118289     -0.726448     -0.150503      0.396747     -0.450359     0.0634212      0.962288       1.18854       1.33635       1.38332       1.48835       1.47151       1.37055       1.33313       1.19982       1.05501      0.922896      0.797930      0.682205      0.579128      0.461245      0.362085      0.287720      0.214046
  31  13 3121.4164    4.2074  1.2895 12.3617 -0.0008  0.0205   0.0619   0.0553    0.1868   0.0000   438.3900       4.45147       13.4983       1.83568      -2.64831      -3.20490      -1.04580      -3.86777     -0.754674     -0.314179      0.555351     -0.912038      -1.00620      0.300641      0.584714     -0.602476    -0.0721746      0.575151       1.11252       1.45463       1.53866       1.68123       1.71343       1.74224       1.64436       1.54553       1.38919       1.28794       1.10729      0.936840      0.788914      0.664264      0.524885      0.428227      0.333141      0.260291
  31  14 3274.8987    3.7189  1.6183 12.4906 -0.0003  0.0246   0.0488   0.0616    0.1084   0.0000   439.9999       7.92344       15.1188     -0.477608     -0.784503      -1.09919     -0.497801      -2.24647       1.75741     -0.168735      -1.01285      -1.71740     -0.657880     -0.254167   -0.00158319     -0.324498      0.314116     -0.249688       1.28170       1.72553       1.90477       2.09928       2.12412       2.11716       2.00066       1.89674       1.68039       1.54706       1.27803       1.11263      0.933863      0.778370      0.620586      0.511818      0.374989      0.301434
  31  15 3427.4802    3.2019  2.3978 11.9542 -0.0008  0.0295   0.0340   0.0771    0.0707   0.0000   440.8395       1.41868       12.9183       3.76184      -4.65530      -6.20277     -0.487131     -0.966895     -0.375346      -2.51980       1.03991     -0.838911     -0.318833      -1.69271     0.0147242      0.547697    -0.0937117     -0.458556       1.56829       2.01049       2.19544       2.33303       2.42119       2.34189       2.32014       2.15350       2.01043       1.73968       1.55181       1.35047       1.17295      0.980677      0.798061      0.619463      0.482768      0.361747
  31  16 3579.4006    2.6152  3.5439 11.5425 -0.0005  0.0382   0.0236   0.0981    0.0556   0.0000   436.2410       6.59888       12.8025      -6.67965       6.36937      -2.29044      0.708133      -7.76738      0.587352       2.57938       2.86937     -0.406338      -2.06126     -0.165974     -0.135046     -0.971046     -0.541152     -0.606918       1.97315       2.65479       2.85273       3.10610       3.13254       3.03184       3.00377       2.81420       2.58962       2.30366       2.05646       1.75071       1.48649       1.22748      0.993451      0.796890      0.630124      0.475212
  31  17 3730.5156    2.1305  5.1802 11.0475 -0.0004  0.0484   0.0166   0.1284    0.0483   0.0000   435.7614       8.27940       15.6615      0.284005      -10.0472      -7.98589       3.66885      -3.13587      -4.82798      -5.88751      -1.92371       5.74507       1.93365     0.0539913     -0.803190       1.30298      0.545653     0.0764909       2.48877       3.25859       3.73560       3.86922       4.09459       3.99594       3.84328       3.57707       3.23315       2.94070       2.53346       2.22194       1.87856       1.57207       1.25316       1.00260      0.768310      0.579747
  31  18 3880.9619    1.7526  7.0630 10.6866  0.0000  0.0607   0.0122   0.1628    0.0431   0.0000   441.4970       12.1707       19.9175       2.97171      -1.23861      -12.7800       3.03695      -4.14360      -2.15299      0.882918      -1.37972      -4.69846       2.63398     -0.431949       2.68997      -1.23497     0.0719863     -0.129353       3.17836       4.09812       4.52799       4.85832       4.95952       4.88771       4.72404       4.38005       4.11647       3.68017       3.23300       2.78383       2.38154       1.96555       1.58107       1.28270      0.987076      0.768274
  31  20 4180.7550    1.2130 12.5018 10.3174 -0.0006  0.1049   0.0070   0.2886    0.0358   0.0000   445.3355      -9.70021       8.12667       3.23600       4.79277       3.32797       3.83582       7.78560      -1.16994      -6.32168      -8.36967      -3.35524       3.17457      0.119264      -2.29706       5.38625       2.17991      0.180299       5.42673       6.98701       7.80587       8.41010       8.56533       8.38594       8.18895       7.76653       7.01857       6.30537       5.53856       4.76754       4.04976       3.33385       2.71504       2.16506       1.69458       1.30178
  31  21 4329.7031    0.9812 15.2134 10.2505  0.0020  0.1326   0.0058   0.3681    0.0310   0.0000   441.4105       13.9252       15.3702       2.68768      0.377014      -25.5536     -0.175722      -27.2143      -6.76167       3.31650      0.356661       2.05283      -8.37378      -3.52863    -0.0220857      -1.37182       2.84996       1.78747       6.63386       8.83703       9.88997       10.6504       10.8326       10.7834       10.2753       9.70534       8.92097       7.92255       7.00340       6.02696       5.07283       4.19945       3.40154       2.71658       2.08980       1.62507
  32   5 1806.1721    0.4274  0.3783  9.9826 -0.0032  0.0133   0.0118   0.0309    0.0374   0.0000   440.4701     -0.622402       21.3600     -0.124637      -1.40498     -0.457164       1.25172       2.29233     -0.362760      0.467469      -1.08813    -0.0682269     -0.418549      -1.12993     -0.204361    0.00722411      0.120360     0.0284215      0.712780      0.980991       1.03957       1.10483       1.11141       1.13831       1.14392       1.03862      0.982330      0.852250      0.767452      0.639092      0.518523      0.428348      0.343395      0.281215      0.222216      0.178271
  32   6 1988.6448    0.6056  0.6158 10.2153 -0.0045  0.0163   0.0132   0.0402    0.0529   0.0000   440.9260      0.741263       17.7107      -1.47934      0.692321       2.03063     -0.182302      -2.83630      -1.07762      -1.66489     -0.153340      0.585522     -0.394866     -0.398663     -0.334225      0.320367     -0.269027     -0.304543      0.850548       1.16063       1.26841       1.30956       1.33327       1.28087       1.21133       1.23162       1.12102       1.06611      0.918578      0.761723      0.663255      0.508771      0.434164      0.347478      0.280031      0.231824
  32   7 2167.3263    0.9322  0.9052 10.1745 -0.0002  0.0187   0.0163   0.0472    0.0928   0.0000   441.5031     -0.245626       21.8145      0.995377      -2.62316      -1.28896      -2.28087       1.44007      0.649727     -0.736098     -0.155182      0.361910     -0.135669     -0.139417      0.339762    -0.0394261    -0.0190868      0.289361      0.967909       1.22720       1.29380       1.38812       1.43637       1.41823       1.37237       1.32891       1.23584       1.09886      0.964573      0.855450      0.709579      0.593382      0.478696      0.384175      0.313543      0.249753
  32   8 2340.0760    1.3541  1.0820 10.7308 -0.0043  0.0201   0.0217   0.0514    0.1085   0.0000   440.5664       1.83227       20.2487      0.771040      -1.01535     -0.673341       3.74150      -2.47760      -1.21747    -0.0640459       1.20187     -0.561738      0.812690     -0.937234      0.110058      0.347360      0.269935      0.181797      0.994191       1.35310       1.48771       1.58131       1.55032       1.56892       1.56103       1.43236       1.33988       1.19610       1.07615      0.896539      0.779136      0.630264      0.530663      0.409320      0.328762      0.261473
  32   9 2507.3123    1.8962  1.1614 11.1799 -0.0005  0.0200   0.0294   0.0525    0.1288   0.0000   441.2137       2.07409       19.4930       3.26201      -1.31669       1.72061       1.91576      -1.54933      -2.08578      0.808466      -2.44441      -1.83339     0.0232065     -0.574930      0.530056     -0.202913      0.356170      0.125189      0.994800       1.34030       1.45748       1.58208       1.59498       1.58850       1.49008       1.44952       1.30406       1.20662       1.05325      0.960854      0.775208      0.668642      0.542509      0.434971      0.341076      0.259647
  32  10 2671.6429    2.5212  1.1723 11.6808 -0.0008  0.0211   0.0387   0.0511    0.1420   0.0000   440.6098       2.42413       16.8041     -0.453046     -0.412595      -1.49001      0.735905      -3.41277       1.19548     -0.470628      -1.93976      -1.56490     -0.441481     -0.185569     0.0729688    -0.0862723     -0.512057     -0.151781       1.08588       1.48894       1.55954       1.75755       1.77017       1.76646       1.68744       1.58337       1.34167       1.25310       1.15362       1.05970      0.927935      0.771236      0.610526      0.480159      0.379695      0.289023
  32  11 2833.7744    3.1412  1.0552 12.1736 -0.0020  0.0187   0.0496   0.0479    0.1444   0.0000   440.1193       3.11418       15.3914       2.43916      -2.59631      -5.04030       3.33061      -1.58518     -0.271132      -2.09932     -0.534523      0.453166     -0.648396     -0.313047     0.0462807     -0.855580     -0.108316     -0.115571      0.963697       1.28399       1.42765       1.57328       1.57825       1.57609       1.54204       1.44310       1.32642       1.16164       1.00419      0.859686      0.725202      0.610610      0.487937      0.396274      0.314885      0.240297
  32  12 2992.8076    3.9171  0.9686 12.7924 -0.0051  0.0176   0.0660   0.0457    0.1254   0.0000   439.4276       5.89428       15.8469      -1.16541      -2.83586     -0.569017       1.25603      -4.36353      0.607411     -0.650185     -0.425828     -0.502906     0.0714464     -0.155817      -1.02816      0.122114      0.442558     -0.508816      0.896763       1.19016       1.28551       1.41180       1.36194       1.38034       1.29701       1.31304       1.16123       1.05539      0.948138      0.839394      0.689851      0.581761      0.495177      0.374576      0.306837      0.232043
  32  13 3148.9827    4.0571  1.2901 12.5424 -0.0018  0.0211   0.0584   0.0517    0.1448   0.0000   439.0900       6.17841       17.2195       3.35661      -1.48695      -4.57031      -1.03418      -2.49576      -1.34315      -1.98797     -0.356048      0.990122      0.280073     -0.171303      0.905575     -0.237789      0.446893      0.260070       1.14518       1.42050       1.59300       1.73546       1.68642       1.71810       1.65072       1.53364       1.44792       1.29604       1.15129       1.01825      0.867177      0.722255      0.571132      0.453354      0.365900      0.284600
  32  14 3303.4051    3.6670  1.8174 12.1578 -0.0007  0.0255   0.0441   0.0626    0.1090   0.0000   441.3471       3.45821       14.7535     -0.361412       4.01928      -3.15215       1.70772      -5.02512      0.611922     0.0935126     -0.172103      -2.16528       1.23478       1.20571      0.106153    -0.0511872     -0.740406     -0.437436       1.32472       1.75508       1.97954       2.14966       2.21104       2.15732       2.13563       1.95701       1.79377       1.56245       1.37641       1.21758       1.01120      0.832235      0.657240      0.542849      0.422741      0.333386
  32  15 3456.8030    3.0489  2.5571 12.0343 -0.0008  0.0311   0.0317   0.0797    0.0606   0.0000   440.1393       6.89539       18.2327    -0.0853039      -4.56718      -5.41652      0.743504      -6.31249      -3.51480      -3.03289     -0.233926     -0.932709     -0.288756       2.13571       2.31304      -1.10747     -0.110424      0.492424       1.54789       2.05735       2.23651       2.37401       2.45806       2.44458       2.35529       2.23538       2.06035       1.85524       1.60589       1.42038       1.22476      0.997762      0.825636      0.664777      0.518210      0.405872
  32  16 3609.4931    2.4571  3.9772 11.4538 -0.0004  0.0399   0.0209   0.1074    0.0482   0.0000   438.8232       12.1770       15.9306      -3.07603      0.531223      -1.74319      0.556622      -9.80594       2.14184      0.361598      -1.86724     -0.960077      0.482265      0.346851      0.514396      0.668077       1.30792     0.0156827       1.97983       2.65048       2.85631       3.12224       3.12579       3.11002       3.01119       2.92875       2.64045       2.40343       2.08300       1.82596       1.53452       1.29450       1.06682      0.856176      0.673192      0.516689
  32  17 3761.3712    2.0108  5.6319 11.0346 -0.0002  0.0506   0.0150   0.1384    0.0433   0.0000   432.2978       3.90853       10.4439      0.294048      -3.08982      -5.56636       8.13605      -6.60338      -3.42323     -0.347888      0.144797      -3.15637       2.05336       2.14920       1.17218      0.567492      0.392837     -0.266728       2.56380       3.32798       3.70214       3.94730       4.00281       3.93321       3.83031       3.56844       3.40972       3.04785       2.68503       2.36062       2.03524       1.70925       1.39970       1.10880      0.874565      0.680642
  32  18 3912.5346    1.6842  7.9870 10.5627  0.0000  0.0649   0.0109   0.1801    0.0406   0.0000   442.5627       4.40981       17.8906      -7.38859      0.946371      -9.45750     -0.596905      -3.07959      -6.56105      -1.53627       2.59667      -2.03138       1.54740       2.23205       1.31184      0.616347    -0.0852910      0.213356       3.24670       4.25736       4.74133       5.01355       5.16804       5.11700       4.94173       4.74349       4.30168       3.89687       3.44804       2.97312       2.54713       2.12325       1.74074       1.38207       1.11455      0.855825
  32  19 4063.1452    1.4043 10.4836 10.4015  0.0000  0.0864   0.0083   0.2365    0.0375   0.0000   438.5054       20.1947       18.8172       6.27146       4.09482      -5.72400      -2.74262      -12.7499       6.20610      -4.86698      -3.38313       5.31688      0.236410     -0.127939       1.36741      0.921904      -1.28902       1.41844       4.25860       5.78406       6.35983       6.82785       6.79958       6.79110       6.50575       6.23866       5.70591       5.21974       4.63515       4.09010       3.44191       2.88612       2.34943       1.86346       1.48509       1.14308
  32  20 4213.5039    1.1535 13.3704 10.2888 -0.0010  0.1122   0.0064   0.3065    0.0338   0.0000   445.7691      -1.03739       18.0436       1.33793     -0.864466      -13.1869      -16.4763       2.20210      -3.75545      -1.46800       4.62457      -3.31372      -4.91100      -3.08848       1.24874      0.213857       1.02822      0.514613       5.47127       7.32185       8.17278       8.79318       8.89578       8.77498       8.60799       8.01512       7.45044       6.66956       5.95179       5.20124       4.36209       3.65697       2.98048       2.41141       1.88133       1.46671
  32  21 4363.1993    0.9397 15.3466 10.2254 -0.0021  0.1368   0.0055   0.3708    0.0300   0.0000   448.8357       8.58257       8.45512      -2.23941      -9.65014      -13.3478       8.66615       1.75432       1.87404       1.73937     0.0927325      -4.81303       2.69563       3.31570      -2.62025       2.76965      -3.72822     -0.526410       6.72938       8.82734       9.84142       10.6442       10.7219       10.7002       10.3259       9.72824       8.98130       8.22318       7.23963       6.23875       5.37260       4.47198       3.66323       2.98880       2.29300       1.79674
  33   3 1425.4246    0.1367  0.0952 10.0256  0.0009  0.0149   0.0094   0.0192    0.0224   0.0000   441.1589     -0.480602       22.0464       1.14883      -2.10507     0.0531861     -0.954521      0.317565     0.0458624     -0.824176     -0.438324      0.341931      0.587864      0.241488    -0.0560786     -0.267032     0.0309773      0.136282      0.679549      0.969093      0.843381       1.18675       1.03981       1.10396      0.924625       1.20624      0.944175      0.952180      0.761119      0.655694      0.552917      0.413692      0.411035      0.285961      0.238088      0.197428
  33   4 1633.2392    0.2505  0.2237 10.0489 -0.0140  0.0133   0.0099   0.0259    0.0266   0.0000   440.0668      0.243196       20.2737     -0.561223      -3.34624     -0.985644     -0.273758     -0.708731     -0.455298     -0.440779      -1.16633     -0.388058      0.265998     0.0835550    -0.0644118    -0.0390538     -0.156393     -0.531782      0.750821      0.971094      0.992731      0.915521      0.929641      0.984687       1.09029       1.13411       1.01482      0.825979      0.645624      0.566737      0.485518      0.485881      0.392914      0.303712      0.241119      0.184629
  33   5 1823.8364    0.4646  0.3932 10.1090 -0.0020  0.0135   0.0128   0.0316    0.0376   0.0000   440.2720     -0.785083       20.1405       1.53457      -2.13026       1.09311      0.381434      -2.91241      0.889953      0.504266     -0.517491      0.210551     -0.383851     -0.537646      0.132673      0.524983     -0.141566     0.0606211      0.674158      0.878291      0.963684       1.10206       1.09176       1.08864      0.980965      0.946580      0.838819      0.817605      0.679023      0.622248      0.539470      0.505224      0.369371      0.325672      0.247643      0.188899
  33   6 2007.6129    0.6529  0.6624 10.1532 -0.0026  0.0165   0.0133   0.0403    0.0570   0.0000   440.8930      0.160486       20.7825      0.945624      -2.83108     -0.323935     -0.688610    -0.0804238       1.45922     -0.278158      0.877580     -0.393407    -0.0701214     -0.730511     -0.130543     -0.145275     -0.233284     -0.379023      0.855681       1.04760       1.14909       1.21466       1.34823       1.34116       1.25538       1.14953       1.09722      0.971326      0.879212      0.708365      0.608554      0.540447      0.445585      0.366247      0.264420      0.214565
  33   7 2187.3472    0.9824  0.9145 10.3803 -0.0028  0.0194   0.0168   0.0456    0.0851   0.0000   440.7173      0.209319       18.4257      0.750292      -3.90806       1.93688     -0.277164      -1.28324     -0.509283     -0.653583       1.14157      0.291732     -0.310798      0.407171      0.134017     -0.486067      0.563699     0.0187524       1.00279       1.31770       1.60100       1.68142       1.72320       1.73275       1.67237       1.52628       1.40699       1.19679       1.06487      0.922936      0.767900      0.634985      0.534926      0.413360      0.318118      0.245992
  33   8 2360.8343    1.4105  1.1604 10.6636 -0.0009  0.0203   0.0216   0.0515    0.1240   0.0000   440.9228     -0.588532       19.5275     -0.147618      -1.63867     -0.748923       1.21108     -0.387390     -0.886047     0.0723527       2.38971     -0.227359     -0.940525     -0.454321      0.842622     -0.782223     -0.242087      0.199156       1.03230       1.30997       1.45110       1.60602       1.60128       1.51270       1.55425       1.49583       1.35285       1.21116       1.09498      0.959224      0.794886      0.704045      0.572169      0.455518      0.366289      0.288919
  33   9 2529.1419    1.9759  1.2486 10.9071 -0.0026  0.0204   0.0284   0.0527    0.1567   0.0000   441.3645       1.84479       18.9278     -0.199738      -4.05599      0.465688     -0.566306     0.0938738      0.469239       1.73669      -1.31204       1.08800      -1.21194      0.102229      0.944634       1.00767     -0.689514    -0.0976590       1.00220       1.34905       1.44173       1.59829       1.61047       1.63409       1.57906       1.48817       1.36872       1.23542       1.10180      0.935972      0.784478      0.657950      0.535218      0.453657      0.351287      0.278324
  33  10 2695.0926    2.6332  1.1499 11.8108 -0.0004  0.0190   0.0397   0.0505    0.1344   0.0000   440.3339       2.74377       21.5511      -3.12383      -1.44759      -2.00790       1.42021      -1.72331     -0.742568      -1.89394      0.655396     -0.891260      0.601500      0.122517     -0.159418     0.0792757      0.594501      0.540753      0.978560       1.22604       1.37055       1.49334       1.53008       1.54277       1.44565       1.36167       1.25334       1.14293       1.02062      0.900731      0.768759      0.660058      0.534721      0.426859      0.335361      0.262626
  33  11 2858.6045    3.3491  1.0505 12.0804 -0.0031  0.0178   0.0516   0.0459    0.1605   0.0000   439.4765       2.21554       16.0085       1.74778      -3.97638      -1.74563     -0.784917      -2.01949     -0.929833      0.500607      -1.66675       1.53204     -0.309722     -0.159806     -0.952754      0.616702     -0.343645    0.00818099      0.929941       1.17976       1.29880       1.38874       1.44522       1.42490       1.41673       1.31952       1.21191       1.09365      0.965634      0.848364      0.741127      0.598715      0.481727      0.395419      0.318308      0.252266
  33  12 3018.8818    4.0756  1.0364 12.8062 -0.0031  0.0185   0.0640   0.0449    0.1378   0.0000   440.3588       2.48502       14.4629      0.100417     -0.661472      -3.44211      0.361524      -2.80123     -0.388681     -0.831237      0.290724      -1.94226      0.685729     -0.177733     -0.418708    -0.0574029      0.410203      0.193408      0.925839       1.23837       1.33289       1.44873       1.49593       1.42273       1.44834       1.32588       1.23145       1.10693      0.987866      0.868263      0.774733      0.663893      0.536199      0.432752      0.341447      0.260448
  33  13 3176.1365    4.0730  1.3404 12.5143 -0.0049  0.0204   0.0571   0.0544    0.1356   0.0000   440.7117       5.81061       15.9882      -1.05053     -0.541671      -3.54943     -0.455741      -3.74143      -1.09831      -3.25798      0.549434       2.17788     -0.458373      0.809970      0.561049    -0.0620320      0.885171     -0.398183       1.02723       1.34365       1.49454       1.64885       1.60071       1.59073       1.52428       1.42867       1.34691       1.22730       1.10778       1.00163      0.865922      0.730484      0.605833      0.474684      0.386154      0.288133
  33  14 3331.5575    3.5812  1.8409 12.6240  0.0005  0.0260   0.0435   0.0654    0.0777   0.0000   438.6266       5.61618       12.7227       1.08076      -5.96697      -4.36430      -1.20790      -1.28700      -1.30159      -2.32106      -2.48809       1.20048      0.381943      -1.00477    -0.0770516      0.302999     -0.261266     0.0213408       1.25582       1.70719       1.83623       2.00152       2.04528       2.03760       2.03456       1.87886       1.74523       1.56441       1.36006       1.17105       1.00163      0.836538      0.690258      0.558297      0.435649      0.349425
  33  15 3485.8535    2.9159  2.8619 11.7771 -0.0013  0.0328   0.0281   0.0820    0.0646   0.0000   438.2578       3.36524       17.1815       2.34411     -0.757285      -8.77223       5.33050    -0.0233884      -2.48944       2.82432      0.884336       2.46149     -0.176825      -2.50060    -0.0769055    0.00706934     -0.570954     -0.307945       1.55081       2.12605       2.26941       2.46040       2.52756       2.46449       2.47546       2.26341       2.16807       1.92691       1.71118       1.51088       1.27622       1.10994      0.890145      0.727764      0.567661      0.444801
  33  16 3639.1965    2.4217  4.2743 11.2583 -0.0003  0.0404   0.0191   0.1064    0.0490   0.0000   440.1240       3.65651       17.2152       5.32195      -8.27833      -3.48902      -5.20757      -3.48432     -0.728439      -2.60663     -0.957770      0.785560      0.445197       1.52797      0.686475     -0.968079      0.504263    0.00134424       1.95611       2.56692       2.84402       3.04873       3.15220       3.10996       3.02611       2.89601       2.57461       2.38252       2.15853       1.88092       1.62088       1.32451       1.13543      0.891128      0.704689      0.559495
  33  17 3791.8356    1.9710  6.3998 10.8094 -0.0003  0.0541   0.0135   0.1445    0.0442   0.0000   436.4481       8.69639       21.3080      -5.43284      -2.60736      -9.47529       2.69313      -5.89202       5.20263       4.58545      -5.54297      -2.42024      -4.15032       1.40960     -0.917668      -1.08965       1.33760      -1.23964       2.65648       3.50787       3.83420       4.13398       4.23778       4.18438       4.09968       3.85899       3.62593       3.25142       2.91017       2.53235       2.16220       1.81842       1.48478       1.22510      0.957031      0.757748
  33  18 3943.7142    1.5857  8.3935 10.6321 -0.0009  0.0699   0.0100   0.1889    0.0376   0.0000   437.5483       4.80720       10.8420      -1.55823      -3.35758      -4.38259      -4.94575      -2.74291      0.782054      -6.69334       3.53439      -5.06739      -1.75254       2.61838       2.16922     -0.322464     -0.836365      0.441917       3.32824       4.41258       4.92878       5.27223       5.55322       5.37731       5.21869       4.98350       4.58944       4.15191       3.65342       3.22675       2.77127       2.31777       1.89235       1.53779       1.21149      0.945332
  33  19 4094.9051    1.3187 10.7295 10.4647 -0.0005  0.0886   0.0077   0.2423    0.0349   0.0000   443.8791       12.1950       16.3257     -0.512072      -4.81085      -5.53043      -12.4645      -7.36454       1.58918       8.11551      -11.9637      -7.55734       1.92473      -2.28935    -0.0471611      -2.88560      -1.90282      -1.63899       4.22952       5.59505       6.17448       6.58401       6.85937       6.83127       6.63833       6.22267       5.82158       5.21616       4.76476       4.05731       3.51236       2.87960       2.41239       1.94073       1.54326       1.23042
  33  20 4245.8804    1.0954 13.9259 10.3279 -0.0002  0.1187   0.0061   0.3195    0.0324   0.0000   442.7765      -5.82643       25.4001      0.609337     0.0894593      -16.2881      -10.3531      -5.87872       4.68126      -12.5178       3.66816     -0.797067      -1.23127       8.42269       3.33887     -0.428341       5.37658       3.62445       5.60485       7.48277       8.33411       8.89777       9.18335       9.12035       8.78385       8.29331       7.76883       7.04699       6.22590       5.50605       4.68254       3.97252       3.25075       2.62305       2.07278       1.62649
  34   6 2026.3603    0.6844  0.6611 10.2101 -0.0036  0.0164   0.0136   0.0369    0.0568   0.0000   440.4760      -2.37841       20.1599     -0.653019      -2.77709      -1.13090       1.26428      -1.69926     -0.214277       1.19033       1.00127      0.411484      0.529277     0.0749255     -0.616295     -0.167050     0.0492681   -0.00375526      0.830284       1.00472       1.12557       1.19742       1.24095       1.21388       1.17569       1.18036       1.09468      0.983506      0.866490      0.724958      0.622630      0.549093      0.435021      0.384381      0.289911      0.226780
  34   7 2207.0543    1.0004  0.9233 10.4940 -0.0044  0.0180   0.0171   0.0479    0.0816   0.0000   441.7979       1.46578       21.4026     0.0774760      -2.61026       1.22815      -1.69025     -0.203043     -0.461705      -2.34364      -1.12986      -1.18997      0.118807     -0.693397      0.378141    -0.0247254      0.333688     -0.395060      0.874506       1.17706       1.27932       1.36283       1.31187       1.32195       1.32599       1.25215       1.20027       1.12991      0.961675      0.840344      0.705186      0.612989      0.494808      0.423605      0.324206      0.256869
  34   8 2381.2506    1.4594  1.2083 10.9162 -0.0017  0.0204   0.0220   0.0550    0.0996   0.0000   440.1526       4.44191       20.6299      -1.68082      -3.18103      -1.95090       1.66472      -1.97229     -0.949609       1.53310      0.234931      0.219101      0.430699      0.632171      0.486438      0.437478      0.393417    -0.0864564      0.994831       1.23584       1.41657       1.52940       1.55044       1.60757       1.51477       1.39793       1.32524       1.20799       1.05468      0.960582      0.806244      0.681339      0.576422      0.462585      0.368449      0.290517
  34   9 2550.6730    2.0464  1.3178 11.0745 -0.0019  0.0203   0.0284   0.0535    0.1288   0.0000   441.5036       1.58338       20.3995      -1.84639     -0.745946       1.00932      0.594333     -0.377540    -0.0224628      -1.42944       1.29000     -0.678992     0.0194937     -0.241474     -0.691678     -0.482661      0.423769    -0.0474233      0.964982       1.27606       1.37925       1.51098       1.54359       1.50132       1.51292       1.40798       1.34558       1.20805       1.05801      0.933262      0.810221      0.684814      0.568367      0.462163      0.365038      0.287668
  34  10 2718.0343    2.7106  1.1544 11.6263 -0.0011  0.0188   0.0394   0.0480    0.1530   0.0000   441.0949       1.95846       18.6501      -3.86753      -2.31721      -1.35531      0.956800      -2.82226     -0.658576      -1.56740      0.753163     -0.464820     -0.286850      0.346080      0.790826      0.383143      0.210229    -0.0163186      0.894641       1.14997       1.28293       1.40088       1.45566       1.46800       1.38826       1.34073       1.21343       1.11827       1.00211      0.856125      0.738068      0.611313      0.523308      0.414516      0.340028      0.260007
  34  11 2883.0185    3.4955  1.0737 12.1674  0.0000  0.0186   0.0527   0.0454    0.1611   0.0000   440.6683       4.28934       17.3086       3.41243      -2.01763      -3.74851     -0.298306      -4.02165     -0.422582      -1.05368      0.355109     -0.594357     -0.246855      0.361591      0.924474     -0.438235     -0.630982     -0.165433      0.889291       1.17163       1.26457       1.38748       1.36386       1.36815       1.36176       1.31017       1.21695       1.05112      0.961587      0.852781      0.744812      0.639313      0.550933      0.442059      0.345378      0.266141
  34  12 3044.5253    4.0950  1.1297 12.6556 -0.0027  0.0185   0.0610   0.0479    0.1491   0.0000   438.6885       4.54166       14.5696      0.246921      -1.84430      -1.54010     -0.547978      -1.21283      -1.22887      -2.99746     -0.763469      0.388713     -0.411419      0.456702      0.879413    -0.0455406     0.0738098     -0.140460      0.897363       1.18066       1.29806       1.39064       1.45822       1.44209       1.36855       1.28957       1.21526       1.14958       1.04912      0.868446      0.742395      0.639841      0.528509      0.440356      0.355165      0.275196
  34  13 3202.9037    3.9144  1.4485 12.7890 -0.0001  0.0214   0.0525   0.0573    0.0980   0.0000   442.1527       4.99089       15.7014     0.0454417      -2.73565      -1.05477   -0.00369811      -3.15186       2.25085      -3.68046     -0.529125      -1.14641     -0.889864      0.724560     -0.353358      0.138247     -0.245501    -0.0471718       1.03919       1.37112       1.51397       1.61223       1.63011       1.65783       1.59041       1.54339       1.41447       1.27472       1.12974       1.01145      0.881426      0.751934      0.635474      0.495570      0.394691      0.320020
  34  14 3359.3263    3.4478  2.1217 12.2784 -0.0003  0.0262   0.0378   0.0697    0.0720   0.0000   441.2862       5.62371       16.1174      0.384933      -2.09603      -2.42896      -1.82862     0.0402199      -1.86584      -2.99315     -0.219505      -3.00482      0.584822      0.141754       1.17536      0.446282      0.349614      0.471788       1.25326       1.64813       1.81694       1.91233       1.95329       1.95289       1.93603       1.80690       1.71999       1.58956       1.40343       1.20401       1.03693      0.881534      0.728060      0.621680      0.488643      0.387885
  34  15 3514.5516    2.8228  3.0950 11.8585 -0.0002  0.0336   0.0262   0.0865    0.0563   0.0000   443.2561       5.20104       12.1547      0.826701      -1.16079      -5.88535      -2.84025      -2.33034      0.999834      -1.42305      0.242288       1.09899      -1.41138     -0.886719      0.415246      0.323560     -0.783440    -0.0127238       1.60930       2.11710       2.32864       2.55082       2.61160       2.58999       2.50469       2.39551       2.24983       1.98946       1.76830       1.58619       1.35219       1.15080      0.936424      0.769354      0.623391      0.486666
  34  16 3668.7319    2.2916  4.7773 11.2581 -0.0002  0.0423   0.0171   0.1166    0.0419   0.0000   442.7110       4.57862       13.2269       1.05519      -3.94845       2.83593      -3.79204      -6.62088       1.04425      -2.48759       4.15276      -5.42449    -0.0868587       1.99549      -1.09826      0.432261      0.218452      0.305365       2.04392       2.67633       3.00129       3.22412       3.30174       3.30599       3.18730       2.95928       2.75676       2.54075       2.27830       2.02117       1.73257       1.49039       1.21977      0.992740      0.801286      0.629928
  34  17 3822.0878    1.8702  6.6194 10.8522 -0.0006  0.0552   0.0125   0.1505    0.0402   0.0000   441.3706       13.5625       25.4994       9.39598      -13.1694      -4.07724      -4.12263      -4.36712      -1.00854      -5.44553       2.39015      -1.79687     0.0511901     -0.559893     -0.392409      -1.79161     -0.328147       1.50731       2.60497       3.45957       3.82352       4.13262       4.18226       4.20166       4.06827       3.84636       3.57129       3.27914       2.98549       2.59942       2.22151       1.89092       1.57423       1.28110       1.02469      0.807810
  34  18 3974.6256    1.5711  9.5238 10.5417  0.0001  0.0740   0.0090   0.2055    0.0364   0.0000   447.5033       6.48593       17.5421      -3.43999      -5.33117       1.54645      -5.96885      -5.59111      -1.27528      0.499642      0.221628     -0.495075      -3.57887       2.97136     -0.598604      -1.24088      0.858556      -1.47535       3.45993       4.54967       5.13234       5.45663       5.66220       5.67778       5.49899       5.23184       4.82820       4.40121       3.93315       3.43579       2.94926       2.46567       2.03870       1.67232       1.32930       1.05098
  34  19 4126.3853    1.2988 11.9158 10.3627 -0.0001  0.0950   0.0070   0.2597    0.0347   0.0000   430.0602       7.60610       12.6983      -1.61916       15.9854      -11.0827      -2.48060      -7.20732       8.98528      -6.82970      -2.25721       1.19381      -2.04786       1.62042       2.07460       4.26075       1.82377      -1.91843       4.47098       5.96833       6.57586       7.15782       7.27060       7.23105       7.05767       6.56851       6.23244       5.61271       5.08206       4.45729       3.91614       3.25628       2.75351       2.20665       1.75758       1.38351
  34  20 4277.9712    1.0445 14.3932 10.2996 -0.0016  0.1242   0.0057   0.3269    0.0313   0.0000   427.6298       11.6375       29.0862       3.32243     -0.327679      0.765474       8.63660       15.0918       11.8113       8.22090      -7.87822       8.55706       2.26188      -5.08239     -0.574684       6.45237     -0.716113      -2.98892       5.80715       7.73692       8.71872       9.32059       9.70529       9.59292       9.30934       8.92233       8.15155       7.49398       6.59007       5.80171       4.99874       4.18323       3.49369       2.82088       2.25241       1.77593
  35   3 1456.6210    0.1628  0.1358 10.0530 -0.0100  0.0126   0.0090   0.0243    0.0227   0.0000   441.7786      0.515178       20.2614     -0.699187      -3.09604     -0.645502      0.914534      0.239038      0.167492     0.0113328     -0.137977      0.413029      0.650573      0.206294     -0.255852      0.295801      0.142029    -0.0205454      0.673502      0.889945      0.971644      0.913289       1.00428      0.927337      0.872613      0.846986      0.940386      0.986398      0.800758      0.713385      0.514598      0.444232      0.345801      0.309054      0.240289      0.210076
  35   5 1858.4465    0.5175  0.4455 10.0393 -0.0039  0.0153   0.0129   0.0343    0.0412   0.0000   439.9975      -1.46457       20.6356      -2.15322      -3.05606      0.499215      0.711307      -1.05699     -0.863380     -0.704499    -0.0596074    -0.0539642     -0.202491      0.435225      0.182237      0.559514      0.257765     -0.182736      0.880702       1.19604       1.31341       1.44531       1.24308       1.08535      0.910099      0.960476      0.948575       1.02860      0.886101      0.866786      0.749286      0.659715      0.530798      0.426275      0.327297      0.258488
  35   6 2044.8531    0.7191  0.6902 10.2371 -0.0040  0.0166   0.0141   0.0394    0.0607   0.0000   441.2073     -0.578461       18.3089     -0.384657      -2.83877      0.196755      -2.93981      -1.92631      0.737446      -1.35972      0.290298      0.195771     -0.769923     -0.129122     -0.263237      0.133171      0.347769      0.203811      0.770147      0.995960       1.17555       1.25259       1.32682       1.30620       1.27837       1.18771       1.07560      0.981894      0.874464      0.763961      0.661330      0.571902      0.475622      0.381415      0.302545      0.244812
  35   7 2226.4302    1.0670  0.9383 10.4480 -0.0019  0.0177   0.0173   0.0442    0.0912   0.0000   441.8705       1.40651       21.3622      -1.27090      -1.79744     -0.271212      -1.09901      0.274760      0.771876      -2.16019     -0.857266    0.00455834   -0.00928233      0.445947      0.626436     -0.276419      0.173511      0.391632      0.829792       1.11559       1.21577       1.36134       1.34714       1.37120       1.29887       1.25331       1.14296       1.07817      0.933317      0.848608      0.726022      0.617093      0.504381      0.426146      0.350995      0.267220
  35   8 2401.3489    1.5738  1.1648 11.0091 -0.0028  0.0193   0.0239   0.0516    0.1142   0.0000   440.4694       1.16098       21.4148     -0.831897      -3.06388       2.12566     -0.310989      -3.31023      0.209162     -0.822759      0.655365      0.590930      0.214793     -0.269604      0.364648     -0.350153      0.566835    -0.0185403      0.913963       1.21373       1.31046       1.45805       1.47175       1.48562       1.43028       1.37061       1.27402       1.17184       1.03616      0.902415      0.784624      0.668008      0.554869      0.464067      0.362655      0.287631
  35   9 2571.8999    2.1459  1.1260 11.5171 -0.0039  0.0185   0.0324   0.0503    0.1239   0.0000   441.6029       2.40943       18.1488     -0.908202      -4.17124      -1.45846       2.06753      -1.32081      -1.97901     -0.887285      0.861150      0.144844       1.33369       1.06853      0.410103     -0.124152      0.229827     -0.432360      0.891773       1.13160       1.30569       1.41996       1.43725       1.46972       1.39237       1.33727       1.25472       1.10770       1.02672      0.877963      0.746796      0.638393      0.530333      0.426283      0.347958      0.277967
  35  10 2740.5148    2.8755  1.1805 11.7910 -0.0013  0.0187   0.0415   0.0495    0.1596   0.0000   440.9076       2.24599       19.1151      -1.57806      -6.47726      -1.36063       1.19385      -1.78723      -2.47392      -1.54161     -0.148527      0.107279      0.658107      0.933318     -0.410125     -0.504013    -0.0395976      0.137620      0.894109       1.14626       1.27012       1.39123       1.45569       1.42340       1.36809       1.33937       1.24896       1.14625      0.975879      0.873617      0.750666      0.658447      0.545193      0.446036      0.351167      0.278388
  35  11 2906.8813    3.5429  1.1387 12.3022  0.0000  0.0185   0.0517   0.0483    0.1544   0.0000   440.1674       4.20498       15.9019     -0.400709      -2.32480      -3.35643     -0.841621      -1.97894       1.66229     -0.246278      -1.16875      0.807876     -0.889184     -0.513997    -0.0308563      0.259827     -0.633620      0.330528      0.879251       1.15114       1.22228       1.38101       1.39188       1.41598       1.35577       1.27837       1.16885       1.10412       1.00356      0.878069      0.751271      0.646453      0.535724      0.433768      0.353709      0.287106
  35  12 3069.7217    4.0831  1.0867 12.8840 -0.0040  0.0181   0.0612   0.0468    0.1224   0.0000   439.5294       4.26677       15.7834       2.24320      -3.06535      -5.45624      0.370118      -4.27155     -0.610009      -1.76713      0.373872      -2.05782      0.488387     -0.506619     -0.988410      0.319412     -0.160375     -0.115256      0.826116       1.09343       1.19502       1.33637       1.34362       1.31951       1.30806       1.22051       1.18530       1.03379      0.951943      0.837262      0.734160      0.620527      0.518688      0.425698      0.347542      0.265096
  35  13 3229.2712    3.9082  1.5415 12.7239 -0.0015  0.0222   0.0500   0.0566    0.0924   0.0000   441.5712       3.93753       13.3063      -1.07180      -1.49378      -4.18619       3.11797      -4.18237       1.61176      -1.76172      0.862276      0.141008     -0.499827     -0.906888       1.42744      0.702491     -0.108772      0.238960       1.05864       1.37139       1.50038       1.64652       1.68702       1.71616       1.66610       1.57660       1.42946       1.34895       1.21073       1.06102      0.881510      0.759304      0.643428      0.525188      0.420414      0.343162
  35  14 3386.7265    3.3625  2.1830 12.3783  0.0003  0.0269   0.0360   0.0705    0.0652   0.0000   439.5623       9.56983       15.6233       2.53534      -1.38776      -1.74163      0.151708      -2.84667      0.102512      -2.58433      0.254599      0.663146     0.0189354     0.0279494      0.711422      0.153320     -0.416177     -0.249139       1.25160       1.66627       1.88331       1.99263       2.03194       1.96313       1.89877       1.81197       1.73529       1.58332       1.44770       1.29543       1.12053      0.950401      0.797219      0.656580      0.512629      0.410957
  35  15 3542.9065    2.7425  3.4338 11.6883 -0.0001  0.0352   0.0237   0.0914    0.0539   0.0000   439.7682       6.73701       13.8414     -0.944898       1.20203     -0.970700       4.19511      -6.21386      -1.65602      -3.06427     -0.499235      0.355448     -0.364839      0.755595       1.07963     -0.136555     -0.459944      0.104303       1.60042       2.14413       2.33634       2.56434       2.62724       2.60966       2.56051       2.40076       2.29633       2.07050       1.84255       1.65871       1.40339       1.19941      0.997798      0.825726      0.667492      0.521817
  35  16 3697.9051    2.2223  5.0975 11.1317  0.0001  0.0446   0.0160   0.1174    0.0437   0.0000   442.1623       6.05704       16.2502      -6.23908      -5.98794      -4.18894       3.00448      -5.04290     -0.512987       1.10803       1.91916      -1.56746      -4.27533       1.92798     -0.685261      -1.22709     -0.801069      0.480590       2.09399       2.75096       3.03290       3.24662       3.36273       3.30397       3.25348       3.13750       2.95753       2.65121       2.37142       2.10565       1.79871       1.55867       1.28019       1.06183      0.859411      0.673486
  35  17 3851.9980    1.8098  7.4085 10.7739 -0.0005  0.0593   0.0114   0.1597    0.0394   0.0000   441.3772       6.23868       16.2284      -7.96505      -3.68972      -7.95836      -2.31907      -4.08452      -2.66077      -8.84326     -0.576208      -1.31586      -2.09682      -1.94346      -1.60090     -0.175376     -0.364871     0.0269659       2.73753       3.60819       4.03647       4.31195       4.47764       4.47351       4.39353       4.13333       3.84888       3.58318       3.16466       2.77941       2.41543       2.02694       1.69937       1.40014       1.12281      0.897658
  35  18 4005.2199    1.4943  9.7361 10.5402 -0.0007  0.0771   0.0085   0.2109    0.0364   0.0000   441.4765       5.63354       15.8619      -6.95983       9.53814      -4.10721      -4.95221      -10.2235       6.10536      -1.47735      0.902002      -7.65389       6.54492    -0.0238503      -3.07243       2.19980      -2.03366      0.957000       3.53415       4.63604       5.26300       5.58863       5.82660       5.73875       5.57550       5.33292       5.03583       4.50997       4.15149       3.60023       3.15490       2.64250       2.25182       1.81950       1.46914       1.16111
  35  20 4309.5594    1.0321 15.4211 10.2686  0.0009  0.1281   0.0054   0.3439    0.0295   0.0000   443.6427       7.25103       15.1219       9.35700      -8.18551       4.82878      -17.4631      -12.7320      -20.0767      -15.8711      -6.46200       4.62906      -1.34793       4.06738       3.44816       1.64227     -0.913233      -3.15786       5.68842       7.66928       8.56368       9.16354       9.49552       9.41519       9.24063       8.77599       8.23488       7.55404       6.78774       5.93672       5.05745       4.35332       3.61610       3.01002       2.39439       1.90359
  36   4 1681.8997    0.2940  0.2760 10.0128 -0.0018  0.0114   0.0094   0.0278    0.0284   0.0000   441.3831     -0.365381       19.8369      0.502794      -1.86432     -0.125432       1.70706     -0.407789      -1.23981      0.235262      -1.22818     -0.295906      0.335819     -0.135620      0.160250      0.517410     0.0822656     0.0131740      0.502340      0.669082      0.773542      0.860291      0.850835      0.880358      0.838147      0.798801      0.705058      0.643280      0.588266      0.558946      0.458465      0.405158      0.342469      0.264322      0.232597      0.182033
  36   5 1875.4298    0.5033  0.5021  9.9686 -0.0030  0.0146   0.0113   0.0335    0.0429   0.0000   441.1330       1.08078       20.6345      -1.61242      -3.10854       1.66586      0.867203      0.213847     -0.324112      -1.64418       1.21382    -0.0598110     -0.563776      0.202640      0.187183      0.567134      0.127308     -0.288827      0.665388      0.877730      0.998398       1.11717       1.19864       1.20730       1.13872       1.06425      0.961639      0.881015      0.763307      0.657045      0.578424      0.465744      0.409728      0.326737      0.250666      0.198120
  36   6 2063.0977    0.7677  0.7632 10.1293  0.0003  0.0160   0.0138   0.0412    0.0665   0.0000   440.9549      0.994391       20.5777      0.805426      -3.45595     -0.346817       2.44563      -1.57964     -0.552749     -0.424712     -0.925253     -0.919656     -0.366818      0.525088     -0.193083     -0.829812     0.0412319      0.357607      0.734386      0.964425       1.05391       1.19834       1.27671       1.24579       1.14859       1.12191       1.04892      0.973196      0.832743      0.749688      0.632829      0.550324      0.468134      0.373187      0.292912      0.244310
  36   7 2245.5183    1.1337  0.9588 10.5044 -0.0028  0.0174   0.0181   0.0441    0.0926   0.0000   439.9340     -0.950688       22.0242      0.895639      -4.04908      -1.31351       2.43262     -0.527392       1.10471     -0.335418      0.274584     -0.596968      0.699618      0.473450      0.400567      -1.12697     0.0401200      0.173804      0.825475       1.09629       1.23925       1.33314       1.38526       1.34495       1.31527       1.22957       1.15885       1.07477      0.977865      0.836325      0.745467      0.650192      0.534238      0.434358      0.349777      0.290471
  36   8 2421.1353    1.6305  1.2661 10.6825 -0.0033  0.0196   0.0225   0.0511    0.1285   0.0000   440.2034       2.48470       21.3497       1.29606      -3.38455      0.835290    -0.0257277      -1.90208      0.528459      -2.10229     -0.585635      -1.61709      -1.97692      0.547689     -0.132557     0.0765725      0.198442     -0.409062      0.892188       1.17710       1.31426       1.41225       1.45678       1.44749       1.44666       1.36045       1.23655       1.15729       1.03431      0.921731      0.828556      0.686626      0.581100      0.462718      0.394015      0.310893
  36   9 2592.7926    2.2538  1.2284 11.2803 -0.0020  0.0196   0.0315   0.0499    0.1390   0.0000   441.5809       2.08372       19.9739       1.36960      -4.63457      -2.39387       2.94774      -4.87274     -0.184040      -2.26838      -1.66309       1.30092     -0.922074      -1.02968    -0.0373558      0.170828      0.484651      0.254409      0.866222       1.20136       1.22856       1.37524       1.40905       1.43107       1.39867       1.34611       1.25149       1.15054       1.03285      0.924751      0.797781      0.661972      0.577653      0.460292      0.392358      0.309371
  36  10 2762.7508    2.9606  1.1965 11.7082 -0.0015  0.0190   0.0415   0.0473    0.1669   0.0000   441.6407       2.32497       21.9379     -0.124280      -1.28144      -2.62310      0.851292      -2.35891     -0.119897     -0.674748      0.889247     -0.717922     -0.811272     -0.709658     -0.147036      0.239206     -0.309210     -0.443402      0.906831       1.16994       1.30831       1.47734       1.49303       1.45130       1.42087       1.32987       1.21995       1.15417       1.03375      0.926998      0.799496      0.722028      0.584787      0.483772      0.390266      0.305768
  36  11 2930.3289    3.7635  1.1244 12.4304  0.0004  0.0174   0.0546   0.0496    0.1404   0.0000   440.6390       4.43369       18.7085       1.54363      -1.27995      -1.88172      -1.16233      -1.66323     0.0695703     -0.860592     -0.691998      -1.01068      0.399155     -0.230623     -0.176270      0.178862     -0.177716      0.477114      0.782433       1.04209       1.17296       1.24427       1.30549       1.29878       1.28480       1.18620       1.14570       1.00186      0.923288      0.845676      0.705812      0.635320      0.505311      0.413862      0.333555      0.274448
  36  12 3094.4013    4.1956  1.1164 13.0243 -0.0040  0.0188   0.0634   0.0468    0.1264   0.0000   439.6829       3.98290       19.0922      0.903006      -3.34771      -1.66412       1.56230     -0.801934      -1.14711      -2.20951      -1.46229     -0.717072      -2.02356     -0.401110      0.259159     -0.685144      0.227662      0.391225      0.899935       1.14313       1.27780       1.39112       1.36077       1.39546       1.30453       1.25992       1.20853       1.09814       1.01634      0.928754      0.855736      0.705736      0.598069      0.493604      0.406282      0.321014
  36  13 3255.2324    3.8746  1.5566 12.7387 -0.0031  0.0224   0.0485   0.0560    0.0881   0.0000   441.8328       4.67774       15.4794       1.08934      0.243013      -5.73527       1.17411      -4.75628      -2.48913      -1.87807      0.319815     -0.160649      0.494420     -0.893714       1.41367      0.762361      0.204572     -0.377795       1.01017       1.33924       1.48193       1.59840       1.63007       1.71964       1.64741       1.55629       1.46153       1.30090       1.17922       1.01116      0.903409      0.773234      0.659551      0.544383      0.427092      0.333507
  36  14 3413.7828    3.2115  2.4483 12.1163  0.0004  0.0278   0.0315   0.0722    0.0578   0.0000   439.6118       6.69693       14.1121       1.73869      -1.49711      -3.21660      0.671986      -5.88319       1.67493     0.0507644       2.27380      -1.12665     -0.336010     0.0115728     -0.154648      -1.43893     -0.882190      0.487876       1.26184       1.66904       1.84300       1.97622       2.02178       2.05704       1.98696       1.88541       1.80604       1.62012       1.49133       1.29908       1.15787      0.991370      0.819697      0.672873      0.549682      0.446489
  36  15 3570.8996    2.6677  3.5911 11.6564 -0.0007  0.0352   0.0222   0.0931    0.0480   0.0000   441.7458       8.12127       16.2323      0.476021      -1.42272      -3.40548      -2.06155      -3.45215     -0.731826     -0.119240     -0.774878      -2.30941      0.413257     0.0416319       1.58638      0.438078      0.382887      0.347940       1.55538       2.06220       2.26601       2.46225       2.54950       2.52906       2.46556       2.37176       2.23394       2.03820       1.83138       1.62670       1.42701       1.22000       1.02994      0.850095      0.684256      0.542669
  36  16 3726.7446    2.1328  5.3030 11.0327 -0.0020  0.0455   0.0148   0.1194    0.0423   0.0000   440.0037       5.81670       9.96559      -3.38986     -0.629969     -0.951491      -3.42964      -7.95225       4.76027      -8.86483      -1.67483       1.39646      -3.40930      -3.68134      -1.07263       2.17713       1.12357      0.920877       2.04908       2.67740       3.00882       3.18932       3.31582       3.32684       3.23580       3.09661       2.91064       2.68213       2.43892       2.15230       1.85809       1.59006       1.31435       1.09682      0.887549      0.710259
  36  17 3881.5761    1.7813  7.6534 10.6767 -0.0003  0.0599   0.0106   0.1617    0.0384   0.0000   436.6301       11.5163       21.2735     -0.478192       4.19761      -3.85101       3.55057      -5.31654      -6.79564      -4.67331      -1.79262      -4.38832       3.74156       2.94355      0.888474     -0.733673      -1.87860      0.345211       2.65708       3.54362       3.89142       4.27189       4.36040       4.32818       4.26449       4.10572       3.83710       3.52310       3.13913       2.80477       2.40641       2.10259       1.75311       1.42445       1.17136      0.940907
  36  18 4035.4853    1.4293  9.7493 10.6032 -0.0004  0.0783   0.0083   0.2141    0.0342   0.0000   442.1437      0.881235       17.6091      -2.43343      -8.58286       3.94888       1.03340      -5.98390       2.57275      -6.20193     -0.266896       1.78030      -2.15592      -3.20020      -1.26409      0.129096     -0.543031       1.27074       3.48320       4.60793       5.16828       5.55531       5.75820       5.80672       5.49700       5.36082       5.01062       4.61615       4.17899       3.66789       3.21812       2.74483       2.27068       1.88336       1.53068       1.22114
  36  19 4188.6816    1.1785 13.1572 10.4110 -0.0018  0.1067   0.0060   0.2931    0.0305   0.0000   445.2214       7.32975       3.96647      -7.22817      -5.53098       2.04705      -7.13224      -8.04842     -0.788316       5.59100      -3.77663      -6.00265       2.73713      -4.46714       3.90200       1.79392      -3.86675     -0.445929       4.60563       6.13926       6.90750       7.37840       7.82789       7.72451       7.56768       7.26798       6.71294       6.12320       5.54697       4.90255       4.30465       3.63187       3.08344       2.52888       2.02272       1.62383
  36  20 4341.2835    0.9720 15.0998 10.2623 -0.0009  0.1295   0.0052   0.3433    0.0283   0.0000   434.8137       12.1777       22.9804      -13.7862      -12.1852       7.26589      -2.48177       7.36223       5.65647      -6.55760       3.42648       2.82514       1.04511     -0.643852      -1.46171      0.837577     -0.607399      -1.40130       5.67208       7.59576       8.59583       9.26397       9.63492       9.64564       9.37022       8.87445       8.39140       7.61863       6.82874       6.05193       5.26394       4.50259       3.75378       3.10540       2.47424       2.02150
  37   4 1697.5969    0.3068  0.2857 10.0610 -0.0057  0.0142   0.0107   0.0258    0.0280   0.0000   441.0978      0.111082       21.3575     -0.899103      -3.40173       1.44125      0.567895     -0.217065     -0.236911      0.141766      0.540338     -0.559954      -1.08672     -0.367996      0.172889    -0.0719754      0.328535     -0.286203      0.608678      0.791655      0.975812       1.07441      0.973213      0.985655      0.974619      0.929329      0.782352      0.883542      0.712259      0.626770      0.580466      0.533589      0.418860      0.353889      0.286530      0.250058
  37   5 1892.2227    0.5190  0.5454 10.1165 -0.0027  0.0142   0.0112   0.0365    0.0428   0.0000   441.4413     -0.170909       20.5054       1.28423      -3.42142      0.943538      0.295140     -0.493941     -0.665734      0.323803      0.921155      -1.80255      0.359818      0.458892     -0.543359     -0.183635      0.373345     0.0996364      0.610781      0.782005      0.867311      0.937286      0.975097      0.967201      0.990665      0.904403      0.840338      0.789772      0.729831      0.682643      0.562133      0.479462      0.393207      0.341666      0.283980      0.225849
  37   6 2081.1151    0.7857  0.8180 10.0867 -0.0006  0.0167   0.0133   0.0402    0.0714   0.0000   440.2818       1.17327       20.2288     -0.987908      -2.11302      0.569474      0.791916     -0.357771       1.42034      0.812113    -0.0818991      0.315785     0.0277107      0.117582    -0.0595547     -0.296907      0.246693      0.522379      0.733772       1.00998       1.11066       1.24730       1.27787       1.28287       1.26397       1.20971       1.13496      0.994573      0.916522      0.784258      0.676142      0.564392      0.486605      0.395373      0.326705      0.256280
  37   7 2264.3421    1.1999  1.0170 10.5590 -0.0006  0.0182   0.0185   0.0472    0.0940   0.0000   441.1800     -0.580812       20.5817      0.108909     -0.470698      -4.24269       2.57547      -1.50577      0.233315       2.34121    -0.0692055       1.47549      -1.78574      0.793945     -0.532100     -0.395646    -0.0396530     0.0902707      0.812539       1.10995       1.18274       1.24582       1.24846       1.24234       1.25746       1.22718       1.17796       1.09574      0.936534      0.866784      0.728889      0.664511      0.544422      0.452504      0.381491      0.298848
  37   8 2440.7015    1.7059  1.2342 10.8515  0.0006  0.0194   0.0235   0.0489    0.1227   0.0000   441.6526       4.27424       21.4375     -0.725660      -1.34774    -0.0430800     -0.823419      -1.67546       1.46609     -0.153409     -0.927663     -0.768321      0.877715      0.235560     -0.360060     0.0932058     -0.237830     -0.131085      0.873193       1.13552       1.22571       1.34470       1.41162       1.41613       1.36950       1.30585       1.23737       1.16557       1.04635      0.893471      0.790012      0.690441      0.574548      0.462803      0.382659      0.313113
  37   9 2613.3840    2.3230  1.2660 11.3399 -0.0022  0.0193   0.0319   0.0492    0.1418   0.0000   441.4209       1.81547       21.3083      0.935839      -3.58723      -3.79592      -3.12183      -4.35483      -2.08022      -1.77520      0.295399       1.79148      0.930427     0.0336223     -0.676931     0.0743909      0.823288     -0.253867      0.876906       1.14376       1.25285       1.35415       1.40132       1.35848       1.38891       1.33321       1.24659       1.14454       1.03325      0.940286      0.785976      0.669886      0.586642      0.481195      0.399661      0.320468
  37  10 2784.5858    3.1054  1.1643 11.7693 -0.0037  0.0185   0.0434   0.0459    0.1824   0.0000   441.7940       3.58918       16.8894      0.435425      -3.15823      -3.00918     -0.529168      -1.99450      0.463197      -2.29723       2.39096     -0.185052     -0.248466     -0.361161     -0.180451      0.973040     -0.204583    -0.0508109      0.823888       1.13954       1.25508       1.35822       1.38527       1.40573       1.38644       1.29533       1.22085       1.09474       1.02818      0.885357      0.787703      0.675967      0.567496      0.472416      0.370224      0.297135
  37  11 2953.4048    3.7958  1.0836 12.6660 -0.0045  0.0178   0.0554   0.0452    0.1259   0.0000   441.4953       3.63955       18.1513      -1.16906      -1.02985      -1.29439     -0.100996      -3.46549      0.401579     -0.640921       1.28701      -1.65285     -0.132989      0.650072     0.0472412     0.0308438     -0.164151      0.328916      0.786610       1.02248       1.11476       1.21690       1.28068       1.31171       1.28353       1.19760       1.11916       1.04270      0.975077      0.820556      0.716374      0.609900      0.503992      0.431159      0.353790      0.290839
  37  12 3118.6322    4.1602  1.3266 12.6720 -0.0018  0.0200   0.0555   0.0517    0.1327   0.0000   440.4182       5.38365       17.7931       2.06247     -0.999862      -2.31642     -0.368206      -1.39740      0.402846      -3.10559     -0.313874      0.293591     -0.301422      -2.35057      0.248136      0.320188      0.642240      0.312412      0.861268       1.14505       1.23391       1.36530       1.39019       1.32931       1.38262       1.29206       1.24855       1.15597       1.01054      0.912966      0.807426      0.690898      0.609809      0.495320      0.403598      0.328562
  37  13 3280.7204    3.8433  1.7909 12.5910  0.0022  0.0235   0.0441   0.0604    0.0807   0.0000   440.4283       7.70279       16.7461      -2.91416      -5.43204      -6.01385      -3.85288      -1.80791     -0.233601      -2.61357      -2.35715     0.0372176      -1.68505     -0.311085      0.925824      0.213002     -0.591618     -0.152879       1.07396       1.41764       1.55887       1.71118       1.72317       1.73242       1.72299       1.58464       1.52698       1.42956       1.28527       1.12807      0.970985      0.838070      0.705877      0.589278      0.488421      0.393994
  37  14 3440.4857    3.1421  2.6326 12.0373 -0.0007  0.0288   0.0291   0.0741    0.0526   0.0000   440.2164       6.93175       18.7975      -2.26996      0.496258      -3.33481     -0.456907      -6.50398       4.54853     -0.444073      -1.44353     -0.429779    -0.0646463       1.91634     -0.365230       1.01780     -0.627172      0.418665       1.23218       1.66913       1.81567       1.97450       2.05088       2.03066       2.00089       1.98183       1.83435       1.67789       1.51676       1.31587       1.15116      0.994791      0.836482      0.706567      0.556442      0.466925
  37  15 3598.5381    2.5674  3.9366 11.4697 -0.0008  0.0370   0.0200   0.0950    0.0486   0.0000   440.5926       7.48728       20.0437       1.29225     -0.515292      -9.70415     -0.328645      -2.79613      0.856043      -7.33365     -0.619886       3.37172     -0.201334     -0.900069      0.643950      0.286368      0.241908     -0.135964       1.62690       2.15313       2.33366       2.52732       2.63479       2.61382       2.58286       2.46439       2.40252       2.15759       1.93329       1.72059       1.49862       1.28709       1.09477      0.903891      0.754107      0.604451
  37  16 3755.1505    2.0859  6.0328 10.8447 -0.0003  0.0483   0.0132   0.1284    0.0421   0.0000   441.7043       9.24223       11.1836       4.34962       7.07107      -5.74325     -0.573289      -7.41930      0.433905      -6.23408      0.346258       2.82044      -1.14029      -3.08619     -0.755467       1.15530   -0.00107498      0.526489       2.08435       2.77580       3.04652       3.30003       3.42339       3.41768       3.40646       3.23587       3.08499       2.78486       2.51955       2.23555       1.95954       1.69961       1.43294       1.18604      0.968981      0.783246
  37  17 3910.8883    1.6885  8.3220 10.7052 -0.0005  0.0634   0.0098   0.1770    0.0366   0.0000   436.6543       5.81525       16.3855       2.22417       3.86046     0.0837800      -6.93248      -8.08851       5.26718      0.456632      -1.25222      -2.23163    -0.0300753      -2.98494       2.84678       1.74757      -1.02143      0.493681       2.79137       3.65804       4.14312       4.50491       4.59109       4.61471       4.48185       4.29954       4.02773       3.76134       3.36363       3.04181       2.60971       2.28504       1.90446       1.59746       1.27735       1.04083
  37  18 4065.5117    1.4056 11.5961 10.4995  0.0001  0.0884   0.0071   0.2412    0.0336   0.0000   442.2943      -1.46044       19.9027       4.05418      -8.79857       3.11969       2.78673      -6.87554       3.41968      -5.82615      -3.35408       1.95927       4.21487      0.640624       2.54538       1.34978      -1.74736       1.23985       3.78738       5.05158       5.65533       6.10056       6.33802       6.32306       6.16649       5.88531       5.54791       5.11115       4.69294       4.13292       3.60109       3.14624       2.61710       2.20523       1.77439       1.43743
  37  19 4219.4974    1.1492 13.4893 10.4324  0.0016  0.1078   0.0059   0.2931    0.0295   0.0000   439.9984       10.2919       17.3449       12.5436      -13.0994     -0.399758       4.55688       8.04553      -5.42414      -1.80214       2.19705      -4.21391       1.44848     -0.398982       1.52026       5.56347      -1.79649     -0.158673       4.60341       6.07401       6.86956       7.43155       7.71437       7.77835       7.52560       7.20467       6.83585       6.24918       5.69466       5.01214       4.40285       3.72796       3.15536       2.62002       2.14549       1.72603
  38   4 1713.0482    0.3323  0.3046 10.1389 -0.0076  0.0119   0.0101   0.0289    0.0282   0.0000   441.5788     -0.261844       20.3315      0.363800      -1.61169     -0.381779     -0.219469      -1.52461       1.44118      -1.24546      0.422388      0.216314      0.644101      0.420416     0.0469298     -0.589338    -0.0604869      0.126969      0.541969      0.849268      0.943475       1.00496       1.03237      0.982459      0.837576      0.735217      0.742160      0.667392      0.679563      0.748876      0.734325      0.698498      0.576806      0.497712      0.394372      0.306261
  38   5 1908.8180    0.5374  0.4697 10.2154 -0.0015  0.0136   0.0121   0.0314    0.0410   0.0000   441.3669      0.908994       20.3158      0.828161      -2.12821      -1.15205      0.868181       1.06335     -0.400135       1.02289      0.676089     -0.712913     -0.141559      0.636090      0.215193     -0.930350      0.508176     0.0727508      0.619719      0.856286      0.948218       1.01489       1.02524      0.950585      0.903803      0.859375      0.841424      0.811463      0.715960      0.722209      0.668121      0.586376      0.496906      0.403676      0.326331      0.265482
  38   6 2098.9715    0.8469  0.7344 10.2656 -0.0044  0.0153   0.0150   0.0374    0.0667   0.0000   440.3386       1.51208       21.3807     0.0867096      -3.49831      0.239146       1.95932      -1.77954      -1.83737     0.0837779     -0.382851      0.249854     -0.495106     -0.924448     -0.285436     0.0797930  -0.000875913     0.0157146      0.664932      0.886130       1.01293       1.13909       1.18511       1.16809       1.17673       1.11098       1.00893      0.942047      0.815749      0.718882      0.615526      0.540898      0.435773      0.360837      0.306607      0.247576
  38   7 2282.9394    1.2173  1.0399 10.5633 -0.0024  0.0180   0.0181   0.0459    0.0976   0.0000   440.7011       1.24093       20.7615      0.392052      -2.99117     0.0913396       1.75510       1.03138      -1.14896      -1.29202     0.0136456    -0.0910882      0.129910     -0.528774     -0.474025      0.452327     0.0296508     -0.582411      0.731240      0.980622       1.06189       1.23037       1.19377       1.25475       1.19486       1.11470       1.10779       1.00317      0.898359      0.811415      0.736183      0.615676      0.525602      0.433262      0.364588      0.293838
  38   8 2459.9824    1.7654  1.2461 11.0512 -0.0013  0.0192   0.0246   0.0510    0.1182   0.0000   440.8708       2.18131       20.8319       2.33342    -0.0287585      -1.38902       1.54093     -0.403088      0.558648     -0.454850      0.989814      -1.13579     -0.194383     -0.736498      0.590281    -0.0894015      0.116228      0.514178      0.870579       1.11699       1.22589       1.34854       1.40562       1.46615       1.41695       1.33839       1.24284       1.15818       1.01715      0.891171      0.783953      0.693745      0.564059      0.486519      0.398084      0.327783
  38   9 2633.7392    2.4002  1.2350 11.5300 -0.0018  0.0190   0.0325   0.0484    0.1257   0.0000   439.5237       1.65366       22.1250       1.28087      -2.44638      -1.26408       2.37944      -3.06013      0.997363     -0.517650      0.711994      -1.19353      0.431386     -0.220702      0.753464    0.00420181     -0.377039      0.364328      0.806974       1.09476       1.19642       1.35753       1.30992       1.34362       1.33596       1.28295       1.18132       1.12532      0.975728      0.910559      0.787902      0.680906      0.576592      0.486254      0.411314      0.319499
  38  10 2806.1295    3.2619  1.1220 12.1189 -0.0006  0.0177   0.0459   0.0449    0.1451   0.0000   441.9131       4.27967       20.9044      -1.35950      -4.34575      -1.96629     -0.759971      -3.92652      0.774660      -1.81296     -0.957512      -1.27404      0.877211      0.464767     0.0649636     0.0647668     -0.194022     0.0516105      0.765149      0.994578       1.07594       1.18227       1.20653       1.22174       1.20962       1.16741       1.11742       1.01508      0.916189      0.832616      0.726863      0.631033      0.524759      0.443068      0.373980      0.300510
  38  11 2975.9921    3.9961  1.0664 12.6797 -0.0042  0.0177   0.0587   0.0434    0.1400   0.0000   441.6810       2.96572       18.1580      0.216575      -1.68176      -2.57636     -0.504434      -4.10964      -1.63700     -0.805410      -1.28946      0.846482      -1.04102     -0.156372     -0.203874     -0.980452      0.383786      0.462204      0.770397       1.01598       1.06925       1.24004       1.25714       1.21653       1.19354       1.17023       1.14678       1.01960      0.920226      0.814450      0.732989      0.622028      0.540831      0.446237      0.355298      0.304275
  38  12 3142.4211    4.1357  1.2733 12.8158 -0.0014  0.0191   0.0559   0.0502    0.1300   0.0000   439.6533       5.48902       16.2002       1.20296      -2.44072      -2.31517      0.472711      -2.55837      0.874914      -1.51310      0.790752     -0.405865     -0.356019     -0.195418     -0.732311     0.0303225     -0.526022      0.567888      0.844404       1.12581       1.24652       1.35812       1.37634       1.31229       1.34260       1.24996       1.21936       1.11998       1.02128      0.946303      0.814661      0.707374      0.595334      0.507368      0.404939      0.330178
  38  13 3305.8381    3.7042  1.8719 12.6288 -0.0010  0.0239   0.0409   0.0612    0.0704   0.0000   439.5458       7.94820       18.4019       2.53723      -3.79047      -1.85275       1.90786      -3.45087       1.51481      -1.13046      0.305602      0.482908      0.167671      0.541779     -0.608530      0.123038     0.0745992   -0.00284069       1.04265       1.33649       1.49871       1.67744       1.71621       1.74975       1.67569       1.63483       1.52124       1.42048       1.28990       1.14937      0.980774      0.830442      0.693282      0.584083      0.486386      0.396929
  38  14 3466.8140    3.0643  2.8567 12.0080  0.0000  0.0293   0.0269   0.0788    0.0492   0.0000   441.4359       7.77156       14.5503      -3.12549     0.0333811      -5.96959     -0.192398      -5.17059    -0.0662113      -1.09426      0.756252     -0.378577      -1.92591       1.74174       1.29520     -0.870072     -0.426393     -0.593346       1.26754       1.69437       1.87943       2.08606       2.09380       2.12292       2.01909       2.00040       1.84040       1.71740       1.56413       1.38279       1.24703       1.07871      0.906995      0.757568      0.624933      0.502354
  38  15 3625.9431    2.4987  4.4987 11.2752 -0.0008  0.0383   0.0178   0.1035    0.0455   0.0000   436.9117       7.91351       17.9064      -1.73453      -1.85741      -4.99215      -2.67636      -1.55486      -5.87134      -7.11909     -0.652963       2.86224     -0.324544      -3.16333      -1.59840     -0.541334      -1.56474     -0.849287       1.62811       2.14786       2.37128       2.52837       2.65343       2.68577       2.63966       2.51942       2.36960       2.18287       2.02203       1.79863       1.57287       1.35509       1.15446      0.962371      0.794934      0.647214
  38  16 3783.4341    1.9917  6.1797 11.0663 -0.0002  0.0497   0.0128   0.1351    0.0364   0.0000   440.3331       11.1149       15.0692      0.757183       3.72591       1.59897      -7.64782      -5.00030       3.46285      -1.43499       4.52042     -0.439769      -1.43794     -0.682867      0.366768      -1.08048      0.849663     0.0469528       2.09392       2.79451       3.15228       3.34802       3.54145       3.51670       3.43813       3.29440       3.09444       2.88814       2.61464       2.32222       2.07565       1.79188       1.49430       1.26649       1.02665      0.828732
  38  17 3939.7863    1.6364  9.0387 10.6682 -0.0003  0.0678   0.0089   0.1910    0.0358   0.0000   439.9682       10.1618       21.0962     -0.785122      -9.74489      -14.5591      -1.21653      0.371882       7.66245      -7.29328   -0.00360261      -1.94247      -1.37028       3.26603     -0.376012       1.39202       1.19134      0.841108       2.83256       3.82038       4.18292       4.61404       4.75151       4.75633       4.70373       4.43492       4.26203       3.85644       3.55798       3.15634       2.80376       2.44308       2.04882       1.70867       1.39781       1.14083
  38  18 4095.1939    1.3333 12.0982 10.4728 -0.0006  0.0943   0.0065   0.2546    0.0331   0.0000   445.4501       7.56166       27.2656       13.6260      -9.72451      -9.83530      -11.7604       4.59476      -8.67285      -8.81209      0.660107       5.84782      -4.34107      -1.58353      0.905109       1.53101      -2.58256      0.532929       3.86984       5.13840       5.83754       6.21602       6.51498       6.45039       6.40740       6.14842       5.75849       5.39119       4.87919       4.38057       3.80236       3.35114       2.79488       2.37911       1.90825       1.57295
  38  19 4249.8583    1.0685 13.8728 10.4790 -0.0015  0.1146   0.0056   0.3141    0.0281   0.0000   442.1448      0.842093       19.2755       14.4621       3.51588      -10.7062      -2.05293      -5.51350       7.88127       5.25322       5.41169      -4.35442       4.01249       5.75907      -1.12673      -8.85882       1.40972       2.26109       4.75033       6.30784       7.00592       7.62484       7.95753       7.97474       7.90764       7.62971       7.08702       6.54345       6.01538       5.29399       4.65400       4.01218       3.37672       2.85577       2.29985       1.88287
  39   4 1728.2827    0.3483  0.3326 10.0109 -0.0086  0.0124   0.0096   0.0269    0.0302   0.0000   441.5193     -0.441087       20.5159       1.57782      -3.48898     -0.957676       2.15391      0.335759     -0.453677     -0.128623     -0.421442       1.15236     -0.469404     -0.819249      0.391357     0.0143599     0.0478483     -0.175568      0.491781      0.697815      0.726615      0.837658      0.813135      0.857408      0.798930      0.821372      0.701141      0.640997      0.630400      0.598029      0.563652      0.479022      0.374336      0.335448      0.279912      0.248907
  39   5 1925.1867    0.5689  0.5869 10.1023 -0.0002  0.0150   0.0113   0.0347    0.0456   0.0000   441.0184      -1.28845       20.9932     -0.230393      -4.19810     -0.406152      0.177330     -0.503925      -1.04239     -0.350359      0.673907     -0.199340      0.257204      0.276768     -0.207744    -0.0239393    -0.0128119      0.165504      0.640018      0.866747      0.883531      0.962082      0.956044      0.999288       1.03131       1.02558      0.898952      0.822577      0.766205      0.676668      0.604719      0.517282      0.458869      0.386671      0.314430      0.259951
  39   6 2116.5624    0.8425  0.8468 10.3119 -0.0014  0.0166   0.0139   0.0416    0.0670   0.0000   441.5029     -0.319767       21.9590     -0.139142      -2.45239      0.767158       2.71314     -0.423427      -1.07009     -0.449661       1.05245      -1.01528     -0.181669      0.772605      0.475973     -0.177650      0.106411    -0.0149988      0.663000      0.902671      0.971033       1.13114       1.12751       1.15617       1.09327       1.09287       1.01568      0.920244      0.856731      0.761533      0.652110      0.580170      0.484000      0.402685      0.342311      0.272015
  39   7 2301.2224    1.2679  1.1790 10.3710 -0.0031  0.0186   0.0180   0.0488    0.1221   0.0000   440.7561       2.44630       21.3164       1.54673      -2.29706      0.413284     -0.714132      -5.24607     -0.760660      -1.17578       2.98469    -0.0211349     -0.771466     -0.629736      0.290032      0.307278     -0.474764      0.227345      0.804355       1.07198       1.20599       1.30637       1.37763       1.38766       1.39042       1.32537       1.21654       1.13784       1.02858      0.925515      0.790968      0.699148      0.568182      0.488711      0.398255      0.336650
  39   8 2479.0555    1.8452  1.2759 10.9225 -0.0001  0.0194   0.0244   0.0496    0.1162   0.0000   440.6365      0.776166       20.5610      0.617097      -3.49639     0.0651212     -0.159167      -1.04676     -0.795758     -0.645031     -0.973008    -0.0148181     -0.166820      0.932375       1.09669      0.623963     -0.619290     -0.377343      0.835321       1.10102       1.21155       1.35766       1.38346       1.37135       1.37626       1.32691       1.25175       1.16196       1.03067      0.929980      0.801926      0.692585      0.592652      0.485389      0.413738      0.333118
  39   9 2653.8738    2.5219  1.2834 11.5634 -0.0009  0.0191   0.0330   0.0482    0.1178   0.0000   441.5606      0.934921       19.8038      0.604016      -2.66210      -1.46885      0.668520      -2.87731       1.52239     -0.425668       1.15514      -2.47835      0.318916     -0.335283       1.23173      0.207450     -0.148584     -0.107060      0.821587       1.08380       1.17120       1.27807       1.34524       1.35278       1.37329       1.27099       1.19670       1.09981      0.978827      0.923301      0.801481      0.721159      0.604316      0.497068      0.418105      0.338947
  39  10 2827.3650    3.3043  1.1843 12.0659 -0.0009  0.0181   0.0453   0.0464    0.1556   0.0000   441.5714       2.38163       20.5399      0.347850      -2.78212      0.594011     0.0882297      -2.69321      -1.43524      0.688307       1.50778       1.45197     -0.281006      0.936986      0.442760     0.0457760      0.161453     -0.407547      0.762607       1.00602       1.10867       1.23584       1.23300       1.26913       1.22407       1.19149       1.10761       1.05830      0.941603      0.859324      0.738533      0.651002      0.563866      0.478794      0.391820      0.319697
  39  11 2998.2219    4.1076  1.1006 12.4462 -0.0011  0.0168   0.0569   0.0437    0.1511   0.0000   441.9135       4.27159       19.3734      0.586695      -5.05829      -3.41461      0.252223      -3.14736      0.688444      -1.18504       1.46918      0.444413     -0.139086     -0.679057      0.494344      0.371851     -0.410333     -0.354576      0.740386      0.954169       1.11217       1.22751       1.21797       1.24986       1.23136       1.15165       1.09253       1.02801      0.903285      0.806697      0.719080      0.609036      0.527827      0.449917      0.368160      0.294821
  39  12 3165.8289    4.1853  1.3409 12.6783 -0.0058  0.0190   0.0528   0.0489    0.1122   0.0000   438.8225       5.46216       19.7884      0.205620      0.367687      -3.44195     -0.838834      -3.78384     -0.645738     -0.634981      0.272862      0.398123      0.390881      0.544273      0.373587      0.313403      0.105215      0.229837      0.810654       1.08826       1.16986       1.33088       1.32825       1.38916       1.30579       1.25263       1.18801       1.12366       1.00097      0.908428      0.814744      0.709078      0.610860      0.506548      0.399906      0.340672
  39  13 3330.4772    3.7441  1.8857 12.3989  0.0000  0.0230   0.0402   0.0610    0.0757   0.0000   442.1908       7.02543       17.4933       1.59602     -0.552002      -3.30109     -0.913259      -4.08468  -0.000379592      -2.10535      -1.85551      0.224458      0.743016      0.354039      0.841621      0.273860     -0.846537      0.131786      0.977917       1.29579       1.38569       1.50893       1.56204       1.59613       1.58311       1.49710       1.46003       1.34251       1.21593       1.07089      0.947796      0.802731      0.691673      0.586150      0.496556      0.395478
  39  14 3492.7444    2.9350  3.0430 11.9653 -0.0003  0.0306   0.0249   0.0803    0.0467   0.0000   439.7531       5.19467       16.1386       2.89780      -2.24739      -2.05231       1.16000      -2.91671      0.498111     -0.372155       1.42072      0.205697       1.49906      0.357143       1.69161       1.60879      0.127937     -0.500097       1.28925       1.66564       1.84622       1.98015       2.08979       2.10173       2.06885       1.97160       1.86739       1.73382       1.60440       1.44621       1.25878       1.10954      0.928075      0.787185      0.657603      0.535182
  39  15 3652.8570    2.3541  4.5142 11.5201 -0.0006  0.0393   0.0169   0.1074    0.0366   0.0000   438.1815       1.81368       21.0878     -0.109337      -2.21777      -8.89096       4.30847      -8.93716      -3.59920      -1.31600       2.14977      -3.23219      -1.80577     -0.232994     -0.594648      0.265158      0.348737     -0.224328       1.58814       2.09348       2.33650       2.53268       2.62553       2.68083       2.55891       2.50001       2.35938       2.24512       2.02575       1.83745       1.56860       1.40877       1.17053      0.991166      0.814783      0.657593
  39  16 3811.3328    1.9412  6.6486 10.9484 -0.0001  0.0524   0.0119   0.1400    0.0368   0.0000   436.5285       5.14410       17.4330     0.0695240     -0.718552      -4.53169       2.24254      -5.30450      0.853768      -1.66853     -0.349280      -2.64858      0.787054      -1.80560     -0.518571     -0.329421      -1.14260     -0.688344       2.12970       2.84748       3.16666       3.46740       3.58351       3.69182       3.52273       3.37935       3.20930       3.00152       2.71444       2.45121       2.13886       1.89568       1.60475       1.35470       1.09705      0.901679
  39  17 3968.4267    1.5996  9.6379 10.5683 -0.0003  0.0727   0.0082   0.1980    0.0357   0.0000   438.5907       11.8082       12.1890       1.90353     -0.717154      -1.95085       2.83141      -6.08608      -2.34243      -2.95366      -5.55971      -4.44505       3.19975      -4.59497      0.927959      -4.99802      -1.43589     -0.340822       2.91218       3.89792       4.36087       4.75076       4.99791       4.96376       4.95636       4.67333       4.43748       4.14212       3.72707       3.37613       2.96370       2.54735       2.23285       1.85208       1.51620       1.24603
  39  18 4124.6206    1.2946 12.2343 10.4466  0.0001  0.0949   0.0062   0.2536    0.0320   0.0000   437.3872       2.15164       18.8301      -9.97375      -2.65539      -4.17894     -0.631144      -3.83757      -3.79564       2.27370      -5.24777       5.34381      -2.07341      -1.46206      -1.63189     -0.325178       3.41760     -0.591397       3.83142       5.08147       5.71209       6.11792       6.36868       6.46167       6.47701       6.12012       5.82164       5.39707       4.88322       4.39486       3.84258       3.37144       2.84890       2.41354       1.94958       1.61822
  40   4 1743.2507    0.3691  0.3621 10.0482 -0.0020  0.0118   0.0095   0.0286    0.0304   0.0000   440.5421      -1.12304       21.2431      0.309828      -2.19615     0.0423603       1.60218      0.365769     -0.542685      0.971000     -0.323496      0.860515      0.130053     -0.195112     0.0418920     -0.677331     -0.186336      0.225969      0.499406      0.649803      0.722677      0.755571      0.785729      0.790585      0.852379      0.810976      0.786307      0.698465      0.637619      0.545226      0.485945      0.400636      0.336467      0.315348      0.245339      0.207301
  40   5 1941.4178    0.6041  0.6161 10.0585 -0.0014  0.0151   0.0114   0.0348    0.0487   0.0000   441.8963     -0.711164       20.1318      0.810318      -1.85306     -0.703495     0.0119644      0.590334      0.209226      0.474846      0.340469      0.168523     0.0799945     -0.682926      0.186705      0.114432     0.0690101     -0.288042      0.594298      0.804017      0.898720      0.950263       1.05190       1.02308      0.998162      0.965490      0.913757      0.842155      0.771544      0.683752      0.610030      0.530622      0.473198      0.371421      0.314324      0.256488
  40   6 2133.9354    0.9082  0.8615 10.2175  0.0013  0.0159   0.0144   0.0405    0.0747   0.0000   440.3635       1.28744       21.8976      -1.66734      -3.86484     -0.338732     -0.542648     -0.778841       1.09341      0.464959     -0.845680     -0.202113      0.149920      0.864344     -0.280080      0.142266      0.326696     0.0183771      0.646904      0.807401      0.980073       1.02761       1.06448       1.09066       1.07838       1.00622      0.971276      0.891163      0.814586      0.741410      0.630404      0.560537      0.479106      0.398452      0.347218      0.283546
  40   7 2319.3587    1.3303  1.1857 10.6890 -0.0006  0.0188   0.0186   0.0488    0.1031   0.0000   440.8978       1.74382       22.3362       2.92881      -3.38271      -3.16025      -1.44739     -0.519720       1.34761      0.127893     -0.967329      -1.01430      0.344748      0.968389      0.502679      0.136987     -0.740644     -0.655258      0.786967       1.03208       1.19734       1.30233       1.33688       1.37512       1.31431       1.24515       1.21330       1.10514       1.00962      0.894122      0.809430      0.688910      0.598306      0.507101      0.411786      0.334441
  40   8 2497.9251    1.8813  1.2944 11.0783 -0.0041  0.0190   0.0244   0.0487    0.1095   0.0000   440.8160       1.20736       21.6205      0.758437      -3.30340       1.69413     -0.792230      -2.02048      -1.75956      -1.58130       1.02915      0.170472     -0.994067     -0.145164    -0.0167522     -0.516987     -0.392848      0.653640      0.805285       1.05748       1.14639       1.21945       1.25545       1.27056       1.27629       1.25598       1.19906       1.09027       1.01243      0.896069      0.780719      0.681809      0.584758      0.511051      0.434354      0.355596
  40   9 2673.8067    2.6271  1.2586 11.4107 -0.0052  0.0184   0.0333   0.0462    0.1296   0.0000   441.7569       2.76687       19.8801     -0.769771      -2.14482     -0.645087      0.600672      -3.72716      0.452618      -1.91858     -0.973196      -2.31070      -1.02664      0.121886       1.50709      0.387563     -0.454091    -0.0475456      0.779263       1.02560       1.11522       1.19526       1.25116       1.32702       1.27484       1.24781       1.14957       1.04917      0.974711      0.884096      0.789229      0.658556      0.576695      0.460744      0.399219      0.330550
  40  10 2848.3232    3.4825  1.0960 12.0165 -0.0032  0.0168   0.0478   0.0429    0.1698   0.0000   442.4152       2.27520       19.7684      0.520852     -0.123137      -1.09575     -0.522510      -1.88808      -1.19090      -1.48926      0.645007      0.202562    -0.0237561       1.49062      0.116410     -0.697908     0.0761494     -0.393854      0.724060      0.951722       1.07684       1.13138       1.15095       1.17267       1.17386       1.11502       1.07613       1.01191      0.908399      0.821519      0.724527      0.621244      0.546357      0.448440      0.369934      0.309765
  40  11 3020.1219    4.0761  1.2148 12.5753 -0.0037  0.0179   0.0548   0.0483    0.1492   0.0000   440.3309       3.90413       19.7557      -3.04882      -2.84709      -2.69448       1.78512      -3.09420     -0.986129      0.370934     -0.328320      0.747636      0.122889     -0.137815     0.0293067     -0.611466      0.302488     -0.198956      0.754470      0.991041       1.10820       1.17305       1.23409       1.25499       1.25478       1.17694       1.16935       1.02500      0.922723      0.838705      0.750021      0.650370      0.569290      0.478163      0.396622      0.331228
  40  12 3188.8503    4.1822  1.4569 12.7971 -0.0014  0.0200   0.0512   0.0516    0.0989   0.0000   441.9771       5.83643       16.0191      0.150593      -3.40471     -0.739837       1.35552      -1.61162      0.962315      -1.56795      0.316270    0.00584781   -0.00165491      0.561619       1.72678     -0.260419     -0.298607     -0.186344      0.801752       1.07239       1.20750       1.31184       1.38288       1.34919       1.38374       1.25584       1.23351       1.13799       1.04342      0.932988      0.827162      0.710214      0.616446      0.517771      0.427386      0.344110
  40  13 3354.7575    3.4866  2.1268 12.4457 -0.0014  0.0250   0.0348   0.0631    0.0601   0.0000   441.2912       5.71336       19.4207       2.28128       3.16475      -3.21497      0.627725      -3.50567     -0.468762      -3.30891    -0.0419484      -1.07465     -0.782829      -1.19305     -0.313168     -0.343479      0.619315       1.26020       1.04545       1.40672       1.56566       1.69200       1.76764       1.79355       1.78555       1.67663       1.59257       1.44298       1.35501       1.19285       1.07688      0.945139      0.775542      0.663249      0.562604      0.460358
  40  14 3518.2925    2.8497  3.4062 11.8691 -0.0008  0.0318   0.0227   0.0860    0.0418   0.0000   442.5496       8.75739       19.6054      -1.48906     -0.747504      -4.43289      -3.45517      -3.99648      -2.11359      -2.57459       1.04734      0.711526     -0.778175       1.05905      0.347679      0.839196    -0.0388322     0.0447417       1.30480       1.71456       1.89680       2.07914       2.14469       2.17503       2.14811       2.05331       1.93713       1.80913       1.67235       1.50367       1.34248       1.14216      0.988388      0.850029      0.706636      0.569753
  40  15 3679.4890    2.2877  5.0301 11.3892 -0.0002  0.0422   0.0154   0.1107    0.0356   0.0000   440.5437       8.74790       16.7924       1.70436      -2.12627      -6.75732     -0.956188      -3.95753      0.268767    -0.0784644      -1.77387      0.193631       1.66677       1.38322      -1.96436      -1.43500     -0.115059      0.802387       1.70032       2.29650       2.52339       2.76209       2.89661       2.93663       2.86443       2.80837       2.60539       2.41624       2.19509       2.00091       1.74885       1.54021       1.30363       1.08674      0.905736      0.751204
  40  16 3838.9595    1.8749  7.4634 10.8355 -0.0003  0.0560   0.0107   0.1527    0.0368   0.0000   438.7769       3.37674       22.2502      -5.11003      -4.10784      -1.75456     -0.444855      -3.95421     0.0304276      -7.04080       3.59514      -1.46326       2.39172      0.810962      -2.08324     -0.395736     -0.474308      0.551645       2.29749       2.99158       3.33660       3.65670       3.75050       3.77338       3.71136       3.65790       3.42447       3.23984       2.92037       2.64419       2.31724       2.01760       1.74003       1.48982       1.23997       1.00894
  40  17 3996.9021    1.5496  9.7908 10.5917 -0.0003  0.0723   0.0078   0.2017    0.0343   0.0000   435.5387       5.19989       11.6838      -6.59390      0.894604      -5.31901     -0.827772      -12.5814     -0.133964       3.04764      -5.30700      -2.72210      -1.07139       6.33181       4.29020     -0.851397       1.29323    -0.0828504       2.89081       3.82477       4.36482       4.61870       4.89733       4.93467       4.87541       4.71614       4.47092       4.12425       3.76730       3.36408       2.98428       2.60443       2.20966       1.87482       1.55562       1.26701
  40  18 4153.7029    1.2553 12.9128 10.4580  0.0002  0.0977   0.0058   0.2697    0.0302   0.0000   441.1923       9.30262       19.8073     0.0294981      -4.11844      -5.72844     -0.713068      -10.0320       8.61283      -6.23947      -4.22965      0.547595     -0.868797       2.47860      0.546049     0.0829910       2.38653      -1.66331       3.88662       5.17433       5.76368       6.23790       6.64484       6.59883       6.51824       6.25437       5.98556       5.57219       5.05117       4.55385       4.02663       3.52904       2.96237       2.54531       2.12557       1.72840
  41   2 1301.5594    0.1072  0.0910 10.1020 -0.0225  0.0180   0.0119   0.0306    0.0197   0.0000   441.2764     -0.415535       22.3330     -0.155946      -2.82786       1.16140    0.00635464     -0.303716      0.101153      0.419247      0.219891      0.126819      0.314605     -0.439286      0.113648      0.234209     0.0472502     -0.133163      0.794806      0.788937      0.948118       1.24241       1.36860      0.891556      0.980114      0.824904      0.773722      0.942062      0.949974       1.04209      0.796407      0.649125      0.553555      0.586419      0.399314      0.251458
  41   4 1758.0277    0.3700  0.3843 10.0777 -0.0062  0.0122   0.0092   0.0299    0.0306   0.0000   441.5912      0.557377       21.2840      0.311372      -1.87709      -1.34842       1.27224       1.54984     -0.898815    -0.0921111     0.0980157     -0.215459     -0.149022      0.263203      0.442602      0.131005    0.00676924    -0.0806420      0.488338      0.634636      0.709548      0.769009      0.806582      0.849865      0.847433      0.789336      0.708681      0.708265      0.624065      0.577139      0.541910      0.439698      0.385619      0.334523      0.290927      0.226494
  41   5 1957.4676    0.6218  0.5943 10.0980 -0.0002  0.0141   0.0117   0.0325    0.0482   0.0000   441.7331     -0.315011       20.9544      0.292199      -2.57258     -0.582508    -0.0898394      0.682731     -0.319078      0.386847     -0.203138      0.148413     -0.404628      0.554098     0.0512821      0.234593     -0.136074   -0.00501544      0.578049      0.757416      0.838836      0.871907      0.940313      0.932521      0.963427      0.896946      0.880190      0.809398      0.745852      0.673066      0.564974      0.510142      0.441046      0.361963      0.308516      0.249582
  41   6 2151.1221    0.9247  0.8528 10.4251 -0.0028  0.0166   0.0149   0.0396    0.0711   0.0000   441.3376     0.0443663       21.2334      0.410524      -3.53166      -2.16362      0.801918     -0.526951      0.448558     -0.970550     -0.139293      -1.27941      -2.00428     -0.635516      0.668862     -0.630912      0.448945      0.508855      0.700191      0.942327       1.00276       1.08802       1.05953       1.14701       1.16422       1.18799       1.07638       1.00110      0.864123      0.794906      0.681948      0.595278      0.511349      0.450175      0.372258      0.316853
[truncated: 731,380 more chars]
