# Supplementary material for: Global-Mode Analysis of Full-Disk Data from the Michelson Doppler Imager and the Helioseismic and Magnetic Imager
Source: Sol Phys. 2018 Jan 31;293(2):29. doi: 10.1007/s11207-017-1201-5 (PMC6566312; doi:10.1007/s11207-017-1201-5)
Supplement: Supplementary file 2 — (TAR 362.4 MB) [file 11207_2017_1201_MOESM2_ESM.tar › HMI/README.txt]

This tar file contains ascii tables of mode parameters from the HMI 
experiment on SDO.  The filename format is setname.daynumber{.na} . 
Daynumber is the MDI day number of the first day of the timeseries 
analyzed.  That is, the number of days since 1993.01.01. Na is the number 
of a-coefficients used in the fitting: it can take the value of 18 or 36, 
and if omitted the default of 6 is implied.

Documentation for the generation of this data can be found at 
http://jsoc.stanford.edu/HMI/Global_products.html.  The fields of these 
files are given in the following table.  The parameters tan(asym) and 
sigma(tan(asym)) will only be present in the sets hmiv72dasym and 
hmiv360dasym (see below).

l			spherical harmonic degree 
n 			radial order
frequency 		mean multiplet frequency (microhertz)
amplitude 		mode amplitude
width 			full width at half maximum (microhertz)
background		log of background power
x 			not fit for, included for historical reasons
tan(asym)		tangent of the asymmetry parameter
sigma(frequency) 	error estimate
sigma(amplitude)	error estimate
sigma(width)		error estimate
sigma(background)	error estimate
sigma(x)		0.0
sigma(tan(asym))	error estimate
a_1			a-coefficients (nanohertz)
a_2			a-coefficients (nanohertz)
...
a_Na			Na will be either 6, 18, or 36
sigma(a_1)		error estimate
sigma(a_2)		error estimate
...
sigma(a_Na)		error estimate

Therefore the *asym sets will have 14+2*Na fields.  All other sets will 
have 12+2*Na fields.

Five different sets are available for the first 30 72-day intervals of 
HMI data:

hmiv72d		full-disk data analyzed in 72-day timeseries
hmiv360d	analysis of 360-day timeseries (concatenation of 72-day timeseries)
hmiv72dasym	same as above using asymmetric mode profiles
hmiv360dasym	same as above using asymmetric mode profiles
hmivw72d	72d-day analysis of the vw_V proxy using symmetric profiles

All sets can be browsed at http://jsoc.stanford.edu/ajax/lookdata.html and 
downloaded.  These are the dataseries:

hmi.V_sht_modes		hmiv72d, hmiv360d
hmi.V_sht_modes_asym	hmiv72dasym, hmiv360dasym
hmi.vw_V_sht_modes	hmivw72d

The data given here correspond to a VERSION keyword (not a primekey) with 
a value of "version2".

The files rot2d.hmiv72d.ave, err2d.hmiv72d.ave, splittings.hmiv72d.ave, 
and rmesh.orig contain the results of a two-dimensional RLS rotational 
inversion of the hmiv72d set averaged over the first six years.  
rot2d.hmiv72d.ave is an ascii table giving the rotation rate in nHz, and 
err2d.hmiv72d.ave likewise gives the error estimates for these values.  
The columns correspond to latitudes of 90-i*15/8 where i is the column 
number, starting with zero.  In other words, every 8 columns correspond to 
15 degrees, with latitude decreasing to the right.  The rows correspond to 
the radial mesh points, which are given by taking every fourth value in 
rmesh.orig, which are given in fractional radius.

splittings.hmiv72d.ave contains an ascii table that provides the output 
a-coefficients.  The fields of this file are given in the following table:

l			spherical harmonic degree 
n 			radial order
frequency 		mean multiplet frequency (microhertz)
(ia+1)/2		ia is the a-coefficient index
3			historical
18			number of odd a-coefficients
a_ia_in			input a_ia coefficient (nanohertz)
sigma(a_ia)		error estimate
a_ia_out		output a_ia coefficient (nanohertz)

Only the last column is output by the inversion; the others are inputs.  
To make a plot of normalized residuals for a given ia, one would take 
(a_ia_out - a_ia_in)/sigma(a_ia).

Online inversions are available for the sets given above.  The series 
names are given by taking the corresponding series for mode parameters and 
replacing the string 'modes' with '2drls'.  These series have the same 
primekeys as those for mode parameters and three more in addition: 
NACOEFF, RADEXP, and LATEXP.  NACOEFF is the number of a-coefficients used 
in fitting the mode parameters, RADEXP is the exponent of the radial 
tradeoff parameter (=10^RADEXP), and LATEXP is likewise the exponent of 
the latitudinal tradeoff parameter.  To date, only values of RADEXP=-6 and 
LATEXP=-2 have been used, and these are also the default values for these 
keywords. NACOEFF can take values of 6, 18, or the default of 36.

Downloaded 02 December 2017
