# Supplementary material for: Global-Mode Analysis of Full-Disk Data from the Michelson Doppler Imager and the Helioseismic and Magnetic Imager
Source: Sol Phys. 2018 Jan 31;293(2):29. doi: 10.1007/s11207-017-1201-5 (PMC6566312; doi:10.1007/s11207-017-1201-5)
Supplement: Supplementary file 2 — (TAR 362.4 MB) [file 11207_2017_1201_MOESM2_ESM.tar › HMI/hmiv360d.7768.18]

   0  12 1822.1529    0.3302  0.3246 11.5440  0.0000  0.0423   0.0352   0.1107    0.1225   0.0000     0.0000       0.00000       0.00000       0.00000       0.00000       0.00000       0.00000       0.00000       0.00000       0.00000       0.00000       0.00000       0.00000       0.00000       0.00000       0.00000       0.00000       0.00000       0.00000       0.00000       0.00000       0.00000       0.00000       0.00000       0.00000       0.00000       0.00000       0.00000       0.00000       0.00000       0.00000       0.00000       0.00000       0.00000       0.00000       0.00000
   0  13 1957.4431    0.5376  0.2883 11.8735  0.0000  0.0311   0.0596   0.1105    0.1457   0.0000     0.0000       0.00000       0.00000       0.00000       0.00000       0.00000       0.00000       0.00000       0.00000       0.00000       0.00000       0.00000       0.00000       0.00000       0.00000       0.00000       0.00000       0.00000       0.00000       0.00000       0.00000       0.00000       0.00000       0.00000       0.00000       0.00000       0.00000       0.00000       0.00000       0.00000       0.00000       0.00000       0.00000       0.00000       0.00000       0.00000
   0  14 2093.4833    0.7359  0.6765 11.5032  0.0000  0.0526   0.0520   0.1480    0.3737   0.0000     0.0000       0.00000       0.00000       0.00000       0.00000       0.00000       0.00000       0.00000       0.00000       0.00000       0.00000       0.00000       0.00000       0.00000       0.00000       0.00000       0.00000       0.00000       0.00000       0.00000       0.00000       0.00000       0.00000       0.00000       0.00000       0.00000       0.00000       0.00000       0.00000       0.00000       0.00000       0.00000       0.00000       0.00000       0.00000       0.00000
   0  15 2228.7178    0.9203  0.9941 11.3511  0.0000  0.0673   0.0636   0.2331    0.9815   0.0000     0.0000       0.00000       0.00000       0.00000       0.00000       0.00000       0.00000       0.00000       0.00000       0.00000       0.00000       0.00000       0.00000       0.00000       0.00000       0.00000       0.00000       0.00000       0.00000       0.00000       0.00000       0.00000       0.00000       0.00000       0.00000       0.00000       0.00000       0.00000       0.00000       0.00000       0.00000       0.00000       0.00000       0.00000       0.00000       0.00000
   0  17 2496.1779    1.6039  0.9414  6.0796  0.0000  0.0593   0.0987   0.1683  438.9539   0.0000     0.0000       0.00000       0.00000       0.00000       0.00000       0.00000       0.00000       0.00000       0.00000       0.00000       0.00000       0.00000       0.00000       0.00000       0.00000       0.00000       0.00000       0.00000       0.00000       0.00000       0.00000       0.00000       0.00000       0.00000       0.00000       0.00000       0.00000       0.00000       0.00000       0.00000       0.00000       0.00000       0.00000       0.00000       0.00000       0.00000
   0  18 2629.6381    2.2268  1.3630  4.1933  0.0000  0.0693   0.1271   0.2695 1000.0000   0.0000     0.0000       0.00000       0.00000       0.00000       0.00000       0.00000       0.00000       0.00000       0.00000       0.00000       0.00000       0.00000       0.00000       0.00000       0.00000       0.00000       0.00000       0.00000       0.00000       0.00000       0.00000       0.00000       0.00000       0.00000       0.00000       0.00000       0.00000       0.00000       0.00000       0.00000       0.00000       0.00000       0.00000       0.00000       0.00000       0.00000
   0  21 3033.9282    3.9801  0.8985 14.1875  0.0000  0.0616   0.2510   0.1596    1.0236   0.0000     0.0000       0.00000       0.00000       0.00000       0.00000       0.00000       0.00000       0.00000       0.00000       0.00000       0.00000       0.00000       0.00000       0.00000       0.00000       0.00000       0.00000       0.00000       0.00000       0.00000       0.00000       0.00000       0.00000       0.00000       0.00000       0.00000       0.00000       0.00000       0.00000       0.00000       0.00000       0.00000       0.00000       0.00000       0.00000       0.00000
   0  23 3303.6981    3.8863  1.6540  0.8245  0.0000  0.0767   0.2080   0.2636 1000.0000   0.0000     0.0000       0.00000       0.00000       0.00000       0.00000       0.00000       0.00000       0.00000       0.00000       0.00000       0.00000       0.00000       0.00000       0.00000       0.00000       0.00000       0.00000       0.00000       0.00000       0.00000       0.00000       0.00000       0.00000       0.00000       0.00000       0.00000       0.00000       0.00000       0.00000       0.00000       0.00000       0.00000       0.00000       0.00000       0.00000       0.00000
   0  24 3439.2564    3.1076  2.3294 13.1577  0.0211  0.1153   0.1637   0.3422    1.1028   0.0000     0.0000       0.00000       0.00000       0.00000       0.00000       0.00000       0.00000       0.00000       0.00000       0.00000       0.00000       0.00000       0.00000       0.00000       0.00000       0.00000       0.00000       0.00000       0.00000       0.00000       0.00000       0.00000       0.00000       0.00000       0.00000       0.00000       0.00000       0.00000       0.00000       0.00000       0.00000       0.00000       0.00000       0.00000       0.00000       0.00000
   0  25 3575.1582    2.4864  3.2183  3.8129  0.0018  0.1310   0.0858   0.3999   71.5434   0.0000     0.0000       0.00000       0.00000       0.00000       0.00000       0.00000       0.00000       0.00000       0.00000       0.00000       0.00000       0.00000       0.00000       0.00000       0.00000       0.00000       0.00000       0.00000       0.00000       0.00000       0.00000       0.00000       0.00000       0.00000       0.00000       0.00000       0.00000       0.00000       0.00000       0.00000       0.00000       0.00000       0.00000       0.00000       0.00000       0.00000
   1  10 1612.7049    0.2238  0.1197 11.6998  0.0000  0.0167   0.0243   0.0437    0.0501   0.0000   440.7757      0.684932       0.00000       0.00000       0.00000       0.00000       0.00000       0.00000       0.00000       0.00000       0.00000       0.00000       0.00000       0.00000       0.00000       0.00000       0.00000       0.00000       16.6078       11.7824       0.00000       0.00000       0.00000       0.00000       0.00000       0.00000       0.00000       0.00000       0.00000       0.00000       0.00000       0.00000       0.00000       0.00000       0.00000       0.00000
   1  11 1749.2441    0.3723  0.1825 11.6680  0.0000  0.0168   0.0297   0.0429    0.0592   0.0000   470.1626       24.8404       0.00000       0.00000       0.00000       0.00000       0.00000       0.00000       0.00000       0.00000       0.00000       0.00000       0.00000       0.00000       0.00000       0.00000       0.00000       0.00000       17.6940       13.4143       0.00000       0.00000       0.00000       0.00000       0.00000       0.00000       0.00000       0.00000       0.00000       0.00000       0.00000       0.00000       0.00000       0.00000       0.00000       0.00000
   1  12 1885.0798    0.4778  0.3442 11.6844  0.0000  0.0227   0.0275   0.0614    0.0817   0.0000   473.7868       3.33306       0.00000       0.00000       0.00000       0.00000       0.00000       0.00000       0.00000       0.00000       0.00000       0.00000       0.00000       0.00000       0.00000       0.00000       0.00000       0.00000       28.9985       14.8646       0.00000       0.00000       0.00000       0.00000       0.00000       0.00000       0.00000       0.00000       0.00000       0.00000       0.00000       0.00000       0.00000       0.00000       0.00000       0.00000
   1  13 2020.7984    0.6112  0.4792 11.8558  0.0000  0.0301   0.0312   0.0757    0.1090   0.0000   404.0891       12.6305       0.00000       0.00000       0.00000       0.00000       0.00000       0.00000       0.00000       0.00000       0.00000       0.00000       0.00000       0.00000       0.00000       0.00000       0.00000       0.00000       33.0217       19.4991       0.00000       0.00000       0.00000       0.00000       0.00000       0.00000       0.00000       0.00000       0.00000       0.00000       0.00000       0.00000       0.00000       0.00000       0.00000       0.00000
   1  14 2156.7699    0.8296  0.6125 11.6907  0.0000  0.0306   0.0349   0.0742    0.1894   0.0000   369.6896       18.6827       0.00000       0.00000       0.00000       0.00000       0.00000       0.00000       0.00000       0.00000       0.00000       0.00000       0.00000       0.00000       0.00000       0.00000       0.00000       0.00000       39.2721       19.9494       0.00000       0.00000       0.00000       0.00000       0.00000       0.00000       0.00000       0.00000       0.00000       0.00000       0.00000       0.00000       0.00000       0.00000       0.00000       0.00000
   1  15 2291.9246    1.1562  0.8388 11.7660  0.0000  0.0326   0.0431   0.1037    0.3743   0.0000   368.4091       28.6802       0.00000       0.00000       0.00000       0.00000       0.00000       0.00000       0.00000       0.00000       0.00000       0.00000       0.00000       0.00000       0.00000       0.00000       0.00000       0.00000       39.7884       22.2513       0.00000       0.00000       0.00000       0.00000       0.00000       0.00000       0.00000       0.00000       0.00000       0.00000       0.00000       0.00000       0.00000       0.00000       0.00000       0.00000
   1  17 2559.1099    1.9487  1.0989 10.8907  0.0000  0.0358   0.0664   0.1239    3.1524   0.0000   464.6475       29.5557       0.00000       0.00000       0.00000       0.00000       0.00000       0.00000       0.00000       0.00000       0.00000       0.00000       0.00000       0.00000       0.00000       0.00000       0.00000       0.00000       45.5111       23.9827       0.00000       0.00000       0.00000       0.00000       0.00000       0.00000       0.00000       0.00000       0.00000       0.00000       0.00000       0.00000       0.00000       0.00000       0.00000       0.00000
   1  18 2693.4138    2.5132  1.1293 -0.7983  0.0000  0.0361   0.0875   0.1345 1000.0000   0.0000   471.9401       10.8491       0.00000       0.00000       0.00000       0.00000       0.00000       0.00000       0.00000       0.00000       0.00000       0.00000       0.00000       0.00000       0.00000       0.00000       0.00000       0.00000       47.5327       24.0701       0.00000       0.00000       0.00000       0.00000       0.00000       0.00000       0.00000       0.00000       0.00000       0.00000       0.00000       0.00000       0.00000       0.00000       0.00000       0.00000
   1  20 2963.4090    3.7671  0.9312  4.0303  0.0000  0.0334   0.1298   0.1048 1000.0000   0.0000   457.1649       57.0250       0.00000       0.00000       0.00000       0.00000       0.00000       0.00000       0.00000       0.00000       0.00000       0.00000       0.00000       0.00000       0.00000       0.00000       0.00000       0.00000       44.5489       21.7556       0.00000       0.00000       0.00000       0.00000       0.00000       0.00000       0.00000       0.00000       0.00000       0.00000       0.00000       0.00000       0.00000       0.00000       0.00000       0.00000
   1  21 3098.3487    3.7734  1.2111  7.1068  0.0005  0.0414   0.1360   0.1360   51.8474   0.0000   446.1901       35.7327       0.00000       0.00000       0.00000       0.00000       0.00000       0.00000       0.00000       0.00000       0.00000       0.00000       0.00000       0.00000       0.00000       0.00000       0.00000       0.00000       52.2214       28.9681       0.00000       0.00000       0.00000       0.00000       0.00000       0.00000       0.00000       0.00000       0.00000       0.00000       0.00000       0.00000       0.00000       0.00000       0.00000       0.00000
   1  22 3233.3233    3.6915  1.4297 12.4427 -0.0036  0.0451   0.1227   0.1535    3.3342   0.0000   283.7926       119.879       0.00000       0.00000       0.00000       0.00000       0.00000       0.00000       0.00000       0.00000       0.00000       0.00000       0.00000       0.00000       0.00000       0.00000       0.00000       0.00000       56.9283       30.7062       0.00000       0.00000       0.00000       0.00000       0.00000       0.00000       0.00000       0.00000       0.00000       0.00000       0.00000       0.00000       0.00000       0.00000       0.00000       0.00000
   1  23 3368.5960    3.5255  2.0698  0.1021  0.0000  0.0526   0.0976   0.1830 1000.0000   0.0000   390.1847       63.9243       0.00000       0.00000       0.00000       0.00000       0.00000       0.00000       0.00000       0.00000       0.00000       0.00000       0.00000       0.00000       0.00000       0.00000       0.00000       0.00000       63.4460       38.2221       0.00000       0.00000       0.00000       0.00000       0.00000       0.00000       0.00000       0.00000       0.00000       0.00000       0.00000       0.00000       0.00000       0.00000       0.00000       0.00000
   1  24 3504.2962    2.9009  2.8407  8.6776  0.0010  0.0638   0.0726   0.2248   19.4728   0.0000   505.4975       140.613       0.00000       0.00000       0.00000       0.00000       0.00000       0.00000       0.00000       0.00000       0.00000       0.00000       0.00000       0.00000       0.00000       0.00000       0.00000       0.00000       76.6973       45.8979       0.00000       0.00000       0.00000       0.00000       0.00000       0.00000       0.00000       0.00000       0.00000       0.00000       0.00000       0.00000       0.00000       0.00000       0.00000       0.00000
   1  26 3776.7193    2.1123  6.0303  2.6443  0.0000  0.1117   0.0327   0.3641 1000.0000   0.0000   494.2771       1.23364       0.00000       0.00000       0.00000       0.00000       0.00000       0.00000       0.00000       0.00000       0.00000       0.00000       0.00000       0.00000       0.00000       0.00000       0.00000       0.00000       137.589       76.4094       0.00000       0.00000       0.00000       0.00000       0.00000       0.00000       0.00000       0.00000       0.00000       0.00000       0.00000       0.00000       0.00000       0.00000       0.00000       0.00000
   2  10 1674.5220    0.2462  0.1638 11.6649  0.0000  0.0135   0.0171   0.0396    0.0421   0.0000   432.2633       2.93714       1.55414       1.20914       0.00000       0.00000       0.00000       0.00000       0.00000       0.00000       0.00000       0.00000       0.00000       0.00000       0.00000       0.00000       0.00000       0.00000       8.79657       8.02490       5.33888       1.88723       0.00000       0.00000       0.00000       0.00000       0.00000       0.00000       0.00000       0.00000       0.00000       0.00000       0.00000       0.00000       0.00000       0.00000
   2  11 1810.2918    0.3859  0.2052 11.7539  0.0000  0.0146   0.0219   0.0331    0.0473   0.0000   418.2036      0.769301     -0.449211       5.44839       0.00000       0.00000       0.00000       0.00000       0.00000       0.00000       0.00000       0.00000       0.00000       0.00000       0.00000       0.00000       0.00000       0.00000       9.04922       8.98902       4.37613       2.20118       0.00000       0.00000       0.00000       0.00000       0.00000       0.00000       0.00000       0.00000       0.00000       0.00000       0.00000       0.00000       0.00000       0.00000
   2  12 1945.7574    0.4873  0.4551 11.7564  0.0000  0.0205   0.0199   0.0607    0.0708   0.0000   432.1623       5.18441       19.7032       5.74394       0.00000       0.00000       0.00000       0.00000       0.00000       0.00000       0.00000       0.00000       0.00000       0.00000       0.00000       0.00000       0.00000       0.00000       13.9511       12.0946       7.28787       2.78380       0.00000       0.00000       0.00000       0.00000       0.00000       0.00000       0.00000       0.00000       0.00000       0.00000       0.00000       0.00000       0.00000       0.00000
   2  13 2082.1103    0.7060  0.4112 11.9282  0.0000  0.0189   0.0279   0.0472    0.0848   0.0000   438.7634      -20.1625       2.73071       2.55744       0.00000       0.00000       0.00000       0.00000       0.00000       0.00000       0.00000       0.00000       0.00000       0.00000       0.00000       0.00000       0.00000       0.00000       13.4932       11.2156       6.37794       2.45531       0.00000       0.00000       0.00000       0.00000       0.00000       0.00000       0.00000       0.00000       0.00000       0.00000       0.00000       0.00000       0.00000       0.00000
   2  14 2217.5961    1.0172  0.6538 11.8190  0.0000  0.0220   0.0322   0.0649    0.1791   0.0000   431.9199       23.9781      -4.82572       1.95277       0.00000       0.00000       0.00000       0.00000       0.00000       0.00000       0.00000       0.00000       0.00000       0.00000       0.00000       0.00000       0.00000       0.00000       16.2876       12.7118       7.91709       2.71751       0.00000       0.00000       0.00000       0.00000       0.00000       0.00000       0.00000       0.00000       0.00000       0.00000       0.00000       0.00000       0.00000       0.00000
   2  15 2352.2035    1.3176  0.9173 11.5908  0.0000  0.0265   0.0364   0.0755    0.4504   0.0000   464.7584       15.2245       8.19755      -1.41354       0.00000       0.00000       0.00000       0.00000       0.00000       0.00000       0.00000       0.00000       0.00000       0.00000       0.00000       0.00000       0.00000       0.00000       18.4201       15.2299       9.63100       3.48666       0.00000       0.00000       0.00000       0.00000       0.00000       0.00000       0.00000       0.00000       0.00000       0.00000       0.00000       0.00000       0.00000       0.00000
   2  16 2485.8903    1.7284  1.0826 11.2975  0.0000  0.0286   0.0458   0.0862    1.1143   0.0000   446.9424       19.2929       11.1139       3.04570       0.00000       0.00000       0.00000       0.00000       0.00000       0.00000       0.00000       0.00000       0.00000       0.00000       0.00000       0.00000       0.00000       0.00000       20.6758       17.0413       9.71096       3.57334       0.00000       0.00000       0.00000       0.00000       0.00000       0.00000       0.00000       0.00000       0.00000       0.00000       0.00000       0.00000       0.00000       0.00000
   2  17 2619.7376    2.1343  0.9560 11.8400  0.0000  0.0273   0.0561   0.0770    0.8740   0.0000   447.2880       13.0347       8.37284       1.22856       0.00000       0.00000       0.00000       0.00000       0.00000       0.00000       0.00000       0.00000       0.00000       0.00000       0.00000       0.00000       0.00000       0.00000       21.0434       16.4835       9.27915       3.09315       0.00000       0.00000       0.00000       0.00000       0.00000       0.00000       0.00000       0.00000       0.00000       0.00000       0.00000       0.00000       0.00000       0.00000
   2  20 3024.8091    3.9163  0.9045  8.0004  0.0000  0.0273   0.1030   0.0681  124.4654   0.0000   417.3690       47.2837       12.8478       2.68354       0.00000       0.00000       0.00000       0.00000       0.00000       0.00000       0.00000       0.00000       0.00000       0.00000       0.00000       0.00000       0.00000       0.00000       21.8037       17.3209       8.86042       3.18864       0.00000       0.00000       0.00000       0.00000       0.00000       0.00000       0.00000       0.00000       0.00000       0.00000       0.00000       0.00000       0.00000       0.00000
   2  21 3159.9952    3.9900  1.1745 13.1848  0.0000  0.0292   0.1033   0.0939    1.2100   0.0000   439.7314       69.6857    0.00168515       10.6759       0.00000       0.00000       0.00000       0.00000       0.00000       0.00000       0.00000       0.00000       0.00000       0.00000       0.00000       0.00000       0.00000       0.00000       20.9262       17.4890       10.4486       3.88219       0.00000       0.00000       0.00000       0.00000       0.00000       0.00000       0.00000       0.00000       0.00000       0.00000       0.00000       0.00000       0.00000       0.00000
   2  22 3295.1713    3.7182  1.6715 10.1082 -0.0003  0.0347   0.0783   0.1093    6.1079   0.0000   423.1921       129.753      0.585989       6.97210       0.00000       0.00000       0.00000       0.00000       0.00000       0.00000       0.00000       0.00000       0.00000       0.00000       0.00000       0.00000       0.00000       0.00000       26.1651       21.7248       11.6556       4.43537       0.00000       0.00000       0.00000       0.00000       0.00000       0.00000       0.00000       0.00000       0.00000       0.00000       0.00000       0.00000       0.00000       0.00000
   2  23 3430.8768    3.2292  2.5238 10.9405  0.0058  0.0436   0.0557   0.1311    1.6265   0.0000   435.5220       73.6150       29.2009       10.9883       0.00000       0.00000       0.00000       0.00000       0.00000       0.00000       0.00000       0.00000       0.00000       0.00000       0.00000       0.00000       0.00000       0.00000       31.2117       26.1762       15.3299       5.75933       0.00000       0.00000       0.00000       0.00000       0.00000       0.00000       0.00000       0.00000       0.00000       0.00000       0.00000       0.00000       0.00000       0.00000
   2  24 3566.9673    2.6859  3.4680 11.6510  0.0000  0.0540   0.0409   0.1622    0.6696   0.0000   439.4543       63.0472       9.84758       8.66791       0.00000       0.00000       0.00000       0.00000       0.00000       0.00000       0.00000       0.00000       0.00000       0.00000       0.00000       0.00000       0.00000       0.00000       39.2170       32.6450       19.1725       7.09096       0.00000       0.00000       0.00000       0.00000       0.00000       0.00000       0.00000       0.00000       0.00000       0.00000       0.00000       0.00000       0.00000       0.00000
   3   9 1591.5507    0.2055  0.1086 11.6615  0.0000  0.0125   0.0140   0.0205    0.0333   0.0000   432.8944     -0.890306       6.51842       4.80070      -1.04128      0.303416       0.00000       0.00000       0.00000       0.00000       0.00000       0.00000       0.00000       0.00000       0.00000       0.00000       0.00000       0.00000       5.72736       5.45756       4.56293       2.77764       1.32201      0.393961       0.00000       0.00000       0.00000       0.00000       0.00000       0.00000       0.00000       0.00000       0.00000       0.00000       0.00000       0.00000
   3  10 1729.1037    0.2667  0.1837 11.6926  0.0000  0.0126   0.0147   0.0322    0.0384   0.0000   437.9085       3.72966       8.93832      -3.40075      0.734768      0.152417       0.00000       0.00000       0.00000       0.00000       0.00000       0.00000       0.00000       0.00000       0.00000       0.00000       0.00000       0.00000       5.58542       5.59166       4.39294       2.46928       1.31135      0.375596       0.00000       0.00000       0.00000       0.00000       0.00000       0.00000       0.00000       0.00000       0.00000       0.00000       0.00000       0.00000
   3  11 1865.2635    0.4532  0.2340 11.6560  0.0000  0.0134   0.0200   0.0284    0.0490   0.0000   432.0086       1.27597       14.1695      -3.31605      -1.41757      0.524641       0.00000       0.00000       0.00000       0.00000       0.00000       0.00000       0.00000       0.00000       0.00000       0.00000       0.00000       0.00000       7.02813       6.37931       4.81371       2.79643       1.23864      0.349442       0.00000       0.00000       0.00000       0.00000       0.00000       0.00000       0.00000       0.00000       0.00000       0.00000       0.00000       0.00000
   3  12 2001.1821    0.5931  0.3807 11.7870  0.0000  0.0159   0.0204   0.0390    0.0688   0.0000   419.4093      0.868352       1.64525      -2.89841      -3.24896      0.148534       0.00000       0.00000       0.00000       0.00000       0.00000       0.00000       0.00000       0.00000       0.00000       0.00000       0.00000       0.00000       8.13296       7.59622       5.87654       3.10580       1.60207      0.427291       0.00000       0.00000       0.00000       0.00000       0.00000       0.00000       0.00000       0.00000       0.00000       0.00000       0.00000       0.00000
   3  13 2137.7325    0.8313  0.5518 11.8224  0.0000  0.0179   0.0242   0.0470    0.0999   0.0000   425.6255       4.60659       2.40828       1.92495      0.903383      0.180104       0.00000       0.00000       0.00000       0.00000       0.00000       0.00000       0.00000       0.00000       0.00000       0.00000       0.00000       0.00000       8.79875       8.45096       6.13002       3.66134       1.56851      0.482456       0.00000       0.00000       0.00000       0.00000       0.00000       0.00000       0.00000       0.00000       0.00000       0.00000       0.00000       0.00000
   3  14 2273.4116    1.0828  0.8818 11.7220  0.0010  0.0240   0.0254   0.0585    0.1947   0.0000   423.6798       5.09206       5.77153       6.45341      -2.37136      0.828984       0.00000       0.00000       0.00000       0.00000       0.00000       0.00000       0.00000       0.00000       0.00000       0.00000       0.00000       0.00000       10.8285       10.8795       8.39224       5.14519       2.38520      0.740681       0.00000       0.00000       0.00000       0.00000       0.00000       0.00000       0.00000       0.00000       0.00000       0.00000       0.00000       0.00000
   3  15 2407.6460    1.4266  0.8609 12.2858  0.0000  0.0220   0.0341   0.0599    0.1974   0.0000   432.9384      0.690306       5.08909       3.46498      -1.44020      0.399271       0.00000       0.00000       0.00000       0.00000       0.00000       0.00000       0.00000       0.00000       0.00000       0.00000       0.00000       0.00000       11.0298       10.9851       7.76294       4.59183       2.02375      0.642738       0.00000       0.00000       0.00000       0.00000       0.00000       0.00000       0.00000       0.00000       0.00000       0.00000       0.00000       0.00000
   3  16 2541.6689    1.8288  1.0107 12.3560  0.0000  0.0234   0.0411   0.0682    0.3155   0.0000   424.9809       21.3907      -3.01319       2.32492      -1.22260     -0.647385       0.00000       0.00000       0.00000       0.00000       0.00000       0.00000       0.00000       0.00000       0.00000       0.00000       0.00000       0.00000       11.0188       10.8134       8.33674       4.88964       2.31602      0.697615       0.00000       0.00000       0.00000       0.00000       0.00000       0.00000       0.00000       0.00000       0.00000       0.00000       0.00000       0.00000
   3  17 2676.2336    2.4320  0.9671 12.1629  0.0000  0.0229   0.0548   0.0618    0.6675   0.0000   428.9132       17.5371       12.1000      -3.40333       1.40009      0.431128       0.00000       0.00000       0.00000       0.00000       0.00000       0.00000       0.00000       0.00000       0.00000       0.00000       0.00000       0.00000       12.1933       11.4535       8.29493       4.80023       2.08556      0.615140       0.00000       0.00000       0.00000       0.00000       0.00000       0.00000       0.00000       0.00000       0.00000       0.00000       0.00000       0.00000
   3  18 2811.4583    2.9574  0.9177 12.9816  0.0000  0.0217   0.0668   0.0618    0.4354   0.0000   428.2265       23.6119       15.7294       4.57500       2.55918      0.779190       0.00000       0.00000       0.00000       0.00000       0.00000       0.00000       0.00000       0.00000       0.00000       0.00000       0.00000       0.00000       11.8424       11.1552       7.93879       4.50328       1.96493      0.580105       0.00000       0.00000       0.00000       0.00000       0.00000       0.00000       0.00000       0.00000       0.00000       0.00000       0.00000       0.00000
   3  19 2947.0905    3.6351  0.9696  6.7291  0.0000  0.0214   0.0787   0.0625  287.7236   0.0000   426.0991       42.8901      -2.24605       4.37884      -1.87230     -0.100779       0.00000       0.00000       0.00000       0.00000       0.00000       0.00000       0.00000       0.00000       0.00000       0.00000       0.00000       0.00000       11.5885       10.8815       7.81656       4.50299       1.94622      0.581840       0.00000       0.00000       0.00000       0.00000       0.00000       0.00000       0.00000       0.00000       0.00000       0.00000       0.00000       0.00000
   3  20 3082.4242    3.8050  1.1671 13.0059 -0.0013  0.0250   0.0810   0.0701    0.9122   0.0000   448.6817       54.1837       24.5128       7.21396       1.53519    -0.0300845       0.00000       0.00000       0.00000       0.00000       0.00000       0.00000       0.00000       0.00000       0.00000       0.00000       0.00000       0.00000       12.9010       12.5912       9.03581       5.20695       2.33505      0.724249       0.00000       0.00000       0.00000       0.00000       0.00000       0.00000       0.00000       0.00000       0.00000       0.00000       0.00000       0.00000
   3  21 3217.9143    3.7769  1.3334 12.6800  0.0000  0.0263   0.0741   0.0803    0.9884   0.0000   436.2479       26.6979       2.29289     -0.930229      0.811338     -0.201619       0.00000       0.00000       0.00000       0.00000       0.00000       0.00000       0.00000       0.00000       0.00000       0.00000       0.00000       0.00000       14.0387       13.5375       9.66251       5.34313       2.41945      0.729283       0.00000       0.00000       0.00000       0.00000       0.00000       0.00000       0.00000       0.00000       0.00000       0.00000       0.00000       0.00000
   3  22 3353.5907    3.3906  1.8307 13.2512  0.0000  0.0318   0.0580   0.0937    0.3076   0.0000   439.9645       67.1065     -0.551685       10.9098       5.27563      0.596950       0.00000       0.00000       0.00000       0.00000       0.00000       0.00000       0.00000       0.00000       0.00000       0.00000       0.00000       0.00000       16.4381       15.8780       11.3879       6.70230       2.93310      0.912644       0.00000       0.00000       0.00000       0.00000       0.00000       0.00000       0.00000       0.00000       0.00000       0.00000       0.00000       0.00000
   3  23 3489.6261    2.8501  2.6036 12.7935  0.0014  0.0397   0.0416   0.1122    0.2246   0.0000   411.7974       40.6075       7.12243       4.62777      -3.44502     -0.793706       0.00000       0.00000       0.00000       0.00000       0.00000       0.00000       0.00000       0.00000       0.00000       0.00000       0.00000       0.00000       19.5978       18.6421       14.3010       8.62360       3.87969       1.15004       0.00000       0.00000       0.00000       0.00000       0.00000       0.00000       0.00000       0.00000       0.00000       0.00000       0.00000       0.00000
   3  24 3626.1500    2.4300  4.0203 11.9062  0.0010  0.0502   0.0283   0.1399    0.2261   0.0000   461.8736       32.2393       13.5557       25.6963       1.09624      -2.14346       0.00000       0.00000       0.00000       0.00000       0.00000       0.00000       0.00000       0.00000       0.00000       0.00000       0.00000       0.00000       24.9688       24.7246       17.9848       10.3670       4.80169       1.49134       0.00000       0.00000       0.00000       0.00000       0.00000       0.00000       0.00000       0.00000       0.00000       0.00000       0.00000       0.00000
   3  25 3762.9103    2.0763  5.4523 11.6448  0.0000  0.0619   0.0219   0.1757    0.1964   0.0000   425.6937       72.8060       16.5772       18.8159   -0.00222568     0.0464616       0.00000       0.00000       0.00000       0.00000       0.00000       0.00000       0.00000       0.00000       0.00000       0.00000       0.00000       0.00000       31.0994       30.0802       22.2022       12.8777       5.89047       1.77725       0.00000       0.00000       0.00000       0.00000       0.00000       0.00000       0.00000       0.00000       0.00000       0.00000       0.00000       0.00000
   4   9 1640.9381    0.2132  0.1318 11.6258 -0.0036  0.0092   0.0126   0.0248    0.0295   0.0000   430.8039      -6.78533       4.73847       5.45402     -0.468246       1.09147     -0.325775     0.0631308       0.00000       0.00000       0.00000       0.00000       0.00000       0.00000       0.00000       0.00000       0.00000       0.00000       3.45077       3.57927       2.81841       2.27572       1.36028      0.630068      0.227529     0.0667565       0.00000       0.00000       0.00000       0.00000       0.00000       0.00000       0.00000       0.00000       0.00000       0.00000
   4  10 1778.0159    0.3471  0.2497 11.5693  0.0001  0.0129   0.0133   0.0274    0.0364   0.0000   435.2105       6.66649       5.22927       4.82884      -1.20167      0.636209    -0.0586424     0.0182995       0.00000       0.00000       0.00000       0.00000       0.00000       0.00000       0.00000       0.00000       0.00000       0.00000       4.92405       4.88165       4.54170       2.83604       1.66253      0.928549      0.359418     0.0802131       0.00000       0.00000       0.00000       0.00000       0.00000       0.00000       0.00000       0.00000       0.00000       0.00000
   4  11 1914.6982    0.4524  0.4067 11.7166  0.0001  0.0153   0.0141   0.0389    0.0485   0.0000   426.4675       4.34350       1.58332      -2.08347     -0.440166      0.851988      0.149455    -0.0622563       0.00000       0.00000       0.00000       0.00000       0.00000       0.00000       0.00000       0.00000       0.00000       0.00000       5.70729       6.39978       5.13831       3.38135       2.07709      0.947769      0.407887      0.108833       0.00000       0.00000       0.00000       0.00000       0.00000       0.00000       0.00000       0.00000       0.00000       0.00000
   4  12 2051.6293    0.6474  0.5483 11.7303 -0.0006  0.0179   0.0175   0.0443    0.0686   0.0000   434.6128       17.9131       17.6408       3.08981     -0.643316     -0.512781      0.247368     0.0144243       0.00000       0.00000       0.00000       0.00000       0.00000       0.00000       0.00000       0.00000       0.00000       0.00000       6.20557       6.84942       5.57682       3.80191       2.29337       1.10190      0.449846      0.120450       0.00000       0.00000       0.00000       0.00000       0.00000       0.00000       0.00000       0.00000       0.00000       0.00000
   4  13 2188.3506    0.8774  0.6987 11.8295 -0.0027  0.0190   0.0210   0.0504    0.1282   0.0000   435.2140       3.15187       6.81538       4.10645       1.43791       1.50124     -0.434658     -0.194399       0.00000       0.00000       0.00000       0.00000       0.00000       0.00000       0.00000       0.00000       0.00000       0.00000       6.86328       7.13437       6.08546       4.28218       2.65096       1.21775      0.499073      0.124417       0.00000       0.00000       0.00000       0.00000       0.00000       0.00000       0.00000       0.00000       0.00000       0.00000
   4  14 2324.1622    1.1763  0.9195 11.7429  0.0007  0.0216   0.0251   0.0597    0.2579   0.0000   441.9954       13.2218      -3.95863       5.13951      -1.89533      0.161438      0.988251     -0.205920       0.00000       0.00000       0.00000       0.00000       0.00000       0.00000       0.00000       0.00000       0.00000       0.00000       7.81694       8.83075       7.00667       4.91649       3.00025       1.41648      0.572841      0.157409       0.00000       0.00000       0.00000       0.00000       0.00000       0.00000       0.00000       0.00000       0.00000       0.00000
   4  15 2458.5497    1.5487  0.9603 12.2529 -0.0066  0.0227   0.0346   0.0589    0.3844   0.0000   441.7582       21.5480       10.1559       5.42151      -5.22869      0.918548       1.23902     -0.224713       0.00000       0.00000       0.00000       0.00000       0.00000       0.00000       0.00000       0.00000       0.00000       0.00000       8.48547       9.51561       7.40906       5.49938       3.02720       1.61645      0.577412      0.169731       0.00000       0.00000       0.00000       0.00000       0.00000       0.00000       0.00000       0.00000       0.00000       0.00000
   4  16 2593.0690    1.9692  0.9052 13.1863 -0.0001  0.0220   0.0425   0.0578    0.2092   0.0000   430.7892       31.2110       13.6207      -6.39585      -4.24981      -1.33778      0.241118     -0.127136       0.00000       0.00000       0.00000       0.00000       0.00000       0.00000       0.00000       0.00000       0.00000       0.00000       8.09538       8.68977       7.15567       5.19083       3.14105       1.52120      0.576049      0.154075       0.00000       0.00000       0.00000       0.00000       0.00000       0.00000       0.00000       0.00000       0.00000       0.00000
   4  17 2728.4841    2.5973  0.8801 13.3821 -0.0023  0.0209   0.0536   0.0552    0.2593   0.0000   433.9392       1.12007       14.2199       15.8141      -1.74956     -0.682383      0.227351    -0.0826635       0.00000       0.00000       0.00000       0.00000       0.00000       0.00000       0.00000       0.00000       0.00000       0.00000       7.28498       7.73672       6.38210       4.94806       2.85486       1.47952      0.527223      0.147399       0.00000       0.00000       0.00000       0.00000       0.00000       0.00000       0.00000       0.00000       0.00000       0.00000
   4  19 3000.2218    3.8575  0.9463 13.3603  0.0005  0.0192   0.0776   0.0538    0.4932   0.0000   441.0123       37.2367       23.3908       5.80473       3.48365     -0.199896      0.335028    -0.0340995       0.00000       0.00000       0.00000       0.00000       0.00000       0.00000       0.00000       0.00000       0.00000       0.00000       7.43666       7.77678       6.41408       4.51697       2.67375       1.29258      0.494561      0.130742       0.00000       0.00000       0.00000       0.00000       0.00000       0.00000       0.00000       0.00000       0.00000       0.00000
   4  20 3136.0034    4.0326  1.1869  1.9497  0.0000  0.0228   0.0742   0.0610 1000.0000   0.0000   431.0631       41.8933     -0.822905       10.2947       1.67766      -2.17918       0.00000       0.00000       0.00000       0.00000       0.00000       0.00000       0.00000       0.00000       0.00000       0.00000       0.00000       0.00000       9.45430       10.0832       7.97666       5.29563       2.88158       1.48042      0.542063      0.148230       0.00000       0.00000       0.00000       0.00000       0.00000       0.00000       0.00000       0.00000       0.00000       0.00000
   4  21 3271.8797    3.6328  1.5222 13.6416  0.0029  0.0259   0.0619   0.0775    0.2844   0.0000   448.4814       37.5771       4.59765       2.90316       5.68436      0.428120      0.253596     -0.499381       0.00000       0.00000       0.00000       0.00000       0.00000       0.00000       0.00000       0.00000       0.00000       0.00000       9.70848       10.3348       8.54113       6.01825       3.55064       1.76287      0.673029      0.180570       0.00000       0.00000       0.00000       0.00000       0.00000       0.00000       0.00000       0.00000       0.00000       0.00000
   4  22 3408.1573    3.2360  2.0206 13.6877  0.0047  0.0321   0.0492   0.0885    0.1623   0.0000   413.7219       29.8909       1.56685       15.0589       1.82170       2.00268      0.210414     -0.292576       0.00000       0.00000       0.00000       0.00000       0.00000       0.00000       0.00000       0.00000       0.00000       0.00000       11.8488       12.5471       10.6348       7.34390       4.48903       2.15331      0.864025      0.221758       0.00000       0.00000       0.00000       0.00000       0.00000       0.00000       0.00000       0.00000       0.00000       0.00000
   4  23 3544.7835    2.6781  2.8556 13.1883  0.0006  0.0387   0.0356   0.1071    0.1373   0.0000   443.5364       41.1180      -10.1173       15.0364       3.30128      0.508732      0.864148    -0.0345897       0.00000       0.00000       0.00000       0.00000       0.00000       0.00000       0.00000       0.00000       0.00000       0.00000       14.4748       15.2885       12.6473       9.16183       5.35794       2.66925      0.998165      0.269179       0.00000       0.00000       0.00000       0.00000       0.00000       0.00000       0.00000       0.00000       0.00000       0.00000
   4  24 3681.7563    2.2327  4.2744 12.4255  0.0006  0.0490   0.0245   0.1322    0.1302   0.0000   413.2110       66.3065       4.02388       17.3979      0.816219       4.24128     -0.305309     -0.743937       0.00000       0.00000       0.00000       0.00000       0.00000       0.00000       0.00000       0.00000       0.00000       0.00000       18.8190       19.9739       16.4916       11.3581       6.71121       3.27960       1.27759      0.332419       0.00000       0.00000       0.00000       0.00000       0.00000       0.00000       0.00000       0.00000       0.00000       0.00000
   4  25 3818.9901    1.8858  5.9946 11.9015  0.0000  0.0592   0.0179   0.1691    0.1192   0.0000   447.5529       86.4478      -4.70932       19.1718       1.06586       5.69759      0.473634     -0.352400       0.00000       0.00000       0.00000       0.00000       0.00000       0.00000       0.00000       0.00000       0.00000       0.00000       22.0044       23.7993       19.3355       13.7426       8.32499       3.87968       1.55260      0.416501       0.00000       0.00000       0.00000       0.00000       0.00000       0.00000       0.00000       0.00000       0.00000       0.00000
   4  26 3956.4285    1.6010  7.8188 11.6888 -0.0002  0.0723   0.0146   0.2118    0.1059   0.0000   452.8526       50.2558       6.47680       46.9998      -34.9196       6.28428       2.22299    -0.0495900       0.00000       0.00000       0.00000       0.00000       0.00000       0.00000       0.00000       0.00000       0.00000       0.00000       26.6096       28.5185       23.7901       16.8646       10.0383       4.96007       1.93161      0.508873       0.00000       0.00000       0.00000       0.00000       0.00000       0.00000       0.00000       0.00000       0.00000       0.00000
   4  27 4094.1329    1.3083  9.3472 11.7024 -0.0006  0.0876   0.0127   0.2589    0.0836   0.0000   415.6966       100.152       36.8207       46.2523      -12.6372       1.10567       2.97394    -0.0570470       0.00000       0.00000       0.00000       0.00000       0.00000       0.00000       0.00000       0.00000       0.00000       0.00000       31.8760       34.3060       29.0355       20.5187       12.4478       6.10334       2.43963      0.632709       0.00000       0.00000       0.00000       0.00000       0.00000       0.00000       0.00000       0.00000       0.00000       0.00000
   5   9 1685.8250    0.2622  0.1521 11.6418 -0.0056  0.0104   0.0133   0.0226    0.0286   0.0000   434.6771      0.804298       14.3364      -4.03261       1.57137     -0.345800      0.411454     0.0383374   -0.00277233     0.0154989       0.00000       0.00000       0.00000       0.00000       0.00000       0.00000       0.00000       0.00000       3.13659       3.60771       3.02638       2.20476       1.57278      0.770991      0.478790      0.170773     0.0743687     0.0194898       0.00000       0.00000       0.00000       0.00000       0.00000       0.00000       0.00000       0.00000
   5  10 1823.3657    0.3837  0.2593 11.6654 -0.0025  0.0125   0.0136   0.0262    0.0346   0.0000   429.5970     -0.296238       8.43756       3.39720      -1.15676     -0.930133     -0.499805     -0.228345     -0.132406    -0.0258146       0.00000       0.00000       0.00000       0.00000       0.00000       0.00000       0.00000       0.00000       3.72751       3.66856       4.04660       2.83794       1.69113       1.10806      0.640620      0.290463     0.0922212     0.0172071       0.00000       0.00000       0.00000       0.00000       0.00000       0.00000       0.00000       0.00000
   5  11 1960.5681    0.5246  0.4117 11.6967 -0.0013  0.0133   0.0144   0.0335    0.0465   0.0000   434.9304      -7.24870       3.31413      -1.66465      -1.73971      0.738573     0.0512000     -0.241018    -0.0373362    -0.0381818       0.00000       0.00000       0.00000       0.00000       0.00000       0.00000       0.00000       0.00000       4.27020       4.57242       3.95682       3.21342       2.07485       1.23559      0.644543      0.262876     0.0838692     0.0210722       0.00000       0.00000       0.00000       0.00000       0.00000       0.00000       0.00000       0.00000
   5  12 2098.4355    0.7313  0.5468 11.8103  0.0010  0.0158   0.0175   0.0363    0.0654   0.0000   440.6805      -5.80490       7.87923       10.1933      -1.04498      0.691793    -0.0660498      0.588422     -0.178414     0.0327645       0.00000       0.00000       0.00000       0.00000       0.00000       0.00000       0.00000       0.00000       4.72548       5.31582       4.52713       3.58476       2.46502       1.54770      0.641660      0.326145      0.102457     0.0254623       0.00000       0.00000       0.00000       0.00000       0.00000       0.00000       0.00000       0.00000
   5  13 2235.3672    1.0094  0.7342 11.7749  0.0001  0.0169   0.0206   0.0419    0.1122   0.0000   436.9479      -3.83793       13.9052       6.47576      -9.50599      -1.71991       1.30928      0.187283   -0.00659182    -0.0263333       0.00000       0.00000       0.00000       0.00000       0.00000       0.00000       0.00000       0.00000       5.56226       5.69612       5.06703       3.97793       2.85760       1.63748      0.778761      0.324409      0.108608     0.0234111       0.00000       0.00000       0.00000       0.00000       0.00000       0.00000       0.00000       0.00000
   5  14 2371.0928    1.3520  0.8655 12.1344 -0.0004  0.0182   0.0259   0.0477    0.1459   0.0000   433.3499       8.68835      -1.05840      -6.95850       2.05118      0.717962      0.764169     -0.452348    -0.0800572    -0.0189127       0.00000       0.00000       0.00000       0.00000       0.00000       0.00000       0.00000       0.00000       5.68862       6.34392       5.41798       4.18999       2.89303       1.68606      0.804943      0.352073      0.118477     0.0287303       0.00000       0.00000       0.00000       0.00000       0.00000       0.00000       0.00000       0.00000
   5  15 2506.0877    1.7591  0.9629 12.4416 -0.0013  0.0191   0.0321   0.0503    0.1972   0.0000   441.8029       6.45487       12.8676       2.97247      -4.09445      -2.61121     -0.526219      0.108852     0.0877378    0.00159728       0.00000       0.00000       0.00000       0.00000       0.00000       0.00000       0.00000       0.00000       6.07715       6.41748       5.69115       4.44318       3.03859       1.81541      0.869525      0.377755      0.121645     0.0275808       0.00000       0.00000       0.00000       0.00000       0.00000       0.00000       0.00000       0.00000
   5  16 2641.2580    2.2485  0.9203 12.8114 -0.0023  0.0180   0.0427   0.0480    0.2504   0.0000   436.4836       15.2998       14.6060       9.28454      -2.65388      0.112791     -0.382662      0.463615     -0.129485    -0.0417214       0.00000       0.00000       0.00000       0.00000       0.00000       0.00000       0.00000       0.00000       6.04495       6.59853       5.68727       4.36594       2.83871       1.67718      0.822751      0.353127      0.113968     0.0274011       0.00000       0.00000       0.00000       0.00000       0.00000       0.00000       0.00000       0.00000
   5  20 3186.3217    4.1600  1.1260  4.3153  0.0000  0.0218   0.0802   0.0565 1000.0000   0.0000   444.8317       41.8806       11.6004       7.25569      -6.38032      -2.32701       0.00000       0.00000       0.00000       0.00000       0.00000       0.00000       0.00000       0.00000       0.00000       0.00000       0.00000       0.00000       6.63315       7.33314       6.53664       5.21707       3.37018       2.07931       1.06037      0.465333      0.148757     0.0365436       0.00000       0.00000       0.00000       0.00000       0.00000       0.00000       0.00000       0.00000
   5  21 3322.7396    3.5549  1.6095 13.1464 -0.0010  0.0258   0.0536   0.0708    0.4772   0.0000   436.0705       31.9763       8.96204       3.31505      -3.77419       2.70406     -0.909167      -1.07539    0.00421305    -0.0622819       0.00000       0.00000       0.00000       0.00000       0.00000       0.00000       0.00000       0.00000       7.85862       8.50571       7.72545       6.07271       4.25053       2.55589       1.24867      0.554770      0.185852     0.0416513       0.00000       0.00000       0.00000       0.00000       0.00000       0.00000       0.00000       0.00000
   5  22 3459.5506    3.0075  2.3298 13.1970  0.0001  0.0320   0.0391   0.0884    0.2165   0.0000   448.4753       50.5475       10.6232       22.7611       1.27126      -3.75223     -0.245877     -0.254770      0.186684    -0.0349519       0.00000       0.00000       0.00000       0.00000       0.00000       0.00000       0.00000       0.00000       9.64025       11.0329       9.47171       7.63970       5.02610       3.08445       1.50862      0.676681      0.220290     0.0545786       0.00000       0.00000       0.00000       0.00000       0.00000       0.00000       0.00000       0.00000
   5  23 3596.7516    2.4839  3.5333 12.6127 -0.0021  0.0398   0.0266   0.1123    0.1668   0.0000   444.0617       54.9895       9.09533      -6.21753      -4.68868      -1.13834      0.527844      -1.60449     -0.196380    -0.0444433       0.00000       0.00000       0.00000       0.00000       0.00000       0.00000       0.00000       0.00000       11.8458       13.2858       12.0428       9.26279       6.45610       3.83901       1.95581      0.859257      0.296025     0.0661877       0.00000       0.00000       0.00000       0.00000       0.00000       0.00000       0.00000       0.00000
   5  24 3734.0576    2.1045  5.0665 12.1037  0.0002  0.0497   0.0189   0.1371    0.1198   0.0000   430.4056       43.1817      -33.5855       12.9944       18.8898      -3.29880       2.51241     -0.323975     -0.631612    -0.0597769       0.00000       0.00000       0.00000       0.00000       0.00000       0.00000       0.00000       0.00000       14.7645       17.0533       14.8502       11.7790       8.04901       4.79605       2.45849       1.05496      0.365260     0.0863721       0.00000       0.00000       0.00000       0.00000       0.00000       0.00000       0.00000       0.00000
   5  25 3871.7328    1.7643  6.7631 11.7506  0.0001  0.0599   0.0142   0.1670    0.0938   0.0000   447.8201       55.1271      -6.10833       20.7969       3.50086      -2.18092      -4.55074      0.474131     -0.610396     0.0622776       0.00000       0.00000       0.00000       0.00000       0.00000       0.00000       0.00000       0.00000       17.8243       20.3136       17.9849       14.2696       9.66019       5.78919       2.97576       1.28843      0.440184      0.103108       0.00000       0.00000       0.00000       0.00000       0.00000       0.00000       0.00000       0.00000
   5  26 4009.6349    1.5175  8.4681 11.3983 -0.0001  0.0705   0.0114   0.1964    0.0893   0.0000   429.4414       82.0597       3.39174      -8.22204       10.0009       2.79599      0.462581      -2.42457    -0.0589974    -0.0139542       0.00000       0.00000       0.00000       0.00000       0.00000       0.00000       0.00000       0.00000       21.0182       24.3083       21.2376       16.7933       11.2648       6.83558       3.40015       1.52163      0.514205      0.123255       0.00000       0.00000       0.00000       0.00000       0.00000       0.00000       0.00000       0.00000
   5  27 4148.0156    1.2257 10.5846 11.5651 -0.0000  0.0873   0.0095   0.2535    0.0596   0.0000   407.4295       87.7940       19.4025      -4.11309      -25.8441       15.8201       3.07435      -2.92088     -0.168775     0.0779776       0.00000       0.00000       0.00000       0.00000       0.00000       0.00000       0.00000       0.00000       25.9419       29.0535       26.2395       20.7479       14.5726       8.53437       4.52784       1.88216      0.666788      0.149370       0.00000       0.00000       0.00000       0.00000       0.00000       0.00000       0.00000       0.00000
   6   8 1587.4726    0.1953  0.0880 11.6593 -0.0014  0.0107   0.0109   0.0129    0.0236   0.0000   434.7215      -2.75045       11.5119      -1.52153      0.704726      -1.16675      0.450851      0.135727     -0.113259    -0.0275011     0.0224154   -0.00312839       0.00000       0.00000       0.00000       0.00000       0.00000       0.00000       2.04198       2.87780       3.04254       1.57763       1.97401      0.916943      0.611242      0.420101      0.114464     0.0697018     0.0277042    0.00445625       0.00000       0.00000       0.00000       0.00000       0.00000       0.00000
   6   9 1727.7485    0.2922  0.1869 11.6576 -0.0066  0.0101   0.0115   0.0207    0.0279   0.0000   435.5387      0.154384       5.94004     -0.830971      0.892406      0.432259     -0.442826     -0.101095      0.134297    -0.0504508   -0.00766290     0.0122305       0.00000       0.00000       0.00000       0.00000       0.00000       0.00000       2.50694       2.55395       2.78127       2.25627       1.51255       1.03163      0.657939      0.340849      0.176738     0.0634957     0.0176601    0.00357442       0.00000       0.00000       0.00000       0.00000       0.00000       0.00000
   6  10 1866.1098    0.4115  0.3195 11.7111 -0.0020  0.0172   0.0120   0.0264    0.0344   0.0000   435.1101       3.20181       9.20942     -0.789086       1.84468      -1.27683      0.927840     -0.167157     -0.233186    -0.0870367    0.00449310   -0.00226633       0.00000       0.00000       0.00000       0.00000       0.00000       0.00000       3.55231       4.37899       4.56481       2.62088       3.22259       1.66389       1.01305      0.679386      0.181595      0.106397     0.0410803    0.00620098       0.00000       0.00000       0.00000       0.00000       0.00000       0.00000
   6  11 2004.0983    0.5871  0.4256 11.7306  0.0005  0.0133   0.0143   0.0296    0.0457   0.0000   432.2706     -0.574928       7.42065      -2.18932       2.74058      0.284126      -1.33106     -0.441525    0.00240981     -0.139061     0.0216352    0.00245425       0.00000       0.00000       0.00000       0.00000       0.00000       0.00000       3.11539       3.77200       3.50804       2.83663       2.12930       1.33904      0.814402      0.457221      0.193630     0.0790388     0.0250126    0.00536886       0.00000       0.00000       0.00000       0.00000       0.00000       0.00000
   6  12 2142.5041    0.8239  0.6035 11.7362  0.0002  0.0140   0.0172   0.0355    0.0728   0.0000   434.4874      -4.44531       10.2850      0.958567     0.0527835       1.79215     -0.811261     -0.561430     -0.261677     -0.108682   -0.00726278    -0.0162180       0.00000       0.00000       0.00000       0.00000       0.00000       0.00000       3.69975       4.14093       3.77521       3.18782       2.32379       1.51309      0.900927      0.477855      0.208976     0.0788788     0.0237246    0.00530070       0.00000       0.00000       0.00000       0.00000       0.00000       0.00000
   6  13 2279.8145    1.1329  0.8142 11.7344  0.0007  0.0161   0.0199   0.0401    0.1185   0.0000   438.4213       11.1831       14.9845       1.68035      -2.23286       1.46906     -0.988912    -0.0953362     -0.194873     0.0428835    -0.0183335   -0.00407291       0.00000       0.00000       0.00000       0.00000       0.00000       0.00000       4.22728       4.63083       4.40798       3.71523       2.60038       1.71015       1.02725      0.563564      0.247397     0.0940405     0.0268877    0.00573008       0.00000       0.00000       0.00000       0.00000       0.00000       0.00000
   6  14 2415.5494    1.4164  0.9801 12.4382 -0.0014  0.0180   0.0242   0.0486    0.1216   0.0000   443.2290       9.73085       9.07361      -3.02710      -1.05321       1.57436      -1.30073     0.0252260     -0.610243     0.0556337     0.0225897    0.00135598       0.00000       0.00000       0.00000       0.00000       0.00000       0.00000       4.57610       5.18273       4.88413       3.86246       3.07843       1.98556       1.16484      0.608859      0.267176      0.105820     0.0340530    0.00670193       0.00000       0.00000       0.00000       0.00000       0.00000       0.00000
   6  15 2551.1141    1.9150  0.9789 12.7069  0.0021  0.0182   0.0322   0.0451    0.1598   0.0000   436.1380       5.13772       12.7956     0.0757158      -1.62257       1.53116      0.465830     -0.100292      0.248733    -0.0646002   -0.00178810    -0.0111046       0.00000       0.00000       0.00000       0.00000       0.00000       0.00000       4.65322       5.10806       4.83474       4.08720       2.97669       1.95571       1.17781      0.628326      0.280520      0.105596     0.0316335    0.00665868       0.00000       0.00000       0.00000       0.00000       0.00000       0.00000
   6  16 2687.1335    2.4146  0.9208 13.3141 -0.0021  0.0167   0.0410   0.0448    0.1393   0.0000   432.2063       18.7153       11.0443      -2.00655      -1.25042       3.10114    -0.0947933      -1.56078      0.397064    -0.0239608     0.0233831   -0.00975554       0.00000       0.00000       0.00000       0.00000       0.00000       0.00000       4.28106       4.88280       4.70564       3.70038       2.73504       1.84928       1.05228      0.564072      0.254763      0.103538     0.0308354    0.00630848       0.00000       0.00000       0.00000       0.00000       0.00000       0.00000
   6  17 2823.8177    3.0276  0.9166 13.3029 -0.0030  0.0160   0.0510   0.0426    0.2056   0.0000   434.5218       20.4664       16.8182       8.28106      -4.53605       2.15997      0.393475      -1.03019     -0.260933    -0.0557268     0.0285422   -0.00758927       0.00000       0.00000       0.00000       0.00000       0.00000       0.00000       4.31872       4.86013       4.49948       3.74526       2.63340       1.71582       1.03076      0.543086      0.247036     0.0910147     0.0272883    0.00593517       0.00000       0.00000       0.00000       0.00000       0.00000       0.00000
   6  18 2960.7692    3.3979  0.9980 13.5883 -0.0020  0.0169   0.0559   0.0462    0.2114   0.0000   436.8057       18.6294       11.1746       6.57720     -0.410090     -0.594122     -0.508611     0.0229605    -0.0229078     -0.142658    -0.0502621    -0.0220022       0.00000       0.00000       0.00000       0.00000       0.00000       0.00000       4.50290       5.14991       4.76284       3.78155       2.85911       1.83421       1.09961      0.541053      0.256900     0.0950419     0.0308398    0.00630306       0.00000       0.00000       0.00000       0.00000       0.00000       0.00000
   6  19 3097.4196    3.8826  0.9046 14.4248 -0.0034  0.0168   0.0684   0.0432    0.1550   0.0000   431.2685       26.2509       13.7047       3.50827      -1.11510      -2.70483       2.46116      -1.54066     -0.158203    -0.0831187    -0.0127318   -0.00987208       0.00000       0.00000       0.00000       0.00000       0.00000       0.00000       4.59261       5.19042       4.58906       3.88967       2.90631       1.88269       1.13105      0.554764      0.256045     0.0913984     0.0291962    0.00640803       0.00000       0.00000       0.00000       0.00000       0.00000       0.00000
   6  20 3234.1030    3.7039  1.3335 13.7982 -0.0020  0.0213   0.0562   0.0576    0.2676   0.0000   443.4287       36.3194       11.9381      -2.89845       3.65823     -0.999076      -1.93770      -1.63424      0.197936     -0.119475     0.0358781    -0.0238495       0.00000       0.00000       0.00000       0.00000       0.00000       0.00000       5.70868       6.55885       6.01059       4.97258       3.53615       2.31373       1.37075      0.719457      0.324834      0.123268     0.0373522    0.00816320       0.00000       0.00000       0.00000       0.00000       0.00000       0.00000
   6  21 3371.0872    3.3518  2.0364 12.9734 -0.0001  0.0269   0.0400   0.0707    0.2732   0.0000   437.9162       33.6562       14.4201       7.83922      -2.40513      -8.50893      -2.05292      -1.79463     -0.288704     -0.273741    -0.0385066   -0.00587081       0.00000       0.00000       0.00000       0.00000       0.00000       0.00000       7.09912       8.03463       7.37875       6.19759       4.57512       3.10416       1.80450      0.909405      0.425847      0.162137     0.0486066     0.0102328       0.00000       0.00000       0.00000       0.00000       0.00000       0.00000
   6  22 3508.4283    2.8349  2.8664 12.7529 -0.0016  0.0329   0.0297   0.0900    0.1842   0.0000   433.6457       35.0641       2.09734       1.31141      -2.43814       6.92673      -2.71460      -3.84608      0.114237     -0.411094    -0.0426535    -0.0189576       0.00000       0.00000       0.00000       0.00000       0.00000       0.00000       8.44471       9.94124       9.16222       7.57763       5.59598       3.71112       2.17976       1.15693      0.522249      0.205249     0.0635377     0.0134137       0.00000       0.00000       0.00000       0.00000       0.00000       0.00000
   6  23 3646.1830    2.3663  4.0633 12.1991 -0.0007  0.0402   0.0211   0.1090    0.1414   0.0000   433.1753       32.2275       22.6470       18.9273       4.43152      -8.20657      -2.47865     -0.803111      -1.24320     -0.361398     0.0142092    -0.0348526       0.00000       0.00000       0.00000       0.00000       0.00000       0.00000       10.4703       12.1185       11.2706       9.41410       6.89297       4.57825       2.73391       1.40511      0.659502      0.250644     0.0779382     0.0162666       0.00000       0.00000       0.00000       0.00000       0.00000       0.00000
   6  24 3783.9807    1.9690  5.5431 11.9678 -0.0002  0.0489   0.0158   0.1366    0.1016   0.0000   439.1151       45.7146       12.8877       23.9686      -3.15435       3.96295      0.705393     -0.392042      0.821467    -0.0659293     0.0808318    -0.0136288       0.00000       0.00000       0.00000       0.00000       0.00000       0.00000       12.4359       14.4328       13.2941       11.3931       8.57528       5.64262       3.40371       1.75738      0.812522      0.307717     0.0979769     0.0204520       0.00000       0.00000       0.00000       0.00000       0.00000       0.00000
   6  26 4060.7117    1.3929  8.9730 11.6206 -0.0002  0.0700   0.0097   0.2000    0.0567   0.0000   440.7789       72.4369       6.88429      -2.00128       36.9409       5.81313      -12.2622      0.835063       1.67848     -0.397275    -0.0282822    0.00978433       0.00000       0.00000       0.00000       0.00000       0.00000       0.00000       17.3814       20.5792       19.2257       16.1580       12.1616       8.09216       4.87919       2.50074       1.18659      0.453776      0.144878     0.0298482       0.00000       0.00000       0.00000       0.00000       0.00000       0.00000
   6  27 4199.3424    1.1634 11.4970 11.5545  0.0000  0.0884   0.0080   0.2505    0.0454   0.0000   443.1708       73.6609       1.39731       7.44838      -5.57219       22.8450       4.62854     -0.689283       1.48273     0.0341888     -0.130125    -0.0521721       0.00000       0.00000       0.00000       0.00000       0.00000       0.00000       21.5710       25.6652       23.9671       20.2868       15.4026       10.2996       6.26667       3.29108       1.53529      0.588344      0.185216     0.0380351       0.00000       0.00000       0.00000       0.00000       0.00000       0.00000
   7   9 1767.6632    0.3353  0.2301 11.6295 -0.0006  0.0100   0.0106   0.0207    0.0279   0.0000   435.5091      -3.35297       15.8224      0.606912      0.140069     0.0889132      0.102785      0.836976     0.0412287    -0.0280177    -0.0841395   0.000362199    0.00200099   0.000129341       0.00000       0.00000       0.00000       0.00000       2.21946       2.61178       2.44044       2.06577       1.69094       1.25940      0.744754      0.484217      0.228542      0.113679     0.0427548     0.0177707    0.00461263   0.000936314       0.00000       0.00000       0.00000       0.00000
   7  10 1906.8534    0.4600  0.3334 11.6685 -0.0008  0.0107   0.0121   0.0255    0.0345   0.0000   437.9789      -1.83679       4.51403       4.20475       1.35048      -3.15928      0.275878   -0.00890601      0.155082     0.0676323    -0.0927587     0.0118956   -0.00820155   0.000459130       0.00000       0.00000       0.00000       0.00000       2.24368       2.68379       2.68611       2.25735       1.74869       1.14615      0.847904      0.446905      0.255278      0.126721     0.0546550     0.0169038    0.00548315   0.000994553       0.00000       0.00000       0.00000       0.00000
   7  11 2045.8245    0.6192  0.5400 11.7593 -0.0012  0.0130   0.0129   0.0334    0.0486   0.0000   436.9019     -0.326804       11.4452       1.54604      -1.12265     0.0323994      -1.04587     0.0851157     0.0852459      0.190644    -0.0516445    -0.0179762   -0.00217164  -0.000160716       0.00000       0.00000       0.00000       0.00000       2.88422       3.16058       3.10157       2.76544       2.18624       1.52276      0.982923      0.624995      0.334960      0.153806     0.0614468     0.0219953    0.00596694    0.00114957       0.00000       0.00000       0.00000       0.00000
   7  12 2184.5606    0.8939  0.6109 11.8733 -0.0006  0.0129   0.0167   0.0321    0.0688   0.0000   432.9130       4.64728       7.92510       1.86960     -0.481638      -4.28173    -0.0399810     -0.678678     0.0708255     0.0774113    -0.0595355   -0.00245821    0.00498223  -0.000475167       0.00000       0.00000       0.00000       0.00000       2.90175       3.36934       3.17819       2.84739       2.14942       1.53505      0.994377      0.590449      0.319130      0.147189     0.0619098     0.0210432    0.00581855    0.00119491       0.00000       0.00000       0.00000       0.00000
   7  13 2322.1909    1.1766  0.8224 12.1983 -0.0020  0.0156   0.0198   0.0391    0.0921   0.0000   433.6582      -1.97283       10.6522      0.833108      -2.51745      0.582252      -1.37931     -0.273545      0.732271      0.240581    -0.0193650    -0.0480671    -0.0169227    0.00262436       0.00000       0.00000       0.00000       0.00000       3.49085       3.93914       3.93488       3.38877       2.58432       1.79328       1.16361      0.720743      0.381233      0.186302     0.0728758     0.0261432    0.00712055    0.00134155       0.00000       0.00000       0.00000       0.00000
   7  14 2458.1884    1.5661  0.9890 12.5076 -0.0001  0.0165   0.0239   0.0450    0.1146   0.0000   431.8623      -1.07498       6.42022       6.13689      -1.42767       2.09772      -2.33681       1.07025   0.000731694    -0.0902055     0.0625800    -0.0121669    0.00195579  -0.000107217       0.00000       0.00000       0.00000       0.00000       3.84934       4.59813       4.43147       3.67344       2.82708       1.94330       1.24275      0.742706      0.385195      0.186947     0.0751508     0.0274513    0.00773262    0.00147601       0.00000       0.00000       0.00000       0.00000
   7  15 2594.3054    2.0166  0.9208 13.0302  0.0008  0.0162   0.0319   0.0406    0.1162   0.0000   438.0284       11.0548       6.28587       5.26403     -0.103036     -0.921156     -0.256092      -1.13776      0.244039    0.00939532    -0.0239819    -0.0400936     0.0178513   -0.00145628       0.00000       0.00000       0.00000       0.00000       3.73927       4.40485       4.06331       3.52645       2.75442       1.98249       1.30721      0.717185      0.384198      0.177573     0.0764995     0.0251850    0.00740478    0.00149176       0.00000       0.00000       0.00000       0.00000
   7  16 2731.2140    2.5752  0.9146 13.3834  0.0025  0.0152   0.0400   0.0416    0.1269   0.0000   432.9275       6.29819       4.49506      0.710948      -1.79062       3.27678       1.56491     -0.400348      0.136803     0.0806223    -0.0153267    -0.0426899   -0.00978937   -0.00140502       0.00000       0.00000       0.00000       0.00000       3.51189       4.03279       3.83278       3.28771       2.59765       1.86910       1.25861      0.685889      0.358485      0.176269     0.0726575     0.0243933    0.00708671    0.00136082       0.00000       0.00000       0.00000       0.00000
   7  17 2868.4242    3.2308  0.8545 13.8928 -0.0015  0.0148   0.0512   0.0381    0.1205   0.0000   432.7731       16.3314       10.8424       5.52534      -2.55308      -1.99139      -1.76677      -1.35685    -0.0398188     -0.328759    -0.0455451    -0.0230590    0.00306761  -0.000817380       0.00000       0.00000       0.00000       0.00000       3.53342       4.08435       3.81350       3.28468       2.61586       1.77439       1.17281      0.694040      0.350331      0.172458     0.0648449     0.0231658    0.00675259    0.00129601       0.00000       0.00000       0.00000       0.00000
   7  18 3005.7651    3.6870  0.8572 14.2854 -0.0026  0.0148   0.0602   0.0392    0.1193   0.0000   433.3522       18.3861       11.9083       4.12080      -5.66810     -0.548462      -1.64045     -0.444673      0.394612     -0.451585    -0.0789828    -0.0408779   0.000129075    0.00264028       0.00000       0.00000       0.00000       0.00000       3.28899       3.86435       3.72203       3.18629       2.47990       1.78334       1.16001      0.667836      0.357718      0.170461     0.0719775     0.0249126    0.00708123    0.00139047       0.00000       0.00000       0.00000       0.00000
   7  19 3142.9263    3.7946  1.1269 14.2751 -0.0029  0.0178   0.0560   0.0473    0.1493   0.0000   436.7215       21.6675       11.8416       11.3089       5.77135      -2.51482       1.36845      -2.03303       1.11137     -0.427332     0.0956967    -0.0589867   -0.00226762   -0.00449393       0.00000       0.00000       0.00000       0.00000       3.96290       4.62578       4.33866       3.77599       2.98866       2.21445       1.45388      0.810193      0.425887      0.204972     0.0863694     0.0297107    0.00839865    0.00169361       0.00000       0.00000       0.00000       0.00000
   7  20 3280.0410    3.7131  1.3670 13.7527 -0.0028  0.0198   0.0499   0.0495    0.1855   0.0000   433.5583       19.8320       19.8444       11.2706      -8.20021      -2.26844      -1.02956     -0.902220      0.510100     -0.429335     0.0390444    -0.0154122   -0.00688371   -0.00318569       0.00000       0.00000       0.00000       0.00000       4.69377       5.21950       5.19099       4.41955       3.39625       2.38742       1.61377      0.898706      0.481433      0.236472     0.0976725     0.0321814    0.00911073    0.00165294       0.00000       0.00000       0.00000       0.00000
   7  21 3417.6329    3.1129  2.1859 13.4969  0.0002  0.0252   0.0351   0.0706    0.1200   0.0000   446.4695       32.7494       2.58098       12.0718       6.55299     0.0708762      -2.01227      -2.12964     -0.971849  -0.000285069     0.0566016    -0.0723989    -0.0145515   -0.00172902       0.00000       0.00000       0.00000       0.00000       5.69718       6.70405       6.40132       5.44652       4.32457       3.09194       1.95502       1.17127      0.607102      0.286100      0.117223     0.0432593     0.0120875    0.00234879       0.00000       0.00000       0.00000       0.00000
   7  22 3555.4699    2.6712  3.1882 12.6283 -0.0012  0.0317   0.0245   0.0835    0.1361   0.0000   436.1576       38.4728       1.45868       11.4767       6.54758       2.04937    -0.0470262      -2.21428      0.286702     -0.649970      0.167511     -0.108799    -0.0408843   -0.00422497       0.00000       0.00000       0.00000       0.00000       7.03036       8.44601       7.83812       6.88747       5.40001       3.80520       2.48182       1.46744      0.789786      0.364906      0.152326     0.0530883     0.0153445    0.00303671       0.00000       0.00000       0.00000       0.00000
   7  23 3693.6231    2.2308  4.5739 12.1200 -0.0012  0.0401   0.0170   0.1064    0.1053   0.0000   444.3347       24.5133       5.25721       16.0278       2.61291      -10.5165      -3.01569      0.798151      -1.99119      -1.38165     -0.159789     0.0467770    -0.0249528  -0.000714595       0.00000       0.00000       0.00000       0.00000       8.63004       10.5717       9.77768       8.77745       6.75717       4.93477       3.13220       1.90764       1.00487      0.476875      0.195922     0.0714068     0.0197998    0.00409210       0.00000       0.00000       0.00000       0.00000
   7  24 3832.1885    1.8818  6.1778 11.7508 -0.0007  0.0480   0.0128   0.1325    0.0851   0.0000   425.3230       33.2832      -7.89875       3.11346      -7.17441     -0.731214       4.37130      -1.60996     -0.815081      0.675796    -0.0249472    -0.0451210     0.0194809    0.00181251       0.00000       0.00000       0.00000       0.00000       10.5411       12.6668       12.0822       10.6968       8.20482       5.88787       3.83044       2.29020       1.20632      0.591139      0.240974     0.0864704     0.0243120    0.00477929       0.00000       0.00000       0.00000       0.00000
   7  25 3970.6432    1.5636  8.0423 11.5980  0.0003  0.0596   0.0101   0.1656    0.0640   0.0000   443.9637       16.0716       12.3958       25.0983      -2.06806      -4.45803       7.69838      -1.63301       1.49418      -1.60248      0.165913    -0.0423842    -0.0221264    0.00241675       0.00000       0.00000       0.00000       0.00000       12.8545       15.5146       14.7411       12.9410       10.3084       7.41622       4.85041       2.86572       1.54833      0.720943      0.305295      0.108444     0.0313147    0.00602008       0.00000       0.00000       0.00000       0.00000
   7  26 4109.6627    1.3093  9.8340 11.5614 -0.0002  0.0701   0.0082   0.2011    0.0472   0.0000   430.9891       32.7973      -19.4672       2.41881       7.46339       7.73467       6.18964       1.08617      -3.06906      -1.57209     -0.292259     -0.144412    -0.0252565   -0.00226654       0.00000       0.00000       0.00000       0.00000       15.0477       18.3018       17.6553       15.3116       12.2241       8.72817       5.67996       3.43044       1.82511      0.873886      0.362255      0.132247     0.0378458    0.00713314       0.00000       0.00000       0.00000       0.00000
   8   7 1521.2433    0.1617  0.0576 11.6176 -0.0116  0.0052   0.0107   0.0100    0.0199   0.0000   436.0592     -0.115830       8.99066     -0.899053      -1.22176      0.477711     -0.388763    -0.0803099      0.322503   -0.00814446     0.0186195   -0.00819367    0.00243491   0.000286671   0.000300516  -0.000336654       0.00000       0.00000       1.07526       1.27298       1.27106       1.02357      0.928447      0.655347      0.463917      0.279140      0.185778     0.0923383     0.0384252     0.0187750    0.00718487    0.00239473   0.000684070   0.000111000       0.00000       0.00000
   8   9 1806.2280    0.3720  0.2625 11.6316 -0.0023  0.0103   0.0101   0.0201    0.0285   0.0000   435.9425      -1.17638       13.6755      0.683407     -0.498122      -1.18793      -1.29969     -0.106874      0.248228    -0.0453969    -0.0194501     0.0142325  -0.000123614   -0.00428608  -0.000698616  -7.00308e-05       0.00000       0.00000       1.92001       2.37837       2.30006       2.02501       1.63853       1.29141      0.841113      0.591318      0.304588      0.178753     0.0842077     0.0386885     0.0134508    0.00520922    0.00121387   0.000239982       0.00000       0.00000
   8  10 1946.0762    0.5036  0.3941 11.7478 -0.0022  0.0109   0.0114   0.0252    0.0365   0.0000   434.6597      -2.68894       12.0130      0.270283      -1.49778       1.81915      -2.07825      -1.18844      0.320128    -0.0120890    0.00954367    -0.0824423  -7.45090e-05   -0.00675634  -0.000792597  -0.000318416       0.00000       0.00000       2.17373       2.52763       2.47737       2.24048       1.75289       1.39199      0.960684      0.623429      0.337191      0.186053     0.0920090     0.0407527     0.0149304    0.00504971    0.00120121   0.000235828       0.00000       0.00000
   8  11 2086.1465    0.6994  0.5283 11.8049 -0.0027  0.0119   0.0138   0.0298    0.0471   0.0000   433.7338       2.67250       14.5780     -0.531154      0.704553       1.83380       1.04105      -1.32193     0.0268383     -0.176324      0.100708     0.0192224     0.0291528   -0.00177028   0.000551207   3.70631e-05       0.00000       0.00000       2.17575       2.62718       2.58133       2.23499       1.89549       1.45406       1.03277      0.659114      0.370990      0.195394      0.101667     0.0423071     0.0169248    0.00555621    0.00148338   0.000265316       0.00000       0.00000
   8  12 2225.1563    0.9635  0.6986 12.0029 -0.0010  0.0132   0.0162   0.0334    0.0648   0.0000   438.5316       4.10679       11.1173       1.41753      -3.37713      0.712741    -0.0904432     -0.432116     -0.664335     -0.255078      0.234716     0.0853304    -0.0108696   -0.00617577   0.000804382  -0.000318455       0.00000       0.00000       2.55974       3.00190       2.86704       2.67041       2.21945       1.64229       1.11559      0.755751      0.441768      0.241291      0.116185     0.0490045     0.0181959    0.00617710    0.00159619   0.000298515       0.00000       0.00000
   8  13 2362.8993    1.2998  0.8263 12.3288 -0.0003  0.0145   0.0201   0.0363    0.0837   0.0000   433.3068       7.52859       8.83049       5.87042      0.265403     -0.148345     -0.489418      0.980851      0.332175     -0.234981    -0.0327828    -0.0420270     0.0143116    0.00168858    0.00119324  -0.000410930       0.00000       0.00000       2.86799       3.34787       3.27969       2.98371       2.31824       1.84325       1.27776      0.800516      0.463959      0.248777      0.121084     0.0544212     0.0208027    0.00652620    0.00162305   0.000315371       0.00000       0.00000
   8  14 2499.5030    1.6852  0.9015 12.8877 -0.0055  0.0150   0.0257   0.0385    0.0930   0.0000   435.8101       9.59444       4.59889     0.0164886       3.50634      0.116003     -0.857495      0.826549       1.02902     -0.526084    -0.0440113     -0.123781    -0.0378341    -0.0161094    0.00337632  -0.000358587       0.00000       0.00000       3.11092       3.70204       3.59549       3.17448       2.53074       1.92876       1.34136      0.850455      0.472802      0.261154      0.124214     0.0566426     0.0206697    0.00686743    0.00174214   0.000325386       0.00000       0.00000
   8  15 2636.1819    2.1473  0.8879 13.2346 -0.0020  0.0146   0.0321   0.0370    0.0988   0.0000   432.0459       10.3233       14.9392       5.14319      -5.56747    -0.0652800     -0.576702     -0.537549      0.278869    -0.0792386    -0.0803381    -0.0845817     0.0121317    -0.0157678    0.00129896  -5.56837e-05       0.00000       0.00000       2.94135       3.45856       3.43859       3.10258       2.45255       1.81369       1.25765      0.811346      0.471880      0.254480      0.129180     0.0549793     0.0209350    0.00671184    0.00172201   0.000318805       0.00000       0.00000
   8  16 2773.8386    2.8260  0.7955 13.4794 -0.0012  0.0133   0.0430   0.0339    0.1165   0.0000   433.9499       17.5267       6.50751       3.46616      -6.03801     -0.618231     -0.429127     -0.290163     -0.371414     -0.375371     0.0333308    -0.0794675  -0.000159689  -0.000840513    0.00192152   0.000361951       0.00000       0.00000       2.74174       3.26211       3.15320       2.85062       2.28012       1.66761       1.14918      0.721550      0.449196      0.227541      0.116969     0.0461755     0.0191446    0.00574344    0.00157592   0.000291784       0.00000       0.00000
   8  17 2911.6143    3.3374  0.8654 14.0032 -0.0007  0.0139   0.0504   0.0371    0.1125   0.0000   436.8858       18.6094       9.95503       7.24242       1.86674      0.555146       2.02165      -1.40855      0.171212     -0.478168     -0.200126    -0.0485280     0.0407541   -0.00804238   -0.00309248   0.000255653       0.00000       0.00000       3.01898       3.53911       3.42186       3.07376       2.39832       1.77861       1.25161      0.781893      0.436774      0.237782      0.117806     0.0510132     0.0185871    0.00589659    0.00153506   0.000289155       0.00000       0.00000
   8  18 3049.2904    3.7466  0.9965 14.4307  0.0000  0.0156   0.0538   0.0403    0.1082   0.0000   439.7231       9.11513       11.3761       11.0620      -1.14479     -0.438243     -0.604027       1.14725      0.312865     -0.224366    -0.0753853    0.00881076     0.0387139   0.000567978   0.000861410  -9.22172e-05       0.00000       0.00000       3.19139       3.60346       3.53845       3.21153       2.57516       2.06018       1.41962      0.909563      0.513496      0.281619      0.132021     0.0604103     0.0221653    0.00724950    0.00175501   0.000331402       0.00000       0.00000
   8  19 3186.8602    3.8752  1.2441 14.3586  0.0013  0.0179   0.0517   0.0489    0.1268   0.0000   436.9202       17.9400       16.0452       2.94334       1.78063       1.79795    -0.0539450     -0.836878      0.976662     -0.101611     -0.190515    -0.0986006    0.00162911    0.00118972  -0.000974762  -0.000279957       0.00000       0.00000       3.91833       4.43895       4.23004       3.88391       3.18755       2.34264       1.58699       1.03022      0.618585      0.326626      0.151799     0.0635197     0.0236770    0.00756882    0.00196102   0.000361338       0.00000       0.00000
   8  20 3324.5151    3.5150  1.6360 13.8390 -0.0024  0.0204   0.0405   0.0534    0.1088   0.0000   437.6066       33.2175       12.5301       3.34246      -1.87150      -4.52419       1.06358      -1.91077     -0.428224     -0.463114     -0.368266     -0.128355     0.0584742   -0.00579057    0.00256751   5.76125e-05       0.00000       0.00000       4.09624       4.76849       4.69963       4.13628       3.44007       2.62879       1.82304       1.17209      0.673070      0.354993      0.180143     0.0743949     0.0294304    0.00956884    0.00247610   0.000440576       0.00000       0.00000
   8  21 3462.6185    2.9838  2.3517 13.3259 -0.0008  0.0252   0.0295   0.0651    0.0930   0.0000   431.5502       31.9544       9.99248       13.3810      -1.39028      -1.77095     -0.697402      -1.23417       1.40398     -0.658668     -0.180292     -0.185309     0.0280466   -0.00707848    0.00133336   -0.00141009       0.00000       0.00000       5.15697       6.13532       5.88424       5.33174       4.19409       3.27354       2.28913       1.42866      0.810757      0.432249      0.215255     0.0940577     0.0358631     0.0113986    0.00293096   0.000568392       0.00000       0.00000
   8  22 3601.0783    2.4751  3.3737 12.9264 -0.0004  0.0311   0.0211   0.0829    0.0764   0.0000   435.0314       27.5595      -2.83363       5.13932       10.6387      -4.47518     -0.665862      -3.74622      0.290970     0.0473402      0.431285     -0.176051    -0.0495011   -0.00212252  -0.000687687   -0.00109304       0.00000       0.00000       6.04133       7.21016       6.99308       6.37016       5.20122       3.97157       2.74414       1.77747       1.04714      0.567370      0.271981      0.120277     0.0455704     0.0150339    0.00390144   0.000724019       0.00000       0.00000
   8  23 3739.6305    2.1014  5.1081 12.1966 -0.0002  0.0400   0.0146   0.1074    0.0747   0.0000   434.8124       33.8973       20.2366       12.0425      -8.78437      -3.88719      -4.93908      -3.08362      0.772286     -0.222741     -0.331326     -0.158799    -0.0548585    -0.0155212     0.0118154   -0.00181609       0.00000       0.00000       7.77352       9.56444       9.12210       8.30453       6.76718       5.08646       3.47887       2.26793       1.34353      0.718988      0.353398      0.150369     0.0584466     0.0193534    0.00511741   0.000952301       0.00000       0.00000
   8  24 3878.5141    1.7501  6.7940 11.9420  0.0001  0.0490   0.0110   0.1351    0.0563   0.0000   433.9199       48.2338       7.75351       14.0629       8.90081       13.5376      -1.68922      -1.27143      -1.62054      -1.28125    -0.0455618    -0.0751166    -0.0336918     0.0138847  -1.48837e-06   -0.00253189       0.00000       0.00000       9.41587       11.4435       11.0735       10.1069       8.36227       6.23602       4.39203       2.84182       1.68160      0.915866      0.446510      0.194687     0.0736810     0.0243584    0.00652153    0.00116882       0.00000       0.00000
   8  25 4017.5235    1.4746  8.8135 11.6542 -0.0006  0.0590   0.0087   0.1696    0.0485   0.0000   435.6673       58.0324     -0.329614      -1.15138      0.654305      -3.07159      -8.95023      -4.84691       1.65172     -0.679770     -0.256283      0.209911     -0.159704    0.00286211    0.00500543   -0.00236851       0.00000       0.00000       11.4722       13.9223       13.6093       12.2130       10.0750       7.68678       5.37864       3.44778       2.02202       1.09046      0.533358      0.234660     0.0904159     0.0298346    0.00789023    0.00140275       0.00000       0.00000
   8  26 4156.9995    1.2222 10.6477 11.5965 -0.0004  0.0721   0.0072   0.2028    0.0389   0.0000   419.8603       18.8580       52.1288      -8.89405      -16.0298      -3.54714       9.03494      -3.82293      -2.53363      0.685902     0.0415409     -0.218941      0.104109    -0.0328885    0.00268516  -0.000825568       0.00000       0.00000       13.5924       16.5140       16.2679       14.7443       12.2896       9.29924       6.56141       4.27246       2.52974       1.37332      0.683703      0.296266      0.114328     0.0376767    0.00996058    0.00174723       0.00000       0.00000
   8  28 4436.3690    0.8537 15.8255 11.5685 -0.0011  0.1165   0.0056   0.3365    0.0289   0.0000   426.8559       21.5043       25.0033      -11.8300      -31.9892       6.39579       13.0052      -3.43147      -2.24013      -2.38835       1.11279     -0.547659     -0.101397     0.0916058    -0.0331825   -0.00189857       0.00000       0.00000       21.6370       26.8852       26.5844       24.1159       19.9041       15.2051       10.7343       7.04052       4.21057       2.30792       1.15388      0.505833      0.196082     0.0642711     0.0165453    0.00289960       0.00000       0.00000
   9   8 1702.4209    0.2735  0.1982 11.6244 -0.0034  0.0082   0.0087   0.0182    0.0228   0.0000   436.7466      0.712288       12.2608     -0.235697      -3.46801      -1.14376      0.167952      0.578508  -0.000374766     -0.229952     0.0866542    -0.0177949     0.0111878  -0.000380028    0.00358744   -0.00266468  -0.000316966   2.72373e-06       1.44041       1.57439       1.66169       1.54560       1.30718      0.999033      0.763471      0.532372      0.326359      0.187996      0.105053     0.0558178     0.0237750    0.00970553    0.00328794    0.00101752   0.000242266   3.88188e-05
   9   9 1843.6273    0.4004  0.2923 11.7198 -0.0047  0.0096   0.0101   0.0212    0.0282   0.0000   434.7443      -2.13754       10.3430      -1.27025     -0.674294       1.45389      0.356564    -0.0836728      0.959428     0.0499127     0.0418893    -0.0111896    -0.0581700   -0.00564538    0.00126163  -0.000567762   0.000387745   5.11387e-06       1.66711       1.94312       2.03909       1.86679       1.49898       1.20466      0.875904      0.563221      0.376976      0.230726      0.122113     0.0551953     0.0293951     0.0115565    0.00413357    0.00119141   0.000288522   4.92315e-05
   9  10 1984.2214    0.5574  0.4537 11.7087  0.0006  0.0115   0.0110   0.0256    0.0396   0.0000   439.1913     -0.862796       15.2395      -1.97453       1.28309       1.70464     -0.759466     -0.136915      0.367952     0.0920914    -0.0934015     0.0694522   -0.00734028    -0.0234513    0.00584345    0.00173933  -0.000707535  -1.81784e-05       2.05802       2.45412       2.49002       2.25224       1.86895       1.44867       1.05268      0.698191      0.455890      0.254161      0.142706     0.0719868     0.0315334     0.0129074    0.00479421    0.00137390   0.000346265   5.83745e-05
   9  11 2125.1059    0.7429  0.6833 11.8650 -0.0013  0.0131   0.0123   0.0339    0.0552   0.0000   439.9481     -0.262423       11.0904     -0.692943      0.545428       1.65671      0.107765       1.68238       1.31183      0.263880     -0.295788     -0.130923     0.0381221     0.0177073   -0.00605028    0.00115210   0.000299596   4.51888e-05       2.23758       2.81697       2.61059       2.49557       2.08769       1.69436       1.18197      0.858486      0.515515      0.312830      0.161678     0.0840899     0.0352502     0.0149743    0.00508121    0.00170913   0.000394081   7.65772e-05
   9  12 2264.5412    1.0383  0.7648 12.0869 -0.0003  0.0132   0.0159   0.0337    0.0672   0.0000   432.1842       2.61175       10.3210       1.01089      -2.52660     -0.600691     -0.949963     -0.452562     -0.318159     0.0816680     -0.351633     -0.144654    -0.0555721    0.00383185   -0.00215559    0.00113830  -0.000438180  -5.03613e-05       2.29520       2.81954       2.74882       2.51227       2.13601       1.68052       1.24030      0.827394      0.519084      0.320661      0.164575     0.0805222     0.0374595     0.0156274    0.00530691    0.00167309   0.000414466   7.22563e-05
   9  13 2402.3385    1.4237  0.8335 12.6191 -0.0022  0.0135   0.0211   0.0352    0.0758   0.0000   433.1625       6.13047       10.7813     -0.267186      -2.80644     0.0564183     -0.991052     -0.726244      0.827927     -0.807848      0.375180    -0.0728303     0.0335497    0.00479075   0.000463762    0.00194817   0.000496759  -4.29509e-05       2.47087       2.78148       2.78342       2.56008       2.21404       1.77205       1.29981      0.905740      0.564039      0.324468      0.177677     0.0875227     0.0390494     0.0153086    0.00550424    0.00167248   0.000395653   6.61169e-05
   9  14 2539.5975    1.8459  0.9107 12.9076  0.0006  0.0144   0.0257   0.0358    0.0942   0.0000   439.4131       6.88269       12.7616     -0.205761      -1.65902   -0.00442788      -2.05164     -0.129480     -0.117305     -0.735167     -0.119501      0.107702    0.00986642     0.0167585    0.00312306   0.000553239  -0.000310689  -4.05663e-05       2.43597       2.91633       3.07504       2.74503       2.31720       1.78455       1.30161      0.889740      0.564419      0.336715      0.182614     0.0943865     0.0419933     0.0176112    0.00622263    0.00192616   0.000463519   7.53756e-05
   9  15 2677.0793    2.3079  0.9447 13.3737 -0.0016  0.0141   0.0321   0.0373    0.0972   0.0000   434.8263       8.45677       4.37663       4.11554      0.149660       2.35046      -1.51007     -0.903292      0.755723    -0.0317397     -0.403923     -0.287703     0.0253661    -0.0261416    0.00876242   0.000943538   -0.00106854   2.24806e-05       2.59575       3.04183       3.04533       2.74180       2.29226       1.87759       1.38407      0.917224      0.581206      0.332563      0.177935     0.0879116     0.0398477     0.0165514    0.00593529    0.00173459   0.000421091   7.18352e-05
   9  16 2815.2905    2.9546  0.8764 13.7190 -0.0011  0.0131   0.0413   0.0348    0.1018   0.0000   439.6141       10.5007       17.3591       1.59021       4.24699     -0.613467       1.19559     -0.323928     -0.577156    -0.0625551     0.0794029     -0.101267   -0.00354051    0.00131620   -0.00166126   0.000940417  -0.000188195   3.05081e-06       2.32511       2.81664       2.77078       2.53300       2.15615       1.70928       1.24420      0.836169      0.543957      0.308610      0.169111     0.0829369     0.0370722     0.0150301    0.00560160    0.00165800   0.000417401   7.18388e-05
   9  17 2953.6604    3.5936  0.8392 13.9822 -0.0015  0.0128   0.0509   0.0329    0.1094   0.0000   438.1294       19.0204       10.1831       9.32502      -2.97297      -1.48515       1.28921     -0.147078      0.523832    -0.0720774    -0.0890241    -0.0845485    0.00999302    -0.0145270    0.00580370   -0.00142101  -0.000520510  -1.26592e-05       2.29669       2.72810       2.64114       2.48984       2.10565       1.65902       1.22183      0.827087      0.533955      0.300108      0.166869     0.0835611     0.0362069     0.0145667    0.00531695    0.00155617   0.000396523   6.90566e-05
   9  18 3091.6176    3.7728  0.9911 14.4979 -0.0005  0.0147   0.0520   0.0386    0.0985   0.0000   439.4999       23.9165       12.1959       7.00954       1.36411     -0.158247      -4.30245      -1.05997      0.449719     -0.614700     -0.405239     -0.177158    0.00588743    -0.0369637    0.00336589   0.000691552  -0.000579147   2.40779e-05       2.71525       3.23933       3.19583       2.89293       2.47104       1.94834       1.41329      0.928065      0.608865      0.355941      0.187367     0.0911614     0.0401717     0.0168630    0.00605842    0.00180448   0.000448723   7.57503e-05
   9  19 3229.6551    3.7025  1.2883 14.4737 -0.0009  0.0175   0.0458   0.0459    0.0966   0.0000   436.6157       26.1740       11.6163       1.53602       3.81530      -1.07987     -0.762977      0.643758     -0.210641     -0.107754      0.223077    -0.0473518    -0.0358319     0.0172211    0.00338630   -0.00328623  -0.000115618  -0.000206465       3.14875       3.84555       3.75798       3.46305       2.93930       2.26869       1.63840       1.11606      0.716583      0.408722      0.226775      0.111807     0.0494604     0.0197207    0.00729323    0.00219654   0.000551406   9.57363e-05
   9  20 3367.8946    3.2561  1.8804 13.9521  0.0001  0.0214   0.0337   0.0560    0.0742   0.0000   437.4925       22.3928       8.91981       5.76719     -0.596790      -7.97919    -0.0430356      -4.10834    -0.0678212     -0.508894     -0.183149     -0.135119     0.0227798    -0.0642630    -0.0152793   -0.00525793  -0.000394329   0.000147540       3.79822       4.58518       4.44226       4.05584       3.48059       2.82462       2.10140       1.43749      0.887441      0.504230      0.277902      0.133067     0.0632905     0.0244476    0.00906875    0.00275091   0.000680732   0.000117679
   9  21 3506.4382    2.7856  2.7357 13.3581 -0.0016  0.0261   0.0243   0.0687    0.0621   0.0000   437.2427       35.4574       16.0902       12.1340      0.354219      0.263713      -3.31695      -2.08122      -1.68347     -0.959112      0.664217     -0.345014     0.0457448    -0.0654611     0.0122024    0.00106017  -6.23860e-05  -0.000375162       4.63224       5.74480       5.65371       5.20077       4.34041       3.37360       2.44184       1.64068       1.06385      0.608661      0.339373      0.164806     0.0759314     0.0301267     0.0112438    0.00332016   0.000840614   0.000146646
   9  22 3645.3391    2.3313  3.8263 12.8787 -0.0002  0.0315   0.0181   0.0851    0.0571   0.0000   428.0879       18.4517       5.05324       13.2598       5.55698     -0.861337       2.28063      -4.00931    -0.0425006     -0.897447    -0.0259032     -0.260165    -0.0773482  -0.000343400     0.0126109    0.00148820  -4.75460e-05  -0.000216746       5.55086       6.60443       6.57837       6.09908       5.18946       4.10736       2.96327       2.04423       1.29959      0.774724      0.416483      0.205971     0.0928765     0.0377721     0.0134550    0.00414666    0.00100298   0.000172113
   9  23 3784.3326    1.9724  5.1942 12.4354 -0.0011  0.0385   0.0133   0.1055    0.0525   0.0000   431.0962       35.8845      -4.23995       8.00450       6.68357    -0.0475230      -6.63864      0.950221       1.63408     -0.777033     -0.529247     -0.717692      0.184078     0.0587379    0.00119383   -0.00218856   -0.00142631   3.24203e-05       6.75454       8.16350       8.11265       7.52765       6.33804       5.05130       3.69940       2.53805       1.59273      0.943556      0.506594      0.257405      0.114538     0.0476355     0.0167345    0.00518550    0.00125966   0.000215788
   9  24 3923.6162    1.6444  7.3109 11.9450  0.0009  0.0486   0.0096   0.1344    0.0462   0.0000   447.9198       34.0428       17.4336       24.3977      -2.75789      -9.98439      -1.17263      -8.44050      0.986662     -0.775429      0.456386      0.241331    -0.0456664   -0.00290182     0.0138586    -0.0127649    0.00147831   0.000320713       8.28516       10.1488       10.1862       9.39623       7.97341       6.32458       4.74517       3.15631       2.04202       1.21010      0.647889      0.324141      0.148299     0.0620308     0.0221256    0.00669541    0.00168864   0.000279076
   9  25 4063.3684    1.3604  9.1360 11.8319 -0.0004  0.0599   0.0079   0.1665    0.0374   0.0000   440.0870       37.7194       9.48932       18.3724     -0.822597       9.08778      -2.56469      -1.50804      -1.53497     -0.322997      0.539017      0.662139      0.228256     0.0228681    -0.0197086   -0.00268807    0.00157239  -5.14504e-06       10.2093       12.6304       12.6868       11.7164       9.93706       7.79184       5.86249       3.94231       2.52585       1.47178      0.810125      0.405540      0.186968     0.0761252     0.0275787    0.00840634    0.00212669   0.000348523
   9  27 4343.1842    0.9464 13.8102 11.6722 -0.0003  0.0936   0.0058   0.2696    0.0284   0.0000   429.6195       36.1213       13.9023       20.7031      -22.1213      -12.1161       2.94058      -13.2859       1.75854     -0.627077     -0.558217     -0.109387      0.341471     0.0369294    -0.0161303   -0.00452228    0.00539780    0.00121807       15.4682       19.3804       19.2667       18.2186       15.3189       12.3998       9.11912       6.34417       4.04051       2.43072       1.33397      0.667297      0.310594      0.126283     0.0454627     0.0139867    0.00335208   0.000570205
   9  29 4623.6879    0.6348 18.0886 11.6098 -0.0003  0.1508   0.0044   0.4112    0.0213   0.0000   424.8530       62.1105      -24.6631      -22.1156       54.2717      -5.55140      -19.5325       13.1582       2.80811      -5.99958       3.21601      0.774861      -1.07100     -0.244229     0.0582046    0.00555221   0.000598003  -0.000568928       24.6002       31.0710       31.0083       29.1802       24.9412       20.0498       14.8304       10.4161       6.70077       4.03979       2.21304       1.14473      0.511098      0.214262     0.0759582     0.0234069    0.00555315   0.000923317
  10   7 1592.9112    0.2003  0.1069 11.6300 -0.0077  0.0065   0.0086   0.0121    0.0189   0.0000   435.5561       2.00132       12.4223      -1.50650      -1.26998     -0.107913     -0.473284     -0.208816     -0.143242     -0.201227     0.0392063     0.0141658    0.00875497    0.00802101   0.000275713    0.00229030   0.000505993  -0.000198236      0.991190       1.20811       1.24316       1.15358       1.05747      0.911290      0.572603      0.439316      0.309065      0.207985      0.130828     0.0643161     0.0310965     0.0154423    0.00621922    0.00230481   0.000943042   0.000271686
  10   8 1737.8178    0.2969  0.1985 11.6736 -0.0018  0.0079   0.0087   0.0171    0.0218   0.0000   437.6391      0.414753       13.0238      0.709085     -0.792512    -0.0954222     -0.372330   -0.00547781      0.399466     0.0164457     0.0543785    -0.0397794     0.0121454    -0.0153997    0.00302473   -0.00108484  -0.000583427  -0.000297588       1.21896       1.35933       1.57975       1.46589       1.20753      0.892278      0.801643      0.530353      0.332971      0.227803      0.135895     0.0682873     0.0373116     0.0187265    0.00871751    0.00295865   0.000948302   0.000265941
  10   9 1880.0075    0.4427  0.2952 11.7488 -0.0009  0.0084   0.0103   0.0195    0.0271   0.0000   435.8396      -2.36092       12.5564       2.98182     -0.559897      -1.93654      0.240436     0.0989052     -0.556329     -0.373800     -0.129751     0.0215125    -0.0127486    0.00139957   -0.00648846   -0.00130669    0.00136702   0.000163347       1.30568       1.60965       1.56890       1.45987       1.31542       1.09051      0.827297      0.632559      0.393572      0.264944      0.151714     0.0779420     0.0446612     0.0169627    0.00912283    0.00289533    0.00105533   0.000324308
  10  10 2021.4731    0.6029  0.4917 11.7937 -0.0036  0.0115   0.0113   0.0253    0.0399   0.0000   438.7013      0.397178       10.9717       1.17206      0.237420      -1.47149       1.10357     -0.922791    -0.0157541     -0.608229    -0.0827844      0.120289     -0.110685   -0.00990607    -0.0190076   -0.00500303    0.00188960   0.000128812       1.76095       2.10920       2.09808       2.04575       1.81260       1.38495       1.12796      0.737921      0.534134      0.335528      0.200576      0.107158     0.0558368     0.0245707     0.0109929    0.00408038    0.00130084   0.000359664
  10  11 2162.9486    0.8238  0.6355 11.9887 -0.0014  0.0119   0.0133   0.0306    0.0539   0.0000   436.9639       2.08900       9.79453       3.12824       3.96525     -0.535242     -0.865436       1.06561     -0.276939      0.179704      0.126286     0.0554392    -0.0502450     0.0381440   -0.00221549   0.000511104   0.000548979  -0.000187092       1.86210       2.24400       2.26431       2.12719       1.83687       1.56850       1.10996      0.833449      0.551114      0.349312      0.207663      0.110623     0.0574060     0.0251897     0.0113550    0.00408836    0.00151376   0.000422306
  10  12 2302.8425    1.1331  0.8626 12.1613 -0.0009  0.0137   0.0157   0.0345    0.0784   0.0000   437.2870       5.74184       11.0943       2.01736     -0.998333     -0.571713      0.204035      -2.15754     -0.686245      0.293667     0.0708743     -0.105368     -0.124143     0.0228497   0.000200124   -0.00187221   -0.00171542   0.000124661       2.17801       2.70465       2.65455       2.59322       2.19147       1.75557       1.27607      0.934607      0.616977      0.395224      0.231600      0.128762     0.0643067     0.0300755     0.0122735    0.00469406    0.00155293   0.000457386
  10  13 2440.8347    1.5571  0.8999 12.6330 -0.0002  0.0131   0.0211   0.0351    0.0812   0.0000   435.4754       2.95037       11.3179       7.93190      -4.65735       1.17549      -2.99795      -1.44441      0.471592      0.269261     -0.679418     -0.186979     0.0277182     0.0214282   -0.00179145   -0.00206750   0.000518867  -0.000186409       2.10388       2.60314       2.52971       2.44136       2.08512       1.71760       1.30883      0.941822      0.625834      0.388186      0.227272      0.124622     0.0614669     0.0293025     0.0119002    0.00466514    0.00154189   0.000448713
  10  14 2578.6989    1.9509  0.9337 13.1573 -0.0032  0.0138   0.0259   0.0354    0.0838   0.0000   439.5382       14.0120       10.6099       1.45947       1.65974    -0.0500672       1.16396    -0.0620212      -1.34750     -0.256555      0.453935    -0.0580822    -0.0282995     0.0362412     0.0267663    0.00696207   0.000214783  -0.000404035       2.32920       2.68904       2.69922       2.61545       2.25275       1.82215       1.35014      0.969777      0.661780      0.411860      0.248917      0.133416     0.0671850     0.0309805     0.0128638    0.00472651    0.00161736   0.000443939
  10  15 2717.0622    2.4892  0.8952 13.4589 -0.0000  0.0130   0.0327   0.0333    0.0885   0.0000   436.2209       7.86605       14.4326       4.91372      -3.26698    -0.0185863     -0.160780      -1.05058     -0.386655     -0.438497      0.168445     -0.152217    -0.0113942     0.0258062   -0.00251963   -0.00519718   -0.00120644  -0.000733604       2.13746       2.57778       2.67946       2.46785       2.11411       1.69108       1.25951      0.916857      0.598244      0.373996      0.221442      0.120012     0.0615613     0.0288476     0.0121923    0.00454913    0.00156640   0.000454122
  10  16 2855.7946    3.1384  0.8762 13.8377 -0.0013  0.0125   0.0422   0.0331    0.0961   0.0000   437.1137       8.17925       16.8003       2.34090      -2.47116       7.17186     -0.366672      -1.93704      0.157619     -0.240363     0.0655831    -0.0312253     0.0644107    0.00257229     0.0113828   -0.00602754   0.000799130   0.000175837       2.06764       2.50547       2.56704       2.30365       2.05671       1.63838       1.24296      0.901276      0.594952      0.360271      0.216162      0.114406     0.0600875     0.0268891     0.0116977    0.00425156    0.00153526   0.000440207
  10  17 2994.6065    3.5469  0.9107 14.2741 -0.0011  0.0132   0.0468   0.0341    0.0920   0.0000   441.0271       15.5837       10.6515       4.11811     -0.478646      -1.40237      -1.79692      -1.23630      0.917638     -0.399222     -0.155479     -0.191576    0.00814811     0.0122148    -0.0156387    0.00447222    0.00215458  -0.000753498       2.16205       2.62309       2.54790       2.43193       2.14459       1.74406       1.31867      0.949776      0.639944      0.396119      0.233371      0.126525     0.0628298     0.0291258     0.0119577    0.00456048    0.00154802   0.000446159
  10  18 3133.0515    3.7500  1.0833 14.5389 -0.0018  0.0147   0.0475   0.0399    0.0943   0.0000   436.9736       19.9167       15.0992       10.1442      -1.94036       2.84514      -1.75489      -2.43256      0.770831     -0.803611     -0.199350   -0.00976707      0.144663    -0.0222338    -0.0102249   -0.00190241    0.00192733   0.000513738       2.35392       2.83390       2.90068       2.76179       2.37862       1.88051       1.40851       1.02723      0.689189      0.421485      0.256295      0.140620     0.0710344     0.0342020     0.0136522    0.00522873    0.00179799   0.000510947
  10  19 3271.4624    3.5905  1.3230 14.3315 -0.0012  0.0166   0.0413   0.0439    0.0871   0.0000   436.3219       24.8206       13.1556       5.76123      -4.83779       1.36778      -1.36288      0.702645      0.380346     -0.727410     -0.562500      0.104235     -0.143189    -0.0429203     0.0159693   -0.00457899   -0.00106925  -0.000972248       2.60242       3.22993       3.20017       3.05079       2.60719       2.13985       1.67902       1.17939      0.789341      0.493554      0.286234      0.156699     0.0791115     0.0372849     0.0158529    0.00615442    0.00200789   0.000577052
  10  20 3410.2871    3.1567  1.9765 13.8817 -0.0009  0.0207   0.0303   0.0544    0.0635   0.0000   443.0982       28.3275       18.7006       14.2267       5.30165      -2.54240      0.564306     -0.407641     -0.399855      -1.01219     -0.833320     -0.229842      0.156225    -0.0195444    -0.0236207    0.00336654  -0.000166447  -0.000179031       3.38128       4.12321       4.26219       3.86383       3.37462       2.70838       2.06216       1.44410      0.980118      0.608070      0.350312      0.195205     0.0976661     0.0451954     0.0191747    0.00758426    0.00253682   0.000727183
  10  21 3549.2029    2.6915  3.1232 13.0985 -0.0009  0.0259   0.0208   0.0706    0.0554   0.0000   436.3129       34.1017       9.18030       1.86029       7.63568      -4.48017      -2.74891    -0.0965875      0.927587     -0.686206     -0.844666     -0.583703    -0.0867269    -0.0728597    -0.0817721   -0.00203468   -0.00121174   -0.00157063       4.17074       4.96352       4.94679       4.75956       4.14430       3.38080       2.53626       1.84061       1.23539      0.776442      0.463908      0.249528      0.126026     0.0586405     0.0244953    0.00914443    0.00312700   0.000894077
  10  22 3688.5982    2.2008  4.2873 12.7475 -0.0001  0.0325   0.0153   0.0862    0.0463   0.0000   436.1184       26.8119       14.6819       12.6524       3.23331      -1.11359       1.62641      -8.03057      -1.08961      -1.10145      0.318832     -0.278781     -0.129854    -0.0374855     0.0215150  -0.000803948    0.00649690    0.00117630       5.15888       6.33631       6.37820       6.00371       5.23658       4.18885       3.23726       2.31106       1.54847      0.963755      0.565106      0.312667      0.157753     0.0742405     0.0310420     0.0119169    0.00395369    0.00115255
  10  23 3828.2061    1.8611  5.9483 12.2998  0.0002  0.0401   0.0113   0.1085    0.0429   0.0000   448.3676       37.4863      -8.88487       6.71377      -10.8841      -1.38999       1.96424      -5.93915      -2.06947     -0.172937    0.00755463     -0.558852     0.0458009    -0.0344700    -0.0360097    0.00242709    0.00520534   -0.00337016       6.24083       7.76549       7.74751       7.37020       6.35190       5.19776       4.03996       2.87994       1.92294       1.20379      0.707984      0.385384      0.195840     0.0929111     0.0393828     0.0150801    0.00499828    0.00145430
  10  24 3967.8840    1.5578  7.7776 11.9207 -0.0005  0.0482   0.0086   0.1356    0.0394   0.0000   439.3128       29.0431       33.7170       10.0531      -8.00134      0.693407      -11.6405      -6.23805       3.53153      0.985547      0.349471      -1.06907     0.0387209     -0.143805    -0.0543846    0.00212053   -0.00330564   0.000248796       7.52404       9.32440       9.31036       8.88751       7.80926       6.33957       4.80386       3.47093       2.32381       1.47630      0.864764      0.476394      0.238960      0.111920     0.0469029     0.0180934    0.00604371    0.00180161
  10  25 4107.7847    1.3026  9.8716 11.7530  0.0001  0.0596   0.0070   0.1683    0.0334   0.0000   441.6270       40.9848      -4.15763       19.3748       3.33840       2.27800     -0.724910      -8.83043      -5.30518      -1.92430     -0.711970      0.589029      0.617999     0.0347974    -0.0357975   -0.00491647  -0.000713757  -0.000673880       9.22712       11.4856       11.7447       10.9476       9.59746       7.79827       6.01395       4.31305       2.89360       1.83334       1.08403      0.591231      0.305474      0.141604     0.0616695     0.0233591    0.00786323    0.00229770
  10  26 4248.0116    1.0888 12.0672 11.6655 -0.0004  0.0737   0.0060   0.2128    0.0296   0.0000   421.2351       47.9028       24.1123       25.9473       2.23931      -28.1722       13.6605      -7.31458     -0.353786       1.01539     -0.936654     -0.287773      0.825526    -0.0903887     -0.235170     0.0322715    0.00467807   0.000575126       11.3034       14.1793       14.2710       13.5284       11.7789       9.74271       7.47197       5.37685       3.63749       2.30082       1.36688      0.746218      0.380887      0.179424     0.0766138     0.0294640    0.00983970    0.00285158
  10  29 4669.4796    0.5966 18.9276 11.5987 -0.0001  0.1556   0.0039   0.4171    0.0186   0.0000   405.4989       43.3420      -9.15865       14.0386       15.5613       8.69056      -8.55110      -29.4143      -3.02557       3.65212       5.64743     -0.691147    -0.0409209     -0.297320      0.188041    -0.0123633    -0.0208436  -0.000696427       23.0281       29.3352       29.8414       28.3466       25.0653       20.3365       16.0017       11.5349       7.93892       5.09462       3.03405       1.71710      0.870534      0.419894      0.175940     0.0689753     0.0221599    0.00644695
  11   6 1477.1529    0.1364  0.0627 11.6204 -0.0192  0.0054   0.0081   0.0119    0.0170   0.0000   435.2137    -0.0101084       13.9573      -1.10994      -1.59173     0.0324218      0.271941     -0.566365      0.514390      0.101445    -0.0374978      0.110674    -0.0258336    -0.0330718   -0.00697968   -0.00181908   -0.00288435  -9.15235e-06      0.893668       1.08186       1.11734       1.07869       1.01066      0.812251      0.527676      0.335181      0.259461      0.187176      0.135808     0.0801103     0.0401391     0.0181067    0.00790162    0.00362245    0.00142300   0.000477379
  11   7 1627.1047    0.2391  0.1067 11.6173 -0.0031  0.0052   0.0090   0.0108    0.0188   0.0000   436.1717       1.25409       12.8938      0.314743      0.525889      0.273402      0.886508     -0.221816     -0.234495      0.249525    0.00806812   -0.00161397     0.0468747    0.00926024   -0.00919288   -0.00362319    0.00114738  -0.000167813      0.760174      0.945470      0.989115      0.890183      0.806642      0.681909      0.523712      0.401138      0.277032      0.171735      0.120631     0.0630851     0.0346397     0.0190182    0.00825144    0.00412700    0.00142502   0.000553515
  11   8 1772.2073    0.3280  0.2717 11.6252  0.0025  0.0084   0.0079   0.0190    0.0232   0.0000   437.7265      -1.52569       10.3284      -1.12351     -0.627477     -0.334234     -0.539755      0.325010     -0.260427      0.449259      0.203692    0.00580492    -0.0875722    -0.0171735    -0.0197754    0.00491366    0.00176294   0.000618868       1.20747       1.47800       1.49214       1.47055       1.26421       1.09038      0.818082      0.620065      0.427622      0.292258      0.175323      0.106314     0.0579503     0.0303442     0.0136952    0.00616460    0.00238471   0.000893158
  11   9 1915.4469    0.5009  0.3813 11.7232 -0.0009  0.0093   0.0099   0.0214    0.0300   0.0000   438.1313      -4.02613       12.6130       1.73663     -0.547287     -0.792008     -0.809735      0.507165     0.0822953      0.413000     0.0746069     0.0215497     0.0484983    -0.0186969    0.00558537   0.000204694    0.00211970  -3.84021e-05       1.35190       1.63701       1.66024       1.60274       1.36447       1.16892      0.941948      0.710483      0.478670      0.312794      0.202835      0.110200     0.0623217     0.0309059     0.0155827    0.00682308    0.00277209   0.000908329
  11  10 2057.9541    0.6638  0.5338 11.7515 -0.0001  0.0104   0.0110   0.0251    0.0407   0.0000   438.0786      0.848971       12.0623      -1.26424      0.727579      -1.12572     -0.674446     -0.720576     -0.599120     0.0610334    -0.0673289     -0.173977   -0.00813260     0.0339345     0.0150027    -0.0141799    0.00115002   0.000661026       1.48900       1.86507       1.83849       1.78694       1.55825       1.30764       1.05268      0.774216      0.535920      0.360024      0.214576      0.129920     0.0685832     0.0358747     0.0168353    0.00750506    0.00294535    0.00108288
  11  11 2199.8366    0.8991  0.6725 12.1073 -0.0011  0.0113   0.0136   0.0292    0.0518   0.0000   439.1993      -2.49544       11.9784      0.962598      0.621907      0.682472       1.50364      -1.32635     -0.281704      0.299999    -0.0502552     -0.230383     0.0209252    -0.0544537     0.0154188   -0.00406600   -0.00279664   -0.00123237       1.67191       1.96968       1.99891       1.95942       1.73852       1.49198       1.11576      0.842786      0.583340      0.403040      0.248145      0.147139     0.0812470     0.0405030     0.0188801    0.00819626    0.00332633    0.00118799
  11  12 2340.0394    1.2304  0.8716 12.2271 -0.0016  0.0129   0.0164   0.0333    0.0841   0.0000   439.7289      0.545361       12.8517       3.36457      -3.23668       1.90738      -3.35735     -0.921360      0.260272     -0.278743      0.178074     -0.282025     0.0528391    -0.0918686    -0.0179201   -0.00224936   -0.00431837   0.000538787       1.82377       2.28051       2.34241       2.22168       1.93673       1.64115       1.30302      0.967090      0.675559      0.444528      0.270217      0.159860     0.0885400     0.0451614     0.0220000    0.00944392    0.00393175    0.00141385
  11  13 2478.5321    1.6602  0.9195 12.6734 -0.0005  0.0131   0.0212   0.0330    0.0963   0.0000   435.7110       7.42726       9.19804      0.598053       1.23148     0.0462303      -3.97618      -1.29790      0.860783    -0.0726404     -0.247265    -0.0157511    -0.0703200    -0.0711096    -0.0165731   -0.00355514    0.00150718  -0.000236562       1.90230       2.31634       2.37457       2.30795       2.00624       1.65668       1.33200      0.995263      0.689448      0.443010      0.285479      0.162131     0.0907473     0.0463388     0.0228965    0.00987033    0.00392901    0.00136952
  11  14 2616.9580    2.0537  0.9985 13.4092 -0.0021  0.0135   0.0260   0.0370    0.0790   0.0000   441.7836       5.63349       10.1351      -2.97775      -2.71016      0.139809      0.516463      -1.70711      0.369421     -0.387307      0.309987     -0.113767     -0.124995    -0.0677580    -0.0215071   -0.00785648   0.000451108   -0.00239012       2.01429       2.44351       2.44881       2.36622       2.09958       1.76245       1.37956       1.03655      0.708340      0.478248      0.297891      0.174210     0.0928428     0.0487650     0.0222748     0.0102570    0.00385958    0.00142431
  11  15 2756.2016    2.7184  0.8517 13.6415 -0.0001  0.0119   0.0354   0.0310    0.0816   0.0000   438.1779       11.0171       8.95748       5.90017      0.495224     -0.191424       1.03151      0.889773      0.829098     -0.186861    -0.0318982    -0.0511552     0.0274759    -0.0540383     0.0249954   -0.00523910    0.00185261   -0.00162026       1.79073       2.21910       2.27227       2.16844       1.86572       1.54936       1.22078      0.901748      0.602157      0.410920      0.253607      0.147825     0.0783288     0.0403988     0.0197631    0.00871478    0.00349747    0.00123770
  11  16 2895.4980    3.3153  0.8285 14.1143 -0.0011  0.0116   0.0435   0.0304    0.0799   0.0000   439.3115       11.4636       11.9284       1.15168      -1.12468     -0.897262       2.46653     -0.713306      0.130781     -0.839966   -0.00636329     -0.320958      0.132838    -0.0394399     0.0149244    -0.0132137   -0.00129534  -0.000923456       1.79671       2.19869       2.25130       2.12437       1.84318       1.56976       1.20038      0.888050      0.626169      0.405209      0.248769      0.147312     0.0788160     0.0411508     0.0188791    0.00853898    0.00328242    0.00126205
  11  17 3034.6654    3.8150  0.9175 14.4043 -0.0018  0.0124   0.0481   0.0324    0.0869   0.0000   437.6519       13.9771       10.0030       5.94465      0.109715     -0.221098      -1.85929     -0.930494     -0.840329     -0.767305     -0.192210   -0.00659301    -0.0557549     -0.163756     0.0284920    0.00126011  -6.95211e-05  -0.000122712       1.85117       2.21408       2.34787       2.22977       1.91231       1.62049       1.25871      0.934116      0.658090      0.426679      0.266582      0.153850     0.0870625     0.0442469     0.0213776    0.00925721    0.00381688    0.00134439
  11  18 3173.5891    3.8326  1.0754 14.5595  0.0003  0.0138   0.0464   0.0386    0.0900   0.0000   436.3827       15.6699       6.22774       2.51355       3.00563     0.0296778      -1.21944     0.0916747       1.36152      -1.80027     -0.307968     -0.243452     0.0333590    -0.0250580   -0.00987740    -0.0155190    0.00219184  -0.000335483       2.05339       2.46458       2.47310       2.37654       2.12681       1.79183       1.42648       1.06492      0.755363      0.496529      0.298986      0.175650     0.0978159     0.0501168     0.0228626     0.0101825    0.00401753    0.00147145
  11  19 3312.5083    3.5472  1.4938 14.0473 -0.0006  0.0166   0.0361   0.0435    0.0837   0.0000   437.5417       23.1655       7.93042       9.62942      0.671111      -2.40251     -0.156928     -0.156605      0.779554     -0.696055    -0.0768449     -0.157405      0.156714    -0.0635241     0.0285783   -0.00764724    0.00409597  -0.000401816       2.46844       3.04443       3.06117       2.95766       2.59256       2.17576       1.69768       1.23975      0.891599      0.576108      0.358674      0.208807      0.117645     0.0585187     0.0283581     0.0118637    0.00494916    0.00174922
  11  20 3451.7830    3.0047  2.3255 13.4637  0.0002  0.0211   0.0251   0.0550    0.0593   0.0000   440.4673       20.8490       16.3454       3.39337       3.43321      -5.24062      -1.79796      -3.42770     -0.423206     -0.436297      0.283760     -0.653301      0.133138    -0.0736252    -0.0735707   -0.00346138   -0.00728945   -0.00315648       3.06313       3.72326       3.76611       3.65936       3.24306       2.71644       2.13061       1.60921       1.12116      0.735839      0.463011      0.273174      0.147144     0.0755127     0.0370965     0.0156118    0.00625914    0.00226150
  11  21 3591.3814    2.4902  3.3176 13.0492 -0.0003  0.0263   0.0179   0.0686    0.0468   0.0000   440.4889       19.4212       9.72142       7.27210     0.0270773      -2.19010      0.729694      -3.19251       1.53518     -0.354022     -0.290949      -1.03416   -0.00131015     -0.116489    -0.0745825    -0.0415107    0.00331863   -0.00178247       3.87439       4.75010       4.84309       4.68620       4.11035       3.41173       2.70198       1.97994       1.38642      0.921599      0.572034      0.340468      0.182691     0.0939696     0.0458411     0.0195757    0.00793909    0.00285951
  11  22 3730.9815    2.0743  4.8057 12.5832 -0.0002  0.0329   0.0129   0.0889    0.0400   0.0000   436.3643       42.0663       17.4553       10.8876     -0.625240       10.6440     -0.667745      -1.20974       3.18713      -1.08208     -0.599820     -0.677326      0.192780    -0.0241677    -0.0795435    -0.0377915   0.000572977   -0.00120644       4.79546       5.80869       6.05860       5.81419       5.10855       4.23506       3.32676       2.52103       1.73815       1.15144      0.710545      0.420543      0.232446      0.119854     0.0580340     0.0250901     0.0100935    0.00359584
  11  23 3871.1278    1.7330  6.3860 12.2857 -0.0004  0.0402   0.0100   0.1122    0.0364   0.0000   437.0363       26.3247       9.90129       11.5837      -5.40802      -7.41169       8.95560       1.40615      -4.51180      -5.05978       1.85150     -0.858783     -0.422220    -0.0928644   -0.00938128    -0.0111594   -0.00889015   -0.00300774       5.78923       7.19849       7.36693       7.11809       6.31231       5.20492       4.10028       3.02980       2.13955       1.41514      0.887239      0.520681      0.289011      0.147700     0.0706229     0.0308174     0.0123495    0.00444310
  11  24 4011.1819    1.4468  8.2292 12.0231  0.0000  0.0492   0.0078   0.1392    0.0324   0.0000   429.5401       29.5477       15.2658      -1.91198      -7.53000       19.5480      -5.55749      -6.01330      -4.13084       2.06287       1.82003     -0.792297      0.258220     -0.257610     0.0255083    -0.0256262    -0.0160477    0.00416355       6.99983       8.72461       8.83267       8.55203       7.60922       6.37011       5.05753       3.78144       2.66670       1.77015       1.09271      0.652297      0.356737      0.186031     0.0873888     0.0388259     0.0152459    0.00558593
  11  25 4151.4594    1.2143 10.4043 11.7928 -0.0003  0.0612   0.0064   0.1727    0.0296   0.0000   448.1853       29.0880      -15.5165       17.3588       27.8135      -10.8040      0.116937       2.37013      -1.67594       1.36511       1.51068      0.374027      0.490888    -0.0223888     0.0477228    0.00487074     0.0152463    0.00602489       8.51181       10.7594       11.0138       10.5893       9.46077       7.88766       6.28777       4.71992       3.28931       2.22715       1.36671      0.820375      0.451909      0.233212      0.112809     0.0491736     0.0197363    0.00712045
  11  26 4292.0869    1.0157 12.8086 11.7423  0.0001  0.0770   0.0056   0.2220    0.0258   0.0000   430.1744       21.4030       5.68980       10.2844       17.2434       4.61658      -9.69858      -13.7883       1.39510    -0.0543687       2.22795      -1.62407     -0.503417     -0.143327     -0.103918     0.0689277   -0.00544241    0.00397489       10.7301       13.4358       13.9169       13.2299       11.9834       9.96882       7.95937       5.93805       4.19078       2.81870       1.75360       1.04689      0.576695      0.296657      0.144082     0.0625734     0.0251950    0.00914123
  11  27 4432.9571    0.8521 15.1202 11.6797  0.0001  0.0970   0.0048   0.2777    0.0229   0.0000   455.6522       9.35080       7.33996       17.9777      -7.92891      -8.96368       10.3201      -3.09163      -4.72461       2.68390       1.95649      0.822951      0.286388     0.0888081    -0.0337494    -0.0535384    0.00948118   -0.00738197       13.3485       16.7680       17.4211       16.6773       14.9458       12.5681       10.0234       7.50751       5.37122       3.57691       2.24153       1.33908      0.748037      0.394046      0.183456     0.0836540     0.0323770     0.0119711
  11  28 4573.8241    0.6882 18.0187 11.6442 -0.0005  0.1286   0.0039   0.3531    0.0192   0.0000   439.4845       58.4367      -24.2117      -1.20083       1.88484       6.39235       9.02435      -11.1383       5.07713      -9.59697       1.53963       4.53323     -0.968618     -0.370934    -0.0880516     0.0616055   -0.00701026    0.00143347       17.4755       22.1330       22.9214       21.9663       19.8051       16.6776       13.2533       10.0308       7.18431       4.80243       3.03577       1.82913       1.01967      0.532063      0.257769      0.112728     0.0442379     0.0162173
  12   7 1660.2421    0.2355  0.1408 11.6411 -0.0020  0.0062   0.0082   0.0138    0.0185   0.0000   436.7157     -0.187424       11.1724       2.06119      -1.70440     -0.156264      0.697233    -0.0934081     -0.577148     -0.428700      0.177810    -0.0730924    -0.0899668    -0.0417274   -0.00776424    0.00659952    0.00236476   -0.00166648      0.792577      0.916189       1.00677       1.01784      0.839851      0.760282      0.624977      0.455256      0.341880      0.239814      0.153333     0.0961921     0.0570959     0.0317909     0.0163253    0.00799064    0.00365459    0.00158903
  12   8 1805.7951    0.3675  0.2787 11.6544 -0.0020  0.0079   0.0081   0.0179    0.0236   0.0000   436.9508     -0.970743       10.7165      -1.01829     -0.559793     0.0364396       1.17739      0.406313     -0.123062      0.113467     0.0864811    -0.0389674    -0.0490059   -0.00441819     0.0104647    0.00747725   -0.00829180  -0.000473417       1.03140       1.26765       1.35342       1.24162       1.17542      0.973459      0.776552      0.636249      0.434032      0.303948      0.198574      0.115776     0.0716370     0.0385139     0.0204443    0.00969437    0.00458754    0.00180921
  12   9 1949.9909    0.5221  0.4128 11.7076 -0.0013  0.0089   0.0096   0.0226    0.0311   0.0000   438.2188     -0.203607       11.6791      0.829362      -1.06129       2.08599     -0.984309     -0.813971      0.159728      0.415698    -0.0582221     0.0806645    -0.0685823    -0.0676078     0.0202683    -0.0122906    0.00166347    0.00103013       1.15887       1.45887       1.48297       1.54068       1.28822       1.08279      0.925375      0.710058      0.498765      0.333903      0.225423      0.146092     0.0776832     0.0423632     0.0226416     0.0121860    0.00545666    0.00220753
  12  10 2093.6532    0.7314  0.5427 11.8255 -0.0003  0.0099   0.0116   0.0251    0.0406   0.0000   440.6493      -1.38126       9.36699      0.972044     -0.153628     -0.200061      -1.13538     -0.132152      0.388429     -0.989688     0.0646422     0.0659720      0.142576     0.0371065    -0.0160419    0.00847489   0.000760410   -0.00107448       1.28173       1.58010       1.63688       1.53997       1.42508       1.24058      0.977338      0.750475      0.546519      0.369989      0.255878      0.156150     0.0911151     0.0489922     0.0254605     0.0123633    0.00562523    0.00228087
  12  11 2235.8589    0.9926  0.7199 12.1697  0.0006  0.0112   0.0138   0.0284    0.0529   0.0000   436.1290      0.570106       8.89364       2.90465      -1.33023      0.134340     -0.878994      -1.03757       1.12330     -0.432636    -0.0772078     -0.137945     0.0715755    -0.0263210     0.0115719     0.0182862   -0.00903489    0.00260280       1.51129       1.84856       1.89700       1.87388       1.67655       1.41173       1.14494      0.859958      0.635701      0.430930      0.288783      0.172212      0.104167     0.0575829     0.0298188     0.0139117    0.00655277    0.00265601
  12  12 2376.3427    1.3101  0.8254 12.5903  0.0011  0.0123   0.0171   0.0311    0.0657   0.0000   440.2744       2.41801       10.5052       3.82543       1.18515     0.0137641     -0.160008      -1.50554      0.781261      0.403980     -0.258905    0.00290577     -0.170147     0.0365182     0.0364816    -0.0342725    -0.0182411   0.000270723       1.58972       1.95622       1.97633       2.08674       1.71294       1.51049       1.26435      0.980982      0.678827      0.488461      0.316447      0.202315      0.110671     0.0632231     0.0325139     0.0164578    0.00762695    0.00320931
  12  13 2515.5010    1.7670  0.9395 12.8046 -0.0018  0.0127   0.0217   0.0329    0.0943   0.0000   440.4506       2.02923       14.2708     -0.957900      0.672781     -0.535443      0.942989      -2.07710      -1.14663     -0.928375     -0.192972     -0.132500     0.0313558     -0.146314     0.0436619    0.00713864  -0.000291557  -0.000183457       1.65400       2.07913       2.21519       2.08430       1.90011       1.58543       1.29242      0.988291      0.727691      0.493469      0.313715      0.200269      0.116116     0.0629543     0.0338607     0.0170477    0.00718668    0.00309474
  12  14 2654.6573    2.2102  0.9383 13.3774 -0.0025  0.0124   0.0272   0.0338    0.0901   0.0000   439.2157       10.4941       10.6629      0.471135     0.0589453      -2.72384      -1.20197      -2.35655     -0.256772      -1.24812     -0.312067     -0.371932     0.0472605     -0.109632     0.0253543   -0.00353324    0.00365311  -0.000804086       1.66356       2.04885       2.12180       2.08943       1.86437       1.56826       1.27344      0.961119      0.691138      0.486167      0.319176      0.193597      0.115284     0.0648679     0.0331270     0.0154971    0.00736284    0.00304497
  12  15 2794.5691    2.8478  0.8660 14.0349  0.0002  0.0119   0.0359   0.0299    0.0754   0.0000   439.0428       9.07718       11.6120       6.47690      -3.17650       2.24558      -1.08836      -1.97127    -0.0808972     0.0662933    -0.0146298     -0.324685     -0.182405    -0.0850110    -0.0245618    0.00299071   0.000879156   -0.00293592       1.63499       1.98319       1.99422       1.95142       1.77960       1.54778       1.23559      0.958183      0.700319      0.482122      0.316767      0.198204      0.114342     0.0629042     0.0321965     0.0156002    0.00688502    0.00284239
  12  16 2934.4519    3.4666  0.8849 14.1578 -0.0010  0.0117   0.0425   0.0298    0.0832   0.0000   438.7502       13.3789       12.6392       3.73714      -1.58586      -3.20891      0.393818     0.0983153       1.61744      -1.89841     -0.147300     0.0620970      0.201536     0.0738272    -0.0154741    0.00905881  -0.000607650  -0.000135938       1.56809       1.93317       2.02945       1.91603       1.72051       1.52128       1.19740      0.922700      0.666593      0.464610      0.302375      0.186690      0.108620     0.0593770     0.0309430     0.0144794    0.00681803    0.00277138
  12  17 3073.9867    3.8131  0.8836 14.6662 -0.0013  0.0120   0.0473   0.0307    0.0722   0.0000   439.7951       13.3106       9.19552       5.69288      -3.89384     -0.483816     -0.836448      -2.36821      0.324339      -1.94396     0.0517176     -0.239388     0.0834570    -0.0343724     0.0264000    -0.0226541    0.00910400    0.00387986       1.66250       1.99287       2.03250       1.98399       1.76150       1.53767       1.26560      0.968617      0.723415      0.487432      0.312971      0.192729      0.112839     0.0608419     0.0321919     0.0156229    0.00687439    0.00284449
  12  18 3213.3773    3.7586  1.2583 14.3692  0.0002  0.0146   0.0403   0.0387    0.0832   0.0000   435.1037       18.7802       14.6026       3.51458      -3.40075     -0.300733      -2.39337      -2.60625     0.0880049     -0.261215      0.585063     -0.490893     -0.140143      0.101131     0.0152577    -0.0141611    0.00373836   -0.00395174       1.94929       2.40048       2.48300       2.40216       2.15584       1.87131       1.47754       1.18179      0.860216      0.572350      0.378799      0.235739      0.135565     0.0754124     0.0394994     0.0194044    0.00860210    0.00351767
  12  19 3352.8367    3.2706  1.6631 14.2129 -0.0016  0.0177   0.0312   0.0455    0.0577   0.0000   443.5747       23.7431       16.0244       5.27883     -0.354654       2.29428      -1.24743     -0.457775     -0.632483      -1.72078     -0.576662     -0.843366      0.369219    -0.0491944    -0.0329352     0.0184191   -0.00620529   -0.00324749       2.37933       2.92607       2.96827       2.84562       2.54053       2.26056       1.83056       1.47292       1.07068      0.707616      0.469675      0.289774      0.165646     0.0890668     0.0474277     0.0237848     0.0103215    0.00429240
  12  20 3492.5719    2.8633  2.5505 13.5074 -0.0008  0.0216   0.0224   0.0566    0.0482   0.0000   440.0397       20.5141       4.70897       8.46885      -2.28141     -0.496523      -2.28510    -0.0741650       1.39586      -2.74069     -0.552456      -1.00970     0.0107948    -0.0408299     -0.119456    -0.0517135   -0.00113819     0.0108054       2.92535       3.64115       3.72686       3.66566       3.24809       2.78340       2.26175       1.72789       1.24822      0.875203      0.556816      0.344914      0.202005      0.112497     0.0580835     0.0277116     0.0126761    0.00528339
  12  21 3632.6754    2.3464  3.7776 12.9619 -0.0002  0.0272   0.0155   0.0727    0.0393   0.0000   433.9675       19.4578       12.3638       4.45459       1.06998      -2.23107      -1.09044      -5.19489      -1.99680     -0.797257      0.502497      -1.15034     -0.111018     -0.117826     0.0167407     0.0374418    -0.0196741    0.00252682       3.67444       4.59050       4.64796       4.54456       4.08177       3.52605       2.84040       2.19026       1.56670       1.09444      0.715901      0.443430      0.255381      0.141472     0.0720794     0.0349197     0.0158163    0.00658462
  12  22 3772.7135    1.9488  5.3425 12.5464  0.0001  0.0346   0.0113   0.0919    0.0347   0.0000   444.2672       26.1534       3.84700       3.20641     -0.140059      0.171089       1.43154      -7.80682      0.753260     -0.885641      0.685206     -0.533899      0.751252  -0.000455147     -0.118650     0.0540616     0.0426131    0.00349967       4.44452       5.61634       5.76231       5.64208       5.11846       4.35534       3.53627       2.72568       1.99269       1.37454      0.892369      0.560122      0.325450      0.183445     0.0939774     0.0462730     0.0204150    0.00859393
  12  23 3913.1150    1.6488  6.9932 12.1985  0.0002  0.0413   0.0088   0.1137    0.0331   0.0000   445.2298       23.9757       9.56657      -11.4149      0.322334      -2.30111      -6.23138      -1.31869     -0.499290     -0.248437      0.324491      0.303270     -0.354621    -0.0986492     -0.167754    -0.0109910    0.00245041    -0.0128173       5.42326       6.75467       6.98582       6.82569       6.15821       5.25250       4.29274       3.30936       2.44053       1.65534       1.08065      0.670879      0.390958      0.219467      0.113304     0.0556043     0.0246876     0.0103080
  12  24 4053.6914    1.3752  8.8219 12.0114 -0.0001  0.0503   0.0072   0.1421    0.0296   0.0000   444.4208       37.8313       21.2157       13.0602      -8.96897       6.87802     -0.269358      -4.18292       1.80425      0.129523      0.344737     -0.627025     -0.455554   -0.00472097      0.142207      0.111549    -0.0306817   -0.00474662       6.49650       8.15724       8.38099       8.31639       7.38409       6.42089       5.18336       4.04159       2.93141       2.04732       1.32950      0.824154      0.488092      0.275977      0.141024     0.0699107     0.0307041     0.0132444
  12  25 4194.4520    1.1383 11.1923 11.8602 -0.0003  0.0639   0.0060   0.1836    0.0264   0.0000   438.2249       28.7828       5.08522       7.39128       4.64422      -1.09678      -3.31272       1.47104     -0.685030     -0.226765       1.29111     -0.610022     -0.346708     -0.655090     -0.212694    -0.0743877    -0.0477407    0.00142229       8.21998       10.3486       10.7762       10.4406       9.46131       8.12802       6.66953       5.15767       3.74799       2.61090       1.72117       1.06414      0.627621      0.351119      0.180934     0.0891809     0.0396496     0.0169063
  12  26 4335.6714    0.9569 13.3442 11.7923  0.0000  0.0798   0.0052   0.2298    0.0233   0.0000   427.8191       30.2057       38.0944       21.6711       6.20993       5.10831     0.0744433      -13.5808     -0.287866       1.60714     -0.853756      -1.89238     -0.177960     -0.320314     -0.282433      0.155269    -0.0186563   -0.00812380       10.1440       12.8776       13.2789       12.9543       11.8526       10.1734       8.26313       6.47197       4.71844       3.27751       2.17448       1.35749      0.798192      0.447890      0.231594      0.113468     0.0504362     0.0209344
  12  28 4617.9858    0.6437 18.3813 11.6618 -0.0001  0.1339   0.0036   0.3578    0.0171   0.0000   427.6674       82.9683       30.7140      -47.9339      -3.72687      -8.21140      -6.61034      -8.53979      -1.91613      -5.81422      -3.68010       2.83231     -0.246539      -1.22113     0.0524472     -0.442234     0.0261029     0.0609362       16.4479       21.1352       21.9169       21.5126       19.8293       16.8554       13.8806       10.7551       8.02008       5.56291       3.73045       2.35732       1.40074      0.790208      0.408997      0.205746     0.0871996     0.0374174
  13   6 1541.1503    0.1596  0.1005 11.6543 -0.0069  0.0086   0.0065   0.0120    0.0163   0.0000   436.8829      -1.26914       12.8595     -0.224840      0.287849      0.828097      -1.15006     -0.711119     0.0668583     -0.103167    -0.0230642    -0.0505918     0.0281416     0.0401072     0.0128756     0.0121927    0.00210084    0.00241980      0.691657       1.33967      0.939483       1.33253      0.937918      0.937295      0.676521      0.588092      0.389907      0.324787      0.198809      0.128371     0.0814282     0.0497377     0.0275591     0.0152019    0.00684631    0.00327227
  13   7 1692.3720    0.2751  0.1624 11.6422 -0.0026  0.0062   0.0081   0.0126    0.0183   0.0000   437.5118      -1.20867       13.4298       1.53984     -0.194653      0.316143      0.873401     0.0581457      0.110479     -0.223168     -0.262591     0.0156866      0.131029    -0.0496088    -0.0247725   -0.00392995   -0.00404532    0.00461131      0.711178      0.862607      0.953733      0.938363      0.891767      0.690313      0.632577      0.494892      0.336141      0.261222      0.176205      0.114153     0.0716126     0.0421124     0.0228604     0.0128355    0.00602972    0.00304917
  13   8 1838.6631    0.4182  0.2812 11.6762  0.0002  0.0069   0.0089   0.0178    0.0235   0.0000   438.1631       1.08846       12.6001      0.762384      -1.13122     -0.440286       1.45962     -0.175100     0.0194910      0.238176     0.0404590     0.0474598     0.0828985     0.0778105   -0.00218489   -0.00425963     0.0101844   0.000543779      0.843105       1.09365       1.11877       1.11195      0.986554      0.862336      0.708956      0.567124      0.418855      0.302864      0.193538      0.129232     0.0749366     0.0459233     0.0265926     0.0127746    0.00665627    0.00303556
  13   9 1983.8428    0.5634  0.4686 11.7504 -0.0021  0.0093   0.0093   0.0230    0.0317   0.0000   435.6567       2.26539       12.4697     -0.351589      -1.36198      -1.74708      -1.30983    -0.0383463     -0.321701     0.0884932   0.000807198      0.338619    0.00382894    -0.0325596     0.0427119   -0.00331304    0.00668942    0.00402283       1.10702       1.35930       1.40635       1.40454       1.26204       1.13287      0.942281      0.697576      0.543862      0.386771      0.264142      0.177416      0.106729     0.0635949     0.0337015     0.0182439    0.00864915    0.00400403
  13  10 2128.5146    0.7869  0.6024 11.8674 -0.0005  0.0101   0.0113   0.0249    0.0433   0.0000   437.3780       1.00777       13.1882       1.08340       1.44303      -1.26839      0.786767     0.0794323     -0.201484     -0.152365    -0.0975671     0.0235723     0.0163121    -0.0170593    -0.0169723     0.0263618    0.00579308   -0.00149676       1.24562       1.55164       1.58375       1.57592       1.42849       1.24093       1.05141      0.782056      0.607739      0.421640      0.296445      0.186935      0.117198     0.0680914     0.0370804     0.0194617    0.00945850    0.00434268
  13  11 2271.1486    1.0917  0.7370 12.2239  0.0002  0.0108   0.0142   0.0274    0.0547   0.0000   439.2164     -0.554651       11.8046     0.0796460      -1.18214      0.685386      0.567812     -0.153725      0.448304     -0.476962      0.319092     0.0618482     -0.151215     0.0503951    0.00260999   -0.00387996    0.00132394  -0.000721921       1.35522       1.67433       1.69532       1.69269       1.54451       1.37171       1.11309      0.855485      0.651593      0.468304      0.318893      0.204050      0.126472     0.0746957     0.0419745     0.0211651     0.0100542    0.00480797
  13  12 2411.8256    1.3907  0.9633 12.6151 -0.0023  0.0124   0.0166   0.0334    0.0693   0.0000   438.8849       2.40468       13.8040      -1.82265       3.14675      -1.29064      -2.63555      0.352448     -0.528003     -0.535305     0.0511450     -0.124027      0.254877      0.114566     0.0784546    -0.0317146     0.0119214    0.00453878       1.56283       1.91099       1.99137       1.99669       1.79285       1.57212       1.27353       1.01518      0.753408      0.534051      0.362897      0.240456      0.148128     0.0834843     0.0473370     0.0245723     0.0122977    0.00572158
  13  13 2551.7467    1.8870  0.9297 13.1426 -0.0018  0.0123   0.0226   0.0318    0.0784   0.0000   438.1294       5.63894       12.2331       3.96161      -3.39050     -0.630737     -0.492298     -0.887326     -0.206173     -0.565330      0.262612    -0.0600057    -0.0207285     -0.115793   -0.00848254     0.0246464  -0.000575937   0.000458365       1.52916       1.93040       1.99641       1.99939       1.78429       1.57415       1.24428      0.994853      0.726510      0.532937      0.355157      0.227706      0.141069     0.0841089     0.0470503     0.0240272     0.0117272    0.00538580
  13  14 2691.7270    2.4610  0.8980 13.4428  0.0008  0.0116   0.0297   0.0303    0.0921   0.0000   435.2523       5.23455       10.3531       2.22058      -1.64902      -3.28295      -1.39081      -1.12317       2.30161      -1.11147     -0.263259     -0.130911    -0.0170489    -0.0655886     0.0238650     0.0188811    -0.0102914    0.00354063       1.49456       1.82071       1.94573       1.87212       1.71903       1.50539       1.21766      0.935233      0.716433      0.500814      0.341844      0.225926      0.137900     0.0802524     0.0435540     0.0231771     0.0113631    0.00510258
  13  15 2832.2257    3.0005  0.9027 13.8944 -0.0024  0.0118   0.0361   0.0306    0.0945   0.0000   439.6996       12.5609       14.3741       2.69332       4.74007      0.737567      -1.81546      -1.06751       1.96177     -0.750757     -0.525307     -0.308500     -0.148269     -0.175441    0.00898641    -0.0402545   -0.00781151    -0.0164476       1.50667       1.77978       1.88512       1.84437       1.66532       1.48687       1.24940      0.939014      0.733439      0.505688      0.355189      0.231107      0.141836     0.0816670     0.0444325     0.0234020     0.0114607    0.00529545
  13  16 2972.6796    3.5927  0.8204 14.5220 -0.0010  0.0110   0.0440   0.0285    0.0732   0.0000   438.4387       9.82429       14.0258       5.29400      -2.16939       2.34512     0.0693805      -1.84024      0.213902      -1.54621     -0.465681    -0.0634971     0.0204396     -0.138985     0.0149465     0.0129541    0.00154043   -0.00584138       1.41013       1.71544       1.74503       1.71393       1.54154       1.39305       1.16406      0.909021      0.717545      0.494844      0.334428      0.210846      0.133249     0.0738768     0.0428120     0.0217836     0.0106956    0.00493409
  13  17 3112.6347    3.8821  1.0245 14.4854 -0.0024  0.0125   0.0435   0.0325    0.0858   0.0000   440.2291       17.6412       11.7367       6.78843      0.434171      -2.51676      0.509823      -2.40931      0.683868      -1.29127      0.533992     -0.518865    -0.0588742     -0.215761     0.0522457   -0.00314449   -0.00932935    0.00605217       1.57869       1.94237       1.97317       1.96674       1.75374       1.59988       1.29329       1.04256      0.778379      0.552665      0.378784      0.241071      0.150646     0.0856733     0.0479112     0.0248233     0.0121056    0.00563745
  13  18 3252.4907    3.6511  1.3336 14.4470 -0.0018  0.0149   0.0369   0.0385    0.0729   0.0000   438.9547       19.5194       15.0703       4.35451      -2.81535      0.252799       2.41821     -0.750659     -0.657913      0.154603      0.472515     -0.220026    -0.0678214     0.0271029    -0.0336271     0.0121635    -0.0224736    0.00260622       1.85575       2.34050       2.38034       2.40390       2.12746       1.89062       1.55239       1.25911      0.918127      0.660017      0.441514      0.297615      0.178802      0.101526     0.0558372     0.0300640     0.0149151    0.00692796
  13  19 3392.5371    3.1492  1.9028 14.0968 -0.0004  0.0180   0.0274   0.0486    0.0492   0.0000   437.1080       21.1700       14.2104       12.1853      0.439297     -0.694145      -2.87892      -3.03848    -0.0741971      0.575192     -0.581999     -0.326507     -0.419359     -0.112745    -0.0116516    -0.0705207    -0.0345563    0.00994891       2.18843       2.81784       2.88957       2.93332       2.56505       2.28109       1.83424       1.48013       1.07725      0.778828      0.520400      0.345131      0.208097      0.122063     0.0677528     0.0355715     0.0176696    0.00822355
  13  20 3532.7596    2.6748  2.8768 13.3331 -0.0007  0.0224   0.0189   0.0582    0.0418   0.0000   438.1998       23.9703       13.3777       8.77754      -2.46959      -1.08719       2.21404      -3.48046    -0.0194225      -1.85594     -0.832138      0.125639      0.452420     0.0649945     0.0379784      0.102330   -0.00359946    -0.0206452       2.76144       3.43271       3.56468       3.52283       3.22946       2.82467       2.33676       1.80589       1.36233      0.967467      0.669733      0.437083      0.270830      0.155784     0.0862495     0.0451035     0.0221388     0.0102367
  13  21 3673.2584    2.2532  4.1906 12.7731  0.0000  0.0277   0.0134   0.0739    0.0364   0.0000   434.5668       18.2754       5.83596       9.33112      -5.70569      -2.29643      -3.97073      -3.61737       2.31527     -0.162912      -1.47080      0.167375      -1.00198     0.0509193   -0.00731201    0.00803244     0.0404941    0.00615633       3.39928       4.32080       4.40749       4.39942       4.02419       3.46488       2.89630       2.27602       1.69936       1.22955      0.818172      0.537108      0.328747      0.191580      0.107149     0.0554895     0.0272146     0.0126090
  13  22 3813.9006    1.8603  5.8344 12.4253 -0.0003  0.0350   0.0099   0.0937    0.0325   0.0000   438.2814       32.1535       15.0694       12.1157      -1.40653       2.60200      -3.23250       1.97122      -3.88796      -1.26909     -0.315005   -0.00978933      0.455217    -0.0527947     0.0386939    -0.0542319    -0.0292568  -0.000332464       4.22109       5.36188       5.58565       5.51592       5.10414       4.41025       3.61132       2.83982       2.14375       1.52177       1.04596      0.678214      0.421222      0.246854      0.136625     0.0719627     0.0350572     0.0161180
  13  23 3954.5641    1.5442  7.6482 12.2315 -0.0000  0.0432   0.0079   0.1206    0.0286   0.0000   442.9278       34.9930       4.26046       9.27530       1.60412      -8.04809      -10.6207      -2.78567     -0.412007      -2.51627     -0.498921     -0.765088      0.578208     -0.562845     -0.139504    -0.0572058    -0.0299855     0.0177935       5.15086       6.50877       6.79998       6.63607       6.21388       5.40091       4.49631       3.51557       2.65713       1.90382       1.31669      0.852413      0.526337      0.311454      0.172160     0.0898011     0.0430090     0.0204019
  13  24 4095.6727    1.2905  9.7654 11.9767  0.0001  0.0529   0.0064   0.1542    0.0269   0.0000   432.1764       28.8631       10.3900       4.44573      -8.51597      -5.26640       3.31625      -2.02576      -5.18356      0.680445      -1.29385     -0.217224    -0.0418600    -0.0867030      0.146644    -0.0700683    -0.0150481    -0.0242013       6.26722       7.94274       8.30630       8.21923       7.62693       6.61563       5.43326       4.35170       3.26090       2.36665       1.59943       1.04503      0.648294      0.383302      0.213936      0.111872     0.0543283     0.0250526
  13  26 4378.0509    0.8971 14.1041 11.8011 -0.0006  0.0842   0.0048   0.2385    0.0213   0.0000   437.1137       32.0883     -0.703190       9.82618       18.8225      -4.04425      -13.4314      -6.31604       5.83879      -8.47852      0.207489     -0.337632      -1.50633     -0.504440     -0.219138     -0.101319     -0.118713     0.0380727       9.82764       12.6257       13.1607       13.0084       12.0067       10.5733       8.74022       6.93752       5.22154       3.79325       2.60122       1.70586       1.06481      0.626817      0.346925      0.183651     0.0878953     0.0407907
  13  28 4661.3190    0.6011 19.2641 11.6455 -0.0000  0.1408   0.0033   0.3685    0.0155   0.0000   440.1587       28.8310       53.5839       32.8394      -43.3002      -24.6603       1.56561       9.99703       3.09401      -7.60818       7.56625       1.97836      -2.33328      0.699966    -0.0113948      0.119428     -0.319206    -0.0465621       16.0180       20.6859       21.7108       21.4076       20.0309       17.5114       14.5667       11.6190       8.77080       6.39996       4.43980       2.96323       1.85052       1.10091      0.615200      0.327513      0.154531     0.0732441
  14   6 1571.5706    0.1971  0.1019 11.6502 -0.0003  0.0048   0.0071   0.0105    0.0159   0.0000   437.0240      -1.31235       14.0876      0.694984      -2.71746      0.198358      0.490859    -0.0733137      0.843528      0.272099     -0.286490    -0.0253362    -0.0642927     0.0609648     0.0290028   -0.00373381    0.00599553   -0.00440277      0.542035      0.631112      0.752276      0.734653      0.626725      0.606816      0.462563      0.378128      0.326034      0.227436      0.149731      0.103668     0.0755975     0.0374449     0.0263543     0.0129656    0.00803224    0.00379370
  14   7 1723.5294    0.2986  0.2171 11.6777 -0.0018  0.0065   0.0072   0.0154    0.0190   0.0000   437.5626     -0.368350       14.5248       1.50661     -0.477357      -1.33862      0.475213     -0.281926     -0.206859     -0.129551     0.0256419    -0.0338940    0.00457193     0.0531409   -0.00769595    -0.0272613     0.0161404  -0.000221067      0.737537      0.928293      0.999025      0.962493      0.872069      0.780369      0.665883      0.542030      0.433426      0.298172      0.212843      0.142498     0.0866160     0.0561677     0.0299661     0.0176133    0.00950339    0.00474379
  14   8 1870.8274    0.4431  0.3681 11.6878 -0.0020  0.0082   0.0081   0.0201    0.0257   0.0000   439.4491      -2.12992       12.2518      0.844386     -0.220234       1.33918      0.140575       1.00671     -0.927554     -0.207794    0.00660627     -0.142618   -0.00712494     0.0472060     -0.102812     0.0139798    0.00855226   -0.00756027      0.939523       1.12648       1.18312       1.18178       1.13337       1.00395      0.806712      0.638474      0.517280      0.362223      0.261012      0.174881      0.117553     0.0700880     0.0422943     0.0227000     0.0121423    0.00619206
  14   9 2017.0364    0.6013  0.4932 11.8136 -0.0012  0.0090   0.0092   0.0217    0.0334   0.0000   438.7245      0.431068       12.2536      0.413027      -1.20409     -0.215304       1.16871     -0.605057     -0.691384      0.236451     -0.202900     -0.259171     0.0490264     0.0440840    0.00607136     0.0396631   -0.00754789    -0.0155825      0.983621       1.25623       1.32444       1.33780       1.19627       1.09357      0.891882      0.708292      0.555164      0.401555      0.279906      0.195958      0.119721     0.0741745     0.0467159     0.0242234     0.0129530    0.00646883
  14  10 2162.5105    0.8586  0.6524 11.9278 -0.0001  0.0099   0.0114   0.0252    0.0455   0.0000   437.7018     -0.160530       11.3584      0.834795      -1.00655       1.23358      -2.31265     -0.173551     -0.984444     -0.698319      0.241226     -0.320139    -0.0877950     0.0117417    -0.0113671    -0.0523769    -0.0283042   -0.00535508       1.18152       1.45810       1.52286       1.49844       1.39735       1.22461       1.01446      0.843781      0.632544      0.460105      0.322747      0.219129      0.141037     0.0846174     0.0487306     0.0271396     0.0143161    0.00723942
  14  11 2305.7218    1.1720  0.8036 12.1931 -0.0005  0.0109   0.0139   0.0269    0.0583   0.0000   436.2801       2.88065       15.0846       1.21003     -0.965254       2.05101       1.39173      0.499898     -0.984704     -0.396006      0.345435     0.0527067     -0.192333     -0.289481     0.0114385     0.0483160   -0.00120675   -0.00681364       1.26358       1.53269       1.61532       1.59114       1.45888       1.33431       1.12916      0.908837      0.702580      0.510843      0.363207      0.247050      0.160848     0.0983700     0.0536741     0.0301758     0.0165831    0.00817209
  14  12 2446.7561    1.5596  0.9135 12.6638 -0.0005  0.0114   0.0175   0.0291    0.0676   0.0000   437.2121       2.91342       11.4142       3.37369       2.12529      -1.41672      -1.40816      -1.78855     -0.650875      0.191641     -0.167111     -0.183905     -0.356032    -0.0536354     0.0347436    -0.0168317    -0.0250108    0.00556878       1.32778       1.64799       1.73057       1.70094       1.56761       1.41654       1.17847      0.956177      0.748591      0.539174      0.382897      0.253831      0.164280      0.100527     0.0573777     0.0327564     0.0168526    0.00848534
  14  13 2587.3505    2.0136  0.9726 13.3896 -0.0019  0.0119   0.0229   0.0323    0.0656   0.0000   438.0882       6.95906       11.6458       1.59707     -0.576236       1.37230      -1.81897      0.556425      0.361827     -0.587035      0.219708     -0.405560     -0.198716    -0.0282860     0.0203920     0.0110719    -0.0566279    -0.0122526       1.38638       1.75386       1.78285       1.77731       1.64465       1.48441       1.23514      0.987725      0.772672      0.561133      0.398305      0.262842      0.170987      0.105207     0.0594707     0.0335708     0.0177764    0.00875055
  14  14 2728.2702    2.5750  0.9124 13.6077 -0.0035  0.0113   0.0299   0.0299    0.0887   0.0000   436.7990       8.56585       10.2418       5.59147     0.0631381     -0.661846      0.591655     -0.989176      0.175925      -1.08289      -1.29929     -0.525796      0.246841     -0.236460   -0.00899342    -0.0569347     0.0158214   -0.00268939       1.31684       1.66803       1.72625       1.71975       1.56865       1.43060       1.17817      0.936020      0.720785      0.530131      0.371166      0.255215      0.160573     0.0996494     0.0570767     0.0320167     0.0162707    0.00821222
  14  15 2869.3148    3.1437  0.9578 13.9165 -0.0013  0.0114   0.0355   0.0312    0.1010   0.0000   438.4483       8.98828       12.2684       6.29087      0.747470       2.57032      -1.27163    -0.0571361      0.110709      -1.89389      0.196532      0.212960      0.151112     -0.115734     0.0700054     0.0505616    -0.0136149    0.00314342       1.33675       1.64174       1.69648       1.68750       1.59481       1.41410       1.18111      0.957982      0.740564      0.540667      0.387840      0.256264      0.167162      0.100358     0.0604261     0.0330425     0.0169268    0.00864380
  14  16 3010.2563    3.7879  0.9008 14.3802 -0.0030  0.0110   0.0433   0.0298    0.0949   0.0000   438.0628       13.8516       8.23766       5.75758     -0.257425      -2.37011       1.17604      -2.77839      0.476812     -0.964545      0.222075    -0.0719335      0.332879    -0.0469080     0.0383205    -0.0503732   -0.00873767    0.00116811       1.28883       1.62268       1.69020       1.68132       1.52743       1.36849       1.14387      0.922135      0.718334      0.527563      0.366283      0.240551      0.153263     0.0951439     0.0557246     0.0314107     0.0161560    0.00797558
  14  17 3150.6829    3.8226  1.0787 14.6019 -0.0013  0.0126   0.0421   0.0337    0.0889   0.0000   437.0855       12.9277       14.4871       3.55779      -1.26711      -1.68548      -2.09965      -3.84658       1.69603      -1.02837      -1.39146     -0.565143     -0.349510     -0.186942     0.0416177    -0.0159138    0.00466489   -0.00753190       1.48354       1.85465       1.93707       1.93540       1.77557       1.57581       1.33125       1.04830      0.820387      0.587609      0.421938      0.281464      0.181045      0.110509     0.0644994     0.0358031     0.0185020    0.00935451
  14  18 3290.9836    3.5113  1.4629 14.4359 -0.0011  0.0153   0.0335   0.0398    0.0654   0.0000   438.8598       16.1845       11.1350       3.59919      -2.09843     -0.256422      0.409704      -4.11884      -1.32785      -1.89372     -0.521872     -0.300960     -0.155246    -0.0322137     0.0974338   -0.00473773    0.00535097  -7.88274e-05       1.74069       2.19550       2.29908       2.27842       2.09308       1.88376       1.57954       1.29115      0.974291      0.729386      0.511473      0.342386      0.221448      0.134480     0.0791605     0.0438937     0.0224794     0.0113235
  14  19 3431.5895    3.0329  2.1237 13.9693 -0.0006  0.0185   0.0243   0.0495    0.0466   0.0000   436.6318       13.5001       15.1396       4.22184       3.87947     -0.484169      0.517129      -3.97320       4.02446     -0.685922      -1.09922     -0.311480    -0.0808440    -0.0594788    -0.0552138     -0.132463    -0.0260188    0.00567441       2.13768       2.64165       2.76869       2.80544       2.55726       2.26700       1.92985       1.53522       1.20474      0.875800      0.621899      0.409259      0.267024      0.164620     0.0945518     0.0540250     0.0281846     0.0141005
  14  20 3572.3392    2.5538  3.1513 13.3856  0.0003  0.0230   0.0170   0.0617    0.0375   0.0000   440.7567       22.4980       6.55403       13.6458      -2.21026      -3.49177      -4.36582     -0.731808      -1.37598      -1.38868      0.973344     0.0664582     0.0780293     -0.429972     -0.156291      0.157037     0.0109182  -0.000750710       2.68685       3.38727       3.53531       3.50286       3.26170       2.86401       2.43483       1.91341       1.50685       1.09686      0.768910      0.519275      0.332194      0.204031      0.119008     0.0659984     0.0345476     0.0171862
  14  21 3713.2884    2.1146  4.5981 12.8203  0.0000  0.0290   0.0120   0.0784    0.0324   0.0000   432.7500       25.2931       8.01681      0.741933      -1.13374      -3.12069      -8.92298      -2.64765       2.74769     -0.203438      0.478998      0.213677      0.343955      0.294629      0.217256     0.0295431    -0.0109321     0.0396028       3.23969       4.13609       4.35444       4.31278       4.00960       3.56235       2.98177       2.43150       1.83606       1.36753      0.967349      0.644949      0.417956      0.257049      0.149541     0.0838753     0.0432193     0.0217039
  14  22 3854.3462    1.7714  6.2726 12.4359  0.0003  0.0355   0.0091   0.0981    0.0289   0.0000   439.4456       19.4145       12.2062       6.36460      -1.69265       4.05902      -2.06284      -4.51109      -1.74066     -0.716028      -2.75299     -0.963597      0.519652      0.156809     -0.276801     -0.240417    -0.0272461    0.00914019       4.02105       5.11587       5.36349       5.31389       4.92381       4.41362       3.68500       2.98294       2.31069       1.69691       1.20302      0.799489      0.510488      0.319502      0.184771      0.103785     0.0535607     0.0266452
  14  23 3995.5076    1.4671  8.1425 12.2058 -0.0001  0.0445   0.0072   0.1233    0.0264   0.0000   430.3648       35.0402       20.1396       5.25328       1.93805       12.6302      -4.15734      -6.27818      0.445394     -0.243924     -0.383131      -3.26365    -0.0510303     -0.260749     -0.139178    -0.0143261     -0.113709     0.0733817       4.93392       6.32182       6.62926       6.58065       6.15307       5.44649       4.60459       3.74282       2.89796       2.12315       1.49829       1.02303      0.649868      0.402694      0.233784      0.129587     0.0682669     0.0340270
  14  24 4136.8426    1.2204 10.1580 12.0198 -0.0006  0.0548   0.0060   0.1552    0.0245   0.0000   447.5690       26.5441      -3.32244       6.14552       3.73381      -1.52037      0.815913     -0.112690      0.717495      -5.24081     -0.634054      -1.57242      0.896664      0.449945    -0.0164402     -0.232238     0.0918920    -0.0563230       6.09447       7.79712       8.20131       8.15741       7.55769       6.81393       5.67713       4.59518       3.53881       2.61363       1.85437       1.25880      0.825105      0.502071      0.291371      0.163111     0.0849998     0.0424621
  14  25 4278.4995    1.0140 12.8020 11.8778 -0.0005  0.0703   0.0051   0.2009    0.0222   0.0000   428.4081       33.4263      -5.99936       2.64716       6.84266      0.637259      -2.36039     -0.239310      0.364456      -7.21093      0.465595      -1.55924      -1.22235     -0.854207      0.398448      0.205501     -0.124052    0.00146801       7.73316       9.83450       10.3806       10.4214       9.67069       8.58406       7.26322       5.89972       4.58833       3.34281       2.40309       1.62400       1.05791      0.649813      0.378737      0.212505      0.111203     0.0561580
  14  26 4419.8552    0.8544 14.9405 11.8149 -0.0007  0.0879   0.0043   0.2486    0.0191   0.0000   435.2526       37.8382       6.89425       29.2048       13.2243       1.59071      -4.65336       2.80356      0.521373      -7.86991      -2.61923       3.11750       2.22274      -1.77100      0.399400     -0.284489     -0.222145     0.0201038       9.40482       12.1923       12.7945       12.7791       11.9033       10.7348       9.03760       7.39372       5.69689       4.24848       3.02128       2.05946       1.33657      0.826665      0.481851      0.270454      0.138392     0.0696546
  15   6 1601.0155    0.2224  0.1218 11.6377 -0.0052  0.0051   0.0072   0.0110    0.0159   0.0000   436.1599     -0.780728       13.4964     -0.127234      -3.26139     -0.477668     -0.218601     -0.377421     -0.231182     0.0599773     0.0651971      0.148788    -0.0209084    -0.0755108    -0.0692885     0.0221519   -0.00773554  -0.000395035      0.560178      0.701262      0.755209      0.743371      0.690003      0.642921      0.548107      0.433120      0.302762      0.230527      0.176100      0.126230     0.0877925     0.0563414     0.0341870     0.0187866     0.0101776    0.00504023
  15   7 1753.8086    0.3318  0.2088 11.6986  0.0004  0.0058   0.0076   0.0141    0.0187   0.0000   437.4793      0.700844       14.1474     -0.481720      -1.55097     -0.503325       1.77343      0.336145      0.159810     0.0228150      0.333025     0.0275305     0.0549249     0.0335483    -0.0129818    -0.0199870    0.00520276    0.00983424      0.657271      0.838909      0.874113      0.874938      0.796810      0.692913      0.636046      0.493801      0.403715      0.296760      0.222459      0.146105     0.0894250     0.0593158     0.0370300     0.0216766     0.0119626    0.00610496
  15   8 1902.3502    0.4823  0.3319 11.7355 -0.0017  0.0075   0.0087   0.0165    0.0243   0.0000   437.6764      -2.54319       14.6169       1.98923      -1.96074     -0.737691      0.613337      0.118413     -0.500195     -0.640273      0.188610      0.194844    -0.0316845     -0.199385    -0.0195421     0.0353677     0.0350867   0.000757228      0.740557      0.982896       1.00528      0.992938      0.985376      0.850445      0.737587      0.610570      0.447205      0.368457      0.256628      0.176948      0.121094     0.0775048     0.0470125     0.0281328     0.0150014    0.00812261
  15   9 2049.6333    0.6718  0.5121 11.7628 -0.0017  0.0089   0.0096   0.0207    0.0358   0.0000   438.1352       1.14884       14.3324     -0.914187      0.389449       3.14176       1.61980      -2.11131      0.390287      0.528844      0.212253     -0.143626      0.122116    -0.0510173     0.0630622    -0.0354431     0.0178290     0.0127000      0.996217       1.29913       1.33462       1.33829       1.21880       1.08742      0.937322      0.755825      0.615660      0.450766      0.325774      0.216708      0.141254     0.0911893     0.0535379     0.0319812     0.0175051    0.00962147
  15  10 2195.8079    0.8938  0.6993 12.0962  0.0002  0.0100   0.0112   0.0254    0.0440   0.0000   438.3300    -0.0440630       12.1778       2.93557      0.783690     -0.854292      -2.27701     -0.423163      0.782414      0.140052      0.226834     -0.253287      0.344031     -0.171274    -0.0239841    0.00909180   -0.00211158   -0.00998742       1.06447       1.33204       1.39157       1.40507       1.33102       1.18613      0.996095      0.826324      0.653969      0.483026      0.350537      0.245279      0.164092      0.105057     0.0635652     0.0365958     0.0207162     0.0111511
  15  11 2339.5219    1.2424  0.8820 12.3141 -0.0002  0.0112   0.0138   0.0286    0.0603   0.0000   440.8644       3.02424       13.1874       2.26181      -1.86847      -1.47674     -0.373875     -0.885160      0.439978     -0.778690     -0.192395     0.0700247     -0.180267    -0.0390644     0.0698764    -0.0433428     0.0312899    -0.0162150       1.17375       1.48168       1.53999       1.58927       1.47311       1.31933       1.12027      0.920172      0.729905      0.539239      0.391309      0.276571      0.185718      0.117599     0.0716051     0.0417894     0.0233383     0.0123448
  15  12 2481.0653    1.6771  0.9264 12.7584  0.0002  0.0113   0.0183   0.0287    0.0682   0.0000   438.2194       6.13162       14.8918       1.79425      -3.60948     -0.348578     -0.804455     -0.767905    0.00344397      -2.34974     -0.768523     -0.278459     0.0887565     0.0847978   -0.00404861     0.0195318   0.000835624     0.0110644       1.22984       1.53933       1.65003       1.65177       1.52208       1.36418       1.14859      0.963266      0.750072      0.558728      0.406565      0.281649      0.183132      0.114361     0.0726031     0.0424653     0.0229786     0.0123422
  15  13 2622.4285    2.1371  0.9512 13.2726  0.0003  0.0111   0.0231   0.0294    0.0693   0.0000   436.1132       7.72947       10.0085       2.42318      -4.22667      -1.94779      0.650911      -1.60833      0.346551     -0.631527     -0.462701     -0.328941      0.270945    -0.0412363    -0.0341725    0.00881589    -0.0270437     0.0142856       1.20182       1.47896       1.56537       1.59031       1.47821       1.34180       1.12932      0.935434      0.725443      0.547870      0.400546      0.276083      0.184530      0.119247     0.0723575     0.0418167     0.0235434     0.0125230
  15  14 2764.1978    2.8147  0.8697 13.8210 -0.0014  0.0106   0.0316   0.0270    0.0731   0.0000   438.6589       10.9808       13.6982       2.68573       1.43325      -2.45928      0.228883      -2.63214       1.02299     -0.999670      0.104332     -0.134903    -0.0474544    -0.0484498    -0.0697871    -0.0707045    -0.0477833     0.0172204       1.19925       1.47358       1.51283       1.52941       1.44084       1.31816       1.11188      0.908942      0.706451      0.553326      0.404578      0.267820      0.177883      0.113149     0.0713072     0.0422681     0.0236630     0.0118837
  15  15 2905.8925    3.3590  0.8504 14.2800  0.0001  0.0105   0.0386   0.0276    0.0763   0.0000   439.5546       8.74242       15.6999       3.11047     -0.874016      -1.76574     -0.830658     -0.755019       1.52477      -1.01398     -0.171501     -0.428459     -0.139133     -0.286960    -0.0935355    -0.0240509    0.00552070   -0.00107573       1.14372       1.45009       1.50382       1.54764       1.41839       1.26345       1.10147      0.883956      0.695087      0.523830      0.377723      0.260476      0.176046      0.110849     0.0678816     0.0389097     0.0219676     0.0115908
  15  16 3047.1829    3.8373  0.9914 14.5082 -0.0003  0.0115   0.0423   0.0307    0.0902   0.0000   437.6372       12.1588       10.2746       1.31884      0.641240     -0.393196       1.02660      -1.64350      0.618713      0.304359     -0.349203     -0.377777      0.146185     -0.114697    -0.0617417    -0.0897051     0.0304829    -0.0136928       1.28266       1.59215       1.69291       1.68864       1.54952       1.43486       1.19756      0.980501      0.776821      0.574487      0.416877      0.290559      0.195010      0.123379     0.0757494     0.0427089     0.0243268     0.0128862
  15  17 3188.1378    3.8531  1.1747 14.7428 -0.0000  0.0132   0.0406   0.0355    0.0862   0.0000   437.2047       15.5468       11.2881       3.54839      -3.10321      0.528862    -0.0825996      -2.54547      0.264151     0.0832195     -0.151249     -0.270125     -0.451509    -0.0705238     0.0120359    0.00960106    -0.0126938    0.00168051       1.44072       1.77126       1.85677       1.90286       1.79172       1.60620       1.34341       1.11161      0.866164      0.657893      0.470023      0.331072      0.224782      0.142402     0.0872438     0.0506682     0.0288723     0.0149857
  15  18 3329.0010    3.3797  1.6553 14.3643 -0.0038  0.0160   0.0305   0.0426    0.0621   0.0000   438.0622       18.7080       10.5680       6.91034       6.06079      -2.58360     -0.558408      -2.83319      -1.89763      -2.08588      0.573464     -0.883669     -0.650025   -0.00938978      0.109730     0.0924730    -0.0175718     0.0234652       1.74682       2.20819       2.21764       2.25766       2.11129       1.91446       1.66080       1.37767       1.10293      0.836002      0.595660      0.415069      0.275670      0.174369      0.104632     0.0618451     0.0338236     0.0181058
  15  19 3470.1280    2.9123  2.4228 13.7084 -0.0006  0.0194   0.0216   0.0509    0.0497   0.0000   439.3247       19.8044       10.9576       5.64865      -2.90552      -4.71796      0.828059      -3.19633     -0.813255      0.449548      0.519924     -0.720862      0.156190     -0.359011     -0.124155    -0.0425590     0.0712157    -0.0341147       2.12742       2.68325       2.77026       2.81372       2.59391       2.35767       2.02280       1.67332       1.30049      0.991903      0.713683      0.497495      0.326693      0.209735      0.127049     0.0738277     0.0406982     0.0217955
  15  20 3611.4405    2.4359  3.5419 13.1852 -0.0000  0.0242   0.0151   0.0638    0.0382   0.0000   437.2684       11.0534       16.0305       1.70971      -1.39817      -1.13828     -0.735570      -1.98890       1.01493      -1.50350     -0.679564      -1.25812     -0.541298     -0.101916      0.407387    -0.0150252     0.0502767    -0.0227755       2.58386       3.29368       3.47710       3.50800       3.27168       2.95480       2.50786       2.04092       1.59456       1.19505      0.874552      0.608467      0.409902      0.259668      0.158888     0.0935233     0.0507480     0.0270226
  15  21 3752.7620    2.0238  5.1912 12.5978  0.0002  0.0302   0.0105   0.0813    0.0322   0.0000   444.4128       16.3806       16.5166       2.49648       1.92461     -0.980351      -1.57508      -4.60238       2.73985      -1.09498     -0.815575      -1.07684     -0.323464     -0.165744      0.426195    -0.0565811     0.0412758  -0.000764486       3.16653       4.00761       4.27452       4.28292       4.06424       3.59168       3.09900       2.53325       2.00289       1.51531       1.09099      0.754573      0.514652      0.323685      0.198550      0.115537     0.0647775     0.0342992
  15  22 3894.2998    1.6762  6.7431 12.3415  0.0004  0.0367   0.0082   0.1005    0.0278   0.0000   444.8549       12.0369       7.97824       1.77549      0.328715       1.81314      -6.50733      -1.55160       4.71355      -2.25223      -4.33631       1.50225      0.762347     0.0916096     -0.394382     -0.138951    -0.0429214    -0.0498308       3.89623       4.93168       5.16475       5.23910       4.94146       4.44203       3.77947       3.10814       2.45750       1.85265       1.34857      0.938498      0.624352      0.400045      0.245355      0.143609     0.0791520     0.0424408
  15  23 4035.8706    1.3938  8.8293 12.1667  0.0002  0.0460   0.0066   0.1305    0.0241   0.0000   437.4606       22.4347       7.60910      -4.06912       1.58747       8.00876      -4.00574      -5.19698      -2.50309       4.72846      -1.32675      0.108413       1.13758     -0.273313      0.363228    -0.0610102    -0.0864264    -0.0401622       4.80087       6.08554       6.49748       6.49285       6.06817       5.54397       4.70270       3.91403       3.07789       2.33969       1.69284       1.18528      0.786669      0.502327      0.310512      0.180820     0.0994268     0.0530124
  15  24 4177.6426    1.1609 10.8913 11.9925 -0.0007  0.0571   0.0055   0.1628    0.0227   0.0000   439.8247       19.3712       18.5668      -1.15672       3.17110       5.28844       2.05555       5.19865       1.11871      -6.00422      -2.81329       1.74871     -0.905560      0.658956    -0.0279638     0.0265477      0.135302    -0.0637840       5.87281       7.48432       7.95503       7.96476       7.58029       6.77691       5.86957       4.81069       3.83897       2.89768       2.10900       1.47830      0.988262      0.638024      0.384427      0.229770      0.124736     0.0663966
  15  25 4319.8007    0.9785 13.4081 11.8858 -0.0006  0.0729   0.0047   0.2063    0.0205   0.0000   423.7332       25.5355       18.8586       11.5185      -10.3531      -8.63940      -4.31523      -6.92149      -3.30030      -8.90030     -0.506477       2.58669      0.302607     -0.704990     -0.245235     -0.319426     -0.399462    -0.0319905       7.42698       9.59251       10.1932       10.1833       9.54680       8.66581       7.47418       6.19919       4.90655       3.72734       2.71370       1.90562       1.26437      0.819847      0.498675      0.293073      0.159484     0.0850530
  15  26 4461.6880    0.8032 15.6939 11.7976  0.0001  0.0920   0.0039   0.2543    0.0176   0.0000   430.8078       32.9839       14.6898       14.8010       2.84982       13.6871       13.1680      0.898790      -15.6599      -5.04152       2.29345      -4.03815     -0.871699      0.218280     -0.267253    -0.0910941     0.0312258    -0.0573332       9.30825       12.1410       12.8934       12.9375       12.2049       10.9818       9.45511       7.79511       6.16278       4.68087       3.41019       2.39931       1.62078       1.03904      0.636152      0.374545      0.202266      0.108853
  16   5 1467.2808    0.1331  0.0695 11.6348 -0.0027  0.0048   0.0060   0.0100    0.0142   0.0000   437.3192    -0.0197920       16.2575      0.974382      -2.74468     -0.260883      0.117990      0.126546     -0.259365     0.0803320     -0.186001    -0.0185045      0.139350     0.0679802     0.0160744     0.0170162   -0.00355021   -0.00445738      0.500811      0.679739      0.632748      0.636033      0.676574      0.527486      0.589851      0.364097      0.343164      0.277726      0.208546      0.159451     0.0814908     0.0630279     0.0359836     0.0246011     0.0201578    0.00947068
  16   6 1629.5117    0.2294  0.1354 11.6605 -0.0056  0.0054   0.0067   0.0106    0.0158   0.0000   437.7500      0.400140       14.2817      0.599459     -0.893960      0.365185    -0.0764445    -0.0724389  -0.000867917     -0.549216      0.452850     0.0822560    -0.0584026     0.0705112    -0.0519275    -0.0573468     0.0297996    0.00641485      0.603095      0.735644      0.831013      0.862577      0.821625      0.674563      0.579953      0.480314      0.354125      0.270429      0.194986      0.137378      0.101916     0.0644329     0.0402384     0.0252014     0.0150038    0.00826283
  16   7 1783.2757    0.3520  0.2567 11.6795 -0.0007  0.0067   0.0071   0.0150    0.0196   0.0000   438.2599     -0.258409       13.4933      0.478716      -1.37185     -0.285206      0.493591      0.201481     0.0391967      0.398330     -0.146700     0.0865688    0.00225193      0.178732    -0.0678432     0.0177568    -0.0129324    0.00239561      0.674086      0.815798      0.877523      0.885487      0.852088      0.776456      0.680952      0.518131      0.425503      0.334661      0.251562      0.176915      0.122642     0.0766398     0.0523683     0.0331142     0.0189997     0.0103649
  16   8 1933.1467    0.5152  0.3844 11.7676 -0.0004  0.0077   0.0085   0.0182    0.0254   0.0000   437.4378       1.04256       13.9640       1.92713      -1.49434      -1.03142     -0.741269     -0.655101     -0.940426     -0.356267     -0.139901     0.0885710     0.0745046    -0.0702732   -0.00564430    -0.0110089    -0.0467497     0.0137417      0.739394      0.964935       1.01714       1.03023       1.00381      0.858502      0.765988      0.626399      0.496149      0.380612      0.277829      0.202781      0.136039     0.0932355     0.0584764     0.0341475     0.0210893     0.0112698
  16   9 2081.6217    0.7223  0.5707 11.8487 -0.0027  0.0089   0.0099   0.0223    0.0370   0.0000   437.7915       2.49231       13.7659      -1.36461      -2.56973      0.115477      0.207123     -0.133780      -1.59350     -0.822408     -0.324263     -0.357042      0.249177      0.139031    -0.0650800    -0.0127767    -0.0483275   -0.00889069      0.878743       1.09409       1.16792       1.18494       1.10438      0.987931      0.893514      0.738676      0.610717      0.451926      0.335755      0.247084      0.168391      0.108018     0.0688508     0.0425554     0.0243350     0.0133305
  16  10 2228.3780    0.9925  0.7768 12.0098 -0.0001  0.0103   0.0115   0.0255    0.0534   0.0000   436.1438       2.49420       14.1269       1.50259      -4.83385     -0.711553     -0.655231     -0.901906       2.05152     -0.115419      0.194505     -0.467383      0.288466    -0.0716847    -0.0415483     0.0324038    0.00935601    -0.0111263       1.03905       1.26829       1.31088       1.35916       1.30132       1.17936       1.02556      0.836725      0.698747      0.525026      0.387694      0.283720      0.192153      0.128421     0.0817720     0.0497049     0.0281650     0.0163891
  16  11 2372.6264    1.3362  0.9124 12.5759 -0.0003  0.0110   0.0144   0.0289    0.0559   0.0000   437.4262       2.38842       13.2741       2.42718      0.579992      -1.27279     -0.476236      -1.48010    -0.0567390     -0.281401     -0.112069    -0.0106027      0.428478     -0.108748      0.116159   -0.00969293   -0.00120918    -0.0123942       1.13240       1.41586       1.49183       1.53643       1.39060       1.27595       1.13016      0.943592      0.753951      0.570284      0.430998      0.304598      0.204569      0.136421     0.0847416     0.0522825     0.0298336     0.0165179
  16  12 2514.8809    1.7625  1.0032 12.9309 -0.0007  0.0114   0.0179   0.0302    0.0641   0.0000   437.8796       4.75435       13.0340       2.55556      -1.99651     -0.243651     -0.465035      0.968214     -0.196754     -0.874060     -0.135023     -0.109719     -0.522707     0.0114723     0.0546313    0.00912615    -0.0669464    0.00205944       1.14987       1.46587       1.53279       1.57509       1.43548       1.32335       1.16227      0.968905      0.789677      0.603344      0.440328      0.317698      0.216886      0.142897     0.0893198     0.0545722     0.0305890     0.0178636
  16  13 2656.9772    2.2891  0.9420 13.3961 -0.0009  0.0108   0.0240   0.0284    0.0689   0.0000   437.7822       4.99875       12.3452       5.39328      -1.15169       1.11053      -1.35438      -3.16727      0.275597     -0.986947     -0.259174     -0.133197    -0.0455706     -0.278723      0.107542    -0.0515375   -0.00158234    -0.0147233       1.09868       1.38902       1.45166       1.49192       1.38178       1.28076       1.08990      0.926600      0.727911      0.575673      0.420635      0.297244      0.201189      0.136593     0.0844965     0.0512723     0.0302721     0.0170506
  16  14 2799.5746    2.8790  0.8897 13.9009  0.0007  0.0102   0.0307   0.0272    0.0647   0.0000   438.5566       8.55757       14.4930       5.55820       1.21116     0.0451460      -1.36570      -1.02069      0.640650      0.305521     -0.389998     -0.510559    -0.0315462     -0.195331    -0.0140777     0.0623805   -0.00423108     0.0239913       1.06065       1.34195       1.42416       1.44988       1.34338       1.24592       1.04530      0.879363      0.695811      0.522144      0.392971      0.280483      0.194136      0.127979     0.0789485     0.0498845     0.0283054     0.0157311
  16  15 2941.8981    3.5328  0.8681 14.1897 -0.0014  0.0100   0.0384   0.0264    0.0759   0.0000   438.7171       11.3337       11.0943       2.52331     0.0782494       1.36332      -1.35359      -1.46336       1.17181      -1.49811      0.419322     -0.883555     0.0498335     -0.290206    -0.0707760    -0.0589851    -0.0349744    0.00733227       1.03770       1.28159       1.32907       1.37998       1.28256       1.17620       1.01044      0.850441      0.686738      0.544037      0.394185      0.279295      0.188913      0.124368     0.0786231     0.0483603     0.0283755     0.0158146
  16  16 3083.6122    3.8892  0.9999 14.4932 -0.0023  0.0113   0.0407   0.0298    0.0891   0.0000   440.8856       11.5255       15.5354       6.00594      -2.11922     -0.468211      -2.07693      -3.11830     -0.685473      -1.23080     -0.484148     -0.426150  -0.000917600     -0.419092    -0.0255124    -0.0452807     0.0256716    0.00844033       1.13509       1.42858       1.49543       1.54584       1.45010       1.31537       1.12994      0.940739      0.773538      0.585383      0.437820      0.308334      0.211450      0.138429     0.0890150     0.0537990     0.0319028     0.0178878
  16  17 3225.1035    3.7801  1.2981 14.3670 -0.0010  0.0133   0.0364   0.0353    0.0927   0.0000   439.2598       17.2219       10.8325      -1.80007      -3.06798    -0.0192931      0.866712     -0.426725      0.919259      0.282229      0.487063      0.291091      0.215522     -0.379222      0.103689   -0.00367901   0.000599576  -0.000313746       1.40160       1.75452       1.84354       1.88280       1.79569       1.63717       1.39317       1.13432      0.900411      0.706132      0.524708      0.367659      0.251345      0.170937      0.107481     0.0652844     0.0384025     0.0217038
  16  18 3366.5102    3.3224  1.7717 14.2180 -0.0003  0.0162   0.0283   0.0429    0.0637   0.0000   438.3978       16.8023       11.2417       5.97306      -2.61777      -1.86013      -1.33493      0.352998      -2.52358      -1.79508     -0.712296     -0.895521      0.204640      0.288280     0.0654274      0.107238    -0.0726496    -0.0331653       1.63059       2.07078       2.18901       2.21675       2.08658       1.88387       1.67270       1.38325       1.09657      0.851527      0.625414      0.453440      0.310090      0.208036      0.129179     0.0786050     0.0454000     0.0251815
  16  19 3508.0970    2.7970  2.7028 13.5733  0.0001  0.0203   0.0191   0.0539    0.0470   0.0000   434.6655       24.3401       16.1373       10.5429       3.02120       1.35885     -0.225989     -0.761506     -0.973987      -2.60323   -0.00264290     -0.560357      0.227095     -0.578645     0.0284501     0.0336949    -0.0367923    -0.0527575       2.05102       2.67161       2.83237       2.87844       2.67719       2.46159       2.07773       1.74020       1.36874       1.07896      0.782627      0.557963      0.384428      0.252008      0.160925     0.0972877     0.0566893     0.0318825
  16  20 3649.9507    2.3189  3.9822 13.0087 -0.0004  0.0249   0.0133   0.0687    0.0364   0.0000   440.4837       15.4270       9.48117       10.4823      -3.30655     -0.644184       2.43389      -2.70469       1.94470      -3.70541      0.433488      -1.20409     0.0689875     -0.452492      0.370994     0.0290897     0.0805652    -0.0418859       2.49043       3.15023       3.31534       3.39040       3.23132       2.93928       2.53579       2.10885       1.70994       1.32423      0.973590      0.699886      0.475504      0.322333      0.198480      0.123237     0.0708730     0.0401585
  16  21 3791.7427    1.9383  5.6387 12.4336  0.0002  0.0310   0.0095   0.0840    0.0323   0.0000   436.5170       24.8177       10.7578       7.70333      -1.21653       1.09125      -2.97315      -4.51270       2.00910     -0.607144     -0.637554      -1.82736    -0.0472954     -0.126909    -0.0281152     -0.222721    -0.0455924    -0.0479185       3.08248       3.94726       4.12578       4.23286       3.98074       3.67028       3.15766       2.65768       2.10986       1.64318       1.21588      0.878890      0.593478      0.394214      0.247077      0.153765     0.0890189     0.0489331
  16  22 3933.7196    1.5971  7.2736 12.2174 -0.0002  0.0380   0.0074   0.1038    0.0271   0.0000   447.9390       18.3943       12.1188       8.92630      0.651299       7.80132      -2.28581      -4.85170     -0.430550      0.598881     -0.868238      -3.61237     -0.257157     -0.386953     0.0453154      0.200551    -0.0541862     -0.107667       3.75378       4.80985       5.08928       5.14559       4.94328       4.44558       3.89768       3.24293       2.59792       1.99211       1.49324       1.06824      0.736363      0.486940      0.307906      0.187784      0.108694     0.0604050
  16  23 4075.8017    1.3372  9.4247 12.0544 -0.0001  0.0475   0.0060   0.1323    0.0237   0.0000   441.8649       20.3178       5.82767     -0.118902       2.16618      -8.67001      -2.09344      -4.95552      -1.43457       2.35458     -0.635810     -0.225293      0.998892      -1.22138      0.252392     -0.551134      0.112322    -0.0749407       4.67518       6.02262       6.42007       6.51259       6.19004       5.58794       4.89091       4.04819       3.24458       2.51358       1.88117       1.33357      0.916779      0.612119      0.385843      0.236514      0.136540     0.0766231
  16  24 4217.8062    1.1101 11.9704 11.9671 -0.0005  0.0606   0.0051   0.1738    0.0209   0.0000   439.9507       25.7475       11.1588       1.20775      -7.00857      -5.68573       6.28686       4.99817      0.190754      -5.88687      0.203085     -0.793867       2.02444     -0.149118      0.331952     -0.277475    -0.0626339     0.0360110       5.88106       7.60945       7.99696       8.12983       7.80914       7.05887       6.16369       5.19830       4.14605       3.23752       2.41539       1.73211       1.19155      0.792053      0.500469      0.306979      0.176681     0.0986507
  16  25 4360.1666    0.9193 14.4846 11.8640 -0.0000  0.0783   0.0042   0.2208    0.0188   0.0000   436.1566       28.1877       11.4063       9.41242      -4.45124      -2.12331      -6.82584      -5.13733      -5.04929      -6.76636       7.72768      0.407701       2.28825      -1.37515      0.693204      0.605106    0.00769994     -0.115518       7.46812       9.76155       10.3386       10.4933       9.94462       9.11190       7.91881       6.71303       5.36620       4.16131       3.12094       2.24995       1.54398       1.03323      0.649712      0.400565      0.227813      0.126739
  16  27 4644.8753    0.6160 19.9328 11.7119  0.0002  0.1295   0.0030   0.3434    0.0135   0.0000   416.3026       12.1909       25.9509      -11.8765      -9.70375       17.7918       16.7606      -14.5567      -2.64814      -18.1161      -2.51490     -0.176194      0.305938      -2.20166     -0.797581      0.466160      0.282448    -0.0941775       12.2521       15.8033       17.0050       17.0852       16.4396       14.9346       13.0642       11.0075       8.91627       6.93060       5.21983       3.75086       2.60461       1.75492       1.10787      0.691284      0.388453      0.221006
  17   4 1318.0321    0.0905  0.0226 11.7301  0.0152  0.0036   0.0077   0.0057    0.0131   0.0000   438.5068     -0.202749       17.2074     -0.180230      -1.54835     -0.474728     0.0364115     0.0635325     -0.117868     -0.185611     0.0375390     0.0377227    -0.0601823     0.0344577    -0.0126364   -0.00986880   -0.00938080     0.0252673      0.349873      0.391768      0.551003      0.520447      0.459462      0.427646      0.460239      0.396259      0.223563      0.277140      0.255246      0.110466     0.0971903     0.0987846     0.0500382     0.0170113     0.0197987     0.0126151
  17   5 1493.4922    0.1539  0.0759 11.6656 -0.0069  0.0043   0.0062   0.0093    0.0140   0.0000   438.8196      -1.44787       16.2956      -1.18824      -2.84481      0.255296     -0.326439      0.652834     -0.868577      0.113104     -0.293046      0.270365     -0.185639     0.0694114     0.0276829    -0.0203358   -0.00872730     0.0108320      0.447547      0.547085      0.603554      0.571212      0.492471      0.476539      0.456159      0.396715      0.333092      0.291359      0.215316      0.140630     0.0984531     0.0617659     0.0388731     0.0231074     0.0150303    0.00885704
  17   6 1657.0622    0.2562  0.1493 11.6570 -0.0016  0.0058   0.0066   0.0107    0.0158   0.0000   438.0239     -0.232632       15.1778      0.164808      -1.74819      0.364778      0.520251      0.384159      0.531040    0.00504446     0.0958967     0.0431328     0.0785786    0.00252484    -0.0441828    -0.0161138     0.0117255    0.00323226      0.658567      0.783517      0.712080      0.625493      0.674542      0.752608      0.712467      0.594285      0.417348      0.287932      0.226077      0.194408      0.159137      0.115923     0.0754872     0.0434020     0.0239025     0.0123471
  17   7 1811.9802    0.3980  0.2776 11.7015 -0.0020  0.0064   0.0075   0.0147    0.0197   0.0000   437.5124      0.102475       14.9020     -0.152344     -0.989495       1.22712     -0.712488     -0.335491     -0.820742      0.257246     -0.208799     0.0373930      0.102057     0.0264433      0.132492     0.0430179    -0.0107164    0.00288196      0.590800      0.746753      0.829726      0.819323      0.810093      0.694985      0.621993      0.526589      0.441188      0.338139      0.256155      0.185708      0.128625     0.0859806     0.0566667     0.0354058     0.0216629     0.0125028
  17   8 1963.3183    0.5593  0.4242 11.7633 -0.0002  0.0075   0.0085   0.0189    0.0262   0.0000   438.2223     -0.812789       12.2638       3.26131     -0.974305      0.807896      0.507472     0.0251551      0.310526      0.111009     -0.306248     -0.109461      0.190783    0.00688248     0.0204216     0.0654143   0.000936810    0.00514004      0.683174      0.864419      0.895049      0.950102      0.849302      0.837880      0.712651      0.615938      0.509872      0.384088      0.296884      0.215751      0.155208      0.107243     0.0705412     0.0434839     0.0253277     0.0152512
  17   9 2112.9928    0.7822  0.5902 11.8679  0.0003  0.0088   0.0100   0.0213    0.0372   0.0000   438.5943     -0.236507       12.9416       2.59298     -0.791983       1.12883     -0.832299     -0.105609       1.69598     -0.286518     -0.309476     -0.155961      0.110494      0.128376     0.0262967    -0.0297306    -0.0210194   -0.00811771      0.865308       1.12558       1.18539       1.22683       1.14147       1.03717      0.918987      0.757837      0.607400      0.460092      0.349071      0.257171      0.180591      0.124098     0.0801333     0.0502262     0.0302633     0.0174031
  17  10 2260.3545    1.0678  0.7575 12.1489 -0.0002  0.0097   0.0120   0.0248    0.0496   0.0000   436.6698       1.42393       14.2078       1.41222      -2.55746      0.288583     -0.786189    -0.0669359       1.41529     -0.233346      0.338781      0.459495     -0.114406     0.0864296      0.134047    -0.0817599   0.000675267     0.0129995      0.942435       1.20893       1.27934       1.31064       1.23330       1.14544      0.960680      0.817362      0.681360      0.538947      0.397460      0.287043      0.202045      0.133061     0.0891793     0.0546247     0.0339969     0.0198859
  17  11 2405.0177    1.4611  0.9000 12.5474 -0.0005  0.0104   0.0151   0.0263    0.0612   0.0000   436.8733       3.52323       12.4703       1.59662      -1.86336      0.579366      0.161870      -2.05304      0.267052     -0.504829     -0.534051     -0.134069      0.373937     -0.357785    -0.0396265      0.122029    0.00824262     0.0175094      0.996005       1.26098       1.35054       1.36383       1.28322       1.20744       1.03201      0.893919      0.720242      0.564963      0.422072      0.316147      0.217741      0.150843     0.0956417     0.0620832     0.0368940     0.0216904
  17  12 2548.1309    1.9215  0.9318 13.0973  0.0015  0.0106   0.0194   0.0272    0.0611   0.0000   439.5662       5.15087       11.2723       3.67245      -3.38986     -0.855431     -0.351688      -2.55212      0.102167      0.762729     -0.646431     -0.383107      0.247973    -0.0826238    -0.0317878    -0.0236759     0.0236483    -0.0108301       1.00762       1.27029       1.31850       1.39512       1.30454       1.21205       1.05668      0.891583      0.733522      0.567122      0.423575      0.315603      0.223957      0.153298     0.0986862     0.0624008     0.0386767     0.0217175
  17  13 2691.0969    2.4386  0.9415 13.4961 -0.0014  0.0104   0.0245   0.0275    0.0667   0.0000   436.5479       3.98508       12.7579       4.10911     -0.678987      -1.73628      0.578853     -0.598633      0.145667     -0.767048    -0.0697018     -0.341632    -0.0814611    -0.0599835      0.118734      0.125622    -0.0917701    -0.0109783       1.01128       1.26765       1.33045       1.35083       1.30153       1.21061       1.05843      0.878967      0.721047      0.572726      0.425987      0.316940      0.220691      0.151326     0.0997240     0.0620903     0.0380405     0.0218778
  17  14 2834.4196    3.1112  0.8744 14.0056 -0.0006  0.0099   0.0325   0.0259    0.0654   0.0000   438.7335       7.22190       12.3000       4.85944     -0.435741       1.50956       1.03977      -1.96479      0.291585      -1.05071      0.190141     -0.611616      0.322553    -0.0282580    -0.0196681     0.0970039    -0.0587179    -0.0332055      0.986287       1.25043       1.29256       1.35970       1.26142       1.18048       1.01931      0.868162      0.687033      0.546365      0.409868      0.300435      0.209699      0.143824     0.0925381     0.0597567     0.0350343     0.0208025
  17  15 2977.3362    3.7072  0.8815 14.3722 -0.0001  0.0100   0.0384   0.0253    0.0664   0.0000   438.8277       6.49932       11.8233       5.58947      -2.59646      -1.69812      0.734850      -2.77275      0.513248     -0.295416     -0.187602     -0.195027    -0.0242318     0.0762239   -0.00631943   0.000172890    -0.0234245     0.0249181      0.984535       1.22301       1.30328       1.35453       1.25940       1.17892       1.01660      0.840057      0.706149      0.546073      0.410292      0.294091      0.211611      0.144108     0.0923307     0.0582930     0.0356776     0.0207768
  17  16 3119.5431    3.8323  1.0625 14.5786 -0.0005  0.0112   0.0382   0.0300    0.0779   0.0000   439.1421       11.0548       12.7318       6.08531      -1.15724      -1.91657      -1.19352      -1.97837      0.101801      -1.59405     -0.589594     -0.767261    -0.0157008    -0.0147112     -0.113384     0.0668498     0.0274314    -0.0459410       1.07788       1.36336       1.43944       1.45343       1.36179       1.29366       1.11684      0.973357      0.786924      0.623446      0.468349      0.346229      0.237764      0.165477      0.107002     0.0662334     0.0403454     0.0233475
  17  17 3261.5199    3.6902  1.3843 14.4929 -0.0009  0.0135   0.0337   0.0366    0.0731   0.0000   438.1422       14.1024       11.2581       2.42197      -1.76656      -1.81333      0.640545      -3.31685       1.29568     -0.761072      -1.88799      -1.38959      0.245288     0.0753377     -0.118262    -0.0781275    -0.0998648    -0.0359526       1.27385       1.63198       1.70761       1.76474       1.65100       1.50081       1.35964       1.15843      0.954259      0.738014      0.563731      0.415779      0.290142      0.194725      0.128241     0.0804966     0.0481364     0.0280774
  17  18 3403.5477    3.1703  2.1054 13.8415 -0.0011  0.0169   0.0244   0.0458    0.0657   0.0000   437.2893       14.4184       11.7045       5.47017      -4.85713      0.127317      -1.66635      -2.92515     -0.129304      -2.31068      0.253455     -0.803768     -0.492054     -0.216068     0.0802896     -0.119801     0.0362626     0.0103795       1.59822       2.07714       2.13634       2.22293       2.10140       1.92630       1.70675       1.45614       1.17542      0.927850      0.697116      0.518457      0.361795      0.246996      0.161002      0.101498     0.0602003     0.0352587
  17  19 3545.6411    2.6950  3.0556 13.2698 -0.0004  0.0210   0.0172   0.0555    0.0517   0.0000   439.7761       18.6088       14.9679       8.35509      -2.20265      -2.42784       1.12297      -2.38465      -1.14753     -0.585469     -0.897679     -0.610018    -0.0794954      0.153724     0.0373336     0.0377613    -0.0257750    -0.0149140       1.97479       2.55427       2.66467       2.79276       2.63959       2.40581       2.12642       1.77492       1.47720       1.14429      0.869726      0.635419      0.446200      0.304358      0.198743      0.124830     0.0757087     0.0439398
  17  20 3687.9806    2.2475  4.3978 12.8118  0.0002  0.0260   0.0120   0.0692    0.0365   0.0000   437.6175       22.0687       13.1386       12.8155      0.963112       4.14339      -4.11043      -1.42728       3.26732      -1.46433      0.363752      0.312817     -0.760703      0.163398     0.0646103     -0.159640     0.0563609     0.0640184       2.45840       3.12401       3.32517       3.39659       3.28029       3.00989       2.64097       2.23274       1.80162       1.42129       1.06902      0.792022      0.557817      0.386806      0.249602      0.157160     0.0958781     0.0552653
  17  21 3830.1839    1.8545  6.0875 12.3639  0.0002  0.0320   0.0087   0.0866    0.0302   0.0000   438.0876       21.0425      0.898132       3.98554      -1.34311       7.40715      -4.95269       2.68123       3.38745      -4.14497     -0.727658     -0.292089     -0.565922     -0.559821     0.0766083     -0.279873      0.128816     0.0511027       3.03681       3.88444       4.13105       4.25979       4.05802       3.69167       3.29344       2.73626       2.23030       1.75875       1.32793      0.982826      0.678332      0.466958      0.304294      0.193634      0.116192     0.0684045
  17  22 3972.5943    1.5317  8.0109 12.1264 -0.0004  0.0393   0.0066   0.1091    0.0248   0.0000   436.7572       11.7113       14.0254      -1.46495       3.38709      -3.12864       6.57876       4.45919      0.340992      -1.22318       2.05414      -1.94126      0.474566     -0.944260      0.377033     0.0629086     0.0758077     0.0864994       3.65589       4.67896       4.99499       5.12134       4.88030       4.47836       3.96689       3.33368       2.76602       2.17320       1.65323       1.20717      0.844468      0.575655      0.375139      0.238105      0.143836     0.0837810
  17  23 4115.0793    1.2725  9.9102 12.0250 -0.0004  0.0484   0.0055   0.1372    0.0219   0.0000   439.7870       11.9881       19.6833       6.69773       4.00147       4.64839      -8.55191      -5.16183       6.83027     -0.764801       1.66268       2.61433     -0.258893      -1.16047     0.0649788      0.195233     -0.306701     -0.211821       4.45329       5.72254       6.17837       6.24275       6.01543       5.49616       4.87110       4.12661       3.39845       2.64206       2.03717       1.48117       1.05386      0.716450      0.471586      0.297050      0.176841      0.103659
  17  24 4257.6999    1.0527 12.4372 11.9422 -0.0004  0.0626   0.0046   0.1785    0.0197   0.0000   434.4559       28.4316       20.9995      -4.42471     -0.807732       8.39014      -9.01556      -4.73335      0.122393      -4.96236      -2.54180      -4.10745     -0.384807      -2.00047     -0.312723    -0.0389305      0.456147     -0.150376       5.71344       7.38926       7.95538       8.02501       7.82234       7.07085       6.32293       5.33195       4.35249       3.44256       2.62676       1.92877       1.36392      0.937583      0.607833      0.389209      0.231455      0.135298
  17  25 4400.3922    0.8691 15.1643 11.8757  0.0001  0.0819   0.0038   0.2281    0.0171   0.0000   437.4378       34.1192      0.891350       18.6347      -8.12507      -18.3804      0.990349       6.62091       6.29802      -3.40907      -1.20658       2.60982      0.290837      0.121318     -0.622168       1.07229     -0.299742     -0.183879       7.32260       9.49123       10.2527       10.3592       10.0363       9.14193       8.18786       6.96027       5.65221       4.52783       3.42010       2.54076       1.79319       1.23797      0.811109      0.515285      0.302309      0.178963
  17  26 4543.2202    0.7072 17.1110 11.7952 -0.0001  0.1014   0.0032   0.2742    0.0147   0.0000   459.5472       17.1514       1.25919       14.4795     -0.815328      -3.37304      -9.37991    -0.0154589      -6.69691      -3.48813      -1.47171      -7.02606       1.90692       1.20424     -0.368560     -0.128748      0.154036     -0.194470       8.97327       11.7313       12.8109       12.8634       12.4548       11.4119       10.0963       8.60085       6.97106       5.56796       4.23060       3.12922       2.22410       1.53447       1.00947      0.640060      0.376855      0.221984
  18   6 1683.6630    0.2709  0.1903 11.6473 -0.0026  0.0056   0.0062   0.0125    0.0160   0.0000   438.8097     -0.373685       15.2111      0.353984      -1.79988      0.783078     -0.539032     -0.817862      0.172830     -0.185493      0.318047     -0.134090      0.168949     0.0681995     -0.145735     0.0411636   0.000379318    0.00345480      0.517512      0.595846      0.654254      0.660281      0.664426      0.607512      0.544566      0.470843      0.379711      0.318864      0.254840      0.194278      0.136634     0.0866501     0.0571138     0.0402371     0.0285433     0.0183149
  18   7 1839.9977    0.4173  0.3210 11.6835 -0.0011  0.0070   0.0071   0.0161    0.0210   0.0000   438.4239     -0.531045       15.2157       1.20788      -1.30617     -0.366702      0.955491      0.346188     -0.540691      0.592378      0.202470      0.133358     -0.259794      0.117333    -0.0600634    -0.0662233    -0.0342656     0.0111023      0.680831      0.866476      0.904380      0.890098      0.845792      0.766207      0.684753      0.619917      0.532563      0.427335      0.334714      0.242807      0.168502      0.111763     0.0750727     0.0460105     0.0294214     0.0175329
  18   8 1992.8420    0.5960  0.4911 11.7711 -0.0012  0.0080   0.0083   0.0196    0.0290   0.0000   440.1603     -0.714540       14.7115     -0.488891     -0.330398     -0.815079   -0.00754432      -1.21287     -0.796418   -0.00100834      0.418486     -0.316232     -0.111736     -0.140248    0.00853583     0.0832770     0.0713548     0.0193529      0.705423      0.905326      0.927162      0.978927      0.928573      0.885389      0.762722      0.667054      0.551426      0.429845      0.352681      0.246985      0.187669      0.123207     0.0850333     0.0541026     0.0359241     0.0213985
  18   9 2143.7022    0.8406  0.6497 11.8992  0.0003  0.0091   0.0099   0.0214    0.0389   0.0000   438.9039      0.496278       13.3773       1.82137     -0.695442     -0.334226      -1.49251    -0.0822956     0.0325165     -0.152084     -0.569101    -0.0844840    -0.0349909     -0.153259     0.0287330     -0.136550    -0.0495846    -0.0138884      0.805057       1.04301       1.08383       1.11236       1.07638      0.997185      0.865920      0.788146      0.620578      0.504822      0.375793      0.287339      0.208254      0.148008     0.0963897     0.0635834     0.0392616     0.0232117
  18  10 2291.6575    1.1364  0.8091 12.2533 -0.0002  0.0096   0.0124   0.0259    0.0505   0.0000   438.6930       1.10477       14.2163       3.02774      -4.70959      -4.45851      -1.14932     -0.114542      0.123104      -1.00723     -0.132549     -0.625840     -0.247815     0.0190938    -0.0782365     -0.123681    -0.0477431    -0.0370467      0.865267       1.08972       1.14435       1.18360       1.15848       1.07637      0.923264      0.791166      0.670445      0.534470      0.404231      0.298198      0.219375      0.153741      0.104661     0.0675625     0.0415890     0.0246776
  18  11 2436.8711    1.5185  1.0034 12.6922  0.0007  0.0110   0.0149   0.0286    0.0618   0.0000   436.4675       4.24549       12.9440       2.41571       1.14537     -0.307171      -2.86229     -0.128503     -0.386490    -0.0732271     0.0550292     0.0927242    -0.0600755     -0.185245     0.0884134      0.116966    -0.0911518    -0.0402542      0.997351       1.27053       1.36257       1.38447       1.33364       1.24082       1.07539      0.937615      0.782403      0.623102      0.476568      0.367409      0.250796      0.177496      0.116877     0.0775271     0.0486896     0.0294793
  18  12 2580.8873    2.0247  0.9453 13.2223 -0.0016  0.0104   0.0199   0.0264    0.0609   0.0000   438.1262       6.72557       11.5215       1.60589     -0.623021     -0.892828      -1.20687     0.0832771      -1.14832     -0.515107      0.957700     -0.430658    -0.0545540     -0.256044    -0.0141290     0.0145567    -0.0147771     0.0191896      0.947135       1.21773       1.30539       1.34379       1.29115       1.20715       1.03674      0.888595      0.728098      0.571062      0.445884      0.329266      0.239201      0.166153      0.109683     0.0742874     0.0454145     0.0278019
  18  13 2724.7971    2.5718  0.9204 13.7368 -0.0004  0.0100   0.0254   0.0260    0.0592   0.0000   438.1303       5.79144       13.9184       2.24164      -1.62817      0.669486     -0.904936     -0.916692     0.0807639     -0.526874     -0.277672      -1.17494     -0.254946     -0.339633     -0.257472     -0.140474     0.0422953    -0.0222072      0.906345       1.14259       1.23687       1.27166       1.20661       1.12168      0.995873      0.852483      0.703271      0.558789      0.432523      0.320759      0.232980      0.161166      0.110600     0.0699238     0.0444033     0.0267178
  18  14 2868.7489    3.2129  0.9097 13.9059  0.0003  0.0098   0.0314   0.0256    0.0715   0.0000   438.6473       6.53222       10.6336       2.60788     0.0454266      -1.09346      -1.31083      -1.43844      0.517060      0.115461      0.149425     -0.643973    -0.0143843    -0.0485663     0.0398062     0.0123335    -0.0901214     0.0144205      0.894170       1.14830       1.19723       1.23721       1.13425       1.11105      0.971672      0.847699      0.701834      0.565181      0.429074      0.321665      0.231423      0.162808      0.109233     0.0698245     0.0429946     0.0259633
  18  15 3012.2701    3.7420  0.9756 14.4509  0.0003  0.0104   0.0362   0.0275    0.0654   0.0000   438.3445       10.9312       11.7889       3.28975      -1.31685       1.13259       1.11596      -2.46321      0.837162     -0.904318    -0.0154169     -0.579627      0.333232     0.0191327     0.0880960     -0.159918    -0.0353784     0.0101753      0.929702       1.20848       1.27065       1.32853       1.25673       1.16057       1.03724      0.880413      0.736908      0.581697      0.451041      0.331699      0.240783      0.164708      0.114106     0.0713864     0.0456175     0.0270070
  18  16 3155.0034    3.8831  1.0959 14.6443 -0.0002  0.0112   0.0366   0.0300    0.0676   0.0000   439.0325       9.75903       13.3506       4.01666      -1.54590       1.65681      0.137542      -2.96484      0.851285     -0.552195     -0.400652     -0.312997    -0.0214873     0.0772029    -0.0773370     -0.117400    -0.0111336    -0.0215888       1.03181       1.31554       1.37495       1.41719       1.33158       1.25188       1.12091      0.970110      0.811237      0.654900      0.492176      0.373856      0.265669      0.185151      0.125831     0.0802819     0.0494764     0.0293782
  18  17 3297.5467    3.5177  1.4414 14.6193 -0.0011  0.0135   0.0306   0.0362    0.0552   0.0000   438.7409       16.2957       11.1425       5.48572      -1.41209      -1.91438      -1.27507      -1.51874     0.0602326      -1.56711      0.273393     -0.940895     0.0221987     -0.299318     0.0824393    -0.0127071    -0.0797780     0.0190325       1.23343       1.59930       1.68560       1.76494       1.66171       1.54923       1.37793       1.17872      0.950601      0.757816      0.576412      0.439583      0.315522      0.222226      0.149186     0.0982248     0.0599353     0.0363191
  18  18 3440.1389    3.0123  2.3302 13.6917 -0.0015  0.0175   0.0212   0.0468    0.0562   0.0000   438.8479       16.1443       14.0426      -1.70738     -0.731318       1.48274      0.748569      -1.32622     -0.188623      -3.22913      0.554732     -0.609669     -0.641534     -0.200528    -0.0860655     -0.288021    -0.0353006     0.0273323       1.55928       1.97924       2.08771       2.15257       2.04086       1.93400       1.69499       1.49458       1.23459      0.991950      0.759490      0.574312      0.410673      0.289460      0.193515      0.126532     0.0777972     0.0468418
  18  19 3582.8001    2.5707  3.3305 13.2021 -0.0009  0.0214   0.0154   0.0579    0.0452   0.0000   440.0465       17.5711       16.5278       3.96206      -3.20352      -3.18712       2.90809      0.248896      -3.09969      -2.60853       1.72549     -0.921841     -0.868192     -0.106040      0.158850      0.115894     0.0601015     0.0383807       1.91350       2.45098       2.60771       2.66729       2.57400       2.38481       2.12973       1.82466       1.52858       1.22078      0.953928      0.701419      0.510408      0.353096      0.234777      0.154437     0.0964354     0.0583120
  18  20 3725.4886    2.1131  4.7567 12.7072  0.0003  0.0267   0.0106   0.0723    0.0336   0.0000   432.3333       18.6435       11.5479       11.8899      -3.63089      -6.89395     -0.282427      -5.57577       5.30310      -2.34116      -1.42889      -1.26102     0.0993870     -0.923606     -0.403157     0.0758823      0.206434     0.0967946       2.40301       3.09645       3.27994       3.36085       3.23689       2.99481       2.68118       2.30803       1.90652       1.52964       1.18794      0.882030      0.635927      0.441516      0.296983      0.193334      0.119388     0.0728612
  18  21 3868.2861    1.7826  6.5770 12.2132 -0.0003  0.0330   0.0077   0.0889    0.0289   0.0000   436.8356       16.1546       17.6577       8.29033      -6.92065      -1.74011       1.11460      -8.49716      0.597491     -0.604352       1.22963      -1.23054      0.403926     -0.308978      0.562715     -0.262888      0.234379     0.0773396       2.88770       3.76514       4.00175       4.10097       3.97172       3.67461       3.28717       2.80588       2.34591       1.85283       1.45965       1.08559      0.774928      0.540987      0.359973      0.235746      0.148126     0.0899554
  18  22 4011.0920    1.4539  8.6782 12.0541 -0.0002  0.0409   0.0059   0.1152    0.0230   0.0000   435.6718       21.4642       13.8560       4.30000      -2.74402     -0.594138      -7.48246       1.57749       2.44565      -4.31680       3.86910      -1.32897      0.622870      0.252412      0.863347     -0.369653    -0.0148731     -0.402995       3.61006       4.65520       4.93631       5.12295       4.92772       4.60775       4.06191       3.48531       2.90838       2.32993       1.81334       1.34220      0.969083      0.677808      0.455579      0.297112      0.184359      0.111779
  18  23 4154.0837    1.2125 11.1583 11.9721 -0.0001  0.0522   0.0049   0.1496    0.0203   0.0000   431.0184       22.1191       15.1121      -4.24518      -5.21263       1.33775      -2.40313      -3.63882       5.71330      -2.71552     -0.850726     -0.169922      -1.55509      -1.41626     -0.161110      0.384426      0.419226     0.0558152       4.54932       5.86441       6.28535       6.46465       6.21721       5.81659       5.18677       4.43236       3.69132       2.97551       2.29472       1.72637       1.24123      0.876745      0.582490      0.383734      0.237832      0.144080
  18  24 4297.1360    1.0083 13.1594 11.9214  0.0002  0.0654   0.0042   0.1854    0.0184   0.0000   435.4310       19.7378       10.3353       11.8366       14.3638       8.68112     0.0952143      -13.1127      0.108414     -0.861387      -2.05882      -1.61852     0.0506591     -0.809078     -0.977884   -0.00119188     -0.412816      0.208698       5.58122       7.25587       7.87595       8.03231       7.79137       7.20857       6.42174       5.52401       4.60135       3.70692       2.86382       2.14601       1.55714       1.08657      0.745058      0.478936      0.293748      0.179823
  18  25 4440.1535    0.8244 15.8325 11.8610 -0.0001  0.0850   0.0035   0.2342    0.0157   0.0000   448.7422       38.6413      -7.20129       10.6327      -7.34986      -11.0795      -2.64880      -6.38530    0.00374352      -2.26682     -0.258021      -1.60189      -2.37558      0.361888     -0.326021     0.0762517      0.174377     -0.203040       7.27859       9.42221       10.2969       10.4146       10.1915       9.35373       8.40753       7.19773       5.99193       4.81360       3.71590       2.80974       2.03320       1.43206      0.970273      0.634975      0.386330      0.236146
  18  26 4583.1010    0.6587 18.1119 11.7860 -0.0010  0.1095   0.0030   0.2903    0.0135   0.0000   450.0896       50.3965       12.1245      -31.6633      -7.12319       17.6594      -7.88000       5.46499      -2.30576      -15.0427      0.176255      0.924588       6.11487      0.486984     -0.726044      0.409391     -0.698038     -0.220568       9.20589       11.9230       13.1305       13.1548       12.9228       12.0422       10.6419       9.25332       7.66014       6.17906       4.79632       3.60469       2.63721       1.86374       1.26385      0.824005      0.503697      0.307008
  19   4 1364.3234    0.1128  0.0424 11.7302 -0.0102  0.0036   0.0060   0.0071    0.0126   0.0000   438.9897     -0.318752       18.2458     -0.465351      -2.32416     0.0422789    -0.0152207     0.0982470      0.352397    -0.0296022     0.0462326    -0.0954614    -0.0419027    -0.0174023    -0.0525315    -0.0420293  -6.59995e-05    -0.0123684      0.357092      0.384020      0.364453      0.435323      0.520764      0.426737      0.304862      0.291701      0.267135      0.225532      0.156156      0.103919     0.0828216     0.0596439     0.0502266     0.0294933     0.0175887     0.0105729
  19   5 1543.0567    0.1782  0.1034 11.6397 -0.0058  0.0042   0.0057   0.0101    0.0136   0.0000   439.0987    -0.0476480       17.6491     -0.236252      -2.81758     -0.148513       1.22942    -0.0402323    -0.0830916      0.283214     -0.242587    -0.0704337     -0.148283    -0.0563997     0.0193001    0.00165989  -0.000781003    -0.0138131      0.360183      0.465920      0.526319      0.525029      0.514183      0.493362      0.400141      0.356061      0.290588      0.238834      0.186088      0.139377      0.100869     0.0706075     0.0468648     0.0325721     0.0215802     0.0126050
  19   6 1709.3599    0.3018  0.2068 11.6496 -0.0015  0.0057   0.0064   0.0126    0.0162   0.0000   438.3451     -0.511167       16.5556      0.714796      -1.43708     -0.283670      0.590630      0.180709      0.417894     0.0545079     0.0924185    -0.0560393      0.251035     -0.137087     0.0744800     0.0987420     0.0151818     0.0306874      0.462180      0.591659      0.632642      0.658329      0.591168      0.596244      0.546760      0.448259      0.403164      0.308748      0.249322      0.182557      0.143805     0.0996288     0.0682038     0.0462009     0.0297493     0.0177569
  19   7 1867.2925    0.4377  0.3858 11.6729 -0.0027  0.0074   0.0067   0.0172    0.0220   0.0000   439.3205      0.361242       15.6376       1.14244     -0.770433     -0.366826     -0.630630     -0.617674     -0.769131      0.199365     -0.382377     -0.405233     -0.264329     -0.127189     -0.230512     -0.118136   -0.00522260   -0.00777980      0.602067      0.791511      0.824313      0.844340      0.801564      0.772209      0.705311      0.596759      0.517700      0.423883      0.318540      0.242429      0.184940      0.133409     0.0903824     0.0606463     0.0382159     0.0237881
  19   8 2021.7630    0.6284  0.5094 11.7837 -0.0003  0.0082   0.0083   0.0197    0.0303   0.0000   438.6351     -0.614502       14.2582      0.973102      -1.86259       1.10729       1.34333     -0.553696     -0.209811      0.267836      0.657025     -0.372267    -0.0427450     0.0399819      0.123696     -0.119677    -0.0226561     0.0183881      0.657495      0.853914      0.904487      0.942011      0.867869      0.848031      0.731527      0.663214      0.568320      0.452934      0.356488      0.273352      0.200819      0.137499     0.0953225     0.0636843     0.0408413     0.0253547
  19   9 2173.7663    0.8733  0.7466 11.9923 -0.0022  0.0094   0.0096   0.0241    0.0409   0.0000   439.4990      0.574805       13.0946     -0.150206    -0.0980509     -0.449360       2.45719      0.607679     -0.497855      0.122409     -0.849056      0.127076     -0.429236     -0.119437      0.155728     0.0148544    -0.0442208    -0.0195448      0.808291       1.04209       1.10617       1.12578       1.09689      0.999154      0.935268      0.788675      0.669867      0.526664      0.416929      0.310437      0.235695      0.166028      0.114905     0.0768315     0.0496866     0.0297359
  19  10 2322.3344    1.2136  0.8754 12.3315 -0.0006  0.0099   0.0122   0.0252    0.0509   0.0000   437.9824       3.14036       13.1344      -1.16284      0.563936      0.264416     -0.526634     -0.926753      -1.20983     -0.294503      0.321826     -0.358430    -0.0838575    -0.0474737      0.122434    -0.0725595    -0.0455608    0.00851723      0.846496       1.09828       1.13959       1.20932       1.14816       1.11268      0.951997      0.832007      0.696708      0.562924      0.442299      0.339854      0.244786      0.173797      0.119803     0.0796404     0.0521506     0.0334778
  19  11 2468.1778    1.6646  0.9508 12.8116 -0.0007  0.0102   0.0161   0.0266    0.0591   0.0000   435.6413       3.85058       14.2265       1.42476      -1.99224      0.515873      0.143085      -1.62536       1.03033     -0.681861      0.123576     -0.323183     -0.729030     -0.219634      0.132177     0.0488594    -0.0756940    -0.0471446      0.878019       1.12939       1.20662       1.25998       1.18205       1.12717       1.00568      0.856877      0.730202      0.586800      0.467916      0.351434      0.257652      0.181576      0.124250     0.0804063     0.0545155     0.0346677
  19  12 2613.1352    2.1234  0.9813 13.3138 -0.0022  0.0104   0.0204   0.0267    0.0655   0.0000   437.3465       5.79010       11.2422       1.94480      -3.27083     -0.976899     -0.778732      -2.57520    -0.0227733      -1.20097     0.0464066     -0.700929     -0.152420     -0.463995     0.0423222    -0.0776799    -0.0183343     0.0180040      0.866376       1.12266       1.19084       1.25912       1.17371       1.12876       1.00386      0.880255      0.722289      0.592030      0.456431      0.347018      0.259444      0.183358      0.130790     0.0853084     0.0552451     0.0330960
  19  13 2758.0104    2.7733  0.9160 13.7836 -0.0002  0.0096   0.0268   0.0253    0.0618   0.0000   439.7951       7.27828       11.8068      0.626955     -0.324960       2.29495      -1.54128      -1.06531      0.439317      -1.33928     0.0344674     -0.593684     -0.384332     -0.168346     -0.138129    -0.0876057    -0.0519159    -0.0208991      0.855554       1.08209       1.16108       1.21518       1.15304       1.08146      0.955042      0.821606      0.694492      0.567310      0.443079      0.331699      0.242560      0.169771      0.119390     0.0779429     0.0506498     0.0312683
  19  14 2902.6264    3.3898  0.8700 14.2952 -0.0006  0.0095   0.0332   0.0243    0.0588   0.0000   438.5033       7.33527       13.2136       1.40026      -1.39904      0.390492      0.123348      -1.77648      0.538850     -0.531280      0.492998     -0.388896     -0.311045     -0.211421     -0.102819     0.0625936    -0.0833614    -0.0243112      0.827540       1.07534       1.13784       1.18607       1.14283       1.07917      0.938524      0.812542      0.669250      0.560030      0.424860      0.327825      0.234481      0.166788      0.116825     0.0770185     0.0501232     0.0305819
  19  15 3046.6714    3.8327  0.9596 14.5366 -0.0017  0.0101   0.0365   0.0262    0.0636   0.0000   438.2332       10.7131       15.2334       4.47211      -2.71905     -0.658232      0.757966      0.907890     -0.167580      -1.78100      -1.56555      -1.37631     -0.444887     -0.550734     -0.264244     0.0481961     0.0170061    -0.0829875      0.909693       1.17079       1.26277       1.28604       1.24179       1.14204       1.02994      0.879502      0.740243      0.598546      0.473012      0.358425      0.257648      0.181229      0.123904     0.0808628     0.0536216     0.0333858
  19  16 3189.9940    3.8269  1.2644 14.5256 -0.0001  0.0121   0.0327   0.0318    0.0635   0.0000   438.1744       11.3509       12.3304       4.95627     -0.795281      -1.60740      0.333805      0.380023     -0.504221      -1.39259   0.000841526      0.101825      0.226215      0.237013     -0.117775      0.120175   -0.00167981    -0.0130005       1.02137       1.30404       1.37754       1.44480       1.39145       1.29978       1.14563       1.01624      0.855303      0.696360      0.543196      0.410511      0.306414      0.215416      0.148130     0.0981422     0.0644082     0.0403352
  19  17 3333.0762    3.4467  1.7043 14.2758  0.0008  0.0141   0.0259   0.0382    0.0469   0.0000   440.7683       17.1227       12.8966       5.60825     -0.965688       1.55425     -0.833983      -1.00284       3.30742      -2.52446      0.588337     -0.940051      0.205492    -0.0484156      0.113326     0.0315284      0.146965    -0.0520607       1.19808       1.53908       1.65079       1.67253       1.61824       1.53009       1.37275       1.18502       1.00332      0.821182      0.642727      0.493218      0.361001      0.255450      0.171063      0.116022     0.0760128     0.0477663
  19  18 3476.3084    2.8900  2.5098 13.7665 -0.0000  0.0181   0.0188   0.0477    0.0425   0.0000   440.1044       21.8034       11.3911       4.77361     -0.184137      -3.00198      -1.18346      -2.90855      -1.12797    -0.0551481   -0.00321800     -0.586016     -0.473248     -0.401597    -0.0172005     0.0260119     0.0181964     0.0384651       1.55435       2.00165       2.12287       2.21543       2.16373       2.00820       1.78542       1.56149       1.29624       1.03289      0.825104      0.623890      0.460777      0.328440      0.226271      0.152424     0.0984090     0.0610777
  19  19 3619.4909    2.4608  3.7512 12.8947  0.0001  0.0221   0.0132   0.0597    0.0429   0.0000   436.7347       24.1626       13.9831      0.450944     -0.343238       4.00090       1.15126      -4.15891      0.850514    -0.0961996     -0.815203      -2.47723      0.372083     -0.134821      0.494939     -0.230343    -0.0285592    -0.0382649       1.88104       2.42893       2.61359       2.69193       2.60988       2.43090       2.19637       1.87687       1.59956       1.28080      0.994005      0.767731      0.561597      0.404843      0.275171      0.186378      0.118312     0.0739251
  19  20 3762.6826    2.0499  5.3993 12.4884 -0.0002  0.0281   0.0094   0.0759    0.0320   0.0000   441.5006       21.3008       10.3154       9.00289       3.43979      -6.15705       1.09169      -2.49032      0.825686      -5.07277      -2.68076      -1.87995      0.659697     -0.531315      0.808082    -0.0634002     -0.288867     0.0238246       2.35461       3.05727       3.28562       3.36636       3.24029       3.08390       2.74843       2.38818       2.00920       1.64125       1.29608      0.972219      0.720990      0.516034      0.349430      0.235155      0.150351     0.0941403
  19  21 3906.0243    1.7041  7.0751 12.1675 -0.0002  0.0337   0.0070   0.0934    0.0261   0.0000   441.1492       18.3737       14.1385       8.62221      -3.35997      -1.94822      -3.48138      -9.49097      0.308404      -1.90218       2.29635     -0.452523    0.00380717     -0.194324     -0.140836      0.103817     -0.106837    -0.0622036       2.78582       3.62985       3.89562       4.01089       3.93213       3.62739       3.28711       2.86438       2.39001       1.95031       1.53659       1.16511      0.862895      0.610720      0.421438      0.280121      0.180978      0.113257
  19  22 4049.3014    1.3905  9.2444 11.9790 -0.0002  0.0424   0.0055   0.1190    0.0222   0.0000   436.1582       23.2879       17.3888       7.14119       6.30743       3.63945      0.387626      0.372257      -2.56053      -3.83956     -0.562785     -0.825493      0.876192     -0.654678     0.0804924     -0.518816     0.0654902     0.0539849       3.53612       4.61212       5.00486       5.09355       4.97249       4.59970       4.18276       3.62105       3.05026       2.47513       1.94502       1.48249       1.08639      0.780899      0.532947      0.358820      0.226955      0.140618
  19  23 4192.6212    1.1516 11.4314 11.9543 -0.0004  0.0535   0.0046   0.1514    0.0191   0.0000   445.3863       24.1523       14.5049       4.92141       11.8315      -9.55835      -4.39270      -8.21828       1.13011      -8.30333      -1.54952     -0.392592      0.522980      0.932247      0.295089      -1.00417      0.194025    -0.0605200       4.41838       5.76521       6.25209       6.41965       6.22516       5.82087       5.23276       4.56852       3.82539       3.10048       2.45133       1.86926       1.37712      0.983774      0.676682      0.453242      0.289269      0.180897
  19  24 4336.0547    0.9676 14.0478 11.8846 -0.0002  0.0690   0.0038   0.1939    0.0172   0.0000   426.6090       31.5755       10.0863       3.12780       14.0218      -9.26555       1.04672      -8.14311       5.94700       3.30306       1.92427      -3.84961     -0.241796    -0.0626941       1.60124    -0.0693153     0.0274132     0.0670038       5.55484       7.31499       7.83313       8.13496       7.88183       7.39226       6.69421       5.83620       4.83255       3.98372       3.11933       2.39391       1.76765       1.27659      0.878322      0.588830      0.375113      0.234521
  19  25 4479.4023    0.7770 16.2321 11.8458 -0.0007  0.0881   0.0032   0.2371    0.0146   0.0000   427.9564       23.1340       24.8281       11.0217      -2.01242      -18.7143      -14.2759     -0.224586      -2.95278      -12.8182       9.12583      -2.18060      -1.95040      0.212414       2.66399     -0.368388     -0.283311    -0.0220359       7.05392       9.23306       10.1168       10.2035       10.0698       9.37825       8.45307       7.41885       6.25893       5.07170       4.01565       3.06960       2.28860       1.64031       1.12862      0.767804      0.478686      0.300749
  20   4 1386.4866    0.1103  0.0471 11.6953 -0.0104  0.0035   0.0058   0.0076    0.0123   0.0000   438.9550     -0.498050       18.9741     -0.312187      -2.46131     -0.211231      0.728741     -0.158618     -0.223921      0.297341      0.227151     0.0590336     0.0585271    0.00225393     0.0290483     0.0126852   0.000912767     0.0141383      0.294546      0.387298      0.400781      0.384033      0.443922      0.357711      0.356126      0.283099      0.254442      0.218392      0.165653      0.125039      0.101896     0.0652473     0.0491314     0.0306967     0.0244236     0.0159834
  20   5 1566.5391    0.2015  0.1090 11.6354 -0.0037  0.0042   0.0060   0.0095    0.0135   0.0000   439.3932      0.929186       17.1530     -0.288406      -1.84968      0.999770      0.582292    -0.0378019    -0.0903175     -0.372735    -0.0203325     0.0259749     -0.188178   -0.00873913      0.104067    -0.0286011    -0.0318571    -0.0198258      0.365920      0.453434      0.465396      0.471390      0.472266      0.393995      0.377536      0.358080      0.313427      0.271711      0.210271      0.166831      0.117730     0.0889210     0.0582821     0.0402353     0.0253644     0.0158680
  20   6 1734.1952    0.3189  0.2436 11.6568 -0.0013  0.0058   0.0061   0.0138    0.0166   0.0000   439.6774     -0.736315       15.3732      0.658677      -2.06533      -1.02093      0.138014    -0.0603455     -0.113303      0.175026     0.0112464    -0.0702731      0.104572     0.0140011    -0.0705409     0.0186705    -0.0273538    -0.0251381      0.456974      0.549898      0.644787      0.657416      0.639454      0.601144      0.534154      0.454707      0.400565      0.330094      0.258742      0.194683      0.150823      0.108511     0.0728609     0.0522096     0.0345610     0.0211446
  20   7 1893.9009    0.4740  0.3899 11.6655 -0.0004  0.0070   0.0070   0.0169    0.0224   0.0000   439.7790      0.548388       16.0998       1.03600      -2.76939       1.88017      -1.17559     -0.350523      0.332888     -0.605719     -0.398531     -0.131404      0.253138     0.0776981     0.0440830    -0.0301441      0.115903     0.0310609      0.548101      0.704941      0.728371      0.788790      0.757120      0.705046      0.636165      0.572119      0.483035      0.399095      0.324796      0.237922      0.183620      0.132256     0.0946951     0.0643458     0.0419069     0.0264548
  20   8 2050.0716    0.6868  0.5368 11.8624 -0.0006  0.0077   0.0085   0.0195    0.0298   0.0000   435.9763       1.07831       14.3460      0.128689      -1.74738      0.608595      0.887274    -0.0374626      0.951545     -0.112169     -0.309329     0.0586054     0.0919131      0.166538     -0.140071    -0.0508512    -0.0739626    -0.0323429      0.608796      0.784823      0.852249      0.864604      0.863505      0.801182      0.725213      0.627877      0.537823      0.438355      0.351731      0.272649      0.199978      0.144552      0.103091     0.0706745     0.0468601     0.0295348
  20   9 2203.1639    0.9404  0.7337 12.0871 -0.0006  0.0091   0.0102   0.0224    0.0421   0.0000   438.4628       1.39183       15.5462      0.445297      -2.37957      0.831970     -0.471607     -0.500096    -0.0216313     -0.600278      0.431400     0.0109915     -0.126460      0.101742      0.142258     -0.107734     0.0698375    -0.0200488      0.729441      0.951724       1.01378       1.05925       1.02377      0.971898      0.881773      0.750214      0.637344      0.520687      0.410185      0.312991      0.240415      0.173208      0.121552     0.0824599     0.0564756     0.0358606
  20  10 2352.4221    1.2857  0.8697 12.5608 -0.0013  0.0096   0.0127   0.0247    0.0463   0.0000   438.9511       3.97908       12.5671     -0.509554      -1.06351    -0.0889210       1.73677     -0.884790    -0.0535251      -1.04236    -0.0755989     -0.336349     -0.332906     0.0454049      0.133482    -0.0637259    -0.0297190    -0.0578727      0.764365      0.978826       1.02692       1.10078       1.05830      0.993450      0.915872      0.804048      0.675343      0.545496      0.429140      0.330392      0.254981      0.186129      0.134325     0.0914120     0.0609942     0.0383782
  20  11 2498.9793    1.7445  0.9855 12.9893 -0.0005  0.0102   0.0164   0.0267    0.0595   0.0000   439.0485       2.88911       14.0867       1.95977      -1.77785       1.59539      0.431650    -0.0779388      0.430613     -0.243367      0.550751      0.122974      0.148192     -0.213882     -0.218563     0.0820121    -0.0473579    -0.0641867      0.842352       1.07082       1.15462       1.19992       1.16004       1.06980      0.983044      0.866412      0.741224      0.600659      0.490121      0.365206      0.277911      0.202936      0.141470     0.0963360     0.0635541     0.0405581
  20  12 2644.9175    2.2542  0.9860 13.4681 -0.0004  0.0103   0.0209   0.0264    0.0616   0.0000   440.0320       5.90574       13.9921      0.584901      -1.09579     -0.188889      -1.93888      -2.32797      0.351281     -0.773868    -0.0238849     -0.178720     -0.470914     -0.115907     0.0462677     -0.169775    0.00144120    0.00407545      0.843059       1.08925       1.14268       1.20887       1.17926       1.09667      0.984856      0.886022      0.723047      0.610980      0.471710      0.376591      0.273314      0.202213      0.140278     0.0968223     0.0636896     0.0412177
  20  13 2790.7764    2.8547  0.8828 14.0177 -0.0013  0.0094   0.0275   0.0240    0.0542   0.0000   437.8265       5.59012       14.4115       3.43249      -1.93611       1.07137      0.853075      -1.31728    -0.0923723      -1.08743     -0.220739     -0.741102     -0.449369     0.0214606     -0.178108     -0.139573    -0.0773077    -0.0423838      0.764732       1.00770       1.01670       1.09351       1.04041       1.01833      0.911021      0.789913      0.670179      0.550904      0.452099      0.337350      0.256317      0.183597      0.133018     0.0912661     0.0590954     0.0376287
  20  14 2936.0564    3.5014  0.8997 14.2962 -0.0001  0.0092   0.0331   0.0242    0.0595   0.0000   441.4058       8.80826       13.5408       1.93282      -1.33861      -1.36601      -1.40865     -0.786551      0.150725     -0.770140     0.0461997     -0.111192     0.0258942     -0.659896     0.0288608      0.114257     0.0482706    -0.0504471      0.783748      0.986729       1.04492       1.08646       1.05710      0.982983      0.906651      0.781411      0.674421      0.559236      0.450250      0.343891      0.255739      0.186254      0.127705     0.0902004     0.0579429     0.0376395
  20  15 3080.5720    3.8942  0.9300 14.7200 -0.0017  0.0097   0.0367   0.0252    0.0551   0.0000   438.8952       8.95992       12.8770       2.12770      -2.35788      -1.44285      -1.65328      -2.83172       1.07026      -2.02813      0.279886     -0.356413      0.188688     0.0383082    -0.0229963     -0.250220     0.0177557     0.0537386      0.799515       1.02481       1.07259       1.14288       1.07481       1.02898      0.925544      0.832986      0.710474      0.570331      0.447708      0.354639      0.268399      0.193065      0.134327     0.0919073     0.0614992     0.0400476
  20  16 3224.5593    3.7847  1.2637 14.5513  0.0006  0.0116   0.0318   0.0315    0.0602   0.0000   437.8204       10.8008       15.1977       4.35424      -2.30119      0.578739      -1.74966      -1.67300      0.874991      -1.99893     -0.289956     -0.181547     -0.248627      0.240166     0.0964903   -0.00694814     0.0328039    -0.0226211      0.967788       1.22689       1.31812       1.37840       1.32637       1.25158       1.12771      0.986768      0.837301      0.697480      0.556400      0.428290      0.317587      0.229644      0.160126      0.111103     0.0726417     0.0467075
  20  17 3368.2070    3.2898  1.8597 14.1894 -0.0008  0.0146   0.0230   0.0389    0.0397   0.0000   438.0776       13.3281       12.4261       2.40665     -0.209558      -2.34681       1.25539      -2.09564      0.446523      -2.20072     0.0743454      -1.06401    -0.0810563     -0.287043     0.0877628     -0.264338      0.122767    0.00533180       1.18937       1.53707       1.64798       1.72974       1.67407       1.56452       1.41001       1.23451       1.05169      0.858855      0.686703      0.537064      0.390572      0.286908      0.199877      0.137411     0.0908851     0.0578117
  20  18 3511.9996    2.7508  2.6986 13.7357  0.0003  0.0184   0.0169   0.0492    0.0351   0.0000   437.3742       13.4347       13.3722       7.09764      -3.55728      0.216504       2.01282      -3.46677     -0.111639      -1.60795      -1.80071     -0.956582     -0.506145     -0.966168      0.183877     0.0690146     -0.199214     0.0538008       1.48929       1.90623       2.05949       2.14497       2.07582       1.95686       1.75518       1.56756       1.32383       1.08127      0.859477      0.667112      0.501972      0.364758      0.258212      0.174884      0.116648     0.0742111
  20  19 3655.7744    2.3245  4.0209 13.0019  0.0001  0.0230   0.0119   0.0620    0.0331   0.0000   436.4019       9.78881       12.2607       5.01971       1.76707       2.53962      -1.04173      -6.14873     -0.387726      0.498995      0.704703     -0.648692     -0.185613      0.445201      0.281392      0.227163    -0.0708343     0.0470653       1.84447       2.37818       2.56372       2.67448       2.60597       2.42765       2.21957       1.95451       1.65134       1.35421       1.07974      0.829883      0.623275      0.457118      0.324825      0.222010      0.145087     0.0924129
  20  20 3799.4851    1.9321  5.7563 12.4902 -0.0003  0.0288   0.0084   0.0787    0.0274   0.0000   439.9426       17.9471       14.7711       13.8914     -0.104234     -0.548938      -5.89194      -4.12829      -3.32441      -2.13247     -0.823779      -2.18980     -0.847272     -0.881608      0.227727    0.00985603     0.0913425    -0.0916217       2.31606       3.00377       3.23778       3.36535       3.29600       3.10409       2.82294       2.42405       2.07637       1.69600       1.34504       1.04495      0.786174      0.566787      0.406335      0.276876      0.181343      0.117334
  20  21 3943.2438    1.6111  7.6919 12.1784 -0.0004  0.0356   0.0063   0.0982    0.0226   0.0000   438.5088       18.2561       14.4793       7.12018     0.0684242      -3.66033       4.93195      -5.08256       2.22278      -5.20261      -2.18681     -0.223524      0.351105      -1.43593      0.415267     -0.101424    -0.0396659      0.182005       2.81825       3.62893       3.92994       4.10017       3.98020       3.75474       3.39333       3.00289       2.54794       2.10948       1.68324       1.29285      0.976369      0.708966      0.500221      0.340916      0.225115      0.143239
  20  22 4086.9551    1.3416  9.8716 11.9646  0.0001  0.0440   0.0050   0.1234    0.0203   0.0000   437.1874       13.6333       15.1802       1.77182      -5.80557      0.230706      -7.95542     -0.469592       9.25468      -1.48864     -0.174088     0.0349182     -0.822786      0.232856      0.271838     -0.602943     -0.451570      0.172395       3.47781       4.54024       4.86937       5.06163       4.95590       4.67173       4.19980       3.71943       3.17772       2.62178       2.07841       1.60441       1.20518      0.884208      0.625109      0.425206      0.279305      0.177551
  20  23 4230.7211    1.1039 11.9913 11.9472 -0.0005  0.0557   0.0042   0.1573    0.0178   0.0000   443.4949       18.6235       1.30529       7.91125      -11.2674    -0.0276509      -10.0118      -1.56392       1.50695      -7.45008      -1.65212      -1.75585     -0.531969      -1.17768      -1.55425      -1.01582     -0.201390      0.130611       4.32477       5.64042       6.19305       6.29932       6.23909       5.84577       5.30980       4.67611       3.98482       3.25873       2.62637       2.01267       1.53716       1.11160      0.788840      0.540434      0.352088      0.226742
  20  24 4374.5840    0.9222 14.7585 11.8694 -0.0001  0.0722   0.0034   0.1999    0.0157   0.0000   440.5840       28.8125       11.6666       11.0974      -8.77534       10.5548      -10.9805      -6.42006     -0.406207      -3.24554       1.62812      0.146923       1.66667     -0.330170      -1.68917       1.06099      0.305919     -0.245246       5.51873       7.24048       7.93940       8.15432       8.04049       7.56553       6.88793       5.99977       5.11603       4.21754       3.36891       2.62663       1.97944       1.44781       1.01926      0.700307      0.457120      0.296287
  20  25 4518.2458    0.7375 16.7677 11.8289  0.0007  0.0915   0.0030   0.2446    0.0136   0.0000   430.4844       21.9455       35.5492       10.2705       3.31709      -3.62696      -8.32341       3.02363      0.373005      -17.6202     -0.280343       4.91338       1.49679      0.120099     -0.958091     -0.221638     -0.555143     -0.302582       6.92700       9.14033       10.0066       10.3041       10.1934       9.56195       8.65571       7.60162       6.49170       5.30965       4.30609       3.31317       2.50418       1.83703       1.30238      0.894394      0.576407      0.375172
  21   4 1408.0739    0.1237  0.0532 11.6973 -0.0084  0.0033   0.0056   0.0074    0.0122   0.0000   439.3482     -0.983254       19.6880      0.468747      -2.04151      0.977243      0.141053     -0.364159     -0.427969      0.211889    -0.0296636     0.0156763     0.0616424      0.134810    0.00844326    0.00134419    -0.0120992    0.00838854      0.263642      0.315347      0.336292      0.344051      0.347487      0.358548      0.261708      0.263188      0.244556      0.200967      0.162474      0.128251     0.0876320     0.0762896     0.0475185     0.0352062     0.0248858     0.0149736
  21   5 1589.2888    0.2181  0.1144 11.6898 -0.0021  0.0041   0.0059   0.0086    0.0132   0.0000   439.3093     -0.866162       18.4584      0.387824      -1.95288     -0.149348      0.865142     -0.198179      0.324321      0.231307      0.164276      0.123774      0.229377     0.0427641     0.0156224     0.0120549    0.00343733    0.00961509      0.338261      0.415515      0.454220      0.453394      0.421905      0.410256      0.388725      0.327594      0.317915      0.256698      0.211487      0.164616      0.123285     0.0900063     0.0635174     0.0442423     0.0283221     0.0186804
  21   6 1758.2359    0.3481  0.2440 11.6725 -0.0012  0.0054   0.0062   0.0125    0.0166   0.0000   439.8925     -0.554852       17.5145      0.423914      -2.40088       1.44296      0.764596     -0.476333    -0.0283607      0.295130     -0.308846      0.160512    -0.0999433     0.0663758     0.0714770    -0.0468994     0.0555237     0.0163240      0.412597      0.522597      0.575644      0.612180      0.565584      0.539859      0.504401      0.441623      0.380064      0.323282      0.261844      0.205048      0.151643      0.111474     0.0820736     0.0554492     0.0379401     0.0238948
  21   7 1919.8112    0.5108  0.4297 11.7087 -0.0006  0.0072   0.0069   0.0169    0.0232   0.0000   438.4994     -0.654443       16.0928      0.174829      -3.05581      0.434851      0.327493      0.750055     -0.383503      0.339780      0.202387    -0.0508975      0.173720     -0.443436     -0.105523     0.0188833    -0.0253205   -0.00538803      0.565401      0.725301      0.747105      0.755957      0.748736      0.730337      0.679886      0.606339      0.510786      0.417326      0.339851      0.266187      0.202458      0.155140      0.110882     0.0795117     0.0524408     0.0341131
  21   8 2077.7330    0.7247  0.5939 11.8687 -0.0012  0.0079   0.0083   0.0196    0.0311   0.0000   439.1453       1.47222       14.7573     0.0132727      -1.70029      0.524017      0.254613      0.622895      0.812688     -0.805930      0.624129     -0.437015    -0.0558408     -0.199101      0.128712    -0.0107208     0.0327055    -0.0155198      0.588112      0.785500      0.829468      0.883842      0.853290      0.827956      0.739323      0.647168      0.547853      0.450354      0.358696      0.281841      0.214868      0.159326      0.114702     0.0801128     0.0567140     0.0358674
  21   9 2231.8971    1.0140  0.8152 12.0452  0.0004  0.0092   0.0102   0.0238    0.0477   0.0000   438.8344       1.03797       14.7625      0.512111      -3.06505     -0.438333     -0.931866      0.347357    -0.0683628     -0.428845     -0.600982     -0.341961     -0.417875      0.170952     0.0197784    -0.0473081     -0.104074     0.0191511      0.717411      0.942611       1.02996       1.05666       1.03886      0.974385      0.875167      0.752970      0.670757      0.546071      0.446351      0.347923      0.261929      0.192114      0.132714     0.0932777     0.0632595     0.0414277
  21  10 2381.9538    1.3870  0.8881 12.6815 -0.0011  0.0094   0.0133   0.0246    0.0470   0.0000   438.0394       2.56469       13.2222      0.212162      -1.34508       1.53804     -0.591030     -0.112151    -0.0511855      0.138597      0.672074     -0.485450    -0.0959685     -0.125391      0.158993    -0.0373220      0.106326    -0.0272074      0.708625      0.924773      0.982368       1.03163       1.00791      0.949715      0.861391      0.768861      0.663006      0.559587      0.448297      0.354440      0.264490      0.200369      0.140865     0.0957654     0.0679880     0.0435745
  21  11 2529.3558    1.8407  0.9808 13.1129 -0.0010  0.0097   0.0168   0.0261    0.0536   0.0000   438.7258       4.13264       13.3777      -1.05166     0.0368603       1.12297       1.70960     0.0962335     -0.261474     -0.483402     0.0329286     -0.360157     -0.111814     -0.316148    -0.0137103     -0.122800    -0.0144009    -0.0734062      0.767850      0.968278       1.04426       1.10275       1.07306       1.02080      0.937529      0.809719      0.691184      0.571348      0.470181      0.365777      0.277209      0.204385      0.145855      0.102747     0.0697362     0.0459359
  21  12 2676.2479    2.4250  0.9661 13.4639 -0.0008  0.0096   0.0220   0.0254    0.0643   0.0000   436.6315       4.23454       13.0696       3.32713      -1.16534      -1.03871       1.03971     -0.722330      0.147055      -1.43134     -0.101537     -0.160734      0.358894     -0.315207     0.0575977    -0.0517440     -0.220535    -0.0293446      0.760956      0.983400       1.04982       1.10261       1.07628       1.01330      0.926783      0.814370      0.703525      0.572007      0.466135      0.361706      0.275419      0.206894      0.147047      0.100050     0.0710040     0.0453532
  21  13 2823.0336    3.0418  0.8947 13.9411 -0.0007  0.0091   0.0282   0.0231    0.0631   0.0000   439.3700       6.27513       14.8789      0.906770      -1.03924      -3.34422      -1.18251      -1.33971      0.340417    -0.0201179      0.594278      -1.27629     0.0880115     -0.286568     0.0464206     0.0326624     -0.165208     0.0469841      0.711634      0.899309      0.973064       1.02014      0.974244      0.935948      0.853047      0.762280      0.656853      0.539849      0.447145      0.354236      0.259651      0.195042      0.139330     0.0985694     0.0658531     0.0427283
  21  14 2969.0131    3.6278  0.8922 14.4310 -0.0005  0.0090   0.0337   0.0232    0.0559   0.0000   439.9905       6.86978       14.4092       2.49920     -0.340272      0.631078    -0.0182521     0.0580918      0.879663     -0.569585      0.204487     -0.763897     -0.150437     -0.195694     0.0826399     -0.157194     0.0253965     0.0332344      0.719722      0.905265      0.967057       1.01804      0.992481      0.948810      0.865611      0.763126      0.657062      0.534248      0.431052      0.343576      0.258687      0.195032      0.137459     0.0968834     0.0657324     0.0442630
  21  15 3114.0867    3.8646  1.0426 14.8015 -0.0022  0.0102   0.0347   0.0269    0.0559   0.0000   439.5154       9.58208       11.5189       4.29794      -1.55105     -0.821014     -0.518018      -2.23208      0.249637      -1.99293      0.580945     -0.840316      0.471186     -0.360542      0.238057      0.211991    -0.0509952    0.00380306      0.783473      0.998337       1.08521       1.15198       1.12811       1.07449      0.972309      0.856224      0.716041      0.598813      0.472085      0.382722      0.292529      0.210968      0.151184      0.106970     0.0730737     0.0487855
  21  16 3258.6639    3.7121  1.4041 14.4553 -0.0003  0.0121   0.0286   0.0321    0.0534   0.0000   438.2914       11.7025       9.83537       4.13793     -0.693208       1.16327      -1.88975      -2.07475      0.188425     -0.998955     -0.384415     -0.544028      0.117901     -0.593064      0.207989    -0.0795201      0.250976    0.00129541      0.950020       1.21529       1.30786       1.36345       1.33494       1.26714       1.14215       1.00706      0.888214      0.724138      0.588093      0.465377      0.355320      0.255046      0.186522      0.128549     0.0864604     0.0577395
  21  17 3402.9982    3.2109  2.0694 13.9713 -0.0002  0.0150   0.0205   0.0391    0.0369   0.0000   439.9651       13.4558       12.6596       2.72188      -2.77700       3.33923      -1.61365      -1.51168      0.345504      -1.06058   -0.00525474      -1.14307     0.0684015      -1.21263      0.304644      0.257377     -0.118434     0.0372383       1.14634       1.47680       1.60298       1.66149       1.63143       1.54162       1.40833       1.24620       1.06911      0.892508      0.715006      0.570931      0.430168      0.321021      0.226504      0.158922      0.107669     0.0711767
  21  18 3547.3296    2.6635  3.0456 13.5335 -0.0001  0.0188   0.0147   0.0506    0.0304   0.0000   438.3920       20.0322       15.4317       7.14549     -0.806310      0.211248      0.911333      -5.35471       1.58905     -0.736993      0.704372      -2.12429     -0.172131     -0.870975    -0.0488170     -0.203263     -0.334369     -0.113601       1.46534       1.87676       2.01715       2.11693       2.06283       1.96947       1.77399       1.57598       1.37027       1.12838      0.915455      0.714663      0.545708      0.406029      0.289031      0.204536      0.137234     0.0899519
  21  19 3691.6740    2.2274  4.3441 12.8728 -0.0005  0.0234   0.0107   0.0634    0.0305   0.0000   444.7742       21.2253       14.8113       8.86236     -0.445840      -1.72754      -2.36129      -5.26720     -0.490340      -3.79218     -0.552467     -0.607916     -0.874391      -1.26671     -0.677395     0.0423749   -0.00230787    -0.0273215       1.79543       2.32128       2.51164       2.61898       2.54399       2.45204       2.23653       1.96446       1.68388       1.39123       1.12733      0.888856      0.676387      0.502112      0.360695      0.251076      0.168802      0.112884
  21  20 3835.8831    1.8382  6.1852 12.3974  0.0001  0.0295   0.0076   0.0807    0.0255   0.0000   441.6264       10.2128       18.6130       7.67208       2.80498     -0.154145      -2.68573      0.949254       2.16317      -1.92389      -1.79176     -0.315500      0.725130      0.705308      0.137295      0.101534     0.0698706     -0.263208       2.23966       2.93282       3.14242       3.27049       3.21446       3.05272       2.79422       2.47821       2.12082       1.77713       1.44211       1.14304      0.856198      0.635237      0.455647      0.318934      0.213091      0.140578
  21  21 3980.0558    1.5280  8.2911 12.1642  0.0000  0.0372   0.0058   0.1031    0.0208   0.0000   441.6530       21.7738       18.6275       11.8413       5.92109       6.95661       1.62954      -5.16740      -1.94726       2.15595     0.0610384      -1.53829      0.327686     -0.929678      0.810779     -0.356909     -0.255226     -0.252998       2.82343       3.67451       3.95989       4.12645       4.07288       3.83856       3.50994       3.10345       2.69809       2.25933       1.79430       1.42959       1.07666      0.809179      0.576082      0.405681      0.270095      0.178282
  21  22 4124.2398    1.2652 10.4786 12.0075 -0.0002  0.0465   0.0046   0.1292    0.0184   0.0000   434.3263       25.1821       15.9474      -6.36588     -0.152860       2.61275      -8.26641      -3.24389       3.21875      -4.01972      -1.70028      -3.14293     -0.998868     -0.830852      0.320910       1.04388      0.468866     -0.240418       3.51013       4.60616       5.00303       5.16315       5.10636       4.82925       4.41648       3.89223       3.35619       2.80555       2.28036       1.78367       1.36226       1.00258      0.723880      0.505755      0.335876      0.223194
  21  23 4268.4313    1.0573 12.8010 11.9274 -0.0001  0.0587   0.0039   0.1646    0.0167   0.0000   443.0336       23.1851       9.65656       13.2437       3.03493       2.04763      -1.71884      -5.46972       1.43993       1.35328       3.58965      -4.97489       3.62448      0.387694      0.179216    -0.0119844      0.404369    -0.0133340       4.37531       5.72459       6.24496       6.48346       6.40371       6.00870       5.51440       4.91433       4.20868       3.51940       2.83620       2.24504       1.70927       1.27079      0.913946      0.638093      0.427118      0.283248
  21  24 4412.6824    0.8562 15.2106 11.9068  0.0003  0.0751   0.0032   0.2087    0.0144   0.0000   434.2347       13.4569       16.4671       9.02162      -3.10519       3.05805       5.23216      -9.81763      -7.54375      -2.28188       4.86534       3.11266      0.338424       1.98772       2.31649  -0.000469060     -0.456747     -0.419536       5.47806       7.21757       7.82706       8.15836       8.08487       7.67661       7.03882       6.21745       5.30077       4.44619       3.58830       2.84169       2.17775       1.61820       1.16506      0.819226      0.551654      0.363341
  21  25 4556.7604    0.6899 17.5659 11.8216 -0.0004  0.0967   0.0028   0.2585    0.0128   0.0000   431.4418       28.7966       14.1571       7.42252      0.835765       19.7786      -7.45372      -13.8152      -1.36189      -4.70584       7.19036       4.05052      -2.38122      -3.82027      0.447478       2.30246     -0.187800     -0.260439       6.93418       9.23123       10.0693       10.4618       10.3273       9.83729       8.93549       7.97716       6.82141       5.73702       4.61557       3.66729       2.79722       2.09997       1.50234       1.06423      0.696407      0.466955
  22   4 1429.1238    0.1324  0.0632 11.6641 -0.0017  0.0038   0.0052   0.0075    0.0120   0.0000   439.6253      -1.01238       19.6323      0.560535      -2.61048      0.597596      0.636735      0.263473     0.0599211      0.115421      0.253264    -0.0231604    -0.0168648    -0.0162096    -0.0514731   0.000731157    -0.0174177    -0.0130000      0.347211      0.371668      0.369386      0.378180      0.383496      0.378407      0.368129      0.355593      0.280766      0.223607      0.194585      0.143409      0.113292     0.0927875     0.0783988     0.0565312     0.0364000     0.0235713
  22   5 1611.3428    0.2351  0.1293 11.6387 -0.0012  0.0042   0.0060   0.0094    0.0135   0.0000   439.4417      0.340440       19.0538      0.404310      -3.01009      0.143524      0.713532     -0.229463     -0.504447     -0.264491      0.539102      0.128909    -0.0351598    -0.0760742     -0.130979     0.0681796    0.00549587    0.00294327      0.325671      0.426276      0.453317      0.448536      0.451585      0.435724      0.423407      0.357095      0.310272      0.251478      0.201425      0.159222      0.123067     0.0960582     0.0701077     0.0517769     0.0364808     0.0236611
  22   6 1781.5430    0.3779  0.2952 11.6789 -0.0005  0.0063   0.0061   0.0137    0.0175   0.0000   439.3980     -0.839400       17.5470       1.54019      -2.50092     -0.155082      0.471600      0.521552    -0.0427887      0.131976     -0.239414     0.0442781     -0.278046     0.0421463     -0.185872     -0.129291    -0.0411954    -0.0518081      0.464861      0.605122      0.670394      0.650229      0.621665      0.580821      0.537805      0.509458      0.462245      0.399456      0.330183      0.262143      0.204038      0.149021      0.104841     0.0732062     0.0490840     0.0328096
  22   7 1945.0481    0.5565  0.4664 11.7474 -0.0022  0.0070   0.0071   0.0174    0.0244   0.0000   439.2283     0.0827418       15.9434       2.46700      -1.79084      0.176700     -0.844777     -0.380689     -0.272667     -0.555460     0.0865220     -0.283431    -0.0658773    -0.0259168   -0.00477673     0.0403292     -0.230421   -0.00821690      0.518666      0.661264      0.739551      0.755033      0.734216      0.702944      0.632128      0.569893      0.502186      0.420927      0.357940      0.284383      0.217377      0.159873      0.111337     0.0810224     0.0563560     0.0368880
  22   8 2104.7657    0.7682  0.6497 11.8990 -0.0003  0.0083   0.0083   0.0198    0.0335   0.0000   439.2903      -1.98763       15.4530       1.21512      -1.88148       1.37287    0.00178896     -0.745067     -0.612310     -0.290217     -0.456176    -0.0475386     -0.171953     0.0897535      0.109962      0.141920   -0.00971585    -0.0563342      0.618914      0.793055      0.841964      0.893233      0.883987      0.836492      0.760606      0.659817      0.597142      0.492901      0.405579      0.320947      0.246205      0.184679      0.133154     0.0965500     0.0656679     0.0439777
  22   9 2260.0199    1.0702  0.7815 12.3101 -0.0004  0.0087   0.0106   0.0229    0.0405   0.0000   438.4496       1.70529       14.4323       1.84314      -3.00594      0.246977     -0.101163     -0.304771      0.870674      0.143615      0.233987      0.357187     -0.209184     0.0900324      0.206009     -0.170754   -0.00253495    -0.0221077      0.630098      0.826283      0.855848      0.913027      0.878989      0.852781      0.780829      0.705357      0.612889      0.520625      0.420360      0.332213      0.260390      0.197277      0.141202      0.102555     0.0702363     0.0479099
  22  10 2410.8543    1.5085  0.9491 12.5177 -0.0011  0.0095   0.0136   0.0246    0.0620   0.0000   437.8030       3.53379       16.2083      0.398666     0.0746045     -0.109871      0.326817     -0.920742     0.0245689     -0.656065     -0.668179     -0.788762     -0.405606     0.0936852     -0.110393     0.0244559      0.116104     0.0686890      0.710037      0.913060      0.970423       1.03530       1.00960      0.956465      0.865526      0.779798      0.686216      0.576822      0.470070      0.374226      0.292012      0.216455      0.154561      0.109958     0.0769526     0.0517547
  22  11 2559.2511    1.9528  0.9945 13.1518 -0.0003  0.0097   0.0172   0.0250    0.0558   0.0000   438.8505       3.17015       13.3745       4.09602      -1.13328      0.176687      0.189814      -1.52382      0.736806     -0.280872      0.371648     -0.284328   -0.00688036     -0.757998      0.113658     -0.113744    -0.0772564    0.00780301      0.729937      0.931419       1.01390       1.06588       1.02577      0.969826      0.903395      0.810316      0.702991      0.588191      0.490680      0.385574      0.298520      0.223017      0.162746      0.114038     0.0790499     0.0527789
  22  12 2707.1583    2.5529  0.9174 13.7464  0.0001  0.0092   0.0234   0.0242    0.0559   0.0000   438.9264       4.18265       13.4843      0.886193      -1.05328    -0.0261602      0.459764      0.901193      0.706230      -1.33753     -0.545305     -0.696526     -0.135471     -0.194631    -0.0821442    -0.0681244    -0.0368593     0.0305800      0.688113      0.884995      0.922121      0.980894      0.949761      0.902142      0.854136      0.768486      0.672988      0.545608      0.440206      0.360393      0.277948      0.211103      0.153696      0.110388     0.0775962     0.0513568
  22  13 2854.8312    3.2720  0.8372 14.2552  0.0006  0.0086   0.0305   0.0222    0.0516   0.0000   438.5515       5.95809       13.0890       2.96962     -0.282265     0.0632712      -1.93485     -0.754818       2.05857     -0.564958      0.247305     -0.765474      0.392380    -0.0704013     -0.177031     -0.143145   -0.00811510     0.0422277      0.630062      0.811439      0.863543      0.910447      0.878313      0.850316      0.787930      0.690538      0.616831      0.510489      0.431034      0.337687      0.259965      0.198151      0.141598      0.100730     0.0685098     0.0473147
  22  14 3001.5089    3.7051  0.9104 14.5984 -0.0005  0.0089   0.0339   0.0236    0.0532   0.0000   439.0804       8.40179       15.1661       2.15755      -1.77397      0.794125      0.664397      -2.29750      0.505979     -0.614983     0.0893301     -0.513369    -0.0472288    -0.0693358     0.0552200     -0.314773     0.0716600    0.00604176      0.692706      0.866332      0.956303       1.00407      0.976974      0.940666      0.865384      0.754950      0.663244      0.540270      0.439468      0.349281      0.271907      0.202897      0.150510      0.106638     0.0736885     0.0507587
  22  15 3147.1469    3.8933  1.1101 14.7280 -0.0002  0.0104   0.0334   0.0273    0.0595   0.0000   440.5178       10.1723       12.3117       1.83236     -0.785674      0.562513      -1.59592      -2.92365      0.565242      -1.01588     -0.941713     -0.512837      0.497644     -0.620677     -0.139589      0.183917      0.123043    -0.0390576      0.799542       1.02458       1.09836       1.15734       1.13025       1.08666      0.992132      0.888954      0.756187      0.649344      0.533477      0.402555      0.315945      0.241854      0.175523      0.125387     0.0888654     0.0582026
  22  16 3292.3869    3.6269  1.5325 14.3318  0.0000  0.0122   0.0260   0.0330    0.0469   0.0000   440.0815       11.8886       15.0079       3.93064      -1.06179      -2.54603      -2.07433     -0.851012     -0.478931      -1.66977     -0.388558     -0.633007     -0.113011     0.0907340     0.0319298    0.00114477    0.00760698     0.0185519      0.898303       1.17713       1.26866       1.31448       1.30677       1.26464       1.13695       1.01690      0.872127      0.728992      0.604766      0.470154      0.369467      0.275902      0.199020      0.145211     0.0994608     0.0664240
  22  17 3437.4036    3.0444  2.2071 13.9071 -0.0002  0.0154   0.0184   0.0402    0.0330   0.0000   437.1581       15.7107       13.0540       4.92491      -1.00341      -3.28612     -0.352811     -0.652531       2.76894      -1.15928      0.876600     -0.688666     -0.216442     0.0348478    -0.0563934     -0.144344   -0.00179126      0.148385       1.12249       1.46964       1.56132       1.67000       1.59728       1.55185       1.40346       1.28256       1.11062      0.929945      0.752740      0.603397      0.466931      0.351520      0.255493      0.185003      0.126488     0.0850416
  22  18 3582.2944    2.5089  3.3404 13.4103  0.0003  0.0196   0.0129   0.0526    0.0264   0.0000   441.2457       16.1944       17.9464       6.39458       2.51544       1.49381      0.554336      0.717684       3.00202     -0.488190     -0.484047      -2.18090      0.831481     -0.234628      0.156951     -0.116513    -0.0372949     -0.227505       1.42415       1.87620       2.01190       2.10203       2.07626       1.94809       1.82659       1.60055       1.42262       1.19550      0.972561      0.782537      0.602531      0.453944      0.325555      0.232287      0.159480      0.107579
  22  19 3727.0587    2.1141  4.8383 12.8387 -0.0002  0.0244   0.0095   0.0670    0.0254   0.0000   442.8207       18.1783       14.7584       8.14652      -2.46899      -5.44600     -0.694850      -2.75026      -1.04113      -1.99340      0.481810      -2.06123      -1.16051     -0.324030     -0.569523    -0.0218724     -0.288461     -0.249778       1.78837       2.31488       2.51580       2.63932       2.58706       2.47309       2.29036       2.01412       1.76440       1.48057       1.21647      0.963191      0.742295      0.566445      0.411314      0.289077      0.200188      0.136649
  22  20 3871.9174    1.7527  6.6287 12.3633 -0.0002  0.0306   0.0069   0.0830    0.0230   0.0000   440.7136       12.7813       11.8777       1.64053      -3.41343     -0.182247       2.19128      -1.08576      0.519276      -2.83799      -1.09003      -2.26005     -0.995393     -0.630017     -0.527886    -0.0601640      0.174132     -0.240301       2.22884       2.87968       3.13601       3.27734       3.22464       3.07540       2.82791       2.53230       2.21150       1.86269       1.52279       1.21664      0.938039      0.706748      0.516602      0.367269      0.252093      0.170301
  22  21 4016.4306    1.4546  8.7502 12.1452  0.0000  0.0383   0.0053   0.1069    0.0192   0.0000   438.6679       22.2286       23.2277       3.86706      -3.30988       3.32346      -2.17446      -7.46432       9.96870      -2.53800      -1.02489     -0.387176      0.942470      0.485158      0.839350     -0.341698     -0.234386    -0.0874602       2.77743       3.63628       3.94794       4.14460       4.08316       3.89614       3.58011       3.17699       2.77044       2.33396       1.89200       1.51525       1.16527      0.884134      0.639463      0.463119      0.315476      0.211893
  22  22 4161.2546    1.2130 11.2268 11.9995 -0.0001  0.0489   0.0043   0.1368    0.0173   0.0000   440.4198       12.9215       17.8349       16.1022       4.42735     -0.540194       6.15241      -8.78867       2.97164      -5.43001       1.26093      -2.01965      -2.34840      0.835433      0.548887      -1.07747    -0.0461984     -0.275900       3.49439       4.55496       5.00227       5.20817       5.19279       4.88861       4.52030       4.05173       3.51248       2.94448       2.40058       1.91640       1.48539       1.12671      0.818214      0.590087      0.400808      0.272100
  22  23 4306.0545    1.0016 13.7082 11.9328 -0.0001  0.0626   0.0035   0.1748    0.0153   0.0000   442.8555       10.0357       15.2419       7.93171      0.115598       10.3499       1.81277      -4.75490       1.09882       8.44928      -2.30252      -2.73499     -0.741458       1.49122      -1.62243     -0.271781     -0.399109     -0.271024       4.40052       5.79840       6.34870       6.58914       6.54201       6.24967       5.74268       5.16049       4.43920       3.76082       3.07565       2.45335       1.91320       1.43949       1.05420      0.753907      0.511239      0.349215
  22  24 4450.6919    0.8102 15.8634 11.8964 -0.0002  0.0796   0.0030   0.2160    0.0135   0.0000   436.1878       26.6502       17.2268       16.9146      -17.2865      -1.89677       4.30141      -6.59180       1.55353      -4.47374      -1.21955      0.981975       1.59443      0.177526       1.60921       1.64019      0.413964     -0.414255       5.51617       7.27389       8.01723       8.39806       8.27295       7.91105       7.24922       6.54111       5.62641       4.75916       3.89332       3.11674       2.41939       1.82739       1.34292      0.960255      0.650648      0.440376
  23   4 1449.6953    0.1373  0.0778 11.6751 -0.0054  0.0039   0.0049   0.0080    0.0119   0.0000   439.6253     -0.507820       19.5051      0.682514      -1.88485    0.00775062      0.750467    0.00369858     -0.566255    -0.0107466    -0.0179921   0.000315328     0.0378101    -0.0808634   -0.00388892    -0.0286550    0.00586052   -0.00909205      0.287502      0.382514      0.393128      0.410766      0.391444      0.398623      0.377971      0.368107      0.302280      0.238641      0.181704      0.164376      0.131148      0.103471     0.0855127     0.0508302     0.0362614     0.0248158
  23   5 1632.7985    0.2455  0.1568 11.6283 -0.0031  0.0045   0.0054   0.0099    0.0135   0.0000   439.6588      -1.05193       19.3693    -0.0254086      -2.14238      0.364453      0.813134     -0.353967      0.659144     -0.395339     -0.113397    -0.0716199      0.340750    -0.0871896    -0.0205278    0.00716572     0.0120808    -0.0360136      0.294468      0.391788      0.415925      0.439066      0.436291      0.423441      0.389128      0.341567      0.311147      0.258286      0.215077      0.178094      0.138852      0.104272     0.0746004     0.0569103     0.0384739     0.0266700
  23   6 1804.2183    0.3934  0.2880 11.7142 -0.0011  0.0056   0.0063   0.0135    0.0173   0.0000   440.3522     -0.460039       17.9672      0.869368      -2.42856      -1.19755      0.806989      0.121923      0.162798     -0.282161    -0.0666080      0.114360     -0.288092    -0.0532613     0.0740734     -0.112936    -0.0937867     0.0224446      0.396819      0.526352      0.557763      0.581554      0.556268      0.532066      0.486920      0.454308      0.402937      0.349299      0.294889      0.242724      0.191537      0.144261     0.0979687     0.0728431     0.0499195     0.0343208
  23   7 1969.6358    0.5751  0.4942 11.7930 -0.0014  0.0071   0.0070   0.0175    0.0244   0.0000   439.3318      0.925090       16.3366   -0.00684324      -2.85810      0.172480      0.400829     0.0813294     -0.111216     -0.471900    -0.0869163     -0.486177     -0.107673      0.412391      0.208375     -0.145523  -0.000331913     0.0377633      0.521439      0.686862      0.740587      0.765876      0.761209      0.731906      0.673895      0.609279      0.517508      0.432958      0.356043      0.284183      0.221965      0.169463      0.127164     0.0895286     0.0653621     0.0437771
  23   8 2131.1139    0.8239  0.6427 12.0306 -0.0007  0.0077   0.0088   0.0200    0.0321   0.0000   438.9489      0.729724       17.5744       1.33461      -3.85035     -0.375792       1.98680      -1.33706     0.0673783      0.144563      0.494029      0.269400     0.0180579     -0.288056      0.114455     0.0323829   0.000490695    0.00530778      0.539626      0.690165      0.740517      0.812166      0.788583      0.761550      0.694523      0.621268      0.537696      0.455909      0.377966      0.304167      0.237968      0.179761      0.131975     0.0975072     0.0679129     0.0465664
  23   9 2287.4959    1.1638  0.8105 12.4207 -0.0004  0.0086   0.0110   0.0221    0.0415   0.0000   440.0494       2.03925       16.5628      0.489079      -1.07075      0.745448    -0.0301273     -0.387093     0.0834014     -0.200975      0.603102      0.244561     -0.387852     0.0387927    -0.0309811     0.0553090    0.00774157    -0.0232149      0.618379      0.792700      0.832243      0.895838      0.889586      0.846348      0.781852      0.689783      0.610634      0.528366      0.435896      0.351148      0.274306      0.209157      0.152254      0.110546     0.0770016     0.0531666
  23  10 2439.2182    1.5729  1.0011 12.7578 -0.0008  0.0097   0.0136   0.0252    0.0556   0.0000   438.7952       2.07262       15.7159       2.57399      -1.93765     -0.399517     -0.275909      0.112641      0.533980    -0.0515034      0.787711    -0.0110317     -0.239722     -0.369486      0.108281     -0.104052      0.125446    0.00370564      0.689056      0.861069      0.935443       1.00668      0.989070      0.951643      0.873968      0.793551      0.674920      0.582208      0.477139      0.390694      0.300984      0.229432      0.169858      0.125728     0.0869252     0.0609112
  23  11 2588.7047    2.0819  1.0017 13.2723 -0.0001  0.0095   0.0180   0.0248    0.0546   0.0000   438.8007       3.08225       15.7048      0.748077      -1.65757      0.585236     -0.407510      -1.35514      0.669489     -0.800048      0.571557     -0.794199     0.0574801     -0.225078     0.0982464     0.0961641     -0.144075    -0.0451068      0.677600      0.882037      0.953998       1.01548      0.992748      0.947047      0.873086      0.774952      0.695254      0.573749      0.479133      0.383409      0.294318      0.225110      0.169992      0.121639     0.0869639     0.0587304
  23  12 2737.6593    2.6728  0.9494 13.6677  0.0004  0.0088   0.0231   0.0241    0.0556   0.0000   438.5184       6.76948       17.0169      0.879482      -2.19503       1.83332      -1.64318      -1.26358      0.186386     -0.766497     -0.520628     -0.202333     0.0217706     -0.531792    -0.0378150     -0.113097    0.00657321    -0.0943870      0.620866      0.805427      0.860852      0.907457      0.887125      0.856548      0.805924      0.706066      0.630377      0.528404      0.449335      0.356362      0.274315      0.214038      0.156615      0.114293     0.0813491     0.0555079
  23  13 2886.1754    3.3022  0.9343 14.0803 -0.0014  0.0090   0.0287   0.0229    0.0621   0.0000   439.2344       6.11816       13.1166       5.51501      -2.28229     -0.607474     -0.312591      -1.07907      -1.08856     -0.323691     -0.441348      -1.14933      0.122668     -0.405169     -0.295883    -0.0159433    -0.0506420     0.0462972      0.641980      0.829808      0.921761      0.970927      0.939158      0.915794      0.839933      0.751704      0.648994      0.545094      0.450339      0.359796      0.274296      0.212278      0.160165      0.117258     0.0819991     0.0559467
  23  14 3033.5480    3.9017  0.9635 14.5224  0.0004  0.0091   0.0339   0.0241    0.0606   0.0000   438.4046       8.11995       15.2195       4.58391      -2.53968     -0.172866     -0.475479     -0.122099       1.10552     -0.396125      -1.06020     -0.886790    -0.0731095     -0.738189      0.353951      0.109630     0.0295833   -0.00767459      0.636859      0.843722      0.894360      0.966062      0.931543      0.910497      0.831086      0.745279      0.652230      0.551215      0.451005      0.363555      0.283432      0.217425      0.162520      0.116599     0.0808360     0.0560821
  23  15 3179.8515    3.8516  1.1851 14.6682 -0.0001  0.0105   0.0313   0.0286    0.0590   0.0000   438.6560       12.3356       16.1154       5.93229      -1.29831      -1.47855     -0.650761      -1.43179      0.337745      -2.33517      0.618103     -0.830360     -0.283388    -0.0560982    -0.0297703      0.196085     -0.231685    -0.0520081      0.756571      0.985044       1.05209       1.09905       1.10240       1.04696      0.969923      0.885719      0.764845      0.642616      0.531586      0.423129      0.327507      0.256775      0.188717      0.139519     0.0973155     0.0670465
  23  16 3325.6802    3.4780  1.6110 14.5270 -0.0011  0.0127   0.0247   0.0334    0.0383   0.0000   437.3404       9.85239       13.7117       6.20787      -1.71460     -0.653679       1.96934      -3.22535     -0.782459      -1.02707      0.672372     -0.696047     0.0134220     -0.752290     -0.134593     0.0530519     0.0807414    -0.0242899      0.889087       1.15468       1.23501       1.32456       1.27500       1.24559       1.14326       1.04271      0.907634      0.761017      0.632211      0.512505      0.399341      0.303031      0.226652      0.165722      0.117958     0.0784136
  23  17 3471.4126    2.8928  2.5490 13.7792 -0.0004  0.0163   0.0160   0.0426    0.0285   0.0000   440.6361       10.9161       14.9100       5.67277     -0.851832       1.43325      0.941280    -0.0641966     -0.475813      -3.33816      0.115840       1.07062      0.104474     -0.889041      0.281410     -0.254391    0.00297991      0.163165       1.15086       1.50919       1.60602       1.73558       1.70833       1.63075       1.49718       1.33866       1.17160      0.997694      0.818010      0.663696      0.509254      0.397912      0.286820      0.212568      0.147772      0.102102
  23  18 3616.9164    2.4090  3.6366 13.3138  0.0002  0.0203   0.0116   0.0535    0.0239   0.0000   437.4118       16.8986       16.0676       4.25466      -2.68463      -1.13247       3.39279      -2.88771       1.32617      -2.61554      -1.86022     -0.609102       1.26100      0.108723     -0.473809     -0.670829    -0.0575000      0.201854       1.41195       1.82998       1.98646       2.08801       2.08511       1.99096       1.85364       1.63422       1.45414       1.23079       1.00904      0.815805      0.647124      0.489921      0.364849      0.260395      0.184317      0.127313
  23  19 3762.2894    2.0002  5.3044 12.7670 -0.0002  0.0255   0.0084   0.0700    0.0224   0.0000   438.1400       14.2530       14.9362       4.81488      -2.72231      0.973962      0.878820      -4.14288      -2.53430      -3.34987       2.40334     -0.476350     -0.706694     -0.668169      0.710082     -0.650525     -0.411960     0.0245950       1.78998       2.32432       2.51382       2.65934       2.59795       2.51402       2.33963       2.09698       1.83622       1.56406       1.28772       1.04300      0.809954      0.626777      0.460844      0.338045      0.235076      0.162319
  23  20 3907.5252    1.6704  7.1403 12.3780 -0.0002  0.0317   0.0063   0.0875    0.0202   0.0000   439.7784       20.0227       17.5630       6.30379      -4.86508      -2.20190       2.03212      -3.84030     -0.265668      -5.10369      0.963997      -2.02299      0.667377     -0.654661      0.228875     -0.541326    -0.0890041    -0.0981764       2.19605       2.88430       3.13710       3.27880       3.24837       3.11860       2.89936       2.61880       2.27218       1.93558       1.59946       1.29269       1.01069      0.773602      0.572688      0.418476      0.289551      0.200959
  23  21 4052.7167    1.3888  9.3875 12.1319 -0.0001  0.0400   0.0049   0.1117    0.0179   0.0000   438.3515       12.2274       15.4357       9.13928      -3.62466      -3.12213      0.717779       1.24150       4.09239      -6.86435     0.0742467      -1.20526      0.104470       1.39425      0.311090     -0.363923     -0.245821     -0.421018       2.77393       3.58008       3.92907       4.06101       4.12078       3.91436       3.64311       3.27627       2.84948       2.44066       2.00427       1.63976       1.26780      0.979691      0.723699      0.526910      0.370348      0.254122
  23  22 4197.6880    1.1582 11.6702 12.0216 -0.0001  0.0509   0.0040   0.1437    0.0162   0.0000   438.3930       24.3660       14.7844       6.61413      0.988499       3.21644       2.44440      -1.47528       1.42521      -3.55628      -4.71018      0.339075     -0.939211      -1.35602      0.262102      -1.25093     -0.228080      0.422807       3.44492       4.52970       4.95147       5.17276       5.14499       4.95360       4.58904       4.13713       3.62333       3.07079       2.56323       2.04394       1.63186       1.23675      0.918157      0.668508      0.468558      0.321643
  23  23 4342.9058    0.9498 14.1355 11.9491 -0.0005  0.0656   0.0033   0.1811    0.0145   0.0000   439.3691       22.8821       3.91289      -2.87654      -2.24386       9.31055       12.1793     0.0661565       12.8530      -3.44064      -7.68490       1.74842      -1.82054      -1.57539       1.82656     -0.423076     -0.551486    -0.0357784       4.38325       5.81124       6.33661       6.62898       6.62734       6.36609       5.93048       5.34437       4.60535       3.96993       3.24842       2.62444       2.08227       1.57952       1.19091      0.867215      0.597609      0.415394
  23  24 4487.8557    0.7648 16.7255 11.8777 -0.0007  0.0849   0.0028   0.2272    0.0127   0.0000   435.5320       34.8921       9.86801       1.05434      -6.41365      0.975653       6.18415      -3.91064      -6.21425      -1.37373       4.90858      -3.96470      0.887489      -8.42135      0.371133      0.887300      -1.09657     -0.738117       5.63099       7.47513       8.18017       8.58769       8.49773       8.19369       7.59182       6.84348       5.98296       5.12904       4.23277       3.45800       2.69081       2.08305       1.53819       1.12607      0.770449      0.536609
  24   3 1271.0043    0.0818  0.0290 11.7350 -0.0119  0.0042   0.0064   0.0049    0.0111   0.0000   439.3919     -0.771876       20.3400      0.325448      -2.72068   -0.00239545       1.00200     -0.472451     -0.505970     -0.118136    -0.0625041   -0.00184590     0.0834578    0.00672200    0.00625928     0.0599682    -0.0466574    -0.0226774      0.342678      0.299039      0.306700      0.307536      0.402987      0.355773      0.453656      0.379907      0.256751      0.270591      0.247682      0.144706      0.131348     0.0831722     0.0753803     0.0486925     0.0518184     0.0344325
  24   5 1653.6921    0.2688  0.1818 11.6180 -0.0023  0.0048   0.0054   0.0107    0.0138   0.0000   440.2969      0.451254       20.5157     -0.808339      -3.11936     -0.911435      0.826592     -0.233640      0.410316     -0.161835    -0.0964652     -0.118176      0.265657     0.0216161     0.0469542    -0.0773734    -0.0522901    -0.0434940      0.384603      0.510365      0.549727      0.540835      0.515551      0.486156      0.470316      0.443833      0.409939      0.340107      0.273530      0.219099      0.162083      0.128573     0.0956994     0.0744478     0.0514723     0.0345017
  24   6 1826.2910    0.4193  0.3358 11.6917 -0.0005  0.0060   0.0061   0.0141    0.0180   0.0000   440.9004      0.847687       18.4636       2.18664      -2.38569      0.684717      0.886995    -0.0298429     -0.661978      0.289454      0.417980     -0.203855     0.0376387     0.0680901     -0.107250     -0.101168    -0.0166595    -0.0819130      0.404892      0.534886      0.561043      0.607868      0.597622      0.588232      0.527811      0.482103      0.438191      0.363487      0.304394      0.238220      0.191053      0.151878      0.113811     0.0823390     0.0593117     0.0434842
  24   7 1993.5677    0.6166  0.5441 11.7094 -0.0005  0.0072   0.0070   0.0179    0.0265   0.0000   439.6478      0.593308       17.9734    -0.0437852      -2.25689      0.829698    -0.0501454     -0.870558     -0.999856      0.363464     -0.172863     0.0390048    -0.0434746     -0.225047    -0.0439030    -0.0515304      0.130561     0.0717234      0.479864      0.609475      0.665188      0.703542      0.709064      0.675291      0.630672      0.564878      0.500690      0.434044      0.347752      0.295922      0.224352      0.176543      0.133491     0.0982877     0.0713156     0.0497607
  24   8 2156.7580    0.8830  0.6868 12.0090 -0.0015  0.0078   0.0089   0.0199    0.0341   0.0000   439.1447      0.487870       17.3705      0.162097      -1.09465      0.478366    -0.0925176      0.850563      -1.27567     -0.798031      0.305809     -0.496888     0.0579542     -0.544682     0.0723929    -0.0506130     0.0275829    0.00611525      0.527751      0.681874      0.736169      0.757426      0.763249      0.749014      0.689552      0.623290      0.545823      0.470578      0.390002      0.318214      0.254903      0.195490      0.146768      0.108362     0.0769207     0.0549346
  24   9 2314.3342    1.2050  0.8561 12.5362 -0.0016  0.0088   0.0110   0.0225    0.0395   0.0000   439.2932       1.78205       17.1511      0.539203     -0.711535     0.0468034      0.406305       1.22637     -0.481643     -0.624835      0.203069     -0.233214     0.0735830    -0.0689120    -0.0276284     -0.256991    -0.0583810      0.145229      0.588937      0.767845      0.805196      0.872127      0.843511      0.826718      0.769698      0.708325      0.616262      0.527498      0.451139      0.361284      0.289186      0.225649      0.170361      0.122293     0.0877013     0.0598752
  24  10 2467.0818    1.6463  0.9852 12.9289 -0.0003  0.0094   0.0142   0.0245    0.0515   0.0000   440.6580       3.19280       13.9914       2.69022     -0.598662      -1.03324      -1.48021      0.954195      0.331498     -0.756010      0.101600     -0.388192     -0.165773     -0.286728     0.0995510     -0.137566     0.0443231   0.000282959      0.650789      0.843190      0.907340      0.956329      0.956300      0.922147      0.859972      0.765125      0.680681      0.579395      0.483981      0.388230      0.309154      0.239553      0.179199      0.132400     0.0961418     0.0675569
  24  11 2617.7181    2.1861  0.9911 13.4386 -0.0001  0.0093   0.0187   0.0243    0.0529   0.0000   439.0225       3.68581       15.3395       1.44372      -3.18679      -1.13165      -1.41563     0.0316105     -0.187552    -0.0325295      -1.28680     -0.419594   -0.00546165     -0.480744      0.113450    -0.0419139      0.114483    -0.0570955      0.632139      0.805592      0.877935      0.940667      0.904757      0.893805      0.830770      0.746857      0.665463      0.564136      0.468929      0.380253      0.298941      0.233863      0.178955      0.130526     0.0938094     0.0656605
  24  12 2767.7481    2.8284  0.9569 13.8671 -0.0004  0.0089   0.0240   0.0231    0.0525   0.0000   439.0125       6.56990       12.9254       1.78489      -1.18238      0.996121      0.445844      -1.41341      0.521410      -1.00201     -0.812465     -0.717645    -0.0262240     -0.385291     -0.127789    -0.0280191      0.107365     0.0446560      0.607868      0.788005      0.837475      0.910207      0.881893      0.857870      0.796698      0.711460      0.634612      0.544286      0.461086      0.365724      0.294432      0.227133      0.171728      0.121765     0.0890839     0.0619452
  24  13 2917.0465    3.5056  0.8743 14.3341  0.0003  0.0084   0.0308   0.0213    0.0535   0.0000   438.7209       6.05136       13.8485       2.92721      -1.39225      -1.10152     -0.531395     -0.618388       1.22328      -2.24763      0.258881     -0.393783      0.369122     -0.166644     0.0565579    -0.0453162     0.0595271      0.111786      0.596284      0.766802      0.826551      0.878474      0.884151      0.866035      0.788688      0.704510      0.601259      0.516718      0.435391      0.358842      0.275980      0.214161      0.156241      0.119440     0.0836520     0.0590256
  24  14 3065.1357    3.9036  1.0145 14.6332 -0.0013  0.0094   0.0325   0.0247    0.0574   0.0000   438.5997       6.39958       15.0926       4.07926      0.363399     -0.417092       1.27607      -1.68082      0.436555      -1.58853      0.928229      -1.02228      0.135899     -0.361924     0.0967016     -0.141964    -0.0404475     -0.113210      0.643947      0.835067      0.897586      0.950232      0.925069      0.892872      0.833212      0.760211      0.674967      0.577099      0.491894      0.400695      0.318098      0.247755      0.182814      0.132140     0.0934555     0.0663628
  24  15 3212.1131    3.8145  1.2917 14.5907 -0.0014  0.0110   0.0293   0.0290    0.0549   0.0000   438.1213       9.02582       13.5103       1.44124      -2.56726     -0.666457      0.872224      -1.01633      0.250308      -2.54034    -0.0972531     -0.853530     -0.772559      -1.06685      0.256902     -0.241150     0.0451299    -0.0141959      0.733409      0.959324       1.01084       1.09722       1.07756       1.06087      0.968699      0.879357      0.783491      0.665764      0.538658      0.446918      0.354660      0.275154      0.210235      0.152161      0.108873     0.0773124
  24  16 3358.6146    3.3959  1.8238 14.2963 -0.0007  0.0131   0.0219   0.0351    0.0344   0.0000   440.0677       10.1499       12.9768       2.13476      -3.74972      0.630786      -2.11781     -0.948325      -1.69793      -2.23234     -0.554664     -0.652217     -0.505854     -0.957322     0.0481304     -0.398407     -0.105835     -0.112480      0.887815       1.15263       1.23696       1.31983       1.28271       1.23591       1.15540       1.03576      0.945603      0.806897      0.674458      0.555006      0.437506      0.339495      0.254636      0.184986      0.132290     0.0927263
  24  17 3505.0124    2.7820  2.7058 13.6641 -0.0003  0.0165   0.0147   0.0432    0.0266   0.0000   436.7977       13.5712       14.8051       2.06192      -1.12062       1.06737      -5.00755      -6.57838      0.209354      -2.65381      -1.24073      -1.81518      0.291067      0.492641    -0.0178696     0.0228258      0.339523     -0.290675       1.09278       1.43909       1.55907       1.64672       1.64196       1.57263       1.46357       1.32237       1.18415      0.996429      0.837213      0.685947      0.545075      0.420498      0.314987      0.231464      0.164661      0.114751
  24  18 3651.1128    2.2872  4.1512 13.0937  0.0001  0.0212   0.0100   0.0571    0.0217   0.0000   435.4918       16.2084       14.0091       3.17356      -2.98200       1.02624       1.46474     -0.450376      0.506121      -2.55640     -0.969831     -0.153523     -0.689231     -0.772623      0.101257     -0.294321    0.00248594     -0.147717       1.42148       1.84852       2.02203       2.14047       2.11472       2.03619       1.91453       1.71041       1.51579       1.30218       1.07801      0.880899      0.697799      0.540020      0.405026      0.299926      0.216236      0.150417
  24  19 3796.9759    1.9184  5.7225 12.6183 -0.0003  0.0262   0.0075   0.0713    0.0211   0.0000   433.9871       14.0940       15.0716       3.78162      -5.20440       5.46061      -6.21591       2.03086      -3.33738      -2.22285      -2.10589      -2.56921       1.52389     -0.664091     -0.155606      0.241127      0.321610     -0.182359       1.76224       2.30023       2.51739       2.63930       2.63491       2.55756       2.37723       2.13729       1.88509       1.59890       1.34639       1.09668      0.865662      0.668672      0.506780      0.371275      0.267427      0.187237
  24  20 3942.7144    1.5899  7.5959 12.3142  0.0000  0.0327   0.0057   0.0914    0.0188   0.0000   438.4959       16.5915       9.45583       1.91938      -2.66360       2.77002    -0.0891252      -2.76852      -3.33958      -2.50048       1.53452      -2.07042      -2.11499    -0.0801942      0.636245      0.254332    -0.0987935     0.0586519       2.14174       2.82574       3.07318       3.21390       3.21676       3.09517       2.91481       2.61072       2.31987       1.99546       1.67362       1.36589       1.08771      0.840194      0.630426      0.463971      0.330946      0.232561
  24  21 4088.4198    1.3253  9.9497 12.1152 -0.0002  0.0419   0.0046   0.1166    0.0168   0.0000   441.9469       7.50538       16.5691       5.42793      -8.26332       5.18193       3.54977      -9.41054      -6.23460      0.476966       4.20289    0.00546427     0.0985808      0.475747     -0.547422     -0.116392     -0.370574     0.0112863       2.77781       3.65162       3.96699       4.17702       4.18999       4.02827       3.75347       3.43155       2.99584       2.56856       2.14063       1.72731       1.38123       1.07074      0.813404      0.595263      0.429769      0.300381
  24  22 4234.0584    1.1025 12.5764 12.0018  0.0003  0.0545   0.0037   0.1514    0.0151   0.0000   440.5294       19.3919       14.0616       6.83328      -10.8756       2.41214      -4.98583      -3.14736      -5.10382      -7.37313      -1.61998      -3.84912      -1.08097     -0.499029     -0.747850      0.285271       1.48321     -0.523652       3.54711       4.69475       5.16041       5.41232       5.42222       5.21502       4.86510       4.40193       3.87659       3.32184       2.76884       2.27045       1.80363       1.39404       1.05286      0.771769      0.551091      0.383472
  24  23 4379.6892    0.8990 15.0018 11.9440 -0.0003  0.0692   0.0030   0.1909    0.0135   0.0000   446.5190       15.9145       7.87343       18.4065      -6.46686     -0.660413      -11.9036      -4.83046     -0.352049      -2.68357       2.95045      -1.89515      -1.59930     -0.675904      -1.25594     -0.577793      0.841615    -0.0421618       4.46666       5.90568       6.51987       6.84536       6.86672       6.56511       6.10625       5.55985       4.90631       4.19869       3.51857       2.87098       2.28444       1.76334       1.33997      0.984573      0.695733      0.487282
  24  24 4524.9027    0.7393 17.6872 11.8256  0.0002  0.0884   0.0026   0.2356    0.0120   0.0000   437.7410       8.15994       22.9020       19.2272       3.10859      -8.56343      -15.4022       5.99652       7.24100      -4.34302      -8.88314      0.836991      0.768674      -3.82497      -2.09042      -1.48608      0.781421     0.0211593       5.61808       7.44585       8.15250       8.64285       8.61708       8.24956       7.77427       7.01883       6.20678       5.30623       4.47758       3.64970       2.91416       2.25424       1.70899       1.26037      0.886216      0.622388
  25   4 1489.4498    0.1636  0.0780 11.6526 -0.0044  0.0031   0.0053   0.0076    0.0116   0.0000   440.1590     -0.632293       19.8793      0.115193      -2.82069    0.00952497      0.492264     0.0918770     -0.169603     -0.567959    -0.0482221     0.0616476      0.159054     0.0245456   -0.00596552    -0.0203743    -0.0191176    0.00148677      0.216463      0.278986      0.281734      0.325093      0.307980      0.310412      0.269163      0.264726      0.238523      0.222559      0.161177      0.131533      0.102772     0.0879025     0.0654302     0.0527503     0.0356676     0.0259677
  25   5 1674.0943    0.2846  0.1886 11.6519 -0.0014  0.0047   0.0054   0.0103    0.0138   0.0000   439.7687     -0.597292       19.4019    -0.0316001      -2.44942      0.303652      0.299666     -0.360485      0.303015      0.314260    -0.0402789     -0.133883      0.254866      0.153275     -0.101931   -0.00689751   -0.00975992    -0.0516063      0.287518      0.392057      0.419201      0.461853      0.456015      0.435672      0.416822      0.360848      0.332276      0.269981      0.237947      0.186828      0.151904      0.118432     0.0921967     0.0665578     0.0492430     0.0342836
  25   6 1847.8991    0.4464  0.3586 11.7152 -0.0016  0.0059   0.0061   0.0142    0.0184   0.0000   439.8218     -0.712373       19.3142     -0.179368      -2.52446      0.158106     0.0506064     -0.524036     -0.592491     -0.393244      0.438255      0.383485     -0.190579     -0.361692    -0.0705616     0.0129480     0.0109122     0.0160314      0.370319      0.494227      0.544512      0.561689      0.582300      0.546483      0.530226      0.463327      0.406729      0.350891      0.295238      0.242815      0.196282      0.148235      0.114490     0.0853088     0.0628700     0.0437443
  25   7 2016.9348    0.6493  0.5646 11.8514 -0.0008  0.0072   0.0071   0.0180    0.0258   0.0000   439.9558     0.0389704       18.2135      0.164587      -1.72393      0.906872     -0.796231     -0.798112     -0.208904      0.211954    -0.0728583     -0.310577    -0.0853364    -0.0607782    -0.0350663      0.207066     0.0822254    0.00322611      0.456086      0.583544      0.638210      0.686262      0.670058      0.652714      0.606538      0.546158      0.497131      0.431421      0.368651      0.295622      0.246486      0.187756      0.141879      0.107245     0.0771693     0.0539761
  25   8 2181.7647    0.9128  0.7557 12.1302  0.0003  0.0082   0.0087   0.0210    0.0344   0.0000   438.5740       1.96489       15.8436      0.872788      -2.71677     -0.286636     -0.416482     -0.837372      0.321276     -0.230970     -0.320359     0.0147465      0.108465     -0.446543     0.0548910     0.0576634     -0.122131    -0.0727588      0.521788      0.682031      0.746730      0.792373      0.780412      0.759824      0.715204      0.643659      0.571658      0.488962      0.417180      0.337163      0.271653      0.212566      0.161470      0.119978     0.0884558     0.0625953
  25   9 2340.5309    1.2869  0.9011 12.5420 -0.0017  0.0088   0.0112   0.0226    0.0429   0.0000   438.0664       1.53098       15.5907      0.536683      -1.82837      0.164154       2.15027     -0.786934     -0.529433      0.131565      0.562359      0.411215    -0.0146501      0.364043     -0.120400     -0.181434      0.223186    -0.0872878      0.575739      0.739068      0.788936      0.866663      0.845349      0.833795      0.776110      0.690889      0.622866      0.539555      0.447318      0.370586      0.292271      0.230060      0.177657      0.132039     0.0967431     0.0681717
  25  10 2494.3932    1.7712  0.9874 13.0213 -0.0014  0.0092   0.0147   0.0237    0.0502   0.0000   439.8462       3.84704       16.7821      0.704293      -2.50463     -0.443540       1.17763      0.563765      0.301277     -0.910629     0.0556762     -0.859127     -0.245296     -0.352031    -0.0978984     -0.265218     -0.157098     0.0754686      0.584429      0.763273      0.832796      0.889056      0.858402      0.844706      0.787569      0.731923      0.645239      0.548400      0.471898      0.389577      0.306242      0.240070      0.183426      0.138381      0.102475     0.0720187
  25  11 2646.2795    2.3188  0.9887 13.4956 -0.0001  0.0091   0.0192   0.0239    0.0556   0.0000   439.1376       5.81932       14.8843       1.13173      -1.64300       1.82102     -0.950148     -0.929051      0.861377     -0.363018    -0.0161772     -0.651687     -0.351559     -0.142709      0.258902     -0.310779     0.0568239   0.000152910      0.610119      0.788219      0.862637      0.924251      0.910618      0.893096      0.816732      0.754774      0.662923      0.549037      0.474855      0.388986      0.310179      0.240698      0.183127      0.137378     0.0986862     0.0710342
  25  12 2797.4358    2.8840  0.9126 14.1420 -0.0008  0.0086   0.0248   0.0225    0.0461   0.0000   439.0209       6.71923       15.0183       2.38842      -1.54837     -0.211385     -0.248265     -0.950388     0.0445525      -1.05649      0.466574     -0.942634      0.237808     -0.106016      0.248728    -0.0778928     -0.184722    -0.0220783      0.568568      0.723444      0.782317      0.868206      0.846089      0.821323      0.743290      0.694609      0.621130      0.519048      0.439935      0.364956      0.296552      0.228104      0.170642      0.126771     0.0937811     0.0662335
  25  13 2947.5081    3.6201  0.9080 14.3671 -0.0012  0.0085   0.0304   0.0214    0.0535   0.0000   440.1638       6.79140       16.4280       2.21592     -0.813938     -0.823880       1.23352      -1.23458     -0.404645     -0.822138      0.686012     -0.638961      0.179014     -0.246850     0.0724709     -0.105892    -0.0210386    -0.0430575      0.560703      0.719024      0.776234      0.829562      0.826652      0.785880      0.737528      0.664840      0.609358      0.519786      0.442988      0.361670      0.290075      0.228039      0.173944      0.129138     0.0921319     0.0650272
  25  14 3096.3105    3.9361  1.0366 14.7952 -0.0007  0.0094   0.0324   0.0249    0.0528   0.0000   438.3519       8.49994       11.6301       4.99409      -2.54178      -1.65629      0.174363      -1.88857      0.484512      -1.10484      0.491251     -0.857286     0.0961663     -0.835439    -0.0996985     -0.338391      0.108086    -0.0529979      0.613745      0.798267      0.871166      0.927643      0.893082      0.881077      0.805209      0.750581      0.670837      0.578192      0.498405      0.397256      0.319132      0.253114      0.190157      0.143213      0.103321     0.0753490
  25  15 3244.0374    3.7955  1.3356 14.5693 -0.0010  0.0109   0.0278   0.0290    0.0511   0.0000   440.4262       9.85456       14.4135       2.70574     -0.527755     0.0738602      -1.25598      -2.45565    -0.0614873      -2.35295     0.0430602     -0.248234     -0.598162     -0.701398     0.0205634      0.182089     0.0273754     -0.170262      0.711867      0.933200       1.01201       1.08433       1.06814       1.04270      0.983166      0.891343      0.780252      0.663098      0.556049      0.449503      0.367786      0.284481      0.220509      0.161415      0.119465     0.0858051
  25  16 3391.2393    3.1635  1.9545 14.3364 -0.0013  0.0138   0.0198   0.0361    0.0316   0.0000   438.9328       12.3084       13.9271       3.23749      -1.20704      -1.02314       2.02136      -2.58898      -1.16190      -1.82844     -0.487190      -1.51976      -1.06845     -0.125883      0.261714     -0.486115     -0.243978    0.00437346      0.888991       1.16012       1.24950       1.35033       1.30989       1.29279       1.22040       1.09444      0.971252      0.846836      0.709531      0.587426      0.461701      0.365857      0.279341      0.211182      0.153172      0.109197
  25  17 3538.2433    2.6468  2.9371 13.6999 -0.0003  0.0172   0.0135   0.0456    0.0241   0.0000   438.1602       14.0160       13.2715       3.05301      -1.10071      -1.24865       1.03768      -1.48722      0.582447      -3.65128     -0.363288      -1.26828      0.497685    -0.0430985     -0.319924     0.0811463     -0.203161    -0.0974296       1.10652       1.46188       1.56761       1.66406       1.66556       1.64539       1.50331       1.37636       1.21242       1.05769      0.892532      0.727523      0.590892      0.456727      0.349665      0.262654      0.187866      0.135845
  25  18 3685.0511    2.2232  4.3632 13.0404 -0.0001  0.0217   0.0093   0.0575    0.0209   0.0000   438.6428       14.9078       13.0336       7.92379      -2.63279       1.03319      -1.59200     -0.640641      -3.46953     0.0909342      0.831552      -2.52626     -0.513519     -0.260328     -0.279515      0.408490     -0.195891     -0.110819       1.37962       1.82943       1.98014       2.10727       2.07309       2.00437       1.87499       1.71779       1.53516       1.34062       1.13045      0.938893      0.745246      0.582026      0.443660      0.330543      0.241548      0.170076
  25  19 3831.4442    1.8320  6.0641 12.6190 -0.0002  0.0271   0.0069   0.0741    0.0193   0.0000   435.1349       16.5884       15.3775       5.95311      0.379314     -0.885747      -1.14153      -5.87580     0.0988767      -5.03634       1.11930      0.590817    -0.0578051     -0.148529     -0.311173    -0.0717517    -0.0244048     -0.255388       1.71679       2.26917       2.46103       2.64196       2.59385       2.53143       2.39213       2.14531       1.92176       1.64796       1.40672       1.15399      0.927725      0.726658      0.554173      0.411266      0.295651      0.212276
  25  20 3977.6820    1.5217  8.2299 12.2567 -0.0000  0.0342   0.0053   0.0954    0.0181   0.0000   439.4755       22.1517       13.6663       2.76472      -1.49777      -2.42392      -3.01369     -0.117999     -0.814933      -4.48583       1.25301     -0.472556      -2.14914     -0.537952      0.934030     0.0161035     -0.269513    -0.0665554       2.17571       2.87019       3.13181       3.31829       3.29507       3.21062       2.99188       2.73325       2.42976       2.10978       1.77866       1.47144       1.17226      0.921111      0.702253      0.523640      0.379787      0.269512
  25  21 4123.9421    1.2669 10.5293 12.0908 -0.0002  0.0438   0.0042   0.1224    0.0162   0.0000   439.2768       13.7615       21.2689     -0.650013      -2.54252       6.06648       5.89163      -3.82836      0.738739     -0.556512      -6.77986     -0.414300       1.62498     -0.693844      0.265829      0.576087    -0.0678948    -0.0430120       2.76143       3.66327       3.96986       4.20259       4.17384       4.08786       3.83456       3.46374       3.12328       2.67610       2.27673       1.87262       1.50751       1.17697      0.899671      0.674735      0.485417      0.348204
  25  22 4270.0211    1.0389 13.0155 12.0413 -0.0008  0.0569   0.0034   0.1591    0.0141   0.0000   435.2526       13.4281       18.5325      0.493947    -0.0272996       7.00848      -6.20512      -14.2971      -2.27991      -1.93789       1.33003      -2.55934      -1.52592      -1.15264       1.56556       1.63612      0.334233    -0.0283479       3.55774       4.67477       5.15349       5.40677       5.42654       5.25591       4.96317       4.51095       4.01861       3.45770       2.92112       2.41358       1.95395       1.52636       1.16830      0.868230      0.631031      0.448467
  25  23 4415.7758    0.8501 15.7444 11.9382 -0.0002  0.0736   0.0028   0.2001    0.0128   0.0000   442.5124       13.5491       17.6118      0.762465       10.2098      0.652850       4.57106       2.43250       7.14405      -2.63235      0.342915      -1.09083      0.100897      0.789162      -1.07784      0.462030      -1.14767      0.203859       4.52219       5.97637       6.62699       6.95177       6.99463       6.77382       6.35113       5.79356       5.15754       4.45248       3.77058       3.10500       2.50371       1.97006       1.50237       1.13373      0.801876      0.576351
  26   4 1508.6988    0.1671  0.1069 11.6441 -0.0087  0.0040   0.0046   0.0082    0.0116   0.0000   439.9838    -0.0856834       21.2697    -0.0340903      -3.31300     -0.268027       1.15695     -0.281993     0.0992661    -0.0461231      0.645605     0.0585733    0.00193283     -0.186650     -0.114532     0.0366384     0.0616678    -0.0363021      0.245431      0.299927      0.351905      0.371106      0.378771      0.363583      0.342359      0.300882      0.283110      0.241140      0.205467      0.166684      0.136935      0.105051     0.0875334     0.0601139     0.0466140     0.0326822
  26   5 1694.0569    0.2951  0.2180 11.6426 -0.0018  0.0048   0.0052   0.0113    0.0140   0.0000   439.4331     -0.169502       20.0866      0.175976      -1.58367     -0.298597      0.257361     -0.142235     -0.168715     -0.147050      0.199923     -0.178789    -0.0892785    0.00436091     0.0755100     0.0268285     0.0768700     0.0274157      0.306772      0.413499      0.453441      0.493034      0.478050      0.462334      0.434417      0.394694      0.340734      0.311134      0.251904      0.217231      0.173180      0.139910      0.104703     0.0762948     0.0569248     0.0384997
  26   6 1869.0359    0.4800  0.3917 11.6961 -0.0008  0.0062   0.0061   0.0143    0.0194   0.0000   440.7872     -0.104421       18.4835       1.10391      -2.83254     -0.725256      0.944347     -0.156420     -0.464357      0.164131      0.626833    -0.0728982    -0.0833610    -0.0141789     0.0592025     -0.209613     0.0454141     0.0280876      0.397709      0.505744      0.529652      0.588531      0.596283      0.575480      0.527146      0.480069      0.428315      0.388839      0.321108      0.269749      0.211471      0.170360      0.130704     0.0979733     0.0728919     0.0544453
  26   7 2039.7372    0.6959  0.5854 11.8638 -0.0012  0.0071   0.0074   0.0181    0.0273   0.0000   439.9237      0.680575       18.3779     -0.134721      -2.17690     -0.154753      0.240930      0.428982      0.366460    -0.0261735      0.987798      0.825154     0.0602490     -0.480861      0.146743     0.0121666     0.0603619      0.103226      0.439160      0.561917      0.619889      0.651747      0.652934      0.623167      0.585736      0.545463      0.501983      0.427437      0.365340      0.299101      0.237279      0.190300      0.148223      0.112241     0.0855642     0.0610402
  26   8 2206.0668    0.9918  0.7580 12.1873  0.0001  0.0077   0.0092   0.0208    0.0357   0.0000   439.6301      0.422368       16.6658       1.85930      -1.58698      0.884195     0.0242068    0.00786962     -0.192822     -0.348260      0.300797     -0.344511     -0.289850     -0.172820     0.0868734      0.100067   -0.00528358     0.0197343      0.487199      0.632392      0.680672      0.725298      0.721538      0.715663      0.664436      0.607820      0.539899      0.473015      0.406227      0.332809      0.265886      0.211824      0.161225      0.126914     0.0941868     0.0656012
  26   9 2366.1037    1.3827  0.9120 12.7219 -0.0004  0.0088   0.0117   0.0223    0.0420   0.0000   440.2760       1.36577       16.1828       1.75639      -1.55947     -0.262852     0.0361454      0.347301     -0.691877     -0.164929      0.281354     -0.215098      0.400150      0.255782     0.0852069     -0.350915     -0.215587    -0.0839964      0.540588      0.698596      0.767362      0.814351      0.812220      0.802910      0.752005      0.687211      0.613398      0.520826      0.447619      0.372604      0.297840      0.239707      0.184526      0.140210      0.100667     0.0741821
  26  10 2521.2421    1.8511  1.0146 13.2099  0.0007  0.0091   0.0151   0.0244    0.0472   0.0000   439.0566       2.80598       15.1884       1.60385      -1.95307     0.0578575     -0.988449     -0.231370       1.14839      0.707585      -1.20015     -0.576033     -0.776105      0.421722     0.0322189    0.00147248    0.00224897   -0.00989663      0.573032      0.749372      0.801906      0.858714      0.844076      0.817178      0.786606      0.712312      0.644926      0.559524      0.484834      0.394325      0.321195      0.254694      0.197105      0.148860      0.110147     0.0786221
  26  11 2674.4117    2.4356  1.0154 13.5873  0.0003  0.0092   0.0196   0.0232    0.0566   0.0000   439.2157       5.21812       15.9444       3.35094      -1.15824    -0.0208485     -0.534384     0.0254431     -0.276225      -1.18239      0.110232     -0.616291   -0.00972187    -0.0407072     0.0603558      0.214148     -0.234151     -0.120303      0.569138      0.737568      0.802379      0.859824      0.852134      0.832848      0.788781      0.724901      0.649366      0.558052      0.463940      0.388297      0.312645      0.251914      0.193151      0.148222      0.108427     0.0790104
  26  12 2826.6658    3.0997  0.8986 14.1787 -0.0010  0.0084   0.0261   0.0213    0.0496   0.0000   439.1228       3.14908       14.5108       2.95574     -0.514423      0.172974      -1.60932     -0.381995     -0.904991     -0.642632      0.767919     -0.669252      0.170490     -0.185984    -0.0790443     -0.276462     0.0121039   -0.00672708      0.549949      0.699202      0.754006      0.822919      0.810385      0.780307      0.743220      0.681093      0.605898      0.524556      0.438486      0.365911      0.293915      0.234801      0.180457      0.138015      0.100386     0.0715471
  26  13 2977.5530    3.6787  0.9817 14.4695 -0.0001  0.0086   0.0299   0.0228    0.0530   0.0000   440.6017       6.11114       14.7861       2.46623     -0.995407      0.866127     -0.612610      0.768108    -0.0154197      -1.46395      0.419473     -0.373221     0.0264234    -0.0938123      0.128931      0.224938      0.113195     0.0341054      0.563201      0.721322      0.782955      0.828509      0.826541      0.810495      0.770948      0.701011      0.625825      0.529669      0.461584      0.376123      0.302695      0.242356      0.184723      0.140230      0.106650     0.0768195
  26  14 3127.0485    3.9319  1.1144 14.8053 -0.0001  0.0096   0.0312   0.0259    0.0528   0.0000   439.5340       8.36756       15.5845       2.17929      -2.36072      0.331911     -0.157517      -1.07202      0.843275     -0.680530      0.395579     -0.481152      0.493853      0.127440     0.0617856     0.0719878     -0.231823      0.111317      0.618125      0.813037      0.883213      0.929493      0.903879      0.879903      0.836808      0.773862      0.691824      0.599140      0.518388      0.427438      0.343346      0.273715      0.210527      0.157990      0.116119     0.0844616
  26  15 3275.5181    3.6466  1.4872 14.5455  0.0006  0.0114   0.0251   0.0309    0.0433   0.0000   439.7452       9.87668       13.8052       4.68697     -0.733958      -1.04811     -0.943275     -0.966273     -0.270537      -1.71080    -0.0808345     -0.526141     0.0584377     -0.718588      0.132556      0.104427    -0.0809142    -0.0974001      0.726574      0.945347       1.01459       1.09441       1.09329       1.05793       1.00450      0.907666      0.806294      0.703482      0.599951      0.501161      0.396564      0.316824      0.245760      0.184414      0.136828     0.0983975
  26  16 3423.4787    3.0774  2.1807 14.1383 -0.0009  0.0143   0.0179   0.0380    0.0299   0.0000   438.7987       7.36282       15.8237       5.55639       1.87476     -0.105861     -0.348985      -3.18963       1.14401      -3.31238      0.506926      -1.75123      0.108748     -0.528532     -0.379483     -0.341812     -0.504209    -0.0354585      0.871236       1.14736       1.25012       1.32810       1.33632       1.29839       1.23863       1.10491      0.999228      0.863832      0.737894      0.608176      0.497458      0.393763      0.302229      0.229821      0.167407      0.121081
  26  17 3571.1370    2.5441  3.1817 13.6350 -0.0002  0.0176   0.0123   0.0476    0.0225   0.0000   441.6591       12.6048       13.8637       3.60581      -1.13597      -1.54453      -1.40404      -3.37056      0.670874      -1.43367      0.888497     -0.352490      0.325286     -0.448971      0.437331     -0.112995     0.0203843    -0.0179945       1.09662       1.43040       1.55752       1.66008       1.63778       1.61338       1.51228       1.38255       1.23003       1.08480      0.933130      0.769592      0.635395      0.496958      0.383621      0.287669      0.210562      0.152635
  26  18 3718.5392    2.0927  4.7554 12.9752 -0.0004  0.0225   0.0084   0.0607    0.0194   0.0000   436.9331       14.9528       13.6011       5.27133      -2.66402      -2.17565       3.83611      -6.08366     -0.350264     -0.532411       2.08910      -1.55337    -0.0705702     -0.267938     -0.556239      0.298904   -0.00502706     -0.257492       1.38991       1.81511       1.99907       2.09509       2.10713       2.05516       1.95154       1.78563       1.59038       1.37503       1.16556      0.975865      0.786852      0.623156      0.483505      0.366349      0.269714      0.197762
  26  19 3865.5727    1.7474  6.7085 12.5513 -0.0001  0.0286   0.0062   0.0780    0.0179   0.0000   437.6336       14.3661       22.2851      0.523881       3.30890       4.39684     -0.270863      -4.34874       1.82597      -3.73142      0.346010      -1.50010      0.948351      -2.09994       1.05857     -0.105229      0.173400      0.222944       1.76638       2.30486       2.54832       2.69646       2.68189       2.61550       2.46921       2.24679       2.03015       1.76053       1.50967       1.24976       1.01920      0.809784      0.620478      0.469999      0.342350      0.247423
  26  20 4012.3512    1.4578  8.7784 12.2573  0.0002  0.0356   0.0049   0.0998    0.0169   0.0000   438.9724       16.6331       14.8654       6.84256       2.56040     -0.277744     -0.298148      -3.06082      -2.73942    -0.0462212       1.83336     -0.660729      -2.84547      -1.48603      0.349027     -0.866679     0.0661294     -0.466890       2.20818       2.88700       3.16347       3.34241       3.37611       3.28820       3.10164       2.82841       2.52890       2.19558       1.86903       1.54858       1.25747      0.996603      0.770246      0.583960      0.427305      0.312157
  26  21 4158.9772    1.2127 11.3274 12.1045 -0.0005  0.0471   0.0039   0.1312    0.0153   0.0000   440.8901       18.8506       17.2811       13.5285       1.79370      -1.28864      -7.01393      -6.11956       4.96256      -7.27945       2.78379      0.826574       2.04558       1.19158      0.951774      0.906069     -0.685584     -0.417143       2.81469       3.71263       4.11318       4.30408       4.38396       4.23839       4.00212       3.66753       3.28396       2.85679       2.43616       2.02750       1.64331       1.30232       1.00675      0.765202      0.561418      0.404071
  26  22 4305.4717    1.0008 13.9755 12.0127  0.0001  0.0603   0.0031   0.1670    0.0135   0.0000   438.0831       25.4915       14.9635       6.18390      -7.28086       6.88610       5.09959     -0.535864      -2.85658      -9.66542      -2.92551       2.70100      0.551037      -2.94545       1.13882      -1.10298      0.400667     -0.436639       3.60717       4.76557       5.28937       5.53748       5.60049       5.44794       5.13175       4.72179       4.19524       3.68089       3.12902       2.59848       2.12064       1.67461       1.29932      0.985185      0.716406      0.522345
  26  23 4451.9278    0.8147 16.3795 11.9196  0.0002  0.0764   0.0027   0.2057    0.0120   0.0000   444.5848       17.9810       11.8147       5.88011       2.55988      -5.76142      -3.90446       4.38178       4.35697       4.25658       5.91221      -2.86097      -2.05870      -2.22123       2.46659      0.610794      0.187239     -0.878001       4.50854       5.96844       6.62210       6.95150       7.04970       6.83104       6.45682       5.94166       5.27226       4.61250       3.97330       3.27063       2.66604       2.12582       1.63436       1.25511      0.900452      0.656438
  27   3 1325.2262    0.0984  0.0428 11.7240 -0.0129  0.0032   0.0045   0.0058    0.0105   0.0000   440.2542     -0.356353       20.5001    -0.0616243      -2.63561     -0.437810      0.605764      0.617819      0.133210      0.309479     -0.110549    -0.0280655     -0.202557     -0.102347     0.0911743     0.0435695    0.00951719    -0.0282177      0.187724      0.248890      0.251645      0.260743      0.281691      0.284123      0.263542      0.245612      0.217460      0.181053      0.169140      0.124704      0.111004     0.0756574     0.0709682     0.0534955     0.0421330     0.0302395
  27   4 1527.5577    0.1854  0.1044 11.6570 -0.0038  0.0035   0.0049   0.0079    0.0115   0.0000   440.2606     -0.642828       20.7656     -0.723428      -2.92954     -0.451390     -0.630155    -0.0998835     0.0696898      0.286302    -0.0153369     0.0116915     0.0855148    -0.0409052     0.0134572      0.108809    -0.0658516     0.0266159      0.217952      0.278498      0.334241      0.342470      0.346267      0.352925      0.315534      0.298566      0.252015      0.210239      0.195929      0.152032      0.126904      0.104349     0.0796895     0.0565005     0.0453417     0.0314479
  27   5 1713.5903    0.3207  0.2306 11.6635 -0.0010  0.0047   0.0053   0.0112    0.0143   0.0000   440.7972     -0.384543       20.0180      0.629368      -2.45684      0.101613      0.258338     -0.105081      0.336518     -0.605661     -0.430090     -0.124281     0.0407390    -0.0141616    0.00703580      0.159963    -0.0876869     0.0696384      0.283421      0.376186      0.405224      0.446265      0.447206      0.429467      0.409942      0.368793      0.338064      0.282976      0.255503      0.203308      0.160835      0.131713      0.103003     0.0805684     0.0597282     0.0440120
  27   6 1889.7619    0.5000  0.4407 11.7273 -0.0004  0.0065   0.0060   0.0153    0.0204   0.0000   440.5705     -0.490816       19.8766      0.412016      -3.61326     0.0108658     -0.133630     -0.703299      0.186467      0.381813    -0.0711488      0.170030     -0.311412     -0.142633    -0.0821895    0.00682236     -0.252894     0.0480872      0.382311      0.489650      0.532359      0.563659      0.569116      0.544983      0.517523      0.486826      0.446166      0.396355      0.331770      0.269848      0.222610      0.182233      0.141554      0.108353     0.0840714     0.0625324
  27   7 2062.0429    0.7225  0.6325 11.8283 -0.0010  0.0072   0.0072   0.0182    0.0287   0.0000   440.0314      0.467155       18.8854     -0.304182      -3.00855     -0.460945      0.720699      0.258196     -0.693969     -0.523359      0.632008    -0.0441817     -0.351321     0.0457592     -0.230539     -0.100177      0.133066     -0.137103      0.425909      0.541494      0.614698      0.638617      0.631682      0.626974      0.580586      0.544891      0.488782      0.425554      0.377717      0.314033      0.255415      0.208385      0.160261      0.120923     0.0911062     0.0656341
  27   8 2229.7367    1.0486  0.8177 12.2024  0.0000  0.0081   0.0091   0.0208    0.0383   0.0000   440.3156       1.76006       19.7481      0.750800      -2.31234      -1.48733     -0.899480     -0.122735     -0.388185      0.214539      0.198946      0.707398     -0.379304     -0.122469      0.183187     0.0622917     -0.163950     0.0315004      0.489677      0.632799      0.693968      0.737892      0.727455      0.723436      0.696918      0.615830      0.566474      0.490058      0.425956      0.348292      0.285778      0.230025      0.176623      0.138484      0.104300     0.0741504
  27   9 2391.0076    1.4634  1.0326 12.6314 -0.0007  0.0091   0.0116   0.0241    0.0477   0.0000   440.4442       1.56810       16.1724      0.997234      -1.63911      0.251714    0.00156162     -0.542113     -0.476340     -0.568775      0.575288     -0.917478     -0.407857    -0.0464706     -0.293586      0.174920     -0.107066    -0.0497760      0.536857      0.722413      0.781258      0.817491      0.828506      0.812933      0.770788      0.708945      0.630652      0.549295      0.473573      0.395352      0.323876      0.255759      0.201885      0.152300      0.114527     0.0849530
  27  10 2547.5926    1.9586  1.0136 13.2886  0.0010  0.0090   0.0156   0.0234    0.0467   0.0000   440.3146       2.54770       16.5679       1.21395      -2.06663     -0.591552     -0.505966      0.493044       2.29416     -0.461112     -0.776976      0.100656      0.272431    0.00758004      0.232894    -0.0775442     -0.215068    -0.0678348      0.548873      0.712753      0.766945      0.842523      0.843258      0.812325      0.767438      0.702630      0.627851      0.547226      0.477848      0.397378      0.326966      0.255473      0.200649      0.151879      0.114264     0.0847091
  27  11 2702.1353    2.5424  0.9794 13.7945 -0.0009  0.0086   0.0204   0.0229    0.0491   0.0000   440.0529       4.61848       15.8612       3.08697      -1.25690      -1.21217      0.826616     -0.148870      0.562235     -0.776947      0.956943     -0.324837     -0.351890     -0.297742     -0.179732     0.0188945     -0.211847    0.00649631      0.529529      0.689569      0.766806      0.806715      0.796579      0.774462      0.740455      0.681580      0.621341      0.533165      0.456346      0.380937      0.308792      0.250951      0.194255      0.148687      0.109545     0.0821840
  27  12 2855.4522    3.2427  0.9238 14.1716  0.0003  0.0082   0.0264   0.0215    0.0539   0.0000   439.1231       4.54354       13.7502       3.45293     -0.455578     -0.893207    -0.0605273      -1.23675    -0.0822265      -1.05017     -0.668918     0.0242529    -0.0995577     -0.154952      0.134257      0.126999    -0.0989070      0.116701      0.522783      0.670771      0.726109      0.781868      0.769576      0.753738      0.715433      0.659402      0.594331      0.517364      0.441898      0.370749      0.305080      0.243552      0.188081      0.144823      0.108476     0.0779536
  27  13 3007.1545    3.7725  0.9791 14.5577 -0.0028  0.0086   0.0299   0.0223    0.0535   0.0000   439.2382       6.00851       16.1673      0.385406      -2.21604     -0.399777     -0.292371      -2.65398      0.157835     -0.898496       1.53569      -1.10978      0.836224     -0.634065     -0.196554     -0.232706      0.101747    0.00473323      0.530065      0.676949      0.733293      0.793765      0.788392      0.779516      0.736356      0.673796      0.613178      0.522301      0.452286      0.381067      0.306812      0.246973      0.190831      0.151003      0.109603     0.0805974
  27  14 3157.3837    3.9081  1.1902 14.6645 -0.0000  0.0096   0.0292   0.0263    0.0553   0.0000   438.9499       9.73471       14.4454       3.04299      -1.96956      -1.30613     -0.245542     -0.767449       1.07741      -1.70808      0.265526     -0.393806      0.274156     -0.546951      0.357386    -0.0523949    -0.0848676     0.0341225      0.591294      0.753300      0.829540      0.876693      0.884162      0.866121      0.824165      0.753711      0.676177      0.600243      0.508653      0.417763      0.345659      0.276412      0.214901      0.167550      0.125974     0.0923846
  27  15 3306.6622    3.5045  1.6417 14.5613 -0.0001  0.0121   0.0229   0.0320    0.0370   0.0000   438.6856       10.7516       13.9200       3.48634      -1.66844     -0.498964     -0.515933      -2.62788     -0.609364    -0.0541454      0.262186      -1.07598      0.425247     -0.249523      0.863783     -0.203991     -0.254583     -0.147662      0.714578      0.939894       1.01772       1.07565       1.07856       1.06336       1.00994      0.937784      0.829253      0.738836      0.617546      0.523511      0.426714      0.344518      0.269990      0.204207      0.155194      0.112555
  27  16 3455.3657    2.9578  2.3928 14.0043  0.0002  0.0148   0.0161   0.0390    0.0288   0.0000   439.8070       10.8168       14.8564       3.95846      0.532612      -1.77283      -4.07094     -0.643419      0.995394      -2.39090    -0.0342258      -1.90684    -0.0101991     -0.450417   0.000347396     -0.318332      0.129998     -0.129710      0.895684       1.17445       1.27257       1.34320       1.35848       1.32652       1.26289       1.16552       1.05300      0.909217      0.782291      0.650748      0.529282      0.427250      0.330823      0.256712      0.194560      0.143582
  27  17 3603.6791    2.4556  3.6204 13.3567 -0.0001  0.0187   0.0109   0.0495    0.0226   0.0000   441.4219       11.9022       12.5391       6.73783      -1.83513     -0.366617     -0.871100      -2.87297     -0.468874      -3.35648      0.619266      -2.42717     -0.462184     0.0491092      0.714840     -0.109773    -0.0291465     -0.212020       1.10231       1.44312       1.58743       1.68538       1.69219       1.65151       1.55951       1.43171       1.30101       1.14369      0.974615      0.817235      0.669750      0.535081      0.419937      0.320619      0.239777      0.174365
  27  18 3751.6699    2.0226  5.2598 12.8758 -0.0001  0.0235   0.0076   0.0635    0.0185   0.0000   437.3324       14.0547       13.4532       4.83508     -0.468280       2.29968      0.294943      -5.30491      -2.79695     -0.714935      -2.01614     -0.192450      0.724687     -0.447222     -0.313036     -0.474720      0.210855      0.166473       1.42034       1.84613       2.04391       2.16598       2.17302       2.11270       2.02101       1.84076       1.65853       1.47031       1.24271       1.04514      0.847498      0.683779      0.530759      0.410026      0.306605      0.223491
  27  19 3899.3428    1.6633  7.1204 12.5461 -0.0002  0.0296   0.0058   0.0828    0.0167   0.0000   438.8396       14.1217       19.9348      0.762446      0.346563      -3.74244       1.45874      0.187448      0.963003      -2.29964      -2.23678      -1.42066    0.00207540      0.812006    -0.0962597      -1.20754      0.985668     0.0580109       1.75212       2.29518       2.51174       2.67825       2.67801       2.62298       2.49003       2.30642       2.07719       1.81022       1.55320       1.30745       1.07071      0.858037      0.672183      0.512846      0.383286      0.280740
  27  20 4046.6632    1.3948  9.4723 12.2565 -0.0001  0.0382   0.0045   0.1061    0.0159   0.0000   437.0192       17.3234       8.68762       6.19224      -1.87333      -4.62105     -0.158336      -2.28354       1.46855      -5.57801       3.32735      -2.04926       1.67458      -1.22522     0.0570830    -0.0939657      0.511726      0.351053       2.23262       2.95354       3.23244       3.43312       3.47564       3.38300       3.23854       2.95919       2.65271       2.32013       2.01031       1.67172       1.38136       1.10556      0.858140      0.658734      0.489163      0.358268
  27  21 4193.8402    1.1720 12.1394 12.0997  0.0005  0.0496   0.0036   0.1383    0.0145   0.0000   439.8272       17.5495       8.74922       8.33940      0.540612      -7.39284      -3.49054      -6.33668       2.93619       4.00677       2.31427      -2.65190      -2.46420     -0.293564       1.83930     -0.596430     -0.277012      0.215456       2.88543       3.80019       4.20359       4.43352       4.52131       4.36813       4.19691       3.83286       3.45308       3.02072       2.57344       2.17655       1.77940       1.43130       1.11833      0.853638      0.631410      0.466004
  27  22 4340.9868    0.9498 14.3925 12.0173  0.0000  0.0629   0.0029   0.1713    0.0128   0.0000   446.0126       20.4834       19.8992       3.29186       5.21808      -3.11177      0.632949     -0.911961       1.29504      -3.82889      -3.94890      -3.40976     -0.534536       3.95929      -2.72767     -0.284580      0.174946      0.276788       3.59787       4.79140       5.30000       5.59453       5.67943       5.51697       5.21785       4.85790       4.31901       3.84163       3.28186       2.74709       2.26432       1.81101       1.41563       1.08910      0.799962      0.588059
  27  23 4487.6897    0.7764 17.1078 11.9024 -0.0003  0.0805   0.0025   0.2142    0.0114   0.0000   431.5296       22.9389       36.0063       4.37588      -4.35739       11.3138       4.61042      -24.1122      -9.08808      0.584310       2.34679      -4.74857       1.41804       3.75365      0.819632      0.629666      -1.29626     -0.344094       4.56347       6.10048       6.70246       7.11511       7.15915       7.06271       6.64624       6.15597       5.52813       4.86998       4.18058       3.51291       2.87890       2.31148       1.80575       1.39174       1.02551      0.752164
  28   4 1546.0311    0.1980  0.1274 11.6390 -0.0032  0.0038   0.0046   0.0091    0.0116   0.0000   440.5429     -0.460256       20.3146     -0.520739      -2.34857    -0.0855547      0.700641     0.0694142     -0.157265      0.317755     -0.173057    0.00873217    -0.0406900     0.0413673     0.0541079     0.0518133     0.0135714    -0.0343356      0.234032      0.298111      0.317713      0.330654      0.333749      0.312626      0.326989      0.305836      0.269317      0.231569      0.186396      0.175314      0.140230      0.111418     0.0876869     0.0689719     0.0515084     0.0407498
  28   5 1732.7425    0.3383  0.2678 11.6463 -0.0004  0.0051   0.0051   0.0119    0.0146   0.0000   440.4091      -1.34396       20.5426     -0.474233      -2.44447     -0.728824      0.242179     -0.315743      0.300464      0.158125    -0.0842134     0.0875659     -0.115850      0.149777     -0.138268     0.0873838     0.0299176    -0.0512353      0.300980      0.379306      0.421608      0.440085      0.453796      0.451973      0.412107      0.389436      0.363570      0.309199      0.256546      0.220507      0.183862      0.144985      0.117724     0.0915535     0.0680067     0.0518368
  28   6 1910.1635    0.5317  0.4452 11.7252 -0.0006  0.0061   0.0062   0.0152    0.0206   0.0000   440.1883     -0.886496       19.7457      0.268611      -1.62245     -0.287959     0.0361617      0.175930      0.127064    -0.0564967      0.303132     -0.407913      0.408049      0.117070      0.166246     -0.157894    -0.0427195    -0.0158021      0.345293      0.449833      0.495799      0.534736      0.528343      0.533585      0.498396      0.466344      0.417006      0.362940      0.307958      0.258864      0.214599      0.171821      0.141014      0.105800     0.0801550     0.0588303
  28   7 2083.9029    0.7682  0.6767 11.8795  0.0000  0.0073   0.0073   0.0187    0.0294   0.0000   440.1291      0.748617       18.9786       1.70107      -2.41340     -0.244553      0.552649     0.0361142    -0.0411296      0.314859     0.0216584     -0.369314    0.00656986   -0.00948472     0.0611746    -0.0496550     -0.144133    -0.0169964      0.429240      0.552082      0.595713      0.641421      0.644726      0.633554      0.596796      0.548139      0.509500      0.450205      0.383131      0.324094      0.260955      0.209955      0.165798      0.132943      0.101046     0.0752218
  28   8 2252.8168    1.0890  0.9024 12.2310 -0.0006  0.0085   0.0090   0.0219    0.0397   0.0000   439.7767       1.73417       18.6467      0.475717      -1.72158     -0.535609      0.653979     -0.228636      0.228403      0.600488      0.882000     -0.518184     -0.106718     0.0385805     0.0637699    -0.0275705    -0.0187358     0.0775914      0.484680      0.625485      0.703147      0.730567      0.707752      0.720997      0.682903      0.638857      0.579062      0.506423      0.447673      0.370457      0.305607      0.248092      0.196998      0.150766      0.116311     0.0859421
  28   9 2415.3403    1.5288  1.0448 12.7837 -0.0001  0.0092   0.0119   0.0236    0.0461   0.0000   439.9314      0.943689       18.4415      0.526051      -1.83334      0.179445    0.00541655       1.22753      0.187419     -0.517264     -0.108491     -0.278415     -0.226768     -0.129615     0.0224939    -0.0110624     -0.212196    -0.0452597      0.530784      0.693631      0.752455      0.824180      0.814154      0.800065      0.764985      0.700970      0.630417      0.557069      0.481527      0.408664      0.331753      0.266930      0.206979      0.164972      0.124707     0.0927921
  28  10 2573.4199    2.0498  1.0430 13.4552  0.0009  0.0091   0.0160   0.0234    0.0451   0.0000   439.6691       4.05720       16.8537       1.14913      -2.25506      0.343614      -2.44216     -0.954376       1.29725     -0.665776     -0.430188     -0.774511     -0.218412     -0.418156     0.0974824     0.0567467    -0.0821602      0.179696      0.532204      0.685933      0.751517      0.801942      0.798874      0.813177      0.758268      0.702913      0.632568      0.549929      0.475774      0.402925      0.334005      0.265319      0.215617      0.163465      0.124226     0.0910903
  28  11 2729.4072    2.6881  0.9922 13.8214  0.0002  0.0086   0.0209   0.0222    0.0490   0.0000   438.8666       4.37129       16.0824       1.67236      -1.14876      -1.79864     -0.318897     -0.655222      0.109731     -0.411308      -1.20296      0.175256      0.161467      0.297510     -0.136886     -0.210108    -0.0714240    -0.0807006      0.502707      0.662958      0.724823      0.786057      0.772811      0.766696      0.734972      0.667525      0.611340      0.523714      0.455635      0.380230      0.308141      0.248656      0.195143      0.155562      0.116811     0.0871123
  28  12 2883.8054    3.3836  0.9353 14.3432 -0.0002  0.0083   0.0272   0.0212    0.0503   0.0000   439.3684       5.06923       15.8834       2.75948      -1.00884      0.518888     -0.105325      -1.54391      0.670147      -1.56137     -0.199319      -1.05281     -0.662507    -0.0992281      0.178527     -0.345291    -0.0383020     0.0774348      0.497839      0.660702      0.706342      0.772292      0.757762      0.748685      0.705193      0.655657      0.594043      0.522988      0.448061      0.380476      0.310743      0.250326      0.199356      0.149523      0.114028     0.0868965
  28  13 3036.3484    3.9035  0.9847 14.6688  0.0001  0.0084   0.0304   0.0223    0.0492   0.0000   438.8241       7.26749       14.6256       2.44396      -1.98100      -1.49664     -0.975013     -0.468737    -0.0453640     -0.636439     -0.119227     -0.225356     -0.593374     -0.389496    -0.0790007    -0.0669902   -0.00512317     -0.187677      0.505656      0.650841      0.704364      0.758203      0.753297      0.748357      0.701452      0.658160      0.601552      0.519774      0.447764      0.377780      0.312758      0.250491      0.196950      0.154923      0.117629     0.0874404
  28  14 3187.3037    3.9412  1.2636 14.5814 -0.0005  0.0098   0.0278   0.0262    0.0510   0.0000   439.8819       6.73958       14.6333       1.41379      -2.28617    -0.0993777      0.246533      -2.58154      0.615493      -1.56278      0.489450     -0.728489     -0.385602     -0.367055      0.179046     -0.137361    -0.0160399     0.0211190      0.581215      0.750683      0.806389      0.876899      0.884511      0.863154      0.823834      0.756951      0.676569      0.602967      0.523300      0.440291      0.361374      0.289266      0.228018      0.178883      0.135105     0.0997301
  28  15 3337.4220    3.4325  1.6961 14.4806 -0.0005  0.0119   0.0218   0.0317    0.0352   0.0000   440.1783       12.9484       15.6647       3.61005      -1.52077      -1.51087     -0.960715      -1.20418       1.53905      -4.18496     -0.692968      -2.18154     -0.206090     -0.778741     0.0145773    -0.0867685     -0.347115     -0.205828      0.689030      0.905121       1.00174       1.07703       1.07014       1.05555       1.00329      0.935573      0.829200      0.731366      0.628380      0.524796      0.436301      0.353090      0.278678      0.214647      0.160905      0.119997
  28  16 3486.9363    2.8603  2.6561 13.8443 -0.0003  0.0154   0.0146   0.0409    0.0267   0.0000   440.5921       8.49589       12.8490       7.98033      0.664824      -2.97996      -1.00122      -2.22723      0.496200      -2.40430      0.367551      -2.07733     -0.365824      -1.19489    -0.0693005     -0.683320     0.0138541     -0.107386      0.880929       1.16415       1.25678       1.35054       1.36462       1.34348       1.28687       1.17597       1.06134      0.946023      0.801079      0.689316      0.560329      0.458634      0.357319      0.279821      0.210379      0.156122
  28  17 3635.9187    2.3675  3.8808 13.2307 -0.0001  0.0190   0.0100   0.0512    0.0217   0.0000   440.6426       13.0040       16.0533       6.53611      -3.02565       1.52674      -1.66099      -3.46257     -0.428657      -2.77811     -0.215238     -0.645794      -1.20228     -0.500389      0.838255      0.430088     -0.173656      0.174449       1.09407       1.42512       1.56868       1.66917       1.67361       1.66012       1.57655       1.45760       1.31853       1.15162       1.00788      0.844565      0.697162      0.570324      0.447370      0.345568      0.259649      0.193862
  28  18 3784.5154    1.9482  5.6666 12.8063 -0.0001  0.0244   0.0070   0.0667    0.0172   0.0000   439.7079       11.8269       12.8331       5.86745       4.65042       2.50097     -0.390892      -4.84041      0.275278     -0.579216       1.74358      -1.70775     -0.115562     -0.780807    -0.0620438     -0.291326     -0.177739     -0.285725       1.39093       1.82320       2.02645       2.13482       2.14899       2.13708       2.00276       1.85944       1.68957       1.48953       1.29092       1.09242      0.895385      0.737265      0.572033      0.448129      0.334195      0.246840
  28  19 3932.7229    1.6059  7.6911 12.4476  0.0000  0.0311   0.0053   0.0855    0.0160   0.0000   442.3423       15.9405       9.47991       7.48132      -3.63568      0.430653      -3.26126      -7.03173      0.948887      -3.16299       1.44581      -2.62518      0.937722     -0.521658       1.07053     -0.380795     -0.254070     -0.291620       1.76566       2.32882       2.54257       2.71712       2.76418       2.69555       2.58047       2.37777       2.14980       1.91393       1.63508       1.38892       1.13724      0.926379      0.731879      0.565637      0.427209      0.316792
  28  20 4080.5405    1.3222 10.0540 12.2502 -0.0003  0.0404   0.0042   0.1118    0.0148   0.0000   442.9101       17.8174       12.6128       1.98550      -4.64971      0.530817     0.0115140      -1.14448       2.46609      -3.53743       1.04038      -3.06261      -1.16149     -0.521739      0.120886      0.871560      0.633626    -0.0785080       2.26114       2.97677       3.32525       3.50837       3.56564       3.48361       3.30614       3.09038       2.77751       2.45059       2.13104       1.79366       1.47768       1.19156      0.944442      0.736265      0.551735      0.410078
  28  21 4228.2999    1.1029 12.6465 12.0895 -0.0004  0.0523   0.0033   0.1452    0.0136   0.0000   444.2662       21.7168       11.6078       7.12811      -2.84853       3.13889       2.28403     0.0750702      0.409222      -2.03030       3.83413      -1.34345      -4.42792      -1.09084      0.411943      0.658153      -1.14340      0.293444       2.91174       3.86110       4.31159       4.54321       4.63925       4.48590       4.30200       3.95751       3.61064       3.19296       2.74446       2.32512       1.91357       1.54906       1.23416      0.951775      0.711619      0.528869
  28  22 4375.8435    0.9079 15.3323 11.9879 -0.0003  0.0665   0.0027   0.1812    0.0121   0.0000   439.7260       23.8052       19.4458      0.699205      -14.1896      -3.75219     -0.388131      -7.36538     -0.795173      -2.07391      0.695723      -4.86437       2.08913      -4.13006      -2.10836    -0.0772150     -0.215286     -0.590917       3.66955       4.87570       5.43249       5.71001       5.81452       5.67778       5.39932       5.06776       4.55510       4.03193       3.48425       2.94031       2.42239       1.97009       1.55587       1.21872      0.904387      0.673846
  29   4 1564.1445    0.2031  0.1248 11.6412 -0.0071  0.0037   0.0047   0.0082    0.0115   0.0000   440.8306     -0.657729       21.0578      0.459351      -2.57708     -0.601935       1.14049     -0.620959      0.242742      0.533489     -0.336952     -0.105550      0.199094     0.0818070     0.0179574    -0.0972981    -0.0710988     0.0486271      0.208964      0.266995      0.303127      0.309999      0.329088      0.323414      0.310555      0.291979      0.247684      0.222785      0.188688      0.168438      0.142237      0.110455     0.0885062     0.0679767     0.0532052     0.0396965
  29   5 1751.5604    0.3628  0.3019 11.6600 -0.0001  0.0051   0.0051   0.0125    0.0151   0.0000   439.8613     -0.595301       20.8729     -0.528627      -2.54297     -0.485176      0.489613    -0.0657958    -0.0501069    -0.0679850     0.0741579     0.0729246     0.0430877     -0.172610      0.200071     0.0400513    -0.0424681     0.0193129      0.295356      0.372465      0.421241      0.446962      0.460673      0.442820      0.426305      0.391579      0.351293      0.316843      0.270007      0.235771      0.190139      0.154196      0.126522     0.0987970     0.0736536     0.0548245
  29   6 1930.1985    0.5454  0.4755 11.7759 -0.0013  0.0063   0.0061   0.0156    0.0210   0.0000   440.6336    -0.0500583       20.5635      0.786715     -0.673629     -0.151354      0.610845      0.721360      0.500443    -0.0728366     -0.108345     -0.514628     -0.141994      0.180387    -0.0136162    -0.0579348     0.0536413    -0.0735311      0.364228      0.482644      0.539264      0.570193      0.580732      0.572085      0.542141      0.486425      0.441096      0.397188      0.341993      0.292635      0.235988      0.189625      0.150735      0.119072     0.0900544     0.0685673
  29   7 2105.3351    0.8058  0.7102 11.9320 -0.0007  0.0073   0.0073   0.0187    0.0300   0.0000   440.7683      0.740304       19.3270      0.556871      -2.14276      0.301591     -0.830802     -0.505848     -0.100047     -0.633402      0.470919      0.211625     -0.479448    -0.0658596      0.202278    -0.0543697     0.0484053    -0.0201099      0.400140      0.523567      0.574920      0.621452      0.628589      0.620347      0.582658      0.549966      0.491546      0.442809      0.374872      0.321124      0.267116      0.215332      0.174345      0.135006      0.103119     0.0763415
  29   8 2275.3572    1.1429  0.9179 12.3796 -0.0006  0.0084   0.0092   0.0218    0.0382   0.0000   440.3815      0.908008       19.0624       1.81991      -3.72525     -0.348594      0.999444      -1.57915       1.19916     -0.100959    -0.0611065     -0.562920     0.0705427     -0.355424     -0.250366    -0.0255682     0.0893180    -0.0323763      0.465376      0.603249      0.648682      0.712319      0.712465      0.711700      0.673073      0.623438      0.575191      0.501451      0.429573      0.370994      0.305773      0.255925      0.199858      0.156412      0.118914     0.0894017
  29   9 2439.0919    1.6182  1.0612 12.8749  0.0005  0.0090   0.0123   0.0236    0.0463   0.0000   440.7663       2.45131       17.8883       1.33798      -3.36070      0.535514      -1.32368     -0.168948      0.854608     -0.583726     -0.994343     -0.160551       1.18132     -0.487941      0.303223     0.0256198    -0.0518186      0.184727      0.504980      0.667469      0.722850      0.786397      0.784119      0.783050      0.727966      0.689481      0.614694      0.545482      0.482340      0.402698      0.335855      0.273823      0.220989      0.170067      0.128909     0.0973092
  29  10 2598.7201    2.1153  1.0833 13.4612 -0.0014  0.0092   0.0159   0.0235    0.0472   0.0000   441.3486       4.03385       16.9194       2.83398      -1.26525       1.26781      -1.24169      -2.40730      0.275492      -1.38622     -0.102884      -1.22219     -0.698998      0.211360      0.661683     -0.318783    -0.0908682     0.0229555      0.509430      0.673438      0.723488      0.777123      0.776341      0.772862      0.748831      0.693819      0.634682      0.545208      0.482433      0.407477      0.345176      0.281270      0.225771      0.172671      0.132600     0.0984190
  29  11 2756.2131    2.8284  0.9735 13.9338 -0.0003  0.0082   0.0218   0.0217    0.0491   0.0000   439.3164       4.40994       16.6683       3.10524      -2.16141     -0.249818     -0.197321      -1.46043     -0.428635     -0.830604     -0.839325     -0.394599    -0.0142444    -0.0963704     -0.243975      0.101566     0.0122187    -0.0154102      0.477038      0.608979      0.684662      0.722918      0.727534      0.714484      0.679514      0.621848      0.584516      0.509657      0.444806      0.382429      0.310175      0.253789      0.203576      0.158306      0.121258     0.0913854
  29  12 2911.7300    3.5013  0.9287 14.4500 -0.0010  0.0080   0.0277   0.0206    0.0483   0.0000   439.8645       6.19788       16.9973       2.15288      -1.17010     -0.116826      -1.20433      -2.50058     -0.198305     -0.718557      0.569354      -1.42455     -0.158181     -0.423514      0.346533    -0.0415082     0.0781648      0.141321      0.467940      0.599897      0.659384      0.716286      0.713193      0.701456      0.671125      0.615037      0.562236      0.491469      0.438921      0.371258      0.308643      0.252473      0.197487      0.154222      0.119209     0.0878454
  29  13 3065.1120    3.9638  1.0834 14.6042 -0.0008  0.0089   0.0295   0.0234    0.0588   0.0000   440.0314       6.06384       15.0970       1.96798      -2.70225     0.0543023      0.101922      -1.43147     -0.890220      -1.80237     -0.299971     -0.133314     -0.335197     -0.290263      0.150762     0.0492066      0.255750      0.146366      0.510884      0.662997      0.713574      0.770582      0.777110      0.757781      0.729242      0.682199      0.621154      0.541870      0.475231      0.409940      0.333249      0.272179      0.219555      0.172233      0.130753     0.0984476
  29  14 3216.9139    3.8185  1.2946 14.7572 -0.0018  0.0100   0.0267   0.0270    0.0446   0.0000   439.8857       8.72507       14.0374       5.14479      -1.88768    -0.0432455      0.615096      -1.94089      -1.36547      -1.86747      0.902829     -0.561099     -0.313695     -0.280629      0.309898     -0.154076     -0.140347   -0.00940336      0.566079      0.747711      0.805855      0.870799      0.878892      0.859326      0.829183      0.757490      0.701919      0.608378      0.534489      0.452124      0.378783      0.310345      0.243191      0.192040      0.145399      0.109044
  29  15 3367.8052    3.2944  1.9034 14.3165 -0.0001  0.0124   0.0190   0.0332    0.0298   0.0000   439.4707       8.81027       16.0398       4.92814      -2.24425      -1.80006     -0.431380      -2.40849     -0.200783      -1.54877      0.788887     -0.484272      -1.50983     -0.695218      0.740561     -0.204122    -0.0184263     -0.152416      0.681020      0.901194      0.982933       1.05670       1.05867       1.04469      0.999075      0.930350      0.854350      0.747282      0.649351      0.553138      0.458959      0.370690      0.300212      0.234368      0.178874      0.133237
  29  16 3518.1063    2.7538  2.8839 13.7598  0.0001  0.0159   0.0133   0.0422    0.0242   0.0000   440.1773       13.0348       14.6160       5.08532       1.25800      -1.15745      -1.57725      -3.36003       1.54103      -1.25519      -1.25844      -1.29785      0.768714      -1.33966     -0.349822      0.169676    -0.0817207     -0.283644      0.880152       1.16700       1.27458       1.36053       1.37906       1.36395       1.30457       1.20352       1.10402      0.970090      0.839159      0.709022      0.595786      0.481157      0.388289      0.301945      0.231005      0.172479
  29  17 3667.7994    2.2691  4.3275 13.1212 -0.0003  0.0199   0.0091   0.0544    0.0202   0.0000   439.0846       9.69289       12.0099       6.40125       2.19854      -1.30206     -0.473258      -1.90686     -0.671751      -2.80591      0.669735      -2.84685      0.142842     -0.291193     -0.397571      0.325829     -0.325820    -0.0937534       1.10469       1.44723       1.58931       1.69165       1.71186       1.68705       1.61193       1.50679       1.36202       1.22087       1.05238      0.904969      0.750280      0.611565      0.485435      0.380693      0.292513      0.220145
  29  18 3816.9794    1.8630  5.9867 12.7404 -0.0004  0.0252   0.0065   0.0688    0.0169   0.0000   437.4989       12.3657       14.6898       6.16880      -1.72204       1.75370       2.05349      -6.52328     -0.730623      -5.06012       3.95379      -2.56330     -0.732376      -1.43316    -0.0541555     0.0872176    -0.0221438    -0.0512832       1.40801       1.81988       2.02407       2.14864       2.19796       2.13970       2.06034       1.90629       1.72290       1.54426       1.34311       1.14243      0.953951      0.773024      0.617766      0.485346      0.367556      0.277399
  29  19 3965.8435    1.5471  8.2330 12.4134 -0.0001  0.0324   0.0049   0.0900    0.0153   0.0000   442.6818       16.3132       10.2734       2.69397       2.41364       1.33509     -0.860710      -5.49469       4.55733       2.93193       2.11156      -1.90680      -3.08937      0.892396     -0.140073       1.11843    -0.0561125      0.176249       1.75398       2.34026       2.56979       2.72783       2.78640       2.74264       2.61677       2.43531       2.22322       1.98109       1.70391       1.46724       1.19641      0.984857      0.787337      0.615744      0.469799      0.354806
  29  20 4114.2906    1.2805 10.5276 12.2334 -0.0001  0.0418   0.0040   0.1167    0.0145   0.0000   445.4242       7.91573       12.5736       7.16933       6.43779    -0.0869751       5.22762      -5.64595    -0.0488364      -1.25632       3.66508      0.394420     -0.674809      0.467332       2.11562     -0.799674      0.467153      0.502030       2.29511       3.03616       3.36557       3.59028       3.65212       3.58183       3.42280       3.19419       2.87116       2.57509       2.21289       1.89377       1.56473       1.28413       1.02015      0.797598      0.607727      0.456243
  29  21 4262.4804    1.0665 13.5174 12.0821  0.0001  0.0548   0.0030   0.1514    0.0129   0.0000   441.0065       20.7065       24.9895       5.85960       4.34821       4.13015       9.75724      0.592372      -4.64443       3.62055       1.13347      -3.03684      -1.23203      0.439206      -1.65559      -1.16826       1.27561      -1.00344       2.96943       3.92115       4.35680       4.62877       4.67740       4.60211       4.41785       4.11603       3.74571       3.33633       2.90619       2.45689       2.05786       1.68294       1.33732       1.05200      0.799435      0.598629
  29  22 4410.4031    0.8609 15.8478 11.9811 -0.0003  0.0700   0.0025   0.1864    0.0115   0.0000   433.6743       20.0444       22.1962      -3.75933      -3.20152       9.59561       9.30696      -7.80481      -4.63395      -1.18345       8.85914      -2.83160     -0.852637      -4.37080       1.40464       4.26843      0.949239     -0.111877       3.72939       4.92342       5.49501       5.81274       5.93908       5.82533       5.61202       5.19103       4.73036       4.20669       3.66745       3.10479       2.59982       2.13206       1.69291       1.33548       1.00414      0.757097
  30   3 1376.6085    0.1211  0.0545 11.6855 -0.0024  0.0037   0.0045   0.0060    0.0102   0.0000   440.8268     -0.168249       21.0992     -0.149400      -2.78421     -0.615530      0.441728     0.0799559     -0.549635     -0.108369      0.116384    -0.0327876     -0.141266     0.0323616     0.0354128    -0.0243289    -0.0265382    0.00442992      0.165266      0.230777      0.294195      0.216555      0.301884      0.278556      0.231169      0.272575      0.203829      0.209848      0.157322      0.133126      0.113426     0.0906484     0.0708381     0.0617952     0.0431192     0.0351182
  30   4 1581.9047    0.2255  0.1521 11.6199 -0.0032  0.0038   0.0046   0.0093    0.0116   0.0000   440.8711     -0.726491       20.7900   -0.00730855      -2.47433      0.196357      0.386336     -0.295640    -0.0717348      0.257658     0.0259482    -0.0836283     -0.272514     -0.171968      0.216109    0.00207620     0.0338309    -0.0209196      0.209331      0.268693      0.288412      0.321815      0.320924      0.328023      0.299039      0.296346      0.258406      0.235879      0.200060      0.160421      0.141703      0.116204     0.0952610     0.0741237     0.0580213     0.0424694
  30   5 1770.0478    0.3711  0.3198 11.6641 -0.0006  0.0054   0.0050   0.0130    0.0152   0.0000   440.8133      0.371081       20.4286      0.673812      -3.06328   -0.00856944      0.156665     -0.504435      0.364730     -0.783850     -0.311611     0.0454648      0.557943    -0.0679534     0.0613297    0.00336134     0.0247195     0.0644879      0.286799      0.384293      0.429480      0.458970      0.466196      0.448966      0.433443      0.410245      0.377942      0.325363      0.283495      0.239142      0.196361      0.158637      0.128625      0.102626     0.0824258     0.0607851
  30   6 1949.9541    0.5811  0.5027 11.7578 -0.0011  0.0063   0.0061   0.0155    0.0218   0.0000   439.9687     -0.109795       20.6737     -0.602046      -2.81238     -0.191560      0.187720      0.201138      0.356546      0.425762      0.208152    -0.0499093     -0.330244    -0.0560732     0.0251827      0.220915      0.150057      0.155351      0.343860      0.441180      0.502902      0.519215      0.536812      0.512416      0.498691      0.457798      0.417801      0.385093      0.333559      0.283974      0.239508      0.197430      0.158833      0.127513     0.0936477     0.0727283
  30   7 2126.3653    0.8383  0.7134 12.0325  0.0005  0.0072   0.0074   0.0186    0.0298   0.0000   440.4985      0.613613       19.8339      -1.28181     -0.797485      0.295559     -0.622493     0.0966731      0.275317      0.140340      0.252815     -0.198937     -0.245122     -0.204469    -0.0460652     0.0267691     -0.205723    -0.0728697      0.394679      0.512946      0.560891      0.608144      0.622057      0.603642      0.583965      0.548261      0.499937      0.434923      0.383415      0.324855      0.267618      0.222901      0.177801      0.141246      0.111092     0.0827663
  30   8 2297.3796    1.2196  0.9121 12.4778  0.0011  0.0081   0.0097   0.0213    0.0379   0.0000   440.1182       2.25657       19.4438      0.879292      -2.57320       1.56700      0.534394     -0.318059      0.955522      0.552322     -0.762203     -0.577958      0.309446     -0.215121     -0.280791     0.0897184     -0.157121     0.0354308      0.441863      0.575368      0.632589      0.681227      0.679101      0.680448      0.646649      0.602218      0.553338      0.487073      0.429598      0.369587      0.308404      0.254826      0.203740      0.158509      0.125945     0.0937968
  30   9 2462.2978    1.6817  1.0916 13.0296  0.0005  0.0091   0.0126   0.0241    0.0447   0.0000   439.6054       2.39481       18.3927       1.89856      -1.81046     -0.560893      0.761572     -0.843254      0.372120     -0.562426      -1.20889     -0.558411      0.340918     -0.198352     -0.190196    -0.0990389     0.0918444     -0.139402      0.489018      0.647365      0.704280      0.777152      0.772112      0.758735      0.732823      0.670176      0.618736      0.548600      0.491491      0.409725      0.343008      0.280422      0.223929      0.175729      0.139191      0.104847
  30  10 2623.5463    2.2474  1.0865 13.4460 -0.0002  0.0089   0.0163   0.0231    0.0489   0.0000   440.8361       3.15671       17.9500       1.34722      -1.58510     -0.725023      0.254228     0.0258320      0.566451      -1.35730     0.0347302     -0.283026      0.333830      0.315380     -0.146970     -0.231179  -0.000212152      0.102097      0.485069      0.634319      0.680764      0.749341      0.749217      0.737953      0.694178      0.654085      0.609683      0.544071      0.472881      0.399074      0.339842      0.285498      0.225272      0.180099      0.136416      0.103564
  30  11 2782.5512    2.9509  0.9632 14.0080  0.0001  0.0081   0.0224   0.0208    0.0467   0.0000   439.8996       5.07433       15.8222       2.00232      -2.53041      0.526655      -1.33213     -0.854639      0.634827     -0.308798     0.0775068      -1.19775     -0.232995     -0.111706      0.113352     -0.311636     -0.161232     -0.148905      0.440556      0.574397      0.628977      0.674706      0.668541      0.673626      0.645237      0.596198      0.555058      0.492037      0.428585      0.373247      0.305917      0.249863      0.199877      0.158786      0.127390     0.0958016
  30  12 2939.2121    3.5942  0.9608 14.4634 -0.0008  0.0079   0.0274   0.0212    0.0457   0.0000   439.6427       5.37864       14.8369       1.23308     -0.859758       1.10015     -0.900549      -1.28008      0.793613     -0.858693     0.0673403     -0.943530     -0.280797     -0.668092     -0.220010     -0.192971    -0.0764651    0.00739064      0.439414      0.570180      0.611665      0.652589      0.667685      0.666478      0.646720      0.596421      0.544587      0.484790      0.423022      0.356927      0.299134      0.243855      0.198379      0.156446      0.122207     0.0935226
  30  13 3093.4614    4.0192  1.0234 14.8022 -0.0005  0.0085   0.0304   0.0225    0.0502   0.0000   439.4170       7.58584       15.8986       2.82298      -2.72667      -1.77697       1.42691      -1.17658     -0.265917     -0.819282     -0.721585     -0.720379      0.176089     -0.523649     -0.140570      0.124562     -0.123074     -0.199195      0.477939      0.609079      0.679493      0.719191      0.712112      0.709678      0.674994      0.637761      0.585928      0.523157      0.459452      0.399271      0.328318      0.273362      0.215987      0.170350      0.132278      0.101639
  30  14 3246.0888    3.7215  1.4685 14.6525 -0.0006  0.0107   0.0240   0.0279    0.0372   0.0000   439.1521       7.75717       14.4078       3.58733     -0.989104       1.17105     -0.662839      -2.30167      0.483687      -1.39564      0.359900      -1.39415     -0.458239     -0.596053      0.406339    -0.0792661      0.263378     0.0791422      0.577187      0.769191      0.829087      0.898818      0.885573      0.879178      0.850308      0.798023      0.731878      0.649806      0.568295      0.488287      0.409625      0.337094      0.269279      0.213074      0.166336      0.125105
  30  15 3397.8116    3.1990  2.1060 14.1601 -0.0009  0.0129   0.0172   0.0342    0.0276   0.0000   439.6469       11.2161       14.3811       4.11339      0.266288       1.37055       1.92078      0.442317      -1.19489      -2.47442      0.432209     -0.779201      0.245458      0.338530      0.209742     -0.414484      0.407351    -0.0663145      0.697267      0.921917       1.00859       1.06829       1.08725       1.06708       1.03276      0.955725      0.887279      0.788646      0.681770      0.585904      0.491592      0.408062      0.326180      0.258045      0.198471      0.149866
  30  16 3548.8994    2.6471  3.1705 13.5961  0.0000  0.0164   0.0118   0.0440    0.0224   0.0000   439.7369       14.1168       16.9417       4.83631      -4.90798       2.20584      -1.19841      -4.08017       1.53573      -1.08707     -0.356413     -0.359381     -0.604738    -0.0498467     0.0413552     -0.173261     -0.386851     -0.101210      0.873050       1.15385       1.26081       1.34289       1.36464       1.35651       1.30269       1.22372       1.12059      0.994857      0.864831      0.733262      0.619995      0.511915      0.410756      0.325249      0.250993      0.192219
  30  17 3699.3284    2.1996  4.6444 12.9957  0.0001  0.0206   0.0083   0.0557    0.0193   0.0000   439.0614       11.2698       12.2371       4.53253     -0.890758       2.47079      -3.06172      -1.36569       2.38523     -0.879306     -0.803720      -2.24515      0.222050      -1.04177      0.124966     -0.230394    -0.0500136     -0.213032       1.08703       1.43030       1.58190       1.70133       1.72621       1.70151       1.63902       1.52099       1.39968       1.23474       1.09228      0.930077      0.776058      0.641056      0.516531      0.408711      0.312578      0.237673
  30  18 3849.1391    1.8131  6.7010 12.5245 -0.0001  0.0266   0.0059   0.0720    0.0168   0.0000   439.2543       13.9531       13.5377       7.31570     -0.461131     -0.180599       2.23149      -3.77782      0.601644      -4.02886      0.156660      -2.56178     -0.454373     -0.971668      0.588527      0.466483      0.440166     0.0607569       1.42280       1.86742       2.04531       2.19679       2.23458       2.20329       2.11205       1.98499       1.82389       1.60692       1.41551       1.20672       1.01536      0.836908      0.671606      0.529191      0.411790      0.311069
  30  19 3998.6394    1.4985  8.8142 12.3301 -0.0000  0.0338   0.0046   0.0946    0.0150   0.0000   440.6744       14.2097       15.4433       5.99582      0.254235      0.829581       1.34970      -5.05395       4.96432      -2.71476      0.724707      -3.38987      -1.06383      -1.68801      0.345153     -0.876804     -0.577324     -0.103374       1.79192       2.36646       2.61471       2.81482       2.82491       2.80581       2.69328       2.50311       2.30380       2.05598       1.79828       1.54421       1.28808       1.07103      0.854773      0.674015      0.520918      0.396174
  30  20 4147.6651    1.2356 11.4547 12.1784 -0.0001  0.0450   0.0036   0.1238    0.0138   0.0000   441.8591       11.0744       20.5577       8.59269     -0.630721      -6.16306       4.17628       2.13669      -5.13983      -2.24839     -0.911742      -4.73439      -2.72370      0.712279      -1.14812      0.848022    -0.0409916     -0.121304       2.34514       3.11813       3.43883       3.67736       3.73023       3.68565       3.53625       3.33283       3.03050       2.71140       2.37588       2.03601       1.71281       1.41033       1.13528      0.897364      0.684882      0.524014
  30  21 4296.3797    1.0074 14.2097 12.0540 -0.0003  0.0585   0.0028   0.1589    0.0122   0.0000   444.2508       15.2720       16.3286     -0.564700       9.21237     -0.623446      0.972553      -3.92494      -2.29279      -1.52940      -1.78048       1.59846      0.456635       1.20607      -2.27776     -0.640131     -0.171356      0.116677       3.01901       4.00754       4.47132       4.78933       4.88143       4.79078       4.60204       4.32373       3.92795       3.50599       3.07465       2.62763       2.20345       1.82596       1.47506       1.15149      0.886418      0.665937
  30  22 4444.7815    0.8262 16.4433 11.9354  0.0004  0.0724   0.0024   0.1924    0.0111   0.0000   447.3240       12.4350       14.2121       4.98212      -10.7920      -1.85124      -7.26054      0.358700      -11.0065      -1.75221      -3.15802      -5.45372       3.14809       2.42842       1.00370      -5.50246      -1.37771       1.90932       3.71839       4.96563       5.56420       5.88212       6.03894       5.91742       5.72335       5.33904       4.86303       4.35415       3.80932       3.27015       2.72831       2.24844       1.81371       1.43729       1.09442      0.834492
  31   4 1599.3258    0.2312  0.1545 11.6287  0.0002  0.0038   0.0045   0.0087    0.0115   0.0000   441.2663      0.399711       20.7993      0.157373      -1.94233      0.439094      0.317245    -0.0876210    -0.0424652    -0.0602860    0.00432195    -0.0733960     -0.146517      0.154725      0.175721     0.0377474     0.0801671    0.00337341      0.203363      0.254317      0.300787      0.303565      0.312993      0.293152      0.278825      0.286140      0.245214      0.231075      0.204935      0.180292      0.154394      0.125715      0.100691     0.0837816     0.0629297     0.0485818
  31   5 1788.2642    0.4038  0.2961 11.6561 -0.0002  0.0050   0.0054   0.0115    0.0153   0.0000   440.5114     -0.247265       20.3913      0.189274      -2.66416     0.0352600      0.151426      0.157942    -0.0742059   -0.00297460     -0.117376      0.187441    -0.0815254    -0.0568517      0.170997    -0.0557539     0.0277465     0.0495994      0.264391      0.354891      0.387133      0.405541      0.407105      0.418220      0.398348      0.373479      0.342429      0.298204      0.269038      0.226635      0.191108      0.155611      0.124927      0.102148     0.0794898     0.0602545
  31   6 1969.4377    0.6043  0.5460 11.7560 -0.0009  0.0064   0.0061   0.0165    0.0226   0.0000   440.3767      0.402434       20.1901      0.481627      -3.32327     -0.493368      0.141280      0.388292      0.225636     -0.644369      0.871638     -0.287658     0.0272054     -0.186290    -0.0154626      0.196519     0.0746261      0.128908      0.329491      0.432738      0.469827      0.510437      0.524654      0.516838      0.493962      0.452290      0.425280      0.377894      0.333381      0.284873      0.237362      0.199423      0.159052      0.129977      0.100086     0.0750784
  31   7 2147.0290    0.8816  0.7556 12.0181 -0.0006  0.0073   0.0075   0.0189    0.0316   0.0000   440.3548      0.515463       20.4694      0.344961      -2.05104     -0.389099     -0.278122     -0.968054     -0.223534     -0.208583     -0.237024    -0.0369528    -0.0436845     0.0625843     -0.178642     0.0322270     -0.211562    -0.0504220      0.374194      0.490986      0.548945      0.589031      0.606960      0.579418      0.571972      0.534221      0.486089      0.440466      0.376341      0.328323      0.268737      0.229131      0.183560      0.147061      0.112179     0.0887530
  31   8 2318.9465    1.2913  0.9836 12.4554 -0.0003  0.0084   0.0098   0.0218    0.0425   0.0000   439.9552      0.958270       18.9373    0.00784179      -2.85540     -0.580821     -0.112991       1.37153    -0.0818091      -1.40821     -0.238213     -0.556852     -0.344405   -0.00912344      0.358355    -0.0910963    -0.0898380    -0.0513989      0.433236      0.565502      0.622919      0.658877      0.675186      0.677383      0.650008      0.610302      0.552730      0.493771      0.440717      0.381900      0.318059      0.265501      0.216580      0.170373      0.134021      0.101966
  31   9 2485.0615    1.7599  1.0489 13.2377  0.0000  0.0089   0.0132   0.0229    0.0414   0.0000   439.9291       2.71352       19.2465      0.818417      -2.56256    -0.0132499      -1.15742     -0.951473      0.327727     -0.377135      0.282843      0.362092      0.165112     -0.285571     0.0155170     0.0774192    -0.0633253   -0.00446910      0.465757      0.629294      0.682379      0.748957      0.746198      0.730445      0.701657      0.658065      0.599435      0.550776      0.475130      0.416071      0.344592      0.292034      0.229285      0.182790      0.142130      0.109201
  31  10 2647.8722    2.3187  1.0976 13.5794 -0.0007  0.0087   0.0167   0.0235    0.0477   0.0000   440.8451       3.39565       18.8613       2.83140     -0.501586      -1.54712      -2.11417      -1.40017      0.107872      -1.07222      0.779908     0.0811583      0.801795     -0.818667     -0.169321     -0.101694     -0.137108    0.00216977      0.473254      0.624070      0.682187      0.745320      0.750776      0.741038      0.704875      0.651586      0.608773      0.548007      0.476990      0.408358      0.342756      0.286837      0.233755      0.180968      0.143544      0.108302
  31  11 2808.4221    3.0334  0.9836 14.1281 -0.0002  0.0080   0.0226   0.0212    0.0459   0.0000   440.6011       3.84167       16.5479       1.44475     -0.543530      0.678301     -0.907780     -0.867729     -0.224435      -1.67499     -0.808261     -0.518689      0.353059     -0.429951     -0.131128    -0.0598899    -0.0982096   0.000848600      0.428339      0.550475      0.607610      0.650800      0.650185      0.650164      0.628385      0.584665      0.548014      0.486545      0.431385      0.365709      0.314979      0.259340      0.210316      0.168990      0.129367      0.100347
  31  12 2966.2337    3.7477  0.9300 14.5236 -0.0009  0.0077   0.0284   0.0203    0.0461   0.0000   439.9160       6.29231       15.8606       3.04459      -2.91029     -0.770352      0.355473      -1.62890     0.0715371     -0.947175   -0.00217622     -0.389916     -0.482650     -0.603894      0.363778      0.311134    0.00545339    -0.0452603      0.411617      0.552484      0.597843      0.643627      0.647249      0.636980      0.617693      0.573149      0.538871      0.470193      0.419840      0.354659      0.303390      0.253371      0.202732      0.160811      0.128077     0.0944313
  31  13 3121.4324    3.9941  1.1645 14.7413 -0.0017  0.0091   0.0286   0.0239    0.0538   0.0000   439.2173       6.98716       16.8755       2.63639      -2.83106   -0.00309208       1.20803      -1.55196      0.264730      -1.79640    -0.0152618     -0.962299     -0.539799     -0.312144      0.188477     -0.139389     -0.184923    -0.0961454      0.489560      0.644370      0.708266      0.759117      0.762020      0.754686      0.731505      0.680043      0.627254      0.563003      0.493977      0.428859      0.357998      0.297327      0.238387      0.191227      0.150492      0.114246
  31  14 3274.9650    3.6774  1.5219 14.5991 -0.0011  0.0105   0.0231   0.0286    0.0370   0.0000   439.2209       8.79911       13.8773       2.74964      -1.27755     -0.953591      0.323844      -1.72886     -0.186695      -1.72250      0.667204     -0.989413      0.927429     -0.912329      0.388566      0.242512      0.320589    -0.0393248      0.559019      0.739736      0.811147      0.879275      0.877798      0.891546      0.839478      0.784462      0.725297      0.643852      0.567877      0.488663      0.405066      0.338214      0.274515      0.217834      0.169665      0.130961
  31  15 3427.5081    3.1157  2.3216 14.0147  0.0002  0.0133   0.0155   0.0355    0.0250   0.0000   439.6395       9.82579       13.1602       3.04690      0.678895       1.05626    -0.0557941     -0.677858      0.657504      -2.70963      0.244058      -1.71155     -0.614878     -0.595558     0.0456500     0.0739061     -0.612564     -0.177154      0.680213      0.905446      0.997901       1.07267       1.09082       1.07770       1.04916      0.966423      0.891867      0.788471      0.709916      0.605380      0.512683      0.425353      0.339812      0.275191      0.211675      0.163266
  31  16 3579.4005    2.5824  3.3977 13.5151 -0.0004  0.0168   0.0110   0.0448    0.0209   0.0000   440.1687       11.7529       13.5825       3.92838      -2.01041      -1.15955       1.49669      -4.27652     -0.823368      -4.18365      0.511029     -0.808943    0.00896448      0.234833      0.750194     -0.582894     -0.714914     -0.514788      0.863823       1.14518       1.25360       1.35861       1.38063       1.35378       1.31171       1.23309       1.13286       1.01447      0.896588      0.766590      0.646552      0.538980      0.432728      0.348482      0.270472      0.208252
  31  17 3730.4805    2.1094  5.0377 12.9193 -0.0001  0.0215   0.0075   0.0579    0.0179   0.0000   439.8372       12.7905       14.0298       6.05469      -2.22589       1.07785      0.231728      -2.11838      -1.58522      -3.38460      0.614366      -1.14252     -0.224583      -1.08896      0.203140     -0.176450     0.0717208     -0.368997       1.10240       1.44883       1.59282       1.70782       1.75039       1.74691       1.66238       1.57183       1.44775       1.28968       1.13377      0.976782      0.824058      0.679899      0.549014      0.441089      0.345735      0.264619
  31  18 3881.0353    1.7363  7.1158 12.5061 -0.0002  0.0277   0.0054   0.0757    0.0158   0.0000   439.0206       14.7839       13.6039       6.51481      -1.56533       1.59319       1.50772      0.635353     -0.174850      -3.26284      -1.76666     -0.757174      -1.71557      -1.23852     -0.765958     -0.855062     -0.495690      0.273280       1.41427       1.88349       2.08703       2.24728       2.28724       2.25913       2.16999       2.04993       1.86187       1.67669       1.47003       1.27113       1.06718      0.887150      0.716993      0.572874      0.443250      0.340588
  31  19 4031.0219    1.4288  9.4225 12.2970 -0.0001  0.0360   0.0042   0.0990    0.0144   0.0000   438.8206       13.6232       18.7605       4.00372    0.00749018       1.39768       2.44267      -6.67320       1.83742      -2.65022      -1.94733      -2.65195       1.96459      -2.54597      0.336334      0.179405      -1.08529     -0.813766       1.85121       2.41776       2.71101       2.87404       2.93158       2.91957       2.80466       2.65644       2.40366       2.17587       1.89706       1.65629       1.39633       1.15202      0.943681      0.747918      0.578562      0.448134
  31  20 4180.6766    1.1841 11.9364 12.1727 -0.0002  0.0468   0.0033   0.1288    0.0132   0.0000   442.1858       10.5634       15.9377       7.09762      -13.3296      -4.00556      -4.47085      -6.80275     -0.826856      0.392157     -0.487887       1.11193       2.64351      -3.73915      -1.43292     -0.833022      0.969124     -0.815660       2.38550       3.15104       3.52105       3.74429       3.84945       3.79750       3.62325       3.44091       3.13009       2.82779       2.48768       2.14703       1.81574       1.50141       1.21500      0.974607      0.752110      0.580716
  31  21 4329.9091    0.9684 14.6454 12.0461  0.0003  0.0602   0.0026   0.1623    0.0117   0.0000   444.6253       14.2058       9.18210       9.46253      0.914838      -4.79702      -1.76836      -6.31306      -2.99356      0.934437       2.15964      0.892030       2.82672     -0.663136      0.103146      -2.95026      0.307316     0.0739998       2.99643       4.00861       4.45523       4.74938       4.86342       4.80310       4.64170       4.34980       4.00316       3.58817       3.17274       2.73229       2.29767       1.90737       1.56223       1.24058      0.957148      0.734753
  32   3 1409.4305    0.1212  0.0555 11.6779 -0.0018  0.0029   0.0042   0.0058    0.0099   0.0000   440.7882     -0.264660       21.2568    0.00605164      -2.84347      0.141953      0.287704     -0.211839     -0.144880     0.0660530    -0.0678330    -0.0286186     0.0101080    -0.0785308    -0.0289363    0.00771988    0.00422214     0.0137647      0.151105      0.161592      0.215050      0.226623      0.197827      0.238956      0.229404      0.180259      0.213338      0.183280      0.129444      0.133105      0.125558     0.0789406     0.0701223     0.0625254     0.0415678     0.0452229
  32   4 1616.4375    0.2493  0.1711 11.6319 -0.0019  0.0039   0.0045   0.0091    0.0117   0.0000   440.9666      0.203808       20.5967      0.149536      -2.12221     0.0116166      0.409708     -0.180899     -0.196720     0.0362726     0.0191244     -0.175172     0.0922177      0.103861     0.0755259     -0.113577     0.0438218      0.102471      0.207637      0.270901      0.303032      0.322880      0.313313      0.309787      0.291759      0.275522      0.262641      0.242401      0.210993      0.194687      0.166955      0.138976      0.111569     0.0895000     0.0711425     0.0538841
  32   5 1806.1849    0.4216  0.3446 11.6711 -0.0009  0.0053   0.0052   0.0123    0.0160   0.0000   440.9075   -0.00846695       20.7591     -0.588217      -2.77168      0.258256      0.354554     -0.158909     -0.503986     0.0794490      0.296004      0.413245     -0.448323     0.0972994      0.178330    0.00123108    -0.0932176    -0.0432545      0.256454      0.342438      0.368255      0.409780      0.408134      0.408068      0.381626      0.377729      0.342684      0.318119      0.268300      0.246933      0.193820      0.167509      0.134933      0.108451     0.0857134     0.0681256
  32   6 1988.6508    0.6300  0.5993 11.7375 -0.0004  0.0067   0.0060   0.0170    0.0244   0.0000   441.1804      0.564383       20.6373      0.446248      -2.68977     -0.247007      0.329426     -0.127932     -0.305699     -0.176784      0.244905    -0.0993567     -0.211689     0.0388810      0.211291     -0.202098    -0.0951962     0.0875708      0.326906      0.435616      0.477284      0.521533      0.533713      0.536440      0.499920      0.479456      0.437543      0.392877      0.347531      0.298037      0.248533      0.204691      0.173549      0.135536      0.108155     0.0826341
  32   7 2167.3493    0.9313  0.7848 12.0561 -0.0010  0.0074   0.0076   0.0187    0.0327   0.0000   441.0457    0.00866369       19.4494      0.453686      -1.63841    -0.0794767     -0.286878      0.130839      0.145128    -0.0139846      0.222092      0.670382    -0.0758062      0.216652     -0.647610     -0.222595     0.0771075     -0.114982      0.371758      0.478552      0.528862      0.573217      0.592411      0.571102      0.561871      0.521543      0.486504      0.433985      0.391918      0.332320      0.283677      0.236651      0.191785      0.153929      0.124028     0.0968519
  32   8 2340.0721    1.3507  1.0269 12.4634 -0.0006  0.0084   0.0098   0.0218    0.0440   0.0000   440.3397       1.95003       19.9663      0.251618      -1.95109     -0.160289      0.813358     -0.197048      0.293778      0.716600      0.459222      0.171026     -0.148102     -0.304058    -0.0679743     0.0310317    -0.0417635    -0.0664746      0.429202      0.559870      0.612098      0.670045      0.675661      0.666588      0.644746      0.598148      0.560441      0.503862      0.450362      0.387884      0.326818      0.274769      0.222943      0.179924      0.143140      0.110694
  32   9 2507.3212    1.8803  1.0947 13.1681 -0.0003  0.0087   0.0135   0.0232    0.0465   0.0000   440.7380       1.54835       19.3915       1.76828     -0.935879      0.215584      0.718208     -0.792370      0.891520    -0.0563197     0.0415010     -0.272224    -0.0762225     -0.162345     -0.133277     -0.372920     0.0847878     -0.153050      0.451788      0.595382      0.654151      0.714649      0.705192      0.700897      0.674147      0.630423      0.584384      0.531704      0.472596      0.408022      0.352433      0.294201      0.240717      0.194294      0.150373      0.114972
  32  10 2671.6938    2.5005  1.0339 13.7108 -0.0001  0.0081   0.0181   0.0222    0.0460   0.0000   440.8451       3.75142       17.6954       1.63326      -1.24478    0.00136061      0.200892     -0.768902      0.453470      -1.36244     -0.551511      0.232816     0.0448833     -0.532345     0.0281713    -0.0785225     -0.207625    -0.0165203      0.429488      0.553323      0.610944      0.655317      0.656288      0.652511      0.639045      0.596252      0.557233      0.495973      0.439505      0.380908      0.324808      0.272247      0.218862      0.175353      0.140949      0.108065
  32  11 2833.8039    3.1628  0.9714 14.3384 -0.0015  0.0079   0.0235   0.0207    0.0427   0.0000   440.0915       4.90954       17.4022       2.39721      -1.48899     -0.583640      0.936738      -1.44598      0.524738     -0.283974      0.204089      -1.68170    -0.0557139     -0.783982      0.158944     -0.147957    -0.0158918     -0.384088      0.415033      0.542441      0.591610      0.639528      0.648115      0.636827      0.624542      0.581449      0.549924      0.479469      0.427511      0.373747      0.317106      0.261779      0.214678      0.172589      0.137142      0.105613
  32  12 2992.7988    3.7497  0.9393 14.7651 -0.0007  0.0079   0.0281   0.0200    0.0412   0.0000   439.7642       6.03207       15.7459       2.17220      -1.86815      0.432790     -0.159727      -1.73033    0.00435763      -1.59789      0.186846     -0.419884     -0.455978     -0.552415      0.151099     0.0756351     -0.214854     -0.273099      0.406023      0.521047      0.570356      0.624206      0.622267      0.628735      0.613274      0.564281      0.522947      0.469135      0.421462      0.362204      0.310585      0.260242      0.211119      0.167923      0.133254      0.103481
  32  13 3149.0180    3.9947  1.1950 14.8378  0.0008  0.0090   0.0279   0.0244    0.0465   0.0000   440.0037       7.83153       15.7686       3.03936      -1.94407     -0.357813      -1.42044      -1.67788       1.57959      -2.28451      -1.16443      -1.53269      0.194210     -0.160073      0.179265     0.0537856     0.0645692     -0.211029      0.461233      0.601662      0.657951      0.712697      0.717516      0.715475      0.699460      0.652234      0.615325      0.546723      0.475786      0.413178      0.353803      0.296008      0.237384      0.191038      0.151031      0.118985
  32  14 3303.4322    3.6224  1.6942 14.4606 -0.0012  0.0110   0.0210   0.0295    0.0341   0.0000   439.7369       9.70803       16.2595       2.09220     -0.532182      0.663752      -1.64861     -0.475244      -1.15945      -3.73552      0.166807     -0.618532      0.185794      -1.31572      0.267370     -0.170388    -0.0606114     -0.152069      0.556707      0.734309      0.809214      0.870263      0.887634      0.873511      0.836752      0.790965      0.741178      0.663091      0.588513      0.507186      0.433176      0.360513      0.294178      0.237045      0.187737      0.141854
  32  15 3456.8864    3.0048  2.5059 13.8900  0.0000  0.0137   0.0142   0.0368    0.0241   0.0000   441.1152       9.90252       13.5309       4.17963      -1.99930      0.305781      -2.93105      -2.19166     -0.778491      0.183481     -0.991529      -1.20792     -0.470071     -0.143525      0.141522     0.0549213     -0.116436      0.237331      0.680841      0.901205       1.00167       1.07703       1.09321       1.08068       1.03456      0.986179      0.905319      0.817688      0.717889      0.629770      0.544393      0.446273      0.366837      0.295281      0.230595      0.176344
  32  16 3609.5587    2.4653  3.7223 13.3943 -0.0001  0.0173   0.0098   0.0470    0.0191   0.0000   440.1458       12.9017       15.3617       3.04440     -0.942179      -1.39955      0.173021      -1.85465     -0.589032      0.739135       1.38560      -2.11949      0.153789     -0.716092     -0.244581    -0.0801373    -0.0553229      0.277960      0.876051       1.14566       1.27145       1.35655       1.39194       1.37233       1.33768       1.25276       1.15691       1.03891      0.917064      0.806586      0.684241      0.572334      0.470146      0.372991      0.295649      0.227605
  32  17 3761.4143    2.0155  5.3737 12.8900 -0.0001  0.0224   0.0070   0.0605    0.0168   0.0000   439.3778       7.05702       13.3396       2.86817      -2.47231       2.25598       1.65030      -2.19600     -0.169342      -1.62948      0.206749      -2.10981     -0.154886      -1.64317      0.315379     -0.506637     -0.644684    -0.0982514       1.11945       1.47823       1.63779       1.74896       1.79444       1.76425       1.71954       1.60261       1.49482       1.34802       1.19090       1.04033      0.874569      0.733954      0.599442      0.481376      0.380194      0.293817
  32  18 3912.5713    1.6684  7.6042 12.4547 -0.0002  0.0288   0.0050   0.0789    0.0150   0.0000   438.6965       14.0010       11.6819       4.10573      0.735477      -3.26143       1.24426      -2.43579      0.142275      -1.63859       1.17877      -1.86683       1.27677       1.42310      -1.04900     -0.283687      0.646351     0.0218226       1.44322       1.90164       2.11342       2.26026       2.30066       2.29472       2.20697       2.09041       1.92025       1.73896       1.53558       1.33069       1.13572      0.949088      0.780456      0.623402      0.486250      0.377049
  32  19 4063.1489    1.3785 10.1164 12.2610 -0.0004  0.0380   0.0039   0.1050    0.0139   0.0000   438.5277       9.43448       13.4139       4.59290      -6.03807       2.74009      -2.69120      -1.93106     -0.128445      -2.48961      0.223657       1.09890       1.49368       1.78533     0.0619784     -0.249686      0.314223      0.172743       1.88943       2.49604       2.76743       2.96662       3.03702       3.01988       2.92598       2.75641       2.53772       2.27681       2.01644       1.75122       1.48771       1.23765       1.01770      0.816458      0.638584      0.494129
  32  20 4213.4460    1.1320 12.8575 12.1645  0.0001  0.0505   0.0030   0.1375    0.0126   0.0000   441.7591       15.3895       16.5371       4.47269       3.29773       1.14390       2.55504      -4.71428      -2.55513     -0.686417       3.48415      -5.49523       1.63508      -1.50998     0.0822928       1.51298      -1.01843    -0.0834422       2.46010       3.29558       3.66477       3.90382       4.01238       3.96066       3.83597       3.61276       3.33343       3.02753       2.66938       2.31966       1.97777       1.64781       1.34616       1.08285      0.841866      0.657606
  32  21 4363.1982    0.9181 14.9754 12.0121 -0.0010  0.0626   0.0025   0.1667    0.0114   0.0000   440.6336       13.8162       21.5060       1.15056     -0.744129      -4.07517      -3.70852      -4.53813      -4.14268      -4.52732      -6.22615      0.958407       1.20900      -4.37424      -2.44970     -0.111190      -2.04872    -0.0501583       3.01225       4.02270       4.52824       4.79662       4.96745       4.90086       4.75012       4.46153       4.14385       3.71322       3.29679       2.83726       2.41775       2.02077       1.64838       1.33795       1.03009      0.805739
  33   3 1425.4255    0.1364  0.0659 11.6640 -0.0085  0.0028   0.0043   0.0059    0.0099   0.0000   441.3020    -0.0744685       20.9715     0.0867941      -2.79561     -0.121896      0.356812      0.128293     -0.262264     -0.436314      0.103032      0.242291     -0.342585     -0.107402      0.135365    -0.0600149     -0.115824    -0.0443462      0.142144      0.188892      0.219431      0.208358      0.238214      0.234113      0.225254      0.227367      0.188602      0.178522      0.148222      0.134227      0.121601     0.0862780     0.0798577     0.0598345     0.0495016     0.0406325
  33   4 1633.2342    0.2705  0.1764 11.6505 -0.0028  0.0038   0.0047   0.0087    0.0117   0.0000   440.8592     -0.565547       20.9788      0.328718      -2.82502     -0.286677      0.839188    -0.0788862     -0.529869     -0.167270   -0.00218242     -0.237769     -0.262925     0.0906351     0.0849421    -0.0123279    -0.0975344     0.0208013      0.194173      0.245323      0.280102      0.304769      0.312261      0.307505      0.297360      0.283325      0.253922      0.233633      0.202051      0.181024      0.152257      0.130345      0.102063     0.0883117     0.0648041     0.0526236
  33   5 1823.8459    0.4371  0.3762 11.6938 -0.0011  0.0053   0.0052   0.0129    0.0163   0.0000   441.1898     -0.486524       20.8106     -0.111969      -2.08243     -0.478612     -0.241946      0.603167     -0.218289     -0.151446      0.103460     0.0466872      0.104499      0.444637     -0.347545    -0.0688774     0.0610403     -0.164016      0.268721      0.337677      0.394265      0.422678      0.416763      0.426481      0.406918      0.387707      0.361791      0.324913      0.278977      0.242986      0.214451      0.172497      0.142768      0.116305     0.0906894     0.0726080
  33   6 2007.6174    0.6715  0.6189 11.7486  0.0001  0.0066   0.0061   0.0164    0.0255   0.0000   440.6406     -0.538853       20.3535     -0.567899      -1.81612    -0.0226226     -0.403882     -0.461331     -0.144261    -0.0485897    -0.0873667      0.186213     0.0667587      0.367628   -0.00294752      0.289068   -0.00375525    -0.0121024      0.321630      0.428266      0.466380      0.511366      0.522644      0.510034      0.492413      0.464181      0.438114      0.394499      0.348233      0.302718      0.254813      0.219174      0.180403      0.143711      0.113852     0.0880941
  33   7 2187.3473    0.9755  0.8125 12.1692 -0.0004  0.0074   0.0078   0.0191    0.0326   0.0000   440.3815      0.900060       19.7765     -0.329694      -1.65266     -0.426642     -0.174757     -0.671219      0.386167     -0.739485    -0.0188793     0.0726830    -0.0466419     -0.492946     -0.353814      0.145783    -0.0843622     0.0228611      0.361944      0.485373      0.528936      0.572232      0.583771      0.586287      0.562203      0.526381      0.492092      0.445432      0.397286      0.336330      0.289650      0.244753      0.199360      0.160867      0.127388     0.0992209
  33   8 2360.8610    1.4043  1.0387 12.6503  0.0001  0.0085   0.0101   0.0224    0.0418   0.0000   440.7544       2.82900       19.6453      0.241868      -2.39635       1.18795     -0.120669      -1.00651      0.751795     -0.595692     -0.170569     -0.336596    -0.0224736     -0.279274     0.0897597    -0.0175375    -0.0359244   -0.00213287      0.405187      0.550314      0.598604      0.671090      0.667334      0.664486      0.636612      0.609788      0.557795      0.503588      0.442313      0.384647      0.331437      0.280077      0.229032      0.186710      0.143083      0.114812
  33   9 2529.1782    1.9166  1.1239 13.3133 -0.0009  0.0088   0.0136   0.0237    0.0441   0.0000   440.6139       1.90359       19.5488       1.12070      -2.46076       1.02110    -0.0260113     -0.520909    -0.0971480      -1.11356      0.217713      -1.40313      0.363853     -0.181656   -0.00105637    -0.0575372      0.282516     -0.195963      0.430832      0.569149      0.621032      0.678017      0.673820      0.681132      0.667572      0.629077      0.588743      0.524899      0.461333      0.401172      0.342940      0.285253      0.237822      0.191797      0.154105      0.120090
  33  10 2695.0790    2.5899  1.0642 13.7947 -0.0011  0.0083   0.0183   0.0219    0.0471   0.0000   440.7615       3.64509       18.8011       2.39156      -2.09448     -0.927904     -0.506282      -1.91410     -0.913723     -0.444638      0.496143     -0.954215    0.00537902     -0.207276      0.362678      0.194608     -0.110052     0.0679594      0.418402      0.552494      0.604440      0.655992      0.662677      0.647538      0.643400      0.596755      0.567787      0.507360      0.451974      0.386691      0.332720      0.279090      0.229081      0.184388      0.147065      0.115657
  33  11 2858.6526    3.2681  0.9863 14.4202 -0.0008  0.0079   0.0238   0.0210    0.0421   0.0000   440.1031       5.60620       16.8436       1.02244      -2.61406     -0.897752     0.0835625      -1.79230      0.161312      -1.11638      0.323011     -0.201886     -0.403466     -0.360740      0.536558      0.136953    -0.0449909     0.0360625      0.399111      0.519736      0.573819      0.614313      0.622657      0.619498      0.615216      0.574485      0.524212      0.472233      0.425390      0.373015      0.317472      0.263760      0.219006      0.176057      0.137691      0.110193
  33  12 3018.9243    3.9730  0.9860 14.7866 -0.0005  0.0078   0.0288   0.0207    0.0431   0.0000   440.3895       6.12491       17.2660       2.48546      -3.46949      0.232783      0.325926      -1.36428      0.734540      -1.66915     -0.210215      -1.00370      0.215657     -0.334648     -0.176144     -0.365216    -0.0253926     -0.118004      0.394951      0.521738      0.580975      0.626255      0.632133      0.638424      0.611135      0.586428      0.532427      0.485259      0.421926      0.364429      0.311388      0.259117      0.215640      0.173357      0.136144      0.106637
  33  13 3176.1701    3.9649  1.2605 14.7738 -0.0004  0.0092   0.0262   0.0243    0.0430   0.0000   439.5662       7.03929       15.8182       3.45687      -2.26587      -1.09254      0.348768      -2.01683      0.938543      -1.72080     -0.668193      -1.22383     0.0225207     -0.373200    -0.0121472     -0.450941     0.0822200      0.160502      0.451262      0.593997      0.657650      0.710842      0.713261      0.716290      0.687403      0.655870      0.610361      0.550805      0.494650      0.422037      0.362797      0.308095      0.249827      0.204266      0.163751      0.126167
  33  14 3331.5790    3.5380  1.7737 14.4325  0.0001  0.0112   0.0196   0.0294    0.0308   0.0000   440.1423       8.07644       15.2548       3.85453     -0.715642     -0.656497     -0.525958     -0.828237      0.681291      -1.04741      0.165948      -1.37635       1.10349     -0.177438    -0.0824602     -0.291143     -0.215820     -0.105429      0.548729      0.729434      0.806735      0.870575      0.885637      0.875140      0.856483      0.804694      0.749653      0.678159      0.595663      0.517114      0.443102      0.372527      0.301577      0.246484      0.194927      0.153818
  33  15 3485.8791    2.9266  2.7855 13.7043 -0.0002  0.0141   0.0129   0.0381    0.0236   0.0000   439.9658       9.48263       14.8275       3.51366     -0.892037     -0.605742      0.250435      -1.75089     -0.888756      -1.06135      0.114860      -2.28476     -0.289828     -0.415095     -0.831878     -0.380713      0.103599    -0.0485972      0.692400      0.910401       1.00785       1.09285       1.11866       1.11415       1.06995       1.01078      0.939544      0.852632      0.746244      0.653544      0.557573      0.471971      0.384620      0.308675      0.247984      0.192179
  33  16 3639.3788    2.3556  4.0964 13.2645 -0.0001  0.0182   0.0088   0.0486    0.0177   0.0000   438.0561       12.1987       15.2609       5.50228      0.574991     -0.724533      -2.08315      -6.55093    -0.0139565      -1.86411      0.775641      -2.02737    -0.0837453     -0.820588     -0.161772     -0.384472     -0.249048     -0.238372      0.883607       1.15804       1.28984       1.38091       1.41891       1.40730       1.36927       1.29099       1.20343       1.09023      0.961102      0.838858      0.712720      0.606616      0.497426      0.404712      0.319094      0.248702
  33  17 3791.9810    1.9458  5.8991 12.7915 -0.0000  0.0233   0.0063   0.0635    0.0157   0.0000   438.6724       10.2682       14.9751       5.27264       2.79308       2.57588      -1.31687      -3.78484     -0.113754      -2.75584      -2.79428     -0.930538     -0.369233     -0.385833      0.279872     -0.253906    -0.0650175     -0.371233       1.13261       1.48013       1.65919       1.77865       1.83669       1.80089       1.75577       1.65684       1.54338       1.39418       1.23574       1.07636      0.929447      0.776856      0.633845      0.519529      0.409528      0.319461
  33  18 3943.8605    1.6014  8.2713 12.4109 -0.0001  0.0306   0.0046   0.0841    0.0145   0.0000   438.7573       7.81765       12.7135       3.76571      -4.07259      -3.62919      -2.17973      -9.52709       1.80069      -2.66299      -2.27591      -2.90480      -2.26718      -2.46196     -0.565715      0.175021     -0.334134     -0.556669       1.48492       1.96391       2.17233       2.34119       2.40311       2.38151       2.31924       2.18321       2.03289       1.83597       1.62991       1.42032       1.20999       1.02524      0.838071      0.681249      0.539171      0.419862
  33  19 4095.1311    1.3366 10.7506 12.2369  0.0002  0.0399   0.0036   0.1112    0.0134   0.0000   438.2721       10.7448       18.3422       10.5198      -2.35903     -0.124269     -0.117212      -3.49619      0.157030      -2.04484       1.67746      -2.09002      0.633481      -1.21496      -1.45118      -1.31746      0.523097      0.458857       1.90572       2.53869       2.83501       3.01080       3.12162       3.08209       2.99077       2.83969       2.61747       2.38125       2.11552       1.84601       1.58150       1.33045       1.09154      0.887526      0.695517      0.545331
  33  20 4245.8512    1.0811 13.5727 12.1649  0.0002  0.0531   0.0028   0.1455    0.0119   0.0000   438.3371       16.2976       21.4981       1.67464      -10.1354       1.09114       4.56802       2.95128       4.66997      -4.22827      -1.55790      0.154796     -0.641605       1.04553      0.981901      0.754978      0.363327      0.532230       2.50026       3.31175       3.72176       3.97656       4.09127       4.04062       3.92789       3.71489       3.46254       3.12318       2.79005       2.44044       2.09268       1.74762       1.45715       1.17155      0.921527      0.723577
  34   2 1208.0047    0.0735  0.0251 11.7600  0.0020  0.0026   0.0048   0.0044    0.0093   0.0000   441.0396     -0.180477       21.4071      0.296229      -3.13296      0.102619      0.508132     -0.294901     -0.436121    -0.0994162      0.173200     0.0163824     -0.135701    -0.0342156     0.0929139     0.0796418    -0.0638858   -0.00618508      0.116343      0.161964      0.178938      0.199699      0.180252      0.174991      0.220300      0.175708      0.177873      0.146288      0.136119      0.109490     0.0990059     0.0845988     0.0736051     0.0565881     0.0515315     0.0401198
  34   3 1441.1470    0.1470  0.0886 11.6385 -0.0014  0.0032   0.0039   0.0070    0.0099   0.0000   441.1261     -0.164133       20.8426    -0.0814780      -2.96335     -0.205213      0.248353     -0.178735    -0.0655535      0.212479      0.390599    -0.0154073      0.131699     0.0661122      0.115635  -0.000750016  -0.000376439    -0.0688859      0.156486      0.206414      0.217683      0.243345      0.237424      0.242998      0.232019      0.228677      0.196065      0.199783      0.164441      0.158605      0.127717      0.108663     0.0837982     0.0718223     0.0600319     0.0464619
  34   4 1649.7367    0.2737  0.1917 11.6395 -0.0011  0.0040   0.0045   0.0089    0.0118   0.0000   440.8882     -0.140712       20.8760      0.348415      -2.82264      0.182912      0.569619      0.358880     -0.234409     -0.207219     -0.238033    -0.0501655     0.0138929     0.0210113      0.198903    -0.0745047     0.0326320    -0.0331579      0.195669      0.246198      0.276510      0.287902      0.299401      0.308747      0.297803      0.280659      0.267030      0.238720      0.205938      0.189075      0.154546      0.130667      0.114950     0.0893636     0.0692608     0.0592814
  34   5 1841.2593    0.4469  0.3990 11.7058 -0.0005  0.0055   0.0050   0.0133    0.0165   0.0000   440.9403    -0.0794089       21.1172      0.184576      -2.98078    -0.0220555       1.25429      0.220206     -0.449227     -0.238486      0.474542    0.00722644      0.154390      0.176301      0.137363    -0.0775763     0.0327099    -0.0443173      0.257481      0.329739      0.371124      0.389323      0.405792      0.400544      0.394933      0.368915      0.351789      0.316325      0.283248      0.252059      0.210330      0.180277      0.144101      0.124554     0.0995453     0.0768028
  34   6 2026.3543    0.6926  0.6221 11.8428 -0.0004  0.0065   0.0062   0.0163    0.0244   0.0000   440.9940      0.160436       20.3674       1.27211      -2.57126     -0.164254      0.762324      0.279780     -0.511879      0.115994     -0.809301     -0.219314     0.0601255    -0.0278538      0.280098    -0.0802349     -0.168308     -0.148381      0.305577      0.402502      0.438731      0.483988      0.491981      0.490331      0.473156      0.438920      0.421005      0.381521      0.339414      0.300535      0.256981      0.213350      0.177845      0.145286      0.116072     0.0921717
[truncated: 876,338 more chars]
