# Supplementary material for: Global-Mode Analysis of Full-Disk Data from the Michelson Doppler Imager and the Helioseismic and Magnetic Imager
Source: Sol Phys. 2018 Jan 31;293(2):29. doi: 10.1007/s11207-017-1201-5 (PMC6566312; doi:10.1007/s11207-017-1201-5)
Supplement: Supplementary file 2 — (TAR 362.4 MB) [file 11207_2017_1201_MOESM2_ESM.tar › HMI/hmiv360dasym.8128.18]

   0  12 1822.2086    0.3230  0.4787 11.7151  0.0000       2.56990  0.0772   0.0348   0.1602    0.1557   0.0000       8.37834     0.0000       0.00000       0.00000       0.00000       0.00000       0.00000       0.00000       0.00000       0.00000       0.00000       0.00000       0.00000       0.00000       0.00000       0.00000       0.00000       0.00000       0.00000       0.00000       0.00000       0.00000       0.00000       0.00000       0.00000       0.00000       0.00000       0.00000       0.00000       0.00000       0.00000       0.00000       0.00000       0.00000       0.00000       0.00000       0.00000
   0  14 2093.5559    0.8033  0.8993  2.1364  0.0000       3.99343  0.0796   0.0513   0.1687 1000.0000   0.0000       2.00294     0.0000       0.00000       0.00000       0.00000       0.00000       0.00000       0.00000       0.00000       0.00000       0.00000       0.00000       0.00000       0.00000       0.00000       0.00000       0.00000       0.00000       0.00000       0.00000       0.00000       0.00000       0.00000       0.00000       0.00000       0.00000       0.00000       0.00000       0.00000       0.00000       0.00000       0.00000       0.00000       0.00000       0.00000       0.00000       0.00000
   0  15 2228.6914    0.9107  0.6060 11.8950  0.0000       2.62825  0.0668   0.0658   0.1212    0.3730   0.0000       2.60799     0.0000       0.00000       0.00000       0.00000       0.00000       0.00000       0.00000       0.00000       0.00000       0.00000       0.00000       0.00000       0.00000       0.00000       0.00000       0.00000       0.00000       0.00000       0.00000       0.00000       0.00000       0.00000       0.00000       0.00000       0.00000       0.00000       0.00000       0.00000       0.00000       0.00000       0.00000       0.00000       0.00000       0.00000       0.00000       0.00000
   0  17 2496.2379    1.6667  1.1502 11.9432  0.0000       3.05213  0.0929   0.0990   0.2252    1.4721   0.0000       1.75122     0.0000       0.00000       0.00000       0.00000       0.00000       0.00000       0.00000       0.00000       0.00000       0.00000       0.00000       0.00000       0.00000       0.00000       0.00000       0.00000       0.00000       0.00000       0.00000       0.00000       0.00000       0.00000       0.00000       0.00000       0.00000       0.00000       0.00000       0.00000       0.00000       0.00000       0.00000       0.00000       0.00000       0.00000       0.00000       0.00000
   0  19 2764.3683    2.9608  0.8334 10.9604  0.0000       5.45226  0.0730   0.1790   0.1516    8.8158   0.0000       2.26084     0.0000       0.00000       0.00000       0.00000       0.00000       0.00000       0.00000       0.00000       0.00000       0.00000       0.00000       0.00000       0.00000       0.00000       0.00000       0.00000       0.00000       0.00000       0.00000       0.00000       0.00000       0.00000       0.00000       0.00000       0.00000       0.00000       0.00000       0.00000       0.00000       0.00000       0.00000       0.00000       0.00000       0.00000       0.00000       0.00000
   0  21 3033.9335    3.7890  1.0177  1.7107  0.0000       1.14504  0.0816   0.2259   0.1992 1000.0000   0.0000       1.38319     0.0000       0.00000       0.00000       0.00000       0.00000       0.00000       0.00000       0.00000       0.00000       0.00000       0.00000       0.00000       0.00000       0.00000       0.00000       0.00000       0.00000       0.00000       0.00000       0.00000       0.00000       0.00000       0.00000       0.00000       0.00000       0.00000       0.00000       0.00000       0.00000       0.00000       0.00000       0.00000       0.00000       0.00000       0.00000       0.00000
   0  23 3303.7242    3.8639  1.7220 -0.1728  0.0000       1.28994  0.1149   0.1928   0.2888 1000.0000   0.0000       1.02594     0.0000       0.00000       0.00000       0.00000       0.00000       0.00000       0.00000       0.00000       0.00000       0.00000       0.00000       0.00000       0.00000       0.00000       0.00000       0.00000       0.00000       0.00000       0.00000       0.00000       0.00000       0.00000       0.00000       0.00000       0.00000       0.00000       0.00000       0.00000       0.00000       0.00000       0.00000       0.00000       0.00000       0.00000       0.00000       0.00000
   0  24 3439.4880    2.8623  2.9914 13.3119 -0.0248       2.97347  0.2327   0.1316   0.3661    0.7611   0.0000       1.34193     0.0000       0.00000       0.00000       0.00000       0.00000       0.00000       0.00000       0.00000       0.00000       0.00000       0.00000       0.00000       0.00000       0.00000       0.00000       0.00000       0.00000       0.00000       0.00000       0.00000       0.00000       0.00000       0.00000       0.00000       0.00000       0.00000       0.00000       0.00000       0.00000       0.00000       0.00000       0.00000       0.00000       0.00000       0.00000       0.00000
   1  10 1612.7042    0.2097  0.1018 11.5447  0.0000       13.3817  0.0150   0.0268   0.0560    0.0546   0.0000       24.2241   460.5648      -4.85439       0.00000       0.00000       0.00000       0.00000       0.00000       0.00000       0.00000       0.00000       0.00000       0.00000       0.00000       0.00000       0.00000       0.00000       0.00000       0.00000       16.0296       10.4266       0.00000       0.00000       0.00000       0.00000       0.00000       0.00000       0.00000       0.00000       0.00000       0.00000       0.00000       0.00000       0.00000       0.00000       0.00000       0.00000
   1  11 1749.2731    0.3207  0.2376 11.5282  0.0000       11.5280  0.0266   0.0240   0.0536    0.0687   0.0000       7.59031   430.7509      -21.0241       0.00000       0.00000       0.00000       0.00000       0.00000       0.00000       0.00000       0.00000       0.00000       0.00000       0.00000       0.00000       0.00000       0.00000       0.00000       0.00000       25.2663       17.0492       0.00000       0.00000       0.00000       0.00000       0.00000       0.00000       0.00000       0.00000       0.00000       0.00000       0.00000       0.00000       0.00000       0.00000       0.00000       0.00000
   1  12 1885.1118    0.4683  0.3431 11.5936  0.0000       8.30887  0.0251   0.0292   0.0784    0.0953   0.0000       3.97671   500.5779      0.625720       0.00000       0.00000       0.00000       0.00000       0.00000       0.00000       0.00000       0.00000       0.00000       0.00000       0.00000       0.00000       0.00000       0.00000       0.00000       0.00000       26.8910       14.6994       0.00000       0.00000       0.00000       0.00000       0.00000       0.00000       0.00000       0.00000       0.00000       0.00000       0.00000       0.00000       0.00000       0.00000       0.00000       0.00000
   1  13 2020.8382    0.5965  0.4890 11.4856  0.0000       7.42353  0.0386   0.0289   0.0677    0.1448   0.0000       2.17255   424.4073      -1.49824       0.00000       0.00000       0.00000       0.00000       0.00000       0.00000       0.00000       0.00000       0.00000       0.00000       0.00000       0.00000       0.00000       0.00000       0.00000       0.00000       41.1097       21.2786       0.00000       0.00000       0.00000       0.00000       0.00000       0.00000       0.00000       0.00000       0.00000       0.00000       0.00000       0.00000       0.00000       0.00000       0.00000       0.00000
   1  14 2156.8699    0.8670  0.6643 11.3887  0.0000       6.77311  0.0408   0.0358   0.0749    0.2589   0.0000       1.54837   431.4273      -15.7008       0.00000       0.00000       0.00000       0.00000       0.00000       0.00000       0.00000       0.00000       0.00000       0.00000       0.00000       0.00000       0.00000       0.00000       0.00000       0.00000       38.5490       21.8762       0.00000       0.00000       0.00000       0.00000       0.00000       0.00000       0.00000       0.00000       0.00000       0.00000       0.00000       0.00000       0.00000       0.00000       0.00000       0.00000
   1  17 2559.2417    1.9020  0.8944 12.1255  0.0000       1.46131  0.0468   0.0683   0.0964    0.7534   0.0000      0.955554   420.7062      -11.3422       0.00000       0.00000       0.00000       0.00000       0.00000       0.00000       0.00000       0.00000       0.00000       0.00000       0.00000       0.00000       0.00000       0.00000       0.00000       0.00000       43.1349       23.3546       0.00000       0.00000       0.00000       0.00000       0.00000       0.00000       0.00000       0.00000       0.00000       0.00000       0.00000       0.00000       0.00000       0.00000       0.00000       0.00000
   1  19 2828.3000    3.0730  0.9723 11.7733  0.0000       1.44746  0.0468   0.1092   0.1109    3.2870   0.0000       1.00833   431.5492       1.90373       0.00000       0.00000       0.00000       0.00000       0.00000       0.00000       0.00000       0.00000       0.00000       0.00000       0.00000       0.00000       0.00000       0.00000       0.00000       0.00000       43.8415       22.4413       0.00000       0.00000       0.00000       0.00000       0.00000       0.00000       0.00000       0.00000       0.00000       0.00000       0.00000       0.00000       0.00000       0.00000       0.00000       0.00000
   1  20 2963.4879    3.8578  0.7931 13.4644  0.0000       2.66188  0.0467   0.1438   0.0855    0.8515   0.0000       1.17162   468.4416       37.5971       0.00000       0.00000       0.00000       0.00000       0.00000       0.00000       0.00000       0.00000       0.00000       0.00000       0.00000       0.00000       0.00000       0.00000       0.00000       0.00000       44.7622       21.5762       0.00000       0.00000       0.00000       0.00000       0.00000       0.00000       0.00000       0.00000       0.00000       0.00000       0.00000       0.00000       0.00000       0.00000       0.00000       0.00000
   1  21 3098.3067    4.1319  0.9164 13.0478  0.0000       1.16302  0.0467   0.1457   0.1028    1.7330   0.0000       1.01844   399.4205       37.4935       0.00000       0.00000       0.00000       0.00000       0.00000       0.00000       0.00000       0.00000       0.00000       0.00000       0.00000       0.00000       0.00000       0.00000       0.00000       0.00000       42.0992       24.2641       0.00000       0.00000       0.00000       0.00000       0.00000       0.00000       0.00000       0.00000       0.00000       0.00000       0.00000       0.00000       0.00000       0.00000       0.00000       0.00000
   1  22 3233.2864    3.6400  1.3495 14.4777  0.0000       1.39545  0.0706   0.1394   0.1623    0.4896   0.0000      0.953338   509.2109       52.0069       0.00000       0.00000       0.00000       0.00000       0.00000       0.00000       0.00000       0.00000       0.00000       0.00000       0.00000       0.00000       0.00000       0.00000       0.00000       0.00000       60.1471       33.2369       0.00000       0.00000       0.00000       0.00000       0.00000       0.00000       0.00000       0.00000       0.00000       0.00000       0.00000       0.00000       0.00000       0.00000       0.00000       0.00000
   1  24 3504.2863    2.9427  2.5008 13.1982  0.0025      0.277677  0.0937   0.0847   0.2176    0.4959   0.0000      0.445486   414.2855       91.5325       0.00000       0.00000       0.00000       0.00000       0.00000       0.00000       0.00000       0.00000       0.00000       0.00000       0.00000       0.00000       0.00000       0.00000       0.00000       0.00000       79.9023       43.4122       0.00000       0.00000       0.00000       0.00000       0.00000       0.00000       0.00000       0.00000       0.00000       0.00000       0.00000       0.00000       0.00000       0.00000       0.00000       0.00000
   1  26 3777.1008    2.1247  5.6080 11.7557  0.0000      0.542132  0.1769   0.0398   0.3621    0.4888   0.0000      0.254276   351.1191       143.671       0.00000       0.00000       0.00000       0.00000       0.00000       0.00000       0.00000       0.00000       0.00000       0.00000       0.00000       0.00000       0.00000       0.00000       0.00000       0.00000       125.778       75.3547       0.00000       0.00000       0.00000       0.00000       0.00000       0.00000       0.00000       0.00000       0.00000       0.00000       0.00000       0.00000       0.00000       0.00000       0.00000       0.00000
   2  10 1674.5340    0.2502  0.1149 11.6406  0.0000       11.6947  0.0129   0.0191   0.0245    0.0438   0.0000       12.8978   417.7847       5.05457       4.19568      0.347812       0.00000       0.00000       0.00000       0.00000       0.00000       0.00000       0.00000       0.00000       0.00000       0.00000       0.00000       0.00000       0.00000       0.00000       8.33038       6.63546       4.19080       1.44284       0.00000       0.00000       0.00000       0.00000       0.00000       0.00000       0.00000       0.00000       0.00000       0.00000       0.00000       0.00000       0.00000       0.00000
   2  11 1810.3045    0.3543  0.3396 11.4973  0.0000       13.7033  0.0235   0.0167   0.0511    0.0629   0.0000       3.61442   455.9695      -12.7433     -0.547810      -4.80102       0.00000       0.00000       0.00000       0.00000       0.00000       0.00000       0.00000       0.00000       0.00000       0.00000       0.00000       0.00000       0.00000       0.00000       14.4787       12.7422       6.18411       2.78870       0.00000       0.00000       0.00000       0.00000       0.00000       0.00000       0.00000       0.00000       0.00000       0.00000       0.00000       0.00000       0.00000       0.00000
   2  12 1945.8206    0.5030  0.4242 11.3968  0.0000       10.1950  0.0251   0.0198   0.0471    0.0905   0.0000       2.16911   456.2762       7.58439       4.49087       1.48296       0.00000       0.00000       0.00000       0.00000       0.00000       0.00000       0.00000       0.00000       0.00000       0.00000       0.00000       0.00000       0.00000       0.00000       14.6958       12.7545       6.94153       2.84300       0.00000       0.00000       0.00000       0.00000       0.00000       0.00000       0.00000       0.00000       0.00000       0.00000       0.00000       0.00000       0.00000       0.00000
   2  13 2082.1792    0.7151  0.4539 11.6368  0.0000       8.58998  0.0240   0.0264   0.0469    0.1089   0.0000       1.63407   444.1135      -12.2814       11.0326       4.02520       0.00000       0.00000       0.00000       0.00000       0.00000       0.00000       0.00000       0.00000       0.00000       0.00000       0.00000       0.00000       0.00000       0.00000       13.7239       12.7547       6.08358       2.92551       0.00000       0.00000       0.00000       0.00000       0.00000       0.00000       0.00000       0.00000       0.00000       0.00000       0.00000       0.00000       0.00000       0.00000
   2  14 2217.7222    0.9116  0.6830 11.8401  0.0000       5.74689  0.0287   0.0286   0.0667    0.1558   0.0000       1.12425   452.6838      -26.6436      0.469154       2.96826       0.00000       0.00000       0.00000       0.00000       0.00000       0.00000       0.00000       0.00000       0.00000       0.00000       0.00000       0.00000       0.00000       0.00000       15.9126       13.8529       8.19774       3.15902       0.00000       0.00000       0.00000       0.00000       0.00000       0.00000       0.00000       0.00000       0.00000       0.00000       0.00000       0.00000       0.00000       0.00000
   2  15 2352.3074    1.3115  0.8810 11.8426  0.0000       4.10533  0.0369   0.0372   0.0707    0.3432   0.0000      0.881554   412.3433       24.5992       10.3059       1.60504       0.00000       0.00000       0.00000       0.00000       0.00000       0.00000       0.00000       0.00000       0.00000       0.00000       0.00000       0.00000       0.00000       0.00000       18.9135       16.1383       9.32446       3.64939       0.00000       0.00000       0.00000       0.00000       0.00000       0.00000       0.00000       0.00000       0.00000       0.00000       0.00000       0.00000       0.00000       0.00000
   2  16 2485.9983    1.6580  1.0540 12.0136  0.0000       4.00906  0.0413   0.0444   0.0870    0.4977   0.0000      0.865776   409.3450       17.6466      -2.23440      -3.84397       0.00000       0.00000       0.00000       0.00000       0.00000       0.00000       0.00000       0.00000       0.00000       0.00000       0.00000       0.00000       0.00000       0.00000       21.7799       17.5558       9.77956       3.49571       0.00000       0.00000       0.00000       0.00000       0.00000       0.00000       0.00000       0.00000       0.00000       0.00000       0.00000       0.00000       0.00000       0.00000
   2  17 2619.7102    2.1791  0.9256 11.9871  0.0000       1.84269  0.0370   0.0592   0.0737    0.8677   0.0000      0.736734   456.6559       18.4915       19.7303       6.80029       0.00000       0.00000       0.00000       0.00000       0.00000       0.00000       0.00000       0.00000       0.00000       0.00000       0.00000       0.00000       0.00000       0.00000       20.0050       15.7950       9.73222       3.31724       0.00000       0.00000       0.00000       0.00000       0.00000       0.00000       0.00000       0.00000       0.00000       0.00000       0.00000       0.00000       0.00000       0.00000
   2  18 2754.5374    2.7163  0.9822 11.9900  0.0000       1.94115  0.0373   0.0703   0.0752    1.2580   0.0000      0.747979   426.8379       38.0446       6.34316       1.63207       0.00000       0.00000       0.00000       0.00000       0.00000       0.00000       0.00000       0.00000       0.00000       0.00000       0.00000       0.00000       0.00000       0.00000       19.5252       15.9355       9.22771       3.32518       0.00000       0.00000       0.00000       0.00000       0.00000       0.00000       0.00000       0.00000       0.00000       0.00000       0.00000       0.00000       0.00000       0.00000
   2  19 2889.6803    3.4977  0.8638 11.0588  0.0000       1.11198  0.0306   0.0928   0.0702    4.6186   0.0000      0.605675   447.9265       23.3835      -4.48945       2.04398       0.00000       0.00000       0.00000       0.00000       0.00000       0.00000       0.00000       0.00000       0.00000       0.00000       0.00000       0.00000       0.00000       0.00000       17.6766       14.3235       8.21318       2.89588       0.00000       0.00000       0.00000       0.00000       0.00000       0.00000       0.00000       0.00000       0.00000       0.00000       0.00000       0.00000       0.00000       0.00000
   2  20 3024.8154    3.9580  0.8987 13.7760  0.0000       1.56972  0.0340   0.1062   0.0739    0.4875   0.0000      0.809427   448.0496       42.0438       8.83434       7.32748       0.00000       0.00000       0.00000       0.00000       0.00000       0.00000       0.00000       0.00000       0.00000       0.00000       0.00000       0.00000       0.00000       0.00000       19.0211       15.0514       9.32446       3.15045       0.00000       0.00000       0.00000       0.00000       0.00000       0.00000       0.00000       0.00000       0.00000       0.00000       0.00000       0.00000       0.00000       0.00000
   2  21 3159.9475    4.0012  1.1345 10.5652  0.0000      0.112971  0.0394   0.0998   0.0886   14.4659   0.0000      0.607688   423.0715       39.7953       8.16701       5.44562       0.00000       0.00000       0.00000       0.00000       0.00000       0.00000       0.00000       0.00000       0.00000       0.00000       0.00000       0.00000       0.00000       0.00000       19.7930       16.7846       10.0699       3.77530       0.00000       0.00000       0.00000       0.00000       0.00000       0.00000       0.00000       0.00000       0.00000       0.00000       0.00000       0.00000       0.00000       0.00000
   2  22 3295.2882    3.7861  1.3904 13.1530  0.0043       2.01200  0.0481   0.0907   0.1030    0.7214   0.0000      0.532831   421.2431       43.3312      -3.68049       14.8565       0.00000       0.00000       0.00000       0.00000       0.00000       0.00000       0.00000       0.00000       0.00000       0.00000       0.00000       0.00000       0.00000       0.00000       24.6975       20.5382       10.7522       4.14833       0.00000       0.00000       0.00000       0.00000       0.00000       0.00000       0.00000       0.00000       0.00000       0.00000       0.00000       0.00000       0.00000       0.00000
   2  24 3566.9774    2.6241  3.4166 12.5771  0.0000      0.441351  0.0804   0.0404   0.1700    0.2554   0.0000      0.207611   459.4520       70.2312       22.9619       14.4711       0.00000       0.00000       0.00000       0.00000       0.00000       0.00000       0.00000       0.00000       0.00000       0.00000       0.00000       0.00000       0.00000       0.00000       39.3813       33.4762       18.6375       7.28841       0.00000       0.00000       0.00000       0.00000       0.00000       0.00000       0.00000       0.00000       0.00000       0.00000       0.00000       0.00000       0.00000       0.00000
   3  10 1729.0782    0.2685  0.1770 11.5763  0.0000       17.1197  0.0147   0.0140   0.0268    0.0441   0.0000       6.34376   443.0583       2.94684       10.4754      -2.82480      -2.50236     -0.139825       0.00000       0.00000       0.00000       0.00000       0.00000       0.00000       0.00000       0.00000       0.00000       0.00000       0.00000       0.00000       6.20013       5.80947       4.73278       3.07358       1.35966      0.396863       0.00000       0.00000       0.00000       0.00000       0.00000       0.00000       0.00000       0.00000       0.00000       0.00000       0.00000       0.00000
   3  11 1865.3302    0.4272  0.3580 11.4948  0.0000       13.7739  0.0209   0.0157   0.0381    0.0677   0.0000       2.47290   460.5738      -15.5199      -1.07062       2.54706     -0.624411      0.191898       0.00000       0.00000       0.00000       0.00000       0.00000       0.00000       0.00000       0.00000       0.00000       0.00000       0.00000       0.00000       9.08250       9.01881       6.07441       3.83857       1.51393      0.529535       0.00000       0.00000       0.00000       0.00000       0.00000       0.00000       0.00000       0.00000       0.00000       0.00000       0.00000       0.00000
   3  12 2001.2502    0.5808  0.4667 11.4771  0.0000       9.86677  0.0215   0.0182   0.0429    0.0917   0.0000       1.52895   458.7013       7.84974       5.20131       9.09393      -4.59953      0.234895       0.00000       0.00000       0.00000       0.00000       0.00000       0.00000       0.00000       0.00000       0.00000       0.00000       0.00000       0.00000       8.89629       8.88838       6.33480       3.63837       1.68613      0.523648       0.00000       0.00000       0.00000       0.00000       0.00000       0.00000       0.00000       0.00000       0.00000       0.00000       0.00000       0.00000
   3  13 2137.8344    0.8007  0.5631 11.1502  0.0000       6.43861  0.0224   0.0218   0.0434    0.1692   0.0000      0.967425   428.3361     -0.359991       13.2321     -0.142629       1.96328      0.334426       0.00000       0.00000       0.00000       0.00000       0.00000       0.00000       0.00000       0.00000       0.00000       0.00000       0.00000       0.00000       7.91450       8.62204       6.36726       4.03332       1.86552      0.634538       0.00000       0.00000       0.00000       0.00000       0.00000       0.00000       0.00000       0.00000       0.00000       0.00000       0.00000       0.00000
   3  14 2273.4716    1.1062  0.7973 10.9220  0.0000       2.61883  0.0263   0.0264   0.0554    0.4009   0.0000      0.659784   452.7500      -7.72738       25.4187      -1.15493      -3.91428     -0.161079       0.00000       0.00000       0.00000       0.00000       0.00000       0.00000       0.00000       0.00000       0.00000       0.00000       0.00000       0.00000       9.86195       9.84372       7.18193       4.47369       1.94300      0.623295       0.00000       0.00000       0.00000       0.00000       0.00000       0.00000       0.00000       0.00000       0.00000       0.00000       0.00000       0.00000
   3  15 2407.7148    1.4120  0.8474 12.4328  0.0000       3.59942  0.0320   0.0344   0.0573    0.1846   0.0000      0.827426   419.5093      -1.20258      -8.38262      -5.87646       2.94047      0.265453       0.00000       0.00000       0.00000       0.00000       0.00000       0.00000       0.00000       0.00000       0.00000       0.00000       0.00000       0.00000       11.5019       11.2046       8.43440       4.73540       2.27977      0.680648       0.00000       0.00000       0.00000       0.00000       0.00000       0.00000       0.00000       0.00000       0.00000       0.00000       0.00000       0.00000
   3  16 2541.7525    1.9489  1.0183  5.8805  0.0000       2.75537  0.0324   0.0421   0.0626  179.7752   0.0000      0.561653   428.3480      -4.33506       12.4893       2.83262      -3.79849      -1.73821       0.00000       0.00000       0.00000       0.00000       0.00000       0.00000       0.00000       0.00000       0.00000       0.00000       0.00000       0.00000       12.2382       11.0831       8.50758       5.21980       2.19233      0.618538       0.00000       0.00000       0.00000       0.00000       0.00000       0.00000       0.00000       0.00000       0.00000       0.00000       0.00000       0.00000
   3  17 2676.2733    2.3456  0.8734 13.2487  0.0000       2.95937  0.0295   0.0557   0.0600    0.2408   0.0000      0.687854   409.3508       23.9124      -5.12106     -0.547067     -0.302680     -0.488558       0.00000       0.00000       0.00000       0.00000       0.00000       0.00000       0.00000       0.00000       0.00000       0.00000       0.00000       0.00000       11.6149       11.0726       8.29338       4.65996       2.19467      0.627032       0.00000       0.00000       0.00000       0.00000       0.00000       0.00000       0.00000       0.00000       0.00000       0.00000       0.00000       0.00000
   3  18 2811.5131    3.0590  0.8903 12.0153  0.0000       2.13588  0.0274   0.0689   0.0580    1.0219   0.0000      0.598113   439.7677       20.5487       11.2465       3.75932       2.31062     -0.284442       0.00000       0.00000       0.00000       0.00000       0.00000       0.00000       0.00000       0.00000       0.00000       0.00000       0.00000       0.00000       10.5914       9.80725       7.58348       4.49975       1.99252      0.557402       0.00000       0.00000       0.00000       0.00000       0.00000       0.00000       0.00000       0.00000       0.00000       0.00000       0.00000       0.00000
   3  19 2946.9998    3.7327  0.8411 13.1298  0.0000       1.22908  0.0280   0.0845   0.0523    0.5453   0.0000      0.551429   428.2310       25.4716       3.50610      0.783191       1.75099     -0.537820       0.00000       0.00000       0.00000       0.00000       0.00000       0.00000       0.00000       0.00000       0.00000       0.00000       0.00000       0.00000       10.8398       10.4972       7.85194       4.27887       2.10330      0.597931       0.00000       0.00000       0.00000       0.00000       0.00000       0.00000       0.00000       0.00000       0.00000       0.00000       0.00000       0.00000
   3  20 3082.3768    4.0693  0.9103 13.7295  0.0000       1.62623  0.0294   0.0902   0.0590    0.3889   0.0000      0.589841   419.5363       35.6327       17.6725       8.86222      -1.94775     0.0469369       0.00000       0.00000       0.00000       0.00000       0.00000       0.00000       0.00000       0.00000       0.00000       0.00000       0.00000       0.00000       10.9305       10.3288       7.80721       4.70872       2.06790      0.611428       0.00000       0.00000       0.00000       0.00000       0.00000       0.00000       0.00000       0.00000       0.00000       0.00000       0.00000       0.00000
   3  21 3217.8369    3.8873  1.1501 14.1979  0.0000       1.22484  0.0391   0.0860   0.0719    0.3277   0.0000      0.696149   420.0626      -5.20822      -10.8606       14.4359      -1.28818     -0.348498       0.00000       0.00000       0.00000       0.00000       0.00000       0.00000       0.00000       0.00000       0.00000       0.00000       0.00000       0.00000       13.1656       12.8264       9.35239       5.84912       2.46738      0.790003       0.00000       0.00000       0.00000       0.00000       0.00000       0.00000       0.00000       0.00000       0.00000       0.00000       0.00000       0.00000
   3  22 3353.6259    3.5646  1.7012 13.4526  0.0008      0.946637  0.0453   0.0631   0.0892    0.2973   0.0000      0.386042   427.1809       49.3390      -2.35659       8.62009       2.95197     -0.919045       0.00000       0.00000       0.00000       0.00000       0.00000       0.00000       0.00000       0.00000       0.00000       0.00000       0.00000       0.00000       15.3904       14.4802       11.2915       6.52555       3.08072      0.869594       0.00000       0.00000       0.00000       0.00000       0.00000       0.00000       0.00000       0.00000       0.00000       0.00000       0.00000       0.00000
   3  23 3489.6119    2.8945  2.5426 13.0280  0.0000      0.929895  0.0585   0.0425   0.1072    0.1863   0.0000      0.220066   449.3160       49.0330       6.16974       18.7488       2.72800     -0.697696       0.00000       0.00000       0.00000       0.00000       0.00000       0.00000       0.00000       0.00000       0.00000       0.00000       0.00000       0.00000       19.4906       18.6475       14.4111       8.59995       3.94570       1.16404       0.00000       0.00000       0.00000       0.00000       0.00000       0.00000       0.00000       0.00000       0.00000       0.00000       0.00000       0.00000
   3  24 3626.2777    2.4464  3.8487 12.6049  0.0000      0.836108  0.0735   0.0299   0.1409    0.1292   0.0000      0.142511   472.5896       48.4295      -1.63689       1.24651       2.78984      -1.50850       0.00000       0.00000       0.00000       0.00000       0.00000       0.00000       0.00000       0.00000       0.00000       0.00000       0.00000       0.00000       25.1056       24.7128       17.9717       10.3381       4.78451       1.47538       0.00000       0.00000       0.00000       0.00000       0.00000       0.00000       0.00000       0.00000       0.00000       0.00000       0.00000       0.00000
   3  25 3763.0537    2.0669  5.8597 12.1183  0.0000      0.417526  0.0967   0.0212   0.1878    0.1073   0.0000     0.0952871   418.2422       34.0376       16.4097      -5.85976       13.2575     -0.445277       0.00000       0.00000       0.00000       0.00000       0.00000       0.00000       0.00000       0.00000       0.00000       0.00000       0.00000       0.00000       31.3162       30.6536       23.1806       13.6479       6.36364       1.93333       0.00000       0.00000       0.00000       0.00000       0.00000       0.00000       0.00000       0.00000       0.00000       0.00000       0.00000       0.00000
   4   9 1640.9294    0.2184  0.1243 11.5611 -0.0005       28.7967  0.0108   0.0124   0.0199    0.0352   0.0000       10.1716   434.6015      -8.66923       9.79272      0.870562       1.16203     -0.393761     -0.189651    -0.0721391       0.00000       0.00000       0.00000       0.00000       0.00000       0.00000       0.00000       0.00000       0.00000       0.00000       3.98020       3.85545       3.33970       2.31234       1.32129      0.660082      0.226707     0.0559735       0.00000       0.00000       0.00000       0.00000       0.00000       0.00000       0.00000       0.00000       0.00000       0.00000
   4  10 1778.0573    0.3466  0.2265 11.5692 -0.0039       12.7294  0.0145   0.0145   0.0255    0.0425   0.0000       3.37482   437.2539       2.85967       13.0955     -0.164916       1.26749    -0.0370175     -0.605778     -0.123208       0.00000       0.00000       0.00000       0.00000       0.00000       0.00000       0.00000       0.00000       0.00000       0.00000       5.10161       5.75133       4.38521       2.87506       1.64915      0.769794      0.332137     0.0933814       0.00000       0.00000       0.00000       0.00000       0.00000       0.00000       0.00000       0.00000       0.00000       0.00000
   4  11 1914.7357    0.4766  0.3239 11.4727 -0.0010       12.2029  0.0154   0.0155   0.0290    0.0528   0.0000       1.99293   436.2769       5.18219       12.5622       5.42610     -0.217781      -1.69360     -0.579375    -0.0745992       0.00000       0.00000       0.00000       0.00000       0.00000       0.00000       0.00000       0.00000       0.00000       0.00000       5.13012       5.34964       4.64767       2.86906       1.66086      0.872770      0.347550     0.0827887       0.00000       0.00000       0.00000       0.00000       0.00000       0.00000       0.00000       0.00000       0.00000       0.00000
   4  12 2051.7535    0.6739  0.4487 11.4865 -0.0007       7.38459  0.0171   0.0186   0.0363    0.0773   0.0000       1.13672   441.0274       6.23152      -1.38579       2.68123     -0.913681     -0.259683     -0.269805     -0.121667       0.00000       0.00000       0.00000       0.00000       0.00000       0.00000       0.00000       0.00000       0.00000       0.00000       5.60910       5.28609       4.75640       3.55781       2.11480       1.05594      0.373466     0.0912598       0.00000       0.00000       0.00000       0.00000       0.00000       0.00000       0.00000       0.00000       0.00000       0.00000
   4  13 2188.4277    0.8770  0.6519 11.5736 -0.0005       5.95987  0.0215   0.0199   0.0434    0.1220   0.0000      0.845390   428.8759       7.99733       11.6516       7.06412       2.02214    -0.0707401     -0.298259    -0.0791089       0.00000       0.00000       0.00000       0.00000       0.00000       0.00000       0.00000       0.00000       0.00000       0.00000       6.06075       6.46710       5.78107       3.87459       2.28632       1.24871      0.484382      0.122550       0.00000       0.00000       0.00000       0.00000       0.00000       0.00000       0.00000       0.00000       0.00000       0.00000
   4  14 2324.2532    1.2734  0.7424 11.6296  0.0013       4.71402  0.0249   0.0278   0.0456    0.2325   0.0000      0.734233   432.6989      -7.02809     -0.419032       1.14085      -1.15495      -1.19110     -0.703406     -0.104430       0.00000       0.00000       0.00000       0.00000       0.00000       0.00000       0.00000       0.00000       0.00000       0.00000       7.32225       7.67087       6.20979       4.48760       2.87031       1.17936      0.498180      0.128146       0.00000       0.00000       0.00000       0.00000       0.00000       0.00000       0.00000       0.00000       0.00000       0.00000
   4  15 2458.6365    1.5595  0.9960 12.0180 -0.0005       2.58568  0.0302   0.0333   0.0625    0.4454   0.0000      0.638554   437.0874      -1.53446       11.1044      -2.69639      -1.71232      -1.73774      0.460189     0.0259752       0.00000       0.00000       0.00000       0.00000       0.00000       0.00000       0.00000       0.00000       0.00000       0.00000       8.28573       8.88824       7.59633       5.24756       3.22105       1.54653      0.623549      0.157588       0.00000       0.00000       0.00000       0.00000       0.00000       0.00000       0.00000       0.00000       0.00000       0.00000
   4  17 2728.5156    2.6645  0.8792 13.2686  0.0023       2.36412  0.0281   0.0564   0.0518    0.2977   0.0000      0.649693   444.6176       7.50039       1.01191       13.8036      0.766575       1.78272      0.469834      0.290193       0.00000       0.00000       0.00000       0.00000       0.00000       0.00000       0.00000       0.00000       0.00000       0.00000       8.53880       8.87950       6.95781       5.04122       2.86323       1.36055      0.482934      0.132198       0.00000       0.00000       0.00000       0.00000       0.00000       0.00000       0.00000       0.00000       0.00000       0.00000
   4  18 2864.2755    3.1782  0.8559 13.7591  0.0016       1.32777  0.0264   0.0674   0.0512    0.2626   0.0000      0.699288   435.8158       8.35147       13.2420       6.99625      -2.66393      0.552507      0.564020     -0.104094       0.00000       0.00000       0.00000       0.00000       0.00000       0.00000       0.00000       0.00000       0.00000       0.00000       8.07447       8.30738       6.75739       4.66202       2.67281       1.29562      0.479945      0.122437       0.00000       0.00000       0.00000       0.00000       0.00000       0.00000       0.00000       0.00000       0.00000       0.00000
   4  19 3000.2228    3.7211  0.8861 13.7793 -0.0010      0.363145  0.0267   0.0769   0.0509    0.3211   0.0000      0.565470   447.0790       8.70722       7.36823       2.98542       1.97810      -2.38917      0.285125     0.0524521       0.00000       0.00000       0.00000       0.00000       0.00000       0.00000       0.00000       0.00000       0.00000       0.00000       7.88085       8.20594       6.86984       4.45210       2.56703       1.30213      0.504107      0.124631       0.00000       0.00000       0.00000       0.00000       0.00000       0.00000       0.00000       0.00000       0.00000       0.00000
   4  20 3136.0031    3.9672  1.1281 13.3493 -0.0007       1.42053  0.0313   0.0753   0.0626    0.6038   0.0000      0.497694   441.2129       14.8606       6.00293       9.93137       1.34935      -1.51177      0.180608     -0.169635       0.00000       0.00000       0.00000       0.00000       0.00000       0.00000       0.00000       0.00000       0.00000       0.00000       8.40401       8.97018       7.51840       4.96555       3.03511       1.42374      0.589342      0.149110       0.00000       0.00000       0.00000       0.00000       0.00000       0.00000       0.00000       0.00000       0.00000       0.00000
   4  21 3271.8568    3.8517  1.4009 12.6386  0.0024      0.933640  0.0353   0.0674   0.0683    0.8198   0.0000      0.426156   442.1626       20.1981       20.4957       2.02077       4.12160     0.0384201     0.0771257     -0.228829       0.00000       0.00000       0.00000       0.00000       0.00000       0.00000       0.00000       0.00000       0.00000       0.00000       9.56631       9.82019       8.18307       5.74100       3.32187       1.64412      0.608396      0.156982       0.00000       0.00000       0.00000       0.00000       0.00000       0.00000       0.00000       0.00000       0.00000       0.00000
   4  22 3408.2610    3.2269  1.9663 13.3605  0.0009      0.825584  0.0457   0.0479   0.0840    0.2092   0.0000      0.295035   431.7820       20.6332      -3.86860       19.8076     -0.750219      -2.33448      0.199318     -0.241368       0.00000       0.00000       0.00000       0.00000       0.00000       0.00000       0.00000       0.00000       0.00000       0.00000       11.2893       12.3342       10.1275       7.08267       4.38028       2.02961      0.836098      0.221103       0.00000       0.00000       0.00000       0.00000       0.00000       0.00000       0.00000       0.00000       0.00000       0.00000
   4  23 3544.9191    2.7248  3.0271 12.9886  0.0003      0.743009  0.0559   0.0345   0.1120    0.1461   0.0000      0.168850   420.2783       50.7907      -5.99304       7.87160      -2.41629     -0.918982     0.0825399      0.368757       0.00000       0.00000       0.00000       0.00000       0.00000       0.00000       0.00000       0.00000       0.00000       0.00000       14.6085       15.3496       12.6912       8.92084       5.40179       2.52981       1.00267      0.259363       0.00000       0.00000       0.00000       0.00000       0.00000       0.00000       0.00000       0.00000       0.00000       0.00000
   4  24 3681.7918    2.2738  4.6491 12.2637  0.0005      0.457850  0.0719   0.0227   0.1383    0.1224   0.0000     0.0975408   428.7049       44.8067       19.2421       18.5684       1.55120      -1.58425       2.81377    -0.0786342       0.00000       0.00000       0.00000       0.00000       0.00000       0.00000       0.00000       0.00000       0.00000       0.00000       17.9992       19.4031       15.6501       11.6440       6.91370       3.32628       1.26430      0.349023       0.00000       0.00000       0.00000       0.00000       0.00000       0.00000       0.00000       0.00000       0.00000       0.00000
   4  25 3819.1133    1.9243  6.0323 12.2042 -0.0002      0.384500  0.0882   0.0187   0.1704    0.0886   0.0000     0.0758736   428.1853       46.7839       36.6038       8.35008       12.4407      -2.30616      0.445420      0.238759       0.00000       0.00000       0.00000       0.00000       0.00000       0.00000       0.00000       0.00000       0.00000       0.00000       22.2790       23.3528       19.7728       13.9505       8.29633       4.10561       1.58806      0.407548       0.00000       0.00000       0.00000       0.00000       0.00000       0.00000       0.00000       0.00000       0.00000       0.00000
   4  26 3956.4654    1.6156  8.3122 12.0892  0.0004      0.276562  0.1163   0.0145   0.2226    0.0637   0.0000     0.0645326   410.9351      -19.1514       3.91184       16.9914      -21.2934      -1.79656      -3.42516     -0.803711       0.00000       0.00000       0.00000       0.00000       0.00000       0.00000       0.00000       0.00000       0.00000       0.00000       27.6405       30.5283       24.6709       17.8286       10.7041       5.13024       2.03437      0.555424       0.00000       0.00000       0.00000       0.00000       0.00000       0.00000       0.00000       0.00000       0.00000       0.00000
   5   8 1545.2778    0.1799  0.0939 11.5404  0.0026       12.0333  0.0112   0.0108   0.0165    0.0276   0.0000       14.7317   437.3989      -2.14400       8.26088      0.126049     -0.990336     -0.739604     -0.100963    -0.0520690    -0.0481984     0.0229213       0.00000       0.00000       0.00000       0.00000       0.00000       0.00000       0.00000       0.00000       3.59126       3.11432       2.30520       2.60103       2.10180       1.18400      0.485346      0.163670     0.0472819     0.0119848       0.00000       0.00000       0.00000       0.00000       0.00000       0.00000       0.00000       0.00000
   5   9 1685.8465    0.2477  0.2117 11.5192 -0.0030       18.9566  0.0133   0.0102   0.0271    0.0344   0.0000       5.31890   429.9764      -1.11356       10.7132     -0.631617      -2.58882      -1.43790      0.101815     -0.146793   -0.00969380     0.0218419       0.00000       0.00000       0.00000       0.00000       0.00000       0.00000       0.00000       0.00000       3.68057       3.52996       3.30641       2.85844       1.89122       1.14863      0.583987      0.246291     0.0728632     0.0166069       0.00000       0.00000       0.00000       0.00000       0.00000       0.00000       0.00000       0.00000
   5  10 1823.4275    0.3825  0.2643 11.5432 -0.0024       13.3619  0.0136   0.0123   0.0239    0.0405   0.0000       2.59019   433.3801       3.10668       5.20821      -1.23340      -2.54506     -0.179253     0.0147267      0.189949   -0.00193639    0.00562614       0.00000       0.00000       0.00000       0.00000       0.00000       0.00000       0.00000       0.00000       3.61248       4.03881       3.60728       2.57644       1.90071       1.08486      0.502643      0.230977     0.0830556     0.0181484       0.00000       0.00000       0.00000       0.00000       0.00000       0.00000       0.00000       0.00000
   5  11 1960.6310    0.5224  0.4341 11.4864 -0.0021       10.2453  0.0160   0.0137   0.0337    0.0553   0.0000       1.35323   432.6645       12.0538      -1.15605       3.86241      -3.87672      0.115368     0.0233645      0.127134    -0.0963490    -0.0218574       0.00000       0.00000       0.00000       0.00000       0.00000       0.00000       0.00000       0.00000       4.15656       4.72928       4.12157       3.15314       2.04177       1.19686      0.632639      0.266504     0.0930416     0.0224665       0.00000       0.00000       0.00000       0.00000       0.00000       0.00000       0.00000       0.00000
   5  12 2098.5223    0.6926  0.5596 11.6207 -0.0015       8.25381  0.0184   0.0160   0.0370    0.0743   0.0000      0.957135   445.3776      0.912706       3.69200      -4.60582       2.28137      0.556401      -1.05361     -0.256790    -0.0642731    0.00892841       0.00000       0.00000       0.00000       0.00000       0.00000       0.00000       0.00000       0.00000       4.56223       4.98016       4.32547       3.55899       2.40508       1.46925      0.713953      0.311962      0.100451     0.0247739       0.00000       0.00000       0.00000       0.00000       0.00000       0.00000       0.00000       0.00000
   5  13 2235.5043    0.9791  0.7004 11.6955 -0.0021       5.40214  0.0206   0.0201   0.0409    0.1179   0.0000      0.687459   431.5637      0.453744       8.03321      0.825272     -0.824064     -0.924107       1.64000     -0.452056      0.103072   -0.00776880       0.00000       0.00000       0.00000       0.00000       0.00000       0.00000       0.00000       0.00000       5.09830       5.72186       5.02695       3.85820       2.45255       1.50380      0.756832      0.337712      0.108959     0.0261581       0.00000       0.00000       0.00000       0.00000       0.00000       0.00000       0.00000       0.00000
   5  14 2371.1713    1.3020  0.8586 12.1947 -0.0002       3.72220  0.0243   0.0246   0.0469    0.1375   0.0000      0.612949   433.4207       5.94785      -2.79360     -0.400430      -1.04395       2.75667       1.02375     -0.430283     0.0339977     0.0247403       0.00000       0.00000       0.00000       0.00000       0.00000       0.00000       0.00000       0.00000       5.52125       6.18313       5.52922       4.29884       2.80206       1.66817      0.902827      0.374887      0.127107     0.0303125       0.00000       0.00000       0.00000       0.00000       0.00000       0.00000       0.00000       0.00000
   5  15 2506.1740    1.6817  0.9040 12.6068  0.0003       3.18333  0.0250   0.0318   0.0473    0.1538   0.0000      0.598915   429.5244       11.0995      0.207996      -4.75024     -0.179780     -0.391039    -0.0988050     -0.614396     0.0869014     0.0511744       0.00000       0.00000       0.00000       0.00000       0.00000       0.00000       0.00000       0.00000       5.76557       6.41542       5.57780       4.34195       2.86160       1.69738      0.856205      0.366724      0.121728     0.0294698       0.00000       0.00000       0.00000       0.00000       0.00000       0.00000       0.00000       0.00000
   5  16 2641.2964    2.1933  0.9479 13.0168 -0.0016       2.37845  0.0261   0.0398   0.0494    0.1792   0.0000      0.572810   433.8958       14.3463       1.43281       6.59348       2.65769       5.12524      0.719028   -0.00782487     -0.160734    -0.0419637       0.00000       0.00000       0.00000       0.00000       0.00000       0.00000       0.00000       0.00000       6.15536       6.77876       5.77550       4.49877       3.03886       1.71798      0.916166      0.357375      0.124878     0.0291544       0.00000       0.00000       0.00000       0.00000       0.00000       0.00000       0.00000       0.00000
   5  17 2777.3850    2.8536  0.9221 12.5574 -0.0002       2.20548  0.0234   0.0503   0.0470    0.4456   0.0000      0.544737   435.0979       6.16061       7.61144       3.83635      -2.55063      -2.49279      -1.24352    -0.0690972     -0.164950    -0.0857242       0.00000       0.00000       0.00000       0.00000       0.00000       0.00000       0.00000       0.00000       5.41982       5.88349       5.40664       4.02015       2.74747       1.63573      0.820402      0.360227      0.121665     0.0268320       0.00000       0.00000       0.00000       0.00000       0.00000       0.00000       0.00000       0.00000
   5  18 2913.7566    3.5151  0.7894 13.3838 -0.0005      0.946782  0.0212   0.0669   0.0423    0.3481   0.0000      0.516732   429.4263       17.4815       1.94252       4.47955     -0.629637     -0.422216     -0.269413   -0.00377724      0.181381    -0.0155329       0.00000       0.00000       0.00000       0.00000       0.00000       0.00000       0.00000       0.00000       5.05266       5.78842       4.92479       3.89901       2.70182       1.57561      0.794408      0.337083      0.117138     0.0279357       0.00000       0.00000       0.00000       0.00000       0.00000       0.00000       0.00000       0.00000
   5  19 3050.0078    4.0669  0.9180 13.1307  0.0013       1.60817  0.0248   0.0773   0.0484    0.8268   0.0000      0.471231   435.2921       24.0062       16.8528       10.1230      0.818554       2.01695       1.30340     -0.353954      0.106955    -0.0402727       0.00000       0.00000       0.00000       0.00000       0.00000       0.00000       0.00000       0.00000       5.55034       6.44108       5.62113       4.40067       2.94562       1.78550      0.887383      0.397678      0.134335     0.0329869       0.00000       0.00000       0.00000       0.00000       0.00000       0.00000       0.00000       0.00000
   5  20 3186.3493    4.1374  1.1887  4.5895  0.0000       1.41052  0.0329   0.0804   0.0592 1000.0000   0.0000      0.508844   428.2744       32.7921       9.56459       3.64757       2.33550      -1.25354       0.00000       0.00000       0.00000       0.00000       0.00000       0.00000       0.00000       0.00000       0.00000       0.00000       0.00000       0.00000       6.76936       7.41047       6.66639       5.25942       3.52923       2.13317       1.07512      0.472494      0.153819     0.0357366       0.00000       0.00000       0.00000       0.00000       0.00000       0.00000       0.00000       0.00000
   5  21 3322.7583    3.5324  1.5871 13.8097 -0.0038       1.37515  0.0394   0.0571   0.0714    0.3080   0.0000      0.354866   451.6540       10.2286      -7.10095       2.43262      -3.36735      -5.66921     -0.498670     -0.695133     -0.124066    -0.0496786       0.00000       0.00000       0.00000       0.00000       0.00000       0.00000       0.00000       0.00000       8.03957       9.45928       8.16294       6.43152       4.43679       2.57965       1.34953      0.570425      0.201934     0.0482952       0.00000       0.00000       0.00000       0.00000       0.00000       0.00000       0.00000       0.00000
   5  22 3459.5642    3.0579  2.3836 12.7555 -0.0018      0.768179  0.0463   0.0391   0.0857    0.3263   0.0000      0.196095   428.3657       60.2267    -0.0609972       13.0647       3.06085    -0.0349583     -0.543155      -1.72621      0.412058    -0.0764190       0.00000       0.00000       0.00000       0.00000       0.00000       0.00000       0.00000       0.00000       9.61350       10.8540       9.53574       7.54305       5.22630       3.19180       1.52790      0.696183      0.231424     0.0546682       0.00000       0.00000       0.00000       0.00000       0.00000       0.00000       0.00000       0.00000
   5  23 3596.8712    2.5251  3.4900 12.7461 -0.0008      0.608141  0.0583   0.0278   0.1095    0.1510   0.0000      0.126629   415.5053       24.7421       12.1131       30.4914      -6.58702      -6.39453     -0.379885     -0.996091     0.0826784     0.0373450       0.00000       0.00000       0.00000       0.00000       0.00000       0.00000       0.00000       0.00000       12.0522       13.8069       12.0320       9.42399       6.46676       3.86458       1.93132      0.846589      0.289444     0.0676560       0.00000       0.00000       0.00000       0.00000       0.00000       0.00000       0.00000       0.00000
   5  24 3734.1764    2.1422  5.1133 12.3573 -0.0002      0.388660  0.0717   0.0193   0.1391    0.0914   0.0000     0.0783053   437.2182       33.6889      -8.16767       41.8443       1.71583      -3.84995      -3.28058      -1.25763      0.158126     -0.120924       0.00000       0.00000       0.00000       0.00000       0.00000       0.00000       0.00000       0.00000       14.6644       16.8390       15.0599       11.6045       7.85702       4.70153       2.41747       1.06123      0.366646     0.0844937       0.00000       0.00000       0.00000       0.00000       0.00000       0.00000       0.00000       0.00000
   5  25 3871.9217    1.8175  7.1967 11.9440  0.0002      0.302546  0.0904   0.0140   0.1716    0.0671   0.0000     0.0531958   423.9289       37.4099       38.9096      -19.0950      -11.0069       3.40211      -3.95830     -0.650463     0.0752715    -0.0661173       0.00000       0.00000       0.00000       0.00000       0.00000       0.00000       0.00000       0.00000       17.9441       20.3277       18.3832       14.3476       10.0272       5.84568       3.13083       1.31111      0.464986      0.104219       0.00000       0.00000       0.00000       0.00000       0.00000       0.00000       0.00000       0.00000
   5  26 4010.0395    1.5317  9.1281 11.9016 -0.0001      0.274778  0.1126   0.0117   0.2173    0.0509   0.0000     0.0490195   473.4448       58.2789      -26.0681       1.14540      -1.98159       7.49365      0.287758      0.102140     -0.408935     -0.159938       0.00000       0.00000       0.00000       0.00000       0.00000       0.00000       0.00000       0.00000       21.6337       25.3519       22.0234       17.7604       11.8488       7.24149       3.68832       1.62456      0.546398      0.133085       0.00000       0.00000       0.00000       0.00000       0.00000       0.00000       0.00000       0.00000
   6   8 1587.4735    0.1931  0.1017 11.5150 -0.0008       33.0293  0.0081   0.0101   0.0165    0.0287   0.0000       10.9255   432.5979      -1.37374       10.5905      -2.09757       1.09680       1.53922     -0.255459     0.0463996    -0.0706899     0.0602199    0.00216205   -0.00595835       0.00000       0.00000       0.00000       0.00000       0.00000       0.00000       1.97272       2.36999       2.31077       1.69035       1.23648      0.753387      0.442725      0.241513      0.102310     0.0440111     0.0156041    0.00287183       0.00000       0.00000       0.00000       0.00000       0.00000       0.00000
   6   9 1727.7644    0.2803  0.2096 11.5075  0.0005       18.7523  0.0135   0.0104   0.0226    0.0326   0.0000       4.26230   435.6676       2.41523       11.8084       1.86911       1.34526     -0.919605     -0.190666    -0.0278929     0.0288352    -0.0144454   -0.00416067   -0.00412569       0.00000       0.00000       0.00000       0.00000       0.00000       0.00000       2.39400       3.37763       2.74714       2.51558       1.87453       1.15306      0.824410      0.321435      0.210780     0.0600855     0.0240990    0.00587419       0.00000       0.00000       0.00000       0.00000       0.00000       0.00000
   6  10 1866.1410    0.4366  0.2660 11.4527 -0.0039       14.3808  0.0114   0.0133   0.0223    0.0401   0.0000       1.95309   438.8418     -0.179780       11.0256      0.556204       2.47201      0.545454     -0.952885     -0.495769      0.145564     0.0602554   -0.00747571   0.000396909       0.00000       0.00000       0.00000       0.00000       0.00000       0.00000       2.67865       2.87623       2.73014       2.30039       1.65109       1.10012      0.666205      0.352381      0.157554     0.0585458     0.0168889    0.00354339       0.00000       0.00000       0.00000       0.00000       0.00000       0.00000
   6  11 2004.1367    0.5643  0.4820 11.4704 -0.0021       7.52570  0.0162   0.0130   0.0334    0.0586   0.0000       1.06885   437.3597       3.12393       3.92811      -1.71824      0.246686      0.716426       1.25808      0.369002     -0.445516    0.00876648    0.00421725    0.00154806       0.00000       0.00000       0.00000       0.00000       0.00000       0.00000       3.54368       4.14021       3.85943       3.00427       2.24769       1.48045      0.882828      0.408476      0.216712     0.0780438     0.0253357    0.00515228       0.00000       0.00000       0.00000       0.00000       0.00000       0.00000
   6  12 2142.5827    0.8223  0.5703 11.3922 -0.0017       5.25361  0.0158   0.0167   0.0332    0.0873   0.0000      0.699326   437.6404      0.572999       5.68032      -1.84407      0.223751      -1.91352      -1.16399     -0.979872      0.146461    -0.0984716    0.00323018   -0.00111138       0.00000       0.00000       0.00000       0.00000       0.00000       0.00000       3.35987       3.54371       3.46464       2.99595       2.14306       1.39024      0.862405      0.486388      0.206467     0.0776902     0.0226979    0.00466801       0.00000       0.00000       0.00000       0.00000       0.00000       0.00000
   6  13 2279.9308    1.0944  0.6874 12.0130 -0.0018       5.46734  0.0186   0.0208   0.0371    0.0929   0.0000      0.639938   441.6061      -2.23947       8.61952      -2.72809       1.03957      0.707987     -0.911015     -0.534793      0.304590    -0.0163764    -0.0387850  -0.000911531       0.00000       0.00000       0.00000       0.00000       0.00000       0.00000       3.88085       4.34991       4.06799       3.33801       2.42116       1.63906      0.954352      0.479717      0.226834     0.0863108     0.0256043    0.00538516       0.00000       0.00000       0.00000       0.00000       0.00000       0.00000
   6  14 2415.6548    1.4320  0.9265 12.2602 -0.0015       4.52831  0.0241   0.0243   0.0443    0.1350   0.0000      0.562404   438.9997       5.90993       7.21924       4.78322       2.07541     -0.513482     -0.372837     -0.910366      0.156253     -0.130419    -0.0296803   -0.00440081       0.00000       0.00000       0.00000       0.00000       0.00000       0.00000       4.58885       5.08106       4.86724       3.78551       3.03844       1.96513       1.14728      0.609600      0.258321      0.105605     0.0334968    0.00635187       0.00000       0.00000       0.00000       0.00000       0.00000       0.00000
   6  15 2551.1350    1.9194  0.9657 12.5168 -0.0013       2.01721  0.0233   0.0318   0.0449    0.1741   0.0000      0.505826   435.7866      0.365515       2.87719      -5.67573       4.04236     -0.445862       1.42321     -0.771776      0.530852    -0.0393305     0.0295916   0.000154834       0.00000       0.00000       0.00000       0.00000       0.00000       0.00000       4.63073       4.95405       4.68514       3.92633       2.85752       1.89638       1.12817      0.587786      0.266552     0.0985407     0.0287878    0.00583907       0.00000       0.00000       0.00000       0.00000       0.00000       0.00000
   6  16 2687.1527    2.4405  0.9127 12.8665  0.0003       2.10561  0.0223   0.0395   0.0418    0.1829   0.0000      0.471293   428.0410       4.13002       5.99661       2.59487      -3.49403      -1.01532     -0.723213      0.155137      0.106264     0.0746506    -0.0292574    0.00106431       0.00000       0.00000       0.00000       0.00000       0.00000       0.00000       4.31935       4.80045       4.55554       3.67693       2.78574       1.85642       1.06817      0.555270      0.251347     0.0988375     0.0296830    0.00600096       0.00000       0.00000       0.00000       0.00000       0.00000       0.00000
   6  17 2823.7730    3.0768  0.8053 13.7352 -0.0010       1.36887  0.0205   0.0540   0.0383    0.1332   0.0000      0.504119   432.8738       7.59156      0.429025      -1.48870       2.74229     0.0670614     -0.899924    -0.0559720     -0.215866     -0.156181    -0.0123942   -0.00422517       0.00000       0.00000       0.00000       0.00000       0.00000       0.00000       4.12103       4.60197       4.44580       3.52358       2.50039       1.67637      0.987292      0.499210      0.244016     0.0926943     0.0273990    0.00551866       0.00000       0.00000       0.00000       0.00000       0.00000       0.00000
   6  18 2960.7755    3.5854  0.8380 13.7822  0.0009       2.44944  0.0206   0.0614   0.0396    0.1705   0.0000      0.461416   429.4607       14.9883       10.0947       3.65785      -4.54993     -0.986326      0.287054     -0.762283     -0.215079    -0.0535671    -0.0109874   -0.00580742       0.00000       0.00000       0.00000       0.00000       0.00000       0.00000       4.16548       4.60479       4.26502       3.54772       2.57697       1.70020       1.01326      0.509235      0.240446     0.0869328     0.0263714    0.00556089       0.00000       0.00000       0.00000       0.00000       0.00000       0.00000
   6  19 3097.4017    4.0596  0.8919 14.2523 -0.0015       2.61876  0.0210   0.0701   0.0444    0.1707   0.0000      0.536419   437.2015       9.39694       11.2432       10.6020     -0.865910       2.73257     -0.565715     -0.901365     -0.194364     -0.189174    -0.0264068    0.00131458       0.00000       0.00000       0.00000       0.00000       0.00000       0.00000       4.22862       4.78181       4.46043       3.62296       2.60210       1.68795       1.00441      0.522880      0.239797     0.0903189     0.0274693    0.00572582       0.00000       0.00000       0.00000       0.00000       0.00000       0.00000
   6  20 3234.0914    3.8812  1.2727 14.1670 -0.0014      0.801928  0.0305   0.0599   0.0548    0.2130   0.0000      0.499667   440.8502       27.2893       8.34403       13.2389     -0.937704      -5.45166      0.429810     -0.332393     0.0580076    -0.0450869    -0.0197008    -0.0105693       0.00000       0.00000       0.00000       0.00000       0.00000       0.00000       5.52534       6.33526       5.67322       4.67695       3.61559       2.35954       1.37601      0.701450      0.310939      0.118909     0.0380377    0.00789526       0.00000       0.00000       0.00000       0.00000       0.00000       0.00000
   6  21 3371.1648    3.3650  1.8979 13.4640  0.0014      0.830703  0.0382   0.0421   0.0707    0.1929   0.0000      0.269081   443.8900       24.5132       4.26807       9.33596       7.42687      -1.84131      0.644302      -1.76320    -0.0525345    -0.0499574   0.000657398   -0.00735925       0.00000       0.00000       0.00000       0.00000       0.00000       0.00000       6.49528       7.81330       6.87259       5.89613       4.40677       2.97837       1.73691      0.893785      0.410372      0.158882     0.0494594     0.0110124       0.00000       0.00000       0.00000       0.00000       0.00000       0.00000
   6  22 3508.4307    2.8605  2.7462 12.9377  0.0004      0.672824  0.0466   0.0302   0.0872    0.1545   0.0000      0.157150   441.9080       33.4000       1.44622       12.7633      -6.80286      -1.07017     -0.171363      -2.14147     -0.515118     -0.143952     0.0874564    -0.0152270       0.00000       0.00000       0.00000       0.00000       0.00000       0.00000       8.04251       9.35760       8.62163       7.37098       5.43162       3.57556       2.17234       1.13285      0.523570      0.196945     0.0616643     0.0131634       0.00000       0.00000       0.00000       0.00000       0.00000       0.00000
   6  23 3646.3251    2.3832  3.8529 12.6912 -0.0004      0.545151  0.0591   0.0221   0.1068    0.0976   0.0000      0.105814   434.0810       30.4434     -0.315257      -1.40506       3.68585       5.84499       1.85299     -0.865743     -0.498713      0.240474     -0.119582    -0.0106552       0.00000       0.00000       0.00000       0.00000       0.00000       0.00000       10.0442       11.8129       10.6490       9.23690       6.77963       4.64763       2.66152       1.44875      0.623975      0.254306     0.0755721     0.0166808       0.00000       0.00000       0.00000       0.00000       0.00000       0.00000
   6  24 3784.3499    2.0153  5.6403 12.2019 -0.0009      0.468083  0.0719   0.0160   0.1369    0.0735   0.0000     0.0634535   418.6949       38.2101       11.0109       2.36347      -6.60765      -6.29728      -1.78759      -2.11097      -1.05263     -0.318538    0.00898319    -0.0546015       0.00000       0.00000       0.00000       0.00000       0.00000       0.00000       12.3625       14.5683       13.2875       11.3027       8.47071       5.57871       3.35941       1.74529      0.799596      0.303993     0.0968970     0.0204494       0.00000       0.00000       0.00000       0.00000       0.00000       0.00000
   6  25 3922.4285    1.6890  7.6499 12.0113  0.0000      0.401507  0.0904   0.0121   0.1704    0.0500   0.0000     0.0504525   430.2220       58.4932      -19.9017       10.2896      -3.46599      -11.4514       9.13007      -1.38526      -1.05253     0.0728133      0.145200    -0.0402533       0.00000       0.00000       0.00000       0.00000       0.00000       0.00000       14.9492       17.8427       16.2000       13.8603       10.3989       7.01242       4.12346       2.18228      0.983170      0.387181      0.120051     0.0256194       0.00000       0.00000       0.00000       0.00000       0.00000       0.00000
   6  26 4060.7854    1.4313  9.9289 11.8237 -0.0017      0.154421  0.1124   0.0098   0.2133    0.0401   0.0000     0.0435863   443.3290       11.6168       24.7063      0.281606       13.3977       14.8541       1.80975      -9.24751       3.80462      0.260673    -0.0700974    -0.0368033       0.00000       0.00000       0.00000       0.00000       0.00000       0.00000       17.8856       21.3353       19.8013       16.6900       12.5412       8.41721       5.01971       2.63445       1.21593      0.475727      0.149369     0.0309927       0.00000       0.00000       0.00000       0.00000       0.00000       0.00000
   6  27 4199.1390    1.2189 12.6390 11.7524 -0.0005    -0.0124283  0.1474   0.0085   0.2753    0.0347   0.0000     0.0438614   485.7297       42.5203      -8.31155       14.2237      -13.2882      -2.82133       6.48624       3.34966      -1.59996     -0.424449     0.0906151    -0.0122315       0.00000       0.00000       0.00000       0.00000       0.00000       0.00000       21.8439       25.8710       24.2271       20.3662       15.3667       10.2994       6.20542       3.25612       1.52012      0.586585      0.182573     0.0372338       0.00000       0.00000       0.00000       0.00000       0.00000       0.00000
   6  28 4337.5824    1.0102 15.5086 11.7413 -0.0005     -0.183841  0.2047   0.0076   0.3571    0.0317   0.0000     0.0496868   457.1369       25.4531      -20.8872      -19.4408       36.1914      -1.23442      -12.3873       1.77924       1.29611     -0.525344      0.469374    -0.0597947       0.00000       0.00000       0.00000       0.00000       0.00000       0.00000       26.6511       32.5365       30.1133       25.7283       19.2245       13.1303       7.93897       4.16393       1.97379      0.760164      0.233096     0.0487374       0.00000       0.00000       0.00000       0.00000       0.00000       0.00000
   7   8 1627.5371    0.1954  0.1362 11.5587 -0.0178       26.0471  0.0110   0.0094   0.0185    0.0271   0.0000       8.36574   435.4869      -3.46055       10.7987     -0.322770     -0.261538       1.72670       2.02161     -0.112737    -0.0282935    -0.0339242    0.00453071     0.0216415    0.00467116  -1.51625e-05       0.00000       0.00000       0.00000       0.00000       2.32444       2.30365       2.35168       2.24653       1.83568       1.06087      0.786820      0.519557      0.291785      0.124215     0.0464657     0.0162871    0.00438757   0.000804407       0.00000       0.00000       0.00000       0.00000
   7   9 1767.7000    0.3213  0.2370 11.4925 -0.0044       19.8866  0.0108   0.0101   0.0216    0.0337   0.0000       2.94165   436.8450      -5.23778       11.4685       1.88713      -1.41693     -0.852374      0.722507     -0.117380      0.310181     0.0217495    -0.0132794    0.00740913   -0.00859378  -0.000348431       0.00000       0.00000       0.00000       0.00000       2.20501       2.39696       2.42110       2.09002       1.57781       1.11217      0.670684      0.453961      0.248362      0.109281     0.0440579     0.0163705    0.00406348   0.000739582       0.00000       0.00000       0.00000       0.00000
   7  10 1906.9047    0.4711  0.3591 11.4809 -0.0005       10.5214  0.0130   0.0114   0.0250    0.0428   0.0000       1.42655   433.2548      -1.53188       12.3992     0.0594114      -4.27823      0.108398       1.31641      0.310625     -0.164647     -0.113168     0.0669739   -0.00850116   -0.00120726  -0.000739072       0.00000       0.00000       0.00000       0.00000       2.58324       2.85612       2.86478       2.41417       1.92441       1.25050      0.880396      0.511199      0.271348      0.135354     0.0517783     0.0175057    0.00529395   0.000897698       0.00000       0.00000       0.00000       0.00000
   7  11 2045.9202    0.6181  0.4831 11.5885 -0.0013       9.26010  0.0145   0.0131   0.0292    0.0520   0.0000      0.999846   436.1791      0.623099       2.81288      -3.01354      -1.16764       1.38532     -0.608122     -0.203438      0.226646     -0.180548     0.0539486     0.0194305   -0.00863610  -0.000850122       0.00000       0.00000       0.00000       0.00000       2.61971       3.06777       2.94375       2.58000       2.00290       1.41048      0.902633      0.557929      0.300331      0.138809     0.0570648     0.0202109    0.00565791    0.00112764       0.00000       0.00000       0.00000       0.00000
   7  12 2184.6665    0.8651  0.6754 11.6210 -0.0009       7.20236  0.0180   0.0154   0.0353    0.0829   0.0000      0.713716   432.8050      -7.21060       7.39995       4.26045      0.612195      -2.04466    -0.0973072       1.05112  -0.000471536      0.188831    -0.0429202    -0.0351206   -0.00540784  -0.000861893       0.00000       0.00000       0.00000       0.00000       3.42281       3.67442       3.50971       3.02568       2.47842       1.81173       1.15413      0.679620      0.351108      0.157691     0.0642439     0.0224494    0.00606470    0.00109467       0.00000       0.00000       0.00000       0.00000
   7  13 2322.2042    1.1736  0.7766 12.0699  0.0009       3.81717  0.0190   0.0193   0.0377    0.0962   0.0000      0.577623   432.6490       5.21252       9.14666      -1.85881      -2.67678    -0.0660797    -0.0727036      0.282031    -0.0268563     -0.311426    -0.0432270     0.0233459    0.00810221   -0.00155075       0.00000       0.00000       0.00000       0.00000       3.29447       3.80993       3.69724       3.11047       2.46618       1.77577       1.16095      0.668025      0.349209      0.172165     0.0703266     0.0246851    0.00695584    0.00130187       0.00000       0.00000       0.00000       0.00000
   7  14 2458.2657    1.6328  0.8887 12.5078 -0.0003       3.33041  0.0206   0.0260   0.0412    0.1206   0.0000      0.515360   431.1553       4.98218       4.28703       8.38450       2.66860     -0.530359     -0.137935   -0.00614562       1.06166      0.234447     -0.167507     0.0237578   -0.00609129    0.00106364       0.00000       0.00000       0.00000       0.00000       3.50263       4.09169       3.83944       3.33154       2.59918       1.85269       1.20464      0.695872      0.368961      0.174657     0.0715275     0.0247736    0.00708263    0.00140133       0.00000       0.00000       0.00000       0.00000
   7  15 2594.3258    2.0622  0.9306 12.9468  0.0007       2.31303  0.0218   0.0320   0.0408    0.1261   0.0000      0.496355   439.0106       15.5124       12.2418      0.438006       1.16423      -2.14888     -0.803518      0.344708      0.251538    -0.0805044    -0.0204974    -0.0451821   -0.00155405   0.000296161       0.00000       0.00000       0.00000       0.00000       3.74493       4.29470       4.03216       3.53642       2.68828       1.97110       1.25432      0.731476      0.378892      0.181626     0.0736739     0.0258107    0.00688870    0.00141658       0.00000       0.00000       0.00000       0.00000
   7  16 2731.2417    2.6151  0.8498 13.5131 -0.0013       2.26101  0.0201   0.0414   0.0377    0.1175   0.0000      0.493641   430.4599       3.37563       11.6952      -2.74645      -1.23716      -2.02925      -1.09323     -0.971153    -0.0437851     -0.234938    -0.0385600     0.0139265   -0.00775449   -0.00160347       0.00000       0.00000       0.00000       0.00000       3.43625       3.99311       3.64621       3.31593       2.59640       1.84087       1.20716      0.712610      0.384320      0.172775     0.0717678     0.0242643    0.00696093    0.00143831       0.00000       0.00000       0.00000       0.00000
   7  17 2868.4023    3.3184  0.8145 13.8109 -0.0014       1.08526  0.0188   0.0538   0.0361    0.1326   0.0000      0.455125   433.5502       4.63086       11.8112       6.55539     -0.707318     -0.191842      -2.10942      -1.52086      0.474028     -0.288473     0.0698765   8.53118e-05   -0.00504439  -0.000718009       0.00000       0.00000       0.00000       0.00000       3.36690       3.87788       3.78140       3.20945       2.41297       1.74317       1.14136      0.644174      0.340232      0.168210     0.0699049     0.0237493    0.00651928    0.00126422       0.00000       0.00000       0.00000       0.00000
   7  18 3005.7574    3.8376  0.8492 14.2433 -0.0010       1.30929  0.0191   0.0614   0.0386    0.1268   0.0000      0.455886   435.6879       13.5217       9.01312       5.76868      -1.96308      -3.74663      -1.01269     -0.523952     -0.155732    -0.0372962   -0.00121946    -0.0229097    -0.0169424   -0.00120762       0.00000       0.00000       0.00000       0.00000       3.26924       3.77556       3.58307       3.18789       2.39663       1.77647       1.11743      0.672876      0.353527      0.168410     0.0689818     0.0246015    0.00645430    0.00134055       0.00000       0.00000       0.00000       0.00000
   7  19 3142.8775    4.1451  0.9308 14.0995 -0.0034       1.09039  0.0213   0.0652   0.0391    0.1735   0.0000      0.439124   443.4274       13.2500       15.8660      -4.01044     -0.933981      -2.66534      -2.68771      -2.70371      0.709532     -0.444320    -0.0586971    -0.0242383    0.00980439   0.000713383       0.00000       0.00000       0.00000       0.00000       3.54173       4.27081       4.03806       3.48547       2.62011       1.80211       1.17630      0.701297      0.375018      0.177035     0.0725530     0.0252382    0.00728018    0.00146465       0.00000       0.00000       0.00000       0.00000
   7  20 3280.0200    3.7067  1.4922 13.8990 -0.0006       1.17841  0.0292   0.0480   0.0546    0.1422   0.0000      0.327124   439.6060       12.3679      -2.77162       9.05215      -1.29129      -2.78598      -1.66987     -0.800134     -0.369481     -0.326896      0.139973     0.0103251   -0.00130100   -0.00237715       0.00000       0.00000       0.00000       0.00000       4.54462       5.19559       4.84930       4.39941       3.37862       2.49735       1.59379      0.957271      0.497233      0.235957     0.0947935     0.0336590    0.00896106    0.00188475       0.00000       0.00000       0.00000       0.00000
   7  21 3417.6475    3.2228  1.9959 13.6529 -0.0008      0.820273  0.0348   0.0370   0.0641    0.1110   0.0000      0.230145   436.9941       11.2307       8.57568       11.8759       5.58622      -5.30523     -0.864528       1.76412      0.850244     -0.185006    -0.0167070    -0.0689233   -0.00756370   -0.00380895       0.00000       0.00000       0.00000       0.00000       5.37563       6.16744       5.99190       5.12809       4.06133       2.90944       1.89232       1.11664      0.591754      0.280309      0.116094     0.0407961     0.0113959    0.00215828       0.00000       0.00000       0.00000       0.00000
   7  22 3555.5593    2.6682  3.0129 12.9226 -0.0006      0.672972  0.0448   0.0250   0.0800    0.1035   0.0000      0.130728   448.4046       23.8622       8.73289       11.2231       8.78923      -4.38489      -3.79023     -0.663463      0.531564     -0.135660     -0.233309    -0.0508518     0.0285048    0.00237515       0.00000       0.00000       0.00000       0.00000       6.74822       8.14624       7.75427       6.68617       5.15896       3.67085       2.38464       1.41073      0.742785      0.361790      0.148958     0.0533524     0.0150804    0.00294198       0.00000       0.00000       0.00000       0.00000
   7  23 3693.8412    2.2582  4.5530 12.4029  0.0001      0.600253  0.0574   0.0172   0.1057    0.0759   0.0000     0.0788795   454.3466       34.8247       5.79044      -4.94226       1.45612      -2.44270      0.575165     -0.609111     -0.111495     -0.523251     -0.293041    -0.0187104    0.00101217   0.000691840       0.00000       0.00000       0.00000       0.00000       8.59081       10.1517       9.68679       8.54943       6.63661       4.68732       3.10045       1.85074      0.990628      0.477914      0.195112     0.0679178     0.0192015    0.00372863       0.00000       0.00000       0.00000       0.00000
   7  24 3832.4072    1.8725  6.5305 12.0543 -0.0003      0.419346  0.0731   0.0125   0.1382    0.0544   0.0000     0.0535591   416.7926       19.9802       27.7055       13.6934       8.47727      -2.91923      0.372273      -1.09987       1.14906      0.237954     -0.471417     0.0437502    -0.0128564    0.00690568       0.00000       0.00000       0.00000       0.00000       10.5949       12.9379       12.1269       10.7676       8.38156       6.12639       3.94277       2.33594       1.25653      0.585948      0.250201     0.0889619     0.0251848    0.00503393       0.00000       0.00000       0.00000       0.00000
   7  25 3970.8686    1.5953  8.6512 11.9759  0.0000      0.265641  0.0917   0.0101   0.1765    0.0391   0.0000     0.0428255   438.8534       30.4806       11.7523       1.86250      -10.2252       12.6734      0.549623      -7.30578      -1.08569      0.476187    -0.0341598     -0.212643     0.0282300    0.00744935       0.00000       0.00000       0.00000       0.00000       12.8008       16.0487       14.9371       13.2439       10.4751       7.62538       4.96488       2.95365       1.57361      0.752471      0.315477      0.114252     0.0325970    0.00642951       0.00000       0.00000       0.00000       0.00000
   7  26 4109.6247    1.3624 11.2213 11.7940 -0.0007     0.0843041  0.1169   0.0085   0.2218    0.0332   0.0000     0.0382610   413.1599       29.0815       20.4641       32.5345      -9.27629       8.09962      -8.82936      -6.20705     -0.462324      0.463144      0.260943      0.150631     0.0491397    0.00305352       0.00000       0.00000       0.00000       0.00000       15.4939       18.9612       18.4185       15.8862       12.7958       9.14119       6.05971       3.54900       1.96937      0.903315      0.398111      0.139396     0.0405654    0.00749669       0.00000       0.00000       0.00000       0.00000
   7  27 4248.3240    1.1580 13.8857 11.7076 -0.0006    -0.0741334  0.1534   0.0075   0.2803    0.0305   0.0000     0.0409251   416.4151       54.0398       17.3145      -8.30659      -35.2421       9.02242       13.8805      -2.53665      -1.09180      0.791632     0.0865202     -0.402014    -0.0521989   0.000929731       0.00000       0.00000       0.00000       0.00000       19.0258       23.4091       22.2643       19.5363       15.5735       11.1935       7.35958       4.42134       2.36620       1.13823      0.473858      0.169632     0.0482563    0.00917911       0.00000       0.00000       0.00000       0.00000
   7  28 4386.9570    0.9649 16.0992 11.7351 -0.0017     -0.357975  0.1987   0.0071   0.3637    0.0280   0.0000     0.0455179   447.9503       59.1162       19.4071      -6.73259     -0.243437       2.92164       8.35327     -0.698770      -1.09454      -1.70850       1.74793      0.128466    -0.0726166    -0.0155542       0.00000       0.00000       0.00000       0.00000       22.9804       28.1487       27.0845       23.8788       19.2154       13.7658       9.20098       5.43095       3.00039       1.39419      0.603984      0.210930     0.0607956     0.0113039       0.00000       0.00000       0.00000       0.00000
   8   8 1665.7676    0.2440  0.1541 11.5472 -0.0035       21.3247  0.0090   0.0089   0.0163    0.0265   0.0000       5.19220   436.7890      -4.75253       11.4497       2.02856     -0.452355     -0.590581      0.793558      0.170124    -0.0536454    0.00407093   -0.00304547     0.0113507   -0.00156325    0.00842943  -0.000327532   0.000122262       0.00000       0.00000       1.33442       1.73658       1.58393       1.58947       1.17211       1.01361      0.633033      0.451798      0.258229      0.148613     0.0641990     0.0321379     0.0116314    0.00421197   0.000933761   0.000218030       0.00000       0.00000
   8   9 1806.2511    0.3627  0.2422 11.5580 -0.0025       16.5028  0.0109   0.0103   0.0192    0.0321   0.0000       2.39312   435.4593      0.234044       11.5730      -3.58665       2.13485     -0.107629      -1.22219      0.221528     -0.148492      0.152866     0.0145247    0.00276077    -0.0162541   -0.00309044    0.00159742   8.08342e-05       0.00000       0.00000       1.94811       2.34621       2.47349       2.03071       1.61409       1.15588      0.739072      0.487107      0.288450      0.156723     0.0785877     0.0334421     0.0137086    0.00459717    0.00113841   0.000185149       0.00000       0.00000
   8  10 1946.1477    0.5251  0.3773 11.5341 -0.0014       11.9594  0.0123   0.0116   0.0240    0.0423   0.0000       1.27869   436.7932      -3.32609       11.2883       1.58573      -1.35141     -0.170319     -0.653452      0.326980      0.502230      0.370090     -0.152751     0.0199478    0.00444524    0.00231065  -0.000351794   9.34812e-05       0.00000       0.00000       2.08495       2.53323       2.35767       2.14508       1.69075       1.35510      0.937419      0.579441      0.329989      0.176712     0.0826353     0.0377002     0.0142336    0.00460989    0.00117953   0.000240046       0.00000       0.00000
   8  11 2086.2251    0.6987  0.5370 11.5729 -0.0001       7.14793  0.0141   0.0130   0.0293    0.0594   0.0000      0.776757   439.5822      0.709022       8.36734       4.06326      0.577024     -0.418330      -1.39667    0.00291980      0.444194      0.284238     0.0440109     0.0758403    -0.0225029    0.00760893   -0.00110031  -0.000263737       0.00000       0.00000       2.28627       2.76072       2.60521       2.39224       1.91002       1.46629       1.07052      0.659827      0.370017      0.200266      0.101218     0.0446524     0.0165444    0.00521177    0.00141880   0.000272813       0.00000       0.00000
   8  12 2225.2536    0.9778  0.6649 11.7937 -0.0001       5.91785  0.0160   0.0164   0.0312    0.0780   0.0000      0.595533   436.7980       2.98994       11.1985      -1.31944      -1.43556       1.52551      -2.71765      -1.23925      0.630885     -0.244960     0.0644754     0.0508425   -0.00810175   -0.00770374  -0.000752807   9.76467e-05       0.00000       0.00000       2.53292       3.00700       2.90929       2.64481       2.10950       1.58904       1.12346      0.698796      0.420644      0.220605      0.109786     0.0466132     0.0183192    0.00566989    0.00152060   0.000283779       0.00000       0.00000
   8  13 2362.9831    1.2886  0.8561 12.1998 -0.0000       4.41880  0.0198   0.0193   0.0366    0.0962   0.0000      0.512130   439.2829       5.87454       12.8588       1.62615       3.04572      -5.84042      0.900667     -0.147903     0.0732432     -0.146996    -0.0570066     0.0217135     0.0230698    0.00259185   0.000439956  -3.54220e-05       0.00000       0.00000       2.91382       3.43554       3.39505       3.09734       2.39986       1.84226       1.29641      0.832786      0.465847      0.260430      0.128299     0.0578237     0.0210698    0.00687032    0.00172557   0.000330268       0.00000       0.00000
   8  14 2499.5581    1.7329  0.8944 12.6723 -0.0010       2.69137  0.0191   0.0260   0.0382    0.1023   0.0000      0.480988   442.0183       3.68663       8.03951       7.28916      -2.19763      -1.15074     -0.233591      0.494371      0.662371     -0.596649     0.0724076     0.0264518     0.0130111   -0.00651222   0.000681833  -0.000297111       0.00000       0.00000       2.79987       3.32062       3.25492       2.90326       2.34389       1.80663       1.22621      0.782822      0.471750      0.247465      0.120105     0.0515349     0.0205917    0.00661659    0.00169164   0.000312762       0.00000       0.00000
   8  15 2636.2336    2.2155  0.9345 13.0676 -0.0017       2.41874  0.0199   0.0322   0.0392    0.1193   0.0000      0.461464   435.2088       6.58041       9.81614       3.50947     0.0180342      0.517731      -2.20435      -1.32045     -0.739003     -0.508872      0.230774     0.0879431    -0.0271355   -0.00269152    0.00139340  -9.35332e-05       0.00000       0.00000       2.96062       3.57455       3.42639       3.08248       2.46854       1.86741       1.28622      0.819724      0.472615      0.261097      0.119578     0.0554962     0.0201870    0.00677545    0.00175591   0.000333171       0.00000       0.00000
   8  16 2773.8315    2.7825  0.8439 13.4555 -0.0017       1.19999  0.0178   0.0417   0.0363    0.1196   0.0000      0.438439   440.0713       8.08760       6.22163       1.40289      -3.35214    -0.0689614      -2.00623      0.199493     -0.652397     -0.326475      0.110303    -0.0237853    0.00969262    0.00605963   -0.00388713  -0.000269671       0.00000       0.00000       2.71329       3.20691       3.11779       2.80020       2.32687       1.68648       1.16410      0.754988      0.452939      0.241273      0.117146     0.0488376     0.0187515    0.00613895    0.00166117   0.000298030       0.00000       0.00000
   8  17 2911.6091    3.3949  0.8701 13.9758 -0.0024       1.74670  0.0187   0.0506   0.0378    0.1154   0.0000      0.461903   439.3077       12.0519       5.98070      0.452807      0.128728      -3.56797      -1.02106     -0.766822     -0.503698     -0.678810      0.138785    -0.0359824   -0.00912786   -0.00658158    0.00175107  -0.000386698       0.00000       0.00000       2.75886       3.26376       3.12120       2.87303       2.30290       1.78487       1.17789      0.784258      0.455599      0.249219      0.115940     0.0510998     0.0190022    0.00644342    0.00158373   0.000313272       0.00000       0.00000
   8  18 3049.2394    3.8654  0.9367 14.2239  0.0001       1.19660  0.0209   0.0550   0.0372    0.1303   0.0000      0.530704   439.3951       15.0017       6.11410       5.65504      -1.62341       1.67846      0.192934      -1.09279       1.05839     -0.629998     -0.295018   -0.00579681   -0.00762625   -0.00399740  -0.000602857  -4.24989e-05       0.00000       0.00000       3.06582       3.66725       3.47658       3.15048       2.60765       1.91699       1.38146      0.855760      0.508500      0.266763      0.132774     0.0558227     0.0215911    0.00673474    0.00188930   0.000343637       0.00000       0.00000
   8  19 3186.7802    3.9097  1.0608 14.5522 -0.0011    -0.0236851  0.0226   0.0548   0.0445    0.1166   0.0000      0.470416   439.8365       15.0582       21.9472       3.57604      -3.62405      -1.06672      -1.26352      -1.34119      0.528273     -0.671141     -0.153463   0.000186073    -0.0126065    -0.0121515    0.00102599  -0.000547542       0.00000       0.00000       3.29235       3.80895       3.74897       3.31998       2.70439       2.06663       1.49279      0.927545      0.517588      0.284797      0.137786     0.0625540     0.0227980    0.00734176    0.00192308   0.000344217       0.00000       0.00000
   8  20 3324.5204    3.5731  1.5099 14.1475  0.0003      0.753863  0.0291   0.0430   0.0527    0.0972   0.0000      0.295435   434.7787       5.80873       14.1926      -1.22538      0.922603     -0.202254      -2.79722      0.536277     -0.691298    -0.0133892     -0.257118     -0.234099     0.0195873   -0.00855146   -0.00405548  -0.000144896       0.00000       0.00000       4.17773       5.04099       4.86830       4.27834       3.37741       2.56596       1.76880       1.09019      0.636806      0.335304      0.162894     0.0722415     0.0278378    0.00880168    0.00228560   0.000425284       0.00000       0.00000
   8  21 3462.6273    3.0359  2.4048 13.2937 -0.0009      0.489764  0.0358   0.0292   0.0665    0.0870   0.0000      0.164073   437.6169       24.5757       12.5585       7.42145       6.77281      -7.50921       4.61414     -0.162288       2.44165     -0.168223      0.192043     -0.126349     0.0383934    -0.0150127   -0.00299657  -0.000299017       0.00000       0.00000       4.79055       5.73826       5.58366       5.01765       4.12856       3.08261       2.17837       1.36577      0.823592      0.436526      0.211597     0.0925698     0.0358141     0.0114588    0.00310824   0.000562971       0.00000       0.00000
   8  22 3601.0639    2.4785  3.6027 12.8583  0.0001      0.498167  0.0465   0.0201   0.0844    0.0680   0.0000     0.0976958   440.0995       25.7050       10.4607       19.1492      -2.08820       1.06319       1.40979      -3.68004      -1.57000     -0.646351      0.182713     0.0482947    -0.0723908   -0.00540069    0.00474051  -0.000334087       0.00000       0.00000       6.19968       7.34073       7.18275       6.54964       5.27678       4.00754       2.76317       1.80284       1.05810      0.573540      0.282145      0.121601     0.0464394     0.0151379    0.00388941   0.000721551       0.00000       0.00000
   8  23 3739.7430    2.0868  5.1743 12.4621 -0.0006      0.495470  0.0592   0.0146   0.1077    0.0541   0.0000     0.0645224   449.0482       36.7796       10.4476       18.1952      -5.82982       1.50154      -4.15281      -5.83251       1.18309      0.115862      0.611901     -0.132851     -0.119707    -0.0289950     0.0111040   -0.00129415       0.00000       0.00000       7.77173       9.43176       9.16196       8.24989       6.65319       5.17957       3.59310       2.28685       1.34702      0.719225      0.355376      0.155488     0.0607371     0.0196116    0.00509556   0.000942280       0.00000       0.00000
   8  24 3878.7973    1.7889  6.8471 12.1061 -0.0000      0.353775  0.0704   0.0111   0.1341    0.0438   0.0000     0.0477617   441.9832       14.7148       7.12547       5.83817       8.20029      0.123462      -8.06734      -5.24144       3.15969      0.465973      -1.39359     -0.112910      0.161860    -0.0235498   -0.00550732   -0.00119644       0.00000       0.00000       9.16821       11.1308       10.9364       9.85245       8.09590       6.07796       4.20447       2.71940       1.63356      0.875732      0.429048      0.186350     0.0724295     0.0238692    0.00629524    0.00111429       0.00000       0.00000
   8  25 4017.8989    1.5247  9.1536 11.9255  0.0004      0.252280  0.0903   0.0090   0.1687    0.0343   0.0000     0.0387115   448.5640       32.4681       30.8819       16.5918      -9.80897      -18.7865       5.17938     -0.785710      -2.15111       1.37380      0.794347    -0.0482820    -0.0524190    -0.0179848   -0.00203047    0.00169399       0.00000       0.00000       11.1197       13.8295       13.4158       12.1677       10.1615       7.53875       5.40336       3.45841       2.03957       1.11883      0.543445      0.242608     0.0916821     0.0303729    0.00827932    0.00145940       0.00000       0.00000
   8  26 4156.7214    1.2770 11.7960 11.7743  0.0002    0.00833898  0.1180   0.0076   0.2212    0.0302   0.0000     0.0378011   430.1121       52.1229       25.2472       27.6222       18.8746      -6.60058      -2.82892       8.05777       6.22831      -1.38756      -1.58933     0.0612157      0.255126   -0.00985443    -0.0103975   -0.00240597       0.00000       0.00000       13.8678       16.9157       16.9684       14.9318       12.4713       9.47342       6.63203       4.27839       2.55212       1.38971      0.675385      0.302115      0.117284     0.0387914     0.0101393    0.00173265       0.00000       0.00000
   8  27 4295.7586    1.1023 15.3052 11.7199 -0.0005     -0.233470  0.1634   0.0066   0.2939    0.0266   0.0000     0.0381833   442.8998       38.9300      -17.6511       3.88620      -10.1975      -13.0321      0.991217      -2.66670      -3.85243      -3.11822       1.37639      0.534815     -0.126899    -0.0957828     0.0165376   -0.00221797       0.00000       0.00000       17.0896       21.1493       20.8092       18.9200       15.6670       12.0463       8.53934       5.53216       3.30964       1.78728      0.902976      0.390899      0.153143     0.0497844     0.0130178    0.00228924       0.00000       0.00000
   8  28 4435.4303    0.8902 16.9513 11.7316  0.0001     -0.248188  0.2138   0.0058   0.3599    0.0235   0.0000     0.0464981   426.4852       26.5960       36.4832      -26.0338      -3.98985       9.74100      -8.48735      -3.50421       8.51277     -0.967761      0.627175     -0.728216     0.0869391   -0.00348301    -0.0146677   0.000945279       0.00000       0.00000       20.4586       25.3309       25.0555       22.6819       19.0831       14.5794       10.3212       6.74085       4.07655       2.23831       1.08704      0.487158      0.187461     0.0615196     0.0159968    0.00276113       0.00000       0.00000
   9   7 1557.6718    0.1761  0.0950 11.5855 -0.0069       19.9403  0.0068   0.0084   0.0138    0.0213   0.0000       11.5047   436.9228      -1.39309       10.9966      0.939063      -1.34070     -0.977381     -0.167563      0.859075    -0.0211903     -0.128741     0.0110510     0.0639091    -0.0104345   -0.00517376    0.00312096  -0.000256204  -6.58183e-05   7.06905e-06      0.983304       1.28958       1.24561       1.13147       1.02688      0.752648      0.552120      0.408283      0.227861      0.143289     0.0772820     0.0350507     0.0187638    0.00655248    0.00254653   0.000855027   0.000210104   3.65441e-05
   9   8 1702.4520    0.2735  0.1701 11.5455 -0.0039       20.5693  0.0129   0.0091   0.0158    0.0257   0.0000       4.09402   437.3616       1.09172       14.4125       1.60907      -1.11023     -0.752133      0.641910     0.0702252     0.0133799      0.172672    -0.0357913     0.0354363     0.0304074   -0.00372177    0.00323484  -0.000215852  -6.72331e-05  -3.01306e-05       1.99594       1.46966       2.74608       2.38038       1.16171       1.56847       1.24967      0.474535      0.432447      0.357312      0.137960     0.0494594     0.0434113     0.0210170    0.00662123    0.00143961   0.000259520   3.60704e-05
   9   9 1843.6668    0.3952  0.2641 11.5475 -0.0026       12.0473  0.0100   0.0100   0.0185    0.0316   0.0000       1.89976   439.4189      -1.68777       11.2391      0.270558      -1.86820      0.269910      0.386650     0.0379451      0.214682      0.343789      0.113426     0.0138975     0.0175720   -0.00734878   -0.00121400   0.000619065  -0.000150524   3.48500e-05       1.52327       1.82603       1.80004       1.59569       1.41514       1.12196      0.829739      0.561785      0.366205      0.197285      0.109924     0.0576898     0.0229167    0.00988580    0.00373636    0.00109304   0.000280319   4.60852e-05
   9  10 1984.2729    0.5497  0.3959 11.5491 -0.0009       9.83343  0.0118   0.0111   0.0233    0.0430   0.0000       1.08919   435.4815       1.42647       10.1745      -1.82781   -0.00124771      -1.68281     0.0706678     -0.121448     -0.564018    -0.0821708    -0.0613071     0.0320592    -0.0157459   -0.00269008    0.00552642   0.000993005   4.40148e-06  -1.03702e-05       1.67767       2.00273       2.00315       1.87948       1.62150       1.27243      0.874069      0.634833      0.410658      0.238943      0.134890     0.0657393     0.0292619     0.0113898    0.00437173    0.00135173   0.000319722   5.60390e-05
   9  11 2125.2249    0.7655  0.5434 11.6146 -0.0021       9.04022  0.0132   0.0135   0.0276    0.0613   0.0000      0.725536   435.5095     -0.391348       11.4286      0.572811       2.24333       1.02028     -0.113315      -1.50642      0.504057     -0.271179    -0.0363715     -0.137815    -0.0105126     0.0427774   -0.00256212   -0.00157904   0.000303959   2.22884e-05       1.90649       2.26333       2.22530       2.07936       1.76311       1.40683       1.04314      0.715330      0.449895      0.263102      0.142422     0.0706378     0.0322456     0.0130099    0.00457390    0.00139273   0.000342292   5.96213e-05
   9  12 2264.6798    1.0529  0.7187 11.8744 -0.0009       5.90723  0.0163   0.0162   0.0315    0.0791   0.0000      0.536400   436.1068     -0.373636       11.9156       2.89959     -0.265118       2.12648    -0.0328960      0.417683     -0.631397     -0.251661      0.164688     0.0585767     0.0142737    -0.0398295    0.00169693   2.27107e-05  -0.000129254  -6.16349e-05       2.36101       2.84199       2.78371       2.48001       2.12130       1.67289       1.23498      0.847621      0.506980      0.295822      0.154796     0.0802148     0.0345348     0.0144742    0.00493998    0.00158635   0.000382363   6.47204e-05
   9  13 2402.4117    1.4200  0.7668 12.4968 -0.0003       4.00416  0.0169   0.0213   0.0330    0.0816   0.0000      0.492857   435.6651      0.299283       14.3797       1.80801       2.24723      -1.87010      0.172350     -0.189635      0.696396     -0.469411     -0.210844      0.133797    0.00139790    -0.0218292   -0.00664612    0.00271089   0.000313366   4.93743e-05       2.32717       2.79202       2.74051       2.42569       2.14932       1.70459       1.30089      0.877957      0.529443      0.316492      0.167619     0.0788303     0.0392960     0.0151770    0.00539487    0.00171731   0.000429128   7.03094e-05
   9  14 2539.6463    1.8883  0.8517 12.9591 -0.0019       2.39766  0.0179   0.0274   0.0341    0.0935   0.0000      0.440889   438.6904       1.64443       9.02842       3.10927     -0.973280      0.329984      -1.54425       1.21885      -1.42069      0.112743     0.0235677     -0.132982      0.104955   -0.00471354    0.00102828   -0.00317982  -0.000491079  -2.07197e-05       2.51982       2.96062       2.84634       2.66356       2.24659       1.79071       1.35472      0.918753      0.565275      0.326408      0.172550     0.0891496     0.0386701     0.0159133    0.00535942    0.00165369   0.000403441   7.05921e-05
   9  15 2677.1189    2.4013  0.8945 13.0610 -0.0024       1.86876  0.0180   0.0333   0.0348    0.1149   0.0000      0.422473   437.3266       5.71186       13.3629       2.10886      -2.55462      -2.74092      0.897736      -1.06409     0.0974166     -0.443636      0.129026      0.116327    0.00586754   0.000111004   -0.00565185  -0.000420552  -5.37483e-05   0.000105749       2.38541       2.85054       2.78933       2.66379       2.17981       1.67881       1.23332      0.829105      0.531927      0.312055      0.172094     0.0840161     0.0387927     0.0151275    0.00538487    0.00157199   0.000397698   7.14772e-05
   9  16 2815.2737    3.0186  0.8166 13.7725  0.0005       1.86791  0.0171   0.0436   0.0320    0.0955   0.0000      0.425803   435.5342       10.8980       15.4281       7.91520      -1.02402      -1.61286      -1.16469      0.264541      0.373396     -0.529535      0.130321    -0.0507719    -0.0196601     0.0216860   -0.00149973   0.000274133   0.000418981   6.43222e-05       2.27091       2.66844       2.63513       2.55192       2.09076       1.63722       1.19224      0.813741      0.523113      0.312130      0.169758     0.0836597     0.0378250     0.0151587    0.00532723    0.00157845   0.000387405   7.00569e-05
   9  17 2953.6399    3.6379  0.8715 13.9379 -0.0018       1.66582  0.0173   0.0505   0.0335    0.1180   0.0000      0.382805   438.3869       15.9726       9.57398       3.35065       1.95130      0.211267      0.709484      -1.29487      0.121434     -0.553767    -0.0905426    -0.0111611     0.0372567   -0.00373395    -0.0110016  -0.000516828   0.000403746  -0.000127088       2.35032       2.78039       2.75367       2.53724       2.14328       1.69154       1.26064      0.865886      0.530675      0.308357      0.165751     0.0867297     0.0373360     0.0155019    0.00535883    0.00165115   0.000403300   6.95445e-05
   9  18 3091.6204    3.9293  0.9298 14.2922 -0.0026       1.97589  0.0183   0.0539   0.0363    0.1102   0.0000      0.403464   441.4887       15.5905       6.53522       4.75726       1.30650      0.891191      -1.66500      0.822800      0.787626     -0.633177      0.254079   0.000716536    -0.0819269    -0.0111595   -0.00418043   -0.00190120  -0.000156333   2.29442e-05       2.41310       2.95801       2.91668       2.68656       2.23887       1.74548       1.26151      0.869759      0.544149      0.313403      0.174088     0.0864752     0.0392168     0.0154856    0.00567053    0.00173424   0.000424117   7.43158e-05
   9  19 3229.6520    3.7287  1.2429 14.6286  0.0005       1.98750  0.0251   0.0480   0.0468    0.0944   0.0000      0.431548   439.8256       18.8664       10.4491       6.90154      -1.53358     -0.954504     -0.998840      -2.23637     -0.561651      0.193534      0.133372    -0.0798250     0.0340304    -0.0394342    0.00166511    0.00446650   0.000378276   4.67779e-05       3.09804       3.75851       3.63548       3.46844       2.86564       2.24187       1.62397       1.13221      0.705038      0.416365      0.224889      0.116996     0.0498332     0.0207541    0.00708931    0.00220308   0.000533979   9.75156e-05
   9  20 3367.9119    3.3580  1.7788 14.0638 -0.0009       1.08540  0.0304   0.0359   0.0543    0.0750   0.0000      0.265212   434.6899       16.7293       8.27342       3.04310      0.250417     -0.882624      -3.23912      -4.13869     -0.198099    -0.0262948    -0.0903083     -0.244260     0.0812800   -0.00718362    0.00138514   -0.00238741  -0.000591953   0.000112413       3.60455       4.32130       4.31505       4.09487       3.34152       2.60204       1.94780       1.33254      0.830135      0.482956      0.267968      0.137994     0.0617131     0.0250696    0.00870638    0.00261604   0.000648328   0.000114455
   9  21 3506.4579    2.8192  2.4585 13.6249  0.0005      0.855864  0.0360   0.0259   0.0659    0.0570   0.0000      0.164615   441.0981       24.2068       5.72084       8.14834      -8.37415      -6.42627       3.40280     -0.595662      0.139896      0.573189      0.393884     -0.146441    -0.0646140  -0.000593259   -0.00153398    0.00435669   0.000289972  -5.30666e-05       4.31176       5.31518       5.21868       4.88295       4.11730       3.20287       2.32268       1.56610       1.02504      0.603163      0.330366      0.160807     0.0735868     0.0295628     0.0107773    0.00324473   0.000821640   0.000143330
   9  22 3645.4548    2.3860  3.8501 12.9154 -0.0009      0.627819  0.0469   0.0183   0.0832    0.0520   0.0000     0.0912001   436.8614       18.2630       5.87565       4.21472      -2.23830      -4.05690       1.79569      -6.14219      0.456243      -1.21748      0.167163     -0.458979      0.105607    -0.0125520    -0.0258151   -0.00407125   0.000100980   8.21277e-05       5.65043       6.68766       6.64857       6.17395       5.16666       4.13911       3.05048       2.05226       1.31991      0.762934      0.417827      0.204384     0.0941848     0.0377349     0.0137531    0.00400601   0.000986108   0.000169844
   9  23 3784.5171    1.9883  5.4287 12.4820 -0.0000      0.399288  0.0577   0.0131   0.1058    0.0441   0.0000     0.0598015   446.0939       5.47310       13.5277       11.7430       1.47191       3.14424       2.19956      -6.80740      0.756724     -0.553182      0.216695     0.0720696     -0.117237     0.0196489    0.00621835    0.00181012  -0.000685976   2.08564e-05       6.82401       8.16371       8.14816       7.56737       6.45071       5.03357       3.70104       2.52735       1.61443      0.952987      0.520744      0.255686      0.117477     0.0468600     0.0168871    0.00512878    0.00126757   0.000211510
   9  24 3923.9892    1.6795  7.3496 12.1351 -0.0005      0.433212  0.0715   0.0100   0.1333    0.0363   0.0000     0.0444292   453.6959       8.08989       17.3982       14.4288      -2.79464      -8.25060       5.60008       3.79637     -0.595817      -1.23312     -0.891882     -0.122978      0.231916    -0.0586911    -0.0138689    0.00395978   0.000101945   0.000240876       8.14163       9.91824       9.83873       9.15935       7.82431       6.16024       4.56971       3.12787       1.98685       1.18440      0.641423      0.321501      0.145965     0.0596922     0.0210714    0.00648898    0.00161254   0.000271008
   9  25 4063.4280    1.4404  9.8242 11.9409 -0.0000      0.165844  0.0924   0.0082   0.1713    0.0298   0.0000     0.0365686   439.9876       13.4439       4.57344       24.0631       9.09561      -19.0210       6.24151       2.09100      0.478464      -1.02824      0.335419     -0.262965      0.273873    -0.0126651    -0.0235155    0.00266801    0.00252506   0.000280448       10.0838       12.4535       12.3007       11.5007       9.81837       7.75862       5.74405       3.97362       2.51595       1.48181      0.816542      0.407752      0.186582     0.0752348     0.0271411    0.00836218    0.00206285   0.000347092
   9  26 4203.1604    1.2044 12.4168 11.8315 -0.0002      0.105013  0.1208   0.0070   0.2211    0.0259   0.0000     0.0380468   443.7232       10.6026       5.77784      -34.9039      -3.36227       12.8621       3.66322      -11.3847     -0.406879    0.00816382    -0.0112790    -0.0731723     -0.224852    -0.0125119    -0.0518212   -0.00623281   0.000893877   0.000400296       12.2787       15.2186       15.3631       14.2594       12.0318       9.62936       7.08028       4.86867       3.11312       1.86778       1.01690      0.510267      0.235345     0.0969684     0.0347810     0.0106953    0.00258212   0.000429295
   9  27 4341.7710    1.0161 15.3977 11.7478 -0.0002     -0.373786  0.1638   0.0061   0.2884    0.0237   0.0000     0.0406264   443.1769      0.491466       33.7805       15.5622      -18.7089      -8.56532       2.68070      -2.92497      -1.66039      0.988977      -1.63301   -0.00777429     -0.699699    -0.0660469    0.00987334   -0.00132800   -0.00179176   0.000126563       15.1882       18.5960       18.8201       17.3325       15.0834       11.8371       8.88085       6.13148       3.92835       2.36284       1.28357      0.658664      0.295162      0.123208     0.0434081     0.0133942    0.00325092   0.000517491
   9  29 4621.3323    0.6888 21.3379 11.6723  0.0008     -0.429779  0.3126   0.0044   0.4587    0.0184   0.0000     0.0569520   459.5041      -13.5014      -17.8980      -13.7067      -8.31845       4.17433      -4.04983      -13.3405       2.22053      0.925433       2.96872      0.109951     -0.903876     -0.305689      0.154147     0.0420144    0.00585880  -0.000919085       24.0152       30.0763       30.9347       28.1911       24.4917       19.5356       14.7862       10.2654       6.66793       4.03573       2.25357       1.13631      0.534282      0.216741     0.0777840     0.0233231    0.00554688   0.000875978
  10   8 1737.8542    0.3143  0.1948 11.5564 -0.0012       13.9146  0.0088   0.0089   0.0156    0.0253   0.0000       2.88533   439.2296       1.41248       9.60510       1.35575      -1.21113       1.17787     -0.389364      0.256219      0.104474     -0.262579    -0.0848893      0.134797     0.0592845   -0.00238773    0.00887559    0.00126262  -0.000483561  -0.000140086       1.30388       1.61504       1.70639       1.59148       1.31740      0.957925      0.792502      0.540350      0.350475      0.215175      0.123171     0.0721328     0.0353656     0.0186676    0.00726910    0.00289211   0.000874726   0.000255885
  10   9 1880.0735    0.4319  0.3120 11.5475 -0.0036       14.9753  0.0102   0.0096   0.0196    0.0314   0.0000       1.50421   435.0423       1.92008       12.5402     0.0843970     0.0132147      -1.89019      0.108264     -0.181444      0.556457     0.0400629      0.213187     0.0806973    -0.0245776     0.0312255    0.00471525    0.00332830   -0.00255184   0.000150594       1.37555       1.66582       1.72070       1.51246       1.34225       1.17268      0.857340      0.642625      0.423905      0.253861      0.151422     0.0798702     0.0409305     0.0191823    0.00826582    0.00311462    0.00116457   0.000326533
  10  10 2021.5557    0.6237  0.4666 11.5639 -0.0023       9.59464  0.0130   0.0112   0.0227    0.0446   0.0000      0.847166   438.9273      -3.22489       12.5871       1.60619     -0.118059       2.69292       1.31754      0.568634     -0.583366      0.166135     0.0794444     0.0721117   -0.00863257   -0.00397196    0.00152164   -0.00353060   0.000266609   0.000456896       1.73658       2.04038       2.09411       1.89600       1.63814       1.43189       1.05601      0.758036      0.494408      0.324219      0.185448     0.0972485     0.0478405     0.0225650    0.00996289    0.00381500    0.00127392   0.000364453
  10  11 2163.0387    0.8241  0.6357 11.6224 -0.0004       6.59739  0.0146   0.0127   0.0283    0.0689   0.0000      0.625443   438.2104      -3.16071       8.73183       3.32475      -2.61671      -1.49130      -1.07876     -0.595638     -0.193263     -0.572297     -0.217864      0.120318    -0.0446477     0.0293349   -0.00163431   0.000175612  -0.000126376   0.000113817       1.84388       2.15977       2.24350       2.06965       1.80040       1.48434       1.14816      0.832179      0.565907      0.334602      0.194358      0.110631     0.0576336     0.0256958     0.0110042    0.00424743    0.00144354   0.000396752
  10  12 2302.8880    1.1305  0.7386 12.0107 -0.0016       4.21231  0.0156   0.0164   0.0311    0.0866   0.0000      0.499590   436.9215       3.45687       13.3095      0.963924       3.55265      0.605007      -1.66680    -0.0163451      -1.04697     -0.143695      0.191291     -0.178747     0.0739185    -0.0104768     0.0145960   -0.00115041   -0.00113355   5.39221e-05       1.96420       2.28661       2.29343       2.20534       1.90741       1.59154       1.20239      0.887647      0.591916      0.365878      0.212694      0.118157     0.0614126     0.0268067     0.0117052    0.00432388    0.00147143   0.000418707
  10  13 2440.9203    1.5175  0.8810 12.6458 -0.0026       3.47880  0.0177   0.0208   0.0351    0.0846   0.0000      0.465610   438.7473       7.38853       16.7439       4.52269      -2.24261       3.99524     -0.112516       1.48748     -0.278263      -1.10450      0.308472      0.195693     -0.101351     0.0290106    -0.0233777    0.00151486  -0.000470209  -0.000339277       2.09027       2.51244       2.55885       2.39886       2.08594       1.69803       1.29091      0.931336      0.627665      0.386967      0.228413      0.126360     0.0642193     0.0296180     0.0125433    0.00475923    0.00163328   0.000461997
  10  14 2578.7319    1.9682  0.9375 12.9962 -0.0001       2.45551  0.0180   0.0257   0.0353    0.0881   0.0000      0.421883   435.0883       3.39739       8.65722       3.72813      0.451998     0.0270904      -1.11551     -0.142081      0.292035     -0.274952     -0.158188     0.0249872     0.0575079    0.00671587    -0.0142606   -0.00440780    0.00162498  -8.88689e-05       2.11403       2.54283       2.55523       2.45074       2.10458       1.70937       1.31422      0.921971      0.631665      0.391238      0.235502      0.124637     0.0649236     0.0292122     0.0128686    0.00471634    0.00162103   0.000448866
  10  15 2717.0640    2.5423  0.8398 13.6674 -0.0020       2.26157  0.0166   0.0353   0.0329    0.0813   0.0000      0.483609   437.6799       5.19733       6.32863     -0.734269      -3.35002      -1.48239      -1.37081      -1.77935      0.337802    -0.0694758     -0.190170     -0.184098    -0.0929575    0.00838558    -0.0113751    0.00379237   -0.00141863  -0.000143467       2.05055       2.47299       2.48652       2.34292       2.03134       1.62098       1.24433      0.879915      0.587071      0.374474      0.214692      0.118691     0.0603120     0.0270463     0.0119069    0.00445325    0.00145857   0.000420590
  10  16 2855.7784    3.1993  0.8162 13.9135 -0.0010      0.477773  0.0159   0.0440   0.0310    0.0897   0.0000      0.414914   436.8266       3.84961       15.3750      0.452478       1.12846      -2.71752      -2.43581     -0.207865      0.458532    0.00662496     -0.143608    -0.0151036     -0.206414     0.0206416    0.00745041    0.00195238    0.00117464   0.000270791       2.01229       2.38155       2.51647       2.28080       1.93261       1.61229       1.20181      0.853866      0.573093      0.350641      0.206731      0.111387     0.0580855     0.0261542     0.0115126    0.00435454    0.00151677   0.000417351
  10  17 2994.5651    3.6700  0.9414 14.0545  0.0002       1.29100  0.0184   0.0471   0.0332    0.1062   0.0000      0.358440   438.5885       9.23384       6.25157       3.02101      -3.28364      0.860721      -1.52198      -2.02966    0.00512554     -0.307515      0.650697     -0.245080    -0.0209702     0.0391074    -0.0125276   -0.00828721   -0.00115640   9.17039e-05       2.16798       2.55885       2.66662       2.50232       2.11632       1.75658       1.30724      0.905169      0.633378      0.397008      0.233245      0.129606     0.0632779     0.0299563     0.0124072    0.00503153    0.00165047   0.000448891
  10  18 3133.0015    3.8992  1.0441 14.5221 -0.0018       1.37737  0.0211   0.0495   0.0370    0.0942   0.0000      0.426479   439.1122       9.92881       14.9241       5.66021       1.03396      -5.12355    -0.0175981      -1.72291      0.347192     -0.784265      0.194873     -0.153826     -0.177038   -0.00863382    0.00514462    0.00190463    0.00294933  -0.000876110       2.34404       2.84119       2.84629       2.66672       2.28098       1.94829       1.44750       1.03402      0.717507      0.432051      0.253825      0.141104     0.0689296     0.0329855     0.0131014    0.00545138    0.00182499   0.000505490
  10  19 3271.4883    3.7411  1.3315 14.4137 -0.0021       1.35162  0.0240   0.0429   0.0453    0.0882   0.0000      0.355663   434.8607       14.0574       16.6081       12.2268      -1.91584       1.20360      -1.56644      -3.20339      0.717682     -0.317930     -0.185108     -0.143140    -0.0529182    -0.0561161    0.00412016    0.00168628   0.000316936   0.000167344       2.68095       3.15903       3.29068       3.08228       2.60885       2.11402       1.62438       1.17567      0.767285      0.477938      0.280712      0.154545     0.0787328     0.0377622     0.0157512    0.00597787    0.00197732   0.000560803
  10  20 3410.2755    3.2016  1.9701 13.8528  0.0007      0.945199  0.0302   0.0307   0.0532    0.0650   0.0000      0.203094   436.4698       9.05917       11.4312       4.17678      -1.80741     -0.249072       3.36701      -2.48696     -0.291529       1.00249     -0.128574     0.0128081     0.0980810     0.0234337   -0.00795742    -0.0142693  -0.000714181   0.000876459       3.26010       4.00608       3.99102       3.78569       3.27958       2.66869       2.01557       1.48075      0.973333      0.603948      0.354108      0.194998     0.0995534     0.0460543     0.0193283    0.00731096    0.00249290   0.000731371
  10  21 3549.4377    2.6447  2.9617 13.4500 -0.0008       1.04145  0.0383   0.0216   0.0705    0.0462   0.0000      0.126683   438.3162       19.5926       10.3390       4.30038      -5.05158     -0.930870       3.85345      -5.46382       1.39505      -2.22764      0.385341     0.0670139     0.0402618    -0.0857732     0.0288111   -0.00866380  -0.000913787  -0.000482184       4.20682       4.95654       5.04638       4.87653       4.19220       3.34844       2.53391       1.82403       1.22160      0.776489      0.462074      0.250537      0.128408     0.0590939     0.0251233    0.00929351    0.00310045   0.000886787
  10  22 3688.8253    2.2297  4.2399 12.7940  0.0005      0.694230  0.0472   0.0154   0.0846    0.0419   0.0000     0.0788969   441.2615       15.7565       18.5890       5.39090     -0.667358      -4.56485      -1.78685   -0.00681714       1.77882     -0.345053     -0.631808      0.744371     0.0164425     -0.135738    -0.0130287    0.00796843   -0.00514639  -0.000950107       5.10109       6.26055       6.27055       5.89906       5.10718       4.17188       3.19337       2.24817       1.52246      0.952099      0.564747      0.301297      0.153915     0.0706887     0.0306559     0.0115665    0.00392826    0.00111369
  10  23 3828.4268    1.8680  5.9734 12.4615 -0.0003      0.504871  0.0602   0.0114   0.1076    0.0353   0.0000     0.0542373   443.9910       19.7899       6.24818       6.50692       13.6889      -7.59573      -5.11615      -1.48587     -0.503001    0.00372754      0.248020      0.140888   -0.00711528     -0.124824    -0.0434434     0.0186277   -0.00633101  -0.000215602       6.19446       7.71776       7.66267       7.24327       6.35873       5.14722       4.07377       2.88732       1.94377       1.21101      0.705385      0.389743      0.200025     0.0921381     0.0397590     0.0151657    0.00499288    0.00145727
  10  24 3968.2064    1.5963  8.1311 12.1277  0.0001      0.417243  0.0745   0.0090   0.1374    0.0309   0.0000     0.0406746   438.3859       14.9950       8.87868      -9.75900       13.6335       1.96751      -4.09545      -6.19793      0.550118     -0.909116      0.438954     -0.170389    -0.0373307     -0.131404    -0.0111535    -0.0119080   -0.00657941  -0.000124288       7.47745       9.40223       9.38577       9.06807       7.72582       6.39342       4.83941       3.47633       2.35016       1.48683      0.883926      0.479828      0.246261      0.114304     0.0494212     0.0187166    0.00633727    0.00181235
  10  25 4108.0097    1.3484 10.8118 11.9409  0.0004      0.148595  0.0967   0.0073   0.1818    0.0261   0.0000     0.0360345   433.0066       30.8646       7.99970       13.8882      -6.50324       11.0141       4.52479      -3.32486      -2.21602      -1.92490     -0.190817      0.100420      0.155386    -0.0352202    -0.0851591    -0.0223592    0.00657952   0.000923804       9.27188       11.7846       11.7033       11.2894       9.74660       7.96348       6.13329       4.35486       2.98440       1.87061       1.12811      0.610199      0.311762      0.147464     0.0625971     0.0239275    0.00800623    0.00230039
  10  26 4247.7057    1.1377 14.0586 11.8581 -0.0011    -0.0701630  0.1366   0.0064   0.2426    0.0235   0.0000     0.0366719   416.3087       7.47415       19.2005       15.0566       4.60454      -1.08108      -11.4210       15.5249      0.556967      -1.50451      0.721783     -0.870332      0.446325     -0.194821   -0.00802030    -0.0319613  -0.000849893   0.000267139       11.8761       14.8452       15.0370       14.2071       12.4386       10.2794       7.94994       5.74209       3.86366       2.45881       1.44589      0.793799      0.408998      0.189157     0.0823535     0.0314556     0.0104769    0.00306831
  10  27 4387.6257    0.9417 16.3305 11.8105 -0.0020     -0.200442  0.1822   0.0054   0.3069    0.0210   0.0000     0.0416163   440.7493       11.7223       1.05303       30.6683      -8.48933      -6.96048       9.27340       1.26216      -8.48648       3.85765       2.49679      -3.41246      -1.05283      0.344783      0.100378     0.0248219    -0.0233047   -0.00175084       14.5702       18.3820       18.6767       17.5175       15.4302       12.8482       9.90588       7.23175       4.85973       3.11182       1.83330       1.01583      0.523603      0.244431      0.106168     0.0406850     0.0135218    0.00396548
  11   7 1627.1208    0.2238  0.1299 11.5462 -0.0036       25.1628  0.0069   0.0077   0.0127    0.0226   0.0000       5.47284   436.0782     -0.489654       12.7138      -1.49081      -2.17176      -1.89587      0.533061     0.0947419     -0.448615     -0.317447     -0.107569     0.0438640     0.0102171    0.00364835    0.00501078    0.00655067   0.000464291  -5.05106e-05      0.841596       1.04465       1.08739       1.05687      0.942719      0.727595      0.620443      0.436362      0.336996      0.215839      0.124004     0.0818393     0.0431082     0.0239497     0.0108329    0.00485292    0.00188775   0.000712692
  11   8 1772.2475    0.3424  0.2162 11.4816 -0.0007       16.2938  0.0088   0.0088   0.0159    0.0265   0.0000       2.27860   437.1565      -1.87637       12.7227     -0.628019      -1.89986     -0.883746      0.909902     0.0737631     -0.332000     0.0287717     0.0983848    -0.0821021    -0.0501334     0.0179506    -0.0170410    0.00127883   -0.00258097   -0.00144055       1.23522       1.22024       1.26646       1.40878       1.22859      0.912323      0.735645      0.654768      0.476508      0.263016      0.145292     0.0998210     0.0638990     0.0343435     0.0165214    0.00581470    0.00219758   0.000759723
  11   9 1915.4637    0.4760  0.3779 11.5231 -0.0015       10.4779  0.0119   0.0091   0.0204    0.0344   0.0000       1.12563   436.9366      0.415101       13.6275     -0.259875      -1.60092     -0.140954       1.07156    -0.0953335      0.363830     0.0968405      0.269828    -0.0598744    -0.0867558    -0.0206720    0.00328853    0.00211833  -0.000117270   0.000180965       1.62320       1.89072       1.66906       1.76095       1.73388       1.49725       1.02950      0.700398      0.523449      0.403156      0.263683      0.157837     0.0793404     0.0365594     0.0167568    0.00663010    0.00271640   0.000996118
  11  10 2058.0375    0.6656  0.4971 11.5134 -0.0010       7.08281  0.0120   0.0109   0.0229    0.0480   0.0000      0.694208   437.0752      0.699349       9.00874      -1.04977     -0.958968     -0.392330     -0.495428      0.152251      0.391497     -0.489840      0.232914     -0.175996    -0.0216420    0.00715387    -0.0336981   -0.00643785    0.00640467   -0.00173873       1.41777       1.74476       1.85962       1.71047       1.54879       1.27372      0.954866      0.718310      0.516007      0.325197      0.210618      0.125168     0.0681559     0.0348302     0.0175432    0.00715848    0.00289780    0.00110037
  11  11 2199.9043    0.9107  0.6658 11.7490  0.0001       6.49579  0.0139   0.0132   0.0276    0.0643   0.0000      0.547432   438.8981      0.268830       12.3508      0.701539      -5.02666      -1.23449       1.69195     -0.383958       1.21877     -0.891659    -0.0509532  -0.000246928     0.0140334    -0.0295458    -0.0143286    0.00281266   -0.00273497  -0.000486194       1.62208       1.93004       1.95917       1.88111       1.64157       1.43130       1.11511      0.840344      0.593308      0.381732      0.241937      0.139646     0.0747758     0.0395512     0.0182410    0.00836553    0.00312867    0.00119665
  11  12 2340.1381    1.2511  0.8221 12.1167 -0.0009       4.26066  0.0162   0.0168   0.0312    0.0890   0.0000      0.456565   439.5282      0.769332       13.9383       1.17197     -0.773641      -2.37676    -0.0943421     -0.907824    -0.0112260      0.226485     -0.464843      0.271029      0.184821     0.0147236    -0.0126737    0.00892733   -0.00304067   0.000510059       1.81560       2.24016       2.28230       2.16427       1.94850       1.57285       1.25143      0.926482      0.662994      0.421704      0.256824      0.156587     0.0850713     0.0441298     0.0214378    0.00885494    0.00357135    0.00131660
  11  13 2478.6040    1.6812  0.9003 12.4359 -0.0001       3.74018  0.0167   0.0215   0.0330    0.1134   0.0000      0.425899   436.9295       3.74122       11.1774      -5.69616      -1.16330       2.33346     0.0493837      -1.04544      0.572153     0.0333086     -0.110402      0.266565    -0.0238447    -0.0567897    -0.0129377    0.00904392    0.00559789   -0.00140602       1.81923       2.18065       2.22017       2.18118       1.88843       1.64270       1.24987      0.935272      0.657570      0.440909      0.276786      0.163694     0.0885998     0.0450012     0.0218130    0.00935187    0.00380862    0.00136896
  11  14 2616.9944    2.1229  0.9153 13.3670 -0.0002       1.45630  0.0179   0.0276   0.0338    0.0831   0.0000      0.425722   443.8984       7.92733       11.9758       4.66124       2.20805       1.06504     -0.162684      -2.87201       1.40414     -0.368100     0.0275495      0.174076    -0.0522504     0.0296362   -0.00334418   -0.00673346    0.00420817   7.86260e-05       2.02856       2.39004       2.46206       2.46547       2.14205       1.68438       1.31965      0.996845      0.737739      0.444029      0.273254      0.166100     0.0976346     0.0507449     0.0235608    0.00982344    0.00383627    0.00138880
  11  15 2756.2231    2.6853  0.8760 13.7493 -0.0009       2.60287  0.0168   0.0343   0.0313    0.0798   0.0000      0.398619   437.7870       4.60369       11.2670      -1.40756     -0.435067      -2.37582     -0.911146     -0.472487      -1.20454     -0.657260     -0.363387     0.0316345     0.0226589    -0.0334392     0.0165203    0.00424468   -0.00199052   -0.00164561       1.85081       2.19581       2.23215       2.20503       1.93862       1.60956       1.26039      0.927266      0.651251      0.440693      0.276194      0.161317     0.0894905     0.0453124     0.0212818    0.00941935    0.00376475    0.00132593
  11  16 2895.4902    3.4153  0.7944 13.9655 -0.0001       1.80288  0.0149   0.0444   0.0282    0.0856   0.0000      0.412383   438.4734       10.5437       11.0592       1.56092      -3.99778      0.125489      -2.15841      -1.49991      0.383844     -0.271692     -0.130742     -0.165172     -0.114465     0.0563990     0.0367826    0.00301050   0.000592136   0.000277887       1.65720       2.01105       2.11474       1.97551       1.76411       1.46682       1.15179      0.828935      0.588886      0.397922      0.240807      0.144011     0.0794372     0.0397893     0.0191706    0.00820642    0.00347433    0.00125268
  11  17 3034.5853    3.8537  0.8862 14.4441  0.0000      0.759658  0.0162   0.0492   0.0321    0.0832   0.0000      0.396202   439.3032       7.56285       10.6850       5.39062      -4.73643      0.625871     -0.195149     0.0788766      0.277879     -0.745836      0.102959     0.0153184   -0.00858347   -0.00778129    -0.0187175    0.00830408    0.00406761  -0.000694994       1.84126       2.18147       2.17812       2.12455       1.90335       1.57151       1.25231      0.928907      0.657968      0.432878      0.263806      0.158402     0.0854000     0.0439290     0.0208271    0.00877704    0.00351965    0.00126230
  11  18 3173.5730    3.8984  0.9888 14.7597 -0.0012       1.66474  0.0188   0.0491   0.0355    0.0807   0.0000      0.393421   436.3335       10.9242       10.0437       3.43734       1.45954      0.354625      0.294745      -3.53504      0.834836    -0.0932628      0.465496     -0.251321    -0.0122731    -0.0199933    -0.0262168    0.00986013    0.00324298  -0.000262730       2.00665       2.48616       2.46602       2.47694       2.05383       1.76714       1.39340       1.06069      0.724400      0.473671      0.293981      0.172430     0.0927861     0.0490016     0.0234462     0.0103905    0.00404590    0.00146934
  11  19 3312.4875    3.5205  1.4706 14.1790 -0.0022       1.14028  0.0244   0.0369   0.0439    0.0795   0.0000      0.290060   437.7805       15.7140       14.3119       9.84934      -7.19937      0.743805       2.49992      -1.18163      0.913900     -0.329725      0.399831     -0.545144      0.257608    -0.0438758     0.0274254   -0.00994052    0.00526807    0.00140845       2.41508       3.01574       2.98034       2.93706       2.55045       2.18410       1.72402       1.25708      0.882901      0.596397      0.372463      0.214900      0.119799     0.0604630     0.0278007     0.0127806    0.00509968    0.00181851
  11  20 3451.8080    3.0082  2.3422 13.4656  0.0003      0.926154  0.0306   0.0249   0.0558    0.0579   0.0000      0.151082   437.0777       17.6907       10.9052       7.11613      -3.29853      -3.16806     -0.210264      -1.40945       1.66328     -0.949753     -0.292474     -0.149923      0.223756      0.114197   -0.00928037     0.0129266    0.00799273   0.000856594       3.14413       3.83168       3.90405       3.73999       3.28155       2.71264       2.16921       1.59596       1.12683      0.726196      0.455489      0.262812      0.146354     0.0747215     0.0357175     0.0156157    0.00621351    0.00221999
  11  21 3591.3929    2.5520  3.2173 13.1379 -0.0006      0.662933  0.0379   0.0185   0.0671    0.0438   0.0000      0.101857   443.6914       21.6819       11.6911       14.3035      0.548802       4.70593      -2.66605      -1.97812       2.47265      -3.27386      0.414508     -0.582113      0.257555     -0.124769    -0.0826866   -0.00304096   -0.00199889    0.00208595       3.77029       4.64800       4.63014       4.45951       3.91468       3.38110       2.65622       1.98681       1.36501      0.927063      0.566560      0.333090      0.177840     0.0909949     0.0435383     0.0191042    0.00767641    0.00277188
  11  22 3731.2495    2.0983  4.8386 12.6913 -0.0001      0.624074  0.0485   0.0131   0.0900    0.0356   0.0000     0.0626594   440.8052       15.2423       2.92731       3.90110      -13.7611      -7.27021       3.09837       1.61654      -1.60642      -1.48303  -5.36452e-05      0.170949      0.236652     -0.195551     0.0267385    0.00504903   -0.00147666    0.00193693       4.68946       5.90242       5.93996       5.76213       5.07267       4.25402       3.36515       2.45294       1.74459       1.14411      0.737199      0.423349      0.232509      0.117542     0.0571736     0.0249567    0.00999553    0.00360219
  11  23 3871.3750    1.7672  6.4854 12.4357 -0.0001      0.546371  0.0606   0.0102   0.1115    0.0303   0.0000     0.0493286   440.4104       16.6054       21.2941      -2.56224      -10.0015       2.60868      -3.89328    -0.0941026      0.130238     -0.163111      0.353425     -0.593191    -0.0276737     -0.207857    -0.0506824     0.0245811   -0.00671856   -0.00329045       5.76220       7.23964       7.34224       7.08582       6.25331       5.23836       4.12485       3.03884       2.12966       1.42306      0.891936      0.522298      0.286555      0.146068     0.0705549     0.0308029     0.0124362    0.00445997
  11  24 4011.4098    1.5037  8.7638 12.1300  0.0000      0.330154  0.0763   0.0081   0.1417    0.0269   0.0000     0.0384533   451.7013       25.7035       21.6279      -11.7635      -5.85842       11.0207       4.46201      -5.42515      0.715695      0.111616     -0.738579       1.28144     -0.218856    -0.0840709    -0.0860623    -0.0669817    0.00239880    0.00303234       7.04078       8.69246       8.95792       8.57074       7.64508       6.42712       5.06522       3.75831       2.64540       1.76329       1.12088      0.660159      0.357244      0.186346     0.0887757     0.0397169     0.0154944    0.00570364
  11  25 4151.7426    1.2691 11.3830 11.9550 -0.0003      0.146245  0.1005   0.0068   0.1860    0.0244   0.0000     0.0355163   460.2722       25.3648       20.8218       17.1034      -12.5987       4.44151       2.06530       4.26900      -3.02280      -3.66867     -0.107352      0.358515      0.452152    -0.0634547     0.0252016     0.0504337    0.00765943  -0.000446971       8.63578       10.9393       11.1591       10.7090       9.57107       8.11515       6.34068       4.83234       3.36273       2.25780       1.40836      0.828778      0.462500      0.237312      0.113595     0.0500905     0.0198619    0.00720451
  11  26 4291.6902    1.0654 14.1008 11.8692  0.0026    -0.0760760  0.1362   0.0060   0.2411    0.0220   0.0000     0.0377314   439.6745       32.8919       18.3784     -0.222737      -9.38421       3.71354       7.24578      -3.43011      0.814236     -0.179549      -1.09693      -1.31249     -0.116989     0.0603381     -0.112337    -0.0127748     0.0158341    0.00851695       10.7415       13.4907       13.8582       13.5297       11.9702       10.0765       7.95626       5.97839       4.20077       2.84045       1.79532       1.06701      0.586355      0.306736      0.145690     0.0654982     0.0254245    0.00931805
  11  27 4432.1188    0.8975 17.3849 11.8184 -0.0002     -0.157573  0.1933   0.0048   0.3125    0.0186   0.0000     0.0418970   436.0943       24.8799       14.4754      -11.6441       4.52490      -2.71370      -2.76765      -23.0356       1.99477       4.23399      -3.76561     -0.480572    -0.0128263     -0.708516      0.351793      0.117931    -0.0138497   0.000957982       13.5580       17.1580       17.7858       16.9199       15.2995       12.8590       10.2799       7.77473       5.48739       3.69633       2.34199       1.39430      0.771888      0.403927      0.194355     0.0865010     0.0335759     0.0122936
  12   6 1509.7071    0.1513  0.0632 11.6426 -0.0194       42.0512  0.0073   0.0095   0.0095    0.0198   0.0000       17.0815   436.4428       1.01193       11.5883    -0.0371080     -0.822649     -0.657591    -0.0454130      -1.10882      0.544913     -0.297636    -0.0447058     -0.174590    -0.0365715     0.0356112    -0.0133793   -0.00754900    0.00382484  -0.000468684       1.12156       1.10983      0.770203      0.924741       1.19519       1.12898      0.756102      0.388647      0.273488      0.324891      0.255401      0.182023     0.0947606     0.0404243     0.0188614    0.00778779    0.00266928    0.00115756
  12   7 1660.2656    0.2398  0.1572 11.5730 -0.0013       26.4916  0.0076   0.0073   0.0148    0.0225   0.0000       4.80940   437.5015     -0.512685       13.7594      -1.05253      -1.48438      0.130861      0.244673     -0.292784     -0.398190      0.205280     -0.138022   -0.00635263    -0.0715920     0.0162933     0.0282629     0.0105667   -0.00158313    0.00109227       1.02100       1.30054       1.22636       1.22732       1.02088      0.918095      0.785513      0.577361      0.420595      0.284113      0.179905      0.108185     0.0583608     0.0309230     0.0155909    0.00736502    0.00354217    0.00138308
  12   8 1805.8435    0.3598  0.2576 11.5773 -0.0021       19.1318  0.0089   0.0080   0.0162    0.0261   0.0000       2.07742   436.8700      -2.15146       13.7780       1.76123     -0.423539     -0.556362     -0.468180   -0.00238563      0.319745      0.279874     0.0521729     -0.125755     0.0247772     0.0190643    -0.0482311   -0.00600937   0.000830083    0.00280909       1.09234       1.36378       1.45789       1.38583       1.19595      0.992968      0.823649      0.608168      0.424234      0.294261      0.189894      0.116305     0.0676160     0.0363449     0.0188600    0.00980018    0.00412989    0.00192990
  12   9 1950.0275    0.5339  0.3833 11.5328 -0.0016       9.96847  0.0096   0.0097   0.0205    0.0355   0.0000      0.950231   437.3549      0.954345       8.34321      0.111977     0.0303915       1.07639     -0.561320      0.877983      0.325794     -0.907348      0.170852      0.121059    -0.0373024    -0.0649817     0.0340781     0.0129393   -0.00964031   0.000772010       1.12351       1.37850       1.45158       1.39203       1.25467       1.04909      0.827954      0.641510      0.472813      0.318276      0.202421      0.126624     0.0753740     0.0408876     0.0219277     0.0108554    0.00455524    0.00192859
  12  10 2093.7286    0.7079  0.5412 11.6153 -0.0013       8.48116  0.0117   0.0109   0.0238    0.0464   0.0000      0.670076   439.4469      0.434336       9.39404       3.07125      -1.83538     -0.924818      0.138655      0.937131      -1.62924     -0.794495     -0.156497     0.0598485     0.0213244    -0.0276259   -0.00985054   -0.00399538   0.000900606    0.00159979       1.32569       1.66138       1.64208       1.62385       1.44155       1.23399       1.01350      0.772752      0.562785      0.381990      0.252349      0.150382     0.0884889     0.0487885     0.0248549     0.0118296    0.00549665    0.00226889
  12  11 2235.9607    0.9764  0.6908 11.9116  0.0002       5.90870  0.0138   0.0133   0.0270    0.0596   0.0000      0.511143   439.1456       1.03471       14.1535      -1.13470      0.816709       3.97918     -0.502634     -0.965293     -0.114977      0.365056      0.196274     0.0287220     0.0436241    -0.0111813    -0.0110972     0.0134890   -0.00292246  -0.000309857       1.46322       1.68928       1.79962       1.77556       1.61661       1.33686       1.08140      0.865209      0.623679      0.429277      0.275403      0.174362      0.103478     0.0558706     0.0305740     0.0147235    0.00661902    0.00262227
  12  12 2376.4282    1.3437  0.7827 12.4644 -0.0016       3.46305  0.0148   0.0177   0.0297    0.0732   0.0000      0.449524   438.0191     -0.207966       10.5959       1.82586      -2.36284      -1.06939     -0.573909       1.06760      0.929082     -0.426497     -0.643770     -0.277792     0.0107680     0.0237069     0.0432655    -0.0228075   -0.00792280    0.00157419       1.50616       1.92384       1.95230       1.92628       1.67243       1.46401       1.14604      0.909662      0.640599      0.447498      0.288684      0.175735      0.105590     0.0575147     0.0300202     0.0151217    0.00642722    0.00284582
  12  13 2515.5525    1.7662  0.8855 12.9860  0.0006       3.37665  0.0167   0.0226   0.0323    0.0833   0.0000      0.444548   437.8458       2.02250       13.2863       5.08594      0.750111      0.574348      -1.30221     -0.871675      0.656981     -0.391484    -0.0108787    -0.0904777    -0.0708377     0.0752325     0.0244384   -0.00983112    0.00226374   0.000423129       1.67937       1.96575       2.05892       2.03552       1.86390       1.54274       1.24114      0.978779      0.728622      0.492099      0.312300      0.195772      0.117761     0.0655376     0.0349221     0.0166530    0.00734212    0.00295991
  12  14 2654.6746    2.2891  0.8901 13.1663 -0.0020       2.05605  0.0162   0.0281   0.0303    0.1071   0.0000      0.389280   437.9635       1.50292       8.13265      0.998836       2.44044      0.294065     -0.598785      -1.10150      0.713787     0.0973374    -0.0289526     -0.284652      0.164496    -0.0373054    -0.0814610    -0.0229626   -0.00464879    0.00412975       1.63734       2.00615       2.07006       1.97187       1.78065       1.55570       1.26565      0.974814      0.699276      0.489660      0.317863      0.197355      0.113040     0.0629549     0.0320434     0.0155862    0.00706104    0.00298645
  12  15 2794.5511    2.8854  0.8023 13.9190 -0.0006       1.43912  0.0143   0.0375   0.0296    0.0796   0.0000      0.389936   436.9212       4.13748       8.50132       1.24202      -1.79114      -1.43731     -0.925082      -1.74411    -0.0835132      0.235385     -0.148839   -0.00605363      0.248398    -0.0678478    -0.0292576    -0.0123410    0.00665926   -0.00512496       1.52163       1.84879       1.89156       1.86631       1.64824       1.41395       1.16662      0.875579      0.649931      0.432733      0.289561      0.176698      0.103265     0.0561082     0.0293825     0.0142009    0.00651838    0.00265822
  12  16 2934.4666    3.5019  0.8308 14.1712 -0.0016       2.10620  0.0151   0.0440   0.0286    0.0797   0.0000      0.369971   437.3967       9.02573       13.7708       2.53843      -1.20206      -4.32059      0.152985      -2.05494      0.174344      -1.01824    -0.0256439     -0.267967     -0.215374     -0.148678   -0.00928003    0.00662876   -0.00548672   -0.00481848       1.55195       1.94838       1.98027       1.93389       1.68093       1.49732       1.17379      0.903059      0.640625      0.447234      0.295045      0.179960      0.104697     0.0569945     0.0292269     0.0140236    0.00651428    0.00268078
  12  17 3073.9372    3.9179  0.8907 14.5731 -0.0008       1.89270  0.0158   0.0477   0.0308    0.0772   0.0000      0.389928   443.4596       8.15601       9.85958       3.18826     -0.158296     -0.574725      -1.91309      -2.40442       1.80045     0.0155877     -0.241912     -0.489825     0.0723083     0.0330157     0.0370777   -0.00385492   -0.00298007   -0.00118368       1.59810       1.96508       2.04801       1.95357       1.79401       1.52279       1.22487      0.918115      0.662909      0.468967      0.308062      0.190390      0.112293     0.0611257     0.0314432     0.0149635    0.00683275    0.00287425
  12  18 3213.3479    3.8450  1.2054 14.5836 -0.0007       1.03261  0.0213   0.0425   0.0393    0.0823   0.0000      0.423795   438.7711       5.47403       11.7002       5.77891      0.239476       1.41002      0.999640     -0.331054     -0.591889     -0.283225    -0.0764936     0.0354131     -0.208002     0.0289156     0.0279820     0.0100744   -0.00256248   0.000810366       1.90629       2.37915       2.34322       2.36362       2.11616       1.85112       1.47315       1.12760      0.839789      0.567828      0.380888      0.229681      0.139391     0.0743574     0.0390839     0.0186390    0.00824449    0.00343060
  12  19 3352.7825    3.3720  1.7296 14.0603 -0.0008      0.481405  0.0261   0.0312   0.0457    0.0619   0.0000      0.228617   440.8920       12.5377       15.9825       4.94469      -3.01340     -0.531427     -0.321219      0.793642      0.144278      0.113413      0.522562     -0.361516     0.0592413     -0.224067     0.0610499    -0.0464573    0.00726180    0.00386889       2.34164       2.89986       2.95607       2.87995       2.67862       2.28000       1.80262       1.33382       1.01634      0.686934      0.466218      0.291702      0.170309     0.0940172     0.0483932     0.0229504     0.0102688    0.00416418
  12  20 3492.5795    2.8657  2.4529 13.5496 -0.0013      0.717071  0.0308   0.0226   0.0553    0.0472   0.0000      0.133609   438.4030       18.1087       10.3796       6.28310      -4.35351      -4.89364      -3.34888      0.728524      0.332829      -1.09000    -0.0546678     -0.309861     -0.199644     0.0201091    -0.0116276    -0.0285206   -0.00333355   -0.00188228       2.80891       3.44773       3.58005       3.45403       3.14470       2.67278       2.16775       1.67702       1.21793      0.838670      0.546819      0.334473      0.199509      0.109328     0.0575380     0.0271793     0.0125483    0.00509368
  12  21 3632.7143    2.4047  3.7060 13.0317  0.0000      0.533738  0.0392   0.0158   0.0704    0.0361   0.0000     0.0790134   442.8284       11.7195       7.63382       7.84911      -1.48800      0.685685      -3.61482      -2.37874     -0.345521      -1.17574      0.332507     -0.277384    -0.0967993     -0.223972    -0.0725101    -0.0148245    0.00558656   -0.00188961       3.52775       4.35198       4.55186       4.37762       4.00203       3.44749       2.69792       2.11795       1.51594       1.05589      0.696472      0.437557      0.251326      0.142736     0.0720316     0.0356384     0.0158316    0.00665128
  12  22 3773.1031    2.0034  5.4608 12.5931 -0.0000      0.735528  0.0507   0.0115   0.0924    0.0308   0.0000     0.0534764   433.6814       26.9731       18.5012       4.93119      -6.94366       1.00058      -1.48497      -2.78320      0.870075      -2.62008     -0.423019      0.551840      0.323746    -0.0603385     -0.115637    -0.0522404   -0.00216090   -0.00435369       4.43563       5.58138       5.75188       5.62681       5.11734       4.30608       3.49511       2.68230       1.93708       1.34292      0.889673      0.550303      0.323066      0.178466     0.0922903     0.0452608     0.0201962    0.00847382
  12  23 3913.4101    1.6637  7.3534 12.2909 -0.0001      0.430997  0.0639   0.0089   0.1173    0.0279   0.0000     0.0432892   434.5591       26.1402       16.9704       10.0341      -4.34513      -3.79002      -6.27683      -5.04721       3.92198      -3.68491       1.39758      -1.64968      0.656123     0.0731564   -0.00468484    -0.0981033    -0.0106980    0.00815648       5.43174       6.79308       6.93781       6.84443       6.16192       5.32325       4.35073       3.35779       2.45283       1.69469       1.12034      0.688458      0.409641      0.224011      0.117453     0.0572386     0.0255040     0.0107127
  12  24 4053.8904    1.4212  9.4638 12.1017 -0.0005      0.255045  0.0793   0.0074   0.1489    0.0248   0.0000     0.0358151   433.1753       21.1404       11.2952       16.3647      -5.23068      -2.64048       1.05960      -9.57930      -4.00187     -0.636348      0.620905      -1.00575      0.256951     -0.103615     0.0821701    -0.0271413    0.00188274    -0.0129569       6.51301       8.29004       8.52950       8.35074       7.60612       6.51047       5.30191       4.00738       2.96319       2.06723       1.35702      0.847534      0.499913      0.278720      0.143318     0.0697490     0.0308286     0.0131383
  12  25 4194.6352    1.2035 12.2299 11.9526 -0.0010      0.158257  0.1073   0.0063   0.1923    0.0223   0.0000     0.0352242   441.6540       22.0703       14.9956       7.81666      -16.3264       10.7388       2.29775      -3.25736       4.95025       4.22317      -1.71431      -1.19482      0.410283      0.205919     -0.266306    -0.0386508     0.0789828    0.00405401       8.25366       10.3733       10.7893       10.4739       9.51830       8.15828       6.64247       5.13344       3.77896       2.61042       1.71835       1.07127      0.633628      0.353874      0.184449     0.0898120     0.0399373     0.0167274
  12  26 4335.2011    1.0230 15.1482 11.8634  0.0003    -0.0390388  0.1481   0.0054   0.2501    0.0203   0.0000     0.0371766   454.9214      -8.81384       35.4749       4.96095       7.55529       14.0544       10.8338      -5.67947       4.05811       7.31070      0.611768    0.00795926      0.770508      0.521179     0.0635063     0.0188756    -0.0409955    -0.0178221       10.3375       13.0876       13.6272       13.3300       12.2055       10.3500       8.48089       6.49755       4.77398       3.35385       2.21200       1.39299      0.825582      0.459126      0.240552      0.116761     0.0520385     0.0217254
  12  27 4476.2111    0.8304 17.6382 11.8187 -0.0004   -0.00530299  0.2029   0.0044   0.3122    0.0170   0.0000     0.0450216   436.4916       36.6152       1.58653       24.3455       4.04677      -21.8835       6.19295     -0.913470      -12.8929      -1.23342       2.49032       3.43515     -0.203137     -0.800439     -0.360287     0.0674354    -0.0169050    -0.0514010       12.8093       16.2689       16.9769       16.6437       15.0699       13.1531       10.6522       8.23811       6.09740       4.27185       2.84488       1.79925       1.07001      0.592625      0.310678      0.154600     0.0661951     0.0284957
  13   6 1541.1492    0.1679  0.1044 11.6065 -0.0071       29.3524  0.0068   0.0067   0.0121    0.0184   0.0000       10.9385   437.6581     -0.714859       11.7657      0.210963     -0.462969     -0.540724      0.229073    -0.0979354     -0.442153    -0.0619531     -0.123588   -0.00670442    -0.0671093     0.0317569    -0.0168600   -0.00341926    0.00456924    0.00138904      0.719454      0.872564      0.985078      0.928162      0.793378      0.751641      0.637930      0.414078      0.360628      0.249335      0.165474      0.108829     0.0664037     0.0403269     0.0209090     0.0105040    0.00512672    0.00257740
  13   7 1692.3883    0.2595  0.1812 11.5480 -0.0023       25.7591  0.0074   0.0070   0.0134    0.0225   0.0000       3.73045   438.7515      0.539305       12.3657     -0.495319      -1.12657       1.81456      0.216130    0.00561044     -0.190333     -0.178999    -0.0256124     -0.177341      0.192051     0.0848531    -0.0195040     0.0141909   -0.00526189    0.00252509      0.857982       1.10668       1.12174       1.11840       1.00441      0.871402      0.683097      0.510514      0.379765      0.280521      0.180775      0.121483     0.0763011     0.0440090     0.0244024     0.0124072    0.00591856    0.00272508
  13   8 1838.7055    0.3914  0.3001 11.5356 -0.0003       12.4349  0.0092   0.0078   0.0175    0.0285   0.0000       1.53810   436.4286      -1.32266       13.7161     -0.660958      -1.43185     -0.391088     -0.508632       1.09660     -0.596800     -0.143333      0.201383      0.226087     0.0337405     -0.111422    -0.0249075    -0.0110245   -0.00327452    0.00134215       1.03251       1.28192       1.35959       1.28542       1.16171      0.994020      0.878909      0.673599      0.489776      0.365963      0.240010      0.142333     0.0909786     0.0536590     0.0278106     0.0146223    0.00719934    0.00328584
  13   9 1983.8869    0.5446  0.4563 11.5610  0.0013       10.8502  0.0105   0.0088   0.0224    0.0362   0.0000      0.914638   437.3237      0.900523       13.4916      -1.23057     -0.856004       1.72063      -1.08405      0.211484      0.667093      -1.25559     -0.334799      0.320675    -0.0913091    -0.0253199   -0.00831153    -0.0153494    0.00221439    0.00525613       1.05261       1.30692       1.34353       1.33907       1.23778       1.06504      0.909348      0.670291      0.520363      0.373391      0.257334      0.164696      0.102940     0.0603194     0.0340414     0.0169455    0.00843791    0.00383872
  13  10 2128.5947    0.7906  0.5636 11.6770  0.0004       7.91843  0.0115   0.0111   0.0228    0.0472   0.0000      0.606677   437.7921     0.0917978       14.1321     -0.101275      -2.75513      0.137012     -0.680254     -0.159410       1.15435     -0.233919     -0.212357     -0.144581     -0.169061    -0.0165933     0.0232871   -0.00169376   -0.00244956    0.00148069       1.15263       1.44031       1.47511       1.41079       1.36888       1.14757      0.972646      0.752965      0.552092      0.406135      0.269848      0.184948      0.110866     0.0648341     0.0340762     0.0185944    0.00898404    0.00410109
  13  11 2271.2619    1.0875  0.6976 11.9789 -0.0010       5.56633  0.0125   0.0143   0.0272    0.0603   0.0000      0.461820   436.5759       3.91577       8.56090      0.436274     -0.155292       1.05779      -1.50811     -0.259881     -0.357732     -0.644214      0.471593     -0.150112      0.186454    -0.0785941    -0.0141610    -0.0180407   -0.00558635   -0.00277739       1.28861       1.57254       1.64315       1.58488       1.46702       1.28938       1.01630      0.822561      0.613784      0.445069      0.287651      0.188539      0.116587     0.0674716     0.0379009     0.0199538    0.00944987    0.00438816
  13  12 2411.9546    1.4280  0.9350 12.5977  0.0002       4.10295  0.0166   0.0169   0.0322    0.0673   0.0000      0.434702   438.2978       6.52650       8.82798      -1.04175      -3.96006      -1.80599      -1.14821      0.316145      0.123001     -0.201810     0.0409308     -0.174227    -0.0120133     0.0223937     0.0332471   -0.00341418    -0.0313742    -0.0108458       1.49796       1.88787       1.98405       1.93024       1.75102       1.54404       1.23684      0.981621      0.719787      0.511170      0.356673      0.229390      0.143086     0.0818983     0.0449267     0.0238104     0.0116430    0.00542811
  13  13 2551.7910    1.8958  0.9329 12.9758 -0.0005       3.10737  0.0167   0.0225   0.0314    0.0876   0.0000      0.416044   440.2966       4.72094       15.5620       2.10311      -2.13693       1.41161      0.754816      -2.22721      0.737710       1.03353     0.0696997     0.0483776     0.0263183     -0.304092     0.0272726   -0.00826550    -0.0213733   -0.00410542       1.49557       1.83137       1.87757       1.88276       1.69795       1.55119       1.24048      0.976300      0.724955      0.517852      0.369961      0.233827      0.149124     0.0852717     0.0465246     0.0241625     0.0118945    0.00542190
  13  14 2691.7655    2.4352  0.9242 13.5889 -0.0025       2.05990  0.0165   0.0295   0.0313    0.0890   0.0000      0.391615   438.9232       4.89193       13.2556      -1.98558      -2.37658       1.45852      0.556545      -1.14563       1.59342     -0.242343      0.141831     -0.132073     -0.166482    -0.0107595      0.127410     0.0190790    -0.0160043  -0.000371508       1.55473       1.91515       1.99948       1.99188       1.80148       1.55314       1.28233      0.988465      0.721543      0.509109      0.365726      0.237295      0.144289     0.0843412     0.0461166     0.0236700     0.0117835    0.00550718
  13  15 2832.2736    3.0746  0.8155 13.9360 -0.0004       2.57695  0.0142   0.0381   0.0286    0.0872   0.0000      0.380485   438.5113       6.44658       14.1575      0.468368      -2.38005      0.818034      -2.82113      -1.13695      0.399212     -0.528244     -0.166448    -0.0505643    -0.0201600    -0.0564779     0.0158957    -0.0596406   -0.00997075  -0.000767494       1.32595       1.67155       1.69305       1.68775       1.50562       1.38258       1.09555      0.900185      0.654459      0.473878      0.318357      0.213490      0.128153     0.0739770     0.0408598     0.0213510     0.0106142    0.00491238
  13  16 2972.6928    3.6682  0.8448 14.4673 -0.0012       1.79332  0.0148   0.0452   0.0285    0.0799   0.0000      0.391523   438.2435       8.83024       13.4506       2.91507       1.59509     -0.265255      0.674609      -1.20958    -0.0393052      -1.11368     -0.160926     0.0866271    -0.0946740     -0.158889     0.0321975    -0.0457488    0.00630227   -0.00154410       1.40898       1.73889       1.78801       1.80885       1.61177       1.41400       1.16387      0.910784      0.666803      0.487097      0.327193      0.214665      0.136152     0.0758460     0.0417269     0.0226119     0.0110012    0.00514089
  13  17 3112.5723    4.0185  0.9242 14.5539 -0.0012       1.54113  0.0157   0.0469   0.0303    0.0810   0.0000      0.368424   438.5981       9.83176       14.6779       3.51048     -0.411535     -0.437030     -0.124868      -1.72736      0.214423     -0.349678     -0.486750     -0.344221     0.0171967    -0.0982942    -0.0434316     0.0482073    0.00335761    0.00160475       1.48548       1.84800       1.82286       1.85716       1.63822       1.47724       1.23535      0.987215      0.723330      0.519892      0.351813      0.234733      0.138348     0.0805217     0.0429447     0.0231131     0.0111886    0.00537471
  13  18 3252.4435    3.6932  1.3019 14.5882  0.0037       1.06619  0.0214   0.0385   0.0393    0.0713   0.0000      0.339284   437.8256       13.0332       7.25693       2.89278      0.502647     -0.403843      -3.50169      -1.59783       1.47866     -0.715860    -0.0230929     -0.135086     -0.115204   -0.00585587   -0.00124346    -0.0410140     0.0171355   -0.00209533       1.82145       2.31955       2.35113       2.36123       2.13276       1.87394       1.51126       1.19806      0.898443      0.637452      0.429468      0.284503      0.172952      0.101315     0.0554293     0.0294772     0.0144538    0.00657765
  13  19 3392.5200    3.2388  1.8919 14.0746 -0.0015       1.04382  0.0264   0.0278   0.0468    0.0520   0.0000      0.196396   441.7694       11.1659       20.1179       4.15198      0.364114       1.32148       2.12325      -5.24676      -1.24149     -0.317222     -0.239532    -0.0854597      0.103093     0.0927839    -0.0832324     0.0188411    -0.0196249    0.00802578       2.23759       2.80415       2.85316       2.84000       2.59765       2.26037       1.83457       1.51080       1.11913      0.789844      0.540921      0.341926      0.214537      0.123806     0.0699044     0.0361566     0.0180731    0.00820148
  13  20 3532.8137    2.7244  2.7755 13.4494 -0.0000      0.757865  0.0315   0.0195   0.0584    0.0407   0.0000      0.119031   438.9177       15.1677       15.4919       1.88682      -4.28504     -0.792764      -1.23911      -3.67311     -0.910607     -0.316371       1.26692      0.345156    -0.0265800     -0.166324    0.00354835     0.0733750    -0.0183773     0.0111211       2.64337       3.29558       3.46774       3.38977       3.09441       2.70276       2.24802       1.74566       1.31549      0.942760      0.647063      0.413371      0.256286      0.152181     0.0829126     0.0441277     0.0210625    0.00991180
  13  21 3673.3579    2.2683  3.9744 13.0145 -0.0005      0.431392  0.0400   0.0140   0.0717    0.0322   0.0000     0.0737617   441.6881       16.8209       13.1032       6.04092       3.12904      -3.74378      -5.64926      -2.71063      -1.37835      -1.71634     -0.794072     -0.145517     -0.564200      0.102029     0.0804675    -0.0581631    -0.0718408    0.00788733       3.29257       4.13675       4.33583       4.28047       3.88327       3.39069       2.79775       2.20944       1.63870       1.18877      0.802716      0.522293      0.323136      0.188982      0.104888     0.0552489     0.0269455     0.0125601
  13  22 3814.1591    1.8783  5.8194 12.6228 -0.0003      0.556068  0.0520   0.0102   0.0943    0.0270   0.0000     0.0492440   437.8841       18.9246       6.13253       13.4969      -1.38309       1.89549       5.32504     0.0525394      -3.52690      -2.66864      0.704226     -0.620505      0.617145     -0.279259     -0.190477     0.0533869     0.0109006     0.0102210       4.17894       5.26096       5.44032       5.38877       4.96882       4.32512       3.61101       2.82146       2.14823       1.53401       1.04499      0.681668      0.417823      0.248877      0.135975     0.0721728     0.0347369     0.0161518
  13  23 3954.8573    1.5735  7.7912 12.3733 -0.0005      0.395134  0.0663   0.0082   0.1219    0.0243   0.0000     0.0420204   442.6343       18.4865       22.4038      -1.04958       1.74282       2.11392      -8.10033      -5.29960       7.12001     -0.726182      0.155502      0.615954    -0.0321751    -0.0445370      0.240269     0.0855507    -0.0634173     0.0107491       5.14796       6.51288       6.77838       6.70822       6.12042       5.38234       4.48628       3.50733       2.64312       1.89684       1.30960      0.839977      0.527311      0.306361      0.171420     0.0893642     0.0433363     0.0202787
  13  24 4095.7308    1.3451 10.6253 12.0931 -0.0006      0.206064  0.0870   0.0067   0.1606    0.0225   0.0000     0.0346095   444.4941       5.09299       28.9395       1.02916       5.01135       4.89560      -8.27035      -7.23805      -1.58451       1.27160     -0.778053      0.934479       1.41080     -0.799598     -0.381328     -0.224080     0.0594850     0.0558021       6.38551       8.24660       8.52084       8.38989       7.71496       6.83551       5.61488       4.43888       3.35418       2.39028       1.65510       1.07861      0.664677      0.392657      0.214558      0.113682     0.0544983     0.0253241
  13  25 4236.7256    1.1642 13.3298 11.9498 -0.0011     0.0885660  0.1136   0.0058   0.2054    0.0210   0.0000     0.0332882   451.9450       15.4256       7.50782       26.6965      -5.46625     -0.548496      -1.35731       2.96245       2.69098       1.26976      -2.32926      0.490494      0.694285      0.232321      0.260467    -0.0354948    -0.0762841     0.0152466       7.73696       10.0529       10.3830       10.3330       9.45112       8.26205       6.96023       5.47668       4.21180       2.98914       2.04875       1.33704      0.829634      0.486918      0.270895      0.143831     0.0689143     0.0323173
  13  26 4377.8199    0.9677 16.3053 11.8999 -0.0005    -0.0126325  0.1617   0.0047   0.2650    0.0178   0.0000     0.0378423   433.7624      -4.81102       37.5461       26.7055      -22.7105       3.74274      -6.91263      -1.08280      0.385344      -3.82177     0.0929284       1.13054     -0.835526     -0.508107      0.336278    -0.0320567     0.0394030   -0.00505764       9.93659       12.7613       13.2984       13.1774       12.1078       10.6730       8.87366       7.09046       5.33614       3.87444       2.65552       1.74128       1.07905      0.643563      0.354844      0.188953     0.0900826     0.0420857
  13  27 4519.7754    0.7939 19.3765 11.8238  0.0011     0.0677497  0.2245   0.0040   0.3309    0.0153   0.0000     0.0427151   437.4594       16.5878       13.1785       1.43166       7.75004      -5.02705      -32.3233       15.8128       15.3430      0.630221      -4.96082     -0.670888       1.58317       1.21468      0.250066     -0.221005    -0.0360231     0.0178766       12.2571       15.9042       16.6577       16.4741       15.2258       13.3657       11.1952       8.86218       6.78003       4.88709       3.39192       2.23117       1.40493      0.831489      0.462294      0.247056      0.117381     0.0542706
  14   6 1571.5711    0.1869  0.0957 11.5913 -0.0044       24.6611  0.0051   0.0069   0.0104    0.0175   0.0000       9.00941   436.8987    -0.0504634       14.3803     -0.781234      -1.61289    -0.0780656      0.360360    -0.0715802     -0.256483     -0.267277     0.0730900      0.117464    -0.0939970     0.0350867   -0.00622131    -0.0279343   0.000296715   -0.00225426      0.487654      0.630922      0.638088      0.652608      0.594452      0.551882      0.437694      0.377833      0.272260      0.216622      0.145630     0.0991745     0.0645958     0.0388060     0.0243030     0.0139473    0.00648185    0.00354976
  14   7 1723.5514    0.2936  0.2169 11.5389 -0.0013       21.3248  0.0074   0.0069   0.0152    0.0225   0.0000       2.77065   437.9275      0.355432       13.4113      0.615338      -1.61263     -0.476033       1.15622    -0.0772469    -0.0629229      0.179991     -0.146314     -0.224356     0.0867700     0.0522135    0.00256436   -0.00762629    -0.0108126    0.00453675      0.767523      0.901818      0.991899      0.955102      0.885316      0.769308      0.679534      0.556288      0.441851      0.313205      0.208070      0.153901     0.0909163     0.0544248     0.0321268     0.0180907    0.00944794    0.00502768
  14   8 1870.8920    0.4459  0.3297 11.5040 -0.0011       14.2749  0.0086   0.0081   0.0169    0.0285   0.0000       1.24291   437.8075      0.809265       13.3249      -1.39679      -2.28048    -0.0355171       1.43465     -0.748401    -0.0418209     -0.160977    -0.0406552    -0.0563731    0.00626767     0.0632042     0.0134542     0.0272738   -0.00267215   -0.00392393      0.862034       1.06203       1.19221       1.13257       1.06031      0.934027      0.767988      0.590476      0.447657      0.323969      0.232158      0.159552      0.101133     0.0635375     0.0367025     0.0196353     0.0108986    0.00525769
  14   9 2017.1143    0.6055  0.4799 11.5699 -0.0009       10.3225  0.0104   0.0092   0.0208    0.0402   0.0000      0.785544   436.2955      -1.56816       13.5382       1.57806      -1.23854    -0.0683352      0.445347      0.271646     -0.670329     -0.347495    -0.0768363      0.222665     0.0769631     0.0530747    -0.0140773    -0.0383503    0.00852537    0.00282733      0.980528       1.23911       1.31359       1.27679       1.22943       1.04701      0.870740      0.697233      0.529278      0.385343      0.277019      0.184505      0.116813     0.0744582     0.0426127     0.0237043     0.0125908    0.00618474
  14  10 2162.6761    0.8488  0.5790 11.7115 -0.0004       8.05727  0.0110   0.0115   0.0228    0.0488   0.0000      0.555752   437.0633       2.43676       12.8652      0.484719     -0.610329      0.951603      0.744567     -0.202372     -0.234878    -0.0128791     -0.586189     -0.243943     0.0901265     0.0543308     0.0297910    0.00263560    -0.0233490    0.00438785       1.04889       1.30981       1.37546       1.36121       1.28012       1.12219      0.936689      0.729493      0.545372      0.406240      0.290581      0.200624      0.129949     0.0768748     0.0473335     0.0257144     0.0126605    0.00645490
  14  11 2305.8205    1.1616  0.7733 12.1299 -0.0004       5.62098  0.0137   0.0140   0.0268    0.0597   0.0000      0.450768   434.9729       1.06245       14.7234     0.0393319      0.115853      0.101039      -1.69865      -1.17717    -0.0716875      0.328725     -0.551389     -0.299356      0.287352    -0.0969687     -0.121968     0.0189678    0.00729914    0.00336145       1.21472       1.52766       1.56641       1.58528       1.45500       1.27294       1.07740      0.870238      0.684587      0.491960      0.345844      0.228946      0.147376     0.0910500     0.0516162     0.0297341     0.0154142    0.00782414
  14  12 2446.8302    1.5654  0.8958 12.6541 -0.0022       3.50174  0.0154   0.0179   0.0297    0.0706   0.0000      0.395407   437.2472       1.63922       12.7604       2.48171      -3.90647      -3.18599      0.569045      -1.05532      0.118849     -0.569799      0.784730     -0.247601      0.288081    -0.0719061     0.0322436    -0.0356220     0.0145279    0.00199125       1.28878       1.63219       1.66893       1.73165       1.53044       1.40043       1.16189      0.938271      0.728375      0.536842      0.376979      0.246147      0.163686     0.0975628     0.0579424     0.0322684     0.0170338    0.00855444
  14  13 2587.4078    2.0042  0.9074 13.2708 -0.0015       3.28615  0.0153   0.0230   0.0299    0.0691   0.0000      0.414161   438.8688       1.13055       12.7581       1.95161      -2.07327      -1.53399     -0.108093      -1.09964      0.204020      -1.08470      0.215019     0.0452676     0.0610933    -0.0736692     0.0926675    -0.0211209    -0.0166059    0.00298381       1.34518       1.70165       1.75279       1.78374       1.63307       1.42537       1.19192      0.956392      0.729875      0.530933      0.375913      0.253421      0.162830     0.0979043     0.0585293     0.0325623     0.0165891    0.00849437
  14  14 2728.2455    2.6184  0.8783 13.5810 -0.0005       1.03382  0.0152   0.0299   0.0277    0.0860   0.0000      0.382796   439.1006       6.19761       13.0241       1.23006      0.123064      0.743708      -1.54385     -0.259893    -0.0881649     -0.424253     -0.167717     -0.355102     -0.214173    0.00237543     0.0140317    -0.0513699    -0.0127890    0.00613422       1.32890       1.64124       1.66369       1.70397       1.57228       1.41744       1.16485      0.955087      0.686828      0.521218      0.368865      0.259525      0.169045      0.101448     0.0583643     0.0315558     0.0170379    0.00847526
  14  15 2869.3030    3.3149  0.8795 13.8059 -0.0003       1.45086  0.0144   0.0383   0.0284    0.1068   0.0000      0.334079   437.3076       6.72720       11.4867       3.65887      0.143645      0.404423       1.06523     -0.653294       1.16213      -1.36369    0.00584375      0.321952     0.0370871    -0.0391624   -0.00672594     0.0219449   -0.00248543    0.00178358       1.23030       1.54298       1.58608       1.58882       1.46816       1.32755       1.10665      0.891356      0.693306      0.511987      0.352011      0.248223      0.150646     0.0956343     0.0562694     0.0303155     0.0162006    0.00799861
  14  16 3010.2516    3.8628  0.8393 14.5053 -0.0030       1.61763  0.0144   0.0456   0.0270    0.0843   0.0000      0.383958   437.2523       9.94405       10.8956       4.26544      -2.91242       1.13581      -2.05961      -2.26316      0.489206      -1.75504    -0.0938799     -0.328119     0.0969252    -0.0628421     0.0809717     0.0379405     0.0213187    0.00802387       1.24582       1.58123       1.65975       1.65089       1.50631       1.32713       1.12633      0.918300      0.697555      0.509834      0.357836      0.242568      0.154159     0.0923001     0.0565278     0.0301894     0.0162093    0.00801699
  14  17 3150.6258    3.8782  1.0230 14.8282 -0.0010      0.596894  0.0172   0.0439   0.0332    0.0758   0.0000      0.411402   438.5631       9.46171       12.7981       4.57725     -0.825128       1.72538      -1.21842      0.632774     -0.602012      -1.18172     -0.163003     -0.558253      0.144155     0.0334127    -0.0953450    -0.0178277    -0.0152455    -0.0177113       1.42408       1.81016       1.91847       1.91501       1.72787       1.54131       1.26981       1.01742      0.774769      0.567427      0.391296      0.270912      0.173059      0.106289     0.0602611     0.0341233     0.0181577    0.00918411
  14  18 3290.9555    3.6453  1.4015 14.4853 -0.0022      0.697562  0.0214   0.0353   0.0394    0.0671   0.0000      0.278527   438.2982       12.2114       12.6946      0.980962      -4.28000      -1.46714      -1.26637     -0.210099      -2.23393      -1.00762      0.245938     -0.322820      0.121256     -0.273944     0.0476098    -0.0815570    -0.0307260    0.00419808       1.69195       2.13751       2.26235       2.22596       2.04209       1.81539       1.53313       1.21081      0.945685      0.696156      0.478624      0.324243      0.208695      0.127014     0.0741158     0.0412212     0.0216565     0.0107604
  14  19 3431.5889    3.1037  2.0659 13.9323  0.0001      0.762431  0.0268   0.0248   0.0475    0.0477   0.0000      0.169667   438.4290       13.6636       11.9506       4.01529      -1.97025      -4.08670     -0.502027      -4.29971      -1.16732    -0.0320352    -0.0456527     -0.475945      0.175249      0.103250      0.123970     0.0127810     0.0456959   -0.00489243       2.03282       2.61889       2.66264       2.77183       2.48404       2.24114       1.86121       1.53594       1.16222      0.867218      0.601976      0.411061      0.261560      0.160672     0.0944430     0.0527779     0.0273103     0.0138014
  14  20 3572.3802    2.5765  3.1061 13.3480 -0.0004      0.570419  0.0335   0.0172   0.0605    0.0380   0.0000      0.102524   440.6541       14.1773       12.8120       8.22009       3.10435      -2.58989      -4.79305      -4.44511     -0.167694     -0.939751      -1.39866     -0.713648      0.211423     -0.155541     -0.114735    -0.0217465     0.0353221     0.0168631       2.55284       3.21526       3.40423       3.36245       3.11934       2.78349       2.34111       1.86888       1.46916       1.06096      0.754230      0.507063      0.329752      0.202010      0.115978     0.0655330     0.0345136     0.0173074
  14  21 3713.2798    2.1712  4.4970 12.8369 -0.0001      0.358689  0.0416   0.0124   0.0756    0.0312   0.0000     0.0605514   441.6328       16.4440       3.16725       11.3349      -1.68288      -2.42958      -6.12212       4.08440       1.34679       1.02639     -0.772823      0.399711      0.494061     0.0293750    -0.0140882     0.0112611     0.0132256     0.0126746       3.16489       3.98375       4.17466       4.14049       3.83906       3.45547       2.91519       2.33999       1.83402       1.33043      0.942202      0.641945      0.409317      0.251273      0.146293     0.0815839     0.0423143     0.0213330
  14  22 3854.7284    1.7894  6.4040 12.4644  0.0000      0.546417  0.0540   0.0091   0.0975    0.0259   0.0000     0.0432004   442.9008       9.00318       10.2401       20.5052       3.23620       4.94677     -0.655152      -1.04000       4.31415      -2.75876      0.510264     -0.531268      0.280979      0.271837    -0.0571302    -0.0233345     -0.116958    -0.0200822       3.97188       5.13313       5.31537       5.28367       4.94265       4.39475       3.68953       2.99436       2.29604       1.70751       1.19556      0.814436      0.518550      0.319824      0.188802      0.104721     0.0536000     0.0268980
  14  23 3995.8315    1.5155  8.4495 12.2604 -0.0003      0.423962  0.0681   0.0075   0.1254    0.0235   0.0000     0.0373643   437.4867       16.9834       11.7530       10.3217      -1.19711      -5.51459       1.20007       2.57531      -1.47380     -0.975174      -1.89820      -1.24975      0.927020     -0.428043     -0.126696     0.0126839    -0.0646788     0.0693008       4.93212       6.41811       6.56885       6.63059       6.11388       5.47310       4.58653       3.75831       2.86740       2.15165       1.49974       1.00565      0.647349      0.402207      0.231077      0.129238     0.0681959     0.0334590
  14  24 4137.0965    1.2740 11.0598 12.0983  0.0002      0.252309  0.0898   0.0063   0.1664    0.0213   0.0000     0.0360496   429.5543       32.0983      -8.41835       8.43812       13.9451      -13.3161       3.23348      -6.34392       4.71194      -1.85827      0.433981     0.0112538     -0.185343      0.508654     -0.117663    -0.0299532   -0.00900699    -0.0128468       6.11684       7.74017       8.13925       8.12028       7.58948       6.75342       5.64992       4.68181       3.59280       2.67341       1.88170       1.26695      0.815346      0.505262      0.295951      0.166009     0.0864135     0.0434203
  14  26 4420.3102    0.8976 16.6153 11.8938  0.0014      0.133179  0.1669   0.0043   0.2694    0.0163   0.0000     0.0401226   436.3945       28.8497       34.7245       10.1397      -7.20760      -2.14960      0.224096      -11.0595      -2.76308      -2.18857       3.93201      -4.86521      -2.23915     0.0583239      0.116163     -0.641970     -0.309579    -0.0860719       9.40214       12.1033       12.8236       12.6410       12.0065       10.6004       8.93004       7.34984       5.67795       4.21104       2.99170       2.05502       1.32570      0.829657      0.479695      0.273158      0.139499     0.0710719
  15   7 1753.8158    0.3318  0.2266 11.5480 -0.0006       19.5936  0.0072   0.0070   0.0137    0.0219   0.0000       2.21627   438.0358     -0.630239       13.9087       1.57666      0.157388     -0.954914      0.139032     -0.554323     -0.317513     -0.133770      0.191469    -0.0179523    -0.0415483    0.00396181     0.0165414     0.0244827     0.0149852    0.00190094      0.650143      0.854597      0.853910      0.871412      0.819808      0.735004      0.632005      0.531597      0.411167      0.318187      0.228603      0.157343      0.101596     0.0641571     0.0405047     0.0237181     0.0131464    0.00666946
  15   8 1902.3971    0.4715  0.3719 11.4216 -0.0009       12.9217  0.0089   0.0078   0.0175    0.0308   0.0000       1.01603   437.6346       1.05550       14.5415      -1.27345     -0.747166     -0.766856    -0.0722224     -0.548455    -0.0541338      0.914806      0.339699     -0.335975     0.0383672     0.0181985    -0.0880508     0.0217883   -0.00841861    -0.0167664      0.852863       1.09406       1.15630       1.10697       1.05593      0.935236      0.799411      0.656031      0.526653      0.388400      0.278158      0.191978      0.122890     0.0815400     0.0476695     0.0268659     0.0157715    0.00825650
  15   9 2049.7142    0.6585  0.4890 11.5332 -0.0013       9.29549  0.0102   0.0093   0.0198    0.0412   0.0000      0.686733   438.1773     -0.667206       13.7703      0.336417      -1.70397      0.677029      0.131905      0.554545      0.720993     0.0897098      0.518782     -0.382044    -0.0895695    -0.0996276    -0.0372747    0.00442657   -0.00291900    0.00681774      0.901092       1.13653       1.17052       1.17145       1.07040       1.03607      0.842099      0.708509      0.564632      0.417229      0.304194      0.212446      0.144171     0.0894857     0.0549498     0.0314047     0.0174524    0.00937032
  15  10 2195.9128    0.9003  0.6808 11.8763 -0.0008       6.60091  0.0123   0.0110   0.0247    0.0496   0.0000      0.520552   437.6584      0.577223       11.0614      -1.45632      -3.04471       1.25100      -1.17050     -0.390263      0.964135     0.0759167      0.204947     -0.184759     -0.118251    -0.0491579    -0.0707751   -0.00417650    -0.0263621    -0.0245749       1.05437       1.31270       1.34757       1.36160       1.24638       1.16665      0.993697      0.820472      0.639392      0.471534      0.349006      0.243352      0.166928      0.104610     0.0623061     0.0358235     0.0198045     0.0105777
  15  11 2339.5874    1.2483  0.7960 12.2462 -0.0012       3.96689  0.0132   0.0145   0.0274    0.0621   0.0000      0.408173   437.4475       1.87131       13.8682     -0.372611     -0.306108       4.63674       2.02329      -2.88380      0.293055     -0.313284      0.188368      0.106827      0.234178    -0.0944137     0.0166108     0.0322674    -0.0296271    -0.0117232       1.13918       1.41722       1.47612       1.54560       1.41308       1.25715       1.06029      0.866134      0.671479      0.494896      0.364053      0.251618      0.169566      0.106492     0.0660790     0.0384096     0.0211627     0.0115553
  15  12 2481.1681    1.6727  0.9045 12.7439  0.0006       4.48450  0.0151   0.0180   0.0283    0.0660   0.0000      0.381970   436.8556       5.03195       12.5103       5.08731      -3.43674      -1.36078      0.400841      0.472585       1.22858     -0.176529     -0.282935     -0.368200     0.0231200     0.0770214    -0.0289793     -0.120628     0.0147340     0.0115017       1.18823       1.51496       1.55062       1.61060       1.48939       1.34417       1.13058      0.929825      0.722904      0.556106      0.409416      0.270744      0.180618      0.116699     0.0731545     0.0419602     0.0240347     0.0127991
  15  13 2622.5072    2.1359  0.8983 13.2703 -0.0016       3.27105  0.0145   0.0233   0.0285    0.0665   0.0000      0.375517   438.3380       4.49015       8.89307     -0.271854      -2.34447      -1.38672       1.89640     -0.883584      0.196548     -0.173094      0.139071     -0.178967     -0.118160     -0.193139     0.0293759     0.0394429    -0.0349847    -0.0148475       1.16840       1.49740       1.54751       1.55788       1.47414       1.32344       1.09888      0.909191      0.712908      0.534368      0.389970      0.266235      0.181132      0.111841     0.0700411     0.0411948     0.0226166     0.0118619
  15  14 2764.2372    2.7553  0.8491 13.7959 -0.0030       2.18281  0.0139   0.0312   0.0264    0.0698   0.0000      0.367752   436.5276       5.82591       14.0411       1.39960     -0.310074      0.730229      -1.27890      -2.57030     -0.503543     -0.281944      0.376577     -0.314058     -0.667443     0.0272546     0.0324253     0.0663735     0.0121348     0.0190728       1.13825       1.44961       1.55081       1.57832       1.42062       1.29093       1.08633      0.884846      0.687024      0.515592      0.374685      0.256301      0.171647      0.110655     0.0661723     0.0388367     0.0218162     0.0115507
  15  15 2905.8515    3.4313  0.8057 14.2715 -0.0003       1.52116  0.0133   0.0395   0.0260    0.0740   0.0000      0.363633   438.4551       8.37008       12.0018       3.30698    0.00757379       1.36464      0.258375      -1.14586      0.262855     -0.106093      -1.20188     -0.456638    -0.0392279    -0.0923484    -0.0235713    -0.0637372    -0.0135537   -0.00540165       1.13040       1.39575       1.47885       1.47678       1.41663       1.24130       1.04407      0.862255      0.665368      0.500890      0.365021      0.249566      0.170008      0.107983     0.0653662     0.0386686     0.0212767     0.0111680
  15  16 3047.1834    3.9082  0.9435 14.4520  0.0016       1.69356  0.0152   0.0432   0.0295    0.0901   0.0000      0.374200   440.2516       8.40863       12.1615       5.15349     -0.373366    -0.0702372      -1.03419     -0.305577       1.53845    -0.0932376     -0.726048     -0.308350     0.0792865     -0.223260    -0.0123380    -0.0424031    -0.0227696    0.00790087       1.21369       1.52274       1.57250       1.59318       1.47460       1.35645       1.15351      0.931164      0.732883      0.548411      0.405274      0.280093      0.185458      0.120445     0.0729297     0.0420425     0.0232553     0.0124742
  15  17 3188.1419    3.8961  1.1714 14.5598 -0.0007      0.761308  0.0188   0.0407   0.0353    0.0977   0.0000      0.362755   439.0788       9.15904       11.2390       1.15628      -2.37214      0.753830       2.01273      -2.36856     0.0602838      0.166462     -0.280652     -0.533616      0.327474      0.260734    -0.0646357   -0.00487829     0.0543564     0.0101845       1.39359       1.78735       1.81304       1.84627       1.68696       1.54944       1.34744       1.12107      0.880923      0.644544      0.478065      0.332748      0.225498      0.139828     0.0852383     0.0487676     0.0267017     0.0142814
  15  18 3328.9706    3.5069  1.6209 14.2897  0.0013      0.898535  0.0227   0.0317   0.0420    0.0680   0.0000      0.225096   436.1595       10.3403       13.1525       6.33348     -0.548488      -1.09974      -1.83515      -1.50751       2.15988      -1.52288      0.185248     -0.394232      0.523022    -0.0423299    -0.0972076   -0.00176707   -0.00338520    -0.0177926       1.70721       2.14549       2.26805       2.27199       2.12934       1.88119       1.62748       1.31476       1.04529      0.766246      0.559222      0.391069      0.261227      0.167069     0.0998916     0.0580807     0.0321726     0.0175821
  15  19 3470.1742    2.9441  2.4061 13.7694 -0.0012      0.927412  0.0289   0.0218   0.0501    0.0476   0.0000      0.134685   436.7234       10.5075       9.08452       1.67803       2.44567       1.78142       2.24342      -2.67445      0.138623      0.147962      0.343913     -0.873178   -0.00767747     0.0612152      0.121613     -0.127743    -0.0221659     0.0120193       2.09995       2.63956       2.77943       2.82178       2.61193       2.36537       2.02674       1.64509       1.29080      0.975670      0.706407      0.496215      0.331537      0.212900      0.128424     0.0761317     0.0416221     0.0222184
  15  20 3611.5447    2.4521  3.5796 13.1704 -0.0011      0.842482  0.0356   0.0151   0.0650    0.0360   0.0000     0.0860989   439.2267       9.42419       17.5505       10.7988       4.46207     0.0107219      -1.05723      -5.08387      -2.86838     -0.108167       1.00532    -0.0457043      0.643344      0.273640      0.118549     0.0131018    -0.0335114    -0.0385667       2.50970       3.21757       3.35431       3.37104       3.16256       2.85550       2.44985       2.01611       1.61178       1.21327      0.883459      0.608690      0.395443      0.257528      0.157130     0.0924306     0.0510277     0.0271041
  15  21 3752.8864    2.0584  5.1536 12.6693  0.0003      0.455237  0.0441   0.0108   0.0813    0.0301   0.0000     0.0534120   440.6631       8.21666       12.1483       1.29649     -0.609233       1.04795      -1.31121      -1.26289       2.08241      0.489513      -1.95181     -0.341784    -0.0428815    -0.0331070    -0.0220869    -0.0982648     0.0356260   -0.00359009       3.14129       4.01354       4.23031       4.23863       3.97308       3.56980       3.06108       2.53344       2.01041       1.50591       1.09063      0.756889      0.502845      0.322751      0.194149      0.113537     0.0632486     0.0334642
  15  22 3894.6557    1.7203  7.3170 12.3380  0.0000      0.471222  0.0569   0.0081   0.1047    0.0246   0.0000     0.0370334   442.6507       14.2757       20.7178       11.9159      -12.3639      -2.95687      -5.63538       4.54781      -3.21307      -1.24031     -0.796570      0.434983      0.215182     -0.551724     -0.232576      0.179060     0.0520356    -0.0136274       3.94412       4.96382       5.23992       5.31435       5.00495       4.46900       3.86087       3.14485       2.53489       1.90606       1.36947      0.960759      0.636307      0.411444      0.250554      0.146192     0.0823032     0.0438427
  15  23 4036.3834    1.4391  9.3986 12.2107 -0.0000      0.422019  0.0730   0.0069   0.1344    0.0216   0.0000     0.0340947   441.5614       6.47258      -1.56760       9.52551      0.610261      -3.32662     -0.851231      -2.41854       3.30653       1.33920      -1.97152    -0.0147603     -0.325058      -1.21096     -0.164504     -0.431181      0.155191     0.0836769       4.90097       6.22704       6.67210       6.68246       6.31229       5.65140       4.80107       3.96254       3.10359       2.34575       1.71373       1.19451      0.791999      0.513676      0.314307      0.183609      0.101873     0.0541507
  15  24 4178.0828    1.2142 12.1547 12.0427 -0.0000      0.302194  0.0978   0.0057   0.1756    0.0198   0.0000     0.0344954   434.6549       16.9247       12.2701       3.01643      -8.03711       1.80497     -0.292285       1.22422       1.97185      -6.57814      -1.72334      -1.69455       1.07974      0.273029     -0.651177      0.249766     -0.268205     0.0479201       5.97603       7.66023       8.08805       8.20205       7.74864       6.93891       5.97322       4.90265       3.86369       2.92688       2.15365       1.49762       1.00790      0.648955      0.397635      0.234784      0.127908     0.0686369
  15  25 4319.5429    1.0293 15.0091 11.9332 -0.0012     0.0499200  0.1357   0.0046   0.2259    0.0178   0.0000     0.0362270   456.7058       19.4417      -11.7675       19.7039       2.75354      -10.9792       6.86306       3.35600      -3.56235      -2.15582       2.36557      -3.60444      0.744320     -0.708679     -0.101499     -0.119897     0.0845224    -0.0209310       7.48108       9.70044       10.2617       10.3524       9.78196       8.77670       7.62002       6.23649       4.92474       3.76500       2.75217       1.92079       1.29584      0.831652      0.511530      0.300345      0.163812     0.0866693
  15  26 4462.0056    0.8418 18.0372 11.8786 -0.0013      0.153033  0.1899   0.0038   0.2844    0.0148   0.0000     0.0418911   431.7013       32.4702       25.3261      -17.3011       14.5239       4.41785      -5.41200       11.7776      -2.89798      -7.37134       1.34343       2.91021     -0.749954      0.798456     -0.172401      0.398794      0.130705      0.117665       9.46213       12.3201       13.0854       13.1284       12.4093       11.1984       9.61390       7.93538       6.29808       4.76043       3.51970       2.44792       1.65914       1.07749      0.651973      0.389510      0.209188      0.112609
  16   5 1467.2843    0.1385  0.0636 11.6565 -0.0087       33.2301  0.0055   0.0065   0.0092    0.0156   0.0000       20.9190   437.9776     -0.426647       16.1589    -0.0173837      -1.99702      0.336540      0.613494     -0.304178      0.253989     -0.225693     0.0816022      0.147342    -0.0361390     0.0236394     0.0153521   -0.00345889    -0.0106172   -0.00343633      0.445176      0.499819      0.540466      0.545704      0.603115      0.508900      0.422511      0.339271      0.273749      0.255253      0.176647      0.116549     0.0727789     0.0516127     0.0357803     0.0243204     0.0140892    0.00910418
  16   6 1629.5232    0.2308  0.1395 11.5928 -0.0087       28.1878  0.0061   0.0066   0.0113    0.0184   0.0000       5.10995   438.7615      0.867175       14.7074     -0.709680      -1.08025      0.399991     -0.815469     -0.388018     -0.300021      0.132697     0.0608442     -0.121257    0.00357362     -0.129803     0.0151702     0.0202042     0.0171494    0.00798238      0.598741      0.785603      0.839042      0.836895      0.785594      0.727210      0.615971      0.483854      0.355654      0.264048      0.210613      0.145403      0.103895     0.0697638     0.0434378     0.0253802     0.0162649    0.00776468
  16   7 1783.2772    0.3575  0.2664 11.5214 -0.0017       12.4530  0.0074   0.0068   0.0147    0.0229   0.0000       1.66208   437.5963      0.682995       15.2723      0.453546      -1.34513      0.819830     -0.557526      0.260727     -0.153885     -0.169022      0.123370     -0.215035     -0.122787   -0.00219013     0.0207236     0.0267209    0.00242313    0.00257852      0.637661      0.794020      0.851532      0.888845      0.810249      0.721514      0.654810      0.538743      0.432442      0.326496      0.241195      0.175185      0.120221     0.0800337     0.0496862     0.0295744     0.0174792    0.00970949
  16   8 1933.2254    0.5020  0.4179 11.5171 -0.0003       12.2479  0.0093   0.0077   0.0187    0.0297   0.0000      0.952851   436.4428     -0.936278       13.8317       1.00825      -3.87722      -1.60911       1.07044     -0.450436      0.526612     -0.549743      -1.06070      0.340272     0.0667226    -0.0864892    -0.0426937    -0.0724192    0.00896558   -0.00422318      0.813382       1.04582       1.10294       1.08148       1.04356      0.949311      0.792853      0.683051      0.523098      0.393276      0.296617      0.206137      0.151704     0.0977738     0.0607965     0.0358972     0.0205729     0.0114916
  16   9 2081.7160    0.6922  0.5237 11.6117 -0.0015       9.19063  0.0104   0.0093   0.0202    0.0414   0.0000      0.644424   437.8995       1.38934       12.5775     -0.679208     -0.983297     -0.466989       1.67713      0.125532     -0.300219      0.673068      0.526884      0.155513      0.320018    -0.0481391     0.0483350     0.0752850    0.00942956   -0.00822559      0.903176       1.13596       1.19973       1.15618       1.02728      0.969877      0.888336      0.753630      0.632921      0.494023      0.357506      0.247758      0.165721      0.104327     0.0650656     0.0403891     0.0227493     0.0125373
  16  10 2228.4875    0.9801  0.7004 11.8817 -0.0009       5.55910  0.0120   0.0115   0.0237    0.0566   0.0000      0.452555   437.9509      -2.14329       11.8188      -1.15184      -2.13354      -1.86288      -1.61012     -0.818800     -0.225999      -1.11254     -0.475417      0.161106     -0.180527     -0.178454    -0.0785445     0.0236370    0.00194070    0.00461427      0.961381       1.22117       1.30275       1.32303       1.25354       1.12315      0.960997      0.809181      0.626960      0.485794      0.362246      0.254242      0.179059      0.115700     0.0738442     0.0452485     0.0263479     0.0146016
  16  11 2372.6989    1.3426  0.8980 12.4174 -0.0008       4.24910  0.0144   0.0144   0.0288    0.0608   0.0000      0.405962   439.0106       3.11123       12.8700      -2.16596      0.172829     -0.704977     -0.376778      -1.15895      0.241051      -1.35654    -0.0117610      0.222025      0.179228     0.0539157     0.0145187     0.0165503     0.0133483    0.00108714       1.06708       1.35209       1.43344       1.45522       1.34496       1.24779       1.06277      0.891595      0.728988      0.547711      0.411736      0.293134      0.196681      0.130161     0.0817410     0.0508991     0.0299822     0.0162597
  16  12 2514.9418    1.7870  0.8934 12.9663 -0.0012       3.65883  0.0144   0.0190   0.0278    0.0611   0.0000      0.383886   436.5981       2.39489       11.2664       1.92190      -1.73730       2.15368      -2.11341     -0.111096      0.932436      -1.27057     -0.576347   -0.00533511    -0.0178756     0.0434446      0.141155      0.162919     0.0304282   -0.00553969       1.09834       1.38413       1.47328       1.48906       1.36006       1.24047       1.10336      0.912821      0.752664      0.557288      0.418850      0.301827      0.198651      0.130373     0.0846462     0.0504890     0.0287794     0.0164508
  16  13 2657.0495    2.2926  0.9300 13.4211 -0.0015       3.06309  0.0152   0.0239   0.0270    0.0671   0.0000      0.357535   438.5464       2.94963       10.6476       2.53316     -0.458320      -2.11387     -0.150884     -0.331613     -0.717477     -0.164157     -0.119526    -0.0813843     -0.470205    0.00673419    -0.0343900    -0.0139965    0.00559906     0.0274516       1.15856       1.42599       1.47639       1.49277       1.42209       1.30261       1.12693      0.954835      0.777015      0.594537      0.442196      0.312215      0.217438      0.140216     0.0894388     0.0534958     0.0321451     0.0174529
  16  14 2799.5971    2.9335  0.8429 13.8497 -0.0005       2.29675  0.0130   0.0316   0.0256    0.0649   0.0000      0.342364   437.7224       4.04079       13.8759      0.533936      0.108513      -1.03197       1.29511      0.110362      -1.00455     -0.492537     -0.713647      0.174231      0.152094     -0.196480     0.0664604    -0.0108824     0.0229467     0.0141316       1.01991       1.23524       1.32384       1.33593       1.25652       1.14650       1.01364      0.835282      0.676761      0.519012      0.389200      0.274932      0.189446      0.124193     0.0799354     0.0478845     0.0280325     0.0156583
  16  15 2941.8747    3.5535  0.8596 14.3138  0.0001       1.88642  0.0133   0.0386   0.0266    0.0688   0.0000      0.352720   439.0328       5.24529       12.3447       2.26866      0.475387      0.286192      -1.85755     -0.166233      0.145836      -1.10809     -0.141001     -0.618731      0.172896     -0.209157    0.00717161    0.00767500    -0.0316633   -0.00575845       1.04113       1.30541       1.35269       1.35289       1.27964       1.16556       1.04064      0.854251      0.688397      0.535532      0.400705      0.281650      0.189385      0.126405     0.0783896     0.0487601     0.0281983     0.0155548
  16  16 3083.5605    3.9644  0.8993 14.6378 -0.0004       1.25089  0.0142   0.0432   0.0279    0.0778   0.0000      0.360370   437.8310       8.91072       9.93025       3.51756      -1.62862     -0.951043      -2.00665      -1.20742      0.696610      -1.54340     0.0542750      0.388971      0.329048    -0.0144134     0.0525296    -0.0568464   -0.00200498    -0.0261697       1.06984       1.36528       1.45114       1.45949       1.34330       1.24879       1.08241      0.911923      0.719917      0.549601      0.406313      0.293173      0.203275      0.132605     0.0842197     0.0499098     0.0288856     0.0159579
  16  17 3225.0414    3.8759  1.2911 14.4022  0.0005       1.02764  0.0191   0.0371   0.0357    0.0912   0.0000      0.321352   440.0729       13.9096       14.3413       6.49203      -1.24482     -0.445777      -2.46126      0.792373      0.595963      -1.86586     -0.332930     -0.391200      0.311044     -0.102397     -0.203144    -0.0951395     0.0168156     0.0343074       1.31490       1.67886       1.76476       1.83719       1.72810       1.55714       1.31484       1.10924      0.880660      0.693800      0.504541      0.354007      0.249678      0.163290      0.103909     0.0641990     0.0367520     0.0213308
  16  18 3366.4124    3.3884  1.7750 14.1827  0.0007      0.364539  0.0237   0.0286   0.0421    0.0647   0.0000      0.203019   438.4274       9.20448       11.3080       4.24933       1.24317      0.833318      -2.74390      0.374106       1.36529      -2.69665     -0.866898    -0.0552631      0.433246     -0.370846    -0.0832418     0.0981333    -0.0552432    -0.0125065       1.61552       2.09540       2.19509       2.19985       2.08120       1.92861       1.66765       1.37867       1.09551      0.831293      0.629759      0.454123      0.311130      0.208799      0.129663     0.0802245     0.0452477     0.0252179
  16  19 3508.1838    2.8669  2.6856 13.5315 -0.0013      0.681575  0.0294   0.0198   0.0527    0.0502   0.0000      0.104991   435.2748       8.27563       15.1627       3.59876      -2.54337     -0.729012     -0.699269      -4.28318      0.676980      -2.63827      0.272942     -0.183214     0.0260633     -0.648718      0.208780    -0.0436356     0.0259443   -0.00772437       2.00725       2.52874       2.59613       2.75876       2.58325       2.34246       2.03778       1.70640       1.35983       1.05359      0.776777      0.561820      0.386374      0.258246      0.162459     0.0995298     0.0573919     0.0324105
  16  20 3650.0772    2.3415  4.0285 12.9691 -0.0002      0.612499  0.0373   0.0133   0.0673    0.0362   0.0000     0.0669203   440.3805       12.9088       7.85178       4.53597      0.181137      -5.86086       1.53688      -1.50858     -0.502558      -1.53065       1.59676       1.08584      0.669738    -0.0715670     -0.258885     0.0444572      0.115232    -0.0297187       2.52913       3.16903       3.32691       3.37638       3.22030       2.96832       2.53364       2.17574       1.70997       1.33321      0.986126      0.713671      0.487894      0.325328      0.205193      0.124058     0.0725001     0.0400870
  16  21 3792.0109    1.9863  5.7037 12.5297 -0.0001      0.574230  0.0458   0.0097   0.0845    0.0284   0.0000     0.0450604   440.9663       14.9319       13.4879       7.26770     -0.995307      -7.30755      0.651576      -3.03645       2.19066      -2.00949      -2.41591      0.127790    -0.0247695     -0.440239     -0.109304     -0.151520     0.0866261     0.0785837       3.05436       3.90949       4.15741       4.16232       4.02709       3.55728       3.15192       2.63595       2.10867       1.64042       1.21349      0.857402      0.592880      0.394490      0.246492      0.149752     0.0866785     0.0490551
  16  22 3934.0192    1.6492  7.7768 12.3103 -0.0001      0.458200  0.0588   0.0075   0.1084    0.0229   0.0000     0.0357939   433.0127       16.2766       20.1682       12.7807      -2.41279      -3.53051      -3.26112      -2.42607      -3.84713      -2.33106      0.778738     -0.975595     -0.713981     -0.305591     -0.310826     0.0255450     0.0574787    -0.0186122       3.77085       4.81853       5.12268       5.18255       4.93561       4.48274       3.92070       3.26760       2.65871       2.02372       1.51635       1.08326      0.750262      0.494704      0.312684      0.191200      0.109546     0.0613507
  16  23 4076.2487    1.3662 10.0932 12.1468 -0.0008      0.421307  0.0770   0.0062   0.1393    0.0205   0.0000     0.0330109   436.7971       23.1547       20.9750       6.66223       3.07342     -0.627449       7.03050      -12.3651      -2.24099      -3.35246       2.02744      -3.17748      -3.23683      0.802529      0.211188     0.0512406    -0.0408583    -0.0119796       4.70909       6.06193       6.45633       6.46704       6.19762       5.64277       4.92210       4.12679       3.32148       2.55812       1.91795       1.37320      0.944206      0.631391      0.397140      0.241591      0.139469     0.0779808
  16  24 4218.2618    1.1784 13.1577 12.0301 -0.0005      0.248030  0.1057   0.0053   0.1853    0.0186   0.0000     0.0324086   433.3348       12.6367       26.8006       16.3190       5.79657      -4.85759       9.65117       3.13964       2.08251      -1.80568       1.35774       1.18503       1.51231      -1.02145      0.249675      0.259673      0.345882    -0.0219278       5.86134       7.60101       8.18623       8.23805       7.89187       7.11983       6.25018       5.21520       4.18281       3.28604       2.42661       1.74641       1.20297      0.806719      0.510643      0.311355      0.178908      0.100535
  16  25 4360.8213    0.9662 16.1205 11.9391 -0.0004      0.234716  0.1481   0.0042   0.2392    0.0160   0.0000     0.0372909   441.3209       6.74440       30.9938       5.53115      -8.79911      0.752096      -15.6648      -1.39289       5.31491      -3.30751      -3.60832       2.40243       3.09369      -1.78965     -0.312436     -0.327542     -0.388632    -0.0653559       7.43766       9.56508       10.2673       10.3334       9.96155       8.97752       7.83756       6.61996       5.32284       4.12196       3.10024       2.22766       1.53843       1.02449      0.650444      0.403281      0.229386      0.128604
  16  26 4502.7209    0.8202 19.3171 11.8600  0.0014     0.0797126  0.2012   0.0036   0.2915    0.0135   0.0000     0.0412523   426.7157       14.9103       36.9789       4.49171      -3.92273      -4.66000       2.45678       2.84118       4.01977     -0.912850      -4.91401      -6.60238       2.51908       1.66828     -0.263909      0.749527     0.0105474     0.0363159       9.08983       11.7751       12.7302       12.6519       12.2953       11.1294       9.68095       8.15674       6.58587       5.16472       3.82934       2.76946       1.92084       1.28764      0.815855      0.504046      0.285847      0.162101
  17   5 1493.5024    0.1452  0.0807 11.6381 -0.0063       21.8960  0.0060   0.0055   0.0088    0.0149   0.0000       16.4176   438.3763      -1.21183       16.6525       1.88931      -2.30325    0.00609197      0.403053    -0.0717297      0.115337     -0.161642     -0.124440    -0.0442423     0.0197765    -0.0630843    -0.0105891    -0.0332133     0.0171708   -0.00915289      0.521191      0.640129      0.720653      0.634123      0.512749      0.578619      0.478767      0.443648      0.413950      0.324574      0.233564      0.166924      0.112834     0.0728993     0.0445945     0.0266344     0.0155887    0.00819168
  17   6 1657.0794    0.2563  0.1496 11.5314 -0.0033       27.0333  0.0064   0.0063   0.0105    0.0188   0.0000       3.91769   438.8283    -0.0760082       15.3754     -0.173985      -1.92590     -0.519538      0.135145      0.249966     -0.210773      0.128497      0.216927     -0.108318     -0.128969    -0.0506180    0.00536713    0.00867410     0.0179271    0.00583456      0.611784      0.736678      0.656140      0.609755      0.674770      0.709052      0.671207      0.551104      0.380405      0.247298      0.196927      0.192428      0.146895      0.110523     0.0699454     0.0412221     0.0234001     0.0123859
  17   7 1812.0119    0.3806  0.2914 11.5090 -0.0026       14.4358  0.0075   0.0068   0.0152    0.0231   0.0000       1.42389   437.1687      -1.72585       14.2032    -0.0373145     -0.697710     -0.742191      0.518922    -0.0786423      0.542116    -0.0726141    -0.0260184     -0.304160    -0.0117738      0.163844     -0.130484     0.0247090   -0.00865028     0.0276904      0.650182      0.815343      0.872876      0.863011      0.829422      0.808379      0.699334      0.560703      0.456600      0.331206      0.254975      0.198931      0.139757     0.0985638     0.0628127     0.0408525     0.0245127     0.0137968
  17   8 1963.3771    0.5528  0.4164 11.5190 -0.0004       11.0236  0.0086   0.0081   0.0176    0.0307   0.0000      0.824622   438.5544    -0.0824364       13.4936      0.732849     -0.869616      -2.65743       1.20839      0.492779    -0.0503866    -0.0543352     -0.302422    -0.0377051     -0.173953    0.00397921     -0.124749   -0.00830308     0.0513940   -0.00486225      0.714585      0.898332      0.949876      0.997913      0.910369      0.856186      0.717339      0.619958      0.512272      0.398130      0.293718      0.214229      0.151113      0.100415     0.0661402     0.0406987     0.0253754     0.0146283
  17   9 2113.0978    0.7674  0.5700 11.6763 -0.0004       8.62389  0.0103   0.0095   0.0201    0.0401   0.0000      0.550579   438.5036       1.79101       12.7793      0.830210     -0.876225      0.355738      0.159213     -0.924365     0.0790121     -0.351113    -0.0198875     -0.115934      0.227130     0.0820114     -0.167078    -0.0278999     0.0289378    -0.0131662      0.779006      0.989694       1.07189       1.06984       1.02333      0.939587      0.825011      0.692124      0.578706      0.449770      0.337990      0.249458      0.169860      0.119904     0.0763374     0.0485611     0.0285808     0.0171386
  17  10 2260.4447    1.0420  0.7835 11.8986 -0.0010       5.68604  0.0129   0.0113   0.0249    0.0586   0.0000      0.419823   438.5312     -0.640297       13.7720     -0.491752      -1.48308      0.416509      -1.19050      0.764507      0.149035      0.527856      0.282653      0.172456     0.0657130     -0.191760     -0.106581     0.0457355     0.0340171     0.0446748      0.957370       1.23208       1.29301       1.28889       1.24318       1.15939       1.03454      0.860393      0.672455      0.527588      0.401631      0.302078      0.210587      0.148908     0.0965656     0.0595301     0.0359168     0.0209614
  17  11 2405.1365    1.4184  0.8860 12.6562  0.0000       4.14554  0.0142   0.0150   0.0270    0.0583   0.0000      0.401070   438.5795       3.18157       12.8430       1.42669      -1.99513     0.0799243     -0.307182     -0.663067      0.760513      0.245697      0.411299     -0.126281     -0.272805     -0.157259     -0.160852    -0.0791065    0.00808649     0.0274422       1.00749       1.30467       1.35251       1.37277       1.32656       1.22962       1.06073      0.910220      0.719260      0.565971      0.428471      0.319117      0.221705      0.153598      0.101113     0.0628546     0.0373752     0.0219995
  17  12 2548.1918    1.9052  1.0016 12.9227  0.0009       2.99888  0.0151   0.0186   0.0292    0.0688   0.0000      0.366009   435.9846       1.88827       13.1780       1.28655      -2.91433      -1.26476      -1.53019      -1.81790     0.0555698     -0.231832     -0.682730     0.0897103      0.374302      0.303590    -0.0558039     -0.161003     0.0221505   -0.00566609       1.02289       1.31201       1.40260       1.43511       1.37477       1.22562       1.09660      0.912037      0.751617      0.584656      0.444263      0.318482      0.227431      0.155190     0.0990492     0.0643550     0.0378794     0.0226649
  17  13 2691.1332    2.4839  0.9209 13.3125  0.0002       2.05208  0.0141   0.0247   0.0261    0.0754   0.0000      0.334828   438.9254       4.92154       11.5741       1.56137      -2.35793       2.26823      -1.92166      0.567850      0.616825     -0.764273   -0.00375815     -0.439697     -0.149307     -0.178648    -0.0155393     0.0275221    -0.0159492     0.0226753       1.02229       1.30060       1.35071       1.40090       1.31426       1.23789       1.07662      0.885997      0.725063      0.556904      0.433467      0.312603      0.220817      0.149557     0.0978152     0.0615677     0.0381936     0.0217020
  17  14 2834.4228    3.1843  0.8296 14.0378 -0.0000       2.17917  0.0127   0.0333   0.0245    0.0611   0.0000      0.346384   438.8302       1.67754       13.7383       1.70083     -0.934840     -0.426019      -1.06121    -0.0703262    -0.0452554     -0.298971     0.0522927     -0.334447     -0.193041     -0.294248    -0.0869806     0.0681012     0.0148793    -0.0355217      0.937524       1.16008       1.22737       1.25769       1.17285       1.10238      0.950102      0.826337      0.677854      0.524676      0.399648      0.295188      0.206497      0.136037     0.0903849     0.0571889     0.0346681     0.0201554
  17  15 2977.2933    3.7253  0.8249 14.5046 -0.0017       1.20075  0.0124   0.0400   0.0251    0.0601   0.0000      0.352880   439.9304       8.04016       10.7552       3.40477     -0.222512     -0.303043     -0.414354      -2.24253      -1.46551     -0.141450     -0.466007    -0.0960300     -0.109953     -0.189655     0.0905586     0.0595602     -0.109889   -0.00207764      0.926268       1.15242       1.23549       1.26852       1.21033       1.10836      0.941810      0.806030      0.665751      0.513315      0.388459      0.282770      0.198989      0.131812     0.0869931     0.0554839     0.0344262     0.0199561
  17  16 3119.4647    3.9891  0.9916 14.6148 -0.0017       1.20942  0.0151   0.0403   0.0279    0.0738   0.0000      0.337970   436.7852       5.02783       10.4987       2.17192      0.638943       1.48145       2.05428     -0.805400      0.453689      -1.06381      0.267951     -0.364318    -0.0879277     -0.524540     0.0243264    -0.0299589    -0.0167814     0.0199930       1.05648       1.34662       1.38956       1.43766       1.35683       1.23036       1.09677      0.940987      0.759944      0.605210      0.456901      0.333008      0.230452      0.157120      0.100005     0.0643964     0.0391574     0.0226383
  17  17 3261.4915    3.7506  1.3832 14.4000 -0.0003      0.859464  0.0194   0.0340   0.0361    0.0800   0.0000      0.280843   436.9787       12.5182       11.5517       3.68687      -1.35084      -1.68825      -2.25202      -3.32651       1.35394      -1.58730      0.359868     -0.471205      0.246914     0.0808211      0.168334     -0.117125    0.00336449     0.0182241       1.27484       1.62865       1.68022       1.72122       1.62876       1.52677       1.33997       1.14720      0.932844      0.734162      0.565829      0.411758      0.288495      0.194115      0.126368     0.0808149     0.0487903     0.0287050
  17  18 3403.5257    3.2140  2.0293 13.9994 -0.0000      0.590450  0.0245   0.0252   0.0450    0.0593   0.0000      0.163295   437.6590       8.87351       13.1057       3.64792     -0.318517       1.47419      -1.26666     -0.899873     -0.153544      -1.52716       1.08653     -0.123469     -0.338313      0.101194    -0.0674726    -0.0382810      0.135464     0.0510238       1.58251       2.01625       2.09364       2.17147       2.08122       1.90057       1.68404       1.41886       1.16268      0.903933      0.698136      0.508853      0.361040      0.240632      0.159812      0.100805     0.0622996     0.0353667
  17  19 3545.7395    2.7342  3.0134 13.3048 -0.0003      0.668277  0.0299   0.0176   0.0560    0.0495   0.0000     0.0912291   435.5461       13.7632       17.6262       2.62566      -3.74524      0.758371       2.20301     -0.715833      0.507367      -3.03944     -0.490129     -0.888897       1.09980      0.207342     -0.201022      0.177607     0.0300037    0.00233609       1.91012       2.47608       2.59449       2.68024       2.55839       2.33666       2.05375       1.72689       1.43074       1.11501      0.852375      0.618045      0.432627      0.296858      0.192211      0.121999     0.0733809     0.0433264
  17  20 3688.0830    2.2926  4.5044 12.7257  0.0002      0.523619  0.0382   0.0120   0.0690    0.0365   0.0000     0.0542605   441.3563       16.6001       10.3815       7.57069       4.46702      -8.76673      -1.06740      0.683574       4.09664      -2.97834     -0.435560     -0.229680     -0.434673     -0.704383    -0.0931286     0.0891551     -0.105379      0.100447       2.41080       3.11301       3.27264       3.40116       3.24133       2.99057       2.58786       2.22851       1.79516       1.42747       1.07813      0.793060      0.548839      0.379429      0.243816      0.156596     0.0938352     0.0550206
  17  21 3830.5436    1.8832  6.0818 12.5075 -0.0002      0.551552  0.0477   0.0090   0.0862    0.0262   0.0000     0.0418564   443.2927       16.7346       10.8674       5.30615      0.155809     -0.365762       2.34628      -1.37985      -2.02459      -1.17429     -0.211426     -0.705565      0.379667      0.380464     0.0392836    -0.0921868     0.0436069   -0.00298312       2.97789       3.79887       4.04164       4.11927       3.94175       3.62978       3.22219       2.70490       2.22006       1.75281       1.34533      0.973707      0.684541      0.464889      0.305740      0.192770      0.116585     0.0685536
  17  22 3972.8641    1.5863  8.6412 12.1595 -0.0002      0.386734  0.0615   0.0067   0.1138    0.0220   0.0000     0.0317628   431.3431       11.8394       12.6889       3.43160       2.99091      -1.23590      -5.82247      -2.73421      0.774869      -1.19676      0.244615     -0.525084     -0.128883     -0.574024      0.104591     0.0681672      0.107153    0.00367376       3.70099       4.71910       5.03402       5.14251       4.95943       4.57541       3.99421       3.38097       2.75441       2.17779       1.65409       1.20137      0.857858      0.587457      0.386758      0.242116      0.145033     0.0853192
  17  23 4115.6583    1.3303 11.0676 12.0985 -0.0002      0.384805  0.0809   0.0057   0.1487    0.0191   0.0000     0.0311155   437.1877       13.7327      0.268747       11.5242       6.17548       4.21274     -0.423286       3.52740      -3.88085       1.92770     -0.229969     -0.481571      -1.32699     0.0681720      0.724932      0.199089     0.0313783      0.108817       4.54684       5.82575       6.27477       6.29710       6.12002       5.58618       4.97951       4.23149       3.45535       2.73799       2.07961       1.52754       1.08322      0.740879      0.483619      0.306055      0.181954      0.106531
  17  24 4257.9477    1.0987 13.7901 12.0328  0.0002      0.217357  0.1129   0.0048   0.1946    0.0172   0.0000     0.0340963   438.7058       4.37257       10.1077       6.59651      -5.87859       5.54555      -3.55470      -6.30546       4.35509      0.811790      -2.23746      0.978913     -0.221240     -0.553896      0.430995      0.177264    -0.0933143     -0.126450       5.73967       7.49120       8.00288       8.19401       7.83727       7.21228       6.38621       5.40879       4.41590       3.48394       2.63624       1.96087       1.38559      0.955549      0.626556      0.393409      0.234556      0.136968
  17  25 4400.8738    0.9198 16.7033 11.9360  0.0002      0.212415  0.1546   0.0039   0.2428    0.0150   0.0000     0.0385340   439.0961      -7.51618       24.4189      -8.19423      -8.40592      -13.9807       14.7555      -1.52671      -5.02258      -1.75790     -0.285609       1.58085      0.786535      -1.30215     -0.759614      0.409397      0.300290    -0.0404994       7.16750       9.28384       10.0742       10.2117       9.80897       9.02463       7.97225       6.78026       5.56949       4.40360       3.36523       2.47872       1.75398       1.21013      0.786351      0.505449      0.298928      0.175488
  18   6 1683.6928    0.2779  0.1668 11.5587 -0.0023       26.4397  0.0057   0.0064   0.0106    0.0184   0.0000       3.24368   438.7505     -0.938771       14.9981      0.149254      -2.15447      0.415718     -0.488023     -0.702481     -0.404366    -0.0462300      0.318244     -0.212166    -0.0637567    -0.0856266    -0.0669751   0.000728411   0.000622220   -0.00192273      0.475461      0.612940      0.645993      0.665862      0.638704      0.600753      0.527828      0.436564      0.369345      0.265923      0.217060      0.157357      0.118381     0.0827651     0.0556571     0.0370168     0.0221731     0.0135900
  18   7 1840.0352    0.4189  0.3085 11.5199 -0.0016       15.1883  0.0073   0.0070   0.0150    0.0237   0.0000       1.27046   439.6488       1.07091       14.3759      0.828257     -0.740353     0.0222203     -0.585004     -0.214523   -0.00645366    -0.0454470      0.511732     -0.231322    -0.0173162     0.0280833     0.0468841   -0.00281617    -0.0800199    -0.0362476      0.576927      0.735162      0.765081      0.800510      0.766490      0.705053      0.629322      0.538679      0.439774      0.356115      0.289800      0.206075      0.146025      0.100826     0.0699328     0.0456856     0.0284938     0.0170051
  18   8 1992.9102    0.5905  0.4950 11.5100 -0.0002       9.65980  0.0097   0.0078   0.0189    0.0340   0.0000      0.683890   438.0406     -0.299237       15.5064      0.435022      -1.68789      0.541415     -0.860185     -0.382416      0.961710     -0.121328     0.0982451      0.264859     -0.320817    -0.0640250  -0.000107922     0.0343153     0.0121102     0.0140691      0.723786      0.922720      0.957380      0.989071      0.954818      0.899516      0.813844      0.654215      0.557286      0.431376      0.341121      0.250284      0.185028      0.129262     0.0861743     0.0565858     0.0355980     0.0208873
  18   9 2143.7949    0.8073  0.6274 11.6924 -0.0017       7.19730  0.0107   0.0094   0.0211    0.0428   0.0000      0.492887   437.5616     -0.761746       14.5578      0.116177      -1.69351       1.65635     -0.586472     0.0601380     -0.321268      0.334233      0.319843     -0.140786     -0.138449     0.0452128     0.0980495     0.0972296     0.0193189     0.0865861      0.781765       1.00145       1.03595       1.07820       1.01833      0.968785      0.827328      0.722219      0.610269      0.501664      0.378838      0.282942      0.195643      0.137755     0.0941603     0.0584257     0.0376348     0.0230318
  18  10 2291.7653    1.1576  0.7533 12.0724 -0.0003       5.43426  0.0119   0.0125   0.0231    0.0578   0.0000      0.393274   437.2841       1.43289       13.2979       1.17401      -1.25730     -0.139859     -0.500519     -0.276618      -1.00149    0.00894508     -0.252376     -0.455207      0.103549    -0.0116949      0.118280    -0.0497901     0.0159247   0.000504555      0.858997       1.01670       1.08132       1.14071       1.10300       1.02833      0.898120      0.790562      0.640361      0.507760      0.397707      0.290638      0.215394      0.154345      0.103792     0.0668290     0.0421868     0.0250173
  18  11 2436.9653    1.5199  0.9153 12.6400 -0.0001       4.24505  0.0142   0.0151   0.0265    0.0630   0.0000      0.368906   439.4183       4.23453       13.4897      -1.31775      -2.08934     -0.166467      0.598446     -0.702376     -0.201599     -0.465818     0.0815966     -0.494542      0.171530     0.0583048     0.0658133     0.0566700   -0.00217659    -0.0386285      0.942103       1.21579       1.26650       1.31737       1.25423       1.22230       1.03220      0.882109      0.724216      0.586836      0.461653      0.339150      0.243926      0.166521      0.115699     0.0742600     0.0482117     0.0287191
  18  12 2580.9514    2.0115  0.9487 13.0568  0.0002       3.15605  0.0140   0.0195   0.0266    0.0641   0.0000      0.339270   439.1701       5.43971       15.8229      0.260158      -1.94389       1.68221     -0.180184      -1.10620      0.172196     -0.861715     0.0136038     -0.108673     0.0116220     -0.154316    -0.0323092     0.0220385    0.00508736   0.000490468      0.916110       1.18339       1.24791       1.30183       1.20759       1.15772      0.988266      0.887497      0.716976      0.582188      0.443613      0.326845      0.241308      0.166802      0.109762     0.0711343     0.0457314     0.0269267
  18  13 2724.8367    2.5944  0.8370 13.7993 -0.0006       3.02239  0.0126   0.0266   0.0245    0.0563   0.0000      0.362757   436.5090       2.15805       15.2537       2.92648     -0.708223      -2.47415     -0.651028     -0.417310      0.967958      -1.86545      0.570346     -0.381811    -0.0268082      0.122439     0.0119597    -0.0512982    -0.0338570    -0.0127195      0.872742       1.08039       1.15994       1.21562       1.15737       1.07512      0.939516      0.818125      0.664424      0.523953      0.408902      0.303933      0.221432      0.153613      0.102777     0.0684103     0.0429490     0.0254120
  18  14 2868.7218    3.3198  0.8330 14.0720 -0.0010       1.42897  0.0123   0.0334   0.0237    0.0621   0.0000      0.326956   438.3091       5.14578       15.0647      0.618664      -2.24519       2.23891      0.369133      -2.54664      0.496359     -0.151634     0.0973968     -0.160344     -0.365878      0.179095     0.0211440    -0.0526183    -0.0311638    -0.0537475      0.846897       1.07504       1.16637       1.18611       1.13555       1.05879      0.919444      0.802174      0.660541      0.526306      0.398944      0.301538      0.215810      0.149981      0.103349     0.0653702     0.0408913     0.0242379
  18  15 3012.2286    3.7913  0.9041 14.5045  0.0002       1.66764  0.0135   0.0377   0.0257    0.0614   0.0000      0.343902   438.7868       6.21627       13.7276       3.97656       2.40760      0.222530      0.304007      -1.00055      0.515490     -0.884131     0.0940663    -0.0755846      0.305585     -0.215075      0.128777      0.133093     0.0369465   -0.00988710      0.917382       1.15052       1.22447       1.24330       1.19021       1.12850      0.977062      0.850660      0.702046      0.561938      0.439357      0.325384      0.233890      0.159558      0.106112     0.0691045     0.0451793     0.0272354
  18  16 3154.9391    3.8825  1.0723 14.7684 -0.0015      0.995527  0.0160   0.0373   0.0299    0.0646   0.0000      0.347313   437.1835       6.83576       13.1055       1.47559      -1.77496      0.772095    0.00417494      -2.03855      0.271655      -1.36022     -0.614344     -0.529730     -0.492745     -0.149810      0.125388    -0.0646188    -0.0163413     0.0500530       1.04446       1.34246       1.43149       1.48299       1.41885       1.29334       1.14595      0.979796      0.805526      0.633389      0.484379      0.361350      0.263306      0.182946      0.121144     0.0797747     0.0493780     0.0301063
  18  17 3297.4962    3.5655  1.5041 14.4260  0.0010       1.11212  0.0205   0.0299   0.0359    0.0580   0.0000      0.243216   436.3184       7.80932       12.6030       3.04875      0.913708      -5.28094     0.0727853      -2.50645    -0.0337119     -0.591586     -0.588195     -0.348184      0.426794     -0.520130    0.00315420     0.0925990    -0.0258098    -0.0264888       1.23129       1.60072       1.73053       1.75939       1.68942       1.57175       1.39441       1.18243      0.961963      0.750735      0.584741      0.435143      0.320802      0.223299      0.149926     0.0972711     0.0609343     0.0368151
  18  18 3440.1829    3.1077  2.2084 13.8242 -0.0003      0.935911  0.0250   0.0222   0.0457    0.0537   0.0000      0.147848   438.1384       13.1680       14.4521       2.67186     -0.308893     -0.401359      -2.18917      -2.11850      -2.85646      0.759391     0.0771412     -0.103658      0.304335    -0.0336386     -0.132713    -0.0798549     0.0460573     0.0818224       1.50775       1.92370       2.06902       2.10445       2.02809       1.89716       1.70283       1.42559       1.17764      0.934513      0.721044      0.537602      0.392128      0.281735      0.186275      0.121770     0.0759156     0.0459221
  18  19 3582.8691    2.5828  3.4078 13.1197  0.0001      0.631549  0.0319   0.0152   0.0576    0.0444   0.0000     0.0782602   440.0285       11.4237       11.3726       7.08807      -1.29654      -3.57578      -1.28157      -1.14403       1.65147      -1.11405     -0.331033     -0.544570      0.401584     -0.386531     -0.217309     -0.206489    -0.0484352   -0.00937043       1.93164       2.45693       2.62838       2.70674       2.63207       2.41372       2.13930       1.81245       1.52807       1.21948      0.947107      0.701053      0.501667      0.348426      0.235754      0.153744     0.0963079     0.0577966
  18  20 3725.7379    2.1670  4.9072 12.6593 -0.0003      0.624410  0.0395   0.0108   0.0732    0.0331   0.0000     0.0507850   439.1939       17.3513       11.9616       6.36782      0.673453       4.00933       6.82435    -0.0307904      0.873727      0.262986      0.712684      -2.47673       1.21151     -0.607162      0.116432     -0.177696      0.239146    -0.0659238       2.35892       3.00019       3.20205       3.30302       3.15715       2.95968       2.65275       2.27773       1.88240       1.49886       1.15967      0.867569      0.632916      0.444464      0.296044      0.193939      0.120180     0.0725835
  18  21 3868.5578    1.8283  7.0323 12.2905 -0.0003      0.384302  0.0505   0.0078   0.0920    0.0247   0.0000     0.0345408   433.2679       17.6004       10.1121       5.44794      -9.99378       5.68481      0.302973      -5.33889     -0.962263      0.609615      0.857324      -1.53546     -0.477328      0.767443     -0.714946      0.107754     -0.219687    -0.0324135       2.97041       3.85137       4.11313       4.24023       4.06826       3.77975       3.34848       2.85384       2.38612       1.91848       1.46589       1.10017      0.784033      0.555361      0.366835      0.241078      0.148977     0.0905997
  18  22 4011.4944    1.5045  9.2571 12.1483 -0.0002      0.379799  0.0654   0.0062   0.1187    0.0199   0.0000     0.0304341   437.1305       11.8142       13.2241       7.60933      -1.00166       1.56266      -9.17349     -0.323323      -1.63236     -0.817893       3.26424     -0.652036     -0.332054     -0.788404     -0.153535     -0.839756      0.341011    -0.0200079       3.62536       4.67360       5.03621       5.16235       5.00262       4.63433       4.12010       3.56135       2.91751       2.33987       1.81360       1.35157      0.982714      0.692150      0.466426      0.302842      0.186698      0.113066
  18  23 4154.4766    1.2542 11.5533 12.0534 -0.0008      0.327252  0.0851   0.0052   0.1533    0.0181   0.0000     0.0313032   447.4539       21.2815       9.22012      -3.60068      -7.25163      -5.68003      -1.18256      -9.23898      -3.64376      -1.44093      -3.88429      -1.98687     -0.981534       1.04646    -0.0362358     -0.150779     0.0334593     -0.277707       4.41435       5.75911       6.16629       6.28620       6.13444       5.66159       5.06499       4.37067       3.61173       2.87851       2.24970       1.68296       1.22617      0.847793      0.576558      0.374705      0.232091      0.141189
  18  24 4297.4365    1.0645 14.7051 12.0049 -0.0008      0.210550  0.1216   0.0043   0.2009    0.0159   0.0000     0.0333411   429.5343      -4.65473       13.4969      -4.79710      -4.65090      -5.39859       4.38904      -8.05947       7.98787      -5.94188      0.653145      -3.09933      -2.82340      0.608568       1.17767     -0.684404     0.0845097      0.289910       5.62354       7.33469       7.89269       8.12422       7.80310       7.34651       6.54099       5.55810       4.65254       3.74798       2.91216       2.18139       1.58323       1.11305      0.748224      0.489449      0.304197      0.184731
  18  25 4440.5136    0.8726 17.3968 11.9238 -0.0018      0.236924  0.1646   0.0036   0.2486    0.0137   0.0000     0.0398815   445.5541       12.9337       5.09928       11.7932      -7.22975      -12.5371     -0.676645      -6.06542      -3.61655      -5.91464      -7.72249      -3.06326       1.04076    -0.0233719       1.45605    -0.0384627      0.427890      0.102759       6.96272       9.04603       9.93566       10.0004       9.81352       9.12414       8.07071       7.02662       5.78789       4.65546       3.63201       2.73236       1.98959       1.40324      0.947767      0.623755      0.380006      0.232410
  19   6 1709.3721    0.2923  0.2085 11.5568 -0.0020       17.3384  0.0060   0.0060   0.0127    0.0186   0.0000       2.51149   438.4901     -0.676895       16.3500      0.237482      -1.14339     -0.438105     0.0569966      0.333467      0.284414      0.257715     -0.554987    0.00834103     -0.103728      0.134890   0.000999891    -0.0141759    0.00217318   -0.00759604      0.448083      0.559593      0.627256      0.621000      0.619719      0.551952      0.503710      0.440253      0.386819      0.307733      0.243512      0.186160      0.131445     0.0968463     0.0622635     0.0426518     0.0272347     0.0171264
  19   7 1867.3429    0.4385  0.3470 11.5319 -0.0000       13.5883  0.0078   0.0067   0.0152    0.0248   0.0000       1.11872   437.9699      0.114888       14.9619       1.11579      -1.94572      0.759292     -0.193091     -0.132982    -0.0886221     -0.119115    -0.0180089     -0.176086     0.0296250    0.00723166    -0.0897661     0.0940722     0.0249970    -0.0174670      0.564500      0.713039      0.773184      0.774059      0.770370      0.703358      0.626745      0.572388      0.478002      0.374787      0.293574      0.232890      0.174041      0.114734     0.0804067     0.0552230     0.0346310     0.0222724
  19   8 2021.8313    0.6346  0.4633 11.6333 -0.0015       9.85783  0.0085   0.0083   0.0176    0.0324   0.0000      0.660667   437.7069       1.85190       14.3976     -0.780190      -1.55076      0.172270      0.806548     -0.692044     -0.668137      0.310232      0.154317      0.117734    0.00280940    -0.0954200   -0.00737993      0.136113     0.0519737     0.0298288      0.638972      0.827517      0.870481      0.892181      0.840473      0.783560      0.714869      0.617325      0.524248      0.433135      0.334421      0.250633      0.184886      0.129532     0.0894022     0.0576218     0.0378549     0.0232036
  19   9 2173.8703    0.8584  0.6961 11.8123 -0.0014       6.58395  0.0113   0.0093   0.0220    0.0444   0.0000      0.461159   438.6383       1.24774       14.0332     -0.151708      -1.78034       1.17571      0.545669      -2.51118       1.12966      0.918740      0.155004     0.0503533    -0.0960852     -0.123699      0.125236    -0.0167568    -0.0258540    -0.0518563      0.740344      0.961251       1.02479       1.08291       1.03121      0.942341      0.864914      0.750232      0.627060      0.494393      0.389932      0.298042      0.214752      0.157629      0.110113     0.0724794     0.0461992     0.0282804
  19  10 2322.4080    1.2379  0.8119 12.1475 -0.0001       4.21315  0.0122   0.0124   0.0235    0.0568   0.0000      0.366110   438.6377       2.72069       13.9065     0.0167903      -3.51083      0.835635     -0.668048     -0.193215      -1.01004     -0.454090     -0.157486      0.190301    -0.0310378     -0.101075     0.0661146      0.172953    -0.0437870    -0.0263223      0.800987       1.03513       1.10697       1.14309       1.09476      0.990299      0.913127      0.806649      0.660753      0.541569      0.413642      0.319593      0.234124      0.166874      0.114515     0.0766257     0.0489265     0.0297711
  19  11 2468.2612    1.6733  0.8989 12.8813 -0.0007       3.83504  0.0134   0.0164   0.0258    0.0581   0.0000      0.365703   438.7512       3.41276       11.6697      0.874331      -1.25995     -0.678279      0.483107     -0.961710      0.356343       1.33073      0.235643      0.190350     -0.228819     0.0324198     0.0317446     0.0182111    -0.0909213     0.0341658      0.851289       1.06810       1.12924       1.19604       1.14590       1.07731      0.968054      0.830338      0.692176      0.565252      0.444372      0.335729      0.246992      0.179256      0.120872     0.0818085     0.0539536     0.0329043
  19  12 2613.1649    2.1614  0.9568 13.3444 -0.0025       2.57563  0.0137   0.0211   0.0269    0.0663   0.0000      0.339577   440.2921       3.89840       15.4709      0.317481     -0.503263     -0.466092      0.743860      -1.03532      0.184885      -1.40120      0.965854      0.159570     -0.242236      0.134406     0.0760864     0.0589167     0.0486373     0.0307241      0.866107       1.10083       1.17635       1.22097       1.17572       1.08985      0.978134      0.848145      0.718359      0.585064      0.453620      0.350251      0.253638      0.177750      0.124234     0.0823747     0.0528336     0.0333057
  19  13 2758.0560    2.7678  0.8776 13.7624  0.0002       2.57667  0.0124   0.0270   0.0243    0.0605   0.0000      0.338835   438.4406       4.90046       14.6375       2.34924      -2.30113     0.0607009     -0.997557     -0.909108     -0.253499      0.145812     0.0137272     -0.300586      0.227312     -0.296885     0.0936514     0.0801067     -0.128911   -0.00557685      0.831376       1.04422       1.10134       1.13924       1.07613       1.04399      0.926837      0.792697      0.676975      0.556141      0.433580      0.329344      0.242975      0.169669      0.116723     0.0779726     0.0507647     0.0314839
  19  14 2902.5855    3.3747  0.8242 14.3382  0.0005      0.785595  0.0119   0.0338   0.0236    0.0547   0.0000      0.350834   437.6519       5.51454       14.1668       4.24664      -2.48358     -0.816966      -1.32506      -1.41038       1.40298     -0.589894      0.543898     -0.195346     -0.100323    -0.0514653    -0.0276891    -0.0392302    -0.0562536     0.0237528      0.797324       1.02506       1.07074       1.13337       1.06562       1.00019      0.893343      0.776896      0.669367      0.528491      0.425396      0.320318      0.230694      0.165460      0.110214     0.0739361     0.0483569     0.0304106
  19  15 3046.6229    3.8712  0.9074 14.6625 -0.0004       1.13126  0.0132   0.0376   0.0254    0.0569   0.0000      0.316887   438.9087       4.73818       13.5948       1.44011      -2.38850      0.792942      0.696025     -0.486039      0.228500     0.0797933      0.533989      0.221728      0.675846     -0.282150      0.254484     -0.140820    -0.0489590    0.00196364      0.843498       1.06832       1.14568       1.17629       1.13845       1.07467      0.956010      0.819824      0.684766      0.559802      0.442035      0.330785      0.247373      0.170226      0.119854     0.0805483     0.0514092     0.0322573
  19  16 3189.9988    3.8973  1.1639 14.8498 -0.0027       1.54323  0.0173   0.0352   0.0310    0.0603   0.0000      0.327724   438.0596       9.90251       12.5213      0.445777     -0.402423       3.08798     -0.780613      -2.38018     -0.503128     -0.562114      0.479080    -0.0121037     -0.318144    -0.0415714      0.312731      0.123149     0.0812842     0.0396135       1.00886       1.32694       1.39987       1.47469       1.40295       1.30005       1.16990      0.994213      0.853241      0.680802      0.540542      0.410671      0.294492      0.211651      0.140891     0.0967728     0.0613887     0.0393331
  19  17 3333.0601    3.4790  1.6480 14.2929 -0.0001       1.28705  0.0206   0.0263   0.0369    0.0483   0.0000      0.211450   440.5397       8.67437       13.6998       2.22580      -4.46560     -0.854920       2.71281      -1.25625       2.61927     -0.107842     -0.848547      0.184512     -0.153134     0.0635912     0.0455185     -0.298237    -0.0532181     0.0195499       1.17828       1.52527       1.64215       1.68944       1.62253       1.50757       1.36185       1.15998       1.00462      0.803454      0.632040      0.473265      0.356398      0.245667      0.170491      0.114630     0.0732024     0.0451256
  19  18 3476.3712    2.9317  2.5214 13.7112 -0.0002       1.05398  0.0264   0.0188   0.0471    0.0423   0.0000      0.123312   438.2872       7.47713       13.7627       4.18451      0.481066       1.19122      0.204210       1.69845       2.26752      -1.69824       1.70043     -0.363728     -0.374987    -0.0567047      0.270217     0.0571415     -0.164630    -0.0539266       1.53693       1.96752       2.05842       2.17274       2.06663       1.96890       1.75226       1.54389       1.26613       1.03480      0.806287      0.613726      0.456851      0.324782      0.228944      0.153490     0.0956534     0.0602664
  19  19 3619.6510    2.4809  3.8519 12.9905  0.0000      0.695035  0.0333   0.0133   0.0607    0.0389   0.0000     0.0666293   438.4882       8.79927       15.4681       8.21607      -5.36784      -4.73609       1.04615      0.393951       2.86273      -2.05355     0.0515608      -1.94387      0.452713      0.337222   -0.00785325     0.0884919    -0.0920714    -0.0276500       1.90861       2.44823       2.60979       2.70207       2.62470       2.43772       2.19532       1.90748       1.61834       1.30286       1.03343      0.780197      0.576838      0.408672      0.281111      0.187693      0.120810     0.0755277
  19  20 3762.9713    2.0630  5.4772 12.5372 -0.0003      0.664093  0.0414   0.0094   0.0759    0.0293   0.0000     0.0444648   438.1660       18.0548       12.8204      0.563897      -5.77689     -0.424962      -1.15819      -3.63360      0.600337      -3.66561      0.959645      -1.66684     -0.454265      0.388906     -0.384429    -0.0975366     0.0178957     0.0813732       2.31638       2.99180       3.20512       3.28387       3.22543       2.97770       2.72220       2.33964       1.96905       1.61525       1.27332      0.965641      0.705951      0.509530      0.343486      0.231811      0.149067     0.0937716
  19  21 3906.2197    1.7296  7.5267 12.2916 -0.0001      0.360728  0.0526   0.0071   0.0962    0.0221   0.0000     0.0337030   438.8122       8.23442       13.5813       12.0151       3.90254      -9.70755      0.218364      0.739004      0.613401      -3.11087   -0.00222860     -0.799159       1.61102     -0.503465      0.424827      0.396925     -0.443809     0.0835057       2.88861       3.73136       4.00353       4.16249       4.00589       3.75052       3.38738       2.92978       2.46184       2.00111       1.58830       1.20655      0.875995      0.630168      0.433934      0.289220      0.185480      0.116235
  19  22 4049.5027    1.4541 10.0747 12.1111 -0.0001      0.299230  0.0682   0.0056   0.1260    0.0186   0.0000     0.0286261   437.9985       4.55438       17.3471      -3.76474       9.14755       1.73456      -5.17806      -2.13408       3.39660     -0.199866      -1.69106     -0.376110      0.337978       1.17150     -0.152955      0.110632      0.188355    -0.0122368       3.54934       4.59314       4.93282       5.08945       4.95154       4.61956       4.15595       3.63791       3.07054       2.48873       1.95851       1.51051       1.10318      0.789679      0.536416      0.362839      0.232557      0.146126
  19  23 4192.9376    1.2178 12.8098 12.0479  0.0000      0.263547  0.0939   0.0048   0.1640    0.0169   0.0000     0.0300568   437.0691       6.27372       23.1266       15.1434      -7.02454      -6.36905      -3.18871      -8.33962       4.93149       1.22902      -2.35682      0.515609      -1.42529      0.699857     -0.724895    -0.0186633      0.202315     0.0393338       4.48253       5.80326       6.30623       6.45251       6.33075       5.87998       5.26405       4.61730       3.87019       3.15283       2.47412       1.90338       1.39502      0.997411      0.688126      0.461586      0.293571      0.185489
  19  24 4336.3301    0.9950 15.1142 12.0327 -0.0000      0.209033  0.1272   0.0040   0.2087    0.0147   0.0000     0.0347866   441.3376       16.5578       14.3434       7.59206      -5.58345       5.88872      -10.7473       2.67725       8.65088      -3.38183      -3.66770      -5.53504       3.96428      -1.03323     0.0318686      0.333651     -0.966187    -0.0828229       5.59399       7.22447       7.83145       8.02540       7.93156       7.36869       6.61569       5.74480       4.86242       3.95523       3.10766       2.38242       1.76288       1.26640      0.877405      0.588557      0.373566      0.237239
  19  25 4479.8669    0.8282 18.1098 11.9375  0.0009      0.175966  0.1719   0.0034   0.2555    0.0127   0.0000     0.0408958   443.3721       4.00655       14.8939      -3.73528      -15.5583       7.30390      -8.17049       1.88737      -10.7495      -4.05840       4.27365     -0.467288      -2.82086      -2.98314       3.91658       1.27085      -1.33088     -0.178621       6.75322       8.89681       9.64947       9.88628       9.69751       9.06165       8.10813       7.09790       5.96998       4.85571       3.82083       2.95183       2.17096       1.56689       1.07493      0.728522      0.459527      0.288423
  20   4 1386.4867    0.1130  0.0570 11.6763 -0.0209       34.6840  0.0057   0.0066   0.0102    0.0132   0.0000       32.4821   439.3787     -0.453550       19.4100      0.655746      -2.44140     -0.368713      0.222449     -0.318273      0.352582    -0.0733025    -0.0122667     -0.204833     -0.227731    -0.0655007     0.0324391     0.0113246    -0.0265076    -0.0140166      0.432104      0.420988      0.548112      0.537200      0.470950      0.494028      0.609563      0.359705      0.299637      0.416283      0.390856      0.207783      0.136338      0.184729      0.141313     0.0480841     0.0421477     0.0355115
  20   5 1566.5511    0.1899  0.1103 11.5964 -0.0081       29.2378  0.0049   0.0056   0.0094    0.0156   0.0000       7.65962   439.4636    -0.0465179       18.3502     -0.638935      -1.53672     -0.305510       1.11288    -0.0412998     -0.354019      0.212212      0.495336     -0.566335      0.180021      0.103056     0.0372943    -0.0273057     0.0302999   -0.00438299      0.368512      0.473348      0.551550      0.539455      0.525138      0.492568      0.456500      0.372287      0.309178      0.265166      0.204153      0.168254      0.112016     0.0831649     0.0543375     0.0376452     0.0251369     0.0164918
  20   6 1734.2225    0.3206  0.2438 11.5618 -0.0020       17.5708  0.0067   0.0059   0.0128    0.0190   0.0000       2.03516   438.6402     -0.251923       16.5518      0.606955      -2.21939     -0.108445     -0.257466     -0.748767      0.406830     -0.312052     -0.441277     0.0358063      0.236762   -0.00161793    -0.0404710    -0.0752206     0.0198173    -0.0289964      0.464389      0.583265      0.632487      0.663229      0.645414      0.584378      0.555786      0.485725      0.417133      0.322042      0.258094      0.203717      0.152611      0.113649     0.0788121     0.0540938     0.0372096     0.0227260
  20   7 1893.9726    0.4764  0.3859 11.5114 -0.0007       12.9878  0.0078   0.0067   0.0161    0.0254   0.0000      0.964921   438.7495     -0.328673       15.1960       1.49384      -1.87102      0.385910      0.547804      0.152099     -0.213015     -0.428066      0.497647      0.154332     -0.155285     -0.243517     0.0219156    -0.0138775    -0.0460527    -0.0266282      0.562419      0.718138      0.765937      0.798553      0.786764      0.720711      0.671097      0.574767      0.482134      0.392204      0.305365      0.228561      0.181452      0.130164     0.0948639     0.0635854     0.0421978     0.0273122
  20   8 2050.1375    0.6647  0.5421 11.6514  0.0004       8.45327  0.0094   0.0079   0.0189    0.0336   0.0000      0.598556   438.3753       1.02992       16.1964      0.744269      -1.25278      0.236173      -1.61775    -0.0389126     -0.313924      0.438639     -0.719731    -0.0943204      0.187903     -0.225404    -0.0115279      0.114892    -0.0143399    -0.0220787      0.635025      0.797113      0.826775      0.854203      0.851886      0.806652      0.744856      0.637907      0.539212      0.442286      0.367255      0.285191      0.211080      0.149441      0.105022     0.0736613     0.0489738     0.0313046
  20   9 2203.2239    0.9544  0.7106 11.8444  0.0003       5.81946  0.0110   0.0101   0.0215    0.0491   0.0000      0.418447   438.4923     0.0118419       14.0832      0.242204      -3.88841     -0.915257      -1.20770     -0.226125    -0.0311914     -0.200675      0.456830     -0.438901      0.401041    -0.0962661      0.137504      0.267770    -0.0110959    -0.0376360      0.715605      0.920767      0.954676      0.988547      0.951435      0.920685      0.843687      0.719287      0.618276      0.510535      0.410259      0.313828      0.236912      0.170434      0.120080     0.0829834     0.0553354     0.0345203
  20  10 2352.5379    1.3125  0.8624 12.3332  0.0005       4.98055  0.0125   0.0127   0.0244    0.0528   0.0000      0.367215   437.9149       1.51978       18.1216      0.980329     -0.964152     -0.600926     -0.698829     -0.589641       1.25730     -0.260305      0.306162     0.0489513    -0.0168624     -0.113202     0.0205293    -0.0257105     0.0278824    -0.0197184      0.758992      0.976727       1.01452       1.08592       1.06668       1.01364      0.903708      0.756366      0.663185      0.535494      0.429417      0.328744      0.247156      0.177173      0.126603     0.0861722     0.0585159     0.0374903
  20  11 2499.0590    1.7742  0.9266 12.7399  0.0004       3.22492  0.0129   0.0168   0.0252    0.0666   0.0000      0.343983   438.5933       2.14275       14.3725      0.493204      0.241285      -1.48576     -0.499170      0.430974      0.257632     -0.623507     -0.233903      0.215219     -0.147900     -0.275316      0.197203    -0.0310200    -0.0752217    -0.0509399      0.790085       1.02511       1.09584       1.15704       1.09154       1.02877      0.936593      0.810973      0.698525      0.563395      0.440157      0.339733      0.256768      0.187926      0.131071     0.0885548     0.0589266     0.0384456
  20  12 2644.9166    2.3152  0.9192 13.4276 -0.0005       1.71032  0.0131   0.0218   0.0249    0.0612   0.0000      0.340111   438.7483       3.94726       13.2485       1.38291     -0.557992     -0.616867      0.150372     -0.174754     -0.261996      0.295450      0.742994     -0.418179      0.387467     0.0171514    0.00392380     -0.169390     0.0142623    0.00981341      0.784802       1.00646       1.05096       1.13175       1.06325       1.01162      0.926088      0.812821      0.694711      0.559366      0.458786      0.352857      0.260668      0.190121      0.133860     0.0917694     0.0601070     0.0390332
  20  13 2790.7831    2.8947  0.8715 14.0329 -0.0003       1.72666  0.0123   0.0281   0.0239    0.0552   0.0000      0.323720   439.2595       4.33624       13.0118       1.79503      -1.16012       1.85099      0.589245      0.234551      0.779531     -0.414716     -0.273558     -0.291483     -0.189894      0.104695     0.0194612      0.112240      0.109314     0.0328640      0.762419      0.969049       1.04673       1.08707       1.04326      0.979238      0.893717      0.774474      0.667469      0.550487      0.437496      0.334335      0.250200      0.181480      0.127957     0.0878256     0.0577743     0.0361969
  20  14 2936.0141    3.5691  0.8727 14.3176 -0.0004       1.65147  0.0122   0.0343   0.0236    0.0578   0.0000      0.306287   440.0880       5.69667       12.3265       1.72002     -0.941976     -0.967846      -1.52556     -0.884668       1.54543     -0.160489     -0.550945     -0.360099     -0.232242     0.0338257     -0.309608     -0.308636    -0.0635620    -0.0149046      0.757561      0.978259       1.01371       1.05490       1.00266      0.935328      0.846052      0.763808      0.690456      0.562289      0.451549      0.354548      0.259361      0.184338      0.128545     0.0874432     0.0558034     0.0365626
  20  15 3080.5572    4.0187  0.9292 14.4949  0.0001       1.63834  0.0128   0.0371   0.0247    0.0654   0.0000      0.312373   439.2775       6.80673       15.0628      0.878838      -2.39288      0.244382     -0.464870      0.167748      0.735743     -0.418183      0.461734     -0.757592     -0.639077     0.0871655    -0.0680751     0.0401262    -0.0565553    -0.0206912      0.778371      0.983814       1.03714       1.06787       1.02498      0.984412      0.908838      0.806422      0.689049      0.549677      0.438299      0.340329      0.257047      0.191902      0.136242     0.0952402     0.0619776     0.0381642
  20  16 3224.5085    3.8479  1.2029 14.8034 -0.0008       1.01010  0.0172   0.0336   0.0308    0.0578   0.0000      0.325117   439.3148       8.06210       11.7905       4.64771      -1.78145     -0.621082      -1.36108      -2.03107      0.291147      -1.20094     0.0436598     -0.260824     -0.662994     -0.275322      0.184003     0.0812382    -0.0556365    -0.0433434      0.972721       1.23008       1.33997       1.38649       1.33316       1.26529       1.11688       1.00009      0.856447      0.688108      0.546000      0.418520      0.317243      0.232105      0.162408      0.112092     0.0726010     0.0472223
  20  17 3368.2290    3.3057  1.8525 14.2241 -0.0002       1.12646  0.0214   0.0231   0.0394    0.0386   0.0000      0.175820   439.3430       13.0494       12.7169       1.65314       2.76003     -0.312933      -2.79605      -1.01926      0.582477      -1.24738      0.419980      -1.14913     -0.322027    -0.0967708     0.0747956     -0.317650     -0.162038      0.117174       1.16044       1.51231       1.61907       1.68979       1.65183       1.54244       1.39780       1.21521       1.02695      0.846408      0.679848      0.519409      0.386582      0.284977      0.198101      0.138548     0.0893364     0.0580163
  20  18 3512.0832    2.7907  2.7243 13.6686  0.0002       1.01137  0.0271   0.0167   0.0483    0.0344   0.0000      0.110380   441.3505       10.9158       15.2481      0.683040      0.812812      -1.10216      -1.45155      -1.31272       1.89704      -2.11917      0.869416      -1.24172      0.920430      0.641349     0.0856707      0.175990    -0.0862298      0.104709       1.49259       1.91021       2.06181       2.13885       2.11418       1.96767       1.78527       1.53947       1.31055       1.06042      0.867422      0.663281      0.496272      0.360949      0.249006      0.173529      0.114302     0.0750554
  20  19 3655.8970    2.3593  4.0813 12.9470  0.0008      0.655290  0.0339   0.0120   0.0614    0.0330   0.0000     0.0627900   439.6751       9.89016       11.7302       7.44535       2.59284      -1.74716       1.53398      -1.07619       1.23302      -1.98637      -2.85413     -0.981517      0.922184     -0.573407     -0.447871      0.112466     -0.114412      0.135727       1.82087       2.32342       2.49271       2.57657       2.55671       2.40072       2.18920       1.91354       1.61729       1.33915       1.06783      0.830958      0.622163      0.452344      0.320774      0.221036      0.145432     0.0932370
  20  20 3799.7140    1.9872  5.9281 12.5247  0.0001      0.565739  0.0425   0.0086   0.0784    0.0252   0.0000     0.0398139   441.3859       14.9454       13.5914       2.16706      -3.01712      -4.61314       1.65998      -2.58539      -1.07589     -0.272514     -0.654224     -0.189991     -0.359408      0.346481     -0.113885    -0.0614660    -0.0453855     0.0947463       2.29511       2.94192       3.18329       3.28929       3.21956       3.01839       2.72092       2.41974       2.06177       1.70148       1.37473       1.04293      0.785263      0.575958      0.402346      0.276211      0.180004      0.115694
  20  21 3943.3956    1.6627  8.1253 12.2047 -0.0002      0.318795  0.0542   0.0064   0.0998    0.0203   0.0000     0.0307329   440.0793       17.9180       13.0472       5.32458      -5.69259      -5.15315       1.49193      -1.71743      -1.65191       1.80580       1.09993       1.69366      -1.69255      -1.42220      0.241974     -0.374138     -0.136781      0.284211       2.79995       3.63705       3.94144       4.03741       3.97384       3.75336       3.42939       2.98354       2.53219       2.09247       1.65964       1.30088      0.967787      0.710536      0.495857      0.344086      0.223842      0.144954
  20  22 4087.2242    1.3902 10.9479 12.0667 -0.0008      0.262191  0.0740   0.0052   0.1322    0.0175   0.0000     0.0281379   439.0000       19.0413       19.3374      -4.24706      -4.07116       1.04991       8.97567      -4.19324      -6.45475      -3.60170      -1.97587     -0.322558     -0.637795      -1.40101     -0.282297      0.145538     -0.412921     -0.205183       3.55218       4.63652       5.00139       5.18249       5.06220       4.79741       4.36023       3.81117       3.24655       2.66131       2.11665       1.65876       1.23655      0.911780      0.637463      0.440561      0.287010      0.186011
  20  23 4230.9773    1.1622 13.2430 12.0256  0.0001      0.179035  0.0992   0.0043   0.1679    0.0158   0.0000     0.0305661   448.7933       19.5980       6.44943      0.320920      -1.43928       9.40551      -4.60922     -0.637853       1.12429      -1.96112      -1.81211      -5.39194       2.08976      0.699402     -0.140759     -0.682686      0.357750     0.0447779       4.36885       5.72050       6.23784       6.39745       6.32488       5.98234       5.38321       4.74291       4.02951       3.28139       2.65220       2.04884       1.53889       1.13235      0.801117      0.547185      0.358491      0.232263
  20  24 4374.8945    0.9433 15.8507 12.0145 -0.0002      0.193370  0.1363   0.0036   0.2174    0.0136   0.0000     0.0374084   430.8383       7.98240       34.3325       5.60744     0.0674899      -3.25309       2.17769      -9.57747     0.0969524      0.436194       3.83210       2.38341      -3.52021     -0.741441       2.09162       1.24610     -0.158172      0.267156       5.46840       7.17135       7.78356       8.06721       7.90285       7.44019       6.82166       5.94049       5.11454       4.18652       3.36704       2.62605       1.97021       1.44763       1.02419      0.704826      0.455594      0.296359
  21   5 1589.2947    0.2068  0.1367 11.5980 -0.0019       29.8014  0.0051   0.0052   0.0104    0.0156   0.0000       5.78989   439.6227  -0.000916742       18.0981      0.156238      -2.66044     -0.268496       1.17148      0.299823     -0.277411      0.129260      0.124952     0.0897760      0.245287   -0.00234796     0.0247668     0.0111829   -0.00139401   -0.00665818      0.336679      0.450748      0.513292      0.507550      0.483963      0.485073      0.418600      0.372811      0.333737      0.249495      0.218211      0.164857      0.124837     0.0914451     0.0658954     0.0446756     0.0307495     0.0199375
  21   6 1758.2647    0.3440  0.2687 11.5214 -0.0025       17.4482  0.0066   0.0058   0.0131    0.0198   0.0000       1.66281   438.6566     -0.354735       18.0034      0.435464     -0.604096     0.0805521     -0.412043      0.471371      0.611985     -0.345501     -0.117793     0.0711938    -0.0918126    0.00445185   -0.00496984     0.0966761      0.120159    -0.0162891      0.448356      0.570391      0.623592      0.627720      0.652279      0.607456      0.558787      0.482013      0.404183      0.337326      0.268243      0.219074      0.163359      0.115108     0.0891446     0.0595574     0.0410744     0.0278568
  21   7 1919.8993    0.5185  0.3974 11.5123 -0.0016       12.5297  0.0081   0.0069   0.0147    0.0268   0.0000      0.843926   438.1107      0.553544       16.7400     -0.384792      -1.19936      -1.25856     0.0498397     -0.450192      0.466437     -0.289102      0.198490      0.388776      0.160549     -0.162159     -0.135799     -0.110473      0.129030     0.0196429      0.510142      0.689238      0.709246      0.785446      0.756079      0.717097      0.636442      0.560297      0.474085      0.395738      0.324972      0.254993      0.193908      0.133970     0.0968495     0.0691714     0.0465929     0.0309660
  21   8 2077.8185    0.7394  0.5595 11.6402 -0.0000       8.18005  0.0092   0.0083   0.0181    0.0364   0.0000      0.517846   438.5988       2.66851       16.0492       1.10041      -3.15445     -0.599585    -0.0979903      -1.73653      0.285101       1.04086    -0.0254418     -0.456728      0.501896      0.242823    -0.0501117    -0.0137351    -0.0511483     0.0445576      0.576782      0.750018      0.785735      0.810436      0.790676      0.760720      0.686503      0.635427      0.530643      0.445225      0.356076      0.281953      0.215868      0.161172      0.114609     0.0796854     0.0549881     0.0357803
  21   9 2232.0001    1.0122  0.7460 11.9453 -0.0009       6.41174  0.0113   0.0103   0.0218    0.0510   0.0000      0.415564   439.5494      0.952766       15.1225    -0.0876607     -0.977700    0.00300668    -0.0448817     -0.602724      0.338411     -0.620369      0.270106     0.0537615     0.0831051     -0.247378      0.157386      0.130937     -0.155247    -0.0372172      0.643378      0.849248      0.897290      0.959526      0.930126      0.892836      0.808654      0.716526      0.604673      0.504331      0.395293      0.319698      0.244106      0.180028      0.129722     0.0902022     0.0618860     0.0415666
  21  10 2382.0107    1.3973  0.8714 12.5799 -0.0003       4.16524  0.0123   0.0132   0.0243    0.0500   0.0000      0.362966   438.5036       1.74501       13.6897      0.652254      -2.55203       1.43287       1.14749     -0.599131     -0.364010      0.127174     -0.156897     -0.265045     -0.249874      0.328203      0.180902    0.00146637   -0.00408382     0.0145685      0.714758      0.929793       1.01360       1.04934       1.03453      0.959783      0.873383      0.763834      0.654819      0.549573      0.457715      0.347072      0.263105      0.190812      0.140070     0.0939559     0.0639314     0.0425089
  21  11 2529.4061    1.8485  0.9433 12.9853 -0.0011       2.92085  0.0128   0.0170   0.0252    0.0578   0.0000      0.323506   437.6664       1.56160       15.4368      -1.13703      -2.08328     -0.700560      0.216850      -1.11231      0.260856      -1.29778      0.448782      0.331070     -0.116878     -0.248719    -0.0588726     0.0763089      0.110804     0.0598274      0.732205      0.937499       1.00087       1.06864       1.03859      0.983343      0.897376      0.792550      0.679709      0.553572      0.441612      0.346023      0.266497      0.200432      0.142223      0.101454     0.0668697     0.0455945
  21  12 2676.2656    2.4065  0.9713 13.5377 -0.0003       2.57794  0.0134   0.0217   0.0253    0.0593   0.0000      0.336117   439.1553       3.71689       14.1537       1.43250      -1.32024      -2.70574      0.352781     -0.325312       1.22265      -1.23668    -0.0236635     -0.469743     -0.251549     -0.132171     -0.151077     0.0508143    -0.0181468     0.0552983      0.761181      0.964211       1.04871       1.08261       1.06008       1.00135      0.924740      0.810858      0.705455      0.571458      0.470107      0.369575      0.274419      0.207576      0.149366      0.105720     0.0707040     0.0457120
  21  13 2823.0256    3.1181  0.8478 14.0992  0.0000       1.58102  0.0116   0.0297   0.0229    0.0568   0.0000      0.346113   438.9707       2.69432       13.6927       2.75118      -1.49511     -0.281390      0.228242     -0.828667     0.0200759     0.0634158     -0.343043     -0.126254      0.182224    -0.0324644    -0.0676423      0.115456     0.0357568   0.000306830      0.692664      0.871864      0.953867       1.00672      0.967500      0.912078      0.835957      0.740082      0.635413      0.518286      0.415357      0.330146      0.250507      0.184972      0.132406     0.0932660     0.0620116     0.0418876
  21  14 2968.9464    3.6915  0.8726 14.5140 -0.0010      0.855886  0.0119   0.0347   0.0232    0.0532   0.0000      0.310488   439.8468       6.68411       13.3520       3.66901     -0.400867     -0.421399     -0.686891      -2.19970     -0.577923     -0.798904    -0.0428742     -0.663320      0.364419     -0.183961     0.0891547     0.0263859    -0.0101822   -0.00681241      0.700358      0.894626      0.958840       1.01799      0.970534      0.932731      0.847366      0.761890      0.639658      0.526661      0.427339      0.336663      0.250241      0.191940      0.134441     0.0961539     0.0637181     0.0425676
  21  15 3114.0486    3.9747  0.9947 14.6945 -0.0012       1.58689  0.0135   0.0355   0.0258    0.0585   0.0000      0.302784   437.5851       6.71466       13.1480       4.53068     -0.844733      -1.59646      0.279260      -2.18867     -0.818182     -0.507865      0.644479      0.346195      0.331426     0.0235031   -0.00515574     -0.117251   -0.00548457    -0.0171257      0.763733      0.983876       1.05625       1.11093       1.06872      0.995214      0.914384      0.826993      0.706032      0.588933      0.480063      0.373393      0.283724      0.208827      0.147576      0.103258     0.0695617     0.0454506
  21  16 3258.6469    3.7527  1.3167 14.5994 -0.0015      0.899401  0.0175   0.0301   0.0306    0.0546   0.0000      0.269940   437.3327       6.57692       13.8835       3.58948     -0.229438      -2.77073      0.401022      -1.53165     0.0582095      -1.53088      0.214516     -0.730200     -0.305993      0.446362    -0.0614499     -0.105853     -0.296287     -0.100879      0.919597       1.17497       1.26820       1.30690       1.28577       1.23253       1.13435      0.989728      0.855507      0.699053      0.576284      0.445298      0.343893      0.254782      0.182579      0.128284     0.0856457     0.0575569
  21  17 3403.0595    3.1755  2.0334 14.0983  0.0006       1.22952  0.0222   0.0207   0.0396    0.0348   0.0000      0.147749   440.1349       8.15777       11.8324       2.57400    -0.0157591       2.69273      -1.55442      -3.99170       1.35817     -0.111703     -0.829914     -0.759150      0.274108     -0.770647    -0.0269755     -0.162855   -0.00153652     -0.163961       1.16276       1.51492       1.60274       1.67050       1.64189       1.57062       1.41084       1.25077       1.08093      0.908110      0.733063      0.569959      0.435207      0.321253      0.230241      0.161700      0.109775     0.0709749
  21  18 3547.4629    2.6635  3.0567 13.5387  0.0000      0.957634  0.0281   0.0146   0.0502    0.0292   0.0000     0.0923671   436.5540       10.5951       12.0670       3.76662      -1.95753     -0.903223     -0.985341     -0.277405      0.784291      -1.31435     -0.927220     -0.679627     -0.184571     -0.565494     -0.394207    -0.0476523     -0.132456    -0.0174907       1.42273       1.86142       1.96942       2.09353       2.03162       1.95323       1.78042       1.56578       1.35055       1.12080      0.907516      0.706175      0.538828      0.404275      0.292740      0.202088      0.136760     0.0916468
  21  19 3691.8313    2.2248  4.4941 12.9473 -0.0001      0.671834  0.0354   0.0105   0.0646    0.0268   0.0000     0.0573882   436.9225       15.3612       18.0853       1.56421      -3.52092       4.43962       3.16913     -0.562637       2.58392      -2.60008      0.694244     -0.543021    -0.0630613     0.0519396     0.0167102     -0.183126     -0.142860     -0.168568       1.78040       2.32995       2.47657       2.65406       2.57432       2.44420       2.22571       1.98019       1.69262       1.40783       1.14580      0.902148      0.681340      0.504083      0.363894      0.254089      0.170269      0.112608
  21  20 3836.0521    1.8699  6.4894 12.4818 -0.0001      0.456167  0.0446   0.0076   0.0823    0.0221   0.0000     0.0365852   436.9546       14.4016       15.4709       4.34718      -6.93281       4.27691       1.24434     -0.560596      0.211367      0.621331      -1.58210       1.58466      0.747948     -0.573682      0.189667      0.404364     0.0111603     -0.141052       2.27933       2.94005       3.20311       3.33052       3.27739       3.08073       2.86016       2.50273       2.14232       1.79411       1.45115       1.13635      0.865128      0.642860      0.462082      0.325364      0.217416      0.143071
  21  21 3980.2231    1.5780  8.8119 12.2137 -0.0002      0.315012  0.0579   0.0059   0.1060    0.0186   0.0000     0.0295408   434.9430       14.3289       12.9651       12.7497      -6.49178       5.82094       4.88616       2.38397      -3.03008    -0.0962387       2.64157      -2.06725     -0.900345      -1.13479      0.224540    -0.0834168     -0.345840      0.104869       2.81836       3.66320       3.95672       4.13382       4.07132       3.86575       3.53148       3.12691       2.67605       2.24326       1.80688       1.41143       1.08181      0.804539      0.577894      0.405100      0.272803      0.178554
  21  22 4124.4619    1.3173 11.2735 12.1102 -0.0001      0.197079  0.0773   0.0048   0.1375    0.0163   0.0000     0.0291209   438.5692       10.7939       13.0662      -6.35356      -5.86257       4.48583       5.12540      -2.76245      -2.36934      -1.40557      0.514252      -2.78526     -0.326484      0.678799      0.784423    -0.0621405      0.671050      0.274007       3.47660       4.55095       4.94060       5.09719       5.05366       4.82879       4.36637       3.92690       3.32203       2.79663       2.24792       1.78471       1.35532       1.00950      0.724005      0.513178      0.341499      0.224408
  21  23 4268.7740    1.0997 14.1293 12.0444 -0.0006      0.207116  0.1076   0.0039   0.1794    0.0147   0.0000     0.0308197   436.6726       21.2249       15.6534       11.6552      -1.09978      -1.76106      0.467010       1.84347      -2.02203     -0.125175      -2.23501      -2.44842     0.0575370      0.495052     -0.105153     -0.805698      0.431298      0.108065       4.36134       5.68395       6.19147       6.46623       6.33934       6.05888       5.53435       4.90547       4.19006       3.52513       2.82454       2.23936       1.71421       1.27567      0.917964      0.651044      0.430172      0.286988
  21  24 4413.4036    0.8823 16.3496 12.0185 -0.0017      0.325064  0.1452   0.0034   0.2238    0.0129   0.0000     0.0409940   446.2322       16.5864      -2.81224       15.2816       17.2642       1.38914       6.41423      -7.41634      -2.23657      -1.30385       2.82244      -1.20522       3.86988      0.608538     -0.392671    -0.0915932    -0.0877295    -0.0532118       5.45562       7.16086       7.85331       8.12827       8.02366       7.65348       6.93484       6.20060       5.33405       4.44440       3.59564       2.85323       2.17302       1.62893       1.16847      0.831364      0.545424      0.362882
  22   4 1429.1317    0.1319  0.0521 11.6471 -0.0019       35.0640  0.0036   0.0055   0.0066    0.0128   0.0000       22.7222   439.5681     -0.591300       19.8502     0.0746080      -2.35976    -0.0225832     -0.169531     -0.104937      0.537003      0.115800    -0.0336992    -0.0720135    -0.0501049     0.0227119     0.0418147   -0.00392386     0.0119849    -0.0107589      0.269653      0.285708      0.327680      0.348139      0.320681      0.314214      0.270045      0.219134      0.226130      0.212517      0.165809      0.125808     0.0977593     0.0770713     0.0532865     0.0369171     0.0229373     0.0163624
  22   5 1611.3535    0.2319  0.1444 11.5819 -0.0010       25.8277  0.0048   0.0053   0.0097    0.0156   0.0000       4.69491   439.1530      -1.23027       18.9859      0.744879      -2.17002     -0.196604      0.621854    -0.0374569   0.000375664     -0.304261     0.0927315     0.0186099     0.0473575      0.178476    -0.0400044    -0.0146137    0.00287538    -0.0193315      0.327851      0.396629      0.430166      0.460776      0.475635      0.438496      0.389039      0.345959      0.318917      0.250706      0.195971      0.165067      0.128821     0.0955956     0.0693011     0.0485097     0.0334153     0.0233206
  22   6 1781.5914    0.3636  0.2790 11.5639 -0.0021       16.9356  0.0064   0.0059   0.0135    0.0198   0.0000       1.59541   438.9807     -0.104345       18.0248     -0.327168      -2.46888       1.18707     -0.398102      0.844117      0.788798     -0.353479     -0.558598    -0.0875056      0.391457    -0.0397032     -0.160433     -0.106020    0.00844775     0.0459492      0.417722      0.547721      0.564316      0.589786      0.584021      0.578766      0.535770      0.476343      0.402674      0.317866      0.272055      0.203178      0.168955      0.124821     0.0913175     0.0672544     0.0473177     0.0316415
  22   7 1945.1334    0.5291  0.4458 11.5581  0.0001       12.6068  0.0081   0.0066   0.0164    0.0267   0.0000      0.803981   438.9833      0.670840       16.2243       1.02050      -2.66277     -0.611279     -0.321524     -0.198753     -0.514647      0.268369    -0.0512415    -0.0398114      0.102858      0.107220      0.109432    -0.0335266   -0.00736584    -0.0170007      0.498958      0.645240      0.703987      0.733623      0.729278      0.684671      0.622642      0.551375      0.494250      0.403817      0.330340      0.257930      0.199886      0.154374      0.111094     0.0779151     0.0533924     0.0358520
  22   8 2104.8448    0.7587  0.6003 11.7489 -0.0006       7.55691  0.0093   0.0082   0.0191    0.0361   0.0000      0.503771   439.7327     -0.728456       15.1193       1.42532     -0.334688      -1.12734     -0.105827     -0.922817      0.460271      0.173514    -0.0545687     -0.416170     -0.475466     -0.255309      0.233127    -0.0628815    -0.0178497  -0.000133889      0.555259      0.718029      0.769161      0.816439      0.812021      0.778808      0.715990      0.615285      0.539601      0.438479      0.361325      0.289985      0.221564      0.167390      0.119865     0.0890211     0.0611976     0.0411499
  22   9 2260.1370    1.0670  0.7934 12.0663  0.0001       6.57227  0.0113   0.0102   0.0226    0.0463   0.0000      0.406809   439.1868       2.83310       14.2745      0.276886      0.138298    -0.0351693     -0.530208     -0.784240      0.663589    -0.0942601      0.147881     0.0521821     0.0869176     -0.524707      0.141789     -0.151725     0.0498813     0.0334638      0.614459      0.805787      0.848080      0.925412      0.870668      0.862541      0.778562      0.702616      0.598785      0.511535      0.412746      0.340595      0.255533      0.193560      0.140496     0.0991586     0.0692307     0.0463210
  22  10 2410.9100    1.4781  0.9306 12.5879 -0.0005       3.87765  0.0131   0.0134   0.0239    0.0593   0.0000      0.337204   438.4589       1.12353       14.2812      0.822006      -1.03304      0.128557      0.908900      -1.15717      0.395170      0.281824     -0.570190      0.738461      0.335322    -0.0734904      0.120712     -0.137058     -0.213143    0.00519148      0.713014      0.909541       1.00369       1.03648       1.03681      0.962421      0.916007      0.803360      0.690916      0.561360      0.462912      0.367962      0.285671      0.218739      0.159404      0.111714     0.0774648     0.0533790
  22  11 2559.2895    1.9742  0.9373 13.2403  0.0007       2.92366  0.0127   0.0179   0.0247    0.0524   0.0000      0.331913   438.3792       3.64750       16.4587      0.798446      -1.19781      -1.15020     -0.729383      0.789999       1.38639     -0.819349     -0.542649     0.0159995     -0.611848     -0.355934     0.0984760    -0.0182236     0.0107123    -0.0183925      0.707953      0.896238      0.943360       1.00511      0.982106      0.954162      0.869158      0.766868      0.660622      0.568304      0.460416      0.364559      0.281231      0.212835      0.153760      0.110218     0.0770519     0.0518495
  22  12 2707.1926    2.5545  0.9366 13.6524  0.0000       2.47053  0.0125   0.0231   0.0243    0.0590   0.0000      0.327256   438.9338       2.82257       14.6064       1.76919      -1.40159     -0.585927     -0.634527      -1.90629       1.20256     -0.886229      -1.10103     -0.296814      0.333182     -0.126475      0.250876      0.203460    -0.0365582    0.00902189      0.682281      0.902539      0.955810       1.01681      0.965927      0.924043      0.861921      0.763890      0.663452      0.567564      0.457396      0.364945      0.279547      0.210421      0.153103      0.108234     0.0739974     0.0496517
  22  13 2854.8266    3.2777  0.8518 14.1570 -0.0001       1.62729  0.0115   0.0300   0.0220    0.0555   0.0000      0.330736   438.0541       5.42694       13.9871       1.03631     -0.908794      0.656015     -0.417888     -0.452449     0.0394233     -0.623323     -0.693275     -0.645688      0.266495     -0.229579      0.111816     0.0472510     0.0247395    -0.0381671      0.661359      0.834541      0.902359      0.954884      0.933682      0.895292      0.814123      0.729710      0.626939      0.526925      0.423055      0.339790      0.266826      0.196486      0.142697      0.101775     0.0717591     0.0484952
  22  14 3001.4679    3.8349  0.8621 14.5633  0.0001      0.995510  0.0114   0.0354   0.0227    0.0550   0.0000      0.321181   438.6251       4.86761       13.8955       1.86712     -0.976565    -0.0812259      -1.07956     -0.669179     -0.106736     -0.778754    -0.0787490     -0.988939      0.384466      0.289327    -0.0687981     -0.173899    0.00691158     0.0696424      0.646679      0.844893      0.903549      0.958309      0.919983      0.899947      0.818905      0.722822      0.624284      0.524818      0.418928      0.333169      0.259819      0.195576      0.141577      0.100997     0.0704484     0.0477958
  22  15 3147.0926    4.0201  1.0429 14.7722 -0.0003      0.755114  0.0138   0.0348   0.0264    0.0574   0.0000      0.300579   438.5557       6.19734       15.4564       2.93989     -0.929034     -0.442787      -1.42716      -1.02301     -0.606458     -0.981163     -0.175417     -0.998140      0.517119     -0.236392      0.250005     0.0831575     0.0363860    0.00116155      0.745715      0.963572       1.04985       1.08863       1.05798       1.00839      0.919241      0.829682      0.710129      0.602417      0.502891      0.397724      0.304181      0.227221      0.163769      0.116053     0.0778588     0.0531779
  22  16 3292.3378    3.6195  1.4419 14.5425 -0.0006       1.06985  0.0177   0.0273   0.0322    0.0460   0.0000      0.232515   437.8272       9.96798       14.0960       1.72355      -1.93138      -2.67652      0.588123     -0.587381       1.10928     -0.569636      0.451752      -1.55282     -0.214387     -0.220885     -0.131869     -0.271554     -0.102333    -0.0356482      0.914404       1.17994       1.27495       1.35303       1.33359       1.28450       1.15728       1.01125      0.876381      0.733203      0.584403      0.469670      0.357835      0.273250      0.198483      0.142191     0.0978932     0.0664950
  22  17 3437.4082    3.0945  2.2236 13.9166  0.0006      0.800787  0.0227   0.0186   0.0403    0.0326   0.0000      0.131066   440.8422       7.85942       14.0266       6.29798       4.55339    -0.0634136      -3.32160      -1.87553       1.42608      -1.12004      -1.91814     -0.901660     -0.705010      0.388834      0.584698     -0.220774    -0.0439705    -0.0743358       1.11970       1.46068       1.55615       1.64411       1.59126       1.55219       1.41437       1.24819       1.10320      0.932141      0.755903      0.600614      0.465418      0.352239      0.255125      0.183316      0.125899     0.0840540
  22  18 3582.4132    2.5201  3.3176 13.4582 -0.0001      0.859685  0.0288   0.0131   0.0521    0.0253   0.0000     0.0790653   443.3956       11.2674       11.7381       4.98392      -2.65990     -0.905663    -0.0834679      -4.39881      0.248706      -4.51563      0.524381      0.142614      0.151232     -0.178084      0.626327     -0.190868    -0.0606136     -0.218433       1.41391       1.84258       1.96565       2.06328       2.03597       1.94299       1.80342       1.59038       1.39499       1.16859      0.958021      0.767563      0.589353      0.444721      0.323569      0.233198      0.160602      0.107586
  22  19 3727.3864    2.1323  4.8935 12.8820 -0.0001      0.725124  0.0367   0.0095   0.0664    0.0236   0.0000     0.0513872   439.3623       13.3350       11.6118       7.05034       1.03597      0.840349      -1.58409      -2.80888     -0.147010      -2.29483      0.987112       1.94551     -0.652348     -0.538305     -0.338859     -0.177743     -0.128702   -0.00977635       1.76718       2.32513       2.48294       2.61913       2.55948       2.44506       2.28233       2.01821       1.76953       1.48073       1.21274      0.964305      0.751464      0.561379      0.413058      0.295756      0.202175      0.135906
  22  20 3872.0894    1.8093  7.0676 12.4002 -0.0001      0.405978  0.0465   0.0069   0.0852    0.0203   0.0000     0.0332313   438.3409       12.0017       13.4854       2.60783      -4.90695      -2.52487      0.991849      -5.86241      -1.08858      -3.52628       2.21660      -1.41297     -0.424360       1.47631     -0.161913     -0.332242     -0.703272      0.263473       2.23680       2.94383       3.15412       3.32744       3.28037       3.15006       2.87842       2.57530       2.22106       1.85687       1.53722       1.21522      0.940151      0.705582      0.517920      0.370108      0.253908      0.171374
  22  21 4016.8692    1.5026  9.2999 12.2351 -0.0002      0.335089  0.0604   0.0055   0.1110    0.0170   0.0000     0.0294031   436.1245       15.8553       8.26018       16.8531      -6.17798       1.50058      -4.36905      -8.35863      0.548763       1.86534     -0.138912       1.07452      0.437748      0.262847      0.378032    -0.0668678      0.379078     -0.143928       2.77886       3.62545       3.93684       4.12202       4.06403       3.89073       3.57827       3.20269       2.77012       2.33879       1.89955       1.51761       1.17495      0.888205      0.650544      0.463390      0.320832      0.214777
  22  22 4161.4222    1.2577 12.4900 12.1139 -0.0002      0.212092  0.0870   0.0043   0.1504    0.0151   0.0000     0.0295886   438.0320       19.0964       21.1919       7.05078      -2.19566       1.34379       4.50581       1.68181      -1.67998      -5.38333      0.822833      -2.50571     -0.453220     -0.750776      -1.36479     -0.463660      0.150542     -0.251915       3.57014       4.68799       5.08119       5.33560       5.28208       5.03121       4.64868       4.11707       3.57708       3.04582       2.49211       1.97518       1.52449       1.15980      0.846516      0.605124      0.414745      0.278481
  22  23 4306.3067    1.0558 14.9321 12.0247 -0.0001      0.235932  0.1146   0.0036   0.1862    0.0138   0.0000     0.0313087   449.5765       12.7049       2.22395       7.03625      -2.44849       1.98150       1.40388      -7.55406      -3.88627       1.63306     -0.138968    0.00153747       3.57376     -0.747417      -1.12782     -0.316970     -0.561057      0.339951       4.31997       5.69243       6.20677       6.45037       6.38756       6.11656       5.61910       5.06663       4.36655       3.68839       3.06462       2.41092       1.87969       1.42486       1.04004      0.746025      0.504243      0.342582
  23   5 1632.8023    0.2417  0.1682 11.5879 -0.0009       30.7430  0.0052   0.0051   0.0103    0.0160   0.0000       3.84285   439.7858     -0.212607       20.0313    -0.0189308      -2.20629     -0.556434      0.160325    -0.0643937    -0.0849875     -0.352642     0.0723486     -0.195979    -0.0752770    -0.0236614     0.0628186     0.0424568     0.0232987    -0.0134620      0.333108      0.431301      0.459869      0.462879      0.450549      0.439691      0.429560      0.370944      0.346237      0.289674      0.240470      0.178791      0.149144      0.112125     0.0844879     0.0621314     0.0461975     0.0323114
  23   6 1804.2505    0.3894  0.3018 11.5377 -0.0015       18.6383  0.0066   0.0059   0.0131    0.0202   0.0000       1.38392   439.5289     -0.251705       18.7313     0.0411798      -1.90238     -0.208911     -0.697353      0.399747     -0.187050     -0.102399      0.197706      0.563615     0.0921172     -0.207257      0.154279    -0.0518062    -0.0323535   -0.00301714      0.398970      0.505329      0.564088      0.593622      0.558684      0.537461      0.506542      0.461892      0.411748      0.345758      0.280445      0.239280      0.175931      0.139742      0.100273     0.0738841     0.0515217     0.0355305
  23   7 1969.7088    0.5809  0.4602 11.5726 -0.0005       11.4873  0.0079   0.0070   0.0162    0.0283   0.0000      0.705988   438.9392       1.31310       18.0837      0.808961      -3.29999      0.458375      0.734937     -0.617287     -0.165102      0.363184     0.0377270      0.108648     -0.187434      0.373223     -0.124319    -0.0150934     0.0986277    0.00787836      0.450304      0.607766      0.651761      0.675625      0.655713      0.629983      0.591762      0.535681      0.472285      0.394702      0.340438      0.273477      0.207343      0.163826      0.119343     0.0845389     0.0597769     0.0409551
  23   8 2131.2039    0.8200  0.6649 11.6677 -0.0003       7.42288  0.0096   0.0082   0.0197    0.0393   0.0000      0.452201   440.5291       1.21013       16.7226     -0.653195      -3.30948     -0.969742     -0.917989      0.224785     -0.310593      0.243114     -0.202437     -0.270200      0.172265      0.119108     0.0455765    -0.0217962      0.125691     0.0931882      0.549551      0.705451      0.782176      0.807913      0.794899      0.773475      0.701462      0.639638      0.548579      0.465703      0.375238      0.302110      0.235071      0.181569      0.134842     0.0993556     0.0702764     0.0479934
  23   9 2287.5989    1.1407  0.8147 12.1965 -0.0001       5.98283  0.0111   0.0107   0.0225    0.0464   0.0000      0.388917   438.9521       1.88819       15.3288       1.11390      -2.66372     -0.605493     -0.661377      -1.09070     -0.553932     -0.245517     -0.551986      0.216990      0.289231     0.0356329      0.119416    -0.0311922    -0.0585035     0.0487997      0.611755      0.778068      0.834794      0.882176      0.886446      0.864919      0.776280      0.696702      0.603420      0.514918      0.418377      0.338041      0.260660      0.196524      0.151172      0.110641     0.0779777     0.0535073
  23  10 2439.2936    1.5749  0.9696 12.5605 -0.0003       3.33969  0.0129   0.0136   0.0242    0.0633   0.0000      0.329524   439.0424       2.15365       16.2241     -0.423942     0.0871349     -0.303182       2.15562     -0.803990      0.612272     0.0689981   0.000613696    -0.0841714      0.399811    -0.0925864     -0.173725     -0.128656    -0.0881637    -0.0746177      0.659602      0.833932      0.900717      0.972319      0.950291      0.899143      0.847015      0.766789      0.671979      0.553671      0.460784      0.375978      0.296187      0.226913      0.164983      0.121281     0.0854684     0.0586443
  23  11 2588.7304    2.1008  0.9706 13.2518  0.0000       2.26331  0.0128   0.0181   0.0241    0.0549   0.0000      0.308421   438.2072       2.78408       16.2460     -0.347943      -1.71509       1.10937      -1.30641      -2.47721      0.866532     -0.298764    -0.0134483     -0.411956     -0.320430     0.0353718     0.0384875      0.117665    0.00795367     0.0903703      0.647171      0.845978      0.909032      0.964648      0.943384      0.918265      0.847718      0.749680      0.664002      0.565602      0.457311      0.381129      0.288856      0.224792      0.162696      0.119912     0.0858594     0.0572420
  23  12 2737.6930    2.7144  0.9247 13.7286 -0.0009       2.50636  0.0121   0.0236   0.0229    0.0563   0.0000      0.293679   439.9838       3.22409       14.7331       1.13756     -0.755283     -0.284034      0.188013     -0.305848      0.269350     -0.408826     0.0402471      -1.07607     -0.223963      0.144849      0.317618    -0.0708908      0.139798    -0.0700855      0.645622      0.831843      0.914596      0.962869      0.944110      0.914449      0.845246      0.735668      0.646682      0.542262      0.448023      0.354496      0.278080      0.213459      0.156716      0.114635     0.0809342     0.0556822
  23  13 2886.1669    3.3911  0.8697 14.2158 -0.0001       2.32712  0.0113   0.0304   0.0222    0.0563   0.0000      0.307399   438.4769       3.65995       15.2448       2.13929    -0.0963529       1.68068      -1.51982      -2.33605      0.818111     -0.675779     -0.125468    -0.0475857    -0.0727516    -0.0655233     0.0256990     -0.170584    -0.0865356    -0.0314390      0.613989      0.790632      0.857134      0.916476      0.888646      0.850832      0.786772      0.713166      0.615253      0.514483      0.431580      0.340567      0.270722      0.206232      0.148120      0.109623     0.0780943     0.0534117
  23  14 3033.5266    3.9203  0.8855 14.6267 -0.0001       1.34692  0.0117   0.0348   0.0222    0.0571   0.0000      0.304590   438.4348       4.99832       15.1375       2.78774      -2.11498     0.0398061     -0.797676      0.584142      0.274839     -0.934617      0.340221     -0.267131      0.215487      0.113336      0.203383    -0.0760160    -0.0971289    -0.0611606      0.629970      0.828977      0.879254      0.917485      0.892198      0.850825      0.786853      0.706164      0.651709      0.548121      0.461645      0.373793      0.291203      0.221617      0.163827      0.114250     0.0800970     0.0549320
  23  15 3179.8108    3.9139  1.1143 14.8120 -0.0006       1.24455  0.0148   0.0325   0.0269    0.0559   0.0000      0.308159   438.6910       5.77345       14.7969       1.62815     -0.153338     -0.264179      0.992632     -0.989068     -0.210295      -1.13753     0.0716767  -0.000707621      0.354694      0.281371    0.00442150     -0.102675    -0.0355555   -0.00222688      0.735807      0.943551       1.00956       1.05811       1.03920      0.990349      0.939785      0.848443      0.742559      0.626049      0.522264      0.416824      0.324345      0.251613      0.188704      0.135288     0.0964766     0.0667817
  23  16 3325.6830    3.4542  1.6963 14.3116 -0.0001       1.10074  0.0185   0.0233   0.0343    0.0386   0.0000      0.179959   437.5314       8.44196       12.5924       2.61704      0.699453     -0.377828     -0.114048      -3.74096       1.02329     -0.173363      0.789764    -0.0218929     0.0555942     -0.412814     -0.208699    -0.0424507      0.103346     0.0192405      0.889451       1.16634       1.24703       1.34223       1.31562       1.25843       1.15441       1.04097      0.912837      0.770261      0.637274      0.512283      0.400506      0.303686      0.228927      0.164229      0.114878     0.0795098
  23  17 3471.4757    2.9340  2.4314 13.9175 -0.0002       1.05997  0.0237   0.0168   0.0421    0.0281   0.0000      0.121630   437.6294       4.89814       9.21352       4.39926       1.13205      0.113150      -3.34696      -1.95375     -0.555544      0.595234      0.770334     -0.960757      0.793295      0.222634      0.328409      0.118905    -0.0946999      0.117453       1.12151       1.46338       1.58517       1.65192       1.63039       1.55182       1.44996       1.30450       1.15410      0.964981      0.807526      0.648327      0.508824      0.385613      0.287156      0.210093      0.145684      0.100370
  23  18 3616.9983    2.4365  3.6096 13.3127 -0.0002      0.737560  0.0295   0.0117   0.0530    0.0231   0.0000     0.0697900   441.7723       16.1578       12.7109       5.25454     -0.314915     -0.774995      0.339742      -4.24927      0.303628      -1.35996      -1.15876     0.0611727      0.140487      0.403572      0.454281     -0.202802     -0.314268      0.392961       1.38175       1.82242       1.93922       2.06412       2.03384       1.95163       1.82153       1.61607       1.42055       1.21738       1.00466      0.809795      0.632620      0.487734      0.357554      0.261309      0.180405      0.125257
  23  19 3762.5335    2.0496  5.3243 12.7731 -0.0000      0.730236  0.0376   0.0085   0.0686    0.0214   0.0000     0.0459485   440.5918       14.4286       16.9858       1.80330     -0.796678      -5.96039      -1.01487      0.198331      0.319150      -1.29054     -0.795830     -0.110448    -0.0537298     -0.185649      0.587621     0.0428129     -0.218208     0.0626743       1.72681       2.26076       2.44705       2.58351       2.55985       2.45432       2.27028       2.03753       1.79696       1.51012       1.26167       1.01317      0.790688      0.606962      0.451942      0.328258      0.228066      0.157203
  23  20 3907.7178    1.7216  7.4490 12.3924  0.0001      0.353549  0.0482   0.0064   0.0880    0.0187   0.0000     0.0329324   439.3363       11.3783       14.5625       6.53684      -4.44490      -5.34236      -5.28726    -0.0706050     -0.677480      -1.31810      0.334565      -2.52620      0.304911       1.26285       1.00131     0.0698466     0.0896985     -0.191325       2.17795       2.84904       3.09367       3.26273       3.22522       3.08518       2.89796       2.55427       2.27827       1.91679       1.59408       1.27679       1.00426      0.770786      0.570259      0.414365      0.290742      0.198976
  23  21 4053.0676    1.4439 10.2171 12.2011 -0.0002      0.332263  0.0655   0.0050   0.1176    0.0159   0.0000     0.0282525   438.3940       12.5660       22.2346       2.85084      -6.06761       6.19754       1.28457      -5.66975      -4.44747       2.61924       5.24647      0.307485      -2.01989      0.648029     -0.121564     -0.405025     0.0831252     -0.416156       2.79769       3.64269       3.96282       4.16033       4.13555       3.93686       3.67228       3.30240       2.92377       2.46653       2.05079       1.65352       1.30102      0.993470      0.739122      0.535658      0.373785      0.257356
  23  22 4198.0075    1.2079 12.9646 12.0984  0.0000      0.194963  0.0914   0.0040   0.1538    0.0144   0.0000     0.0298911   442.6571       21.0410       15.0760      -1.67427      -1.56473      0.264052      -2.33528      -7.52714      0.683656     -0.423325     -0.865862      -3.09773      0.854849     -0.207040       1.81555      -1.03196     -0.445684      0.252525       3.53574       4.62519       5.04188       5.29452       5.24568       5.02456       4.70148       4.22542       3.71452       3.14696       2.60077       2.10426       1.65527       1.27656      0.942360      0.688321      0.479792      0.331593
  23  23 4343.3515    0.9938 15.5312 12.0326 -0.0006      0.225113  0.1223   0.0033   0.1941    0.0129   0.0000     0.0353721   440.5783       24.9865       23.1801       10.1167      -1.61988       7.97112      -1.67278      -1.95866      -1.19123      -7.52002      -1.67417       1.84954      -1.53825     -0.763631     -0.590918     -0.464550    0.00409584     -0.845037       4.30124       5.64447       6.23850       6.49753       6.43995       6.22524       5.77653       5.21289       4.53204       3.88051       3.18963       2.58487       2.03780       1.56138       1.16476      0.850895      0.589803      0.406727
  24   5 1653.7110    0.2602  0.1834 11.5515 -0.0030       24.5270  0.0054   0.0051   0.0103    0.0160   0.0000       3.16181   440.2545     -0.548206       19.8365      0.620493      -2.29764     -0.862741      0.774540     -0.223749      0.594940     -0.377079      0.264076      0.190054     0.0694483      0.261587   -0.00458201    -0.0104017     0.0499652     0.0165213      0.345241      0.448511      0.495741      0.505622      0.506227      0.469773      0.425703      0.397200      0.346229      0.303145      0.262668      0.208179      0.162987      0.127224     0.0975265     0.0677863     0.0475094     0.0328778
  24   6 1826.3547    0.4204  0.3329 11.5219 -0.0015       15.0884  0.0067   0.0058   0.0134    0.0207   0.0000       1.16413   440.0957      0.981009       20.0502    -0.0715937      -2.67158    -0.0218762      0.348970      0.114969     -0.456754     -0.491433      0.493830    -0.0815915      0.110053     -0.187097      0.209471     0.0329153     0.0590704    0.00143926      0.387397      0.488405      0.537218      0.568311      0.561076      0.532050      0.498689      0.453131      0.407162      0.345995      0.293222      0.238287      0.190493      0.146934      0.111337     0.0811975     0.0557201     0.0396479
  24   7 1993.6721    0.6058  0.5252 11.5919 -0.0003       10.9530  0.0086   0.0067   0.0169    0.0291   0.0000      0.636209   439.8314      0.686599       18.4074     -0.984407      -2.14209    0.00419010      0.424847      0.801346      0.193845     -0.476943      0.128017      0.164974     0.0764593    -0.0267417     0.0446744    -0.0162590     0.0262961    -0.0225326      0.463624      0.615667      0.656240      0.691028      0.713770      0.659330      0.619587      0.564297      0.506720      0.421841      0.350312      0.283961      0.223885      0.179359      0.133596     0.0968545     0.0696078     0.0508303
  24   8 2156.8848    0.8827  0.6826 11.7200 -0.0000       7.46821  0.0097   0.0086   0.0191    0.0405   0.0000      0.426235   439.3263       1.65662       16.8705      0.764431      -1.22629      0.591796     -0.814831      0.831354      0.507559      0.391589      0.274588     -0.311304     -0.697237      0.155057    -0.0347092     -0.127990     0.0587982      0.108835      0.511231      0.673115      0.738370      0.754481      0.760607      0.724111      0.675894      0.621424      0.539215      0.460841      0.390067      0.316021      0.251161      0.192876      0.143671      0.107885     0.0751326     0.0529924
  24   9 2314.4199    1.2172  0.8456 12.3135 -0.0007       4.21743  0.0115   0.0108   0.0222    0.0468   0.0000      0.365084   439.1707       1.55952       15.4185       1.01010      -2.79480     -0.862986       1.09562       1.45190      0.241325     -0.132708      0.201135     -0.114735     -0.658366      0.208619      0.284809     -0.273133    -0.0238812     0.0516288      0.598254      0.768489      0.832895      0.857749      0.856364      0.842448      0.775617      0.693650      0.617671      0.532460      0.440950      0.360969      0.288601      0.221305      0.166857      0.120454     0.0870092     0.0612583
  24  10 2467.1236    1.6597  0.9910 12.8601 -0.0006       3.42673  0.0130   0.0141   0.0248    0.0562   0.0000      0.322299   438.3528       1.59710       15.1967       1.78437      -1.55899      -1.48968      -1.57595      -1.54691       1.13473     -0.934971    -0.0657700      0.160339     -0.261539     -0.270414     0.0355274     0.0753151     0.0332299   -0.00384583      0.650346      0.845687      0.917156      0.968821      0.977415      0.934601      0.862659      0.789858      0.673047      0.582744      0.474724      0.385125      0.305950      0.236336      0.178229      0.132713     0.0958250     0.0661241
  24  11 2617.7502    2.2012  0.9459 13.4922 -0.0001       3.05091  0.0122   0.0192   0.0244    0.0514   0.0000      0.330264   440.1735       1.68939       14.7440      0.839317      -1.52873     0.0790983     -0.319215     -0.146670     -0.573600    -0.0855636     0.0954689     -0.578730     0.0505438     -0.405219      0.212494      0.114278    -0.0950479     0.0146709      0.619501      0.837457      0.887172      0.969226      0.936847      0.903782      0.842928      0.735313      0.650720      0.550784      0.469410      0.374711      0.298336      0.228688      0.166715      0.124666     0.0868615     0.0603356
  24  12 2767.7554    2.8362  0.9361 13.8722  0.0007       1.87094  0.0118   0.0242   0.0232    0.0531   0.0000      0.312500   439.2341       3.30928       15.2655      0.339735     -0.127254      -2.20967     -0.241230      -1.02749       1.40131     -0.360878     -0.225160     -0.301825     -0.461927     -0.341447    -0.0958365    -0.0602032     0.0161610    -0.0249660      0.597765      0.778923      0.833141      0.916348      0.883657      0.850293      0.798290      0.718808      0.625424      0.526156      0.442655      0.356992      0.282852      0.214379      0.165982      0.121933     0.0856022     0.0610466
  24  13 2917.0320    3.4999  0.8787 14.4246 -0.0019       1.25371  0.0112   0.0312   0.0223    0.0519   0.0000      0.300927   439.1000       3.81534       13.6582       1.42375      -3.01562      0.313117       1.86809      -2.06495     -0.867978     -0.559846      0.490952     -0.370878     -0.310647      0.267769      0.137329     0.0820252    0.00139716     0.0611133      0.582338      0.741563      0.779976      0.844004      0.815516      0.797694      0.757397      0.681346      0.603754      0.506935      0.426626      0.353265      0.281970      0.215820      0.161116      0.120184     0.0843161     0.0596876
  24  14 3065.1156    4.0449  0.9304 14.4996 -0.0000       1.59098  0.0119   0.0341   0.0226    0.0610   0.0000      0.287592   440.3754       5.71383       15.6707       2.04431      -1.79568      -1.15019     -0.767698     -0.818010      0.293892      0.302694     0.0631166     -0.120714     -0.115240     -0.252490   -0.00664918     0.0248388    0.00522322     0.0275836      0.616482      0.799595      0.842096      0.897587      0.888487      0.856634      0.783984      0.733253      0.632216      0.549258      0.457002      0.369715      0.295504      0.226014      0.169303      0.125406     0.0907158     0.0634822
  24  15 3212.0886    3.9098  1.2297 14.6998  0.0008       1.10955  0.0155   0.0310   0.0284    0.0582   0.0000      0.287746   438.8965       5.87437       16.9723       2.30996     -0.766018      -1.90144     -0.578725     -0.850824      0.762447      -1.01240      -1.26892     0.0535839      0.188143     -0.309487    -0.0459373     -0.186251      0.121700     0.0311753      0.726769      0.926918      0.984910       1.05400       1.01909      0.987459      0.935095      0.851330      0.754603      0.645449      0.552137      0.443910      0.357887      0.271024      0.204917      0.152187      0.108679     0.0775218
  24  16 3358.6516    3.3983  1.7774 14.2990 -0.0000       1.10225  0.0188   0.0220   0.0342    0.0356   0.0000      0.173814   439.1485       6.94988       15.9036       3.78148      0.110363      -5.19496      0.677806      -2.62104      0.927479      -1.36903    -0.0127635     -0.460552      0.694677     -0.290052     0.0111974    -0.0362596   -0.00572413      0.102483      0.862156       1.13329       1.21054       1.30172       1.27594       1.23636       1.15866       1.04274      0.918770      0.786769      0.653624      0.526824      0.416517      0.326045      0.246234      0.182947      0.131275     0.0924527
  24  17 3505.0118    2.8308  2.6831 13.7303 -0.0004      0.580115  0.0242   0.0150   0.0431    0.0260   0.0000      0.101968   438.6184       9.97314       15.1691       5.83321      -1.45031     -0.482543       1.56145      -1.56947      0.873003     -0.311631       1.25469      -1.57439      0.950601     -0.556767      0.329252    -0.0926565      0.112025      0.168483       1.08855       1.42530       1.53510       1.63190       1.61352       1.56545       1.45419       1.31155       1.15881      0.989029      0.829189      0.683289      0.538279      0.418357      0.310147      0.230842      0.163717      0.114491
  24  18 3651.3720    2.3412  4.1228 13.0984 -0.0002      0.725645  0.0307   0.0102   0.0561    0.0213   0.0000     0.0557287   439.3517       10.6037       13.2203       5.27998      -2.04598      -3.54064      -2.53464      -2.53181      -1.89239      -1.39352      -1.62448      -1.65338     -0.136324     -0.399050     -0.801999      0.376771      0.330814    -0.0348187       1.38606       1.82789       1.96032       2.08175       2.05425       1.99746       1.85637       1.69075       1.49255       1.27336       1.06408      0.867723      0.691401      0.535909      0.402059      0.297427      0.211173      0.147988
  24  19 3797.2823    1.9613  5.9970 12.6794 -0.0002      0.570541  0.0400   0.0076   0.0726    0.0191   0.0000     0.0398024   437.2446       11.5984       17.6604       7.31987      -5.19869       3.84554       3.54343     -0.686103      -1.34554      -1.88429     -0.658156      -1.13015      0.567016     -0.165626       1.15860     -0.599517     -0.166757    -0.0405617       1.77033       2.29963       2.51565       2.64466       2.63854       2.55712       2.38413       2.15706       1.90144       1.61161       1.34527       1.09868      0.861990      0.677296      0.512194      0.377205      0.269292      0.189054
  24  20 3943.0039    1.6405  8.1897 12.3356 -0.0001      0.345581  0.0513   0.0058   0.0934    0.0170   0.0000     0.0310180   438.8827       9.00730       13.0964       2.56796      -3.40766       2.29588      -1.71393    -0.0902615      -4.01725      -2.40193      -2.04705    -0.0195032     -0.959044     -0.271353      0.658307     -0.834757     -0.190326      0.259735       2.18825       2.84567       3.12232       3.26935       3.26636       3.15114       2.94074       2.67798       2.36359       2.01709       1.67261       1.37448       1.08804      0.849976      0.642724      0.470173      0.334719      0.237222
  24  21 4088.6138    1.3777 10.9691 12.1808 -0.0004      0.228676  0.0715   0.0046   0.1246    0.0150   0.0000     0.0285900   435.2365       13.7511       17.7447       1.71204       2.82730       2.32454      -5.76901      -5.01692       7.22087      0.594560     -0.653150      -5.75135    -0.0106710      0.506497      -1.92242    -0.0371321     -0.235187      0.143184       2.82120       3.70952       4.08790       4.27486       4.28945       4.10271       3.84292       3.47726       3.07513       2.63687       2.19839       1.79202       1.42030       1.10878      0.829207      0.618987      0.435377      0.304808
  24  22 4234.3624    1.1574 13.7540 12.0971 -0.0002      0.215159  0.0985   0.0037   0.1626    0.0136   0.0000     0.0299218   450.1851       15.3358       13.1716       9.56022       1.31314      -2.42653      -3.03431      0.644768       3.24876      -4.25443      -2.38638       1.61315      -1.08821      0.828790     -0.462171      0.922099      0.623509     -0.105779       3.54767       4.65386       5.14154       5.33716       5.39442       5.15933       4.81882       4.36608       3.85250       3.35391       2.77526       2.28712       1.80299       1.40697       1.06162      0.780446      0.551342      0.386596
  24  23 4380.1504    0.9376 16.0845 12.0125 -0.0002      0.276732  0.1293   0.0032   0.1973    0.0124   0.0000     0.0363110   442.7191       23.6822       22.9099       7.82841      -2.00275      -11.1338      -1.83909      0.897646       4.04880      0.389777       5.93849   -0.00621000      -1.11390      -1.60193      0.388290      0.674955      0.981375     -0.417157       4.25919       5.56828       6.16378       6.42618       6.46765       6.17421       5.83303       5.26582       4.64009       4.00725       3.36250       2.72937       2.19477       1.69530       1.28131      0.943730      0.670170      0.470891
  25   4 1489.4642    0.1637  0.0896 11.6474 -0.0084       26.9225  0.0042   0.0049   0.0077    0.0126   0.0000       11.6182   439.4993      0.137927       20.2688      0.181094      -2.36248      0.331351       1.05490     -0.139032      0.128796     -0.494357     0.0286776     -0.147570     -0.183796    0.00951023    -0.0251206     0.0738824    -0.0440192     0.0246818      0.239056      0.289627      0.299715      0.328592      0.320964      0.322343      0.304778      0.300845      0.253679      0.235205      0.191160      0.143502      0.115065     0.0909451     0.0783292     0.0624072     0.0455352     0.0314349
  25   5 1674.1166    0.2870  0.1859 11.5783 -0.0038       22.1670  0.0057   0.0054   0.0097    0.0156   0.0000       2.72158   439.6671     -0.414350       20.3314     -0.117606      -1.91939     -0.483444      0.488754     -0.402715      0.199175      0.387197      0.118185      0.382663     -0.206428      0.128106    -0.0473157    -0.0171944   -0.00437843    0.00175990      0.373976      0.473226      0.502698      0.524329      0.467683      0.427727      0.394461      0.384344      0.384600      0.363453      0.302514      0.259704      0.207462      0.153871      0.119120     0.0850801     0.0577507     0.0380589
  25   6 1847.9478    0.4359  0.3581 11.5599 -0.0017       14.8319  0.0069   0.0058   0.0137    0.0211   0.0000       1.06446   439.6864     -0.768262       18.3946      0.652360      -1.99245    -0.0779236      0.151273      0.134955      0.445299     -0.325596    -0.0599675     -0.198151      0.240522    -0.0552784     -0.132847    -0.0841944     -0.152348     0.0447032      0.389997      0.497674      0.523225      0.563574      0.578197      0.552498      0.521299      0.467397      0.410390      0.353330      0.302268      0.251469      0.199073      0.159252      0.117386     0.0871456     0.0639024     0.0445894
  25   7 2017.0046    0.6440  0.5337 11.6382 -0.0005       9.89682  0.0081   0.0070   0.0171    0.0296   0.0000      0.597108   440.0873     -0.151813       17.7296     -0.565735      -2.46651       1.77758       1.13724     -0.584031     -0.362110      0.408647      0.350220      0.175057     -0.310382      0.179949    -0.0333688    -0.0616937     -0.234429     0.0826361      0.436689      0.557716      0.628578      0.649741      0.643034      0.621510      0.581134      0.538254      0.466337      0.406415      0.352039      0.287865      0.225413      0.181471      0.135292      0.100369     0.0731142     0.0513291
  25   8 2181.8350    0.9247  0.7210 11.9072 -0.0004       6.40933  0.0098   0.0087   0.0199    0.0400   0.0000      0.415123   439.9102       1.05454       16.8998     -0.283370      0.660882       1.98267     -0.599402     -0.299562      0.154154    0.00136708      0.642009      0.120762     -0.106131     -0.341581      0.221038      0.273084      0.120090     0.0472278      0.496045      0.636639      0.695581      0.747772      0.731311      0.706873      0.664908      0.606272      0.537060      0.464315      0.403698      0.321080      0.258795      0.203685      0.155400      0.114942     0.0850621     0.0594741
  25   9 2340.6180    1.3182  0.9068 12.3306 -0.0002       4.91183  0.0118   0.0112   0.0226    0.0499   0.0000      0.343940   439.6076       1.10546       15.9256     -0.223297      -1.81737      0.771090       1.47552     -0.197435    -0.0136343      -1.32583    -0.0872730     0.0585064      0.147654      0.218614     -0.124239     0.0342272    -0.0135353     0.0159471      0.569818      0.740556      0.804749      0.848979      0.854710      0.809224      0.773126      0.676948      0.618557      0.537530      0.445858      0.370585      0.294724      0.234203      0.173100      0.131678     0.0941977     0.0662319
  25  10 2494.4681    1.7628  1.0117 12.9612  0.0001       3.31330  0.0127   0.0144   0.0250    0.0524   0.0000      0.329956   438.5904       2.14186       16.3793       2.34765     -0.570254      0.412148    -0.0324712     -0.436508      0.508599     -0.692482      0.349753      0.661133    -0.0129846     -0.161395     0.0503690      0.125284    -0.0127271    -0.0153116      0.602225      0.777862      0.837892      0.905724      0.870964      0.855597      0.801854      0.730058      0.654984      0.566988      0.474906      0.386805      0.308672      0.242502      0.184502      0.140407      0.103679     0.0722609
  25  11 2646.2994    2.3233  1.0213 13.3670  0.0000       2.19243  0.0127   0.0189   0.0241    0.0606   0.0000      0.301769   438.7171       1.90432       14.9563       1.87756      -2.35607    -0.0725677     0.0324904      0.269553      0.801488     -0.741717      0.682322      0.297434    -0.0215707     -0.103404     -0.157292     0.0294307     -0.255502    -0.0763664      0.606354      0.781241      0.847091      0.893871      0.902448      0.854513      0.805828      0.728240      0.659732      0.565516      0.476920      0.388458      0.313697      0.247766      0.185085      0.138511      0.102685     0.0725785
  25  12 2797.4301    2.9910  0.8780 14.0755  0.0006       2.11395  0.0110   0.0258   0.0216    0.0495   0.0000      0.296136   439.6646       3.28673       15.0059       1.40203     -0.533525      0.198905      -1.43077      -1.18193      0.405481      -1.27262     -0.739136     -0.614533      0.224274     -0.123182      0.174235    -0.0491286    -0.0457274    -0.0795225      0.552224      0.709714      0.759851      0.826300      0.811165      0.794495      0.743397      0.674272      0.597573      0.508585      0.417303      0.350555      0.276540      0.219146      0.165153      0.125874     0.0915640     0.0641980
  25  13 2947.4828    3.7142  0.8333 14.4314  0.0001       1.57115  0.0105   0.0321   0.0200    0.0507   0.0000      0.278271   439.5138       3.65149       14.7560       1.63681      -2.00933      0.774706     -0.952117     -0.653463     0.0205831     -0.953822     -0.134170     -0.219566     -0.104600    -0.0961365    -0.0681862     -0.130079     0.0685713     0.0545487      0.531738      0.685961      0.750849      0.800963      0.772093      0.762809      0.699087      0.648410      0.571087      0.497646      0.419669      0.348495      0.271926      0.212103      0.163709      0.122622     0.0893607     0.0629060
  25  14 3096.2759    4.0262  0.9961 14.7657 -0.0002       2.19404  0.0125   0.0334   0.0241    0.0551   0.0000      0.304091   438.8473       5.17143       13.4435    -0.0916810      -2.67656       2.47064      0.671836      -2.54145      0.578797     -0.731055     -0.199532     -0.313318     0.0211288     0.0107972     0.0257341     -0.181409     0.0312237     0.0361043      0.597876      0.764709      0.818000      0.874480      0.864125      0.846394      0.786198      0.721128      0.640170      0.559509      0.469599      0.383241      0.306406      0.243039      0.183139      0.139981     0.0999522     0.0724172
  25  15 3244.0064    3.7670  1.3513 14.7963 -0.0012      0.999089  0.0165   0.0281   0.0295    0.0460   0.0000      0.274267   438.4657       4.81355       12.4696       2.92560     -0.359962      0.199754      0.352383      -1.49422      0.272670      -1.75008      0.206405      -1.04630     -0.307732     -0.150306      0.110071     -0.118612    -0.0538660      0.165020      0.730708      0.972428       1.05252       1.11203       1.10291       1.09854       1.00952      0.920223      0.799800      0.686865      0.576938      0.484454      0.384218      0.300852      0.225929      0.170514      0.121806     0.0878950
  25  16 3391.1755    3.2583  1.9308 14.2941 -0.0003      0.613861  0.0196   0.0201   0.0357    0.0323   0.0000      0.157880   438.5737       7.20578       14.3189       2.77569      0.186903      0.730428     -0.824593      -1.18882      -1.33879      -1.36125     -0.591036    -0.0898143     -0.230884      0.171503    -0.0695509     0.0694511     -0.104716      0.118029      0.846152       1.11550       1.21502       1.29500       1.27673       1.24400       1.15736       1.06325      0.938978      0.811748      0.685527      0.559990      0.453812      0.359286      0.270017      0.200082      0.145862      0.103683
  25  17 3538.2519    2.7130  2.9921 13.6576  0.0001      0.549730  0.0254   0.0135   0.0453    0.0237   0.0000     0.0853615   438.6653       7.80523       11.6652       5.31207       1.05956      -2.21658     -0.241544    -0.0894129      0.832734      -1.99350      0.180850      -1.26374     -0.378770     -0.582100      0.761957    0.00883623    -0.0249970     0.0833962       1.08705       1.45695       1.57335       1.67474       1.67386       1.61180       1.51893       1.37443       1.22686       1.03323      0.883227      0.723268      0.575983      0.454554      0.343222      0.258357      0.189543      0.132952
  25  18 3685.1786    2.2252  4.3384 13.1373 -0.0002      0.579377  0.0317   0.0095   0.0576    0.0194   0.0000     0.0536556   437.4250       10.0590       13.9144       3.99636      -4.13819      -4.11981      -4.04820       1.32286      -2.95193     0.0514281      0.695586      0.878768      -1.08828     -0.380666      0.177467     -0.105888      0.138076      0.263648       1.35884       1.79536       1.95970       2.07078       2.07366       1.99611       1.88406       1.70714       1.52088       1.30140       1.11881      0.912572      0.729555      0.572370      0.438982      0.326560      0.236937      0.168181
  25  19 3831.6885    1.8507  6.3182 12.6832  0.0001      0.529625  0.0414   0.0069   0.0753    0.0175   0.0000     0.0383470   437.1022       12.3385       11.2971       2.79216     -0.559781     -0.721558       1.51509      -3.44143       1.70918      -2.15186     -0.450091      0.431590       1.91868     -0.372302      0.239789     -0.168465      0.310821     -0.114157       1.74143       2.26189       2.48778       2.60233       2.61866       2.54130       2.37625       2.15867       1.94186       1.66613       1.41148       1.16082      0.934512      0.733455      0.559514      0.417413      0.303218      0.216429
  25  20 3977.9890    1.5638  8.7080 12.3422 -0.0003      0.320807  0.0542   0.0054   0.0984    0.0160   0.0000     0.0304599   435.5432       10.1665       12.8784       2.00495       5.70362      -7.40575       1.96373      0.978761      0.310821      -3.30066       1.62321      -2.81670     -0.467003     0.0901504     -0.984683    -0.0203746     -0.259853      0.362305       2.17550       2.86224       3.15037       3.31939       3.33483       3.22542       2.99882       2.75242       2.43385       2.11513       1.78802       1.47447       1.18715      0.926420      0.708024      0.524562      0.381629      0.268659
  25  21 4124.2421    1.3211 11.8547 12.1860 -0.0000      0.252297  0.0776   0.0042   0.1341    0.0142   0.0000     0.0286577   436.7353       11.1761       11.4320       9.79063      -4.63135      -3.94206       9.11793      -5.49245     -0.413601       2.00564      0.998071      -3.05324      -1.47186      0.226002       1.14033     -0.301780    0.00300071      0.198783       2.84948       3.74753       4.11564       4.33686       4.34880       4.19322       3.97242       3.61994       3.21996       2.77933       2.33108       1.93535       1.55035       1.22548      0.927848      0.700640      0.505714      0.360001
  25  22 4270.2807    1.0941 14.2519 12.1110 -0.0004      0.212678  0.1041   0.0034   0.1692    0.0128   0.0000     0.0335100   435.1291       19.4318       9.35529       12.2195      -9.87137      -9.42021       2.92248       1.28351      -2.08907       1.00262      -1.00407      0.808428     0.0293861     -0.195618      -1.09306    0.00447478       1.17742      -1.21547       3.51311       4.65953       5.10638       5.38522       5.41046       5.20802       4.90005       4.47235       3.98922       3.44727       2.93064       2.41499       1.93319       1.53001       1.16225      0.872411      0.621720      0.446720
  26   4 1508.7153    0.1648  0.1056 11.6080 -0.0046       45.3372  0.0044   0.0045   0.0085    0.0136   0.0000       10.0448   440.0375     -0.372532       19.6042    -0.0467248      -2.64285     -0.118109      0.373946    -0.0556656    -0.0646483      0.238617    -0.0403435      0.171976    -0.0420381      0.123900     0.0177827     0.0130036    -0.0310772     0.0692753      0.237050      0.285977      0.339912      0.379127      0.343955      0.340132      0.338253      0.296498      0.258626      0.227313      0.192447      0.155682      0.129171      0.102622     0.0764760     0.0609019     0.0433385     0.0316085
  26   5 1694.0679    0.2973  0.2114 11.5530 -0.0033       20.0373  0.0053   0.0051   0.0105    0.0156   0.0000       2.33076   440.1613      0.270524       19.8547      0.974402      -2.81398      -1.03209      0.904844     -0.949675     -0.427022    -0.0506293     -0.361004      0.311013     -0.151776   -0.00492999      0.114166    -0.0314644     0.0470090    -0.0649126      0.309153      0.386340      0.442751      0.464097      0.454171      0.418986      0.418290      0.387971      0.335064      0.303641      0.244059      0.208537      0.165060      0.129895      0.102413     0.0760863     0.0573247     0.0417635
  26   6 1869.0741    0.4673  0.3832 11.5224 -0.0006       12.7817  0.0070   0.0058   0.0140    0.0219   0.0000      0.934732   440.1040     -0.223749       20.1547   -0.00464760      -2.63962      -1.05941       1.18134      0.256651     -0.288599     -0.262746      0.439340      0.239775     -0.188225    -0.0264042     0.0737904     0.0413111    0.00114736     0.0272367      0.352014      0.459686      0.485177      0.547205      0.544317      0.525679      0.483621      0.452496      0.409408      0.335648      0.301783      0.251539      0.195748      0.154056      0.121535     0.0923368     0.0684015     0.0476726
  26   7 2039.8277    0.6862  0.5990 11.5638 -0.0003       8.71949  0.0087   0.0069   0.0177    0.0323   0.0000      0.518110   440.1359      0.269170       18.1843     -0.840227      -1.82243      0.829066      0.127331    -0.0329458     -0.216031      0.537609      0.201134     0.0116802      0.129204      0.108978      0.319667    -0.0200750     -0.126379      0.123029      0.437522      0.564804      0.612124      0.641526      0.648553      0.628220      0.589834      0.535059      0.488541      0.426520      0.364310      0.305762      0.247841      0.199090      0.150277      0.113875     0.0823497     0.0587626
  26   8 2206.1597    0.9981  0.7555 11.8798 -0.0000       6.35315  0.0101   0.0089   0.0195    0.0423   0.0000      0.392764   440.6098      0.545823       17.9209       1.53926      -2.84496      0.388603    0.00722141      -1.32979      0.222313     -0.506332     -0.570575     -0.270265    -0.0227994      0.236232    -0.0634350    -0.0883663    -0.0204127    -0.0125487      0.486164      0.619792      0.683283      0.738157      0.738700      0.711331      0.673309      0.615610      0.548366      0.475780      0.395299      0.328487      0.257382      0.203582      0.162428      0.124848     0.0926142     0.0677433
  26   9 2366.1866    1.3677  0.9479 12.4589  0.0003       4.68670  0.0120   0.0113   0.0231    0.0480   0.0000      0.347246   440.4062       1.22638       16.2344      0.755430      -1.83511    -0.0697777     -0.838469     -0.957064       1.85625     -0.271413      0.157734     -0.131077     -0.479879     0.0365846      0.267401    0.00911420      0.151994    -0.0184869      0.554989      0.719225      0.784908      0.853850      0.845293      0.811785      0.759730      0.698186      0.629758      0.537279      0.451556      0.380082      0.305665      0.238815      0.186374      0.139627      0.103836     0.0751545
  26  10 2521.2896    1.8574  1.0223 13.0349 -0.0010       3.33906  0.0129   0.0149   0.0237    0.0515   0.0000      0.320840   439.2865       1.30374       14.8325      0.511757      -1.71086      0.995630       1.12475      0.461902      -1.42590     -0.900113     -0.626428     -0.864987      0.364255      0.190088    -0.0517668     0.0722983    -0.0106413     0.0444926      0.568073      0.754204      0.804201      0.867974      0.862263      0.840655      0.813850      0.719977      0.644778      0.547132      0.476407      0.394579      0.314816      0.249608      0.195038      0.145802      0.106079     0.0781193
  26  11 2674.4313    2.4533  0.9686 13.6131 -0.0006       1.90791  0.0121   0.0201   0.0230    0.0546   0.0000      0.315112   439.2903       2.56778       16.0852       1.45316     -0.799182      0.665351      0.631949      -1.01263       1.21412      -1.00739     -0.145956     -0.869347     -0.530986     0.0447366     -0.201152    -0.0334584    -0.0623446    -0.0729782      0.545058      0.714343      0.761959      0.831311      0.828205      0.803974      0.765604      0.700006      0.618060      0.531210      0.448911      0.366719      0.300424      0.238471      0.182309      0.140935      0.103695     0.0760059
  26  12 2826.6369    3.0874  0.8846 14.2117 -0.0010       1.49484  0.0111   0.0260   0.0211    0.0460   0.0000      0.308702   439.1845       3.84018       15.2334       2.23304      -4.09545      0.738978      0.574615      -1.87429     -0.344984    -0.0730507     -0.730760     -0.432128     -0.364298     -0.571219     -0.112220     -0.116607    -0.0190195     0.0404657      0.519744      0.686815      0.756846      0.801992      0.796596      0.774229      0.724093      0.666596      0.593664      0.502703      0.436677      0.356007      0.288032      0.226362      0.174160      0.132465     0.0974327     0.0713039
  26  13 2977.5091    3.7778  0.8777 14.4856 -0.0002       1.25899  0.0108   0.0315   0.0205    0.0496   0.0000      0.279464   439.0858       5.22343       13.9781       2.03295     0.0747489     0.0794845      -1.02003     -0.480004      0.629004    -0.0844650      0.845636     -0.473708     -0.224580    -0.0329284    -0.0265781     0.0803178     -0.122025     0.0544187      0.507854      0.662865      0.710280      0.772351      0.752466      0.747661      0.695510      0.643871      0.566188      0.494610      0.421184      0.348021      0.278675      0.224988      0.171338      0.130884     0.0965406     0.0692524
  26  14 3126.9993    3.9750  1.0830 14.6709  0.0003       1.43116  0.0131   0.0315   0.0254    0.0572   0.0000      0.302817   438.6171       5.02759       15.2616       2.82871      -1.56884      0.561118      -1.01288      -1.35295       1.01648      -1.41525     -0.332553     -0.517740    -0.0730779     -0.182706     -0.207295      0.305024      0.169079    -0.0722464      0.587559      0.780294      0.860165      0.915786      0.915372      0.893834      0.837785      0.753858      0.680027      0.569926      0.482005      0.397923      0.317814      0.250508      0.193743      0.148889      0.109478     0.0792190
  26  15 3275.4763    3.6470  1.4202 14.6745  0.0004      0.738229  0.0164   0.0259   0.0304    0.0426   0.0000      0.249113   439.8327       6.07259       13.2929       2.26945      -3.91834      -1.04667     -0.496965     -0.835680       1.24726     -0.582444     -0.433414     0.0439033      0.337146     -0.619487      0.209144   -0.00220489     0.0946437     0.0742820      0.708961      0.920391       1.00893       1.07725       1.07154       1.02380      0.968715      0.889394      0.789367      0.695049      0.588430      0.499322      0.397548      0.315457      0.241806      0.184708      0.132924     0.0957107
  26  16 3423.4426    3.1833  2.1085 14.0933 -0.0001      0.620789  0.0204   0.0184   0.0365    0.0322   0.0000      0.132335   439.3238       9.06065       15.5831       2.12381      0.519946      0.145809       1.00687      -2.79380     -0.110645      0.231092     -0.289406      -1.94517      0.309644     -0.332211     -0.160888     -0.470115    -0.0809396   -0.00911659      0.862651       1.13816       1.25557       1.32525       1.31676       1.27045       1.19110       1.10129      0.986595      0.856093      0.735695      0.600966      0.484947      0.385313      0.296235      0.226103      0.167377      0.120303
  26  17 3571.1933    2.5816  3.1841 13.6018  0.0000      0.581103  0.0260   0.0125   0.0474    0.0227   0.0000     0.0808102   438.4920       9.84865       14.3124       3.66050       2.12716      -2.31979      0.637517      -2.12098     -0.946624     -0.667022      0.694444      0.611743      0.869171     0.0869272      0.673650      0.112326     -0.395933     -0.151432       1.07809       1.42190       1.53100       1.63413       1.63673       1.58473       1.48774       1.37680       1.22407       1.07438      0.923599      0.761872      0.617155      0.490777      0.380632      0.284588      0.209763      0.151799
  26  18 3718.6452    2.1365  4.9021 13.0060 -0.0001      0.516896  0.0340   0.0085   0.0613    0.0181   0.0000     0.0476915   437.4044       9.25441       14.6797     0.0450164     0.0241621      -6.02031       1.24289      -2.75558      0.384406      0.249852      -1.00103      -1.66421    0.00429498     -0.111433     -0.196902     -0.364258     -0.133089      0.361202       1.38873       1.83138       1.99143       2.10313       2.10822       2.04228       1.96270       1.78597       1.60913       1.38822       1.17349      0.982991      0.799022      0.634813      0.491038      0.370273      0.272437      0.198604
  26  19 3865.8459    1.7860  7.0726 12.5837 -0.0000      0.456333  0.0438   0.0063   0.0811    0.0163   0.0000     0.0335902   435.1024       10.1773       18.1109       10.4623       1.67449       1.18195      -2.30364      -5.09942      -1.14925      -1.64438       1.06601     -0.389621     -0.861016     -0.718060     -0.235633    -0.0502233     -0.298825     -0.712580       1.76335       2.31288       2.54146       2.67689       2.70703       2.61595       2.49750       2.26021       2.04044       1.76112       1.50004       1.25100       1.00435      0.805670      0.621499      0.470770      0.344296      0.250615
  26  20 4012.6355    1.4947  9.2594 12.3313  0.0000      0.355202  0.0577   0.0051   0.1033    0.0152   0.0000     0.0305869   441.8077       12.5903       19.0817       6.62155      -6.86508      -8.68823       2.82689      -2.92549      0.815397       2.34312      -1.67316      -2.24730    0.00564060      -1.48757     -0.322186      0.856407     -0.247122     -0.251969       2.20382       2.92183       3.21043       3.37282       3.41444       3.30276       3.12932       2.84438       2.56005       2.23993       1.89327       1.57777       1.27592       1.00835      0.783475      0.590408      0.437590      0.316126
  26  21 4159.1972    1.2691 12.2560 12.1636  0.0000      0.170077  0.0819   0.0039   0.1373    0.0136   0.0000     0.0289885   437.4472       13.9441       10.7495       3.42637      0.207761       2.61799      -4.02039      -2.80810      -1.53686      -5.41733     -0.615738     -0.638068     -0.564129     -0.393963      0.924879      0.670796     -0.468240     -0.475838       2.85113       3.76321       4.13691       4.36261       4.37949       4.26996       4.01587       3.72204       3.31178       2.90012       2.46597       2.04444       1.66153       1.31894       1.02089      0.778899      0.567172      0.413147
  26  22 4306.2810    1.0308 14.7296 12.0947 -0.0001      0.363704  0.1090   0.0032   0.1719    0.0119   0.0000     0.0346467   441.0026       21.7626       23.5795       3.46352      -1.74001      -3.58532       1.89187      -2.75211      -5.58807      -5.78176       5.32101       2.61720       2.49367      -2.21782       3.16727       1.24557      0.630824      0.508878       3.42986       4.53232       5.02087       5.26846       5.34435       5.19042       4.89721       4.49429       4.01926       3.47784       2.99311       2.47022       2.01984       1.59594       1.23774      0.940818      0.684115      0.495695
  27   3 1325.2170    0.0973  0.0437 11.7275 -0.0305       16.2952  0.0035   0.0047   0.0065    0.0107   0.0000       46.2339   440.4288     0.0192342       20.8700    -0.0478703      -3.58162     -0.124012      0.841104     -0.314377     -0.341836      0.138631      0.127794     -0.128130    0.00808581     0.0964204    -0.0446720    -0.0107663    -0.0785198     0.0358358      0.184269      0.247135      0.275951      0.315392      0.316346      0.288960      0.299039      0.254758      0.217415      0.184799      0.161677      0.124758      0.105505     0.0776583     0.0635534     0.0477081     0.0364824     0.0262060
  27   4 1527.5654    0.1827  0.1128 11.6059 -0.0024       28.4006  0.0040   0.0045   0.0086    0.0129   0.0000       7.68561   440.1246     -0.950367       20.4122     -0.333494      -2.59222      0.194285      0.330872    -0.0504108      0.276264      0.221487     -0.375901     0.0774363     0.0978861    -0.0602887    0.00409711    -0.0186422     0.0598162    -0.0442479      0.211612      0.270125      0.299901      0.316931      0.309650      0.313819      0.294281      0.282730      0.246317      0.208506      0.176830      0.153451      0.123933      0.101589     0.0779680     0.0612190     0.0437656     0.0328060
  27   5 1713.6079    0.3103  0.2389 11.5918 -0.0012       17.8268  0.0054   0.0050   0.0117    0.0157   0.0000       2.07257   440.1490   -0.00698998       20.5804    -0.0757127      -2.81628    -0.0761743      0.539305     0.0304767     -0.289642     -0.277508      0.304721    -0.0395211     -0.255306    -0.0746042     0.0826676    0.00983374    -0.0659360     0.0745047      0.306049      0.410585      0.470971      0.489106      0.508374      0.492172      0.456284      0.421440      0.359123      0.296424      0.257234      0.209324      0.169797      0.134641      0.103014     0.0757144     0.0614958     0.0426805
  27   6 1889.8210    0.4859  0.4054 11.5720 -0.0006       13.4207  0.0070   0.0058   0.0142    0.0223   0.0000      0.897866   440.6400     -0.231305       19.3798     -0.269296      -2.72980    -0.0651296     -0.292508      0.845592     -0.105868    -0.0767930     -0.171037    -0.0734548     -0.119345    -0.0852191     0.0673306     0.0987575      0.110382     -0.170201      0.370043      0.474200      0.508657      0.526781      0.542065      0.516563      0.507751      0.471673      0.424929      0.365758      0.311613      0.254606      0.208411      0.170507      0.131642      0.104085     0.0787025     0.0590099
  27   7 2062.1504    0.7186  0.5935 11.7149 -0.0005       8.81688  0.0086   0.0071   0.0171    0.0310   0.0000      0.519498   439.4196       1.09235       18.6324      0.412318      -2.51666     0.0955327     -0.641969     -0.259628     -0.712722      0.447309      0.372589     -0.243271     -0.583150    -0.0954386     0.0324091      0.159413    -0.0501387     0.0591400      0.426302      0.561197      0.621376      0.656770      0.648972      0.639710      0.601860      0.549216      0.496250      0.438328      0.368532      0.301369      0.250649      0.195558      0.154416      0.118952     0.0893337     0.0650682
  27   8 2229.8402    1.0481  0.8071 12.0392 -0.0001       5.77475  0.0105   0.0090   0.0203    0.0433   0.0000      0.379720   440.5892      0.147332       18.0083     -0.180260      -2.26174      -1.24910      0.101051     -0.739268     -0.410261      0.823052      0.494768     -0.368324     -0.334961      0.243687     -0.134240     0.0502673    -0.0665138    0.00275018      0.482584      0.610605      0.679106      0.747487      0.729300      0.702761      0.682316      0.622604      0.554169      0.484953      0.414951      0.339884      0.282146      0.228142      0.175753      0.135148      0.100397     0.0729125
  27   9 2391.0946    1.4407  0.9733 12.6437  0.0001       4.30874  0.0123   0.0116   0.0232    0.0469   0.0000      0.351434   439.4585       1.10279       17.7789      0.925747      -1.26977    -0.0443894    -0.0551599     -0.877556      0.601881     -0.276711     -0.307695     -0.558012      0.321886     -0.234763     -0.158302    -0.0206365   -0.00643402     -0.104205      0.537064      0.684806      0.751921      0.803615      0.792222      0.788078      0.740682      0.688197      0.618393      0.527547      0.461699      0.391092      0.313439      0.257024      0.195826      0.150905      0.112906     0.0825922
  27  10 2547.6360    1.9420  1.0624 13.2185  0.0004       2.60902  0.0128   0.0153   0.0250    0.0503   0.0000      0.316533   439.7234       2.53997       16.4418       1.23061       1.52445      -1.02151     -0.480536     0.0857319       1.18357      0.195468     -0.598229      0.117081     -0.216408    0.00492633     -0.207628     0.0385550     -0.105306     0.0272347      0.549229      0.708841      0.768910      0.824532      0.815942      0.794066      0.757972      0.702674      0.627904      0.564934      0.478260      0.398920      0.324147      0.265576      0.204587      0.157676      0.117229     0.0871844
  27  11 2702.1531    2.5596  0.9561 13.6981 -0.0006       2.10419  0.0117   0.0205   0.0223    0.0510   0.0000      0.309208   439.5073       2.43564       16.3818       1.57877      -1.40603     -0.142923      0.880850      -1.33476      0.254031      -1.06690      0.236355     -0.665029      0.336659     -0.168137   -0.00963412      0.106279     0.0388029    -0.0602161      0.518000      0.685773      0.735348      0.803814      0.786626      0.782378      0.738417      0.673474      0.601377      0.524425      0.446169      0.375507      0.301323      0.240798      0.189553      0.144005      0.108899     0.0787353
  27  12 2855.4365    3.2517  0.8939 14.3063 -0.0007       1.67868  0.0110   0.0271   0.0213    0.0500   0.0000      0.302546   439.2791       5.00989       16.2224       1.98854      -1.71916     -0.704661      0.324482     -0.549157    -0.0435252     -0.970494     0.0177305     -0.417385     -0.317593    -0.0319151      0.544721     -0.425603    0.00716733     0.0346283      0.502783      0.672913      0.723405      0.789238      0.757106      0.749098      0.695841      0.657252      0.580766      0.514900      0.441388      0.370189      0.302233      0.240453      0.187586      0.142537      0.105274     0.0763446
  27  13 3007.1255    3.8311  0.9228 14.7112  0.0001       1.33323  0.0112   0.0313   0.0219    0.0456   0.0000      0.289699   438.9711       4.13637       16.3882       2.26290      -1.90925     -0.616861      0.458675      -1.27927      0.574460      -1.07704      0.196413     -0.262355      0.212670    0.00124662     0.0837103    -0.0769740     0.0341061    -0.0890385      0.507850      0.652129      0.686774      0.754245      0.745845      0.749942      0.692104      0.652035      0.580485      0.502927      0.426010      0.357955      0.292119      0.238427      0.186165      0.139631      0.105854     0.0770924
  27  14 3157.3851    3.9972  1.1450 14.7460  0.0000       1.80342  0.0137   0.0303   0.0259    0.0536   0.0000      0.287576   439.7912       6.80815       16.0592       1.76554     -0.486572      0.654069      -1.37602     -0.628602     -0.305203      -1.57594     -0.739206      -1.31395     0.0661697     -0.218370      0.116435     -0.173125     0.0256012     0.0463010      0.579226      0.746970      0.816279      0.849538      0.854138      0.855779      0.797193      0.743467      0.665567      0.578188      0.499470      0.417463      0.340475      0.268303      0.212321      0.163972      0.124448     0.0902262
  27  15 3306.6266    3.6155  1.5650 14.4119 -0.0001       1.12607  0.0165   0.0236   0.0307    0.0419   0.0000      0.205990   438.6470       4.90947       13.4535       1.13318      -1.63651      -1.26375     -0.148385      -2.22253     -0.917738     -0.945570     0.0445245      -1.42358      0.165298     -0.214801     0.0677257    -0.0365426     -0.191401     0.0419821      0.676914      0.877031      0.956177       1.02854       1.03470       1.00731      0.945088      0.872972      0.790056      0.689073      0.594636      0.487880      0.401798      0.325035      0.252815      0.193089      0.144061      0.105990
  27  16 3455.3767    3.0305  2.2845 14.0910 -0.0012      0.748716  0.0213   0.0170   0.0385    0.0290   0.0000      0.124304   439.7427       7.02694       13.6520       3.38228      -1.54832      -3.58760       1.13570      -4.76616     -0.102196      -1.98477      0.693001      -1.24547      -1.32452     -0.719003      0.731182     -0.476012      0.341111    -0.0488071      0.863871       1.14472       1.24451       1.34564       1.34579       1.32004       1.24602       1.14454       1.02128      0.882776      0.754358      0.629018      0.515748      0.409962      0.324281      0.246683      0.181526      0.134596
  27  17 3603.7382    2.4806  3.5726 13.4580 -0.0001      0.691121  0.0273   0.0112   0.0500    0.0214   0.0000     0.0700808   440.5995       9.94111       13.2998       4.12873      -2.00158    -0.0867157       1.07209      -2.69266      0.255206      -3.09509     -0.186784     -0.909926      0.745507      0.344176      0.683235     -0.400987     -0.570729     -0.269767       1.09564       1.42915       1.56261       1.67463       1.68290       1.63412       1.54270       1.42466       1.28998       1.12671      0.966327      0.808934      0.664290      0.533815      0.414497      0.320074      0.236443      0.173029
  27  18 3751.8020    2.0646  5.3091 12.8835 -0.0002      0.450777  0.0349   0.0077   0.0633    0.0176   0.0000     0.0439413   440.9615       7.20002       15.1314       4.12450      0.257658      0.507203      -1.87280       1.08267       4.27413      -1.37700      0.330455      -2.44753      -1.07834     -0.493202      0.657954     -0.161380      0.158724     -0.127644       1.38862       1.81343       1.97648       2.11800       2.13506       2.08700       1.96378       1.81418       1.63600       1.42888       1.23706       1.03043      0.842181      0.673678      0.529628      0.403778      0.302371      0.221444
  27  19 3899.5695    1.7172  7.5796 12.5518 -0.0000      0.365024  0.0460   0.0058   0.0843    0.0153   0.0000     0.0317861   439.6269       4.97624       10.6406       11.8579       4.80829       3.61777      0.405675      -1.97113      0.889398     -0.346022       1.17872     -0.135124      -1.34819      -2.07748       1.48278      0.345569     -0.568174     -0.256905       1.76184       2.31895       2.57284       2.72025       2.74366       2.69519       2.54593       2.33982       2.09949       1.84667       1.57121       1.32155       1.07470      0.866102      0.678113      0.516818      0.385883      0.282218
  27  20 4046.9719    1.4259 10.4321 12.3176 -0.0001      0.330276  0.0646   0.0046   0.1154    0.0143   0.0000     0.0291797   441.9225       8.12792       12.2608       5.26220      -6.45446       1.97737      -3.04721      -7.32327       5.47719      -4.26245      -3.94483     0.0255041      0.212931    -0.0963998     -0.344907       1.04788      0.272903     0.0762935       2.31023       3.03718       3.35822       3.56753       3.59697       3.49517       3.31433       3.04887       2.76176       2.42498       2.08057       1.74574       1.43407       1.14368      0.898804      0.685754      0.508335      0.373807
  27  21 4194.1370    1.1951 12.7300 12.1837 -0.0010      0.224248  0.0866   0.0036   0.1440    0.0129   0.0000     0.0327672   431.8029       10.0955       13.9689       1.52520       1.01529       9.80419       2.42713     -0.336080     -0.312111      -4.25125       4.77818      -4.77016      0.572888     -0.305415       1.94509      0.646387     -0.177192      0.108560       2.83088       3.74382       4.16176       4.38286       4.45605       4.31963       4.09929       3.78706       3.41156       2.98443       2.57374       2.14677       1.75937       1.41550       1.10573      0.851470      0.624665      0.461371
  28   4 1546.0393    0.1967  0.1047 11.6100 -0.0043       30.4234  0.0036   0.0048   0.0075    0.0128   0.0000       7.04372   440.6930     -0.340427       20.3079     -0.132800      -2.41673      0.321961      0.140891    -0.0747115     -0.189385      0.280582      0.177539    -0.0758496      0.159965      0.123488    -0.0296183      0.151748     0.0214635   -0.00193435      0.201374      0.240640      0.276359      0.294212      0.304671      0.297098      0.264854      0.243363      0.226204      0.211827      0.181885      0.140866      0.125931     0.0993062     0.0751432     0.0594253     0.0466449     0.0345906
  28   5 1732.7792    0.3418  0.2379 11.5646 -0.0013       17.0501  0.0051   0.0053   0.0108    0.0161   0.0000       1.75099   440.1915     -0.775921       19.8138     0.0394639      -2.29819     -0.472936      0.613954      0.864111     -0.317564    -0.0182664      0.804544      0.138031    -0.0105565     -0.109831      0.129544     0.0513229     0.0253266     0.0682441      0.270171      0.344237      0.394351      0.399174      0.403649      0.396722      0.390101      0.353036      0.319485      0.288538      0.243774      0.197873      0.164727      0.128310      0.103648     0.0831247     0.0642712     0.0467203
  28   6 1910.2323    0.5158  0.4263 11.5551 -0.0005       14.3460  0.0071   0.0059   0.0140    0.0228   0.0000      0.811175   439.7996      0.831032       18.8574      0.133529      -3.06222      0.305704      0.281673     -0.114801     -0.128816      0.142120      0.707140     -0.241828   -0.00412178     -0.136357   -0.00109237     0.0461140     -0.164127     0.0428922      0.346781      0.467472      0.495987      0.548849      0.564066      0.529635      0.503612      0.467187      0.427181      0.371385      0.313993      0.257113      0.213300      0.171291      0.137028      0.102766     0.0813342     0.0595204
  28   7 2083.9996    0.7583  0.6490 11.6639 -0.0001       7.95673  0.0088   0.0071   0.0179    0.0338   0.0000      0.467484   439.3524     -0.929925       20.3145      0.542676      -2.69197     -0.779784     -0.371398     -0.893922     -0.530177      0.457042     0.0492830     -0.604708     -0.203062     -0.195561      0.191283    -0.0565759   -0.00480522   -0.00343705      0.407808      0.541063      0.589054      0.640771      0.643970      0.628571      0.589573      0.550700      0.497613      0.426850      0.368399      0.311583      0.251653      0.206894      0.161424      0.125616     0.0939822     0.0695251
  28   8 2252.9277    1.0979  0.8385 12.1229  0.0005       5.77819  0.0104   0.0091   0.0209    0.0412   0.0000      0.373354   440.2963       1.80204       18.7636      0.327109      -1.53179     -0.480505    -0.0235009      0.340390       1.76581     -0.220591      0.344962    -0.0376308     0.0419434     -0.143475     0.0739303     0.0536315    -0.0247966      0.102804      0.457586      0.597845      0.664454      0.719580      0.715374      0.695096      0.665117      0.610432      0.544868      0.484550      0.412766      0.343313      0.285608      0.231681      0.180161      0.140239      0.103667     0.0787478
  28   9 2415.4461    1.5219  1.0270 12.7626  0.0001       4.59394  0.0127   0.0119   0.0237    0.0469   0.0000      0.342601   439.1739       2.38281       15.8229       1.84288      -1.72907     -0.709250     -0.291504      0.185597      0.251897     0.0798579      0.259419      0.207971     -0.331604     -0.269373    -0.0294590    -0.0248383     -0.217309     -0.135822      0.523933      0.688379      0.752648      0.805162      0.804628      0.799938      0.761711      0.688542      0.629848      0.550200      0.469275      0.396983      0.328186      0.263976      0.209386      0.163001      0.120413     0.0897302
  28  10 2573.4460    2.0674  1.0584 13.3253 -0.0007       2.71233  0.0128   0.0159   0.0239    0.0492   0.0000      0.309365   440.3927       3.54023       15.3214       1.65544      -2.00622     -0.570718      -1.18466      -2.15102      0.468844      0.702470     -0.337549      0.209856      0.357072      0.627365      0.140647     0.0452483     0.0415578      0.129479      0.531386      0.709927      0.766278      0.830187      0.803258      0.800208      0.758751      0.707202      0.639850      0.555373      0.482084      0.409072      0.338303      0.274988      0.213675      0.163961      0.124689     0.0921288
  28  11 2729.4388    2.7032  0.9453 13.8269 -0.0012       2.80611  0.0111   0.0215   0.0218    0.0486   0.0000      0.299620   439.4318       3.71176       15.5428      0.900054      -3.88112     -0.976314     0.0392325      -1.69369     -0.125728      -1.25038       1.02415     -0.263512    0.00397675    -0.0424540     -0.155381     0.0805631     0.0267976     0.0567724      0.479688      0.618514      0.669298      0.725991      0.726440      0.722464      0.683380      0.629848      0.560413      0.498577      0.433100      0.358803      0.293646      0.239331      0.189611      0.147472      0.111119     0.0815875
  28  12 2883.7683    3.4205  0.8797 14.4261  0.0004       1.61029  0.0107   0.0280   0.0205    0.0467   0.0000      0.318596   439.2177       3.42631       14.7750       1.17626     -0.337828     -0.424994      -1.52490     -0.855087      0.680808      -1.55174    -0.0944398      0.246951    -0.0455853     -0.470285      0.104789    -0.0643693     -0.150258    0.00265141      0.464376      0.606782      0.642401      0.709870      0.707227      0.695069      0.663657      0.610636      0.560572      0.480869      0.416020      0.350178      0.290475      0.233670      0.185167      0.143498      0.108190     0.0803371
  28  13 3036.2983    3.9917  0.9376 14.6050 -0.0003      0.905882  0.0111   0.0314   0.0210    0.0514   0.0000      0.285924   438.0599       2.51747       15.8247       2.32638      -2.97670     -0.694143      0.485515      -1.81188      0.126003     -0.754993      0.336801     -0.831918     -0.420566     -0.417800      0.249148    -0.0767157    -0.0879052     -0.173237      0.489892      0.652180      0.693588      0.753338      0.752788      0.738113      0.709702      0.647266      0.585981      0.501771      0.441118      0.370529      0.303832      0.245294      0.192998      0.149759      0.112158     0.0826105
  28  14 3187.2777    3.9436  1.2144 14.7901 -0.0004      0.778541  0.0144   0.0289   0.0258    0.0489   0.0000      0.270973   438.3451       5.39062       14.1020       3.05767      -1.68954       1.05667      0.568555      0.368310       1.38982      -1.35024      0.108054     -0.959110     -0.673806     -0.330426     -0.102224     -0.232548     -0.186247    -0.0908297      0.572097      0.745379      0.810353      0.872613      0.871960      0.853725      0.816454      0.748748      0.687614      0.607001      0.521585      0.434539      0.354295      0.291142      0.228176      0.177703      0.136983      0.100193
  28  15 3337.3936    3.4930  1.6556 14.4946 -0.0009      0.754973  0.0170   0.0221   0.0314    0.0360   0.0000      0.179645   438.7608       7.96125       14.5423       3.73450      0.878417      0.623890     -0.284004      -2.10974       1.07018      -2.53616       1.23690     -0.621720      0.217600    0.00215370      0.180661     -0.151042     -0.356679    -0.0431242      0.664089      0.879421      0.947918       1.02079       1.01540       1.01459      0.960911      0.896000      0.805201      0.709755      0.605603      0.506010      0.421488      0.339640      0.269136      0.209194      0.158357      0.118522
  28  16 3486.9682    2.8993  2.5228 13.8972 -0.0001      0.889958  0.0221   0.0151   0.0394    0.0272   0.0000      0.104495   437.9204       2.78327       16.1402       4.78830      -1.82721     -0.658270     -0.250243      -2.28061      0.236987      -3.92796      0.632296     -0.833106     -0.223877      -1.04246     0.0124863      0.284655     -0.102173     -0.205706      0.851415       1.11806       1.21896       1.31688       1.31984       1.29568       1.22568       1.13612       1.02614      0.907778      0.783672      0.664981      0.546603      0.442221      0.347831      0.271409      0.203970      0.150204
  28  17 3635.9843    2.3852  3.9068 13.2914 -0.0000      0.672361  0.0285   0.0102   0.0514    0.0208   0.0000     0.0621973   439.5128       8.81253       12.6348       2.16174      -2.70585      -1.49407      -2.52124       1.38702       2.82906      -2.63373       2.02866      -1.39862      0.229585      0.221831     -0.370801     -0.263507     -0.408470      0.101234       1.08352       1.43216       1.57486       1.67639       1.69507       1.67474       1.57315       1.47190       1.31928       1.16198       1.00166      0.852012      0.698652      0.569178      0.448915      0.348406      0.258605      0.190866
  28  18 3784.6846    1.9713  5.7645 12.8194 -0.0001      0.431382  0.0366   0.0071   0.0670    0.0165   0.0000     0.0406887   439.2903       10.0575       19.6970       7.89255      -6.24014      -1.17345      0.546999     -0.798664     -0.394034     -0.927527      0.215499      -2.99209      0.111898     -0.933392    -0.0410274     0.0503812     -0.647813      0.326787       1.38359       1.83406       2.00116       2.14583       2.14138       2.12406       2.01482       1.87469       1.69044       1.49057       1.28811       1.09574      0.894684      0.727958      0.572593      0.446032      0.335067      0.250276
  28  19 3932.9638    1.6427  8.0007 12.5371 -0.0002      0.328945  0.0482   0.0054   0.0886    0.0143   0.0000     0.0314872   440.8866       8.68335       10.7038      0.949583      -3.33732      -1.92289      -2.93161      -2.33818     -0.742671      -4.67221     -0.687593      -2.94563       2.26233     -0.615212       1.16322     -0.655530      0.351549     -0.295584       1.75553       2.30176       2.55297       2.73489       2.74770       2.70818       2.55367       2.36801       2.14886       1.90471       1.63413       1.38388       1.14266      0.925208      0.731186      0.566712      0.424427      0.315235
  28  20 4080.9436    1.3834 10.7129 12.3050 -0.0003      0.308079  0.0673   0.0043   0.1157    0.0137   0.0000     0.0291883   437.1790       15.1168       15.6181       3.52176      -6.82486      -7.37255      -5.18162      0.743229     -0.155141       1.16529      -3.22920      0.683000     -0.819973      -3.59880     -0.857147     -0.539801      0.314136     -0.444997       2.26009       3.02909       3.33644       3.54211       3.58888       3.53739       3.34206       3.10319       2.80994       2.48490       2.12151       1.82394       1.48826       1.21250      0.946333      0.738514      0.553204      0.414591
  28  21 4228.6604    1.1567 13.7840 12.1621  0.0002      0.259197  0.0946   0.0033   0.1526    0.0122   0.0000     0.0329808   442.1536       16.0487       17.8342       5.92861     -0.504290       4.19588       1.25776     -0.219608      0.507667      -1.88947       2.72628      -3.85185      -1.25051     -0.168866      0.215698      0.808901     -0.991983     0.0468222       2.89157       3.82603       4.21204       4.48192       4.52656       4.47871       4.24559       3.92630       3.57253       3.16248       2.71726       2.29827       1.90367       1.54348       1.22459      0.948030      0.708072      0.526817
  29   4 1564.1479    0.2122  0.1317 11.6073 -0.0032       28.0678  0.0042   0.0046   0.0084    0.0127   0.0000       5.41311   440.4008     -0.105097       20.8750    -0.0912717      -2.58450      0.147356      0.435319     0.0860427      0.131982    0.00388720     -0.213926   -0.00238121      0.119673   -0.00148897      0.192918    -0.0607223    -0.0153145   -0.00678735      0.208097      0.258504      0.288458      0.295656      0.316677      0.326179      0.303305      0.274802      0.241595      0.224719      0.192525      0.160217      0.136922      0.107858     0.0850398     0.0677615     0.0548362     0.0393030
  29   5 1751.5865    0.3546  0.2707 11.5539 -0.0019       18.4422  0.0056   0.0051   0.0111    0.0167   0.0000       1.56239   440.0626     -0.221657       21.0646     -0.272811      -2.17567      0.473568      0.290496     -0.516707     -0.210812     -0.235986      0.525855     -0.136494     -0.202769    -0.0854539      0.169755     -0.199886     -0.165692     0.0473212      0.271649      0.355591      0.373739      0.403981      0.407388      0.407568      0.393805      0.360956      0.338362      0.285880      0.256646      0.210866      0.179024      0.144556      0.118562     0.0927630     0.0693268     0.0529740
  29   6 1930.2845    0.5413  0.4633 11.5903 -0.0015       12.7666  0.0073   0.0059   0.0146    0.0234   0.0000      0.726521   440.2973      0.657508       20.3459      0.727252      -1.84086      0.329920      0.501274     -0.475474      -1.00554     -0.528946      0.457551    -0.0730938    0.00478682     -0.351279     0.0411291      0.184982      0.116215     0.0301071      0.342161      0.453347      0.502234      0.532806      0.544077      0.538761      0.516053      0.461155      0.418192      0.376124      0.325702      0.274120      0.224350      0.183357      0.141974      0.114764     0.0875409     0.0654989
  29   7 2105.4343    0.7917  0.6870 11.8140 -0.0000       8.48908  0.0092   0.0071   0.0181    0.0330   0.0000      0.463760   440.3522      0.604066       19.3328     -0.297145      -1.81147      -1.34818     -0.554611      -1.20732  -0.000202914     -0.307634     0.0657784     -0.300844     -0.125188     -0.322032      0.143770     -0.128229     -0.139639    -0.0892306      0.406765      0.527994      0.575378      0.626245      0.629891      0.629416      0.602626      0.548919      0.489844      0.441216      0.379881      0.322485      0.264515      0.216448      0.170009      0.132378      0.105063     0.0779857
  29   8 2275.4490    1.1636  0.8884 12.1818 -0.0013       5.03260  0.0107   0.0094   0.0212    0.0454   0.0000      0.348343   440.4689      0.769431       18.6101      0.795850      -4.47446     -0.350441     -0.465560    -0.0191157     -0.216482      -1.64728      0.326810     -0.188352     -0.224775     -0.261269     -0.162158      0.314854      0.169781    -0.0263421      0.447900      0.581845      0.635178      0.687634      0.692256      0.687296      0.658022      0.591366      0.551009      0.483529      0.424959      0.356243      0.299600      0.243494      0.191838      0.150676      0.114030     0.0871364
  29   9 2439.1809    1.6055  1.0346 12.7944  0.0003       3.71648  0.0123   0.0123   0.0234    0.0489   0.0000      0.323991   440.3542       2.20266       16.9054       1.44813     -0.688514      -1.05783      -1.80155    -0.0155955     -0.511970     0.0340468     -0.492087     -0.111202      0.377074      0.142050      0.287382   -0.00953276    -0.0719579     0.0397707      0.496815      0.651563      0.698995      0.767336      0.763677      0.753404      0.715571      0.666349      0.598768      0.533738      0.471678      0.394570      0.331392      0.269002      0.214438      0.167340      0.127865     0.0945523
  29  10 2598.7604    2.1646  1.1081 13.3750  0.0008       2.51031  0.0129   0.0160   0.0245    0.0500   0.0000      0.307036   438.9183       2.29086       17.0714    -0.0173989      -1.81067       1.84097      0.244817      -1.84951       1.16559     -0.459413      0.554913      0.598393      0.306859     -0.451668     0.0395947      0.110102    -0.0162170    -0.0997129      0.506879      0.660982      0.714338      0.768964      0.763572      0.765394      0.725588      0.694073      0.622087      0.542650      0.470263      0.402889      0.334730      0.271137      0.220230      0.171156      0.132202     0.0969356
  29  11 2756.2278    2.8131  0.9571 14.0188 -0.0003       2.29324  0.0114   0.0219   0.0214    0.0452   0.0000      0.299447   439.0874       3.36585       14.6352       1.49761      -2.70143     -0.385210      0.513689      -1.23150      0.910149     -0.322224   -0.00926580     -0.574732     -0.186251      0.367491     -0.106312     -0.200438    -0.0819792    -0.0485868      0.468895      0.600290      0.666549      0.722366      0.716281      0.702553      0.659968      0.625408      0.573087      0.505208      0.434049      0.373936      0.310452      0.252807      0.203135      0.156957      0.120798     0.0894501
  29  12 2911.7036    3.5391  0.9343 14.3480  0.0004       1.84988  0.0108   0.0278   0.0210    0.0514   0.0000      0.304919   439.6022       3.32215       15.5206      0.439081      -1.12611     -0.135553      -1.31158      -1.00180      0.843756     -0.291738     -0.118247      -1.10071     -0.336397     -0.197783      0.158552    0.00735553    -0.0400312    -0.0244808      0.469132      0.610422      0.667178      0.720806      0.718461      0.710549      0.676558      0.620221      0.558782      0.495289      0.437615      0.369159      0.306167      0.249045      0.195087      0.154811      0.116903     0.0873210
  29  13 3065.0507    3.9939  1.0008 14.7374 -0.0007      0.784853  0.0116   0.0308   0.0224    0.0519   0.0000      0.287851   439.6182       3.28277       16.1960       1.60032      -1.29704      -1.15912     -0.237818      -1.05980     -0.189125      -1.23484     -0.338180      -1.15110     -0.386577    -0.0338060     0.0652047     -0.223460    -0.0645171     -0.124211      0.479561      0.626955      0.691249      0.732120      0.724244      0.730025      0.698407      0.648061      0.589308      0.525531      0.447834      0.375326      0.315355      0.256316      0.205482      0.160538      0.124034     0.0935163
  29  14 3216.8676    3.9063  1.2850 14.6656 -0.0003       1.13451  0.0144   0.0272   0.0264    0.0469   0.0000      0.234503   440.2529       6.30737       14.5064       2.59893      -1.57742     -0.484274      0.351514      -2.50337     0.0669910      -1.44883    -0.0224062     -0.979456      0.246361     -0.415787      0.122629    -0.0752716    -0.0729689     0.0945144      0.559621      0.745209      0.801419      0.879291      0.856942      0.868618      0.816961      0.763132      0.694479      0.614687      0.526027      0.444184      0.364847      0.299527      0.235245      0.186893      0.143196      0.108720
  29  15 3367.8135    3.3886  1.7932 14.4407 -0.0004       1.35817  0.0178   0.0203   0.0316    0.0312   0.0000      0.163221   438.6415       5.89711       15.3581       2.64336      -1.64505     -0.965211     0.0301525      -2.89891    -0.0701121      -1.01045    -0.0828929      0.203477      0.590722     -0.259539      0.288169      0.114318      0.209051    -0.0343766      0.676349      0.900320      0.965803       1.04905       1.04963       1.04626      0.995869      0.911935      0.843070      0.744431      0.647280      0.544003      0.449879      0.362829      0.291198      0.230798      0.177414      0.132859
  29  16 3518.1214    2.7960  2.8496 13.7699 -0.0001      0.848752  0.0232   0.0135   0.0416    0.0242   0.0000     0.0929737   441.6678       7.46996       15.1906       4.20598     -0.930774     -0.846627      -1.30494      -1.71620       1.03148     -0.676107     -0.427700      -1.42568     -0.698970     -0.932355       1.01650      0.165400      0.282582     -0.264555      0.862206       1.14749       1.25859       1.34530       1.36769       1.35055       1.28847       1.19178       1.08094      0.948393      0.830997      0.692097      0.587774      0.473427      0.378248      0.296213      0.223988      0.169742
  29  17 3667.9851    2.2906  4.3024 13.1038 -0.0000      0.700337  0.0296   0.0092   0.0535    0.0202   0.0000     0.0540878   440.0944       6.19107       13.0709       4.83781      -1.96675      -3.04990      0.150662      -2.44207     -0.610189       1.49557       1.90347      -2.37440    -0.0584833      0.454804     -0.120441      0.512461     -0.350137     -0.164808       1.08959       1.43671       1.58125       1.68762       1.71643       1.68453       1.61622       1.50860       1.36165       1.20591       1.04578      0.887734      0.735334      0.601094      0.484229      0.374346      0.287045      0.216187
  29  18 3817.2194    1.9189  6.2527 12.6768 -0.0002      0.463596  0.0380   0.0065   0.0688    0.0162   0.0000     0.0361521   442.1141       8.46010       13.4897       2.89537      -2.00962      -1.43011      -2.78855      -2.96001      0.877901      -2.06320       1.12201      -3.47536       1.17722      0.341656      0.533562      0.293197      0.661219   -0.00933183       1.39368       1.81963       2.02123       2.13049       2.17892       2.13063       2.05460       1.90464       1.74554       1.52202       1.33201       1.14096      0.945564      0.774385      0.614063      0.482793      0.367419      0.276769
  29  19 3966.0954    1.5729  8.6259 12.4795  0.0001      0.369493  0.0518   0.0050   0.0927    0.0140   0.0000     0.0306336   436.3968       7.22539       10.5294     -0.384775      -1.46897     -0.623151       2.68510      -1.49832      0.198083      -4.79776      0.204096     -0.825146     -0.382618      0.807151     0.0371397     -0.383157      0.178955     -0.189739       1.81494       2.39191       2.64548       2.80461       2.86801       2.82354       2.69145       2.50199       2.28072       2.01503       1.74943       1.48677       1.24045       1.00900      0.803393      0.630235      0.480111      0.362424
  29  20 4114.7060    1.3169 11.4581 12.3039 -0.0000      0.327956  0.0730   0.0039   0.1246    0.0130   0.0000     0.0306251   440.8583       7.77596       12.1591      -2.63723      -7.15597       1.89549      -3.68685      -3.65838     -0.243048      -4.67105       2.84628      -4.77443     -0.837463     -0.183389      -1.22055      -1.14644     -0.420892    -0.0925233       2.31081       3.04769       3.40431       3.59242       3.69046       3.60300       3.46782       3.20481       2.93841       2.59689       2.23720       1.92767       1.58501       1.30502       1.04250      0.818565      0.615499      0.463534
  29  21 4262.6776    1.0784 13.9211 12.1979 -0.0002      0.172080  0.1012   0.0031   0.1586    0.0115   0.0000     0.0357816   438.9177       3.03685       10.6166       4.86081     -0.478493      0.438585      0.582248     -0.417168      -2.34176     -0.133987     -0.137570      -4.98651      0.645698     -0.908472       1.45001      0.105030      0.867246      0.581724       2.93187       3.88390       4.34359       4.55856       4.71757       4.58416       4.37743       4.10276       3.72073       3.32666       2.86656       2.44851       2.03652       1.65990       1.34052       1.04226      0.787430      0.593834
  30   3 1376.6109    0.1126  0.0539 11.6987 -0.0041       32.6468  0.0033   0.0044   0.0063    0.0106   0.0000       32.3358   440.8367     -0.500672       21.0961      0.125643      -3.43044      0.554566      0.550669     0.0350719    -0.0938552      0.167298      0.119934     -0.192828      0.165419     0.0691591      0.144717     0.0797739     0.0258318    0.00340542      0.177819      0.220913      0.239133      0.248400      0.263228      0.282644      0.259789      0.222430      0.192852      0.169246      0.165916      0.141229      0.113215     0.0929335     0.0710719     0.0561146     0.0444569     0.0328523
  30   4 1581.9124    0.2198  0.1379 11.6205 -0.0026       23.6792  0.0045   0.0045   0.0080    0.0127   0.0000       5.03350   440.5265      -1.35553       20.8710      0.131807      -2.94984      0.374625      0.489790    0.00874752      0.413041    -0.0131048      0.392800    -0.0245647    -0.0386262     0.0872323    -0.0920558    -0.0953685     0.0127696    -0.0265844      0.243833      0.339113      0.366489      0.391840      0.367881      0.353963      0.310019      0.282123      0.271796      0.277961      0.280832      0.262987      0.235677      0.187327      0.140931      0.104884     0.0804963     0.0566004
  30   5 1770.0975    0.3754  0.3014 11.5622 -0.0004       19.2203  0.0059   0.0050   0.0116    0.0168   0.0000       1.39435   440.1253     -0.415241       20.4675      0.208629      -2.13495     0.0340236     -0.467884      0.309920      0.273009    -0.0170296      0.224049     -0.202646     -0.129648     0.0668016      0.119413    -0.0226415   -0.00977580     0.0594840      0.281906      0.366929      0.407426      0.458306      0.455081      0.456551      0.422394      0.396291      0.349664      0.315592      0.265155      0.229037      0.190658      0.159259      0.123782     0.0981549     0.0738353     0.0559329
  30   6 1950.0253    0.5727  0.5118 11.5249 -0.0002       9.73853  0.0074   0.0058   0.0154    0.0255   0.0000      0.626466   440.6082      0.203760       20.5883     -0.644214      -1.96350     -0.663079     -0.296446       1.14817      0.369981     -0.296931      0.196343     -0.268992    -0.0878913   -0.00730920     -0.138765     -0.157123     0.0291354     0.0691565      0.326777      0.424965      0.471346      0.499318      0.496773      0.501708      0.469711      0.454487      0.414054      0.365717      0.316360      0.278651      0.226120      0.185551      0.152104      0.120485     0.0935003     0.0698996
  30   7 2126.4640    0.8355  0.7137 11.7959 -0.0001       7.28268  0.0092   0.0072   0.0181    0.0351   0.0000      0.429099   441.1364      0.801601       20.1612       1.67288      -2.30564    -0.0150436      -1.26136     -0.731284      0.214403      0.251461     -0.228614     -0.118735     -0.191603    -0.0327352      0.139471     0.0399013     0.0938985     -0.119866      0.392206      0.500574      0.555717      0.612592      0.597803      0.606037      0.576528      0.530050      0.488273      0.433845      0.375398      0.326655      0.276498      0.226146      0.179570      0.141629      0.110481     0.0821646
  30   8 2297.4805    1.2068  0.9074 12.4242  0.0010       5.43145  0.0110   0.0096   0.0214    0.0404   0.0000      0.368646   440.6940       1.45856       20.1480      0.212409      -1.74752     -0.362220    0.00595296     0.0819871       1.45027     -0.257942     -0.413331    -0.0833530      0.135215     -0.213754      0.164097      0.131521    0.00990497     -0.179937      0.445700      0.579612      0.642259      0.701785      0.696879      0.679342      0.652392      0.617149      0.559168      0.492946      0.434801      0.371319      0.310297      0.250267      0.205464      0.160580      0.123518     0.0937790
  30   9 2462.3624    1.7321  1.0434 12.8235 -0.0002       2.85682  0.0122   0.0128   0.0227    0.0520   0.0000      0.312801   440.6152      0.885832       17.5330      0.880564      -1.14556     -0.869352     -0.621622      0.111975      0.485514      -1.66485     -0.455549     -0.506467     -0.318330     -0.379652      0.344400      0.300579     0.0183361    -0.0161137      0.478509      0.609451      0.662129      0.726921      0.742674      0.731905      0.694465      0.632111      0.591601      0.523659      0.464669      0.394848      0.327559      0.271837      0.213871      0.170800      0.132851      0.102093
  30  10 2623.5688    2.2854  1.0676 13.3991 -0.0000       2.31073  0.0122   0.0166   0.0229    0.0514   0.0000      0.290690   440.6959       2.86397       16.6004       2.05230      -2.09412       1.83301    0.00699506     -0.615415      0.264930    -0.0654912      0.242536     -0.407250     -0.729314     0.0662794     0.0950475     -0.165448    -0.0840585      0.182207      0.471362      0.611058      0.662825      0.719796      0.728627      0.723146      0.692178      0.638538      0.585346      0.525215      0.456900      0.391348      0.329237      0.271285      0.218749      0.173113      0.132199     0.0991444
  30  11 2782.5724    2.9552  0.9258 14.1092  0.0002       2.23840  0.0107   0.0228   0.0207    0.0444   0.0000      0.298366   439.7690       3.99633       16.7942       1.52726      -2.17852     -0.221926     -0.911185      0.163819     -0.594035     -0.711881     -0.765210    -0.0830780     -0.128976     0.0235032      0.376011      0.315564     -0.256332    -0.0635946      0.431561      0.562856      0.622543      0.670492      0.666654      0.661722      0.623793      0.585487      0.539221      0.484982      0.424696      0.363254      0.300360      0.249978      0.199369      0.156205      0.121022     0.0930784
  30  12 2939.1568    3.6905  0.8795 14.6348  0.0001       1.40481  0.0104   0.0291   0.0196    0.0421   0.0000      0.304857   439.5032       3.75049       15.1494      0.969357     -0.838937      0.379910     -0.321197      -2.20514      0.719777      -1.50379     -0.411295      0.212913    -0.0157198     -0.483607      0.180471      0.109274     -0.228645    -0.0437068      0.413150      0.546628      0.580228      0.645158      0.641943      0.646367      0.607526      0.566101      0.521331      0.465082      0.407083      0.345904      0.289597      0.240261      0.191098      0.152441      0.116090     0.0889930
  30  13 3093.4481    4.0672  1.0011 14.8452  0.0002       1.05154  0.0117   0.0308   0.0218    0.0477   0.0000      0.288603   440.2764       4.21054       14.3486      0.720521      0.389172      0.835588      -1.24519      -2.69632    -0.0175685      -1.13870     0.0116174      -1.00310     -0.313601     -0.430289      0.622527    -0.0925182     -0.298269     -0.107776      0.453976      0.597361      0.655736      0.700638      0.707858      0.707116      0.666603      0.623832      0.571566      0.513144      0.449811      0.385644      0.314348      0.265936      0.209998      0.166550      0.129720     0.0979932
  30  14 3246.0755    3.8804  1.3802 14.6921  0.0000      0.941727  0.0149   0.0257   0.0271    0.0414   0.0000      0.232879   439.2585       5.33423       14.3270       2.09232      -1.68885      0.850263     -0.702824      -1.36901      0.454772      -1.42960     0.0543923      -1.40113    -0.0281534     -0.385854     0.0901191     0.0339589      0.188582     0.0217493      0.550999      0.731072      0.793200      0.865014      0.853810      0.858821      0.817707      0.768308      0.698965      0.628085      0.533595      0.459405      0.382044      0.315627      0.253940      0.203792      0.154302      0.117098
  30  15 3397.8251    3.2685  2.0054 14.2770  0.0000      0.647665  0.0185   0.0180   0.0334    0.0277   0.0000      0.136328   439.6311       6.82826       14.0060       2.80863      0.258421      0.698764     -0.825229     -0.951936    -0.0746078      -1.22573       1.39287     -0.896384     -0.658389     -0.728661      0.285070     0.0645370     0.0141408      0.140531      0.677617      0.887409      0.964539       1.03347       1.04467       1.02917      0.992805      0.921623      0.857707      0.752150      0.669192      0.570765      0.477071      0.398377      0.315080      0.249671      0.195256      0.146893
  30  16 3549.0239    2.6727  3.1197 13.6582 -0.0001      0.928951  0.0241   0.0121   0.0434    0.0218   0.0000     0.0769527   438.7753       9.40401       14.0910       3.88044      -1.15717     -0.434338      -1.02136      -1.59622     -0.271469      -2.45729     -0.440278     0.0760349      0.845149     -0.997060     -0.103082     -0.245565      0.301234    -0.0506174      0.855276       1.14460       1.25350       1.34788       1.36819       1.33708       1.28339       1.20468       1.09185      0.986132      0.857589      0.740923      0.612499      0.511101      0.406560      0.323889      0.247343      0.186715
  30  17 3699.6199    2.2156  4.7043 13.0264 -0.0002      0.880128  0.0309   0.0085   0.0557    0.0187   0.0000     0.0498112   439.4118       7.05312       13.5654       5.09859      -3.08428       1.75417       2.57462      -4.11095     -0.909196      -1.69383      -1.40202      -2.30019       1.59151      0.691104     -0.376430     -0.259717    0.00216309    -0.0317074       1.09619       1.44910       1.58781       1.70515       1.72735       1.72654       1.64226       1.53640       1.40441       1.24152       1.08849      0.935568      0.788904      0.644979      0.519653      0.409745      0.315117      0.237864
  30  18 3849.2731    1.8407  6.9348 12.6205 -0.0001      0.356342  0.0408   0.0060   0.0740    0.0152   0.0000     0.0340410   437.2385       7.08398       15.6862       1.13429      -7.29526      -2.36502       1.43226      -4.75798       3.87970      -1.81078     -0.349439     -0.304468     -0.580880      0.180035     0.0730214     -0.288604      0.417457      0.510741       1.42923       1.86637       2.08258       2.18815       2.26018       2.20197       2.13598       1.98377       1.81626       1.62145       1.41798       1.22363       1.03256      0.845453      0.677197      0.536747      0.413911      0.312327
  30  19 3998.9070    1.5264  9.4055 12.4189  0.0000      0.365725  0.0556   0.0046   0.0991    0.0135   0.0000     0.0292238   441.4701       5.35790       12.0249       3.19300      -2.12462      -5.31276      -1.37121     -0.334156       2.36003      -2.43652       4.87583     -0.220308      0.391164      -1.12347       1.04951     -0.788512     -0.515036      0.826029       1.82390       2.41640       2.67173       2.88187       2.92026       2.88227       2.75927       2.58673       2.36667       2.09578       1.84078       1.57475       1.31771       1.08655      0.873843      0.688946      0.529124      0.401703
  30  20 4148.0257    1.2827 12.2541 12.2673  0.0002      0.287058  0.0788   0.0036   0.1312    0.0125   0.0000     0.0293916   436.0197       9.97708       13.5441       10.0986      0.162638      -4.01550       5.96673     -0.811431     -0.301994      0.385007      -1.41461      -1.43135      0.559672      -1.27040      0.187518       1.25285      0.225012      0.350905       2.35188       3.10601       3.44184       3.66832       3.75864       3.71885       3.56290       3.30030       3.04332       2.71722       2.38288       2.04055       1.72135       1.41429       1.13692      0.899241      0.689155      0.522195
  30  21 4297.1885    1.0374 14.5767 12.1856 -0.0003      0.455748  0.1039   0.0030   0.1617    0.0111   0.0000     0.0348895   439.9648       14.3619       15.3926       6.33686      -6.60872       6.70104       8.80386      -5.64497       4.51440      -2.74869      -4.42677      -5.45366       4.02452      -2.28010      -1.06139     -0.749092     -0.170905   -0.00859229       2.82822       3.77474       4.19553       4.45497       4.55590       4.49147       4.30631       4.05622       3.68433       3.28869       2.89384       2.48240       2.09053       1.72323       1.37999       1.08991      0.838395      0.635758
  31   3 1393.1596    0.1163  0.0733 11.6757 -0.0029       29.4636  0.0041   0.0040   0.0076    0.0107   0.0000       25.2210   440.8451     -0.656658       21.5721      0.223966      -2.56422     -0.284966    -0.0674046      0.154578    -0.0879729      0.639144     0.0978614      0.173431   -0.00796656     0.0426410      0.110933    -0.0273970    -0.0136905    -0.0230574      0.208760      0.269134      0.285231      0.300755      0.280930      0.259302      0.263977      0.250415      0.257794      0.260571      0.237711      0.207779      0.157273      0.109873     0.0864788     0.0698341     0.0563975     0.0463332
  31   4 1599.3418    0.2302  0.1643 11.5981 -0.0014       25.0514  0.0046   0.0043   0.0089    0.0129   0.0000       4.11404   440.5757     0.0648104       20.9744      0.287637      -2.30727      0.411804      0.138837     -0.512056     0.0917943     -0.332130      0.318822     0.0824055     0.0885500     0.0502584     0.0829269     0.0988128    -0.0540245    -0.0287775      0.214635      0.270158      0.317565      0.321127      0.330247      0.333931      0.306601      0.291494      0.268966      0.245947      0.214088      0.189918      0.156792      0.136763      0.111694     0.0854277     0.0650261     0.0514026
  31   5 1788.2938    0.3933  0.3155 11.5423 -0.0006       15.7119  0.0057   0.0050   0.0118    0.0173   0.0000       1.20498   440.1156     -0.245222       20.6305      0.224737      -2.59845     -0.623832      0.334070      0.264821    0.00634661      0.260895      0.192573      0.249489      0.286965     -0.169958      0.132705     0.0354719     0.0304438    -0.0273580      0.264289      0.350028      0.392659      0.408668      0.423646      0.403429      0.397819      0.376775      0.340705      0.306705      0.268828      0.227301      0.195481      0.163723      0.130944      0.106880     0.0815203     0.0627677
  31   6 1969.5118    0.6003  0.5159 11.5903 -0.0005       10.6610  0.0074   0.0059   0.0149    0.0252   0.0000      0.607873   440.6586    -0.0160565       20.0750    -0.0153513      -2.32333      0.104167      0.649973      0.118069    -0.0844815      0.239052     0.0406971     -0.463884     0.0455224     -0.323463    -0.0920142    -0.0895590     0.0211459     0.0679011      0.329436      0.432256      0.470239      0.499878      0.516780      0.519764      0.498443      0.461889      0.420127      0.374192      0.327221      0.283820      0.235584      0.192733      0.154356      0.123707     0.0986063     0.0756189
  31   7 2147.1429    0.8916  0.6972 11.8713 -0.0003       7.66178  0.0086   0.0076   0.0176    0.0343   0.0000      0.422706   440.4815       1.32704       20.8201      0.925941      -3.22667    -0.0564930      0.758950      0.658936      0.666990     -0.801030      0.189601     -0.283465    -0.0437817    0.00202257      0.113929      0.120419     0.0558959      0.194025      0.355977      0.465211      0.507784      0.554875      0.557262      0.558242      0.528678      0.501001      0.449907      0.408767      0.354922      0.314015      0.261870      0.216804      0.175954      0.138276      0.109365     0.0831501
  31   8 2319.0380    1.2868  0.9490 12.3295 -0.0005       4.31801  0.0110   0.0097   0.0213    0.0453   0.0000      0.333055   441.0824    0.00886871       18.3109       1.29109      -1.71312       1.22241     -0.974477      -1.80487     -0.538622   -0.00602251      0.373355    -0.0765316     -0.129452     -0.495468    -0.0592895      0.333561      0.174521     -0.135936      0.419866      0.543653      0.603032      0.644653      0.650601      0.661620      0.629602      0.589290      0.535003      0.484569      0.424890      0.365117      0.307515      0.253042      0.205882      0.164955      0.127719     0.0995752
  31   9 2485.0950    1.7673  1.0505 13.0641  0.0003       3.39766  0.0122   0.0130   0.0232    0.0453   0.0000      0.325288   440.6217       1.09703       18.6408       1.18858      -2.44003      0.110809      -1.09398     -0.882804     -0.359163      0.672263      0.327473     -0.607877      0.193757     -0.271014      0.295318     -0.344046     -0.106115   -0.00278189      0.457965      0.610636      0.657105      0.715846      0.726543      0.713112      0.688915      0.631834      0.583708      0.531364      0.466022      0.399037      0.334198      0.280937      0.223592      0.179046      0.139457      0.106668
  31  10 2647.9050    2.3914  1.0481 13.5542 -0.0003       2.42589  0.0119   0.0173   0.0223    0.0485   0.0000      0.298592   439.7176       1.83666       16.9142       1.69768      -2.27906     -0.649657     -0.123389     -0.576282    -0.0905075     -0.550476    -0.0780095    0.00888827      0.374047     -0.352842     -0.152536      0.321709     -0.150275    -0.0735386      0.450849      0.590089      0.662833      0.713762      0.722987      0.719013      0.688908      0.642504      0.585979      0.522343      0.452649      0.388962      0.324350      0.264787      0.215127      0.172652      0.135486      0.102880
  31  11 2808.4453    3.0936  0.9653 14.2026 -0.0001       2.57314  0.0108   0.0234   0.0212    0.0436   0.0000      0.300281   440.1256       4.06900       17.5675       2.39091      -2.62031     -0.413537      0.384436     -0.800503      0.805471     -0.359419     -0.435719      -1.16224      0.245848      0.291836     -0.327212    -0.0233046     0.0464805    -0.0455171      0.417071      0.555529      0.600857      0.653893      0.650420      0.647165      0.618456      0.579514      0.540949      0.475434      0.429242      0.366387      0.311441      0.254994      0.205704      0.163380      0.128149     0.0985060
  31  12 2966.2036    3.7797  0.9232 14.5862 -0.0003       1.46247  0.0103   0.0287   0.0201    0.0444   0.0000      0.285510   439.1122       3.72829       15.2231       2.96788      -2.47123     -0.761876      0.244063   0.000270736     -0.231533     0.0941941     0.0602213     -0.362510     -0.276229     -0.222531     -0.266278     -0.271145     -0.195718    -0.0573727      0.406117      0.524204      0.572569      0.625702      0.634384      0.622950      0.599516      0.574831      0.522366      0.456637      0.403165      0.349278      0.292910      0.241584      0.196720      0.154141      0.123457     0.0940570
  31  13 3121.4057    4.0870  1.0955 14.8504 -0.0014       1.37092  0.0126   0.0296   0.0231    0.0504   0.0000      0.291746   439.4784       4.73871       15.6592       2.46965     -0.952232      0.195255      0.133192      -1.92906      0.152333      -1.83980     -0.470607     0.0644958      -1.01393     -0.331596     -0.142190      0.160144     0.0259903    -0.0252319      0.459614      0.600180      0.648681      0.711083      0.711630      0.708455      0.676236      0.639209      0.599811      0.527894      0.464714      0.399972      0.333076      0.280239      0.226597      0.179319      0.140585      0.109392
  31  14 3274.9010    3.8174  1.4693 14.6297 -0.0004      0.819230  0.0153   0.0242   0.0275    0.0397   0.0000      0.211677   439.2434       5.58437       16.1548       3.56272      -2.25714       1.15449      0.235514      -1.91798     0.0800127      -1.48206     0.0409430      -1.46391     -0.612072     0.0345053    0.00490780     -0.357649    -0.0845296      0.239882      0.538073      0.725721      0.771149      0.844446      0.847269      0.841716      0.815069      0.760680      0.713943      0.625647      0.551287      0.470753      0.395616      0.333309      0.266665      0.215652      0.166840      0.127788
  31  15 3427.5054    3.1543  2.2569 14.0693 -0.0002      0.803158  0.0193   0.0160   0.0351    0.0256   0.0000      0.113816   439.2151       6.35372       15.4995       2.12577     -0.844416     -0.114731     0.0479592      -2.31965     0.0341044      -1.64331     -0.372105      -1.63801     -0.459718      0.601237      0.163122     -0.321038    -0.0580364    -0.0486990      0.674754      0.881612      0.964572       1.04037       1.05405       1.05408       1.01966      0.941789      0.864441      0.784871      0.685177      0.594655      0.495269      0.418628      0.339625      0.270625      0.207298      0.158909
  31  16 3579.5249    2.5842  3.4886 13.4696 -0.0001      0.871594  0.0249   0.0108   0.0451    0.0201   0.0000     0.0661918   440.5127       5.60188       13.6767       5.35437      -1.86649      -2.41858      -1.56340      -2.20797     -0.549278     -0.464100     -0.217783     -0.616806    -0.0122889      0.204115     -0.241942     -0.443480     0.0925592   -0.00604787      0.865449       1.13700       1.26095       1.36123       1.37286       1.35725       1.30695       1.21980       1.13016       1.00955      0.899099      0.768762      0.647213      0.536365      0.434434      0.347977      0.270122      0.208169
  31  17 3730.7776    2.1255  5.1530 12.9376 -0.0001      0.732422  0.0323   0.0076   0.0586    0.0172   0.0000     0.0449454   440.2240       6.70600       15.4210       3.26995      -3.82128     -0.798995     -0.863644      -1.09477     -0.606359      -1.85324     -0.416387     -0.738634      0.326005     -0.862138     -0.501661      0.953653    -0.0419943     -0.292090       1.10566       1.46761       1.61494       1.73785       1.77616       1.75345       1.69665       1.58064       1.45739       1.29259       1.14200      0.990335      0.830597      0.694287      0.556087      0.447208      0.345096      0.264105
  31  18 3881.1469    1.7691  7.4229 12.5594 -0.0001      0.348088  0.0427   0.0055   0.0781    0.0145   0.0000     0.0324892   437.8198       7.28335       20.4666       4.00186      -4.12728     -0.455313       4.52410      -4.71874      -1.43621     -0.765679      -1.37084      -1.27387     -0.716429      -1.86613      0.413186     -0.677173     0.0624555      0.199610       1.44553       1.88740       2.11001       2.22380       2.26227       2.24248       2.14552       2.03319       1.86692       1.68756       1.48772       1.28485       1.08880      0.902441      0.732572      0.580282      0.456234      0.348181
  31  19 4031.3112    1.4837 10.0368 12.3457 -0.0003      0.328349  0.0592   0.0043   0.1036    0.0133   0.0000     0.0288282   437.3423       9.30887       12.8526       2.94678      -2.81664       2.27644       2.04533      -3.20355      0.743691     -0.103199      -2.94889      -1.46182      0.379168     -0.895244      -1.65618     -0.333506     -0.468013     -0.316407       1.84516       2.45512       2.71448       2.90882       2.97664       2.95222       2.84082       2.65451       2.43565       2.20036       1.91894       1.67025       1.39756       1.15725      0.946380      0.754306      0.581956      0.446133
  31  20 4180.9240    1.2271 13.0675 12.2370  0.0000      0.228571  0.0855   0.0033   0.1374    0.0120   0.0000     0.0328424   440.1696       9.55935       15.1142       2.29438      -2.03719       9.62171      -3.71044      -1.06223     -0.630501      -2.49510       2.56423      -1.29835       3.38678      0.788456       1.30704      -1.12147       1.48238     -0.363057       2.41238       3.18688       3.54945       3.78100       3.85554       3.82338       3.65987       3.45305       3.17139       2.85794       2.51795       2.17597       1.83441       1.52290       1.23743      0.983573      0.766462      0.587898
  32   3 1409.4310    0.1351  0.0661 11.6585 -0.0024       40.0192  0.0037   0.0042   0.0061    0.0108   0.0000       20.5221   440.9223     -0.631772       21.1151     -0.321106      -3.09043    -0.0996745     0.0457987     -0.182510    -0.0657860    -0.0888582     0.0496355    -0.0148592    -0.0345295     -0.109710     0.0109391    -0.0239886    -0.0746159     0.0156352      0.196521      0.244953      0.296534      0.323621      0.321271      0.341017      0.312725      0.249537      0.240165      0.205112      0.179179      0.175410      0.143427      0.120828     0.0965096     0.0745190     0.0566690     0.0426138
  32   4 1616.4516    0.2458  0.1742 11.5785 -0.0015       26.6877  0.0045   0.0043   0.0090    0.0131   0.0000       3.50561   440.7837     0.0208533       20.6715    -0.0503815      -3.29865      0.288246      0.681168      0.179759     -0.323265     0.0121698      0.157344    -0.0616891     -0.194722      0.168298      0.116529     -0.111908    -0.0206275     0.0540347      0.198516      0.258122      0.305401      0.309333      0.320022      0.317326      0.302754      0.278030      0.265594      0.240734      0.211076      0.182420      0.152722      0.127930      0.108134     0.0860024     0.0643473     0.0511202
  32   5 1806.2291    0.4150  0.3486 11.5094 -0.0015       14.2207  0.0060   0.0050   0.0123    0.0181   0.0000       1.04848   440.8637     -0.441123       20.9786     0.0793561      -2.39722     0.0677614     -0.493695     -0.308773     0.0568915      0.249928     -0.123487      0.298562    -0.0510318     -0.218623      0.453293     0.0438239  -0.000298710    -0.0758049      0.269367      0.353547      0.399372      0.434367      0.438513      0.413749      0.405993      0.382409      0.351669      0.321017      0.281494      0.249792      0.206627      0.168701      0.138480      0.108062     0.0879841     0.0690998
  32   6 1988.7292    0.6299  0.5559 11.6233 -0.0005       10.1198  0.0076   0.0060   0.0155    0.0263   0.0000      0.570047   440.6435      0.513206       21.1099    -0.0395263      -2.94552      0.300979     -0.412984      0.762608     -0.106300     -0.827975      0.149208     0.0562496      0.270332     0.0865863      0.319473     -0.105323    -0.0861321    -0.0828548      0.324078      0.422106      0.468343      0.502100      0.510002      0.505541      0.486772      0.455282      0.424880      0.371933      0.330910      0.294761      0.248859      0.213649      0.171447      0.137089      0.106711     0.0820489
  32   7 2167.4603    0.9394  0.7579 11.8764 -0.0003       7.16451  0.0092   0.0076   0.0179    0.0364   0.0000      0.393109   441.1033     -0.560454       19.2643     -0.761138      -2.16930     -0.176028       1.15897      0.464083      0.446427      0.449035     -0.609260     -0.193515    -0.0320768     -0.289283     0.0452852      0.286510    -0.0616116     0.0184934      0.363466      0.482617      0.528712      0.570954      0.569963      0.570851      0.547186      0.518315      0.473311      0.429399      0.377927      0.333289      0.283915      0.234595      0.189971      0.151421      0.118696     0.0928187
  32   8 2340.1805    1.3382  0.9757 12.4740 -0.0002       4.68956  0.0112   0.0099   0.0214    0.0435   0.0000      0.336869   440.7065       1.28480       19.6175       1.27960      -2.50981     -0.680737      0.288030     -0.309528      0.644306     -0.401133      0.359435     -0.494631     -0.593963     0.0316948      0.627274     0.0757305     -0.213970    -0.0758585      0.412992      0.548507      0.599536      0.641510      0.647899      0.644524      0.634037      0.581334      0.549677      0.487812      0.436058      0.378750      0.314063      0.265202      0.218172      0.173195      0.138910      0.106388
  32   9 2507.3867    1.8985  1.1492 12.9592  0.0002       3.28446  0.0127   0.0131   0.0238    0.0524   0.0000      0.300749   440.1220       1.60369       19.1732      0.173763     -0.884538      0.492538     -0.266226      -1.08026      0.301645     -0.478937     0.0592939     0.0176399    -0.0395127     -0.114496      0.286976     -0.178244     -0.261126    0.00898235      0.447091      0.577456      0.633875      0.691105      0.703659      0.681634      0.677449      0.636592      0.585698      0.526089      0.460985      0.408047      0.337285      0.283519      0.225670      0.186368      0.147556      0.116092
  32  10 2671.7454    2.5345  1.0331 13.7031 -0.0005       2.63824  0.0115   0.0182   0.0220    0.0471   0.0000      0.299459   440.7072       1.40451       18.6362       2.28976      -2.50954      0.410063      0.412911      0.231423     -0.977089     -0.728356     -0.328221     -0.545503     -0.290306   -0.00735772     0.0315717     -0.164373    -0.0675173     -0.103781      0.421356      0.559937      0.602658      0.656346      0.660173      0.654824      0.635464      0.593972      0.558752      0.501788      0.438779      0.380036      0.318547      0.271687      0.218749      0.175758      0.138933      0.107618
  32  11 2833.7785    3.2013  0.9525 14.2251  0.0002       1.95290  0.0104   0.0237   0.0207    0.0434   0.0000      0.312075   439.9488       2.90074       17.1351       1.63816      -2.31469      0.396001      0.268636     -0.313200      0.859690     -0.430388     -0.509580     -0.769573     0.0742695     -0.130305      0.285043    -0.0553923     0.0933586     0.0513389      0.391143      0.511283      0.557461      0.612510      0.612212      0.606163      0.586866      0.554815      0.510206      0.463094      0.408520      0.351171      0.297689      0.248435      0.199840      0.164714      0.130335      0.100023
  32  12 2992.7567    3.8517  0.9564 14.6542 -0.0009      0.730673  0.0105   0.0284   0.0203    0.0442   0.0000      0.273207   440.0150       3.72875       16.5125       1.68537      -2.01557     -0.649241     -0.436404      -2.13178     -0.190599     -0.184491    0.00878359      -1.11522     -0.745387     -0.450093     0.0910784      0.190131     -0.199635     -0.154614      0.394636      0.513047      0.563685      0.613596      0.617306      0.617739      0.599990      0.557552      0.517535      0.465408      0.416830      0.354601      0.297771      0.250878      0.205996      0.166950      0.128513      0.100101
  32  13 3148.9868    4.0534  1.1297 14.9557 -0.0003       1.62105  0.0128   0.0288   0.0237    0.0451   0.0000      0.287252   440.1581       5.36875       15.6137       1.69874      -1.03250     -0.403364     -0.331944      -1.06032       1.18698     -0.469782     -0.329695     -0.129238     -0.363723    0.00621265      0.191420      0.148262     0.0252569     -0.236181      0.447610      0.598679      0.648850      0.703154      0.700895      0.703803      0.677302      0.636437      0.592882      0.522791      0.477650      0.408283      0.347460      0.294133      0.240491      0.190529      0.150594      0.115373
  32  14 3303.4022    3.6765  1.5788 14.5827  0.0003      0.664750  0.0157   0.0223   0.0286    0.0359   0.0000      0.199275   439.5620       4.25406       17.2453       3.81063       1.14514      -1.39224     -0.174845      -1.07893      0.666235     -0.792099     -0.165122     -0.420028      0.504953     -0.412492      0.433238     0.0857799     -0.231761     0.0367931      0.545457      0.711340      0.789305      0.847594      0.861872      0.855261      0.831442      0.780709      0.721184      0.645527      0.564245      0.485982      0.415633      0.345571      0.282271      0.225698      0.178575      0.139117
  32  15 3456.8745    3.0454  2.3931 14.0507 -0.0003      0.694501  0.0199   0.0149   0.0357    0.0235   0.0000      0.105700   439.4228       6.14061       14.5329       1.87151      -1.91739     -0.476022     -0.174691      -2.67907       1.53172      -1.49526      0.534305     -0.562795     -0.143366     -0.611312      0.514510     -0.652977      0.191342     -0.122866      0.674103      0.888300      0.979036       1.06177       1.06722       1.05898       1.03367      0.977130      0.889795      0.804398      0.718076      0.621861      0.521007      0.436711      0.358920      0.287879      0.226397      0.176611
  32  16 3609.6296    2.4787  3.8040 13.3601 -0.0005      0.661696  0.0260   0.0097   0.0465    0.0185   0.0000     0.0583318   439.3115       6.83251       14.0255       2.78279      -2.19463       1.31848      0.447763      -2.81061      -1.30165     -0.952533      0.368708      -1.51033      0.184757      0.754856      0.647553     -0.433816      0.331443    -0.0405417      0.877478       1.15822       1.27447       1.37983       1.39478       1.38676       1.34199       1.26826       1.17086       1.05321      0.926398      0.817606      0.681722      0.576119      0.465088      0.374524      0.297867      0.230327
  32  17 3761.6488    2.0747  5.6569 12.8136 -0.0000      0.650448  0.0334   0.0069   0.0612    0.0162   0.0000     0.0389509   439.5755       8.58338       14.8622       1.07339      -1.39777       3.80420     -0.677324      -2.25193      -1.34081      -1.90308      0.396741     -0.588314     -0.445438      -1.21791     -0.299035      0.362846      0.141317     -0.225659       1.10653       1.45497       1.61458       1.72751       1.77017       1.75621       1.69833       1.61229       1.48183       1.33173       1.17754       1.01788      0.867563      0.725197      0.595462      0.475224      0.372285      0.290234
  32  18 3912.7596    1.7099  7.9934 12.5183 -0.0001      0.355951  0.0456   0.0051   0.0815    0.0139   0.0000     0.0308994   437.2758       8.62923       14.6894       2.81961      -3.72542      -2.19804      -2.00963      -2.30797       1.71610      -2.75741      -2.95867     -0.543766       1.49570    0.00502268      0.128122      0.374534      0.475866     -0.164689       1.46229       1.91630       2.14296       2.29829       2.36782       2.34110       2.24141       2.11550       1.95175       1.76388       1.55886       1.34907       1.15398      0.961420      0.789082      0.627140      0.493572      0.383170
  32  19 4063.4728    1.4236 10.6156 12.3229 -0.0002      0.342261  0.0637   0.0039   0.1085    0.0129   0.0000     0.0294487   438.4708       11.0984       18.3326       1.13782      -8.32319       3.57834       1.81333     -0.868169      -5.25690      0.187756      -1.21152      0.934183      0.160037      -1.07345       1.44461     -0.615144     -0.274394    -0.0633050       1.86988       2.48165       2.75323       2.94339       3.01107       2.99599       2.89097       2.73151       2.52299       2.27299       2.00597       1.74789       1.47937       1.24726       1.00676      0.815147      0.639752      0.491643
  32  20 4213.7458    1.1563 13.3656 12.2499 -0.0001      0.258335  0.0912   0.0031   0.1444    0.0114   0.0000     0.0339144   435.8474       9.45115       15.7087       7.46484       4.43283      0.794695       1.05087      -4.67545       3.57045      -5.96294       1.09375      -2.50264      -1.37660      -2.65259      -1.93555       3.69158      0.808137     -0.491994       2.42900       3.21178       3.59900       3.84832       3.95291       3.91054       3.76402       3.57038       3.28055       2.97986       2.62410       2.27818       1.94533       1.62058       1.32601       1.06819      0.831074      0.645351
  33   3 1425.4261    0.1387  0.0845 11.6463 -0.0058       30.8247  0.0047   0.0039   0.0074    0.0107   0.0000       15.7225   441.1232     -0.437513       21.2718     0.0355262      -2.77240      0.210275      0.137465     0.0618980     0.0536485      0.305396      0.177278     0.0153428      0.128945    -0.0766747    -0.0248326   -0.00932619    -0.0558518     0.0183930      0.236176      0.323622      0.366866      0.415335      0.352025      0.302299      0.253036      0.216493      0.230692      0.272761      0.233388      0.258072      0.245102      0.225352      0.178570      0.156496      0.113421     0.0940046
  33   4 1633.2506    0.2644  0.1908 11.5762 -0.0024       24.3882  0.0046   0.0043   0.0091    0.0132   0.0000       3.00029   440.6721      0.132631       22.0002      0.429786      -3.21427     0.0346093      0.614695      0.101149     -0.261896     -0.138306      0.297314      0.126028     -0.280092     -0.269483    -0.0670341      0.105224    -0.0709858     0.0304767      0.203760      0.268544      0.298057      0.325824      0.324917      0.315511      0.304333      0.285944      0.262308      0.247587      0.217421      0.192403      0.166542      0.138017      0.114016     0.0892237     0.0728851     0.0546488
  33   5 1823.8876    0.4327  0.3703 11.5770 -0.0006       14.4420  0.0060   0.0050   0.0125    0.0180   0.0000      0.990185   440.6310      0.134711       21.9265      0.477933      -2.67794     -0.166728      0.157008      0.257559      0.366970     0.0630837    0.00143880      0.132899    -0.0780562     -0.148416      0.353307     0.0335075    -0.0916183     0.0523285      0.254193      0.339647      0.373236      0.401194      0.417103      0.404288      0.401498      0.368444      0.342366      0.313169      0.274188      0.238982      0.202465      0.175561      0.140909      0.114702     0.0887653     0.0702481
  33   6 2007.7095    0.6603  0.5832 11.5999 -0.0001       9.77277  0.0076   0.0060   0.0158    0.0276   0.0000      0.532730   440.8338     -0.611981       21.6271      0.480562      -2.56368     0.0475575     -0.464469     -0.567686      0.348383     -0.173246     -0.127208     -0.162905     -0.497148     -0.151108     0.0954620     -0.242584      0.101009     -0.139832      0.309189      0.410101      0.457288      0.495461      0.501116      0.494596      0.488515      0.456397      0.425057      0.381591      0.333023      0.287824      0.240613      0.201693      0.164541      0.132632      0.108047     0.0840738
  33   7 2187.4547    0.9527  0.8026 11.9924 -0.0008       6.47320  0.0097   0.0075   0.0186    0.0364   0.0000      0.388052   440.1163     -0.137766       19.7872     -0.139255      -2.81971    -0.0119155     -0.651971     -0.117373     -0.798660      -1.11573      0.520096     -0.552333     0.0503887      0.154480      0.366269     0.0784129    -0.0661217   -0.00514705      0.357455      0.477198      0.523576      0.566672      0.575579      0.576142      0.538728      0.519008      0.486459      0.443354      0.392034      0.344239      0.283857      0.243843      0.200031      0.160029      0.127707      0.101806
  33   8 2360.9330    1.3997  1.0418 12.5046 -0.0003       4.26586  0.0118   0.0099   0.0221    0.0463   0.0000      0.325207   441.1820       1.04589       19.9047     0.0316678      -2.46900    -0.0319094      0.261332     0.0740162      0.331814      0.484669    -0.0728286     -0.561470     -0.263785      0.304151    -0.0352522     -0.463044    0.00837575     0.0298080      0.409085      0.540517      0.583720      0.653030      0.663178      0.650422      0.634462      0.596027      0.558561      0.491870      0.443984      0.386627      0.325600      0.275980      0.227964      0.184167      0.146028      0.113056
  33   9 2529.2332    1.9505  1.0671 13.3234  0.0004       2.78244  0.0121   0.0140   0.0227    0.0436   0.0000      0.317738   440.4773      0.277260       19.0766       1.04842      -2.51332     -0.241867      -1.04203      -1.35155       1.24414     -0.167020    -0.0133208    -0.0132843      0.293624     0.0691434     -0.301552     -0.357402     -0.145404     0.0676167      0.426752      0.565288      0.619213      0.671389      0.654203      0.659750      0.636650      0.607357      0.568389      0.512530      0.457982      0.402161      0.342668      0.287958      0.237049      0.192568      0.152980      0.119772
  33  10 2695.1138    2.6220  1.0603 13.8046  0.0004       2.31057  0.0116   0.0185   0.0220    0.0462   0.0000      0.297598   440.1330       1.49306       18.3430     0.0295675      -1.31547     -0.556356     -0.100068      -1.36702      0.594397     -0.447477      0.145442     -0.147119      0.286062     -0.375638    0.00907034     0.0802274     -0.267273     0.0148826      0.408607      0.534316      0.592867      0.640041      0.648167      0.642243      0.625009      0.588280      0.547012      0.485923      0.440342      0.383313      0.329055      0.275193      0.225225      0.183454      0.145656      0.112021
  33  11 2858.6361    3.3570  0.9680 14.3155 -0.0009       1.82986  0.0106   0.0244   0.0203    0.0454   0.0000      0.293330   440.2526       2.62528       18.0809       2.07004      -1.83749     -0.210286     -0.491057     -0.725900     -0.436795      0.503895      0.680855     -0.837110      0.640733      0.243883      0.131009     -0.309592     -0.118717     0.0398967      0.387377      0.512497      0.553162      0.608964      0.609332      0.610701      0.580888      0.551618      0.518730      0.476127      0.415658      0.362121      0.305162      0.258288      0.211977      0.170171      0.137372      0.106275
  33  12 3018.8782    3.9598  0.9594 14.7914 -0.0003       1.03928  0.0107   0.0288   0.0199    0.0418   0.0000      0.281189   439.8742       4.27409       16.8817       2.15500      -1.88310      0.861212      -1.14585      -1.25047       1.00204     -0.914377       1.02653      -1.08658     -0.255177     0.0555508      0.396920     -0.113540     -0.479988     -0.129869      0.387610      0.509926      0.554363      0.609911      0.608649      0.610939      0.591121      0.560013      0.522684      0.466461      0.415912      0.359361      0.308577      0.258483      0.211667      0.173472      0.138313      0.106796
  33  13 3176.1488    4.0352  1.2285 14.7686  0.0007       1.27602  0.0130   0.0269   0.0243    0.0463   0.0000      0.254837   439.8809       5.04088       15.6581       1.59604      -1.98279     -0.247900     -0.755631     -0.656048       1.52079      -1.44211      0.123681     -0.363919    -0.0416610      0.165747      0.507850      0.145055     -0.129985    -0.0612360      0.442182      0.589913      0.639880      0.701656      0.704581      0.701982      0.686145      0.646468      0.597788      0.544916      0.479355      0.418374      0.354431      0.298337      0.240884      0.201168      0.157032      0.122840
[truncated: 917,929 more chars]
