# Supplementary material for: Global-Mode Analysis of Full-Disk Data from the Michelson Doppler Imager and the Helioseismic and Magnetic Imager
Source: Sol Phys. 2018 Jan 31;293(2):29. doi: 10.1007/s11207-017-1201-5 (PMC6566312; doi:10.1007/s11207-017-1201-5)
Supplement: Supplementary file 2 — (TAR 362.4 MB) [file 11207_2017_1201_MOESM2_ESM.tar › HMI/hmivw72d.6832.18]

   0  14 2093.5148    0.6335  0.4300 10.3859  0.0000  0.1032   0.1350   0.3043    0.3395   0.0000    -0.0000       0.00000       0.00000       0.00000       0.00000       0.00000       0.00000       0.00000       0.00000       0.00000       0.00000       0.00000       0.00000       0.00000       0.00000       0.00000       0.00000       0.00000       0.00000       0.00000       0.00000       0.00000       0.00000       0.00000       0.00000       0.00000       0.00000       0.00000       0.00000       0.00000       0.00000       0.00000       0.00000       0.00000       0.00000       0.00000
   0  15 2228.6787    0.9651  0.7862  9.7886  0.0000  0.1446   0.1551   0.3844    1.1318   0.0000    -0.0000       0.00000       0.00000       0.00000       0.00000       0.00000       0.00000       0.00000       0.00000       0.00000       0.00000       0.00000       0.00000       0.00000       0.00000       0.00000       0.00000       0.00000       0.00000       0.00000       0.00000       0.00000       0.00000       0.00000       0.00000       0.00000       0.00000       0.00000       0.00000       0.00000       0.00000       0.00000       0.00000       0.00000       0.00000       0.00000
   0  20 2899.2553    3.8003  0.7463  0.5120  0.0000  0.1270   0.5894   0.3093 1000.0000   0.0000    -0.0000       0.00000       0.00000       0.00000       0.00000       0.00000       0.00000       0.00000       0.00000       0.00000       0.00000       0.00000       0.00000       0.00000       0.00000       0.00000       0.00000       0.00000       0.00000       0.00000       0.00000       0.00000       0.00000       0.00000       0.00000       0.00000       0.00000       0.00000       0.00000       0.00000       0.00000       0.00000       0.00000       0.00000       0.00000       0.00000
   0  21 3033.8061    4.3413  0.5211 11.8225  0.0000  0.0871   0.7130   0.2567    2.2896   0.0000    -0.0000       0.00000       0.00000       0.00000       0.00000       0.00000       0.00000       0.00000       0.00000       0.00000       0.00000       0.00000       0.00000       0.00000       0.00000       0.00000       0.00000       0.00000       0.00000       0.00000       0.00000       0.00000       0.00000       0.00000       0.00000       0.00000       0.00000       0.00000       0.00000       0.00000       0.00000       0.00000       0.00000       0.00000       0.00000       0.00000
   1  12 1885.0898    0.4784  0.2122  9.9154  0.0000  0.0642   0.0693   0.0806    0.1588   0.0000   586.3405      -30.5923       0.00000       0.00000       0.00000       0.00000       0.00000       0.00000       0.00000       0.00000       0.00000       0.00000       0.00000       0.00000       0.00000       0.00000       0.00000       0.00000       91.4425       37.7156       0.00000       0.00000       0.00000       0.00000       0.00000       0.00000       0.00000       0.00000       0.00000       0.00000       0.00000       0.00000       0.00000       0.00000       0.00000       0.00000
   1  13 2020.6802    0.6170  0.5982 10.0692  0.0000  0.1234   0.0714   0.1961    0.2597   0.0000   437.3936       4.97914       0.00000       0.00000       0.00000       0.00000       0.00000       0.00000       0.00000       0.00000       0.00000       0.00000       0.00000       0.00000       0.00000       0.00000       0.00000       0.00000       168.241       65.8136       0.00000       0.00000       0.00000       0.00000       0.00000       0.00000       0.00000       0.00000       0.00000       0.00000       0.00000       0.00000       0.00000       0.00000       0.00000       0.00000
   1  14 2156.8374    0.9545  0.6071 10.2037  0.0000  0.0769   0.0932   0.1830    0.3925   0.0000   307.6261       3.83842       0.00000       0.00000       0.00000       0.00000       0.00000       0.00000       0.00000       0.00000       0.00000       0.00000       0.00000       0.00000       0.00000       0.00000       0.00000       0.00000       102.580       46.1957       0.00000       0.00000       0.00000       0.00000       0.00000       0.00000       0.00000       0.00000       0.00000       0.00000       0.00000       0.00000       0.00000       0.00000       0.00000       0.00000
   1  15 2291.9761    1.0482  0.9913 10.5960  0.0000  0.1089   0.0925   0.2716    0.4753   0.0000   482.4563       15.4756       0.00000       0.00000       0.00000       0.00000       0.00000       0.00000       0.00000       0.00000       0.00000       0.00000       0.00000       0.00000       0.00000       0.00000       0.00000       0.00000       100.416       90.3900       0.00000       0.00000       0.00000       0.00000       0.00000       0.00000       0.00000       0.00000       0.00000       0.00000       0.00000       0.00000       0.00000       0.00000       0.00000       0.00000
   1  18 2693.5345    2.5294  1.0957  5.9381  0.0000  0.0828   0.1991   0.2762  265.8023   0.0000   281.2274       109.411       0.00000       0.00000       0.00000       0.00000       0.00000       0.00000       0.00000       0.00000       0.00000       0.00000       0.00000       0.00000       0.00000       0.00000       0.00000       0.00000       109.334       55.1637       0.00000       0.00000       0.00000       0.00000       0.00000       0.00000       0.00000       0.00000       0.00000       0.00000       0.00000       0.00000       0.00000       0.00000       0.00000       0.00000
   1  19 2828.3475    2.9508  1.0937 10.3453  0.0000  0.0846   0.2308   0.2996    5.0945   0.0000   526.3391      -43.7084       0.00000       0.00000       0.00000       0.00000       0.00000       0.00000       0.00000       0.00000       0.00000       0.00000       0.00000       0.00000       0.00000       0.00000       0.00000       0.00000       112.845       57.4183       0.00000       0.00000       0.00000       0.00000       0.00000       0.00000       0.00000       0.00000       0.00000       0.00000       0.00000       0.00000       0.00000       0.00000       0.00000       0.00000
   1  20 2963.3966    3.5105  0.7635 11.7270  0.0000  0.0827   0.2769   0.2428    1.6366   0.0000   464.8515       64.9945       0.00000       0.00000       0.00000       0.00000       0.00000       0.00000       0.00000       0.00000       0.00000       0.00000       0.00000       0.00000       0.00000       0.00000       0.00000       0.00000       126.623       48.2784       0.00000       0.00000       0.00000       0.00000       0.00000       0.00000       0.00000       0.00000       0.00000       0.00000       0.00000       0.00000       0.00000       0.00000       0.00000       0.00000
   1  22 3233.2583    3.4571  1.3915 12.3076  0.0000  0.1148   0.2734   0.4323    1.3506   0.0000   651.6426       16.7363       0.00000       0.00000       0.00000       0.00000       0.00000       0.00000       0.00000       0.00000       0.00000       0.00000       0.00000       0.00000       0.00000       0.00000       0.00000       0.00000       139.884       84.6242       0.00000       0.00000       0.00000       0.00000       0.00000       0.00000       0.00000       0.00000       0.00000       0.00000       0.00000       0.00000       0.00000       0.00000       0.00000       0.00000
   1  24 3504.3964    2.9297  2.7008  9.6902  0.0010  0.1815   0.1862   0.5060    5.8692   0.0000   872.3981       101.730       0.00000       0.00000       0.00000       0.00000       0.00000       0.00000       0.00000       0.00000       0.00000       0.00000       0.00000       0.00000       0.00000       0.00000       0.00000       0.00000       242.015       112.306       0.00000       0.00000       0.00000       0.00000       0.00000       0.00000       0.00000       0.00000       0.00000       0.00000       0.00000       0.00000       0.00000       0.00000       0.00000       0.00000
   1  27 3913.4013    1.6956  4.9274 11.0514  0.0030  0.3142   0.0951   0.9572    0.4639   0.0000   864.3787      -176.998       0.00000       0.00000       0.00000       0.00000       0.00000       0.00000       0.00000       0.00000       0.00000       0.00000       0.00000       0.00000       0.00000       0.00000       0.00000       0.00000       382.988       213.069       0.00000       0.00000       0.00000       0.00000       0.00000       0.00000       0.00000       0.00000       0.00000       0.00000       0.00000       0.00000       0.00000       0.00000       0.00000       0.00000
   2  11 1810.3042    0.3736  0.2239  9.9520  0.0000  0.0778   0.0726   0.1685    0.1065   0.0000   445.9936       9.39209       44.7340      -3.07173       0.00000       0.00000       0.00000       0.00000       0.00000       0.00000       0.00000       0.00000       0.00000       0.00000       0.00000       0.00000       0.00000       0.00000       51.1088       40.8006       41.9112       13.2499       0.00000       0.00000       0.00000       0.00000       0.00000       0.00000       0.00000       0.00000       0.00000       0.00000       0.00000       0.00000       0.00000       0.00000
   2  12 1945.7400    0.6382  0.3354  9.6440  0.0000  0.0599   0.0665   0.0985    0.2075   0.0000   412.5091      -8.08408      -22.7507      0.547277       0.00000       0.00000       0.00000       0.00000       0.00000       0.00000       0.00000       0.00000       0.00000       0.00000       0.00000       0.00000       0.00000       0.00000       30.4620       34.3959       16.8732       9.44368       0.00000       0.00000       0.00000       0.00000       0.00000       0.00000       0.00000       0.00000       0.00000       0.00000       0.00000       0.00000       0.00000       0.00000
   2  13 2082.1541    0.7086  0.4938 10.1537  0.0000  0.0780   0.0646   0.1157    0.2250   0.0000   448.2871      -49.2367      -3.63234      0.260701       0.00000       0.00000       0.00000       0.00000       0.00000       0.00000       0.00000       0.00000       0.00000       0.00000       0.00000       0.00000       0.00000       0.00000       43.1471       36.5810       32.5371       10.4423       0.00000       0.00000       0.00000       0.00000       0.00000       0.00000       0.00000       0.00000       0.00000       0.00000       0.00000       0.00000       0.00000       0.00000
   2  14 2217.5831    0.9812  0.8827  9.7788  0.0000  0.0721   0.0657   0.1776    0.5206   0.0000   426.9819       21.3701       5.59438       15.9851       0.00000       0.00000       0.00000       0.00000       0.00000       0.00000       0.00000       0.00000       0.00000       0.00000       0.00000       0.00000       0.00000       0.00000       59.6300       42.9463       25.8310       8.11960       0.00000       0.00000       0.00000       0.00000       0.00000       0.00000       0.00000       0.00000       0.00000       0.00000       0.00000       0.00000       0.00000       0.00000
   2  15 2352.3083    1.0795  0.4882 11.3491  0.0000  0.0793   0.0927   0.1377    0.1898   0.0000   428.3538       2.46039       36.3471      -6.37316       0.00000       0.00000       0.00000       0.00000       0.00000       0.00000       0.00000       0.00000       0.00000       0.00000       0.00000       0.00000       0.00000       0.00000       40.6309       47.9358       21.7519       13.4480       0.00000       0.00000       0.00000       0.00000       0.00000       0.00000       0.00000       0.00000       0.00000       0.00000       0.00000       0.00000       0.00000       0.00000
   2  17 2619.6184    2.2302  0.9388 11.2217  0.0000  0.0708   0.1471   0.1572    0.7051   0.0000   393.0109      -35.8854       16.0631       3.75542       0.00000       0.00000       0.00000       0.00000       0.00000       0.00000       0.00000       0.00000       0.00000       0.00000       0.00000       0.00000       0.00000       0.00000       54.4173       42.1112       24.1991       8.02018       0.00000       0.00000       0.00000       0.00000       0.00000       0.00000       0.00000       0.00000       0.00000       0.00000       0.00000       0.00000       0.00000       0.00000
   2  18 2754.6061    2.4364  0.8823 11.8738  0.0000  0.0710   0.1652   0.1755    0.4884   0.0000   455.1992       103.607       46.5142       8.57783       0.00000       0.00000       0.00000       0.00000       0.00000       0.00000       0.00000       0.00000       0.00000       0.00000       0.00000       0.00000       0.00000       0.00000       55.9658       44.7371       22.7842       7.86258       0.00000       0.00000       0.00000       0.00000       0.00000       0.00000       0.00000       0.00000       0.00000       0.00000       0.00000       0.00000       0.00000       0.00000
   2  20 3024.9604    3.7778  0.9431 12.2860  0.0000  0.0672   0.2487   0.1932    0.9078   0.0000   391.7249      -15.1185      -16.8048       16.2108       0.00000       0.00000       0.00000       0.00000       0.00000       0.00000       0.00000       0.00000       0.00000       0.00000       0.00000       0.00000       0.00000       0.00000       44.5318       42.2236       21.1636       10.3314       0.00000       0.00000       0.00000       0.00000       0.00000       0.00000       0.00000       0.00000       0.00000       0.00000       0.00000       0.00000       0.00000       0.00000
   2  22 3295.3053    3.3211  1.5288 12.5792 -0.0083  0.0862   0.1913   0.2680    0.5211   0.0000   486.3872       48.8344      -10.1395       12.6782       0.00000       0.00000       0.00000       0.00000       0.00000       0.00000       0.00000       0.00000       0.00000       0.00000       0.00000       0.00000       0.00000       0.00000       65.3455       51.9522       31.5652       10.6013       0.00000       0.00000       0.00000       0.00000       0.00000       0.00000       0.00000       0.00000       0.00000       0.00000       0.00000       0.00000       0.00000       0.00000
   2  24 3567.0369    2.5477  3.1668 11.6989  0.0071  0.1347   0.1099   0.4403    0.3131   0.0000   345.0054       124.906      -34.9583       8.26079       0.00000       0.00000       0.00000       0.00000       0.00000       0.00000       0.00000       0.00000       0.00000       0.00000       0.00000       0.00000       0.00000       0.00000       98.7532       80.3934       48.8364       17.3209       0.00000       0.00000       0.00000       0.00000       0.00000       0.00000       0.00000       0.00000       0.00000       0.00000       0.00000       0.00000       0.00000       0.00000
   3  13 2137.7766    0.7776  0.4581 10.1005  0.0000  0.0685   0.0597   0.1157    0.2044   0.0000   412.1316      -26.1827       2.04854      -17.9710       1.33588       1.63763       0.00000       0.00000       0.00000       0.00000       0.00000       0.00000       0.00000       0.00000       0.00000       0.00000       0.00000       0.00000       46.6861       44.5224       26.2228       10.5384       3.99311       1.11038       0.00000       0.00000       0.00000       0.00000       0.00000       0.00000       0.00000       0.00000       0.00000       0.00000       0.00000       0.00000
   3  14 2273.4651    1.0369  0.5770 10.9470  0.0000  0.0508   0.0723   0.1230    0.1766   0.0000   449.4165      -23.6478       9.60550      -2.71146     -0.474927       3.82104       0.00000       0.00000       0.00000       0.00000       0.00000       0.00000       0.00000       0.00000       0.00000       0.00000       0.00000       0.00000       21.8680       25.6596       15.3370       11.5330       3.93246       1.87798       0.00000       0.00000       0.00000       0.00000       0.00000       0.00000       0.00000       0.00000       0.00000       0.00000       0.00000       0.00000
   3  15 2407.5380    1.3602  1.0374 10.8895  0.0000  0.0742   0.0782   0.1836    0.3879   0.0000   448.4506      -22.0023      -19.7551       15.2103       6.79434     -0.471943       0.00000       0.00000       0.00000       0.00000       0.00000       0.00000       0.00000       0.00000       0.00000       0.00000       0.00000       0.00000       30.4253       31.3032       24.9355       15.9646       7.44553       2.36783       0.00000       0.00000       0.00000       0.00000       0.00000       0.00000       0.00000       0.00000       0.00000       0.00000       0.00000       0.00000
   3  17 2676.2048    2.3987  0.8483 11.7131  0.0000  0.0602   0.1418   0.1421    0.5320   0.0000   420.7545      -41.7475      -2.03457       14.7159       1.65038     -0.113126       0.00000       0.00000       0.00000       0.00000       0.00000       0.00000       0.00000       0.00000       0.00000       0.00000       0.00000       0.00000       25.5601       31.2680       19.2175       15.3888       4.99708       2.35330       0.00000       0.00000       0.00000       0.00000       0.00000       0.00000       0.00000       0.00000       0.00000       0.00000       0.00000       0.00000
   3  18 2811.4982    2.9228  0.7774 12.2282  0.0000  0.0625   0.1791   0.1328    0.4056   0.0000   482.4251       25.3249       15.0673      -28.5622       3.38233      -2.06003       0.00000       0.00000       0.00000       0.00000       0.00000       0.00000       0.00000       0.00000       0.00000       0.00000       0.00000       0.00000       29.0127       27.3813       21.2355       13.9922       5.31045       1.88730       0.00000       0.00000       0.00000       0.00000       0.00000       0.00000       0.00000       0.00000       0.00000       0.00000       0.00000       0.00000
   3  19 2946.9879    3.4557  0.8716 12.0363  0.0008  0.0498   0.1928   0.1530    0.5664   0.0000   439.8221       40.3398       54.4944      -5.36043       7.91011      -2.01172       0.00000       0.00000       0.00000       0.00000       0.00000       0.00000       0.00000       0.00000       0.00000       0.00000       0.00000       0.00000       25.8454       22.8699       17.8154       11.1488       4.56854       1.25494       0.00000       0.00000       0.00000       0.00000       0.00000       0.00000       0.00000       0.00000       0.00000       0.00000       0.00000       0.00000
   3  20 3082.5071    4.0334  1.0234 12.7005  0.0000  0.0589   0.2050   0.1481    0.4122   0.0000   426.2531       34.9924       26.3537      -21.8433       6.59178      0.935698       0.00000       0.00000       0.00000       0.00000       0.00000       0.00000       0.00000       0.00000       0.00000       0.00000       0.00000       0.00000       32.4095       31.3145       21.9124       11.7045       5.49320       1.60306       0.00000       0.00000       0.00000       0.00000       0.00000       0.00000       0.00000       0.00000       0.00000       0.00000       0.00000       0.00000
   3  21 3217.7201    3.5414  1.1667 13.0927  0.0000  0.0675   0.1910   0.1926    0.3056   0.0000   423.7515       83.6549      -23.2442       19.7238      -1.12838      -4.92444       0.00000       0.00000       0.00000       0.00000       0.00000       0.00000       0.00000       0.00000       0.00000       0.00000       0.00000       0.00000       32.7080       29.5928       24.1486       15.2782       6.71054       1.99945       0.00000       0.00000       0.00000       0.00000       0.00000       0.00000       0.00000       0.00000       0.00000       0.00000       0.00000       0.00000
   3  22 3353.6191    3.4743  1.8394 12.7024  0.0000  0.0853   0.1513   0.2321    0.2529   0.0000   500.4630      -12.2831      -4.78500       35.6196      -2.55292      -2.80457       0.00000       0.00000       0.00000       0.00000       0.00000       0.00000       0.00000       0.00000       0.00000       0.00000       0.00000       0.00000       40.4444       39.2406       31.3443       18.6500       9.02611       2.64914       0.00000       0.00000       0.00000       0.00000       0.00000       0.00000       0.00000       0.00000       0.00000       0.00000       0.00000       0.00000
   3  23 3489.5636    3.0466  2.3559 12.1672  0.0000  0.1011   0.1184   0.2495    0.2314   0.0000   343.4096       65.7952       23.4633       18.7891       8.70063     -0.501445       0.00000       0.00000       0.00000       0.00000       0.00000       0.00000       0.00000       0.00000       0.00000       0.00000       0.00000       0.00000       48.8779       47.0009       36.8912       22.5316       10.4248       3.12551       0.00000       0.00000       0.00000       0.00000       0.00000       0.00000       0.00000       0.00000       0.00000       0.00000       0.00000       0.00000
   3  25 3763.0026    1.9045  4.3959 11.2836  0.0000  0.1465   0.0568   0.3993    0.1507   0.0000   457.8087       189.372       92.7285      -47.3925      -11.1686      -9.16613       0.00000       0.00000       0.00000       0.00000       0.00000       0.00000       0.00000       0.00000       0.00000       0.00000       0.00000       0.00000       70.0018       71.3795       53.9607       32.6013       15.2111       4.62533       0.00000       0.00000       0.00000       0.00000       0.00000       0.00000       0.00000       0.00000       0.00000       0.00000       0.00000       0.00000
   4  10 1778.0263    0.3350  0.3001  9.8479 -0.0141  0.0635   0.0313   0.0708    0.0859   0.0000   449.0830       1.33899      -8.57336       8.62566       6.94103       1.71491      -1.39001    -0.0292760       0.00000       0.00000       0.00000       0.00000       0.00000       0.00000       0.00000       0.00000       0.00000       0.00000       17.0477       22.8440       23.1630       10.2696       11.7624       3.05026       2.75956      0.518046       0.00000       0.00000       0.00000       0.00000       0.00000       0.00000       0.00000       0.00000       0.00000       0.00000
   4  13 2188.2990    0.8894  0.8287  9.8130 -0.0031  0.0759   0.0469   0.1189    0.3834   0.0000   424.9656      -21.7906       36.1484       11.5885      -10.5858      -4.39815      -1.44661      0.434680       0.00000       0.00000       0.00000       0.00000       0.00000       0.00000       0.00000       0.00000       0.00000       0.00000       35.6581       36.6051       28.3953       16.0867       8.44519       4.31530       1.57895      0.343945       0.00000       0.00000       0.00000       0.00000       0.00000       0.00000       0.00000       0.00000       0.00000       0.00000
   4  14 2324.0809    1.2526  0.7237  9.9191 -0.0075  0.0470   0.0598   0.1159    0.5575   0.0000   457.1943       24.8541      -23.0935      -6.30303       17.0336       3.95867      -1.62348     -0.776854       0.00000       0.00000       0.00000       0.00000       0.00000       0.00000       0.00000       0.00000       0.00000       0.00000       15.8865       18.2021       16.9280       10.2203       6.49968       3.42977       1.47098      0.366764       0.00000       0.00000       0.00000       0.00000       0.00000       0.00000       0.00000       0.00000       0.00000       0.00000
   4  15 2458.5890    1.5609  1.1163  0.4342  0.0000  0.0620   0.0796   0.1940 1000.0000   0.0000   409.3635       28.6628      -15.1126       21.0028       11.9763      -1.21227       0.00000       0.00000       0.00000       0.00000       0.00000       0.00000       0.00000       0.00000       0.00000       0.00000       0.00000       0.00000       23.1331       24.0161       21.0318       14.9181       8.41402       4.43622       1.67564      0.441551       0.00000       0.00000       0.00000       0.00000       0.00000       0.00000       0.00000       0.00000       0.00000       0.00000
   4  16 2593.1569    1.8299  0.9618 12.1363 -0.0056  0.0658   0.0982   0.1717    0.3782   0.0000   458.0443      -7.47586       44.3330      -7.92553     -0.889421      -7.66680      0.269045     -0.302187       0.00000       0.00000       0.00000       0.00000       0.00000       0.00000       0.00000       0.00000       0.00000       0.00000       21.6100       24.5033       21.8961       16.4322       10.6934       5.37532       2.02019      0.508705       0.00000       0.00000       0.00000       0.00000       0.00000       0.00000       0.00000       0.00000       0.00000       0.00000
   4  17 2728.4531    2.6099  0.7720 12.1424  0.0007  0.0556   0.1229   0.1188    0.3345   0.0000   400.7408       33.7816       3.57318       10.0037       12.1153       1.38726      0.446379     -0.321045       0.00000       0.00000       0.00000       0.00000       0.00000       0.00000       0.00000       0.00000       0.00000       0.00000       18.2942       21.0515       17.9785       12.5833       8.93802       3.60133       1.71976      0.420118       0.00000       0.00000       0.00000       0.00000       0.00000       0.00000       0.00000       0.00000       0.00000       0.00000
   4  18 2864.2679    3.0724  0.7564 12.6104  0.0046  0.0509   0.1605   0.1131    0.3093   0.0000   450.1487       26.6094      -8.54078       12.9555      -4.16490     -0.398984       2.12487     -0.162643       0.00000       0.00000       0.00000       0.00000       0.00000       0.00000       0.00000       0.00000       0.00000       0.00000       18.5505       20.4908       16.1920       11.2555       7.98807       2.84507       1.36235      0.353934       0.00000       0.00000       0.00000       0.00000       0.00000       0.00000       0.00000       0.00000       0.00000       0.00000
   4  20 3135.9806    4.1787  1.1257 12.3839 -0.0018  0.0524   0.1960   0.1616    0.6739   0.0000   440.9308       46.4374       10.6766       10.8501      -1.83030      -8.23891      0.830397     -0.383157       0.00000       0.00000       0.00000       0.00000       0.00000       0.00000       0.00000       0.00000       0.00000       0.00000       19.0034       19.5178       17.1493       12.2400       7.57509       3.65003       1.42391      0.359199       0.00000       0.00000       0.00000       0.00000       0.00000       0.00000       0.00000       0.00000       0.00000       0.00000
   4  22 3408.1146    2.9771  1.8794 12.5889 -0.0155  0.0809   0.1173   0.2351    0.2640   0.0000   442.8822       88.4952       8.51572      -32.0403      0.187707       2.11990       3.03396      -1.49069       0.00000       0.00000       0.00000       0.00000       0.00000       0.00000       0.00000       0.00000       0.00000       0.00000       29.6933       33.7219       26.4403       20.4684       11.9217       5.98966       2.19439      0.636864       0.00000       0.00000       0.00000       0.00000       0.00000       0.00000       0.00000       0.00000       0.00000       0.00000
   4  23 3544.6591    2.5733  2.3449 12.2759 -0.0029  0.0929   0.0990   0.2384    0.2106   0.0000   438.7499      -7.04028       2.97937       32.5438      -9.39805     -0.410610      -2.93657     -0.904883       0.00000       0.00000       0.00000       0.00000       0.00000       0.00000       0.00000       0.00000       0.00000       0.00000       35.8965       38.5550       31.4870       23.3795       13.4377       6.99057       2.47140      0.667381       0.00000       0.00000       0.00000       0.00000       0.00000       0.00000       0.00000       0.00000       0.00000       0.00000
   5  10 1823.2403    0.3767  0.4130  9.8263 -0.0235  0.0630   0.0290   0.0943    0.0898   0.0000   401.9982      -18.3604      -19.2481       4.75271       16.5274       2.93635       3.75592       2.49411     -0.533590    -0.0264784       0.00000       0.00000       0.00000       0.00000       0.00000       0.00000       0.00000       0.00000       25.3077       29.4032       23.0231       15.3121       9.20833       4.85589       1.88009      0.877429      0.296237     0.0707571       0.00000       0.00000       0.00000       0.00000       0.00000       0.00000       0.00000       0.00000
   5  13 2235.3674    0.9788  0.6400 10.8209 -0.0115  0.0444   0.0536   0.1001    0.1321   0.0000   410.2661      -27.0447       7.54742      -22.9014      -4.47291       2.24293     -0.504633      0.510136     -0.399893    -0.0441402       0.00000       0.00000       0.00000       0.00000       0.00000       0.00000       0.00000       0.00000       14.9007       15.3484       14.1625       11.2647       6.40612       4.02559       2.39869      0.950553      0.287389     0.0661529       0.00000       0.00000       0.00000       0.00000       0.00000       0.00000       0.00000       0.00000
   5  14 2371.1396    1.2622  0.8118 10.9402  0.0015  0.0500   0.0610   0.1079    0.1905   0.0000   436.8648      -10.8052       14.1895      -12.9333      -1.40882      -5.30997      -1.88247     -0.718703    -0.0520892    -0.0433682       0.00000       0.00000       0.00000       0.00000       0.00000       0.00000       0.00000       0.00000       13.2590       16.9537       14.0249       10.8346       8.29402       4.13998       2.73478      0.901311      0.387239     0.0929340       0.00000       0.00000       0.00000       0.00000       0.00000       0.00000       0.00000       0.00000
   5  15 2506.0822    1.8896  0.7361 11.1501 -0.0070  0.0466   0.0889   0.0943    0.2574   0.0000   453.4263       18.9224       4.78711       2.97699       10.7557       4.44737      -1.84374      -1.04786    0.00525380     0.0665450       0.00000       0.00000       0.00000       0.00000       0.00000       0.00000       0.00000       0.00000       12.1336       17.3880       11.3400       12.1207       6.19709       4.92149       1.74597       1.10694      0.246996      0.105881       0.00000       0.00000       0.00000       0.00000       0.00000       0.00000       0.00000       0.00000
   5  16 2641.2727    2.2548  0.9432 11.5843  0.0104  0.0478   0.1015   0.1195    0.3381   0.0000   440.5723     -0.234942      0.319706      -7.59723      -2.76911       4.45623     0.0493111      -1.62497    -0.0579004     0.0477339       0.00000       0.00000       0.00000       0.00000       0.00000       0.00000       0.00000       0.00000       14.3191       15.5737       13.0222       11.2357       8.22053       4.82209       2.18207      0.976580      0.317268     0.0800262       0.00000       0.00000       0.00000       0.00000       0.00000       0.00000       0.00000       0.00000
   5  17 2777.4599    2.7158  0.8714 12.3082 -0.0266  0.0510   0.1237   0.1219    0.4328   0.0000   448.3130       14.5402       13.2125       7.38093      -4.29767      -8.19058      -3.33124    -0.0209878      0.525682     -0.230098       0.00000       0.00000       0.00000       0.00000       0.00000       0.00000       0.00000       0.00000       14.6042       18.6106       14.9658       11.2495       7.87360       4.26193       2.41918      0.994180      0.370789     0.0925909       0.00000       0.00000       0.00000       0.00000       0.00000       0.00000       0.00000       0.00000
   5  18 2913.7925    3.5703  0.8306 11.6715  0.0014  0.0651   0.1615   0.1215    0.9684   0.0000   445.0193       28.1726       23.8592      -7.70506      -2.06752       2.04039       1.31680     -0.337109     -0.317186     -0.116736       0.00000       0.00000       0.00000       0.00000       0.00000       0.00000       0.00000       0.00000       15.7027       23.5313       17.0700       14.4871       10.9663       4.72210       3.66852      0.900620      0.541999      0.142307       0.00000       0.00000       0.00000       0.00000       0.00000       0.00000       0.00000       0.00000
   5  19 3050.1033    3.7393  0.5318 13.4936 -0.0756  0.0531   0.2285   0.0985    0.4875   0.0000   429.0746       12.2802       29.1892       37.8149      -21.1570      -11.8849       4.94312      0.318685       1.22683     0.0967050       0.00000       0.00000       0.00000       0.00000       0.00000       0.00000       0.00000       0.00000       13.9970       18.1601       15.0704       11.2987       9.42398       4.77152       3.26010      0.949870      0.437287      0.103855       0.00000       0.00000       0.00000       0.00000       0.00000       0.00000       0.00000       0.00000
   5  20 3186.3334    3.9147  1.2454 12.3464  0.0178  0.0763   0.2082   0.1979    1.1495   0.0000   414.8596       30.3468      -1.77598      -11.7283       1.08748      -2.21240     0.0554310      0.895182     -0.589724     -0.204415       0.00000       0.00000       0.00000       0.00000       0.00000       0.00000       0.00000       0.00000       19.0532       28.1716       22.0118       20.0170       11.5043       8.55940       3.49565       2.04835      0.578235      0.174507       0.00000       0.00000       0.00000       0.00000       0.00000       0.00000       0.00000       0.00000
   5  22 3459.4736    2.8266  1.7360 12.6761  0.0016  0.0779   0.1194   0.2228    0.3296   0.0000   416.8035       54.7308      -9.42799      -44.6733       9.88498      0.411349       4.77908      -3.14946     -0.319742    -0.0536305       0.00000       0.00000       0.00000       0.00000       0.00000       0.00000       0.00000       0.00000       23.4315       27.2655       22.7287       19.8473       12.3750       8.31037       4.03669       1.82718      0.528221      0.139352       0.00000       0.00000       0.00000       0.00000       0.00000       0.00000       0.00000       0.00000
   5  24 3733.9189    2.0432  4.2321 11.1774  0.0063  0.1272   0.0535   0.3368    0.2260   0.0000   425.1884      0.518704       20.9165       51.7199      -16.4211      -12.8654       4.57615      -1.30376      -3.56444    -0.0141196       0.00000       0.00000       0.00000       0.00000       0.00000       0.00000       0.00000       0.00000       36.6060       45.1282       40.4212       32.7424       20.6476       13.8692       6.68463       3.33860       1.05239      0.245059       0.00000       0.00000       0.00000       0.00000       0.00000       0.00000       0.00000       0.00000
   5  25 3871.7745    1.7090  6.3900 10.8497 -0.0042  0.1667   0.0351   0.4681    0.1305   0.0000   541.0182       64.0999      -7.79460      -108.227       35.5474       23.9513      -15.7151      -10.6763       3.11506      0.186857       0.00000       0.00000       0.00000       0.00000       0.00000       0.00000       0.00000       0.00000       47.1354       54.7229       51.5465       41.2711       28.8270       18.5699       9.72443       4.39573       1.40034      0.295602       0.00000       0.00000       0.00000       0.00000       0.00000       0.00000       0.00000       0.00000
   6  11 2004.0663    0.6183  0.5770  9.7791  0.0137  0.0369   0.0342   0.0959    0.1172   0.0000   452.0636       4.57877       21.3077       8.62332       3.47105     -0.630214      -3.28544       1.13743    -0.0251158     -0.334809    0.00572700    -0.0146193       0.00000       0.00000       0.00000       0.00000       0.00000       0.00000       9.15313       10.7472       9.62407       8.36812       6.37636       4.23878       2.35596       1.38244      0.537005      0.227866     0.0633591     0.0154008       0.00000       0.00000       0.00000       0.00000       0.00000       0.00000
   6  13 2279.8692    0.9926  0.7614 10.7035  0.0069  0.0423   0.0459   0.1073    0.1355   0.0000   444.0130      -5.68752       19.0891      -12.2346       13.6312       8.67360      -1.33222      -1.45854    -0.0307460      0.179466     0.0863851   -0.00269899       0.00000       0.00000       0.00000       0.00000       0.00000       0.00000       11.8998       12.8335       12.2200       10.3500       7.08285       5.00925       3.02549       1.40562      0.769405      0.261214     0.0709131     0.0144816       0.00000       0.00000       0.00000       0.00000       0.00000       0.00000
   6  14 2415.5111    1.4882  0.7944 11.1890  0.0033  0.0396   0.0638   0.1016    0.1429   0.0000   423.3901       23.3500       23.9066       6.45564      -7.57529      -3.39120      0.365848      0.458857     -0.119098    -0.0522520      0.117317     0.0249866       0.00000       0.00000       0.00000       0.00000       0.00000       0.00000       10.5171       11.8261       11.3065       9.10926       6.34825       4.53423       2.58021       1.26251      0.662716      0.244695     0.0685099     0.0146153       0.00000       0.00000       0.00000       0.00000       0.00000       0.00000
   6  15 2551.1197    1.9081  0.7215 11.9665 -0.0075  0.0407   0.0895   0.0966    0.1336   0.0000   417.6028       8.22945      -10.3280      0.516240       3.55781      -2.04633      -1.09819      -1.13627      -1.20920      0.226404     -0.107555   0.000570429       0.00000       0.00000       0.00000       0.00000       0.00000       0.00000       10.6858       13.3746       11.9279       9.39814       6.55760       4.16073       2.63831       1.10744      0.697240      0.222761     0.0771334     0.0169272       0.00000       0.00000       0.00000       0.00000       0.00000       0.00000
   6  16 2687.1340    2.3076  0.7041 12.4906 -0.0029  0.0603   0.1192   0.0987    0.1346   0.0000   435.4998      -4.08472       16.9157      -3.40051      -7.53989      -2.11512     -0.410213     -0.384396     -0.493631     -0.104601     0.0309209     0.0113797       0.00000       0.00000       0.00000       0.00000       0.00000       0.00000       10.5844       17.4137       14.3812       12.3029       11.6539       4.95063       5.12968       1.51259       1.39532      0.241569      0.165642     0.0341552       0.00000       0.00000       0.00000       0.00000       0.00000       0.00000
   6  17 2823.8599    2.8612  0.8665 12.2028 -0.0035  0.0421   0.1196   0.1007    0.2117   0.0000   426.6760       14.6889       10.1168       3.32498       8.75893      -4.40471      -2.48283     -0.913581       1.10417    -0.0701394     0.0377559   -0.00981924       0.00000       0.00000       0.00000       0.00000       0.00000       0.00000       10.6833       12.0772       10.6122       8.86823       7.54361       4.73129       2.94253       1.41318      0.614817      0.221788     0.0809587     0.0160764       0.00000       0.00000       0.00000       0.00000       0.00000       0.00000
   6  18 2960.8051    3.4906  0.7804 12.8418 -0.0199  0.0548   0.1781   0.0859    0.2096   0.0000   443.6485       42.9545       5.48069      -6.67795      0.190216      -4.64303      -3.42601      -3.40546     -0.228170     -0.377908    0.00511856   -0.00512790       0.00000       0.00000       0.00000       0.00000       0.00000       0.00000       16.3279       15.1503       10.8939       12.0309       11.5935       7.76208       4.39741       2.04863      0.774896      0.244954     0.0781303     0.0160596       0.00000       0.00000       0.00000       0.00000       0.00000       0.00000
   6  19 3097.5334    4.0528  0.8724 12.6540 -0.0116  0.0456   0.1743   0.1062    0.3264   0.0000   425.6369       35.9636      -23.4568       26.4403       11.7072      -9.90235       3.56823      -5.00816      0.871006      0.157007     0.0793121   -0.00341461       0.00000       0.00000       0.00000       0.00000       0.00000       0.00000       14.0430       16.2585       14.8394       11.0728       7.65664       4.75501       2.67656       1.25481      0.632540      0.235162     0.0733836     0.0148575       0.00000       0.00000       0.00000       0.00000       0.00000       0.00000
   6  20 3234.0851    3.9864  1.3074 12.4750 -0.0031  0.0555   0.1477   0.1525    0.5188   0.0000   431.9131       8.97072       32.0576       11.2375       18.2256      -4.70304      -2.14147      -3.54728      -1.18891      0.292471    -0.0939238     0.0165622       0.00000       0.00000       0.00000       0.00000       0.00000       0.00000       13.9125       16.6269       14.8640       12.2545       9.05392       5.92165       3.47566       1.84530      0.852176      0.326347     0.0990914     0.0218363       0.00000       0.00000       0.00000       0.00000       0.00000       0.00000
   6  21 3371.1412    3.4681  1.7280 12.5798  0.0054  0.0934   0.1141   0.1777    0.3255   0.0000   457.1871       3.44651      -9.65694       5.05896       7.29560      -2.72175       4.33196      -1.76013     -0.678917    -0.0263552    0.00377106     0.0139494       0.00000       0.00000       0.00000       0.00000       0.00000       0.00000       17.8357       27.7200       22.0188       21.6602       15.5751       9.06072       7.10224       2.82373       1.88258      0.498254      0.210867     0.0495875       0.00000       0.00000       0.00000       0.00000       0.00000       0.00000
   6  22 3508.4032    2.7461  2.3943 12.3462 -0.0017  0.0973   0.0854   0.2252    0.2099   0.0000   425.2818       48.3839       12.0032       1.96517      -2.55693      -13.0008      -7.08191      -3.97410      -2.25377      0.383718      0.495400     0.0109042       0.00000       0.00000       0.00000       0.00000       0.00000       0.00000       24.8534       30.5188       28.6191       22.9017       17.6418       11.6133       6.87677       4.29696       1.63359      0.703155      0.215568     0.0420063       0.00000       0.00000       0.00000       0.00000       0.00000       0.00000
   6  23 3646.2637    2.2733  3.2357 11.6327 -0.0199  0.1075   0.0568   0.2806    0.2032   0.0000   424.0439       21.0310      -38.7022      -13.4504       19.0353      -10.7508      -15.2481      -6.97764       6.50210     -0.313341     -0.161272     0.0114664       0.00000       0.00000       0.00000       0.00000       0.00000       0.00000       25.3746       32.8806       27.6587       26.1596       18.7482       14.0013       7.85225       4.45873       1.98012      0.807807      0.218615     0.0526735       0.00000       0.00000       0.00000       0.00000       0.00000       0.00000
   7   9 1767.6392    0.3059  0.2279  9.8426  0.0238  0.0368   0.0227   0.0586    0.0633   0.0000   433.0141      -7.63080       21.9324       9.63458      -5.56227       1.99327       4.40325     -0.947178      -1.92555      0.246223      0.254361     0.0320485    -0.0334643   -0.00446441       0.00000       0.00000       0.00000       0.00000       9.66551       9.14857       5.80913       6.43790       7.18448       5.67712       3.76892       1.95060      0.904019      0.368531      0.132777     0.0416833     0.0148247    0.00294393       0.00000       0.00000       0.00000       0.00000
   7  10 1906.8843    0.4598  0.2873  9.9842 -0.0046  0.0260   0.0380   0.0627    0.0689   0.0000   440.7790      -3.38326       6.63434       5.19701     -0.913451       2.90156    -0.0480351      -2.33787     0.0491268      0.364009     0.0327274     0.0394428    0.00906122    0.00288269       0.00000       0.00000       0.00000       0.00000       5.54469       6.33254       6.35524       4.94474       4.26349       2.97461       1.98894       1.28721      0.580432      0.258875      0.110812     0.0370497     0.0120742    0.00219457       0.00000       0.00000       0.00000       0.00000
   7  11 2045.8717    0.6193  0.4670 10.2075 -0.0089  0.0466   0.0361   0.0699    0.0901   0.0000   442.8608       5.15817       12.6944      -5.43657       8.52364      0.905420      -3.42629    -0.0107355      0.617290     -0.184022     -0.142761    0.00563598    -0.0182419   0.000615485       0.00000       0.00000       0.00000       0.00000       9.21444       10.0837       12.1916       7.22768       7.69353       6.40943       3.07578       2.36123       1.32264      0.374264      0.247769      0.106463     0.0262688    0.00369695       0.00000       0.00000       0.00000       0.00000
   7  12 2184.5853    0.8263  0.6206 10.4129 -0.0051  0.0378   0.0380   0.0823    0.1082   0.0000   444.7644       11.8906       15.9354      -4.53952      -4.32649      -5.87280      -3.43056       1.76218     -0.489096      0.519497   -0.00702737    -0.0383731    0.00441324    0.00392245       0.00000       0.00000       0.00000       0.00000       7.21712       8.75392       8.93690       7.23594       6.64092       4.39485       3.25191       1.60328      0.892806      0.446330      0.189245     0.0605148     0.0214996    0.00364655       0.00000       0.00000       0.00000       0.00000
   7  14 2458.1945    1.5317  0.9299 11.0569 -0.0091  0.0444   0.0567   0.0963    0.1638   0.0000   433.9835      -2.19026       34.2567       5.85999      -2.64268      0.936266       4.53850     0.0652980       1.38027      0.857116     -0.128058     -0.133126    -0.0175640    -0.0109377       0.00000       0.00000       0.00000       0.00000       9.75914       10.4080       9.87282       9.21040       7.68609       5.36752       3.79183       2.21199       1.16417      0.561770      0.219279     0.0711780     0.0204096    0.00396023       0.00000       0.00000       0.00000       0.00000
   7  15 2594.2618    2.0611  0.8730 11.4349 -0.0089  0.0421   0.0787   0.0954    0.1958   0.0000   454.4987      -1.51544       14.1906      -15.6397       1.60573       12.3539       2.01312      -4.90080     -0.635787     -0.364329      0.117706    -0.0351914    0.00534943   -0.00352559       0.00000       0.00000       0.00000       0.00000       8.80324       11.0894       9.24602       9.25326       6.92344       5.44736       3.65957       1.95033       1.08041      0.482589      0.215036     0.0663782     0.0200175    0.00464887       0.00000       0.00000       0.00000       0.00000
   7  16 2731.2239    2.5226  0.7293 12.6508 -0.0079  0.0820   0.1062   0.0897    0.1294   0.0000   433.9023       14.6429       21.6800      0.255386       9.14480      -3.52105       2.31272      -2.68054      0.508908      0.596579    -0.0233400      0.137927    -0.0382114   -0.00233893       0.00000       0.00000       0.00000       0.00000       28.8606       36.5278       33.9938       25.9100       16.1404       8.69508       4.23527       2.08621       1.00928      0.446740      0.178982     0.0596711     0.0157701    0.00351177       0.00000       0.00000       0.00000       0.00000
   7  17 2868.4722    3.2793  0.6712 13.0993 -0.0178  0.0473   0.1475   0.0840    0.1240   0.0000   436.3566       21.7088       5.39635      -13.3741       5.26820      -2.66629       3.05125      -5.25264     -0.363914     -0.903409     0.0204497    -0.0783054    0.00822239   7.91485e-05       0.00000       0.00000       0.00000       0.00000       10.7786       9.19086       13.1727       11.4988       5.48598       6.10453       4.71247       1.86113      0.988629      0.781511      0.333716     0.0896829     0.0167222    0.00298533       0.00000       0.00000       0.00000       0.00000
   7  18 3005.7394    3.3985  0.7344 13.1990 -0.0040  0.0428   0.1451   0.0894    0.1349   0.0000   445.2355       21.4635      -8.55935      -5.83484      -8.30558      -4.04275      0.914840      -2.53830     -0.619045     -0.637918    -0.0240210    -0.0794506    0.00302855   -0.00414347       0.00000       0.00000       0.00000       0.00000       7.89901       10.7324       10.2429       8.00963       7.47882       5.19104       3.42800       2.08636       1.06132      0.536967      0.216019     0.0855872     0.0263734    0.00465391       0.00000       0.00000       0.00000       0.00000
   7  19 3142.9153    3.8666  0.8737 13.0430 -0.0055  0.0367   0.1570   0.1047    0.1580   0.0000   421.1801       27.5054       17.1932      -5.37669     -0.870983      -6.43340      -2.10758      -1.51676      -1.11069     -0.282778      0.126492    -0.0530847    -0.0484106    0.00235590       0.00000       0.00000       0.00000       0.00000       8.23604       10.0946       9.12543       8.40399       6.47760       4.16471       3.04514       1.71700       1.06398      0.423417      0.202079     0.0583522     0.0195970    0.00368311       0.00000       0.00000       0.00000       0.00000
   7  20 3280.0815    3.4927  1.4014 12.7934 -0.0170  0.0586   0.1146   0.1200    0.1769   0.0000   433.0104       23.0751       20.7867      -35.3652      -5.28320       4.47763       5.33858      -3.12325      0.120200     -0.865223      0.179887    -0.0862751    -0.0552987   -0.00461792       0.00000       0.00000       0.00000       0.00000       11.3624       15.1672       13.6057       11.4705       10.1806       7.05224       4.71968       2.94063       1.30633      0.787050      0.262854      0.110782     0.0340970    0.00637825       0.00000       0.00000       0.00000       0.00000
   7  21 3417.6088    3.0218  1.7791 12.4817 -0.0054  0.0637   0.0945   0.1557    0.1791   0.0000   426.5842       51.3803      -32.8778      -22.5490       12.5389      -13.9187       3.84658      -8.46543      -1.19594     -0.589353     0.0808706     -0.103934    -0.0201673   0.000617008       0.00000       0.00000       0.00000       0.00000       13.9778       16.0690       16.1010       12.9098       11.0463       7.94307       5.43241       3.03132       1.52889      0.803310      0.328691      0.115392     0.0334171    0.00562668       0.00000       0.00000       0.00000       0.00000
   7  22 3555.5436    2.4233  2.9090 11.9987 -0.0020  0.0833   0.0609   0.2242    0.1499   0.0000   468.5822       53.9042      -34.5435       17.6686      -8.47706      -6.40450       3.67917       1.80334      -3.79876     -0.743069      0.239988    -0.0442045     0.0248482    0.00363039       0.00000       0.00000       0.00000       0.00000       18.0572       21.9520       20.4141       18.0492       14.7913       10.4553       7.22426       4.33654       2.17793       1.17616      0.437711      0.159032     0.0449594    0.00825981       0.00000       0.00000       0.00000       0.00000
   7  23 3693.7208    2.2358  4.0663 11.2136 -0.0033  0.1063   0.0461   0.2705    0.1601   0.0000   439.0558       6.84943       24.4904       8.87242       9.61187      -22.1647      -29.9535      -9.57322      -1.12691      0.880295      0.372529     0.0329092     0.0657701     0.0129421       0.00000       0.00000       0.00000       0.00000       22.4791       28.5546       26.4035       24.2827       17.9933       13.0538       9.17225       4.96880       3.07450       1.29107      0.624660      0.191138     0.0566798     0.0115242       0.00000       0.00000       0.00000       0.00000
   7  24 3832.3244    1.7684  5.0938 11.1811  0.0033  0.1292   0.0353   0.3405    0.1090   0.0000   435.4712       12.0777       28.8229       5.19706       17.7749       11.5564       4.13300      -3.65441       2.32674      0.360220     -0.829479     -0.106403      0.101444     0.0101116       0.00000       0.00000       0.00000       0.00000       26.1827       33.7333       30.9102       28.1775       23.0074       17.1699       11.5348       7.27245       3.46549       2.00093      0.721513      0.276468     0.0736261     0.0142229       0.00000       0.00000       0.00000       0.00000
   7  25 3970.5567    1.4076  6.4042 10.8775 -0.0112  0.1572   0.0270   0.4306    0.0931   0.0000   403.6624       49.5007       37.7017      -71.8969       40.8746       1.58841      -26.1859      -19.8214       19.1965       1.12122    -0.0531049     -0.228206    -0.0409305   -0.00282498       0.00000       0.00000       0.00000       0.00000       31.9756       40.9860       38.6539       35.5385       28.5641       21.1062       14.2669       9.14220       4.61684       2.50591      0.952100      0.352320     0.0925211     0.0174973       0.00000       0.00000       0.00000       0.00000
   7  27 4248.8736    0.9803 11.1513 10.4346 -0.0060  0.2460   0.0187   0.6931    0.0632   0.0000   346.1505       7.15009       75.8723       17.1467      -29.7150       18.0499       27.2416      -8.47534      -6.97202       2.24998       2.06019     -0.321263     0.0788444     0.0742359       0.00000       0.00000       0.00000       0.00000       51.7190       60.9469       63.8366       54.2642       44.8696       34.3947       23.1608       14.3810       8.06254       3.91426       1.68413      0.579534      0.145899     0.0241995       0.00000       0.00000       0.00000       0.00000
   8  11 2086.1885    0.6441  0.5284 10.4131 -0.0115  0.0359   0.0319   0.0717    0.0878   0.0000   438.3335      -2.14891       4.19981       9.47520       1.92805       6.04451      -5.05701     -0.182551       1.07321     -0.128148     -0.393806    0.00725379   -0.00645241     0.0154312   -0.00284068   -0.00153764       0.00000       0.00000       6.59308       8.21337       8.26607       7.15157       5.83416       4.13696       2.95179       1.90655       1.14727      0.561919      0.355800      0.119418     0.0540835     0.0167950    0.00467081   0.000847220       0.00000       0.00000
   8  12 2225.1146    1.0026  0.5912 10.5798 -0.0155  0.0308   0.0425   0.0695    0.1061   0.0000   438.1532       7.66900       15.0958       2.06564      -7.33007      -5.75336      0.198651       2.15717      -1.86729     -0.448061     0.0203940    -0.0616591     0.0101510    -0.0159321   -0.00569224   0.000213551       0.00000       0.00000       5.89009       7.11868       6.73030       6.42315       5.25848       3.78917       2.53113       1.75313       1.11619      0.590248      0.292375      0.117322     0.0461680     0.0148483    0.00391851   0.000727220       0.00000       0.00000
   8  13 2362.9576    1.2423  0.7446 11.0112  0.0079  0.0386   0.0482   0.0772    0.1240   0.0000   432.3342      -3.16386       14.2105       3.43482       6.60898      -6.50759      -1.51144      -1.59318       1.27286     -0.783105     -0.769981    -0.0318978     0.0366127   -0.00175167    0.00321435   -0.00106825       0.00000       0.00000       7.42732       9.66710       8.95017       8.61881       6.24817       5.21293       3.03504       2.27988       1.25043      0.746486      0.333641      0.159643     0.0564145     0.0212660    0.00442976    0.00102864       0.00000       0.00000
   8  14 2499.5919    1.7724  0.7947 11.3494 -0.0032  0.0347   0.0656   0.0858    0.1449   0.0000   426.7566       10.6751       16.9388       6.62804       4.22189      -6.01363     0.0519355      0.847475     -0.525757      -1.64929      0.499952      0.106125     0.0319598    -0.0124290   0.000880858  -0.000359746       0.00000       0.00000       6.48315       8.40636       8.08941       7.43897       5.57987       4.46858       3.13636       1.89365       1.13935      0.626173      0.287417      0.137283     0.0540755     0.0171136    0.00446048   0.000896809       0.00000       0.00000
   8  15 2636.1743    2.0656  0.8789 11.8206 -0.0045  0.0414   0.0726   0.0902    0.1477   0.0000   441.8239      -11.8891       17.1778       4.68520      -4.41581       3.67219      0.243378       2.64851      -1.39848      -1.19488      0.256946      0.188806    -0.0374705    -0.0344115    0.00259972    0.00102516       0.00000       0.00000       7.80765       9.11668       8.17274       8.80739       6.80588       5.13891       3.62391       2.38913       1.49684      0.758339      0.426040      0.153851     0.0615600     0.0178452    0.00478292    0.00101393       0.00000       0.00000
   8  16 2773.8909    2.6411  0.9351 12.2619  0.0017  0.0422   0.0914   0.0945    0.1579   0.0000   442.8323       23.5239       4.89362       15.7106       9.38166      -5.91040      -3.18397      -5.58481       1.49872      0.385066     0.0180196     0.0866950     0.0110105    0.00884177    0.00233648   0.000791289       0.00000       0.00000       9.01463       10.8452       10.4595       9.42153       7.67293       4.95170       3.36400       2.26150       1.40601      0.789351      0.340468      0.155496     0.0532409     0.0175004    0.00494193   0.000863245       0.00000       0.00000
   8  17 2911.6210    3.1546  0.8270 12.6910 -0.0028  0.0365   0.1134   0.0901    0.1558   0.0000   434.9947       20.2859      -9.08856      -1.57509       1.85003       5.66518      -1.08806      -3.84718    -0.0419205     -0.751142      0.303665      0.162946    -0.0223797   -0.00846514    0.00520243  -0.000830126       0.00000       0.00000       7.82176       9.30320       8.72826       7.71354       6.11799       4.83075       3.40087       2.08157       1.14089      0.582248      0.300766      0.125512     0.0490342     0.0152698    0.00387520   0.000748555       0.00000       0.00000
   8  18 3049.3401    3.4665  0.8595 13.5941 -0.0046  0.0420   0.1313   0.1079    0.1137   0.0000   439.7451       2.27228       7.84499      -1.73127      -1.93238      -4.19878      -1.44433     -0.391162       1.05289      -1.58277      0.363662      0.379194    -0.0356452    -0.0368753   -0.00513362   0.000436222       0.00000       0.00000       8.03513       10.0908       8.74969       8.22505       6.52893       5.99621       3.81513       2.62649       1.34645      0.830134      0.300565      0.180292     0.0583066     0.0221308    0.00465303    0.00108463       0.00000       0.00000
   8  19 3186.8014    3.5243  0.8056 13.6402 -0.0090  0.0693   0.1373   0.0982    0.1343   0.0000   440.0047       46.3895      0.150914       22.5433       1.87397       2.71501       2.05002       1.25109      0.424864     -0.700667   -0.00303990      0.334948    -0.0609614    0.00983038    0.00165749  -0.000297390       0.00000       0.00000       13.9075       13.3711       11.3164       14.9860       13.1778       7.21772       4.72896       3.85650       3.03048       1.61896      0.709789      0.253136     0.0860440     0.0217108    0.00763195    0.00149069       0.00000       0.00000
   8  20 3324.5888    3.0942  1.5451 13.1568  0.0039  0.0670   0.0927   0.1418    0.1074   0.0000   428.3425       10.4971       25.9889      -4.73352       18.8212      -18.3884       10.6739      0.199520      0.541541      -5.21390      0.683545      0.580138    -0.0396137    -0.0335788    -0.0172174    0.00183007       0.00000       0.00000       13.9848       17.6128       17.0571       14.2936       12.0215       8.59938       5.98949       3.78673       2.17891       1.20281      0.577132      0.251393     0.0972809     0.0327680    0.00872110    0.00143427       0.00000       0.00000
   8  21 3462.6993    2.7545  2.1799 12.4483  0.0006  0.0685   0.0698   0.1747    0.1074   0.0000   438.9884       20.4683       24.5193      -6.65832      -23.7441      -2.86996       9.56457      -7.53844      -7.23770       1.29880       1.32289     -0.367768     -0.140274    -0.0132522     0.0250888   -0.00312890       0.00000       0.00000       13.1166       15.3245       16.8915       13.7125       11.2338       9.10061       5.93657       3.96524       2.44378       1.34379      0.631931      0.296922      0.120363     0.0393099    0.00911002    0.00147909       0.00000       0.00000
   8  22 3601.0866    2.3108  3.3809 11.8083 -0.0051  0.0875   0.0483   0.2293    0.1030   0.0000   442.9254       38.6751      -1.95881       24.2488       12.0042      -2.90101       6.21806      -5.78913       3.65333      -2.08606     0.0337175     0.0820731     -0.273646     -0.137189     0.0124706   0.000598992       0.00000       0.00000       15.2960       20.6391       19.6176       18.1282       14.3631       11.2510       7.47351       5.01845       2.95263       1.72155      0.738399      0.373900      0.135185     0.0487079     0.0121018    0.00236464       0.00000       0.00000
   8  23 3739.6027    1.9573  4.2311 11.3353 -0.0028  0.1016   0.0360   0.2656    0.1024   0.0000   439.0871       18.5358      -1.66661       32.9180       14.5172      -4.56457      -8.03621      -2.89719       7.50416      -2.69180     -0.302217    -0.0648375      0.290346    -0.0530436    -0.0172848   -0.00714640       0.00000       0.00000       18.6595       22.7141       22.8503       21.6260       16.7104       13.4341       9.79600       6.38380       3.72919       2.15274       1.04061      0.491251      0.180067     0.0573319     0.0137314    0.00255112       0.00000       0.00000
   8  24 3878.6920    1.5890  5.4321 11.2794 -0.0083  0.1257   0.0295   0.3535    0.0805   0.0000   425.3428       75.9241       26.5971      -24.9925      -16.5383       6.68005      -6.92804      -4.75844       2.71264      -5.23644       1.18615     -0.832625      0.232981    0.00429004    -0.0183524   -0.00580598       0.00000       0.00000       23.6878       29.1986       27.9284       25.4065       22.0066       17.3776       12.1649       8.16883       4.81094       2.66683       1.30221      0.567379      0.216917     0.0717721     0.0178338    0.00312149       0.00000       0.00000
   8  25 4017.6363    1.3394  7.1146 10.8781 -0.0013  0.1587   0.0238   0.4277    0.0740   0.0000   457.6126       48.1462       39.3857      0.338621       18.9396      -2.26743      -12.0680      -5.03690      -2.42156      -4.56125      0.143754     -0.505033     -0.116568     0.0376834    -0.0120669   -0.00210788       0.00000       0.00000       28.3505       35.5253       34.4776       32.4808       26.9513       21.5450       15.1245       9.99440       6.07333       3.34200       1.63070      0.727430      0.281287     0.0925084     0.0231251    0.00410542       0.00000       0.00000
   9  10 1984.1808    0.5501  0.4344 10.0862 -0.0035  0.0382   0.0296   0.0588    0.0930   0.0000   442.2761      -5.31242       16.5421       10.7617       1.30834      0.337198      0.150663      -1.88096       1.39953     -0.460962    0.00666750     -0.518676    -0.0663580   -0.00112435    0.00351312  -0.000397288   0.000773148  -0.000102168       5.81010       6.94135       5.87072       7.07178       5.18341       4.57619       2.91463       2.44808       1.34945      0.933311      0.457016      0.268380      0.103606     0.0455976     0.0129655    0.00490466   0.000957358   0.000253816
   9  12 2264.5412    1.0461  0.7849 10.7294 -0.0087  0.0391   0.0425   0.0855    0.1293   0.0000   441.1229       8.79218       23.6229      -1.30263      -12.1724       5.92786       1.91972      0.931982       1.65819      0.131262      0.905561    -0.0467837     -0.260237    -0.0655852     0.0101524   9.58014e-05  -0.000388025   1.74665e-05       7.05580       9.03491       8.03698       7.47862       6.50926       5.00623       4.00710       2.42117       1.64381      0.847568      0.493328      0.213823      0.108132     0.0400428     0.0157930    0.00401937    0.00128995   0.000225132
   9  14 2539.5378    1.7507  0.8477 11.6459  0.0036  0.0410   0.0645   0.0881    0.1239   0.0000   427.2155       10.9324       10.9264       7.53470       6.09563      -11.5746      -11.6304      0.157194     -0.260115     -0.947745      0.289469     0.0801742     0.0588204     0.0547344     0.0299802   0.000369903   -0.00180296   0.000399904       7.11587       9.56304       9.05149       8.22949       7.26278       4.80922       4.29575       2.28628       1.76110      0.979201      0.508147      0.275466      0.105791     0.0500756     0.0173773    0.00450739    0.00164419   0.000254678
   9  17 2953.6382    3.4014  0.8698 12.8539  0.0084  0.0382   0.1204   0.0882    0.1334   0.0000   431.9191       21.1193       11.3314    0.00747599       6.35603      -3.99592      -7.17692      -1.67827       3.41035      0.449157      0.655952     -0.249720    -0.0856762    -0.0155293   -0.00798739   0.000174985  -0.000443959  -1.71417e-05       6.47234       7.48953       8.64256       6.42130       6.09399       5.17983       3.31079       2.46600       1.66227      0.787966      0.501155      0.261934     0.0993773     0.0423631     0.0191467    0.00570812    0.00121598   0.000176064
   9  18 3091.6313    3.6487  0.8620 13.1325 -0.0068  0.0351   0.1332   0.0893    0.1374   0.0000   438.7499       13.0964       22.5536       5.30230      -8.96641      -5.35758      -3.48493      -5.35263     -0.837274      -2.01539     -0.494229      0.299057      0.110233     0.0355462    -0.0159956   -0.00567492   0.000413251   0.000192147       6.43610       7.63613       7.79886       7.18162       6.20304       4.32078       3.46089       2.24574       1.49221      0.884918      0.473445      0.259883      0.103749     0.0452497     0.0149781    0.00439589    0.00118205   0.000176259
   9  19 3229.7180    3.5356  1.4520 13.0219  0.0004  0.0508   0.0949   0.1186    0.1160   0.0000   438.4499       18.3839       8.32077       5.89708       7.11484      -10.3898      -2.33165     -0.289115       3.36499      -1.42724      0.155851      0.506560      0.110656     0.0135612    -0.0133966   -0.00127662    0.00161632   5.46020e-05       7.99465       10.6368       9.78501       9.68989       8.12125       6.08686       4.74324       3.23193       2.13822       1.18321      0.721563      0.341046      0.168570     0.0593266     0.0230697    0.00664060    0.00181428   0.000324899
   9  20 3367.9646    3.1845  1.5749 13.3760 -0.0096  0.0585   0.0931   0.1477    0.0956   0.0000   450.9541       13.6535       14.5321       1.81462      -1.19484      -13.5663       1.09767     -0.570505      -2.99985       2.36452      -1.31890      -1.00494      0.109432     0.0531056    0.00371551    -0.0178230    0.00147980   3.27797e-05       9.57754       11.9488       12.0835       10.7639       9.67153       7.38888       5.59440       3.91625       2.59791       1.36344      0.863114      0.418625      0.199066     0.0726632     0.0294095    0.00833410    0.00212368   0.000337592
   9  21 3506.5223    2.4686  2.0043 12.9964 -0.0149  0.0714   0.0710   0.1716    0.0822   0.0000   437.1293       5.05024       30.4087       27.8334      -19.0580      -30.0782       13.0362      0.932478      -7.13565      -1.53574       1.60889     -0.269961      0.209109     0.0824787    -0.0144698    0.00321182    0.00120904   0.000140781       11.6521       15.2801       14.8019       13.4368       11.6502       9.18294       7.19518       4.74858       3.14866       1.71161       1.00006      0.527419      0.227044     0.0959721     0.0352618     0.0100625    0.00255833   0.000427492
   9  22 3645.4219    2.1552  3.4722 12.0264 -0.0067  0.0864   0.0445   0.2196    0.0727   0.0000   408.4933       39.2291       38.6667       25.1966      -13.0137       12.0018      -1.73093      -9.93723       5.01904      -5.42485      -1.22494       1.09950      0.411589    -0.0494238   -0.00389065    -0.0189524    0.00403272  -0.000613463       14.1594       18.2934       18.0295       16.8584       14.2999       11.4772       8.45666       6.02984       3.82582       2.20255       1.25309      0.639833      0.292563      0.116043     0.0432069     0.0131881    0.00317447   0.000536377
   9  23 3784.1860    1.7936  4.7840 11.6363  0.0060  0.1089   0.0342   0.2848    0.0709   0.0000   442.6955       32.0242       5.45160       22.7957       17.5171      -19.8085       7.74011       7.52381       3.84048      -6.16806      -2.27266      0.590778      0.139272    -0.0855308   -0.00633733    0.00233359    0.00352360   7.54335e-06       18.4534       22.3057       23.5168       20.0763       18.8702       14.4528       10.5544       7.54086       4.85811       2.94475       1.62706      0.798233      0.372726      0.148793     0.0551332     0.0173061    0.00410646   0.000583610
   9  24 3923.8674    1.4208  6.6691 11.1697 -0.0041  0.1387   0.0237   0.3769    0.0595   0.0000   461.6378       29.3837      -16.2077       15.4819       15.1217       46.0774       3.90166      -20.8097      -2.02583      0.571655      -4.15799     -0.261555       1.35385     -0.214567     0.0239834     0.0178738  -0.000475780   0.000723252       22.7404       28.2653       28.5648       26.0432       23.4366       18.4321       13.9933       10.1425       6.54427       4.05054       2.36756       1.12550      0.568883      0.215793     0.0767284     0.0226382    0.00523766   0.000807393
   9  26 4202.9619    1.0680 10.2001 10.5577 -0.0097  0.2012   0.0181   0.5595    0.0575   0.0000   466.9792      -19.5864       89.2523       26.4327       20.7058      -54.3361      -39.2314       11.1341       16.5852      -5.39808      -6.25778      -3.06345     -0.253349      0.133954   -0.00802159    0.00983686    -0.0103095    0.00252056       32.7674       41.9589       41.9584       39.2194       34.0928       27.6392       20.4431       14.3095       9.75361       5.65399       3.31186       1.63014      0.767072      0.302639      0.114053     0.0325981    0.00772500    0.00124299
  10  10 2021.5303    0.5962  0.4224 10.1092 -0.0027  0.0288   0.0273   0.0529    0.0817   0.0000   440.0291       3.01428       8.19748      -4.02824      0.275672      -2.62411      -1.82072    -0.0562305       1.33709     -0.320206     -0.393788     -0.355563      0.138049      0.137171    0.00654508   -0.00756074   -0.00293390    0.00140568       4.14633       5.62237       5.49433       5.46326       4.67113       3.27382       2.81804       1.73802       1.41707      0.711853      0.491752      0.305482      0.132112     0.0863799     0.0252400     0.0122925    0.00380105   0.000881592
  10  11 2162.9608    0.8024  0.6064 10.4836 -0.0026  0.0358   0.0361   0.0708    0.1333   0.0000   445.0285      0.227746      -1.91024      -9.03150       1.64629      -3.29960      0.789661      -3.72571       2.88917    -0.0759782      0.948066     -0.150223     -0.450138     0.0116456     0.0236515     0.0180959   -0.00646041  -0.000599615       5.64447       6.47666       5.93272       5.50335       5.73573       4.46226       3.46094       2.60206       1.85556       1.13253      0.707164      0.359620      0.171305     0.0796123     0.0296632     0.0114779    0.00403615    0.00118551
  10  12 2302.8742    1.1442  0.6681 10.7980 -0.0030  0.0347   0.0438   0.0721    0.1622   0.0000   438.9100       1.68096       18.9868       1.92662       3.97512      -2.27191      0.251460      -1.59027      -2.87291       2.30580      0.573501     -0.128878    -0.0461373     0.0448579     0.0186542    -0.0187102   -0.00333392   0.000442520       5.69140       7.31809       6.08834       5.84782       5.18305       4.64299       3.94504       2.65294       1.88186       1.05503      0.607218      0.294814      0.142765     0.0720333     0.0286460     0.0117209    0.00358570    0.00103822
  10  13 2440.7831    1.4374  0.9283 11.2537 -0.0022  0.0378   0.0478   0.0854    0.1381   0.0000   427.1618      -5.92903       18.9555      -8.45385       14.8806      -4.59156       3.76665     -0.987130       1.23872       1.26862   -0.00635657    -0.0150541     -0.198270     0.0187939     0.0395639   -0.00865749   -0.00366944  -0.000695655       6.30826       8.39342       8.37083       7.93282       6.18662       5.03626       3.58615       2.62053       1.60333       1.06568      0.569382      0.347426      0.170889     0.0852144     0.0347445     0.0141218    0.00429373    0.00133735
  10  14 2578.6586    1.9277  0.9057 11.6689 -0.0077  0.0399   0.0614   0.0814    0.1302   0.0000   435.6895      -2.81287       14.3504      -1.28681      -6.30433       2.44714       5.95942       1.52328      -1.51337     -0.540097      0.309959      0.600877      0.503078    -0.0245166     0.0178673    0.00129854   -0.00662590  -0.000458911       5.26854       7.21012       7.16130       6.37552       6.45151       4.56296       4.25080       2.71127       1.92137       1.31673      0.708619      0.455975      0.172563      0.115634     0.0379794     0.0185202    0.00539873    0.00166314
  10  15 2717.0877    2.3389  0.8389 12.0324 -0.0021  0.0358   0.0767   0.0788    0.1294   0.0000   437.5306       15.9195       14.2457       7.46905     -0.988857      -4.11704      0.540869      -1.47189      -1.43737       1.46737     -0.125763      0.229812    -0.0737982     0.0198557     0.0186634    0.00567260   -0.00214728   0.000936506       5.39160       6.80153       7.09455       6.27394       6.06800       4.08895       3.45455       2.44497       1.66800       1.00898      0.556231      0.361451      0.178524     0.0866538     0.0330919     0.0140302    0.00419683    0.00139532
  10  16 2855.7938    3.0835  0.8567 12.6128 -0.0011  0.0344   0.1028   0.0825    0.1273   0.0000   436.3512       4.10684       5.47710       2.88190     -0.644012      0.288367      -5.66837      -2.94779      -1.56489     -0.186376      0.195705     0.0895332      0.292670     -0.146942    -0.0282573   -0.00681287    0.00872309  -0.000430440       4.93335       5.96156       6.47842       5.96194       5.10420       4.26697       3.17372       2.34789       1.59861       1.02382      0.597320      0.353091      0.183053     0.0844659     0.0373136     0.0139917    0.00470135    0.00138110
  10  17 2994.5859    3.6455  0.8542 13.0644 -0.0119  0.0357   0.1202   0.0784    0.1319   0.0000   438.8465       14.8709       9.55296       6.26081       2.06234      -9.46435       6.09174      -4.05943     -0.112333      -1.88037      0.755351     0.0516444     -0.222706     0.0571954    -0.0630325    -0.0138577  -0.000428344   0.000826013       6.13039       7.98534       7.88684       6.84153       5.99087       4.90844       3.63718       2.66679       1.64436       1.00455      0.603070      0.282015      0.164880     0.0681725     0.0354727     0.0106824    0.00466740    0.00125343
  10  18 3133.0710    3.9810  0.9527 13.0284 -0.0034  0.0352   0.1220   0.0828    0.1538   0.0000   433.8679       20.2186       7.55048      -6.50032       3.55140       3.50936       3.00749      -7.15165       1.60924     -0.761289     -0.530575     -0.552282     0.0810578    -0.0369053    -0.0134150    0.00668621    0.00429629   0.000422050       5.53212       6.64909       6.80967       6.61520       5.58991       4.53646       3.63347       2.49210       1.69850       1.05362      0.628586      0.338642      0.170747     0.0830071     0.0351302     0.0138225    0.00432748    0.00119985
  10  19 3271.5185    3.5453  1.1994 13.0202  0.0024  0.0407   0.1020   0.1004    0.1320   0.0000   430.2791       19.1146       17.6354      -6.12869      -8.32928       2.17122      -3.61072      -4.16200      -1.00645     0.0398385       1.70104     -0.695017    -0.0219838      0.132283     0.0469784     0.0129449   -0.00465892    0.00117330       6.41317       7.84094       7.73286       7.57824       6.22972       5.31134       4.15568       2.94492       2.04227       1.21257      0.775146      0.395272      0.213077     0.0966313     0.0438978     0.0150734    0.00551474    0.00135845
  10  20 3410.2854    3.0825  1.8124 12.6957 -0.0025  0.0632   0.0763   0.1294    0.1047   0.0000   454.0627       23.6988      -5.09774       16.0043       9.53104      -7.85764      -3.59196      -2.18463      -3.51353       1.72846      0.878845      -1.00028     -0.131362     0.0927890     0.0184382     0.0202146   -0.00130158   0.000889060       8.67450       10.9385       11.5134       11.0738       8.34416       8.49553       5.62114       4.26259       3.05004       2.05911      0.990165      0.710730      0.314881      0.145592     0.0588005     0.0286952    0.00891232    0.00245179
  10  21 3549.2341    2.4864  2.6260 12.4648 -0.0061  0.0670   0.0541   0.1790    0.0743   0.0000   425.3738       21.6591       17.5755       14.1337      -7.07342      -11.6696      -11.6882      -3.46323      -2.37847      0.322996      0.125133      0.384243      0.383022    -0.0856925     -0.140272   -0.00710273   -0.00693609    0.00122426       9.88822       12.7938       12.6410       12.1149       10.6792       8.64328       7.11972       4.78443       3.42895       2.21092       1.34070      0.694471      0.381252      0.160845     0.0789957     0.0280975    0.00907801    0.00266157
  10  22 3688.6729    1.9529  3.3594 12.1112 -0.0033  0.0820   0.0393   0.2219    0.0618   0.0000   447.0144       38.6351      -34.2981       6.70110       3.36007      0.369070      -11.7185      -2.88230      -2.09608      -5.23890     -0.257194      0.944113     -0.290015      0.104128   -0.00517609    -0.0265975     0.0107522    0.00133939       12.0640       15.1881       15.6179       14.5951       13.0496       10.8202       8.31331       5.82901       4.19071       2.65302       1.60165      0.877194      0.454360      0.204944     0.0910428     0.0351364     0.0117729    0.00329779
  10  23 3828.3857    1.6718  4.6264 11.6863 -0.0010  0.1035   0.0314   0.2861    0.0587   0.0000   441.4812       20.9793     -0.380133      -8.29301      -7.22411       16.0548       1.08569      -7.04651      0.860361       4.31915     -0.539140     -0.686312     -0.288034     0.0764641    -0.0176267     0.0704782   0.000320551    -0.0109603       15.0260       18.2339       20.2205       17.8596       16.2191       13.6004       10.3046       7.45916       5.38610       3.34089       2.07993       1.21146      0.585052      0.310963      0.117345     0.0495395     0.0164943    0.00446426
  10  24 3967.7134    1.4534  6.8058 11.1409 -0.0011  0.1310   0.0235   0.3630    0.0588   0.0000   444.4906       11.6246       10.2003       14.3550      -17.2860       22.3405       27.4224       1.77012      -7.47104      -4.99112      0.117698       2.63060      0.598625    -0.0638394    -0.0266003    0.00347701   0.000116040   -0.00310574       19.3483       24.4846       24.5690       23.2337       20.7635       17.7512       13.7192       10.0595       6.93738       4.41625       2.70560       1.45781      0.765217      0.361272      0.156267     0.0589941     0.0200720    0.00555416
  10  25 4107.9213    1.2282  8.6537 10.7928 -0.0017  0.1613   0.0200   0.4465    0.0572   0.0000   457.0414      -12.5917       34.9569       18.4604      -15.7887      -6.86167       27.3234      -19.9353      -6.66618     -0.569486      -1.64511     -0.428513       1.28497    -0.0774363     -0.168792    -0.0551392    -0.0283004   -0.00728402       23.0052       30.0372       29.9822       29.8882       25.6124       21.2402       16.7369       12.0675       8.34678       5.40201       3.30200       1.81497      0.943735      0.450305      0.194814     0.0738544     0.0237706    0.00677600
  11  10 2057.9826    0.6377  0.5823 10.0190 -0.0055  0.0284   0.0258   0.0653    0.0800   0.0000   435.9170      -2.59754       3.61282      -13.2020       2.88323       1.87731      -2.46468      -3.56882     -0.222269     -0.129511      -1.45220      0.193765  -0.000258338     0.0104493     -0.101773     0.0309967     0.0166693   0.000109451       3.88198       4.86737       4.91677       4.64928       4.25297       3.53417       2.94034       1.93416       1.46425      0.981620      0.657451      0.352894      0.204571     0.0983251     0.0495979     0.0203381     0.0100875    0.00320655
  11  11 2199.7778    0.9124  0.7776 10.4088  0.0000  0.0357   0.0308   0.0804    0.1264   0.0000   430.1748     -0.932217       14.3246       4.64697     -0.305429      0.562068       3.02549      -1.70743     -0.791099      0.130405     0.0762565     -0.111164    0.00678683    -0.0624809     0.0760811     0.0365704    -0.0110622   -0.00399796       5.11765       6.19335       6.01620       6.45632       5.96923       3.92518       3.30265       2.68062       1.95521       1.16619      0.644919      0.432305      0.291944      0.145199     0.0716904     0.0253666     0.0105219    0.00305751
  11  12 2339.9907    1.1742  0.8417 11.0226 -0.0098  0.0354   0.0438   0.0872    0.1715   0.0000   432.1956       6.39851       5.23185      -2.79807       3.42443      -5.59899       7.11294     -0.523139      0.264936      0.319826      0.104133      -1.28107     -0.287957      0.256629    -0.0611602  -0.000394463   -0.00232462    0.00171605       4.78067       5.85582       6.32444       5.67779       5.43276       4.45467       3.45321       2.65841       1.85219       1.20795      0.821687      0.496909      0.246124      0.135430     0.0686522     0.0289802     0.0111363    0.00431993
  11  13 2478.5061    1.6174  0.8757 11.1531 -0.0086  0.0330   0.0537   0.0772    0.2317   0.0000   428.6539       4.16148       6.26061       4.04390      -1.87997      -7.88384      -4.72918      -2.17936      0.443237     -0.206781      0.641205     -0.208826     -0.386781     -0.350789     0.0470247   -0.00414816   -0.00309851   0.000542399       5.26405       6.46953       6.81665       6.28563       5.46171       4.42999       3.74740       2.61751       1.78762       1.16454      0.713266      0.436303      0.203384      0.119000     0.0585602     0.0255791    0.00988372    0.00384405
  11  14 2616.9496    1.9975  0.7933 12.2720  0.0020  0.0329   0.0695   0.0742    0.1199   0.0000   436.8034       5.87430       24.5882      0.435837      -1.50801      -11.6485      -3.14828      -2.65731    -0.0211097      -4.42664      0.395063     0.0250162     -0.690953     -0.164020     0.0661044    -0.0181276    0.00507227  -0.000416555       5.03327       5.91789       5.95859       5.80364       5.29869       4.57566       3.22984       2.36931       1.73807       1.27746      0.757131      0.470767      0.245791      0.121333     0.0595586     0.0236875    0.00957135    0.00369228
  11  15 2756.2440    2.5534  0.7956 12.4999 -0.0030  0.0319   0.0856   0.0755    0.1119   0.0000   431.2840       6.57490       12.2215      -3.40781      -3.91150      -5.98620      -1.09681      -4.25947       1.23622     -0.681576     -0.879805     -0.493611     -0.149676    -0.0915390    -0.0150676    -0.0125189   -0.00665081  -0.000389704       4.69634       5.41297       5.46379       5.02615       5.11497       4.23632       3.29224       2.46700       1.72234       1.21424      0.800527      0.461965      0.236695      0.121579     0.0558523     0.0241336    0.00952568    0.00348967
  11  16 2895.5304    3.2254  0.7763 12.8470 -0.0084  0.0313   0.1069   0.0722    0.1133   0.0000   445.2878       10.0945       12.1567       2.95999      -8.24407      -2.67438      -1.04929      0.645205      -1.97851       1.25035       1.59451     -0.657324     -0.162519      0.103685      0.120502   -0.00692836    -0.0227582   0.000666236       4.52441       6.18845       5.47055       5.61086       4.66345       4.12586       3.31781       2.50386       1.79581       1.10062      0.707431      0.375945      0.221917      0.100207     0.0554385     0.0205127    0.00886908    0.00293358
  11  17 3034.5903    3.6748  0.8337 13.2507 -0.0116  0.0325   0.1201   0.0752    0.1148   0.0000   431.9442       8.87142     -0.691065       11.6638      -7.65028      -7.93823       5.05316      -3.03973     -0.965935      -1.73534      0.596803      0.105896    -0.0947341     0.0359645     0.0660132     0.0181322   -0.00110276    0.00625141       4.83333       6.42608       6.19464       6.07421       5.39478       4.21670       3.23939       2.31536       1.72652       1.05275      0.709228      0.398113      0.231171      0.122926     0.0515021     0.0250337    0.00812068    0.00344415
  11  18 3173.6666    3.8613  0.9591 12.6881 -0.0043  0.0392   0.1121   0.0718    0.1598   0.0000   437.0482       8.27954       1.04472       2.28570       5.60554      -9.92176      -4.45320     -0.520781      -1.08696      -1.19516      0.703108     0.0875336      0.381434      0.250859    -0.0364050    -0.0637320    0.00448525   0.000947039       5.10416       6.88909       6.78638       5.54186       6.49962       4.39240       4.19296       2.98251       1.84979       1.55977      0.812550      0.537051      0.314976      0.119598     0.0867437     0.0244419     0.0137114    0.00398917
  11  19 3312.5236    3.3477  1.4000 13.1314 -0.0044  0.0456   0.0891   0.1122    0.1075   0.0000   442.2078       21.2389       16.5186      0.408567      -8.45464      -3.08721      -9.44456       1.61168       2.23988       1.20477      0.695558      0.680473     -0.428658      0.180939     0.0732578     0.0475473    -0.0234250    0.00378493       6.41202       8.27745       8.56732       8.01689       7.33002       5.70274       4.73997       3.36667       2.26786       1.65773      0.991671      0.605216      0.321169      0.167801     0.0768740     0.0360824     0.0143093    0.00500686
  11  20 3451.7995    2.8480  2.4294 12.3199 -0.0048  0.0588   0.0592   0.1480    0.0824   0.0000   446.1837       10.4749       21.4408      0.720970       9.95744      0.207038      -6.88319      -6.71917     -0.964009      -2.82325       1.48916     0.0406583    -0.0996062      0.361071    -0.0714465    -0.0631207    -0.0248141    0.00162389       8.30608       10.7121       10.6571       10.4370       9.01684       7.85304       6.04477       4.64990       3.25316       2.17507       1.32667      0.792927      0.428676      0.224825      0.103359     0.0468630     0.0180118    0.00696542
  11  21 3591.3004    2.3942  2.9461 12.0563 -0.0015  0.0663   0.0455   0.1657    0.0720   0.0000   445.0743       48.6586       14.1123      -4.93364      -10.7043      -22.2448       4.41138      -2.82641      -1.92142      -1.43840       1.57381     -0.859455     -0.479586     -0.356141      0.122654    -0.0220820    0.00982801    -0.0108498       9.00042       11.3702       11.9208       11.1100       10.2298       8.42057       7.03967       5.11193       3.64050       2.44183       1.54981      0.894426      0.508036      0.256613      0.124979     0.0551052     0.0223151    0.00799519
  11  22 3731.1033    1.9242  4.0459 11.7935 -0.0040  0.0825   0.0337   0.2254    0.0579   0.0000   442.7814       19.6025       14.1297       5.19982      -6.94266      -4.91768       3.98040       3.09752       1.35018      -3.98897      -2.66075      -3.20192      0.182869      0.522058      0.134753    -0.0991749    -0.0287305    0.00237936       10.9170       14.4475       14.7597       14.4172       12.4999       10.6692       8.53431       6.29206       4.67245       3.02155       1.95691       1.15708      0.667136      0.340797      0.168630     0.0722721     0.0292119     0.0105192
  11  23 3871.2788    1.6093  5.1994 11.5527 -0.0039  0.1063   0.0283   0.2775    0.0551   0.0000   463.0347       26.7806       32.8138      -6.46257      -22.4858      -4.94670      -5.67634       2.35230      0.679652       2.36539       1.01070     -0.112209      -1.10149      0.387524      0.474108    -0.0565173     0.0766639    0.00435152       14.3793       18.4800       18.9324       17.6714       16.4412       13.7878       11.5625       8.27102       6.24246       4.09513       2.57897       1.52191      0.851200      0.462897      0.197516     0.0986654     0.0365484     0.0137536
  11  24 4011.4098    1.3058  6.6723 11.1178 -0.0065  0.1297   0.0219   0.3566    0.0538   0.0000   445.7475       24.1369       53.4290      -33.5399      0.751732       21.4114      -37.1038      -16.7718       10.3815      -4.74767       1.59643      -3.40204      0.405901      0.628042     -0.426535     0.0297523    -0.0788205    0.00683259       17.3528       22.4901       22.4073       23.3061       19.4258       16.8713       13.5820       10.0888       7.37812       4.90783       3.13914       1.91923       1.05026      0.571748      0.267753      0.122693     0.0457049     0.0170556
  11  25 4151.7686    1.0994  8.7690 10.7561 -0.0050  0.1627   0.0182   0.4526    0.0547   0.0000   428.2638       7.91372       40.8223       11.0099       33.5430      -17.8609      -2.01661      -28.6279       11.1312       3.76741       4.44629      -4.53431      0.376802     -0.455708      0.102532     0.0259645     0.0682592     0.0103254       21.1158       27.3501       28.4690       27.7130       24.9081       21.1926       16.8628       12.9910       9.23562       6.35180       4.05802       2.44319       1.39606      0.714443      0.360055      0.152530     0.0610327     0.0221888
  11  26 4291.6258    0.9098 10.6816 10.5599 -0.0092  0.2034   0.0161   0.5641    0.0494   0.0000   467.0996       24.4731       64.2796      -79.3647      0.218904      -2.91106      -22.9771       3.94526       25.4416       3.91150      -8.84673      -1.84007     -0.606554    -0.0400365      0.771644     -0.115500     -0.196498    -0.0642105       27.2516       34.8381       36.2603       34.3511       31.7050       26.5158       21.4752       16.8784       11.8433       8.09542       5.17959       3.09600       1.84944      0.899232      0.487507      0.194079     0.0795403     0.0274014
  12  10 2093.6443    0.7369  0.4689 10.2997 -0.0028  0.0226   0.0302   0.0546    0.0705   0.0000   438.7475       1.12772       13.4261     -0.556960      -5.91557       1.73963      0.438028      0.302774     0.0413229      -1.00993      0.513004     -0.218391     -0.170941    0.00446947    -0.0475199   -0.00809946    -0.0132288    0.00789845       3.08114       3.68332       4.12740       3.33605       3.07466       2.91818       2.30514       1.85755       1.41428      0.892483      0.583667      0.354304      0.219486     0.0990773     0.0629765     0.0307541     0.0115233    0.00581602
  12  11 2235.8498    0.8992  0.7449 10.5739  0.0017  0.0311   0.0296   0.0686    0.0909   0.0000   443.0908      -1.87565       13.8191      -7.68256       3.27586       1.13643      0.584406      -4.21554    -0.0536870       1.42575     -0.599774     -0.159056     0.0445524     0.0331689    0.00934760   -0.00951052     0.0196772    0.00248985       3.99025       5.12793       5.18675       4.70381       4.60241       3.67371       3.33525       2.44816       1.79081       1.29945      0.790535      0.477093      0.300494      0.155257     0.0847892     0.0395359     0.0173726    0.00757176
  12  12 2376.3357    1.2858  0.8738 10.7887 -0.0138  0.0320   0.0418   0.0739    0.1857   0.0000   428.0918      -2.27372       13.8026      -5.52494      -4.30302      -1.77687       7.96985     -0.803032      0.797014    -0.0857002      0.279311     -0.240585     -0.223573      0.152668    -0.0464252    -0.0784489    -0.0196276   -0.00243328       4.07326       5.19330       5.16693       5.03516       4.89148       3.96369       3.31894       2.37521       1.68196       1.29323      0.818893      0.532438      0.331895      0.168808     0.0965419     0.0440244     0.0192356    0.00786257
  12  13 2515.5128    1.8254  0.9221 11.1889  0.0159  0.0338   0.0617   0.0825    0.2744   0.0000   437.6161      -2.90369       15.0589      -2.66931       5.36783     -0.417962      -2.07555       2.35231       3.40609      -2.61686      0.949664       1.31190     -0.950737     -0.499919      0.215818    -0.0107577    -0.0296478    0.00301852       4.12719       5.19499       5.51435       5.35442       4.58100       4.29861       3.23962       2.43494       1.89325       1.28268      0.844272      0.536557      0.327900      0.182777     0.0924281     0.0493556     0.0191111    0.00907104
  12  15 2794.5525    2.6970  0.8971 12.5595  0.0081  0.0341   0.0784   0.0741    0.1372   0.0000   443.3229       13.6426       10.9683       5.80996       5.89481      -2.23416      -4.00710      -5.08622     -0.631469       1.11089       1.29982     -0.477673     -0.462414     -0.166076     -0.120471     0.0215521     0.0179851    0.00895443       4.57857       5.92393       5.56204       5.62189       4.63993       4.43767       3.58137       2.87461       2.01741       1.41469      0.860972      0.557756      0.309358      0.166959     0.0878535     0.0432564     0.0188438    0.00782305
  12  16 2934.4142    3.3746  0.7873 13.0991 -0.0039  0.0281   0.1068   0.0699    0.1066   0.0000   436.8829       9.41278       10.1499      -8.89247      -1.43696      -5.59272      0.796839      0.800358      0.961306      -2.76781     -0.943850      0.535610    0.00354665    -0.0463072     0.0506021   -0.00373896    -0.0355910   -0.00722514       3.70822       4.65789       4.93851       4.56899       4.20046       3.39954       2.90902       2.24494       1.56373       1.13328      0.692191      0.439360      0.255692      0.139414     0.0769198     0.0360620     0.0173671    0.00703527
  12  17 3073.9966    3.6913  0.8350 13.4633 -0.0150  0.0431   0.1263   0.0865    0.1076   0.0000   429.2448       16.0885       5.46070      -2.83616       2.70431      -7.12948       2.13394      -4.00994      -6.34253      -1.16719       1.35805      0.211648     -0.280028    -0.0948315    -0.0304861     0.0223845    0.00866711   -0.00118779       6.12457       5.24370       6.39234       7.76707       5.97311       3.87572       5.00162       3.82363       2.19465       1.39546       1.26120      0.747007      0.325251      0.162821      0.109912     0.0632595     0.0317926     0.0112229
  12  18 3213.3332    3.6554  1.2275 13.2251 -0.0055  0.0410   0.0968   0.0926    0.1228   0.0000   448.4046       9.32019       6.20313      -3.64835       2.99247      -8.95596       3.89252       2.57764      -4.54869     -0.905111      0.109835     -0.534863      0.114296      0.105071    -0.0508265    0.00958385     0.0117627     0.0212945       5.13186       6.45878       6.45452       6.46424       5.93789       5.04751       3.91209       3.30754       2.33899       1.70646       1.00361      0.640200      0.404880      0.222097      0.122940     0.0572292     0.0245754     0.0109865
  12  19 3352.8411    3.2801  1.5721 12.7995 -0.0073  0.0445   0.0769   0.1098    0.1061   0.0000   440.3535       25.1013       11.5106      -4.10763     -0.830776     -0.204829       4.22774      0.712686      -2.38608      -3.01951     -0.190643     0.0767478     -0.471474     0.0887161     -0.129374    -0.0902144    0.00164829    0.00312223       5.56147       7.07787       7.15304       7.24923       6.63594       5.52358       4.78157       3.35262       2.53944       1.84944       1.17494      0.760134      0.444513      0.252533      0.129772     0.0608958     0.0274161     0.0125105
  12  20 3492.6090    2.8070  2.3634 12.1444 -0.0045  0.0515   0.0550   0.1340    0.0848   0.0000   424.0751       29.9913      0.131965       8.12888       7.20372       3.99554      -2.15011      -10.2317       3.58095      0.962568     -0.914070     -0.759704     -0.359512      0.258051    -0.0609848     0.0300639     0.0658111     0.0318811       6.74916       8.50765       8.54835       8.64785       7.80841       6.62643       5.34494       4.18049       3.07157       2.09175       1.44843      0.878712      0.543147      0.287437      0.155499     0.0760710     0.0327889     0.0138834
  12  21 3632.6428    2.2472  3.5580 11.6948 -0.0115  0.0692   0.0371   0.1748    0.0663   0.0000   451.1275       18.6593      -20.8685       9.91647      -3.78831      -26.8304       9.27951       6.86949      -3.92178      -7.10127      -3.78580      -1.00593      0.915772      0.511571     -0.371672     -0.194524  -0.000134344     0.0447479       8.71784       11.4047       10.9013       11.5601       10.2261       8.99618       7.12254       5.83427       4.04399       2.93418       1.93125       1.23637      0.713803      0.402189      0.199171      0.102807     0.0426197     0.0184807
  12  22 3772.9352    1.8054  4.6148 11.6125 -0.0025  0.0864   0.0296   0.2285    0.0552   0.0000   441.5846       21.5681      -4.15036      -7.14447       1.18709     -0.942796       9.23034      -2.94984      -2.93678      -2.68102      -2.59130       1.92482     -0.929934      0.504340     -0.401413     0.0630189    -0.0236525    -0.0351818       10.7354       13.1500       14.1364       14.0077       12.3168       11.0842       8.95071       7.03813       5.17237       3.58152       2.51256       1.56066      0.900747      0.522128      0.265145      0.134610     0.0599843     0.0253683
  12  23 3913.0518    1.4816  6.2818 11.2442 -0.0036  0.1092   0.0235   0.3055    0.0543   0.0000   423.7028       37.0058       20.6563       24.8899       31.0476       13.1065      -15.7188      -9.58816       6.51891    0.00340703       4.31783      0.440073       1.21758     -0.837902     -0.728528      0.339860      0.249429    -0.0693991       13.9825       17.9729       18.6887       17.7387       16.5561       14.3896       11.6409       9.01837       6.60165       4.66851       3.19082       2.00893       1.20372      0.672600      0.351536      0.171346     0.0741383     0.0312037
  12  24 4053.6769    1.2839  7.7662 10.9444 -0.0016  0.1311   0.0196   0.3669    0.0534   0.0000   406.6831       57.4100       13.0278      -35.8544       19.2479      -9.15471       9.77657      -16.3730       8.17785      -1.41551      -4.74699      -3.03819     -0.802258       1.05053     -0.159175     -0.425586     0.0318697     0.0141277       16.3042       20.1953       22.4348       20.2290       19.5865       16.7661       13.4149       11.0642       7.91862       5.61517       3.76302       2.36973       1.43831      0.825588      0.416855      0.225176     0.0862835     0.0395819
  12  25 4194.5362    1.0205  9.8237 10.6893 -0.0045  0.1713   0.0166   0.4874    0.0504   0.0000   428.0119      0.817935      -4.39875       14.9009       7.07225      -45.7023       22.2585       12.8299      -27.7206      0.920528       5.31567       1.32183      -1.75318      -1.77386      0.256247      0.522894     -0.284002    -0.0742383       20.8050       27.0526       28.5465       27.5534       25.5090       21.4855       18.4915       14.0739       10.5831       7.56080       5.03157       3.25396       1.92125       1.13105      0.587629      0.285782      0.126873     0.0526154
  12  26 4335.6652    0.8234 11.5158 10.5559 -0.0011  0.2181   0.0161   0.6313    0.0488   0.0000   445.4090       23.3917       9.17920      0.937348      -6.82036      -14.1137       32.7154       7.44903      -20.4277       10.9365      -4.19335      -1.76368       2.92189     -0.460743     -0.401994      0.147206    -0.0700310    -0.0563272       26.1972       34.0374       36.5343       34.6872       32.3658       28.0143       22.6811       17.8974       13.5867       9.30905       6.43807       4.13047       2.40175       1.43855      0.721118      0.375801      0.153782     0.0661743
  12  27 4476.3035    0.7054 13.4552 10.4453 -0.0082  0.2742   0.0143   0.7856    0.0429   0.0000   456.7238       103.904       2.54089       4.80529       35.5891       10.2166      -72.5949      -42.4581      -16.6347       1.92398       18.3393      -5.22175      -1.03363       1.81323      0.442153     -0.363697   0.000323628    -0.0273704       32.6104       42.9760       44.7944       43.4199       40.8413       34.1481       29.2572       23.0993       17.2039       12.3723       8.16187       5.38173       3.21162       1.92595      0.990868      0.502809      0.210568     0.0867733
  13  10 2128.4997    0.7939  0.5826 10.1700 -0.0034  0.0241   0.0290   0.0632    0.0794   0.0000   438.4419       3.25019       13.5882      -2.46819      0.440768      -2.88508      0.909971     -0.826825      0.242740     -0.791823     -0.860446     -0.397407      0.717292      0.209969     -0.194361    -0.0329219    -0.0137288    0.00822107       2.89521       3.77297       4.06720       3.94793       3.67632       2.92032       2.43300       1.89945       1.33817      0.907958      0.654608      0.432296      0.283163      0.158637     0.0797528     0.0487642     0.0243876     0.0107289
  13  11 2271.1556    1.0979  0.7689 10.4108  0.0011  0.0263   0.0319   0.0637    0.1029   0.0000   442.9146      0.290821       11.1250       3.90411     -0.465042      -1.47784      -3.91889      0.799579      0.112248      0.828460      0.119303      0.243979    -0.0845318    -0.0400723    -0.0267381     0.0463173     0.0272681    0.00226421       2.98833       4.03960       3.97496       4.00520       3.66169       3.06078       2.80448       2.11417       1.66141       1.15704      0.791092      0.508575      0.307210      0.184685      0.100103     0.0537305     0.0258179     0.0123511
  13  12 2411.8722    1.3556  0.8672 11.2242 -0.0091  0.0318   0.0412   0.0699    0.1086   0.0000   436.0549       3.50811       5.56524       1.47334       10.4442       4.27878       1.24700      -4.36538       1.64097      -2.83813     -0.681959      0.915621      0.140656     -0.416096     -0.204624    -0.0269065    -0.0226282  -0.000544085       4.18628       5.38701       5.41334       5.41556       5.04063       4.24533       3.51117       2.49186       1.88677       1.32684      0.980816      0.639596      0.391177      0.234369      0.122888     0.0632315     0.0294414     0.0140355
  13  13 2551.7218    1.7869  0.8845 11.9432 -0.0054  0.0366   0.0550   0.0807    0.1371   0.0000   438.6705      0.584357       16.3698     -0.372916     -0.112592      -10.6338       2.18513     -0.579423     -0.248292     -0.793217      0.340576     -0.267480     -0.389490      0.110681      0.175121     0.0470856     0.0644657    0.00387440       4.91937       6.37044       5.87449       5.26401       4.80010       4.23735       4.25872       3.17458       2.65014       1.77516       1.14103      0.706433      0.381225      0.248151      0.118388     0.0688665     0.0308453     0.0137736
  13  15 2832.1681    3.0116  0.8831 12.6748  0.0024  0.0348   0.0940   0.0731    0.1932   0.0000   435.7159       12.6963       9.19876      -3.95700      -6.57456      -6.49311      -3.81153      -1.62284      0.538287       1.26871      0.511593      -1.21159     -0.657157    -0.0275696      0.140808    -0.0596288    0.00904863    -0.0118058       3.82666       5.30371       5.11840       5.22337       4.71641       4.42241       3.31664       2.77583       1.70966       1.51930      0.936386      0.746430      0.413893      0.237870      0.138508     0.0629880     0.0319995     0.0154460
  13  16 2972.6719    3.5180  0.8190 13.0899 -0.0008  0.0290   0.1100   0.0706    0.1368   0.0000   440.3545       7.53801       10.1750      -3.87386       2.71073       4.06303      -8.42852      -3.71931     0.0709098       2.42483      0.390498      -1.41398      0.349477    -0.0591962     0.0411660    -0.0410851    -0.0135765   -0.00183673       3.71935       4.37270       3.99355       4.08306       4.12011       3.76527       3.10394       2.44211       1.70329       1.31773      0.962057      0.642308      0.386248      0.228529      0.120488     0.0611980     0.0280635     0.0132520
  13  17 3112.6109    3.5583  0.9553 13.5627 -0.0022  0.0322   0.1053   0.0840    0.1025   0.0000   435.1467       19.1566       3.44727      -7.46833      -6.07700      -10.3478      -4.71017      -1.69145     -0.739547      -4.17448     -0.261916      0.482677     -0.683194    -0.0221393     0.0662100     0.0397732    -0.0290972    0.00190728       4.22258       5.39114       5.14323       4.99233       4.93218       4.23006       3.61585       2.67769       2.00958       1.45414       1.01260      0.685323      0.416159      0.232514      0.121871     0.0630366     0.0313844     0.0137425
  13  18 3252.4907    3.5216  1.1240 13.4003  0.0035  0.0400   0.0975   0.0866    0.1172   0.0000   436.8543       9.17462       16.2245       14.0988      -2.85003      -14.1556     -0.303085      0.110788       1.40651      -4.17821      -1.20957      0.554172      0.457445     -0.463990     -0.152589    -0.0823955     0.0200225     0.0107199       5.17914       6.41464       5.81661       5.76147       5.73238       5.14186       4.47372       3.37416       2.56876       1.81916       1.36794      0.874990      0.559823      0.293721      0.163254     0.0799304     0.0418248     0.0173968
  13  19 3392.4414    3.0988  1.9802 12.3767 -0.0038  0.0459   0.0624   0.1114    0.0931   0.0000   444.1572       7.51779       14.5264     0.0218096       3.61561       3.78305       3.76384      -1.14723      -2.91837    -0.0767061       2.77313       1.14371     -0.917969     -0.254331     -0.202791     0.0730688   -0.00130257    -0.0192244       5.67298       7.14364       7.83688       7.70974       6.79863       5.78805       4.82649       3.83428       2.84997       1.96212       1.41357      0.906988      0.563606      0.323458      0.185486     0.0972343     0.0487484     0.0237588
  13  20 3532.7464    2.5735  2.5232 12.4083 -0.0010  0.0562   0.0490   0.1440    0.0662   0.0000   433.0701       21.3960       33.9286       7.86842       5.99769      -3.41366     -0.713520      -1.37735      -4.16560       1.24053       1.22605     -0.527477     -0.311214    -0.0233136     -0.175224    -0.0288179   -0.00360799    -0.0184845       7.08419       9.09874       8.97860       9.32241       8.55670       7.31662       5.92497       4.67773       3.60403       2.62448       1.71927       1.15463      0.706954      0.427805      0.246132      0.122394     0.0607027     0.0283136
  13  21 3673.1626    2.1124  3.7949 11.6657 -0.0082  0.0688   0.0335   0.1788    0.0605   0.0000   435.9829       53.7604       16.6492      -20.2301       1.65570      -8.57643      -1.74278      0.344654       4.79479      -1.46490     0.0266305     -0.517243       1.75497     -0.199468      0.504104      0.424329    -0.0276492    -0.0174584       8.11968       10.6832       11.0724       10.9357       10.0434       8.77794       7.29110       5.69785       4.40697       3.05713       2.16225       1.45226      0.913725      0.523652      0.288364      0.157452     0.0755965     0.0341008
  13  22 3813.9873    1.7129  5.4780 11.3720 -0.0021  0.0914   0.0251   0.2407    0.0542   0.0000   441.5688       22.0847     -0.120937       7.72597      -29.0030      -8.49446       16.7344       6.20793     -0.304322      -4.04732       5.14916       1.92084      -1.56003      0.564073     -0.258577     -0.269591    -0.0878571      0.118805       10.4696       13.8205       14.4040       14.4266       13.0412       11.5230       9.44903       7.61631       5.72863       4.21779       2.86574       1.96703       1.19680      0.731372      0.415148      0.215799      0.103918     0.0484380
  13  23 3954.6333    1.4184  6.8910 11.1837 -0.0000  0.1137   0.0215   0.3085    0.0509   0.0000   433.0249     -0.453641       51.9772       8.82516      -16.5987      -8.47100       22.1511       12.3516      -2.61570      0.886433       3.49604      -2.09877     -0.568450      0.501635      0.453544    -0.0541038      0.132314    -0.0415204       12.9172       16.6554       18.0794       16.7846       16.6043       13.9949       11.8251       9.58839       7.17990       5.24554       3.70241       2.43660       1.51844      0.939116      0.515845      0.275636      0.126670     0.0602892
  13  24 4095.7391    1.1650  8.5351 10.9136 -0.0045  0.1441   0.0186   0.4011    0.0521   0.0000   430.8609       6.58793      -15.8281      -21.0160       38.4728       11.8703       23.1064      -15.6294      -22.2900      -2.83912       4.42248       1.08403      0.580050      -1.43251       1.18363      0.244092     0.0383770    -0.0304786       15.8778       20.8193       22.4795       21.1091       21.1208       17.5594       15.1752       11.8577       9.31186       6.73868       4.62171       3.11058       1.96203       1.18391      0.675293      0.357521      0.164762     0.0767461
  13  25 4236.6066    0.9613  9.7527 10.7240 -0.0046  0.1696   0.0163   0.4768    0.0474   0.0000   430.5172       36.0892       23.0999      -17.4545       17.3468      -53.1336       21.6472       26.3335      -8.25832      -11.5671       8.76835       8.60710      -5.38243      -2.09045       1.22434      0.870059      0.241660     0.0208411       19.3760       24.7504       26.6711       25.8012       24.3261       21.8162       17.5950       14.4067       10.7967       7.98142       5.57226       3.78250       2.38936       1.43661      0.788788      0.437319      0.197781     0.0929026
  13  26 4378.1272    0.8202 12.6157 10.5333 -0.0068  0.2170   0.0151   0.6635    0.0460   0.0000   459.9433       29.6534      -32.0943      -10.3243       45.0266       11.2823      -8.77289      -20.1918       7.79225       3.05981      -11.1609      -4.74370       9.70226     0.0985322      -2.45855      0.851607      0.418629     -0.184100       24.8091       31.6592       34.1489       33.3111       31.2525       27.2562       22.8610       18.4047       13.9691       10.2994       7.08318       4.75993       3.03105       1.82485       1.01923      0.557663      0.255950      0.119897
  14   8 1870.8188    0.4166  0.3918  9.9425 -0.0154  0.0249   0.0186   0.0473    0.0560   0.0000   437.3878      -2.63660       14.6696       3.60714     -0.593891      -4.00342      -1.70673       2.48986      -3.42025       1.46399      0.232019     -0.822153      0.379462      0.290166     0.0575232    -0.0638993    -0.0581584   -0.00948688       2.75731       3.17516       3.80701       3.63176       3.13684       2.74409       2.63181       2.05441       1.57489       1.19322      0.844100      0.511819      0.335816      0.230926      0.109042     0.0718689     0.0346172     0.0176471
  14   9 2016.9920    0.6107  0.5326 10.1905 -0.0089  0.0233   0.0223   0.0591    0.0691   0.0000   433.5340       1.34818       15.1922       8.99290      0.600507      -4.93181       2.01901       3.80044       3.51901      -1.19405     -0.699011     -0.391468      0.201483    -0.0994806      0.167485    -0.0790596     0.0241412   -0.00998526       2.67335       3.33466       3.56313       3.47653       3.15750       2.82499       2.22566       1.90225       1.47033       1.05199      0.704499      0.486368      0.311287      0.198743      0.115254     0.0616965     0.0388981     0.0175822
  14  10 2162.5623    0.7996  0.7525 10.3693 -0.0058  0.0284   0.0246   0.0719    0.0823   0.0000   435.1637     -0.231774       15.8662       4.66872       8.17685      -5.54435      -2.42910     -0.635664      -4.12090     -0.453958       1.08324       1.04979     -0.352999     -0.261880      0.269184    -0.0114992   -0.00626994    -0.0308755       3.06692       4.12390       4.44307       4.13541       3.78292       3.52348       2.69938       2.42877       1.74699       1.26939      0.956322      0.577498      0.396637      0.235442      0.132342     0.0773478     0.0365614     0.0187736
  14  11 2305.7191    1.1104  0.7166 10.8158 -0.0030  0.0281   0.0337   0.0581    0.0914   0.0000   440.4768       1.64190       12.2584      -1.59862       4.39402       1.46900      -6.64737      -5.73469       1.43057      0.224943       1.02675     -0.270033      0.179824      0.226595     0.0642674    -0.0712313    0.00511870     0.0169567       3.05036       3.85973       3.89323       3.99978       3.77479       3.18158       2.82769       2.34334       1.75884       1.29390      0.883493      0.650227      0.391014      0.252139      0.134161     0.0847127     0.0400046     0.0214907
  14  13 2587.3851    1.9685  0.8405 11.9507 -0.0076  0.0317   0.0554   0.0633    0.1080   0.0000   439.2717       1.19942       8.42813      -6.50617      -1.08071      0.396824      0.657643       4.65911     -0.375276      -3.44360      0.985500       1.13256      0.745926     0.0799724    -0.0194653    0.00852347    -0.0206489    0.00170066       3.86678       4.75228       4.85556       4.84183       4.81305       4.01052       3.05956       2.77217       2.10866       1.67075       1.07881      0.628647      0.443232      0.273868      0.167455     0.0944062     0.0523400     0.0232396
  14  14 2728.3222    2.5561  0.9361 12.1378 -0.0028  0.0303   0.0688   0.0711    0.1777   0.0000   432.5560      -1.97778       12.9062      -1.40394      -1.34964      -6.70877      -1.27314      -1.17630      -2.05435     -0.925714      -1.58061      0.424271     -0.396210     0.0660166     -0.182907     0.0531714     0.0217760    -0.0242907       3.57879       4.35443       4.54335       4.37609       4.27858       3.59780       3.28090       2.47702       1.78443       1.48542       1.02759      0.677682      0.432976      0.283385      0.158975     0.0848826     0.0449594     0.0216454
  14  15 2869.3385    3.2040  0.8896 12.6422  0.0020  0.0309   0.0954   0.0681    0.2148   0.0000   438.8553       2.83010       9.88673       8.20390      -2.99619      -5.21468       3.02606      -1.25075     -0.500442      -1.77238       1.86209     -0.387785      0.156130     -0.280522      0.151866    -0.0254724   -0.00676439     0.0232934       3.16319       4.37312       4.44849       4.29639       4.26084       3.49924       3.18163       2.44736       1.81851       1.42781       1.02506      0.644407      0.464662      0.261412      0.167401     0.0834507     0.0465930     0.0213912
  14  16 3010.2674    3.7749  0.8904 13.1590 -0.0251  0.0306   0.1114   0.0716    0.2062   0.0000   436.0337       3.49547       7.61874      -3.60503       4.46771     -0.294187     -0.702554      -2.26291      -3.51010     -0.768425      0.675319       1.09941      -1.06808    -0.0356111      0.144150    -0.0425468      0.100732     0.0348219       3.10676       4.46570       4.18818       4.36307       4.03855       3.50038       3.02060       2.23872       1.94533       1.26736      0.974459      0.624955      0.424733      0.252357      0.146685     0.0804564     0.0435625     0.0214418
  14  17 3150.6917    3.6108  1.0121 13.3534 -0.0252  0.0316   0.1034   0.0798    0.1576   0.0000   435.4974       14.9830       9.70490      -1.01934      -1.73253      -4.58453      -2.75883      -12.5405      -1.23534      -3.70014      0.551175      -1.30235     -0.580260     -0.357494      0.437936     0.0483425     0.0120084    -0.0248665       3.42944       4.30420       4.54375       4.61810       4.27365       3.72485       3.31733       2.59300       1.98236       1.50526       1.01415      0.735987      0.480391      0.277544      0.183768     0.0900619     0.0503342     0.0246491
  14  18 3290.9818    3.3932  1.4422 13.0068 -0.0076  0.0384   0.0781   0.0998    0.1103   0.0000   445.2404       12.1050       19.1597       6.42003      -12.9222      -3.61254      -3.04664      -6.35205      0.624597      -1.98629     -0.368009      -1.71910   -0.00641242     -0.119238     -0.389064     0.0424365    -0.0355943  -2.13118e-05       4.35169       5.55062       5.73569       5.60004       5.37224       4.60205       3.86465       3.26496       2.48804       1.78117       1.28729      0.875337      0.558754      0.335518      0.209202      0.112664     0.0592059     0.0305664
  14  19 3431.6251    2.8986  2.1066 12.6518 -0.0031  0.0518   0.0575   0.1213    0.0834   0.0000   437.5002       6.24911       20.6573       4.91864       2.02739      -8.12585      0.377732      -1.53169      -2.88418      -4.30078      -1.80753       1.13632      0.812751     -0.736783     0.0336798     0.0583236     -0.135859    -0.0223564       5.09681       7.52094       7.45757       7.32706       7.12974       5.95572       5.41717       4.27212       3.30767       2.45599       1.79830       1.14931      0.800335      0.461584      0.277684      0.155482     0.0714983     0.0381818
  14  20 3572.3900    2.4590  3.0249 12.1283 -0.0046  0.0570   0.0419   0.1525    0.0679   0.0000   434.3546       18.1857       7.00017       10.6716       7.80050       1.88341       4.86887      -13.0253      -5.55113       1.66823     0.0244385     -0.438646      0.149424       1.07718     -0.164553     -0.113983     0.0765416    0.00524528       6.61150       8.42307       8.55502       8.74217       7.92729       7.12728       6.10963       5.11595       3.88403       2.86043       2.00947       1.38327      0.914211      0.535035      0.327504      0.174344     0.0958027     0.0479499
  14  21 3713.4777    1.9990  3.9179 11.7525 -0.0032  0.0695   0.0320   0.1888    0.0613   0.0000   443.1665       5.65653       12.4207      0.580486      -2.11052      -5.46447       6.52221       4.69288      -3.92102      -7.11280      0.439576    -0.0423586      0.336574     0.0867654     0.0911997      0.173736     0.0452333     0.0397789       7.43114       9.49760       10.0800       10.0400       9.54718       8.35570       7.18962       5.81643       4.59642       3.35094       2.41203       1.65743       1.08514      0.665915      0.389851      0.213973      0.114498     0.0567276
  14  22 3854.4953    1.6309  6.0007 11.2592 -0.0014  0.0934   0.0233   0.2568    0.0553   0.0000   415.8168       25.3160       9.38529       6.02224      -15.9855      -15.1595       12.4218      -13.5498       5.29151      -8.45228      -6.49537       3.88384      0.323871     -0.115760    -0.0725350     0.0476103     -0.181579    -0.0356064       10.0558       12.7255       13.6481       13.5223       12.8580       11.4186       9.55285       7.93398       6.30357       4.59163       3.32140       2.23722       1.48173      0.930577      0.538767      0.309815      0.161978     0.0819209
  14  23 3995.5127    1.3311  6.9714 11.1295 -0.0034  0.1117   0.0202   0.3141    0.0503   0.0000   421.3944       37.3481       7.61310       3.96982       28.7649      -31.3153       3.64721      -4.47850      -3.71503      0.949716      -3.27016      -4.38159       4.56471       1.75398      -1.23643     -0.973654      0.245841      0.214085       11.5219       15.8359       15.9271       16.2360       15.1933       13.3262       11.6653       9.40655       7.62857       5.52648       4.01431       2.70877       1.78831       1.10629      0.659897      0.371173      0.185599     0.0936563
  14  24 4137.0209    1.1322  9.3166 10.7781  0.0001  0.1424   0.0173   0.4124    0.0528   0.0000   386.2615       12.6303       4.80976      -2.85955       58.2074      -41.6905      -9.26724       19.3473      -1.21451      -11.6403      -8.94802      -4.89256       2.34164       5.57971      0.429919      -1.67998     -0.363780      0.249811       14.8074       19.4335       21.0534       20.6828       19.5830       17.5267       14.8148       11.9413       9.39114       7.13255       5.02122       3.51433       2.26341       1.44402      0.861561      0.488762      0.237108      0.119601
  14  27 4561.9283    0.5828 14.6628 10.4568 -0.0064  0.3204   0.0126   0.8690    0.0361   0.0000   451.6121      -2.17576       47.2737      -1.47674       43.1055      -39.0704      -4.65615       23.1784      -20.5016       30.0543       25.5971      -11.1805      -7.02787       4.11569      0.617122      -3.00740      0.765777      0.276916       33.6249       42.7513       45.8238       45.6634       44.1006       39.3082       32.5578       27.7638       21.0853       16.5204       11.7576       8.13686       5.48320       3.51272       2.09936       1.23046      0.600484      0.309409
  15   9 2049.5920    0.6631  0.5524 10.1515  0.0036  0.0248   0.0223   0.0544    0.0749   0.0000   439.6578      0.113095       16.0412      -1.26290      0.265360       1.41771       2.55728      0.602851      0.538180      -3.18543      0.250646      0.456926     0.0576268      0.151326      0.120458     0.0280559    -0.0692181     0.0147521       2.97425       3.48686       3.19697       3.01611       3.49673       3.30061       2.90848       2.21019       1.43968       1.12434      0.888352      0.777878      0.538284      0.358234      0.202701      0.105577     0.0552098     0.0298144
  15  10 2195.8428    0.8847  0.6522 10.6372 -0.0094  0.0259   0.0285   0.0615    0.0748   0.0000   436.5148       4.65981       4.68384       1.49999       2.69784       1.20171      0.318489      -1.10950       1.81356      -1.94063      -1.11293     -0.806893      0.292893    -0.0383433     0.0137050    -0.0793567     0.0288848     0.0103732       2.45485       3.28391       3.40452       3.37847       3.35419       2.94716       2.37468       1.96874       1.47644       1.19303      0.842947      0.597933      0.393189      0.264311      0.153145     0.0999600     0.0505784     0.0282766
  15  11 2339.4722    1.2124  0.7562 10.9629 -0.0043  0.0270   0.0353   0.0591    0.0896   0.0000   442.7188       5.50387       8.82109      -4.19808       1.79297     -0.739723      -3.32106      0.286950       3.01693       2.52187      -1.26522      0.141927     0.0442678     -0.762731     -0.273285      0.183665     0.0571669    -0.0469875       2.87583       3.55704       3.65318       3.91428       3.30518       3.18433       2.63081       2.36111       1.88154       1.43003      0.935179      0.716102      0.488852      0.331509      0.177459     0.0985572     0.0595851     0.0378594
  15  12 2481.0759    1.7004  0.9348 11.2750 -0.0027  0.0307   0.0438   0.0674    0.1185   0.0000   437.0516       3.38966       9.61868       6.79832       6.48272       2.72085      -3.35768     -0.536462       3.59478      -1.34032     -0.373399     -0.663895     0.0300226     -0.298622     0.0208853    -0.0644013     0.0138076     0.0152471       3.35141       4.62852       4.52604       4.73409       4.38295       4.04155       3.11226       2.66305       1.93394       1.54321       1.04772      0.767413      0.503893      0.328479      0.197934      0.107121     0.0638965     0.0329567
  15  13 2622.4521    2.1492  0.8300 11.9645  0.0007  0.0272   0.0582   0.0653    0.0980   0.0000   435.5350     -0.380456       10.8265     -0.296549       2.09765      -8.21745     -0.797787      -1.49279      -1.80043      -2.14721       1.01221      0.921267     -0.742241     -0.159580   0.000699234     0.0175602     0.0560479    -0.0399586       3.14176       3.78542       3.69609       3.66450       3.53551       3.40848       2.82766       2.36368       1.69877       1.28909      0.957019      0.742195      0.507773      0.331529      0.187064      0.103854     0.0565774     0.0301841
  15  14 2764.2334    2.7023  0.9025 12.3809 -0.0032  0.0290   0.0716   0.0677    0.1242   0.0000   440.9961       11.4882       12.7939       1.32520      -3.77882      -8.47700       3.72235      -5.99329     -0.708924      0.236670     0.0837093     -0.518390     -0.267513     -0.205908     -0.352936     -0.186664    -0.0110235     0.0161476       3.26373       4.41730       4.27639       4.17397       3.86978       3.34465       3.24073       2.72500       2.26040       1.63799       1.16541      0.797564      0.520072      0.297636      0.191207      0.109507     0.0571304     0.0298741
  15  15 2905.8801    3.2455  0.9078 12.8299 -0.0030  0.0280   0.0876   0.0711    0.1584   0.0000   435.8634       5.86028       11.9504       4.70522      -5.89773      -1.19024     -0.563473      -2.67399      -2.27635     -0.365242      -1.54159      0.338157     -0.225938     0.0955940     -0.167497    -0.0412001     0.0518653    -0.0173334       2.73862       3.85011       3.67287       4.02638       3.53380       3.35598       2.78344       2.36064       1.88162       1.37262       1.05377      0.679075      0.509126      0.281928      0.195110      0.105875     0.0594496     0.0324643
  15  16 3047.1712    3.6640  1.0445 13.0143 -0.0122  0.0324   0.1067   0.0759    0.2513   0.0000   436.7529       8.02077       23.2365       3.26883       1.11717      -10.2596       4.28327      -4.21801      -2.59149      -1.01642       1.42421     -0.175905     0.0851551     -0.851065      0.146230      0.129132     0.0762985    -0.0203360       3.24941       4.12609       4.58511       4.49058       4.27854       3.81531       3.19347       2.70480       2.16254       1.54790       1.15530      0.799205      0.559580      0.361239      0.223675      0.120056     0.0725307     0.0415642
  15  17 3188.1408    3.7770  1.2799 12.7969 -0.0022  0.0347   0.0952   0.0936    0.2634   0.0000   441.9935       11.7746       6.77409      -1.57101      -2.53604      -5.58199      -1.49434      0.926282       3.38157      -1.45307       1.16696     -0.195434      0.383968    -0.0375702     -0.192810      0.101801     0.0803102     0.0366179       3.47879       4.74041       4.89790       5.03586       4.76943       4.04521       3.50539       2.76494       2.27836       1.66809       1.20974      0.855813      0.571433      0.377220      0.225895      0.137684     0.0752802     0.0402591
  15  18 3329.0100    3.3418  1.7153 12.7461 -0.0043  0.0414   0.0729   0.1002    0.1370   0.0000   440.1767       8.99953       8.03958       1.99376       6.58487      -10.0648       6.90245      -6.98430      -3.31420      -4.35056       1.10290       1.12571      -1.28507     -0.661183     -0.615525     -0.196303    -0.0533653     0.0787012       4.16207       5.56389       5.61442       5.95197       5.46158       4.82495       4.33284       3.43390       2.72304       2.06141       1.54134       1.04484      0.711545      0.468664      0.285143      0.168435     0.0904336     0.0487699
  15  19 3470.0870    2.7905  2.1417 12.7197 -0.0010  0.0485   0.0560   0.1229    0.0864   0.0000   437.2407       17.5581     -0.360143       7.15512       10.9386      -18.9058     -0.410035      -4.45628      -2.27186      0.906192     -0.828755     0.0989874      0.185708     0.0623740     -0.851818    -0.0386884     0.0315764     0.0295008       4.99625       6.46783       6.68624       6.66145       6.60938       5.71979       4.97691       4.08159       3.16607       2.36278       1.73811       1.27090      0.852510      0.552366      0.335499      0.192162      0.107496     0.0569714
  15  20 3611.4090    2.2301  3.3724 12.1243 -0.0032  0.0616   0.0371   0.1746    0.0617   0.0000   445.1880       27.1999       12.6898      -7.78291       10.1172      -5.52445      -5.22191     -0.467781      -4.75239      -3.85150      0.253080      0.859348     -0.410302      -1.08363     -0.815667      0.128655     -0.129056     0.0498893       6.30470       8.28787       8.54235       8.52442       7.89970       7.34578       6.28385       5.26477       4.36108       3.31119       2.34271       1.64958       1.11489      0.701428      0.437728      0.253694      0.137658     0.0764386
  15  21 3752.8710    1.9303  4.6531 11.5349 -0.0025  0.0734   0.0277   0.2061    0.0603   0.0000   434.7922       15.6405       14.3349      -12.6867      -10.4970      -1.52745       4.19981      -7.88271       5.14599     -0.363003      0.145176       2.06401      -1.18247      -1.63603      0.492679      0.225985     -0.187842     -0.122381       7.82658       10.2210       10.6532       10.4061       10.0132       8.68267       7.84953       6.57256       5.18668       3.91394       2.89003       2.00014       1.33178      0.854424      0.529549      0.300743      0.165934     0.0881739
  15  22 3894.3301    1.5423  6.4790 11.1752 -0.0005  0.0972   0.0218   0.2641    0.0542   0.0000   462.8381       13.6197       12.4750       2.01942      -15.8507       2.94542      -11.0063     -0.662131      -9.85459      -13.1343       7.37422       1.53149      -1.05436      -3.35760     0.0733012     -0.327828      0.172968     -0.220135       9.91595       12.8048       13.9247       13.4551       13.1767       11.3041       10.2575       8.45859       6.75003       5.02254       3.73639       2.63971       1.78797       1.13755      0.697209      0.421916      0.214565      0.117466
  15  23 4036.1187    1.2584  7.7999 10.9821 -0.0008  0.1145   0.0184   0.3405    0.0497   0.0000   458.2951       41.5829      -2.25907      -13.5935      -9.46140      -7.18307       8.62952      0.291880      -5.62411      -17.0432       8.00361       4.78417       1.79261      -1.47649     -0.472695      0.347756      0.401816      0.159495       11.6612       14.8075       15.5103       15.5344       14.9973       13.5193       11.7257       9.73779       7.98090       6.06933       4.39645       3.13407       2.16508       1.38132      0.853689      0.510649      0.274222      0.150811
  15  24 4177.8850    1.0442 10.1806 10.7289 -0.0039  0.1516   0.0161   0.4493    0.0491   0.0000   438.3120       36.9973       9.33667       10.9896      -32.3074      -16.8452       5.98097      -1.91079      -1.98795       7.63576      0.998629      -4.29188     -0.366789       2.18806      -1.62126     -0.288109       1.58048      0.232892       14.7071       19.3969       21.1369       20.8704       19.8977       18.0813       15.4621       13.0007       10.2475       7.91451       5.81177       4.16054       2.82622       1.85759       1.14211      0.680124      0.356443      0.192699
  15  25 4319.6353    0.8281 11.4608 10.6591 -0.0023  0.1930   0.0154   0.5698    0.0453   0.0000   466.4267       98.6368      -27.9505      -13.8899       34.3525       6.55721      -19.0395      -24.2836      -19.9979      -5.50712      -7.20965       10.7522     -0.448950      0.259593    -0.0898864      0.837709     -0.962181     0.0940040       18.6663       24.6607       25.5025       27.1707       24.7274       22.9074       19.3943       16.7546       12.8760       10.2984       7.33682       5.30286       3.65141       2.39470       1.47614      0.870210      0.475761      0.258709
  15  28 4746.1736    0.4228 15.8811 10.2471 -0.0049  0.4241   0.0101   1.0737    0.0305   0.0000   392.2456      -66.9663       57.9411       6.04470       88.2052       17.4840      -88.1852      -29.0354       40.1062       35.1504      -9.22453      -20.5860       8.18349       3.94960      -5.17562      -2.46647    -0.0351388      0.157025       40.4882       52.5205       58.5977       57.7070       55.4467       50.5139       42.5224       35.8894       29.3816       22.0966       16.6641       11.8488       8.26043       5.44465       3.41263       2.15230       1.05665      0.591751
  16   9 2081.6182    0.7043  0.5107 10.3494 -0.0081  0.0224   0.0245   0.0489    0.0699   0.0000   437.0351     -0.843517       11.4960       2.72283      -5.92207       2.23171     -0.827527      -4.23494     -0.150399      -1.57002     -0.352179     -0.998692      0.109137      0.448640      0.208905     0.0411520    -0.0430674     0.0206858       2.11554       2.77010       2.92658       2.81043       3.03902       2.48729       2.18823       1.79808       1.42714       1.17023      0.832759      0.582981      0.387667      0.265982      0.161095      0.113011     0.0643282     0.0364347
  16  10 2228.3886    0.9543  0.7544 10.8156 -0.0109  0.0261   0.0282   0.0638    0.0876   0.0000   437.9182      0.786958       15.4590      0.832861      -2.35161     -0.159606       1.95754       6.47673      -3.94124       1.17173       1.82248      0.602532     0.0708141     -0.513472     0.0389140      0.349718     0.0306980    -0.0291547       2.63261       3.23643       3.49892       3.39826       3.38073       3.05248       2.52307       2.27695       1.80467       1.27802      0.977063      0.712223      0.515512      0.333733      0.199757      0.130694     0.0729998     0.0400808
  16  11 2372.6561    1.2726  0.9043 11.1182 -0.0026  0.0288   0.0341   0.0707    0.0920   0.0000   433.7740      -3.31172       7.57924       1.30266       1.07067      -3.67811      -2.55196      -6.19115      -4.55216      -1.94536      -1.25333     -0.105928     -0.406978      0.587461      0.543481   -0.00302896     -0.127581   -0.00447822       2.73932       3.56719       3.83659       3.83747       3.82008       3.34883       2.72069       2.41684       1.96815       1.48787       1.03944      0.791757      0.543200      0.364909      0.218639      0.139947     0.0811265     0.0458024
  16  12 2514.8970    1.7475  0.8568 11.6286 -0.0029  0.0295   0.0477   0.0625    0.1011   0.0000   439.5937       4.45470       14.0169       5.91077      -4.19038      -3.03259      -3.66473      -2.68670      -1.55995      -1.71645       2.39028     0.0676344      0.839575     -0.515973     -0.453180     -0.133512     0.0697232     -0.110202       2.92882       4.08911       4.00447       4.30939       3.84906       3.55341       3.05204       2.58120       2.00451       1.53923       1.11885      0.824835      0.544807      0.362604      0.232948      0.137173     0.0796117     0.0429079
  16  13 2657.0781    2.2821  0.8716 12.0430  0.0009  0.0284   0.0601   0.0657    0.1051   0.0000   438.4174      -2.87604       15.3824       4.83850      -2.78886      -2.63345      -5.66403      -2.17131     -0.321236      -3.97763       1.47960     -0.336101     -0.474078     -0.378581      0.368546    -0.0708065     0.0141154    -0.0228422       2.94641       3.51737       3.33971       3.54907       3.88784       3.45004       2.74015       2.15146       1.82949       1.61349       1.13519      0.787875      0.495059      0.339537      0.234531      0.143728     0.0893228     0.0495139
  16  14 2799.6458    2.8498  0.8750 12.4914 -0.0055  0.0281   0.0738   0.0650    0.1101   0.0000   435.8982       3.47621       10.1492   -0.00114681       1.81181      -5.87657       1.64145      -1.63674      -2.46192      0.208757     -0.941587     -0.858945     -0.424494     -0.370066    -0.0629366     -0.267061    -0.0184249    -0.0149715       3.09661       3.89812       4.10476       3.61034       3.37790       3.12749       2.96584       2.56316       2.28747       1.69808       1.25163      0.862316      0.556763      0.361594      0.216655      0.126534     0.0699250     0.0407578
  16  15 2941.8754    3.3677  0.7910 13.0782 -0.0050  0.0249   0.0924   0.0577    0.1063   0.0000   442.0326       9.17516       9.91116      -2.81688       4.02795      -2.08570      -2.52039      -5.27411      -1.21294      -2.50977     -0.359369     -0.595057     -0.554141      0.183981     0.0982851      0.173546     0.0659721    -0.0114643       2.36879       3.18186       3.15455       3.27643       3.31937       2.62699       2.52145       2.05725       1.63919       1.27474      0.891285      0.698027      0.442731      0.305474      0.190037      0.115608     0.0685255     0.0378408
  16  16 3083.5827    3.7198  0.9578 13.0836  0.0020  0.0276   0.0958   0.0722    0.1681   0.0000   439.6655       5.73789       15.7283      -2.53889     -0.325787      -5.12527       1.53366       1.16968     -0.319501      -3.80144     -0.194669      0.965375     -0.771125     0.0520125      0.146605     -0.193030     0.0402651     0.0201198       2.93998       3.64870       3.73181       3.69261       3.38671       3.12223       2.86244       2.52854       2.05541       1.65965       1.16862      0.855170      0.557018      0.347736      0.226801      0.139868     0.0823863     0.0457201
  16  17 3225.0696    3.7535  1.3845 12.8161  0.0001  0.0371   0.0929   0.0949    0.2432   0.0000   445.6038       6.79572       17.3401      -2.74228       7.16646      -7.72532       1.13873      -7.83468       1.75535      -4.10494     -0.152944      0.479477     0.0387491     -0.193813     0.0851344     -0.120409     0.0955279     0.0580669       3.71657       4.87188       5.24983       5.29158       5.16790       4.41076       3.86062       3.06713       2.46023       1.94761       1.36405       1.00931      0.659242      0.462346      0.300689      0.176049      0.101994     0.0621266
  16  18 3366.5397    3.2391  1.7334 12.9144 -0.0042  0.0429   0.0780   0.1111    0.1514   0.0000   437.7402       14.7475       9.72175      -3.36545      -6.50745      -5.44228   -0.00872147      -14.3404      -1.96112      -1.73656      -1.59517       1.37147      0.611255     -0.325142      0.478666   -0.00720858     0.0396268     0.0619822       4.26083       5.59096       5.62094       5.41669       5.47139       4.95355       4.49107       3.77955       3.02953       2.25973       1.74611       1.24522      0.908986      0.593422      0.365401      0.224206      0.123930     0.0693932
  16  19 3508.0898    2.6607  2.7363 12.2216 -0.0101  0.0505   0.0463   0.1381    0.0990   0.0000   433.6634       20.0488      -6.58655      -2.02242       2.89554      -11.1612       15.5371      -9.25510      -2.36417      -3.99567      -2.67786      -1.47023      0.740830      0.688751     -0.193065     0.0166988      0.256070     0.0146803       4.85735       6.21544       6.75657       6.66737       6.41673       5.83587       5.16070       4.33521       3.47699       2.71055       2.03859       1.48619      0.960969      0.672705      0.425150      0.262308      0.151789     0.0847946
  16  20 3650.0546    2.1260  3.6312 11.9728 -0.0024  0.0632   0.0342   0.1740    0.0681   0.0000   438.6020       7.83742       17.4475     -0.669697      -1.36982       1.17644       4.58171      -11.9852      -2.59505      -2.65129     -0.633810     -0.515637      -2.78225     -0.608256      0.422673    -0.0584672     0.0267602     -0.185542       6.11477       7.92238       8.52506       8.44473       7.97425       7.28513       6.48562       5.48316       4.58850       3.47607       2.65740       1.83499       1.30004      0.869565      0.539026      0.324354      0.187054      0.105768
  16  21 3791.8647    1.7703  5.1603 11.4148 -0.0038  0.0776   0.0248   0.2225    0.0588   0.0000   440.6882       22.7212       24.4917       3.50846      -6.37491       3.16981       2.13713      -14.9097       1.28149      -10.8050       4.49492      -4.29970      -1.85984       1.09179      -1.06653     -0.137737     -0.298236    -0.0754465       7.40660       9.62528       10.0327       10.4929       9.91465       9.15921       7.84216       6.66620       5.35922       4.18619       3.15389       2.22933       1.60279       1.05140      0.682995      0.416500      0.237631      0.135977
  16  23 4075.8391    1.2022  8.7123 10.8887 -0.0036  0.1204   0.0172   0.3578    0.0485   0.0000   440.4768       36.2745       13.1888       10.2259       16.5643      -16.7481      -3.65990     -0.847326     0.0162679      -5.93119      -18.8658       2.59027       8.43086      -2.46596      -1.19118       1.62830    -0.0316608     -0.206627       11.6215       14.5737       16.0081       16.3399       15.6883       13.8540       12.3662       10.3651       8.41047       6.55295       4.92911       3.56143       2.48288       1.65557       1.07396      0.664887      0.374181      0.215002
  16  25 4360.0679    0.8255 13.1199 10.5864 -0.0050  0.2099   0.0141   0.5968    0.0426   0.0000   448.4671       36.4367       38.3465       34.7364      -31.1091      -33.8664      0.293484      -19.0532      -21.1811       9.00362      -6.72554       1.91828       5.92835      -5.80055      -1.94922       1.54156      0.646583     -0.377750       19.5275       24.7777       27.3672       26.9204       26.2616       23.8816       21.0266       18.1934       14.6364       11.5189       8.69776       6.27914       4.45596       3.02598       1.93974       1.20485      0.663464      0.385429
  17   7 1811.9798    0.3896  0.3485  9.8941 -0.0103  0.0221   0.0167   0.0390    0.0451   0.0000   437.8082      -2.12703       15.4909       3.53880     -0.869745      -2.86061      -1.68104      0.959047      -1.53414      0.231381       1.51676      0.372014     -0.249732      0.128498      0.223699     -0.126073     0.0844289     0.0906282       1.69907       2.68313       2.46208       2.87837       2.42205       2.43680       1.89215       1.79903       1.32151       1.11549      0.793796      0.613020      0.387993      0.280076      0.187962      0.111169     0.0633199     0.0400878
  17   8 1963.2840    0.4974  0.4304 10.1518 -0.0064  0.0216   0.0198   0.0514    0.0509   0.0000   437.6518      -3.26674       9.24961       1.46066      0.255275      0.871798      -1.92260      -4.73901      0.136274      0.872035      -1.04691      0.177375     -0.390493     -0.267914     -0.116355   -0.00775621    -0.0152845    -0.0494301       2.31755       3.18374       3.48909       3.77614       3.40472       3.05795       2.42679       2.06441       1.46187       1.06080      0.792324      0.592506      0.427354      0.258163      0.198884      0.117588     0.0684244     0.0432096
  17   9 2112.9951    0.7299  0.5878 10.2858 -0.0067  0.0249   0.0223   0.0509    0.0664   0.0000   436.9750     -0.196712       17.0739       5.51455      -7.58894      -4.81324       1.76700      0.843334     -0.913898      -2.86752     -0.507913     -0.510710      0.335308     -0.236303     0.0945419     -0.109322    0.00440547     0.0439322       2.09815       2.90567       3.05879       2.73082       3.25199       2.56586       2.34500       2.19789       1.42835       1.43381      0.867915      0.736842      0.512311      0.329871      0.223442      0.142054     0.0814110     0.0484810
  17  10 2260.3909    1.0782  0.6890 10.8670 -0.0039  0.0235   0.0313   0.0571    0.0884   0.0000   438.0418       3.70322       16.8348       4.34268       6.05387     -0.733915     -0.907034      -1.95766     -0.431147     -0.419084     -0.775951     -0.954164     -0.281484     0.0437064      0.246481     0.0627190     0.0453136    -0.0174474       2.29736       3.13552       3.44273       3.29101       3.24836       2.89952       2.45343       2.13815       1.61944       1.31641      0.934924      0.726091      0.468459      0.327755      0.217093      0.128889     0.0821919     0.0470446
  17  11 2405.0244    1.3878  0.8075 11.4996 -0.0023  0.0279   0.0384   0.0624    0.0821   0.0000   433.9127      0.429587       14.7494       1.47783      -1.56492      0.945763       3.35636       1.90353      -2.73837      -2.66907     -0.113404     -0.812883      -1.29341    -0.0378303      0.401282    -0.0108690      0.166387    -0.0460108       2.64305       3.34739       3.47248       3.42273       3.69714       3.06397       2.89595       2.27132       1.75343       1.50843       1.05712      0.823002      0.551276      0.381062      0.255434      0.163111      0.103414     0.0576060
  17  12 2548.1835    1.8724  0.7725 11.9020  0.0017  0.0244   0.0485   0.0560    0.0834   0.0000   433.6039      -1.49810       19.7902      -2.34342      -1.58394       4.55469      0.543707      -2.45545      0.380568     -0.556299    0.00240606    -0.0622117     -0.553376     -0.523802     0.0802110     -0.163117     -0.180347    -0.0120627       2.41293       3.19007       3.40202       3.51507       3.23795       3.04696       2.58556       2.12378       1.70756       1.34540      0.958251      0.738003      0.514460      0.347391      0.239321      0.142750     0.0874422     0.0499322
  17  13 2691.0991    2.3956  0.9123 11.9920  0.0030  0.0272   0.0581   0.0627    0.1021   0.0000   434.9674       7.67418       12.3444      -4.38209      -3.82936      -3.14203      -3.19998    -0.0530458       3.34483      -1.92387       1.83932     -0.427726      -1.50415     0.0464403   0.000428943     -0.253117     -0.145320    -0.0221807       2.98421       4.15654       4.50525       4.61861       4.26276       3.91625       3.26509       2.60891       1.97998       1.46510       1.03597      0.796021      0.598368      0.410392      0.265709      0.156897     0.0967679     0.0520209
  17  14 2834.4340    3.0545  0.8141 12.6547 -0.0009  0.0271   0.0789   0.0612    0.0946   0.0000   437.9547       2.89475       10.5358      0.849570      -1.46922      -4.29395      -3.74711      -2.57691      -1.98257    -0.0199432      0.350419      0.840881      0.137276     -0.276102     -0.353053     0.0409652      0.112590     0.0587084       2.36219       3.31229       3.30160       3.12397       3.39311       2.83655       2.77367       2.16663       1.64542       1.37761      0.956267      0.822192      0.553265      0.392093      0.252040      0.151422     0.0974578     0.0532598
  17  15 2977.3252    3.6741  0.8784 13.2073  0.0005  0.0257   0.0933   0.0649    0.0966   0.0000   440.0819       6.57099       3.10074      -3.14977       5.20209       2.30885      -3.44023      -1.54151       2.89331      -1.02337    -0.0734887      0.652154      0.361715     -0.376408     0.0362526      0.154126     -0.122467    -0.0374754       2.49525       3.15452       2.98748       3.38525       3.18954       2.93281       2.58700       2.33628       1.93122       1.39728      0.970482      0.795245      0.629845      0.429492      0.259121      0.161155     0.0989351     0.0548393
  17  16 3119.5248    3.8185  0.9800 13.2400 -0.0024  0.0281   0.0928   0.0673    0.1263   0.0000   442.7208       4.05532       16.4712      0.738619      -3.83372      -5.80274      -1.59638      -2.56354      -4.17572       1.13769      -1.25898      -1.88484     -0.748902     -0.248247     -0.287880   -0.00740703     -0.172092     0.0700756       2.44960       3.53364       3.23230       3.59199       3.32360       3.14129       2.85163       2.39154       1.90331       1.52349       1.17162      0.845821      0.602162      0.413878      0.261607      0.162906      0.100169     0.0580120
  17  17 3261.5320    3.5542  1.4413 12.9550 -0.0037  0.0383   0.0803   0.0886    0.1675   0.0000   441.7174       4.84324       14.5516      -4.56465       1.31049      -2.36936      -2.45625      -4.69649      0.562631      -1.48499      -2.89122     -0.467503     0.0593760      0.411657     -0.108667     -0.141174     0.0769731     0.0795106       3.19509       4.50952       4.67633       4.47526       4.75797       3.95208       3.77667       2.97750       2.49271       2.04242       1.53114       1.10087      0.760696      0.534375      0.345602      0.224253      0.127161     0.0804405
  17  18 3403.5508    3.1620  1.9375 12.5529 -0.0061  0.0412   0.0681   0.1148    0.1779   0.0000   443.2705       5.93653       12.8477      -10.3282       4.09807       1.31231       5.11262      -8.43908       2.90981      -2.87702      0.890517      0.245822      0.263757      0.207010     -0.105796     -0.446310      0.108834   -0.00603382       3.80020       5.02706       5.10625       5.27972       5.02614       4.76526       4.10966       3.60474       2.83059       2.30984       1.71848       1.25788      0.906918      0.623785      0.417578      0.259413      0.147858     0.0899994
  17  19 3545.6532    2.5140  3.0418 12.1588 -0.0034  0.0558   0.0435   0.1532    0.1003   0.0000   443.8727       17.6808       22.4766      -13.0670      -4.64258       3.48965      -9.76627      -6.82458       6.51653      -2.26534      -1.75644       1.68221      0.764575      0.538861       1.08354     -0.218562     -0.335863      0.143231       5.17004       6.80034       6.83274       7.04872       7.09663       6.45948       5.67934       4.62612       4.00412       3.19062       2.54341       1.75744       1.22038      0.817001      0.543543      0.350283      0.220236      0.130839
  17  20 3687.9751    2.0837  4.1438 11.6810  0.0011  0.0649   0.0303   0.1789    0.0723   0.0000   435.7474       9.10571     -0.486308      -8.40213      0.446520      0.414540      0.947309      -5.79631      0.433769      -1.41497      -3.27400      -3.33693       1.92831      0.830550     -0.849302     -0.560348     0.0747172      0.122463       5.84921       7.58160       8.31393       8.22070       7.92664       7.27985       6.45036       5.65519       4.48677       3.63728       2.78649       2.01504       1.44234      0.995218      0.647719      0.416455      0.242504      0.142692
  17  21 3830.2824    1.7381  5.9297 11.1024 -0.0047  0.0809   0.0216   0.2157    0.0615   0.0000   441.6232       7.76795       20.4945      -13.8326      -7.62783      -16.3384       14.7049      -6.56418      -7.94650      -13.4808       9.98088      -2.15931      -3.42426       2.12195       1.36575     0.0654725     -0.524234     -0.285102       7.25519       9.29632       9.96117       10.2422       9.96947       8.84603       8.28575       6.70353       5.85301       4.41896       3.46033       2.52923       1.82969       1.25552      0.840717      0.529403      0.306894      0.185890
  17  22 3972.6784    1.4046  7.1434 11.0022 -0.0008  0.0968   0.0182   0.2769    0.0503   0.0000   440.6021       20.8747      -10.2311       12.1560       5.36157       2.34961      -4.22861      -13.9421       3.26882      -2.24932      -3.06776      -7.70037      0.977841       1.65565      0.552067      0.484086    -0.0454833     -0.219894       8.54795       11.3023       12.0059       12.1424       11.6129       11.0305       9.64648       8.32186       6.85485       5.34527       4.14761       3.05397       2.24573       1.49428       1.00338      0.640217      0.371589      0.218629
  17  23 4115.3293    1.1392  9.1718 10.8037 -0.0005  0.1259   0.0157   0.3649    0.0461   0.0000   456.4296       33.3605     -0.790046       18.2878       17.7131       2.68311       24.1835       2.29751       14.8447      -14.4637       2.59704       2.52952      -2.35042      -4.70663       1.78188       1.83269      0.276325     -0.256695       10.9391       14.3917       16.0113       16.1909       15.1309       14.2256       12.7093       10.6460       8.88514       6.97299       5.42090       3.90568       2.91052       1.99446       1.29849      0.843385      0.475505      0.277649
  17  24 4257.8710    0.9073 10.5016 10.7263 -0.0021  0.1558   0.0145   0.4666    0.0411   0.0000   457.3769       9.01667       8.43318       47.9453      -3.20513     -0.809804       31.1376       16.1246      0.735138       5.72107      -4.06440       4.29352      -2.22188       1.50805       2.71087      0.559061      0.199362     0.0518323       13.6883       17.9359       19.4721       19.7452       19.0803       17.8330       15.6675       13.3763       10.9060       8.73558       6.63259       4.93188       3.59956       2.51453       1.65084       1.06331      0.598220      0.359702
  18   8 1992.8377    0.5940  0.5359 10.0911 -0.0006  0.0250   0.0185   0.0489    0.0590   0.0000   438.0006      -5.06839       14.9690       2.73630     -0.989767      -1.24054      -2.99733       1.65250      -1.45017     -0.655718      0.933472       1.14077     -0.371126     -0.554458      0.157116    -0.0224569  -0.000641460     0.0609372       2.39313       3.44383       3.55351       3.79475       3.55684       3.09408       2.71851       2.21426       1.84460       1.33961       1.11606      0.786696      0.555168      0.355849      0.236688      0.156430      0.109128     0.0603607
  18   9 2143.6816    0.8234  0.6091 10.3665 -0.0062  0.0212   0.0242   0.0495    0.0652   0.0000   438.7208     -0.966020       11.6393       6.04149      -2.29872      -3.40768      0.906309      0.167861      -2.95982       1.06954      -1.62389      0.134946      0.673546     -0.736197     -0.456600     0.0665845    -0.0881716     -0.167551       1.90973       2.49847       2.45389       2.43633       2.52901       2.34604       2.09690       1.68730       1.50410       1.16474      0.963348      0.720755      0.497753      0.348596      0.217820      0.151550     0.0996494     0.0700203
  18  10 2291.6445    1.1256  0.7323 10.7737 -0.0030  0.0281   0.0298   0.0554    0.0956   0.0000   437.4136       2.03127       10.8664       2.98616     -0.962151       1.04019       1.82182       1.00279       1.52165      -2.27668      0.456806     -0.524930    -0.0406105     -0.215919    -0.0217046     0.0651698     0.0463750     0.0198863       2.93883       3.17439       3.03495       3.57783       3.90933       3.11988       2.81911       2.73787       2.25453       1.45622       1.01992      0.919502      0.797823      0.537425      0.338989      0.236590      0.145518     0.0849459
  18  11 2436.8746    1.4522  0.9566 11.4087 -0.0006  0.0276   0.0360   0.0698    0.1044   0.0000   441.7133       5.15934       11.3256       2.59107     -0.426045      -2.01526      -1.97469      -2.31869      -1.69645      -1.43081       1.94506      -1.00120      0.688424    -0.0525092     -0.717224     -0.214105    -0.0119727     0.0990822       2.61614       3.02607       3.26433       3.40085       3.26202       3.06188       2.70074       2.25099       1.94425       1.66450       1.29118      0.901388      0.658461      0.447337      0.314688      0.196602      0.129547     0.0818614
  18  12 2580.8693    1.9083  0.9914 11.9292 -0.0006  0.0299   0.0444   0.0687    0.0894   0.0000   437.8775     -0.644477       15.0328       5.87150       4.03364      -3.09647      0.431689     -0.183307       1.54550      0.466422      0.553918      -1.14857      0.102577      -1.01439     0.0870395      0.398741    -0.0413294     -0.134315       2.76641       3.69312       3.88778       3.74053       3.82009       3.55801       3.32259       2.66772       2.09322       1.56182       1.19769      0.926983      0.749400      0.516955      0.363386      0.218417      0.147920     0.0825406
  18  13 2724.7931    2.4709  0.8526 12.4130 -0.0059  0.0250   0.0603   0.0603    0.0830   0.0000   439.2117       3.79831       8.54320       8.31517       2.18901      -2.04913      0.787742     -0.783850     -0.356941      -1.25797      -1.10543     -0.113420      0.391235     0.0742271     -0.691343    -0.0805551     0.0594901     -0.204927       2.13652       2.58330       2.81492       3.01641       2.90256       2.62782       2.47235       2.02112       1.62381       1.32580       1.03780      0.787237      0.549693      0.400252      0.266105      0.180560      0.115376     0.0700243
  18  14 2868.7814    3.1828  0.8420 12.8715  0.0069  0.0242   0.0814   0.0627    0.0847   0.0000   438.4216       2.59478       15.2727      0.267455      -2.10542    -0.0653260      -7.41744      -3.15429       4.12233      -3.10092     -0.391684    -0.0384508     -0.745461     -0.547258      0.762807      0.326998     -0.141578   -0.00969253       1.94726       2.70634       2.71156       2.95172       2.72858       2.49698       2.29970       1.88561       1.68430       1.29715       1.02395      0.758638      0.547575      0.365893      0.252893      0.157210      0.107734     0.0619930
  18  15 3012.2698    3.6200  0.9210 12.9262  0.0013  0.0254   0.0834   0.0609    0.0984   0.0000   441.1502       7.89609       15.6169       5.22710       2.18736      0.467259      -7.24824      0.323725       2.33306      -1.44709     0.0192721      0.198935      -1.01047      0.327077      0.108072      0.409884     -0.138405    -0.0762393       2.19359       2.94690       2.95332       3.11018       2.95034       2.86463       2.55068       2.10169       1.85725       1.40162       1.14044      0.834254      0.589483      0.453189      0.276029      0.199998      0.109011     0.0746932
  18  16 3155.0125    3.6463  1.0350 13.4428 -0.0119  0.0296   0.0876   0.0724    0.0982   0.0000   438.6888       13.3872       11.9707       5.87025      -5.76918      -10.5722      -2.22275      -7.60564    -0.0518705      -4.44683      0.260347      -1.82901     -0.665355      0.327337     -0.191551    0.00110110     -0.272903     0.0230484       2.47302       3.41054       3.31101       3.64146       3.48100       3.35029       2.78249       2.51366       1.94831       1.65579       1.28676      0.921682      0.674885      0.472548      0.318113      0.207193      0.135107     0.0801524
  18  17 3297.5338    3.3699  1.4399 13.0199 -0.0019  0.0335   0.0702   0.0873    0.1210   0.0000   439.3398       11.0524       9.31005      -6.92579      -4.12827      -9.55795      -2.21011      -2.36542      0.623924     -0.715001      0.168042      -1.02597      0.258056     -0.192994     -0.715678     0.0172202      0.132599     0.0808260       2.87454       3.81772       4.18022       4.35819       4.12673       3.84943       3.29609       2.80612       2.30496       1.82871       1.34634       1.07737      0.749342      0.527021      0.362476      0.239303      0.143851     0.0882897
  18  18 3440.2874    2.9759  2.3417 12.1418  0.0017  0.0438   0.0520   0.1175    0.1417   0.0000   440.6974       1.90679       19.5036      -5.70606       4.70101      -6.42700       6.94434      -10.7253       4.34164      -7.31662      0.732332      -1.06773    -0.0637904      -1.23993      0.244109      0.132477     -0.358071      0.279929       3.70600       4.96762       5.42175       5.43268       5.31660       4.87892       4.36045       3.76376       3.01394       2.51139       1.89500       1.40106       1.02968      0.719745      0.482288      0.310599      0.193939      0.117213
  18  19 3582.7458    2.4061  3.2841 11.8508 -0.0050  0.0539   0.0377   0.1493    0.1019   0.0000   438.9806       14.6306       8.77959      -12.6162      -1.43603       2.10082      -4.16252      -11.1154      -4.38631      -3.46991      -2.21258       2.33827      -2.55699     -0.680998     0.0551677    -0.0154883   0.000709494     0.0251341       4.62353       5.95353       6.56175       6.32697       6.39750       5.75676       5.19117       4.64239       3.89366       3.11375       2.46551       1.78872       1.32354      0.907532      0.609774      0.407869      0.235429      0.147765
  18  20 3725.3910    1.9996  4.5257 11.4861 -0.0039  0.0651   0.0267   0.1828    0.0703   0.0000   438.4621       18.4274       20.1683       12.5699      -11.7146      -4.08677       9.75547      -12.7732       1.90920      -4.14796       3.92657      -1.80616     -0.668693      0.519099      0.164467      0.308486     0.0141848      0.381023       5.54374       7.28738       7.75017       8.08813       7.68755       7.20492       6.45811       5.46881       4.70208       3.75058       2.96505       2.15998       1.58585       1.10933      0.746269      0.484948      0.301844      0.189757
  18  21 3868.3724    1.6131  6.5408 11.0813 -0.0015  0.0829   0.0193   0.2441    0.0533   0.0000   441.6767       28.8034       21.9060      -11.8914      -4.73376       9.69784      -13.1463      -8.52291       2.98705       7.77224      -7.14981       1.95009       5.35084       1.38195      -1.71818     0.0271084      0.609426     -0.179300       7.36452       9.41894       10.3465       10.5183       10.4397       9.41231       8.40250       7.02945       5.99128       4.88848       3.77634       2.81005       1.99092       1.41037      0.956157      0.623291      0.391902      0.240738
  18  22 4011.1315    1.3533  8.2991 10.8190 -0.0023  0.1019   0.0162   0.2985    0.0479   0.0000   427.3883       29.2642      -11.2194       15.7197       15.0334      -27.3660       13.6623       8.64677      -4.90698      -16.4056     -0.622357      -1.19432     -0.322071      -1.69113      -2.00702      0.250752     -0.266293     -0.319831       8.57175       11.1720       12.1685       12.3652       12.1019       11.2756       10.1022       8.69400       7.17876       5.83347       4.47347       3.42580       2.48186       1.79875       1.19462      0.784503      0.485282      0.293199
  18  23 4154.2401    1.0983 10.1256 10.7327 -0.0006  0.1312   0.0145   0.3813    0.0423   0.0000   449.5792       26.5544       15.1274       4.81936      -2.72425      -23.0911       22.3291       7.56562      -17.3221      -12.1368      -1.10469       9.18471       6.12987      -1.40974       1.50201       2.62693      -1.34719     -0.246011       10.9613       14.5260       15.6014       15.9935       15.5411       14.5683       12.9218       11.1743       9.46793       7.46138       5.80728       4.52961       3.20728       2.31797       1.59154       1.03807      0.615270      0.378024
  18  24 4297.4455    0.8763 11.5136 10.7047 -0.0061  0.1677   0.0139   0.4973    0.0385   0.0000   444.9240       18.7955       36.2682      0.604629       15.2017      -17.1528       30.5216       10.7977       3.07648      -27.3788       10.3922       6.38046       4.37822     -0.460518      0.390692       1.02103      0.670276      0.624796       14.1789       18.3020       20.1034       20.5886       19.9153       18.5610       16.8460       14.2210       11.9680       9.79958       7.44506       5.68231       4.24369       2.96339       2.03476       1.35085      0.800558      0.492115
  18  26 4582.1977    0.5246 14.8603 10.5024 -0.0046  0.3217   0.0103   0.8396    0.0284   0.0000   388.5027       32.5747      -6.78902      -21.8501      -18.3063       38.0833      -9.16322      -55.3641       5.42831      -5.65734       4.85240      -3.67662       8.20859       3.99092      -7.47237      -2.54144     -0.219276      0.723191       26.2661       33.4844       38.0055       38.0870       37.3772       34.8291       31.3281       26.5842       23.4832       17.7660       14.3694       10.9947       8.05429       5.83437       3.83582       2.66054       1.57804      0.965809
  19   7 1867.3131    0.4318  0.3838  9.9910 -0.0071  0.0183   0.0157   0.0401    0.0450   0.0000   439.4876      -2.11015       15.2855       2.15088      0.694611     -0.575853       1.16185      -1.25965       1.36889     -0.330743      -1.61368      0.468478      0.372173     -0.267764     0.0744135     0.0489125      0.100922     0.0418069       1.50293       1.88147       1.99501       2.10337       2.02901       1.96532       1.74069       1.55732       1.28586      0.971946      0.813687      0.571594      0.458850      0.343157      0.251431      0.171100     0.0986799     0.0618021
  19   8 2021.7644    0.6228  0.4789 10.1727 -0.0027  0.0195   0.0203   0.0416    0.0589   0.0000   438.2011     -0.549035       14.2396      -4.23781       1.46208      -1.35761       2.01165       1.64572      -1.29963      -2.05537     -0.682901      0.591477      0.319854     -0.554642      0.113456    -0.0198700      0.163574    -0.0774670       1.69138       1.94830       2.25931       2.18190       2.10997       2.03729       2.04102       1.65202       1.26378       1.09650      0.823247      0.622676      0.511204      0.369413      0.232351      0.169873      0.116187     0.0670501
  19   9 2173.7740    0.8581  0.6459 10.5478 -0.0027  0.0215   0.0238   0.0511    0.0654   0.0000   439.5842     -0.973082       13.1841      -4.35224       1.33506      -1.02319       5.05691     -0.300448      -1.71385    -0.0380919     -0.168445   -0.00108880     -0.922773      0.285890     -0.345207    -0.0324290    -0.0276675    -0.0640297       1.79469       2.33237       2.49074       2.44778       2.38109       2.41509       2.07238       1.74418       1.51865       1.14669      0.949297      0.722700      0.541016      0.376546      0.256355      0.175030      0.112244     0.0718799
  19  11 2468.2325    1.6106  0.9598 11.4126  0.0011  0.0270   0.0386   0.0686    0.1180   0.0000   439.9864       2.64363       17.0649      -1.59693       1.19328      -2.03819      -3.67252      -2.77843      0.125592      -3.83589     -0.968155     -0.147647      0.145000     -0.237322     0.0195780      0.143073      0.122645     -0.189289       2.26698       3.14718       3.31350       3.31849       3.13660       2.86580       2.61765       2.33674       1.99259       1.73356       1.33951      0.969983      0.724487      0.497678      0.335967      0.218975      0.135027     0.0833775
  19  12 2613.1138    2.1875  0.8905 12.0231  0.0006  0.0260   0.0520   0.0608    0.1048   0.0000   435.9081       4.34888       8.90540      0.813066      -2.57426      -1.25577      -1.96019      0.588650      0.398713    -0.0250116      0.784749     -0.100231     -0.574058      0.285978     0.0727648     0.0756888    0.00124282     0.0155133       2.10680       2.73054       2.72553       2.94020       3.04843       2.60543       2.42364       1.89206       1.82909       1.45850       1.14717      0.873091      0.612953      0.447408      0.283573      0.204321      0.135941     0.0839532
  19  13 2757.9869    2.7880  0.9092 12.4062 -0.0015  0.0245   0.0650   0.0584    0.0938   0.0000   439.3834       5.18538       12.1747       1.15921      -3.35455      -6.61351      -4.83963      -4.32397      -1.74558     -0.411288      -1.93446     -0.131323      0.988112     -0.423790    -0.0811977     -0.170605     0.0332405    -0.0893212       2.16185       2.59751       2.78696       2.94226       2.70195       2.40556       2.44011       2.10542       1.81080       1.43955       1.14826      0.855637      0.645314      0.468926      0.312678      0.226912      0.135956     0.0807415
  19  14 2902.6281    3.1942  0.7985 13.0570 -0.0039  0.0238   0.0783   0.0541    0.0789   0.0000   439.3966       11.9346       13.6208      -5.20670       4.16230      0.686221       5.22727      -1.87345      0.658769      0.141005     -0.813092      0.530614     -0.732657      0.242301      0.527551     -0.521991     0.0664162     0.0589152       1.98297       2.80484       2.88919       2.90111       2.80182       2.69528       2.41988       2.11213       1.65785       1.39066       1.04257      0.807915      0.619121      0.420992      0.307609      0.191805      0.129046     0.0752446
  19  15 3046.6712    3.7191  0.9200 13.0920 -0.0005  0.0255   0.0829   0.0583    0.0942   0.0000   435.5720       9.52723       12.0318      0.665944      -3.30640       2.49080     -0.900117      -3.41727     0.0307826      0.726780     -0.530474     -0.438902      0.131654      0.663279      0.156854    -0.0413260      0.211914   -0.00431035       2.06988       2.83963       3.00766       3.14391       2.94718       2.62506       2.54597       2.08731       1.78651       1.48727       1.19846      0.850085      0.633139      0.474516      0.298928      0.206828      0.127897     0.0815269
  19  16 3189.9453    3.8481  1.1117 13.4739  0.0032  0.0282   0.0864   0.0739    0.0937   0.0000   437.5240       10.6265       19.1995       8.40422      -4.83236      -1.98674      -4.06338      -4.65160      -5.11896      -1.59425       1.56455     -0.257794      -1.27372     -0.581854    -0.0265159     -0.171030   -0.00977539      0.190033       2.33313       3.09266       3.14352       3.42776       3.28318       3.07792       2.77179       2.40237       1.95985       1.59764       1.29627      0.964967      0.692976      0.518876      0.356597      0.243998      0.153157     0.0955219
  19  17 3332.9913    3.2417  1.6422 13.1079 -0.0016  0.0364   0.0628   0.0932    0.0809   0.0000   441.6164       18.2170       7.89494      -4.50320       6.54934      -2.94763      0.277790      -3.01759      -2.40167      0.358771      0.340442      -2.89629     -0.265343      0.539499     -0.535285     0.0283881    -0.0786682      0.100495       3.01580       3.89097       4.03288       4.32000       4.14288       3.89988       3.44950       3.08859       2.58969       2.14418       1.61627       1.32294      0.942306      0.688254      0.461629      0.308657      0.207079      0.133936
  19  18 3476.3022    2.6839  2.4784 12.3963 -0.0049  0.0439   0.0451   0.1224    0.0920   0.0000   438.2874       13.1261       16.9362       6.86371      0.899097      -13.4882      -1.09112       1.02613       4.75732       1.94441      -2.77174      -1.88711      -1.38512    -0.0693106     -0.571682     -0.347241     -0.437617     -0.256454       3.54859       4.56978       4.96092       5.05638       4.98651       4.64751       4.21690       3.73031       3.03764       2.50400       1.91170       1.51103       1.12957      0.806212      0.586257      0.390011      0.241787      0.149434
  19  19 3619.6414    2.2755  3.5282 11.8723 -0.0054  0.0570   0.0345   0.1549    0.0843   0.0000   440.8904       15.0993       20.6612      -5.76571      -2.68905      -6.54295       3.41145      -7.77985      -6.65885       3.70456      0.838913     -0.420432      0.346923       1.75161      -1.04679      -1.21437     -0.456617      0.224967       4.41411       6.09110       6.42876       6.56262       6.50048       5.94747       5.43055       4.73920       4.06625       3.33377       2.59292       1.96131       1.48721       1.05203      0.719524      0.487681      0.300652      0.185302
  19  20 3762.6087    1.8869  4.8769 11.4175 -0.0054  0.0699   0.0244   0.1877    0.0651   0.0000   447.0834       8.80118       19.6636      -9.11872       5.49694      -11.1027      -10.3838      -10.9948       1.99746      -10.9249      -3.55353       3.13061       3.84470      0.929737      -2.27615     0.0442428   -0.00387759     0.0404291       5.56361       7.20802       8.14357       7.91066       7.84681       7.29567       6.66451       5.78639       5.03565       4.14438       3.27636       2.53199       1.82490       1.32582      0.897556      0.589633      0.387194      0.238155
  19  21 3906.0486    1.5775  6.9106 11.0100 -0.0009  0.0863   0.0179   0.2481    0.0508   0.0000   442.1205       21.7272       19.0668      -8.77873       21.4159      -3.42587      -3.26630     -0.805624       12.7295      -4.63874       5.55816      -1.70472       2.54932      0.546253     -0.800172     -0.782569      0.189300     -0.443852       6.79076       8.84791       9.56982       9.99399       9.79006       8.84180       8.25345       7.05156       6.28766       4.99557       3.93003       3.00922       2.29046       1.62935       1.10943      0.759473      0.473056      0.295277
  19  22 4049.5298    1.2896  8.5301 10.8364 -0.0017  0.1030   0.0151   0.3047    0.0433   0.0000   438.5888      -8.10991       17.2474      -1.41468      -7.62758       18.4213       7.24568      -9.05541      -9.41883       1.49709      -5.68898      -1.16860       1.80562       1.07906     -0.437015      0.636922    -0.0159734     -0.185662       8.41038       10.9214       11.9302       12.2274       11.5485       11.1479       9.94794       8.85177       7.46268       6.13636       4.81965       3.69753       2.76018       1.97797       1.37052      0.919012      0.578496      0.361482
  19  23 4192.5042    1.0172  9.7939 10.7527 -0.0016  0.1305   0.0139   0.3804    0.0397   0.0000   426.4931       14.1537       35.0586       7.99289      -35.1506      -14.5952       21.5933      -9.62462      -16.7166      -2.30066      -3.77127      -10.1595       5.64274       2.18131      0.227978      -2.81234     -0.525565   -0.00977424       10.3049       13.7010       15.1828       15.4086       14.9278       14.2638       12.8423       10.9092       9.35868       7.55400       5.97406       4.64188       3.39801       2.50302       1.71291       1.17477      0.723146      0.458337
  19  24 4336.1687    0.8189 12.4480 10.7007 -0.0062  0.1878   0.0127   0.5317    0.0351   0.0000   413.1483       23.6783     -0.699875       11.3992       8.38795      -33.8648       29.8643      -10.7338       16.9882      -12.1215      -10.7384      0.993034       2.15648     -0.885772      0.737290     -0.162736      -3.22389     -0.337198       14.7930       19.5637       21.5427       21.6407       21.4732       19.6766       18.3720       15.5610       13.5301       11.1935       8.69102       6.76740       5.04246       3.60022       2.51602       1.71430       1.04092      0.662590
  20   7 1893.9294    0.4691  0.4099  9.9353 -0.0107  0.0184   0.0163   0.0404    0.0457   0.0000   439.3858       1.32793       15.6145      0.240410      0.643113     -0.726332       4.37290       1.30036      0.811146       1.01137     -0.225884      -1.01005      0.144124     -0.262283    -0.0529571    -0.0332163     0.0318857     0.0323890       1.61840       1.90517       2.05887       2.15838       2.33604       2.10119       1.82289       1.50178       1.28112       1.12584      0.830823      0.668468      0.435954      0.356861      0.228890      0.177762      0.107789     0.0700876
  20   9 2203.1685    0.9287  0.7390 10.5225 -0.0006  0.0235   0.0237   0.0543    0.0779   0.0000   439.9637      0.990257       9.95181       2.41740       2.51181      -6.27811      -2.73301     -0.543685     -0.693405     -0.455933       1.66238      0.128662      -1.11307      0.127162     0.0273569     -0.180033     -0.147004      0.120518       1.92839       2.60073       2.60042       2.61476       2.55411       2.54310       2.38715       2.15278       1.75689       1.30680       1.00839      0.767279      0.634403      0.508902      0.356497      0.256926      0.162655      0.102332
  20  10 2352.4078    1.2200  0.9149 11.0292 -0.0019  0.0257   0.0280   0.0598    0.0779   0.0000   439.7724       1.85171       17.4353      -3.65906      -5.34777      -2.78964       3.45097      -4.21599     -0.342964       1.44139      0.112783       1.50414      0.219644     -0.785634     -0.177550     0.0128842     0.0928338     0.0823257       1.97381       2.76022       3.00085       3.12139       3.09931       2.76391       2.59017       2.23123       1.78124       1.49941       1.14002      0.887672      0.694634      0.495300      0.331174      0.247957      0.149750      0.102859
  20  11 2498.9424    1.6890  0.9420 11.5295 -0.0027  0.0271   0.0387   0.0674    0.1011   0.0000   437.3190       6.11237       7.66911     0.0360100       3.05650      -2.75219       2.79689      0.148411      0.298637     -0.608329     -0.867672     -0.112193     -0.721385      0.835323     -0.790346     0.0162334     -0.106939    -0.0324232       2.15757       2.89710       2.94158       2.76608       3.24116       3.16185       2.51028       2.16952       1.78327       1.58021       1.33705       1.02714      0.734769      0.493399      0.338594      0.235872      0.173195      0.123752
  20  12 2644.8342    2.1874  0.9277 12.1911 -0.0036  0.0265   0.0512   0.0628    0.1030   0.0000   438.1443       9.37754       16.9828     -0.973562     -0.840841      0.874743      -2.25185     0.0339328      -1.96676       1.18280      -2.11621       1.00416      -1.02259     -0.851839     -0.136780      0.434683   -0.00906874      0.172616       2.28877       2.99904       3.20588       3.32130       3.29127       3.17876       2.80903       2.39681       1.90862       1.49866       1.20184      0.928781      0.732221      0.500285      0.366415      0.257594      0.173548      0.110055
  20  13 2790.7471    2.7424  0.8905 12.5863  0.0009  0.0248   0.0626   0.0581    0.0869   0.0000   435.2441       5.45014       11.4923       3.02600      -3.82688      -2.67195      -2.10696      -1.55593      -1.89597       1.16566       1.62355     -0.578846     -0.537052     -0.300747     -0.213648     -0.196390      0.195511      0.182851       2.03056       2.64950       2.72246       2.78721       2.71457       2.64201       2.53188       2.11293       1.79784       1.38336       1.12756      0.860257      0.716025      0.490156      0.343720      0.242161      0.163175      0.102407
  20  14 2936.0680    3.5153  0.9549 12.7412 -0.0078  0.0247   0.0768   0.0577    0.1061   0.0000   440.3442       5.60817       14.8877       3.21589      -2.84321      -7.35322       1.26840      -2.20031      -2.28688      -1.99288      0.376732     -0.250739    -0.0851489     0.0406672     -0.793603     -0.315217     -0.157075     0.0288249       1.99134       2.51297       2.67369       2.73773       2.64500       2.44623       2.42201       2.03574       1.70159       1.45736       1.22069      0.912574      0.672369      0.484148      0.354147      0.236096      0.157569     0.0968111
  20  15 3080.5799    3.7348  0.9787 13.1865 -0.0015  0.0243   0.0853   0.0663    0.0909   0.0000   437.8529       9.90772       16.5468       5.55425       2.05297      -3.96288      -3.61953      -7.19342     -0.189613      -2.40796       1.53327     -0.883134   -0.00540651     -0.187820    -0.0446469      0.606002      0.374026    -0.0408808       1.91872       2.60405       2.85126       2.86790       2.79586       2.69565       2.39336       2.10347       1.72782       1.42709       1.08484      0.840475      0.621891      0.488664      0.329389      0.241438      0.151062     0.0951469
  20  16 3224.5733    3.8096  1.1034 13.3430 -0.0004  0.0280   0.0808   0.0705    0.0938   0.0000   437.2472       7.62203       13.5252     -0.963951      -2.49008       3.19068       2.44494      -3.30891     -0.361533      -3.01537     -0.280809      -2.17579      -1.91218     -0.889571     -0.290531      0.111476     0.0287974  -0.000828460       2.03462       2.91133       2.90195       3.12983       2.89975       2.82256       2.57698       2.28652       1.99946       1.61039       1.37311      0.979990      0.803020      0.539982      0.387122      0.261342      0.179120      0.102552
  20  17 3368.2544    3.1403  1.5879 13.0847 -0.0063  0.0343   0.0603   0.0925    0.0707   0.0000   439.5970       13.8415       14.5388      0.134274      0.242727      -4.03142       2.21866      -2.28116     -0.897523      -4.60291     -0.310282      -2.91088     -0.400575     -0.976169     -0.585325      0.212512    -0.0907413     -0.297622       2.65545       3.55208       3.64212       3.93697       3.62219       3.56903       3.24293       2.90139       2.44398       2.05920       1.62275       1.25945      0.967287      0.699833      0.481286      0.339878      0.220791      0.140854
  20  18 3512.0324    2.6422  2.8029 12.1821 -0.0058  0.0452   0.0376   0.1214    0.0714   0.0000   437.3755       12.1376       12.0832       6.57308       8.47268      -2.75677     -0.665552      -6.89337      -3.20158     -0.211391      0.251886     -0.512626     -0.812810       1.16072      0.525410       1.10844     -0.247031    -0.0223800       3.51686       4.43902       4.89855       4.92248       4.78856       4.60653       4.29646       3.73660       3.24447       2.63184       2.16112       1.66718       1.26451      0.924170      0.665308      0.461802      0.297702      0.187567
  20  19 3655.8065    2.1432  3.9961 11.7352 -0.0030  0.0573   0.0293   0.1617    0.0686   0.0000   444.6875       11.2058       5.64687      -7.57965       9.48510      -1.63897       9.20832      -8.95946      0.787839      0.367394      -3.13948      -3.52552      -1.64416      -2.28051       1.26478      0.107285     -0.146783    -0.0646439       4.38064       5.72881       6.27075       6.29532       6.29922       5.88117       5.51203       4.77103       4.06791       3.37095       2.72177       2.13947       1.58319       1.18264      0.823106      0.565599      0.372724      0.238640
  20  20 3799.4352    1.8437  5.6152 11.1857 -0.0002  0.0690   0.0210   0.1975    0.0585   0.0000   436.9737       14.5503       11.3097      -12.7529      -5.47535       5.88752      -7.79248      -6.05331      -2.81394      -5.43611      -5.17574      0.484941       2.99152      -1.25703     -0.212221       1.35033     -0.557362     -0.970735       5.37302       6.87332       7.61901       7.65457       7.36992       7.21783       6.53890       5.78092       4.95458       4.16727       3.25933       2.57445       1.92021       1.44304       1.01492      0.710793      0.452762      0.291507
  20  21 3943.2237    1.4940  7.3184 10.9678 -0.0008  0.0888   0.0169   0.2521    0.0475   0.0000   441.0221       21.3691       22.5869      -1.55123      -27.5042      -14.2396       4.78508      -15.7659       2.38103       4.84283       3.62900      -2.29071      0.115539      0.595977      -1.05045     -0.334765     -0.496003      0.429709       6.87708       8.87478       9.75428       10.0205       9.79740       9.51606       8.33153       7.61312       6.27304       5.19715       4.23874       3.26009       2.47357       1.80825       1.29924      0.882620      0.585239      0.373816
  20  22 4087.1097    1.2009  9.1022 10.8056 -0.0010  0.1119   0.0141   0.3210    0.0396   0.0000   434.6322       12.7025       16.1569      -3.89080       15.1774       2.32850      -38.5490      -6.10002       18.4247      -7.92553      -6.35433       4.80117       4.06942      -1.69350     -0.275807      0.385720      0.643570     0.0627066       8.33737       10.7695       12.0735       12.2013       12.1423       11.4479       10.5978       9.08402       7.95735       6.56155       5.28825       4.17207       3.08551       2.30422       1.61800       1.13401      0.714431      0.467537
  20  23 4230.5117    0.9480 10.7000 10.7459 -0.0005  0.1414   0.0135   0.4174    0.0366   0.0000   431.5936       29.0643       24.0094      -18.3337       12.7842      -7.55099      -11.2714      -15.5366    -0.0536588       13.1818       6.26945       2.95696      -1.09297      -4.31223       2.39658    -0.0335721      -1.34123      0.748801       10.8050       14.0151       15.5550       15.9414       15.6556       14.9298       13.4119       11.7981       10.1068       8.48760       6.77705       5.26259       4.02917       2.91362       2.09374       1.43280      0.928717      0.608236
  20  25 4518.4446    0.6040 13.8768 10.5667 -0.0050  0.2491   0.0111   0.6913    0.0293   0.0000   433.8481       5.46799       2.34636      -59.3985       65.4999       42.3347      -19.9992      -35.1341       4.15070       18.7378       37.6317      -1.01340      -9.30396      -13.1918       9.67491       1.54744      0.627040     -0.450745       18.0223       24.6652       26.4939       27.4022       27.0521       25.3193       23.4743       20.4570       17.9339       14.5970       11.9750       9.29380       7.06751       5.24340       3.68613       2.59344       1.61248       1.04934
  21   6 1758.2556    0.3189  0.2807  9.9431 -0.0106  0.0184   0.0144   0.0397    0.0364   0.0000   439.8888     -0.172829       20.4559      0.607237      -3.64432      0.127518       1.11626      -1.55248       1.29929      0.214324     0.0761891     0.0869228     -0.719322      0.338199      0.214811      0.165213    -0.0440611    0.00940306       1.67048       2.18955       1.98614       1.76328       1.92406       2.09007       2.27224       1.85014       1.55514      0.942808      0.693869      0.643106      0.592910      0.468239      0.337681      0.226996      0.144261     0.0890603
  21   8 2077.7711    0.7146  0.6096 10.3362 -0.0019  0.0218   0.0198   0.0548    0.0593   0.0000   437.6397      -2.86838       16.5753       1.13033     -0.521051     -0.502244      -2.03021      0.888166     -0.500932       2.74208     0.0891725      0.624265      0.218507     -0.342891      0.464433    -0.0939091     0.0344846    -0.0285446       1.66761       2.25794       2.16475       2.13561       2.08953       2.07498       2.05676       1.84458       1.57951       1.24570       1.01506      0.773197      0.621210      0.481641      0.336579      0.247616      0.165570      0.103363
  21   9 2231.9169    1.0266  0.7056 10.5899 -0.0076  0.0220   0.0256   0.0504    0.0849   0.0000   440.0598      -2.10452       12.1965      -4.39218     -0.557112       1.22492      0.386579       4.71496      -1.85056      0.353741      -1.29217     -0.406110      0.181797     -0.201321     -0.353347      0.427789     -0.232541    -0.0893193       1.76911       2.48641       2.70350       2.84296       2.75767       2.53960       2.30779       1.96003       1.66017       1.39591       1.02098      0.826238      0.598733      0.455935      0.313598      0.232625      0.154609     0.0949222
  21  10 2381.9185    1.2787  0.8312 11.3948 -0.0025  0.0265   0.0308   0.0584    0.0667   0.0000   437.5859       1.15248       15.2286       1.10056       1.66347      -1.64803       2.12372      -1.13591    -0.0878584      0.106655      -2.10957      0.222355     -0.884347     -0.782648      0.260111      0.176296    -0.0823541     0.0212468       1.67285       2.64910       2.45095       2.69558       2.67166       2.35151       2.34596       1.92801       1.78636       1.41311       1.22429      0.916927      0.710942      0.513803      0.362696      0.246657      0.164504      0.107810
  21  11 2529.3679    1.8208  0.8890 11.6232 -0.0040  0.0233   0.0403   0.0562    0.0885   0.0000   440.6373       4.69630       12.5675       3.92786     -0.902576      -5.79796      0.129900      -2.47737     -0.136796     -0.702585     -0.156188       1.70992     -0.422903     -0.222495      0.185278      0.376875      0.132139      0.156647       1.81068       2.29001       2.46334       2.65519       2.57696       2.43006       2.22454       1.97506       1.60736       1.36664       1.10231      0.858715      0.673415      0.478582      0.350320      0.248131      0.161917      0.113406
  21  12 2676.2616    2.2503  1.0471 12.1119 -0.0087  0.0269   0.0495   0.0679    0.1156   0.0000   433.6251       4.54603       15.0384      -5.65679       2.00612      -5.37048      -1.48264    -0.0229721      -1.68664     -0.883568      -4.23829      0.956375      -1.10890      0.264325     -0.146179    -0.0583557    0.00789535    -0.0434989       1.91758       2.47179       2.59968       2.83908       2.79933       2.52615       2.50192       2.11296       1.80345       1.50311       1.25626      0.949738      0.763479      0.541563      0.384062      0.292804      0.191159      0.122406
  21  13 2823.0274    2.9914  0.8252 12.7444 -0.0039  0.0223   0.0705   0.0545    0.0978   0.0000   439.8203       5.68998       15.7686       1.42872      -1.63367      0.352377      -1.59779      -2.91297     -0.896630     -0.600590      -1.41095     -0.346376     -0.584429     -0.125046     -0.512907      0.265162     0.0874272     0.0316873       1.73241       2.37104       2.37418       2.60393       2.38680       2.37321       2.02461       1.90178       1.59975       1.45359       1.09230      0.918014      0.668341      0.492028      0.334727      0.238365      0.163869      0.105153
  21  14 2969.0102    3.5828  0.9594 12.9708 -0.0035  0.0246   0.0764   0.0579    0.0923   0.0000   435.7662       6.94196       12.7352      -6.59315      -3.57254      -2.32578       1.54334      -3.03185      -2.53608      0.340193      -1.07102     -0.439881      -1.51752      0.522663      0.299152     -0.293846      0.220598    -0.0986128       1.70002       2.43578       2.50254       2.64293       2.59586       2.49800       2.18528       2.01261       1.67083       1.41763       1.16811      0.890719      0.699600      0.506820      0.351904      0.257850      0.164239      0.111865
  21  15 3114.0086    3.8754  0.9707 13.3043 -0.0012  0.0251   0.0842   0.0609    0.0896   0.0000   436.1322       7.79040       14.0047      0.902920     -0.931208      -3.35713       4.09186      -3.87545      -2.69221      0.949353       1.18334      -1.13710     -0.810861  -0.000704079      0.231666      0.124248      0.369406   -0.00993010       1.99077       2.54459       2.74092       2.94335       2.95073       2.67580       2.50093       2.18950       1.99395       1.55778       1.13017      0.881550      0.715332      0.560300      0.425857      0.306665      0.199784      0.120278
  21  16 3258.6518    3.5392  1.3899 13.0147 -0.0036  0.0303   0.0660   0.0779    0.0844   0.0000   441.8657       9.80602       6.96124       2.06402       5.22571      -8.32240       1.07548      -1.98092      -2.65956      -2.85867     -0.880121     -0.340226      -2.00742      -1.27715     -0.142147      0.350459      0.440452     -0.190964       2.25193       3.03016       3.09562       3.43737       3.32937       3.17265       2.85004       2.49348       2.11951       1.81919       1.36235       1.11175      0.838954      0.630966      0.462220      0.322532      0.212388      0.144666
  21  17 3403.0462    3.0463  2.0362 12.6712 -0.0020  0.0381   0.0481   0.0964    0.0652   0.0000   441.9160       6.63984       13.5546       6.15069       6.70073      -7.91744       2.67419     -0.771568      -5.59529       1.57492       1.28119       1.66547      0.702426     -0.420877      0.159557     -0.282167     -0.193512     -0.142404       2.73812       3.68636       3.89357       3.99841       3.99585       3.78970       3.55797       3.15425       2.70146       2.21304       1.84083       1.39163       1.10291      0.844509      0.585237      0.423287      0.284028      0.189180
  21  18 3547.4234    2.4411  2.9392 12.3064 -0.0033  0.0474   0.0354   0.1259    0.0582   0.0000   445.1123       11.7020       8.62050      -1.17883      -5.53041      -7.84731      -9.10428      -13.0272      -7.21992      -7.35269       4.62547     -0.416192      0.803142      0.956343      -1.08847      0.436270      0.487968    -0.0149708       3.50167       4.56575       4.94514       4.95398       5.02380       4.87652       4.38134       3.91397       3.38285       2.81235       2.34286       1.82756       1.37495       1.04081      0.744320      0.527594      0.354626      0.235341
  21  19 3691.6892    2.0405  4.3505 11.7433 -0.0023  0.0623   0.0266   0.1619    0.0573   0.0000   443.9050       12.8978       2.31673       5.05859       14.5783      -10.5144       4.78850      -8.31091       3.20983      -4.69989     -0.611347     -0.224825     -0.506055      -2.27294      0.417651     -0.281842      0.795270      0.256372       4.57422       5.87103       6.80324       6.79135       6.67553       6.46270       5.86196       5.06118       4.51863       3.73806       2.96171       2.38586       1.81851       1.34693      0.973184      0.681225      0.454636      0.298307
  21  20 3835.8876    1.6739  6.1375 11.1534 -0.0008  0.0738   0.0187   0.2082    0.0512   0.0000   441.3987       27.0792       22.4487       1.62898      -1.72101     -0.219981      -4.18764      -13.1469       2.85254       3.30925       5.58973       1.43855       2.04472       1.55810      -1.17327     -0.937268      0.518993      0.417164       5.47020       6.98344       7.77886       7.93838       7.68599       7.38321       6.99415       6.05574       5.35543       4.46397       3.54891       2.84962       2.22653       1.62600       1.19110      0.828973      0.557345      0.369676
  21  21 3979.9550    1.3606  7.7595 10.9664 -0.0073  0.0936   0.0155   0.2688    0.0427   0.0000   422.1895       26.1641       13.4905      -1.36974      -18.3636      -11.9449       2.17370      -30.9058       12.0415       3.49469      -6.18249      -12.8583    -0.0215443    -0.0499557      -2.29929      0.134513     -0.644722      0.850762       6.73392       8.83346       9.99525       10.1607       10.0262       9.75885       8.71615       7.85698       6.65151       5.51462       4.42199       3.49410       2.71286       2.04437       1.47131       1.04850      0.681534      0.465945
  21  22 4124.3377    1.1124  9.1525 10.8048 -0.0024  0.1127   0.0137   0.3313    0.0386   0.0000   444.6429       23.6105      -7.70860       8.95172       7.27468     0.0759112      -8.29390      -10.4342      -6.61225       1.94237       8.65842      -2.53393      -1.50661     -0.886966      -2.02562      -2.12848      0.226316      0.358800       8.09656       10.6462       11.9679       12.1006       11.9030       11.4271       10.4138       9.33147       8.08911       6.76618       5.43660       4.34910       3.27089       2.52338       1.78055       1.27627      0.839773      0.544697
  21  24 4413.1849    0.7001 12.8124 10.6579 -0.0030  0.1980   0.0114   0.5793    0.0304   0.0000   450.4984      -1.02832       21.6219       3.07710       24.6684       20.2354       20.6191      -23.9945      -21.6671       18.8112      -6.54654      -5.27853       2.32996       9.91996      -1.24604      -2.34892      0.191738      -1.21407       14.0567       18.2466       21.0482       20.9939       21.0782       19.8016       18.1894       16.3810       13.9703       11.8924       9.63980       7.59602       5.79038       4.44564       3.16734       2.27758       1.44786      0.959190
  21  25 4557.0746    0.5123 13.1881 10.5996 -0.0131  0.2763   0.0110   0.7466    0.0277   0.0000   421.2348      -26.9273      0.886806       31.2826       15.8578      -5.71670     -0.739738      -63.6265       22.8088      -16.7875      -9.14465       9.05739       11.7399       3.26449      -2.58405       4.11324       1.20747       2.06288       19.1376       25.3643       28.3885       29.0194       28.5331       27.3665       25.3312       22.4186       19.6328       16.2505       13.3353       10.4862       8.24113       6.07400       4.47765       3.15976       2.05423       1.35820
  21  26 4701.0601    0.4232 15.5782 10.4213 -0.0064  0.3643   0.0088   0.9181    0.0232   0.0000   380.0139       59.2178       76.5594      -36.5869       24.2538       48.0335       49.6531      -10.7875      -26.4850       38.6596      -19.0277       1.32291      -10.8747     -0.221569      -12.9825      -2.57384       6.21528       1.89933       25.8745       33.9972       37.8409       39.3706       38.3704       36.7571       34.1025       30.2621       25.8668       21.4124       17.5985       13.9572       10.8192       8.07228       5.95940       4.16346       2.76048       1.84068
  22   6 1781.5233    0.3919  0.2819  9.8518 -0.0018  0.0161   0.0153   0.0322    0.0380   0.0000   440.4389     -0.898283       15.1250       2.53124      -1.35581      0.350066      0.153648      0.814091     -0.968872     0.0938221       1.83118     -0.643143     -0.434021      0.319859     -0.130265     0.0623616     0.0834614     0.0580792       1.17229       1.34696       1.77295       1.79318       1.64359       1.68713       1.48407       1.25730       1.17276      0.832357      0.770231      0.643199      0.400903      0.331332      0.249229      0.167677      0.109290     0.0842337
  22   7 1945.0424    0.5431  0.4466 10.0610  0.0002  0.0174   0.0167   0.0404    0.0451   0.0000   439.4792     -0.742625       14.5228       2.88439       1.02463      -2.63483       2.35028    -0.0124392      -1.52251     -0.220727     -0.346988     -0.671288     -0.124827     -0.414186      0.244015      0.134747     0.0155549     -0.109435       1.33927       1.66985       1.69957       1.86224       1.83962       1.69148       1.47241       1.47555       1.32114       1.10747      0.854031      0.670623      0.517201      0.397453      0.323326      0.217618      0.149044      0.105309
  22   8 2104.7845    0.7372  0.6535 10.3873 -0.0068  0.0210   0.0194   0.0518    0.0591   0.0000   441.7913       1.70191       17.3939      0.821584      -1.70495       1.11305      -1.00047       2.29518      -2.10466       1.83371       2.66314     -0.522384      -1.50600      0.781339    -0.0204830     -0.187871      0.109706     0.0256009       1.51464       2.10304       2.10254       2.31867       2.10560       2.20005       1.97802       1.79706       1.46061       1.21374      0.976761      0.772832      0.607113      0.453120      0.357653      0.248448      0.164373      0.117084
  22   9 2259.9807    1.0610  0.7856 10.8409  0.0007  0.0230   0.0249   0.0544    0.0684   0.0000   436.3478       1.92453       12.6558      -2.33220       2.24256       3.18042     -0.376629      -2.73053      -1.52147      0.335592      0.185637       1.55083     -0.659341      0.407357      0.256501      0.484892      0.321091     -0.107165       1.72984       2.19942       2.37933       2.35701       2.31746       2.25815       2.05083       1.89261       1.71871       1.38115       1.11773      0.892851      0.704940      0.535865      0.390486      0.285459      0.192237      0.132374
  22  10 2410.8552    1.4998  0.8487 11.4720 -0.0031  0.0250   0.0342   0.0562    0.0827   0.0000   439.9560      0.917006       10.9099      0.353048      -5.52571     -0.243673       2.59545      -2.61539      -1.92072      0.236618      0.787576       1.15909     -0.618169     -0.360313      0.273111      0.317964     0.0181753     0.0139444       2.16851       2.88321       2.99115       2.77987       2.54185       2.35033       2.45434       2.33362       2.14948       1.83278       1.47665       1.12268      0.859622      0.639317      0.455234      0.308774      0.217040      0.144713
  22  11 2559.2460    1.9064  0.9185 11.8179  0.0032  0.0245   0.0410   0.0592    0.0800   0.0000   436.8964       2.00401       14.3483       2.32982      -1.93296      -5.53738    -0.0101125      -2.13555      0.261074      0.884348       2.12613      0.934935     -0.874753      0.379318     -0.384624     -0.155805      0.254485      0.106602       1.57384       2.26728       2.47609       2.48096       2.55176       2.22193       2.21763       1.94586       1.67611       1.43816       1.16727      0.947617      0.690366      0.533505      0.400582      0.294148      0.190503      0.126524
  22  12 2707.1593    2.5195  0.8025 12.5364 -0.0028  0.0216   0.0584   0.0540    0.0820   0.0000   440.6448       4.53253       13.3124      -1.43803      -2.26504     0.0225611       3.38429     -0.451395     -0.421238      -2.37512      0.430188      0.669711     -0.177414      -1.14428     -0.433299      0.148752      0.214608     0.0413065       1.57274       2.10902       2.13300       2.29238       2.25729       2.10083       1.93025       1.70187       1.56422       1.32705       1.10224      0.872610      0.682639      0.499386      0.349818      0.255828      0.172164      0.114071
  22  13 2854.8069    3.1357  0.8975 12.8778 -0.0009  0.0276   0.0718   0.0585    0.1014   0.0000   441.2353       3.16876       10.2912      0.867224      -2.33874      0.590356       1.15193      -5.76237       2.08078      -2.07242      0.346171       1.83751      0.648006       1.18564      0.304055    -0.0344266    -0.0211200     -0.167575       2.32212       2.87111       2.77760       2.42277       2.59787       2.64386       2.72301       2.56643       2.06685       1.55282       1.14660      0.951512      0.828983      0.662665      0.497170      0.376012      0.259172      0.153673
  22  14 3001.5503    3.5182  0.7733 13.4483 -0.0049  0.0218   0.0822   0.0527    0.0732   0.0000   440.1473       3.35338       16.8972      0.867287      -1.46869      -4.58875      0.786046      -2.81552      -1.06151     0.0498456       1.95416     -0.280880      0.626481      0.421346     -0.481480     -0.285879    -0.0783375    0.00356426       1.81251       2.28602       2.44435       2.49480       2.48179       2.38117       2.12010       1.95296       1.65173       1.40103       1.15975      0.902985      0.699282      0.517217      0.376628      0.271558      0.177088      0.122636
  22  15 3147.1041    3.7334  1.0556 13.4066 -0.0036  0.0261   0.0783   0.0669    0.0836   0.0000   438.6218       8.91747       14.0731    0.00568154       1.59571      -3.32381      -1.49378      -2.93881      0.197587      0.986753     -0.740820     0.0650248      0.608432       1.34000      0.716428    -0.0868599     0.0278720    -0.0676875       1.88373       2.66891       2.80963       3.06868       2.82886       2.84664       2.55176       2.19371       1.88526       1.60254       1.29245       1.07224      0.755233      0.599222      0.413881      0.303492      0.202166      0.133177
  22  16 3292.3932    3.4689  1.4293 13.1587 -0.0042  0.0311   0.0648   0.0798    0.0788   0.0000   438.6084       14.3274       13.5524       6.50897      -1.21011      -3.58130       8.12373      -1.12056      -3.17953      -1.33377      0.689045     -0.888886      -1.40413       1.25372      0.413070      0.600465    -0.0672386    -0.0186586       2.11975       2.83012       3.10678       3.12552       3.32829       2.96114       2.88222       2.44667       2.10734       1.86285       1.46714       1.21160      0.949655      0.672288      0.516412      0.352585      0.253359      0.164523
  22  17 3437.4478    2.8915  1.9553 12.6666 -0.0018  0.0373   0.0467   0.0931    0.0651   0.0000   436.8384       9.67493       9.80048     -0.651143       7.12174      -3.54202      -5.25370     -0.959143      -2.83303      -4.16382     -0.847474       1.25527    -0.0201426      -2.26148    -0.0762130      0.248673      0.181639     -0.582980       2.67919       3.44596       3.51397       3.74043       3.73049       3.73381       3.32675       2.93742       2.60412       2.29102       1.82974       1.45379       1.13833      0.860082      0.643374      0.455228      0.314004      0.205209
  22  18 3582.3576    2.3314  3.3187 12.1465 -0.0036  0.0479   0.0303   0.1366    0.0480   0.0000   444.0969       11.8989       3.26687       2.90142    -0.0694851      -6.57483       6.47509      -8.88117      -9.47402      -4.71101       7.14767      0.659936      -2.45721     -0.193970      0.221231      0.583910     -0.864635     -0.465233       3.37386       4.36720       4.74378       5.04697       4.92956       4.80614       4.38190       3.88247       3.44444       2.79341       2.41606       1.82968       1.47135       1.10980      0.798227      0.578398      0.405889      0.266969
  22  19 3727.2065    1.9806  4.5735 11.6196 -0.0014  0.0595   0.0238   0.1638    0.0517   0.0000   437.3386       14.6211       11.8620      -4.47268      -1.27199      -4.38948      -7.37246      -2.56797      -1.00703      -6.65087      -4.92442      -2.25961       2.36223      0.196385      -1.39164     -0.354418       1.19641      0.160770       4.16324       5.51387       6.09501       6.23036       6.19081       5.96166       5.46082       4.98361       4.21057       3.60232       2.92659       2.31473       1.81642       1.39892       1.00851      0.721887      0.502332      0.332563
  22  20 3872.0178    1.5834  6.2901 11.2116 -0.0010  0.0756   0.0180   0.2156    0.0455   0.0000   446.9072       8.16809       28.7903       3.82946     -0.969019      -9.30648      -7.04213      -1.92416      -2.33865       3.92592      -1.58561     -0.681511       1.27807      0.303916     -0.389648    -0.0812891      0.174152      0.498081       5.31167       6.89505       7.55794       7.78593       7.78394       7.51453       6.85109       6.11509       5.44287       4.54592       3.72021       2.99294       2.33973       1.80312       1.28315      0.927945      0.632391      0.429507
  22  21 4016.5408    1.2785  8.2672 10.9891 -0.0005  0.0976   0.0147   0.2849    0.0377   0.0000   416.0896       17.9583       11.6316      -18.7465       6.44176      -4.66476       3.30149       1.12902       7.86953      -2.64606      -8.81185     -0.975906       2.60367       2.29150       2.38600    -0.0552172     -0.715686     -0.580855       6.66722       8.83415       9.75990       10.0156       10.1294       9.58742       8.95610       7.87248       6.93412       5.83976       4.76678       3.83912       2.99178       2.27197       1.66523       1.21278      0.816959      0.551521
  22  23 4305.5706    0.8345 11.6691 10.8067 -0.0011  0.1625   0.0128   0.4852    0.0308   0.0000   441.4172       19.7737       31.1778      -12.0971      -18.7891      -16.8047      -3.75767      -17.6764      -2.68334       9.80467      -11.0603      -15.1823       2.37689      -5.32819      -2.73900       1.55161      0.989580      0.242541       11.1861       14.3929       15.8761       16.8820       16.7440       15.9609       14.9078       13.0448       11.3187       9.76687       7.93051       6.47716       5.01629       3.75920       2.79314       2.02963       1.35629      0.933730
  22  25 4595.1679    0.4909 14.2768 10.5869 -0.0121  0.3032   0.0100   0.7957    0.0240   0.0000   448.9050       42.5618       78.8930       16.6069       21.9864      -14.7767      -40.4540       22.8274      -28.1872      -19.8459      -25.2527       3.88072       9.10479      -15.3959      -14.0033       2.11072     -0.356335      0.454995       20.1326       26.5554       29.7619       30.7254       30.6196       29.7826       27.1676       24.2646       21.0094       18.2481       14.9203       11.8230       9.39763       7.07303       5.28873       3.80627       2.53473       1.70754
  22  26 4739.0640    0.3845 16.5680 10.3842  0.0131  0.4180   0.0082   1.0393    0.0207   0.0000   408.1281       53.0404       137.609       6.01747       50.7364      -35.8709       11.1592      -44.3038       53.7633      -1.43229      -15.6914      -33.0876      -7.70171       5.60470      -1.57499       9.62797       3.51243      -1.59752       28.3252       36.6864       41.4341       43.5106       42.1327       41.7566       37.7029       33.7608       29.4027       24.8853       20.7059       16.5288       12.9442       9.82153       7.26088       5.33821       3.44789       2.38064
  23   6 1804.1871    0.3868  0.3064  9.9477 -0.0070  0.0133   0.0153   0.0376    0.0366   0.0000   439.8081       4.43088       16.9005      -2.00665      -1.26798    -0.0139962      -2.21929    0.00471772       2.14204      -1.46129      -2.32644      0.702566     -0.264247    -0.0511835      0.367246     0.0815173    -0.0217380    -0.0447543      0.979136       1.21196       1.31530       1.37218       1.44099       1.23822       1.23573       1.12938      0.959609      0.850322      0.696942      0.560016      0.416464      0.321868      0.236972      0.173192      0.125988     0.0863777
  23   7 1969.6206    0.5742  0.5364 10.0794 -0.0054  0.0185   0.0166   0.0472    0.0504   0.0000   437.7854      0.686427       20.0749     -0.422928      0.411066      0.573601     -0.254011      -2.56914      0.238175      0.955560      0.787761      0.759509     -0.297434     -0.271425     -0.738455     -0.226241    -0.0494508      0.103786       1.33474       1.80649       2.02436       2.08436       2.01030       1.94156       1.81039       1.58616       1.34450       1.13052      0.994002      0.768418      0.600522      0.438636      0.319272      0.236882      0.179671      0.117641
  23   8 2131.1211    0.8236  0.5950 10.4822  0.0016  0.0194   0.0210   0.0421    0.0541   0.0000   438.6542      -2.02908       14.4846     -0.701090    -0.0161428      0.723100     0.0888144      -1.17865       2.16325       2.51510      0.430785     -0.966261      -1.08685    -0.0112582      0.152389     -0.358311     -0.172816      0.103033       1.27052       1.86777       1.82821       2.04350       1.89641       1.92492       1.67406       1.69120       1.29902       1.20020      0.916294      0.758220      0.585984      0.461288      0.336331      0.241170      0.168678      0.117195
  23   9 2287.4888    1.1182  0.8714 10.8138 -0.0033  0.0243   0.0248   0.0574    0.0806   0.0000   438.0021      -2.83364       18.0944      -1.41709      -3.18249      -2.26221      -2.34626       1.98545      0.351146       3.27568      -1.76073     -0.582581      -1.29420   -0.00523920     -0.215566     -0.172071     -0.156823    -0.0935728       1.53264       2.02619       2.34952       2.25606       2.34619       2.06182       2.03761       1.84385       1.60526       1.46776       1.13007      0.959063      0.752819      0.523849      0.427971      0.295030      0.215093      0.139141
  23  10 2439.2169    1.5053  0.9252 11.5299  0.0002  0.0239   0.0320   0.0600    0.0784   0.0000   441.3602       3.15202       14.9683      -1.89547      -2.60900      -1.39448       1.14812       1.79948     -0.301577     -0.358410       1.75195       1.42839      0.213984      0.482920      0.100513      0.193042     0.0960351     -0.104286       1.69287       2.25125       2.30875       2.41709       2.42482       2.29864       2.07417       1.87144       1.73815       1.48639       1.24433      0.991105      0.777737      0.594020      0.432306      0.312635      0.225521      0.147521
  23  11 2588.6885    2.0361  0.9248 11.9977 -0.0003  0.0236   0.0434   0.0564    0.0782   0.0000   437.3621       3.08611       16.8107      -3.03954       3.24135      -2.04008     -0.387420      -4.96638       1.11927     -0.873583     -0.555836      -1.15400     -0.399953     -0.238711      0.207911      0.180428     -0.220691      0.135147       1.61232       2.12256       2.18695       2.39042       2.41913       2.25442       2.07950       1.92025       1.69334       1.37782       1.15112      0.935304      0.753954      0.549582      0.408258      0.304693      0.212474      0.144666
  23  12 2737.7028    2.5448  0.8948 12.5347 -0.0015  0.0216   0.0541   0.0582    0.0772   0.0000   442.4402       2.57101       13.0239     -0.121861      0.365817      -2.70153      -4.54059    -0.0914841      -1.39748      0.519332     -0.402715     -0.935804     0.0830373     -0.742593    -0.0391145     -0.231530     0.0961417     0.0382175       1.56781       1.96567       2.10919       2.20742       2.26026       2.09862       2.05328       1.79129       1.51214       1.28612       1.12272      0.879582      0.678235      0.522082      0.397245      0.288112      0.198288      0.136058
  23  13 2886.1427    3.2832  0.8749 12.8008 -0.0052  0.0216   0.0711   0.0546    0.1123   0.0000   439.4109       3.51539       17.5398       1.22340      -2.43339       1.27982     -0.552555      -2.15409       1.66693       3.74746      0.486614      -1.63284      0.328843      0.309419       1.27363     -0.132693      0.207602     -0.104391       1.49598       1.90557       2.13469       2.19832       2.26566       2.08384       2.00200       1.73846       1.48443       1.32178       1.06475      0.829745      0.674496      0.504533      0.377887      0.275614      0.200829      0.136910
  23  14 3033.5585    3.6889  0.9403 13.2198  0.0016  0.0238   0.0780   0.0563    0.0984   0.0000   438.6404       5.01302       10.1017      -2.17810      -1.45670      -4.96675       1.88453      -3.85672     -0.524396      -3.84168     0.0196856      0.129223     -0.513678     -0.469594     -0.377313      0.119095      0.430534      0.113691       1.60955       2.15815       2.24856       2.25202       2.37975       2.17287       2.14341       1.81769       1.68746       1.47258       1.17177      0.929183      0.735100      0.563933      0.444165      0.303809      0.218007      0.155164
  23  15 3179.8149    3.6948  1.0913 13.5944  0.0007  0.0279   0.0782   0.0680    0.0812   0.0000   437.3539       5.64876       11.7375      -4.12676       3.37130      -2.03370      -3.38133      -3.66081     -0.306469      0.114680     -0.759915      -1.10499      -1.08941      0.240168      0.531562      0.457110      0.615657    -0.0628695       1.79849       2.46956       2.49642       2.65508       2.70938       2.64528       2.52557       2.19571       1.77460       1.63581       1.36252       1.07012      0.853467      0.633532      0.482079      0.355299      0.256767      0.176454
  23  16 3325.6531    3.3115  1.3854 13.3287 -0.0018  0.0311   0.0635   0.0773    0.0751   0.0000   438.1797       5.03347       14.5320      -4.98743       4.10598      -4.65361      -2.61651      0.412997      -1.25524      -1.31462     -0.302969       3.04741      -1.34800    -0.0938887      0.843114      0.347149     -0.500183      0.157137       2.34714       3.04489       3.34758       3.53129       3.38731       3.25978       2.98574       2.69325       2.24358       1.97242       1.63420       1.32711       1.01908      0.784552      0.564720      0.394704      0.283441      0.195019
  23  17 3471.4354    2.7977  2.3302 12.4868 -0.0025  0.0400   0.0393   0.0995    0.0570   0.0000   442.3404       4.83230       6.99716       2.42728      -2.79565      -8.22822       1.93011      -7.64943      -1.80989      -4.27933      0.496294      -2.21624      0.405420      0.486000     -0.102268      0.960501     0.0777795     -0.232306       2.52105       3.42536       3.83785       3.79537       3.89434       3.83942       3.48355       3.08364       2.77139       2.29710       1.92515       1.54051       1.23680      0.917928      0.715676      0.508169      0.356252      0.248348
  23  18 3616.9210    2.1786  3.4859 12.1613 -0.0023  0.0512   0.0280   0.1383    0.0443   0.0000   443.3670       16.6490      -5.21914      -3.31909       8.23518      -5.76559      -7.60407      -14.2236       4.35898       2.79076       2.59936       2.37523       2.53843      -1.59298      0.269353       1.12775      0.296327     -0.392721       3.33794       4.55854       4.84927       5.19128       5.06279       4.86115       4.47954       4.16921       3.58902       3.06547       2.57872       2.02176       1.65744       1.23228      0.927444      0.670649      0.459628      0.318554
  23  19 3762.3085    1.8358  4.8146 11.7202 -0.0018  0.0638   0.0221   0.1724    0.0439   0.0000   436.2312       10.8257       9.42675      -6.38906      -4.15310      -4.97976      -4.51440      -1.33881       3.88667      -9.20331       3.68181       1.61357      -1.06823       1.21442      -1.22456      0.583124     -0.728505     -0.196896       4.19192       5.56892       6.16838       6.00153       6.38047       6.00280       5.75894       5.12112       4.47950       3.78040       3.11087       2.52584       2.00667       1.54189       1.16076      0.842668      0.598799      0.424807
  23  20 3907.5886    1.5518  6.4582 11.2405 -0.0010  0.0746   0.0174   0.2138    0.0429   0.0000   430.3170       23.8198       21.6616       8.67191       4.18996      0.810921       4.57292      -10.3160      -3.48249      -4.80444      -1.10706      -2.53681       1.17750   -0.00966759      -1.60366      0.285229    -0.0654908      0.351335       5.01206       6.65756       7.26585       7.56690       7.55514       7.45000       6.71074       6.14300       5.23211       4.49709       3.69678       3.01359       2.39377       1.79744       1.36639      0.969178      0.698356      0.473219
  23  21 4052.6980    1.1971  8.0843 11.1035 -0.0017  0.0987   0.0147   0.2857    0.0349   0.0000   433.0627       1.91735       21.6903      -5.83459     -0.491794      -20.8343       3.57424       2.76948       1.78353       1.66699       2.04265      -5.76913       3.59282       4.83393     -0.304389      -1.94740       1.07480     -0.215645       6.51192       8.56044       9.55156       9.72241       10.0261       9.34358       8.81323       7.84243       6.90384       5.93886       5.05520       4.02080       3.17118       2.43603       1.81613       1.31693      0.906357      0.615788
  23  23 4343.3461    0.7296 11.4972 10.8560 -0.0005  0.1756   0.0128   0.5336    0.0298   0.0000   427.3354       1.29702       21.5491     -0.654972      -8.67029      -5.18914      -56.6502      -14.3628     -0.337768       1.35774      -3.15031     -0.590009       8.31786       2.50962       4.30028     -0.480498     -0.923943      0.372013       11.2950       15.0109       17.0132       17.2862       17.6980       16.8994       15.4424       14.2405       12.2863       10.5397       8.86396       6.88707       5.73152       4.33521       3.21291       2.35734       1.57682       1.11493
  24   5 1653.6682    0.2591  0.2393  9.8510 -0.0026  0.0213   0.0113   0.0310    0.0306   0.0000   439.5369      -2.25045       20.5016      0.441251      -3.38119    -0.0756183       1.29423     -0.314414      0.372615      0.937437      0.170501      0.152894   -0.00464627     0.0135414      0.132857     0.0844832    -0.0359606  -0.000899801       1.13852       1.88764       1.57307       1.70622       1.62012       1.58929       1.89272       1.14626       1.44036      0.986358      0.887271      0.804022      0.643333      0.449295      0.313329      0.261374      0.156761      0.133958
  24   6 1826.3260    0.4087  0.3860  9.9460 -0.0044  0.0161   0.0132   0.0390    0.0391   0.0000   439.0934       1.39809       19.3558      -2.11751      -1.53629      0.862328      0.612023     -0.522305     -0.662524      0.491302     -0.443608      0.764076      0.293783      0.105405      0.278741      0.256492    -0.0642881    -0.0763721       1.02608       1.47811       1.48095       1.73691       1.59892       1.62523       1.39323       1.35869       1.11123      0.985410      0.735113      0.644610      0.509547      0.400218      0.306640      0.213812      0.142688      0.107171
  24   7 1993.5629    0.6205  0.5014 10.0994 -0.0004  0.0173   0.0166   0.0396    0.0485   0.0000   440.3521      -1.93035       18.9212    -0.0938662     -0.428144      0.314963      0.752257      0.746896     -0.370034     -0.974426      0.564755     -0.653187      0.307427     0.0654163    -0.0314143      0.182508      0.164722      0.173037       1.14022       1.47942       1.63118       1.69686       1.80087       1.66378       1.50562       1.31543       1.20128       1.00575      0.828098      0.674271      0.527652      0.429159      0.295524      0.230445      0.163193      0.112018
  24   9 2314.3669    1.1626  0.8691 11.0961 -0.0053  0.0218   0.0256   0.0557    0.0673   0.0000   439.2765       2.69024       11.9289       5.68456       1.23393      -4.80119       4.68711     -0.891009      -2.25873      0.355755      0.389915    -0.0501019      -1.82255      0.634707      0.147201     0.0431973     0.0955902    -0.0816469       1.46010       1.85370       2.02320       2.13562       2.11251       2.01811       1.92679       1.74494       1.51482       1.35585       1.09125      0.932235      0.723181      0.564244      0.419998      0.304914      0.227768      0.155295
  24  10 2467.0317    1.6363  0.9475 11.6037 -0.0011  0.0233   0.0334   0.0597    0.0833   0.0000   438.0738       3.60251       14.6814     -0.260782      -1.51729       1.09924     -0.659352      -2.16655       1.20908      -1.17235      -1.12333      0.554941      0.604928      -1.18772      0.276109     -0.256340    -0.0655683     0.0102661       1.58252       2.20094       2.34989       2.51079       2.49745       2.43245       2.24833       2.02869       1.75273       1.45835       1.14586      0.921193      0.736442      0.585957      0.438626      0.333926      0.233794      0.166549
  24  11 2617.7186    2.1535  0.9578 11.9859  0.0029  0.0226   0.0430   0.0586    0.0907   0.0000   439.8377       2.31454       16.3140     -0.809846      -1.86421      -4.53283      -2.94674      -1.50281      -1.52223     -0.863996      0.585990     -0.263738     -0.917752      0.124260      0.566622      0.522003    -0.0116843    0.00487717       1.40143       1.90713       2.07927       2.13898       2.23052       2.03692       2.02950       1.80993       1.49622       1.34735       1.11106      0.923641      0.705974      0.544661      0.421029      0.306763      0.214210      0.153582
  24  12 2767.7625    2.6183  0.9520 12.4192 -0.0050  0.0238   0.0527   0.0559    0.0799   0.0000   437.4060       5.14781       19.6751       1.58909      0.115415      -2.67767      0.477554      -4.26787     -0.790398      -3.44908      0.432578     -0.734817     -0.439926      0.104570     -0.229494     -0.625380     -0.228165      0.235661       1.51120       1.98870       2.16671       2.18763       2.21004       2.05957       2.15774       1.79388       1.72983       1.37048       1.16692      0.881438      0.735094      0.583382      0.451049      0.351594      0.250572      0.180546
  24  13 2916.9911    3.3893  0.9272 12.9297 -0.0013  0.0218   0.0695   0.0542    0.0917   0.0000   439.1540       3.80247       15.6097      -1.44878       2.14769      -2.45774      -2.18319      -2.93458     -0.397048      -2.96827      0.708329      0.127699     -0.375242     -0.350608      0.310690      0.252299     -0.154449     0.0198110       1.45997       1.79365       1.97446       2.16318       2.13646       2.02111       1.90108       1.69813       1.58410       1.27413       1.08487      0.868774      0.697431      0.548820      0.405531      0.313162      0.215582      0.151234
  24  14 3065.1014    3.7725  0.9328 13.2849 -0.0000  0.0215   0.0807   0.0592    0.0957   0.0000   440.2068       5.81804       12.1272      -4.47394       1.09877      -2.14400     -0.752428     -0.917959      -3.52591      -1.57011       2.19642     -0.262970     -0.662788     0.0540709      0.338678     -0.643646      0.302137    -0.0157835       1.40770       1.86475       1.94719       2.12887       2.09789       2.00491       1.86222       1.72157       1.54117       1.27073       1.05381      0.863388      0.705212      0.528817      0.412568      0.304086      0.213789      0.151096
  24  15 3212.0976    3.6742  1.2212 13.3988 -0.0024  0.0264   0.0720   0.0719    0.0927   0.0000   438.2839       7.91447       15.1883     -0.778583      -11.6834     -0.620446     -0.579732      -4.77906     -0.330521      -1.71860      0.510323     -0.117040       1.16636      0.482501     -0.622000     -0.407031      0.378654      0.314952       1.81726       2.38700       2.57328       2.75907       2.72043       2.55189       2.39924       2.24316       1.85143       1.67128       1.36506       1.17936      0.893807      0.700863      0.503477      0.371008      0.262544      0.186834
  24  16 3358.6105    3.1955  1.7161 12.9867 -0.0008  0.0340   0.0518   0.0835    0.0628   0.0000   443.7509       9.26233       10.5906       3.71243      -3.02689      -5.75494      -4.12416      -2.88944       2.24581      -4.49738      -1.08383      0.883084       2.86162     -0.435116     -0.693424      0.405986      0.650668      0.179904       2.15482       3.00818       3.15388       3.35009       3.22950       3.04221       2.97082       2.69478       2.33893       2.16220       1.81163       1.57889       1.22560      0.933926      0.677870      0.490511      0.333074      0.232999
  24  17 3504.9989    2.5764  2.5905 12.5269  0.0006  0.0406   0.0351   0.1101    0.0475   0.0000   443.3917       16.0314       1.15662      -1.39149       10.9837      -1.80859      -1.80781      -4.24746      -3.71940      -4.11620       5.98836    -0.0630703      -3.22506      0.209465       1.46664     0.0307244    -0.0757762     0.0800299       2.65508       3.50794       3.82158       3.81464       3.99428       3.76069       3.62796       3.22803       2.76119       2.51461       2.06383       1.73378       1.36167       1.03318      0.806606      0.564832      0.416192      0.292630
  24  18 3651.1741    2.1279  3.9550 11.9194 -0.0011  0.0523   0.0246   0.1435    0.0426   0.0000   443.2438       10.2148       4.05059       9.44132     -0.530141    -0.0483057      -11.8423      -1.88119      -4.60604      -4.37813       2.36377      -1.89454      0.349596      -1.51165      0.495060     -0.861550     -0.725306     -0.377574       3.20996       4.34794       4.73428       5.03468       5.04003       4.76961       4.50680       4.06715       3.67601       3.09502       2.62014       2.10257       1.67599       1.33512      0.989221      0.730834      0.518877      0.358718
  24  19 3796.9956    1.7496  5.5020 11.4542 -0.0030  0.0657   0.0195   0.1775    0.0431   0.0000   429.7711       15.0394       12.4705       7.11693      0.688503      -7.92167      -7.83881      -24.7717      -2.14401       2.70901       3.61626      -6.40035     -0.924022      0.589409      0.119657     0.0805132     -0.350334     -0.381892       4.19304       5.49900       6.11298       6.34284       6.33033       6.06604       5.60338       5.28586       4.61432       4.04223       3.28804       2.72656       2.17224       1.71469       1.29244      0.922170      0.670964      0.465261
  24  20 3942.7904    1.4203  7.1176 11.2086 -0.0053  0.0816   0.0157   0.2312    0.0374   0.0000   436.8045       1.44848       14.1388       17.0337       8.74347      -22.4772       5.75898      -6.16955       6.14969      -17.7717      -6.10545       5.66196       2.31534       6.66630      0.913117      -1.24992      -1.03030      0.294214       5.25028       6.79905       7.59410       7.98623       7.83477       7.67658       7.04566       6.50407       5.81367       4.95451       4.16770       3.33665       2.73553       2.12816       1.59889       1.18914      0.825014      0.580943
  24  21 4088.6404    1.1444  8.5101 11.0540 -0.0026  0.0993   0.0139   0.2983    0.0330   0.0000   431.1096       12.7999       14.3253       1.29563       6.21426      -11.6030       6.14621       9.77858      -9.09159      -2.57981       5.04036      -5.69131      -11.6683       3.91667       2.49583      -2.67995       1.14528      0.889130       6.28196       8.40545       9.22773       9.58966       9.71619       9.27559       8.67658       7.90476       7.00512       6.01486       5.08204       4.18018       3.32871       2.58165       1.92196       1.46294       1.01358      0.706190
  24  22 4234.1361    0.9264 10.6657 10.8744 -0.0019  0.1336   0.0130   0.3986    0.0317   0.0000   432.5685       28.2333       26.5292       3.97117    -0.0431327      0.629401      -10.3611       4.23891       24.9495      -8.62472      -7.46128     -0.869993       3.57231      -3.00689      -2.74905     0.0568334      -1.08882       1.70598       8.39267       10.9374       12.3142       12.7379       12.7595       12.2095       11.6182       10.5700       9.34093       8.03236       6.73926       5.57399       4.45483       3.44621       2.60249       1.94910       1.38272      0.962711
  24  23 4379.5068    0.7175 12.5383 10.8448  0.0017  0.1952   0.0122   0.5506    0.0270   0.0000   415.4230       3.46591       30.5656      -4.84523       21.4965      -28.8595       10.0201      -14.1152       15.2387      -10.6312       3.35880      -10.7333       1.17609       4.83348    -0.0187153      -1.96765      0.702282      0.531899       11.8418       16.0373       17.8719       18.8445       18.5706       18.2031       16.6216       15.4096       13.5089       11.7792       9.77495       7.97465       6.47060       4.98925       3.78444       2.82268       1.94626       1.36282
  24  24 4525.0182    0.5783 14.3115 10.6832 -0.0021  0.2520   0.0098   0.6802    0.0227   0.0000   467.7132       21.7747       35.0348      -20.2834      -15.7801       17.4953      -11.3861      -20.5640       48.5578       18.0530      -12.5058       15.5528       8.90699      -8.83417       7.34823      -3.27043      -9.20736       2.38990       15.3843       20.3253       23.0100       24.1722       23.7312       23.4362       21.6288       20.0452       17.3748       14.9752       12.6146       10.3690       8.34974       6.45931       5.01138       3.61783       2.53895       1.77483
  25   7 2016.9100    0.6154  0.5945 10.1770 -0.0010  0.0201   0.0156   0.0437    0.0516   0.0000   440.8964      -1.39821       18.8170      -2.10758     -0.190068      0.491308       1.44438      -1.06567      0.185004       1.80187      0.688361     -0.879248      0.234338     -0.116168     -0.246386     -0.163033     -0.173680     0.0537608       1.33580       1.54336       1.87659       2.00018       1.84962       1.79057       1.75884       1.49151       1.34769       1.22140      0.979234      0.832648      0.707215      0.513850      0.392919      0.279865      0.204099      0.146132
  25   8 2181.7527    0.9439  0.7029 10.4629 -0.0035  0.0194   0.0212   0.0456    0.0631   0.0000   441.9091       2.98826       14.7014      -2.04576     -0.635332      -1.59496      0.380170       1.02853       2.08381     -0.779259      -1.24533      0.650017      0.345492      -1.33780      0.472191     -0.315883     -0.105889     -0.188016       1.17078       1.63091       1.65806       1.77439       1.79542       1.78738       1.69480       1.50657       1.38888       1.06983      0.953218      0.738463      0.626359      0.491792      0.376330      0.271259      0.208372      0.145392
  25   9 2340.5159    1.2939  0.8157 11.2869 -0.0006  0.0212   0.0281   0.0516    0.0631   0.0000   438.2787       3.42288       12.4359      -1.62199     -0.159973     -0.919774     -0.706962      -4.23787       1.65912      -1.17138      -2.20374       1.71965     -0.105715      -1.91633     -0.348975      0.373981     -0.137198     -0.496616       1.28251       1.79842       1.86017       2.05145       2.00354       1.87401       1.85497       1.59815       1.53513       1.22800       1.14722      0.868837      0.725383      0.575710      0.406116      0.319439      0.232749      0.167228
  25  10 2494.4054    1.7151  0.9857 11.6951 -0.0028  0.0234   0.0339   0.0579    0.0774   0.0000   440.1679       1.72516       17.3935      -3.03633      -3.84793      -2.51953      0.884595      -3.35046      -3.87687      0.915499      0.840488     -0.527516      0.851982     0.0303860     -0.168220    0.00220937     -0.194192      0.222976       1.40880       1.96623       2.05941       2.18370       2.13847       2.11270       1.94367       1.85369       1.61556       1.40062       1.17423      0.968968      0.775765      0.625780      0.459607      0.357846      0.251887      0.174119
  25  11 2646.2534    2.2279  0.9372 12.3099  0.0002  0.0228   0.0452   0.0566    0.0765   0.0000   437.7817       4.36486       15.0513     0.0601291      0.874796      -3.02522      -2.58895      0.786998     -0.850529      -3.24736       1.18132       1.10413     -0.518137      0.640587    -0.0272446    -0.0372361      0.154543      0.204093       1.50412       1.83805       2.02469       2.22050       2.29765       2.11840       2.03842       1.79283       1.57037       1.36551       1.18858      0.941089      0.751798      0.601588      0.429739      0.345936      0.241384      0.172063
  25  12 2797.4287    2.8132  0.8677 12.8020 -0.0014  0.0219   0.0586   0.0519    0.0711   0.0000   440.6610       3.17370       15.3979      -2.07414     0.0248348     -0.442351      -3.40399      -4.64157       2.40169      -4.44728     -0.134745      -1.21754     -0.261766       1.02991      0.198260     0.0725995    -0.0984737      0.245266       1.38111       1.91619       1.96384       2.09186       2.09348       1.97807       1.99510       1.75618       1.62100       1.30595       1.11460      0.878239      0.743709      0.562760      0.434212      0.326952      0.246604      0.183643
  25  13 2947.4594    3.4415  0.8965 13.2187 -0.0001  0.0216   0.0715   0.0532    0.0748   0.0000   440.3654       4.58094       12.8813      -3.33981      0.643598     -0.602215       2.37192      -2.75324     -0.692827      0.789707       1.70904     -0.424799      -1.58488      0.216960     -0.174405     0.0516641      0.347161     -0.202473       1.39039       1.82562       1.93842       2.06931       2.17384       1.94862       1.86333       1.66674       1.51801       1.31694       1.11877      0.944901      0.719106      0.579958      0.439924      0.326427      0.230866      0.172800
  25  14 3096.2882    3.7951  1.0159 13.5798 -0.0024  0.0242   0.0778   0.0624    0.0917   0.0000   440.7244       6.18152       13.1423     -0.600913      -1.84787      -6.42065       1.89223      -4.49773     -0.728162      0.712555    -0.0564236      -2.31779     -0.142688      0.551439      0.110869     -0.603546      0.222283     -0.108711       1.53781       2.06834       2.26402       2.32141       2.35860       2.27598       2.14444       1.96552       1.68780       1.45873       1.19392       1.02775      0.835385      0.618930      0.477092      0.343115      0.269024      0.187974
  25  15 3244.0045    3.5280  1.2258 13.5595 -0.0070  0.0276   0.0701   0.0756    0.0865   0.0000   437.4492       7.70800       13.3166     -0.599236      -1.51358      -5.95137       2.71532      -8.99469      -1.97754      -1.27964      0.472701     -0.139732      -2.14143     -0.578106     -0.364612      0.176231     -0.264221    0.00809719       1.80141       2.37822       2.48100       2.73302       2.85384       2.72082       2.40767       2.21722       1.98312       1.67277       1.45886       1.13679      0.916351      0.733434      0.556309      0.404217      0.287141      0.217540
  25  16 3391.2037    3.0320  1.8072 13.1132 -0.0034  0.0330   0.0490   0.0889    0.0579   0.0000   437.6836       12.3108       11.0527       1.36622       2.79413      -5.15045       6.30542     -0.986575     -0.272429      -2.90535     -0.792782      0.411676      -1.24050      -1.83369     0.0862232      0.537431    -0.0234352     -0.328829       2.05203       2.68373       2.99415       3.04147       3.09064       2.97349       2.85642       2.64970       2.29672       1.95564       1.68034       1.35127       1.13780      0.851125      0.672668      0.516040      0.366673      0.258410
  25  17 3538.2590    2.4728  2.8171 12.5136 -0.0007  0.0431   0.0326   0.1145    0.0455   0.0000   443.0704       6.71152       5.35280      0.856865       5.88619      -12.3355      -4.68518      -4.50664      -1.55061      0.587677       1.70137    -0.0489171      0.730178     -0.414511      0.869546     -0.112015    -0.0372657     0.0592211       2.63512       3.46374       3.88535       4.01249       3.88538       3.94395       3.51122       3.31427       3.01800       2.55479       2.23009       1.83797       1.46735       1.17341      0.881725      0.662738      0.459888      0.329808
  25  18 3685.0514    1.9777  4.4200 11.8404  0.0002  0.0549   0.0221   0.1509    0.0398   0.0000   439.4874       9.32886       15.0211       6.00803      -2.84288      -8.18011      -12.8751      -6.27833       4.09540      0.940794      -5.59588       1.96603     -0.191108     -0.165972       1.59492      0.535976      -1.01229     -0.235414       3.42961       4.40644       5.00638       5.17823       5.22192       5.07793       4.64436       4.42684       3.76229       3.37062       2.78998       2.30417       1.83685       1.44523       1.11938      0.840984      0.610501      0.436372
  25  19 3831.4649    1.6285  5.7861 11.4630  0.0002  0.0678   0.0179   0.1912    0.0389   0.0000   436.2568       5.29922       13.7317       10.5291      -7.70885      -4.68996     -0.414743     -0.287398      -5.36689      -11.0450      0.201316      -3.32320      -2.81375       1.16714       2.84934     -0.509198     -0.637378     -0.614404       3.97137       5.46686       6.04328       6.20308       6.32939       6.10655       5.75625       5.23988       4.68656       4.10289       3.36769       2.86543       2.27033       1.79439       1.36019       1.02430      0.739691      0.526995
  25  20 3977.7707    1.3666  7.6435 11.1564 -0.0031  0.0838   0.0151   0.2493    0.0372   0.0000   440.7567       4.65728       9.47384      -8.22556      -5.72689       5.06791       10.2364      -19.3976      -11.8406      -1.82476      -2.09682      -10.4277       3.14533      -2.18493      -1.79842      0.146625      0.619367     -0.686725       5.05412       6.77522       7.52344       7.81193       7.98302       7.57360       7.19660       6.62668       5.89180       5.03846       4.23508       3.47026       2.83667       2.23032       1.71006       1.27996      0.922985      0.660788
  25  21 4124.0802    1.0553  8.9827 11.0463 -0.0000  0.1088   0.0141   0.3285    0.0337   0.0000   455.2476      -6.02371       16.8184      -3.63428       7.11146      -1.52198      -10.5300      -21.0774      -1.19896      -6.96824      -11.6925      -4.55895       5.37615      0.266368     -0.896680       3.22671      -2.27211      0.694075       6.51209       8.62333       9.72021       10.1780       10.0565       10.0458       9.09006       8.42827       7.61206       6.50646       5.58993       4.55494       3.70710       2.91304       2.22405       1.67668       1.18546      0.844280
  25  22 4270.1888    0.8392 10.4139 10.9624  0.0021  0.1399   0.0133   0.4344    0.0297   0.0000   429.0108       28.2443       43.0239      -12.0344       7.06980      -10.1178      -12.3813       3.29657       11.9625      -2.49147      -1.10545      -3.45640      -5.10369       4.15938       1.74548      -2.22027       1.49249       1.30760       8.32676       11.1963       12.5184       13.0369       13.0628       12.7124       12.0304       10.7669       9.73838       8.34940       7.20637       5.90557       4.78006       3.74231       2.85122       2.17586       1.51079       1.10188
  26   5 1694.0302    0.3044  0.2519  9.8070 -0.0035  0.0146   0.0119   0.0304    0.0305   0.0000   439.9714     -0.189439       21.7232      -1.13143      -1.08601      -1.00820       1.46238      0.884108      -1.91990    -0.0956472      0.800994       1.08992     -0.874067     -0.289736    -0.0781487      0.199602     -0.114270   -0.00290103      0.905534       1.17135       1.15529       1.08446       1.30924       1.06596       1.38487       1.12604      0.894225      0.845136      0.649368      0.642873      0.480953      0.342420      0.276447      0.219752      0.182681      0.132504
  26   7 2039.7452    0.6603  0.6341 10.2122  0.0015  0.0182   0.0159   0.0477    0.0506   0.0000   442.0207     -0.380219       16.8686     -0.928631      -3.21307       1.96560      0.603072       1.58710     -0.284759     -0.224148      0.886511      -1.06779     -0.723875     -0.538234     -0.626811      0.668492    -0.0877885     -0.189227       1.08249       1.44484       1.54407       1.55125       1.56878       1.59404       1.51540       1.43238       1.28099       1.07700      0.938144      0.733634      0.610342      0.516418      0.384845      0.299252      0.217319      0.158044
  26   8 2206.0786    0.9462  0.7519 10.7196 -0.0028  0.0199   0.0207   0.0495    0.0586   0.0000   439.4649      0.886527       21.5334      -2.01366      -2.60760       1.64349      0.627068      0.827482      0.679578      0.812659     -0.409441      0.374062     -0.826250   -0.00383458     -0.523005     -0.448852    -0.0692423     0.0222759       1.16749       1.56533       1.68652       1.80943       1.81839       1.80117       1.65555       1.45926       1.35939       1.23364       1.01906      0.795166      0.649945      0.527700      0.413710      0.318801      0.230800      0.162548
  26   9 2366.0608    1.3382  0.8806 11.2048 -0.0022  0.0224   0.0273   0.0539    0.0701   0.0000   439.4996      0.501621       16.4767       2.74312     -0.472221      -1.56086       3.13723      -4.32753      -2.68886      -1.05041     -0.302293      0.878759      0.217850      0.843008     -0.547684      0.253464      0.333604    -0.0238072       1.33241       1.88304       2.03248       2.07932       2.05737       1.82641       1.79856       1.70828       1.56161       1.43439       1.19641       1.06086      0.807788      0.664265      0.455601      0.383358      0.269056      0.199168
  26  10 2521.2317    1.7756  1.0435 11.7351 -0.0082  0.0237   0.0346   0.0609    0.0757   0.0000   440.9634       4.38970       18.2301       1.83727      -3.61528      -2.71948       4.98925      -4.49268     -0.515212      0.781289     -0.363210       2.61698      0.537213     -0.310365      0.368114     -0.182407     -0.773330     -0.480837       1.48457       2.05061       2.27125       2.37950       2.47733       2.30442       2.23919       1.98870       1.73079       1.45746       1.18931       1.03703      0.792315      0.646357      0.479702      0.378757      0.267174      0.195489
  26  11 2674.4375    2.3239  0.9941 12.3693 -0.0025  0.0251   0.0453   0.0584    0.0812   0.0000   439.4750       2.45504       17.8536       2.86872      -3.94508      -4.55030       4.55490      -2.87683      0.959546      -1.87716      0.311344       1.18027    -0.0482243     -0.181591    -0.0303136      0.411596      0.206246      0.123401       1.49929       2.10835       2.21244       2.37402       2.26866       2.25972       2.26221       2.01375       1.81070       1.55954       1.27906      0.975931      0.807741      0.643278      0.513130      0.397557      0.310987      0.226293
  26  12 2826.5952    2.8988  0.9528 12.7457 -0.0013  0.0223   0.0570   0.0544    0.0838   0.0000   441.7868       3.50757       10.9457      -1.11297      -2.61145      -2.93954      0.891622      -1.23861      0.958056     -0.538509      0.983132     -0.428921    -0.0659121      0.205997       1.50409     -0.154352     -0.369117      0.220169       1.37144       1.81635       1.92119       2.10107       2.13794       2.09260       1.90306       1.74088       1.50694       1.37128       1.12962      0.967722      0.777377      0.583273      0.487573      0.343555      0.259506      0.189218
  26  13 2977.5281    3.5356  0.9301 13.1555 -0.0009  0.0214   0.0708   0.0534    0.0752   0.0000   439.7400       4.64963       14.7398     -0.825215      -3.66728      -5.41973      0.565066      -2.96806     -0.686709      -2.63435      0.842226      -2.01383     -0.679876      0.790003      0.493229      0.323346      0.114243      0.101766       1.38601       1.81735       1.90602       1.96005       1.96525       1.94744       1.88052       1.76987       1.52933       1.35374       1.12617      0.918154      0.724375      0.596768      0.469487      0.362676      0.280862      0.197493
  26  14 3127.0383    3.7598  0.9844 13.5559 -0.0038  0.0218   0.0752   0.0594    0.0741   0.0000   439.2887       7.49505       18.1573       1.64515     -0.686905      -1.66197      0.480617      -2.55539      0.142900     -0.728605     -0.515362      0.154857      -2.16213      0.336378     -0.318804     -0.499285     -0.197222     -0.297230       1.33740       1.78338       1.95201       2.02776       2.04374       2.01746       1.88724       1.74138       1.56970       1.34887       1.10387      0.897640      0.771004      0.588077      0.463411      0.352509      0.259464      0.189285
  26  15 3275.5240    3.4780  1.5328 13.0032  0.0012  0.0300   0.0587   0.0777    0.0915   0.0000   439.2056       8.44613       12.9629     -0.829064      -1.87269      -5.12530      -5.19065      -5.77660     -0.201467      0.977586     -0.339265       1.41857      0.339781     -0.217245      0.958196      0.310901    0.00796906      0.187886       1.83607       2.49177       2.68590       2.80558       2.82960       2.68986       2.47849       2.29246       2.04817       1.89154       1.60144       1.35885       1.10032      0.889390      0.636746      0.495313      0.365319      0.252065
  26  16 3423.5382    2.9035  2.0817 12.9169 -0.0018  0.0348   0.0444   0.0991    0.0605   0.0000   441.5093       11.6200       6.77820      -3.19495      -1.56336      -4.57129       2.13854      -6.03176      -1.38222      -3.44094      0.626017      -2.10416    -0.0680235      0.949100       1.20601     -0.435706      0.713903    -0.0840516       2.04814       2.81760       2.99651       3.12400       3.24092       3.07369       2.99263       2.71652       2.40828       2.07130       1.77970       1.53491       1.21133      0.996372      0.733451      0.572293      0.403374      0.293546
  26  17 3571.0911    2.3087  3.0929 12.4414 -0.0004  0.0441   0.0293   0.1235    0.0422   0.0000   446.6846       11.7708       9.65974       1.22785       9.21233      -3.09341      -1.68731      -6.32100     0.0557572      -1.09165       2.75287       1.29500      -2.62295     -0.994749    -0.0427692      0.429560    -0.0910742      0.317979       2.60400       3.47382       3.91817       3.96960       4.08648       3.91194       3.72045       3.34629       3.05170       2.69293       2.28320       1.98975       1.51875       1.26195      0.949134      0.727700      0.521504      0.374067
  26  18 3718.5643    1.8841  4.5729 11.7941 -0.0018  0.0561   0.0212   0.1548    0.0396   0.0000   430.9758       13.3157       12.5485      -1.01615      -2.99753      -16.0866       2.69986      -14.8979       1.09844     -0.859863      -1.96791      0.473575      0.251078      -3.23572       1.94400     -0.295187     -0.789907      0.144160       3.32262       4.43723       5.03370       5.20019       5.35970       5.08395       4.77982       4.41103       3.92687       3.38210       2.91613       2.37114       1.98250       1.56676       1.17740      0.916991      0.643949      0.472554
  26  19 3865.6411    1.5103  6.0290 11.5295 -0.0012  0.0701   0.0172   0.2059    0.0351   0.0000   433.8934       22.0250       4.89420      -6.63495     -0.493825       7.60003      -1.77319       2.95346   -0.00420720      -2.88526       2.75817      -2.23640      -3.09731       2.63513       1.43127     -0.346183      -1.10045     -0.630154       4.09280       5.50141       6.16102       6.28489       6.46841       6.26764       5.88486       5.42441       4.82582       4.23448       3.59985       3.05917       2.44759       1.96954       1.49370       1.14615      0.822060      0.593242
  26  20 4012.5108    1.2622  8.0812 11.1758  0.0008  0.0914   0.0149   0.2663    0.0351   0.0000   434.9258       23.0146       38.4957      -14.6853      -2.06168      -8.71717      -17.0440      -8.53797       3.29696       2.68544     -0.743699      -6.09722      -3.00138     -0.119422      -1.87331     -0.443456    -0.0647110     -0.373046       5.20481       7.08904       8.03196       8.27936       8.50842       8.21514       7.71056       7.29806       6.20023       5.49328       4.59479       3.87887       3.10534       2.52507       1.91208       1.47320       1.04490      0.759291
  26  21 4158.8876    1.0074  9.6097 11.0393 -0.0027  0.1150   0.0137   0.3452    0.0312   0.0000   457.9050       23.8339       18.1525       6.15464      -3.53395      -29.0685       7.50690       1.78029      -11.9957      -5.11480      -2.60478      -4.15967       4.51425      -5.97471       4.74501       6.56441      0.143267     0.0698083       6.60280       8.85994       9.92463       10.4002       10.4733       10.1825       9.55538       8.87370       7.96834       6.89174       5.90429       4.91608       3.95092       3.18957       2.46131       1.91151       1.34387      0.977107
  26  22 4305.5898    0.7635 11.3968 10.9982 -0.0046  0.1640   0.0138   0.5079    0.0281   0.0000   439.5118       7.92409       28.3225       23.8487       2.05274       5.41468       4.24433      -17.8984       16.3267      -19.5996      -8.57691       8.23987      -6.68795      -3.90536      -4.03600     -0.677003       2.45965      0.201696       9.30467       12.5725       14.0791       14.5642       14.9587       14.6801       13.6431       12.5174       11.2087       9.84480       8.43974       6.92839       5.77056       4.57435       3.50947       2.72083       1.88869       1.36454
  27   6 1889.7567    0.4887  0.4069  9.9928 -0.0091  0.0171   0.0148   0.0352    0.0415   0.0000   440.6091       2.67425       16.5513      -1.21504      -2.14264      -1.83313      -1.57964      -1.10360     -0.794865      0.642347      -2.59179     -0.527464      0.946461    0.00833060     0.0396023     -0.203224    -0.0179425      0.306279      0.884568       1.42579       1.36192       1.62946       1.41359       1.58072       1.32228       1.32318       1.11717      0.987016      0.878668      0.718790      0.567160      0.440760      0.335340      0.261661      0.193658      0.144065
  27   7 2062.0804    0.7381  0.5941 10.2059 -0.0040  0.0167   0.0177   0.0428    0.0526   0.0000   442.4928      -1.24542       17.0765      -1.13236     -0.806726      0.993407      0.695120     -0.667401      0.723575      -2.08565      -1.88432       1.73276     0.0408506     -0.309104      0.135269    -0.0641342     0.0924837     -0.216573      0.933043       1.31113       1.36286       1.45488       1.45073       1.44968       1.36750       1.24971       1.12320       1.01975      0.864985      0.690342      0.590598      0.437367      0.366204      0.270910      0.221782      0.150441
  27   8 2229.7611    1.0255  0.7725 10.8171 -0.0034  0.0203   0.0219   0.0494    0.0607   0.0000   438.6313     -0.645524       19.1309       1.36075      -3.04156     -0.592629     -0.571255      -1.94243      0.467361     0.0894558      0.348474     -0.261005    -0.0619888     -0.543467     -0.166193     -0.196045      0.211696     -0.163856       1.18062       1.54474       1.67711       1.80467       1.72129       1.69196       1.53470       1.42267       1.38761       1.23615       1.06301      0.893822      0.728164      0.616489      0.433835      0.356616      0.257655      0.188579
  27   9 2391.0630    1.3831  0.9432 11.3955 -0.0046  0.0218   0.0282   0.0582    0.0658   0.0000   441.5596       1.13384       15.7447      -1.17330      -1.31211       2.17523     -0.821941      -3.53284     -0.560848       1.58862     -0.475533      0.651477      -1.25103     -0.363563       1.33021     -0.257285     -0.402329     -0.195474       1.31194       1.72905       1.82705       1.98235       1.99784       1.90160       1.80945       1.69418       1.50982       1.38288       1.10185      0.938792      0.750937      0.632231      0.496003      0.396101      0.268648      0.200868
  27  10 2547.5347    1.8443  1.0386 11.7751 -0.0019  0.0238   0.0348   0.0579    0.0762   0.0000   440.0398       3.41743       18.7244       2.94689      -2.08195      -5.26626      -1.48154      -3.05773     -0.383301      -1.71303   -0.00189064     -0.435283     0.0254786      -1.51872      0.285030      0.931042    -0.0441468     0.0105222       1.33246       1.86991       1.91915       2.02400       2.11912       1.99464       1.99053       1.77783       1.59721       1.42605       1.22274      0.987846      0.842896      0.668610      0.536413      0.400877      0.294287      0.215063
  27  11 2702.1094    2.4198  0.9384 12.3926  0.0009  0.0208   0.0467   0.0542    0.0751   0.0000   439.9711       7.28134       14.6278     -0.704029      -4.80691      0.526903      -2.18569     -0.538298      0.532158      -1.75140      0.669070      0.152393     -0.474907      0.355682     -0.442737      0.103668      0.641856     -0.106753       1.27488       1.69259       1.77112       1.91475       1.88659       1.81082       1.70725       1.67256       1.46451       1.31263       1.09913      0.921580      0.801659      0.626494      0.503601      0.359464      0.275270      0.195382
  27  12 2855.4370    3.1181  0.9221 12.9718 -0.0006  0.0214   0.0587   0.0518    0.0755   0.0000   438.5205       3.71024       18.9374      0.515425     -0.852692      0.100287      0.396653     -0.519545      -1.35910      -1.15303      0.172524     -0.404531     -0.621546     -0.455015     0.0387095     -0.193411     -0.184410    -0.0934807       1.23760       1.64084       1.71237       1.88642       1.82070       1.92444       1.71508       1.59376       1.37688       1.29572       1.06633      0.910466      0.737016      0.595085      0.457236      0.348924      0.269664      0.193511
  27  13 3007.1637    3.5811  1.0051 13.0735  0.0010  0.0225   0.0665   0.0546    0.0840   0.0000   437.5690       4.75214       14.8931      -2.30940       2.49719      -3.78977      -1.61714      -3.00181       3.22478      0.106307     0.0679834      -1.81976      0.216177      0.324678      0.721540    -0.0683143    -0.0779810     -0.134340       1.33701       1.79429       1.81245       2.02957       2.08197       2.03258       1.87906       1.73944       1.57354       1.36109       1.15191      0.973304      0.824254      0.642375      0.493036      0.379071      0.282581      0.205322
  27  14 3157.3331    3.7774  1.1182 13.4424 -0.0072  0.0243   0.0721   0.0636    0.0809   0.0000   440.3436       7.31227       11.3674       4.82937      0.456109      -2.30332      -2.29609      -5.06136      -1.95498      -4.56457      0.269175     -0.502216     -0.409434     0.0337020      -1.15372     -0.231781      0.788139      0.416195       1.40287       1.91690       2.03097       2.09758       2.24153       2.13689       2.05339       1.91470       1.63230       1.48453       1.22738       1.03739      0.842332      0.700050      0.545368      0.410728      0.291664      0.215360
  27  15 3306.6724    3.4858  1.5351 13.1117 -0.0018  0.0281   0.0572   0.0769    0.0797   0.0000   440.1235       13.0216       10.9884      -2.09582      -4.23731      -3.75726      -1.11087      -7.01240      0.503321     -0.755329      0.334739      -2.24903     -0.465647       1.14119      -1.00931     -0.204234      0.494018      0.156646       1.61338       2.14760       2.37299       2.43802       2.54306       2.45821       2.34124       2.18280       1.98719       1.66646       1.43633       1.20540      0.949188      0.788051      0.615761      0.479955      0.358431      0.264145
  27  16 3455.4176    2.8412  2.2400 12.6776  0.0001  0.0373   0.0421   0.0962    0.0678   0.0000   439.9428       13.5143       4.97000       6.52074       8.81029      -8.17259      -7.70688      -1.53653      0.456015      -6.50962       2.64892      -3.12312      -1.97126      0.729334      0.314333    -0.0882132      0.375046    -0.0133829       2.05596       2.89631       3.12686       3.38335       3.34796       3.31803       2.95707       2.83709       2.45260       2.27098       1.91576       1.66053       1.36048       1.08478      0.840811      0.645647      0.445495      0.337067
  27  17 3603.7668    2.2071  3.5456 12.0791 -0.0027  0.0467   0.0261   0.1284    0.0466   0.0000   441.9556       10.9095       1.65916      -2.75344      0.701225      -2.98192      -8.02704      -5.02322      -4.71682      0.981843       2.02987      0.880708      -1.72917      -1.53774     -0.619322      0.481069      0.369110     -0.914237       2.61568       3.53361       3.91371       4.00532       4.08712       4.09224       3.73527       3.60655       3.15522       2.84103       2.39759       2.00800       1.66202       1.32331       1.03852      0.795849      0.594107      0.441202
  27  18 3751.6470    1.8133  5.0098 11.7020 -0.0000  0.0584   0.0197   0.1626    0.0381   0.0000   443.4183       6.83923       6.29255       4.50325      -6.34244      -4.74024      0.346539      -2.34057     -0.545070       1.34007     -0.549119       1.42487      0.934780       4.31320     -0.576350      0.938261     -0.432105     -0.136668       3.36341       4.47332       5.04849       5.16703       5.32011       5.20231       4.83730       4.48517       4.12982       3.47476       3.05523       2.55846       2.09388       1.69679       1.31325       1.01158      0.734007      0.540002
  27  19 3899.4823    1.4658  6.6848 11.3673 -0.0033  0.0744   0.0159   0.2093    0.0350   0.0000   438.9737       6.09710       17.4890       4.59416      -6.36864      -10.4238       3.17533      -3.71795       13.5852      -7.10088      -8.31327       2.08482     -0.829425      0.272488      -2.78942       1.42929      -1.76806      0.878869       4.11603       5.62294       6.25074       6.43172       6.69584       6.35848       6.07193       5.64239       5.15567       4.44449       3.87984       3.21854       2.67639       2.09067       1.67839       1.29474      0.937328      0.691236
  27  20 4046.7217    1.1504  8.5929 11.1931 -0.0012  0.0989   0.0146   0.2990    0.0327   0.0000   439.9840       23.0024       22.0975      -1.33394      -15.7977       3.14582       6.29985      -9.63022       10.2257      -2.75500      -7.68974     -0.725628      0.473531       6.25122       8.73023      0.770036      -2.57616      0.965822       5.45111       7.30803       8.35186       8.48901       8.73036       8.45336       8.01161       7.40298       6.83305       5.82388       5.15824       4.31959       3.53793       2.86687       2.23880       1.72947       1.22881      0.917525
  27  21 4193.9761    0.9083  9.7897 11.0925 -0.0000  0.1228   0.0145   0.3915    0.0310   0.0000   436.3515       24.9843       1.91584       9.07804       2.84977      -8.15599       14.7896      -15.3213       11.5849       2.34395       1.83912      -4.04359      -1.86687      -2.01626      -1.72860       2.14593      0.762784     -0.175833       6.93941       9.13491       10.5125       10.7704       10.8925       10.8316       10.1529       9.42530       8.53933       7.35598       6.50622       5.30662       4.46090       3.51551       2.80027       2.14503       1.57951       1.16369
  27  22 4340.8733    0.7003 10.2063 11.0250  0.0018  0.1571   0.0149   0.5083    0.0281   0.0000   425.7990       25.3862       41.5148       1.89548       24.7888      -25.0864      -52.0378      -6.89503       4.18661      -9.96400       1.36381       4.65016      -7.32480      0.121410     -0.339518       6.87548      0.652427      -2.06012       8.56564       11.4051       13.0737       13.4281       13.9799       13.4383       12.7592       11.7665       10.6013       9.36631       8.03403       6.82631       5.65316       4.43724       3.49634       2.73716       1.95134       1.46122
  27  23 4487.3839    0.5123 11.2478 10.9010 -0.0104  0.2276   0.0150   0.7301    0.0264   0.0000   441.8670       34.8040       19.2195      -13.6458      -17.4028     -0.400617       31.2295       20.7493       23.5412       6.17105       3.78922      -1.17062       10.8597       12.6874      -5.40097       1.61277      -3.29225      0.307490       12.3440       16.2045       18.8335       19.5254       19.7201       19.1809       18.1972       16.9506       15.3556       13.4985       11.6823       9.79963       8.08802       6.58188       5.11589       3.96307       2.82267       2.08995
  28   5 1732.7408    0.3439  0.2764  9.8284 -0.0110  0.0133   0.0131   0.0300    0.0320   0.0000   438.8176      -1.11649       18.1600     -0.120263      -3.15717     -0.602763      -1.00422      0.328641      -1.86252    -0.0362313     -0.668023     -0.300847      0.531970       1.03733     -0.102281      0.243900     -0.290280     -0.147592      0.867714      0.974237       1.13943       1.33795       1.38428       1.24889       1.20760       1.13722      0.982956      0.857550      0.769810      0.571185      0.432557      0.436513      0.306426      0.227041      0.167826      0.125343
  28   6 1910.1284    0.5010  0.4874 10.0531 -0.0030  0.0167   0.0134   0.0387    0.0411   0.0000   439.9131      0.589265       19.6071     -0.981859      -2.62645     0.0878204      0.168778     -0.726074     -0.939317    -0.0584859       1.23627      0.258200     -0.976850     -0.458357      0.118403      0.477647    -0.0946913     0.0807716       1.02790       1.32396       1.46233       1.52686       1.53697       1.45941       1.49908       1.38681       1.21541       1.02833      0.840230      0.718087      0.625111      0.487812      0.393585      0.315443      0.222443      0.169332
  28   7 2083.9214    0.7385  0.6679 10.2804 -0.0028  0.0187   0.0166   0.0439    0.0536   0.0000   440.3979       1.82256       18.8466      0.968166      -2.37710      -2.25427       1.05203       1.14166       1.35321      -1.04926      -1.20116   -0.00375481      0.887657     -0.984334    -0.0750254     -0.668754      0.144363     -0.208521       1.11893       1.44051       1.64806       1.76660       1.79168       1.68128       1.73161       1.57673       1.30066       1.07844      0.988397      0.816753      0.670208      0.523555      0.423806      0.317767      0.237575      0.181431
  28   8 2252.8444    1.0565  0.8140 10.8498 -0.0032  0.0208   0.0216   0.0490    0.0608   0.0000   439.0810      0.283525       18.5376      -1.52349      -3.10080      -2.33220     0.0323796      -1.24471      0.358370      0.937953      0.790334     -0.295878       1.20117      0.962311      0.703953      0.176349      0.516648     0.0423567       1.07695       1.52530       1.66210       1.74702       1.78791       1.67697       1.69359       1.49192       1.35051       1.19070       1.04523      0.875585      0.735751      0.606703      0.466026      0.361498      0.257209      0.197658
  28   9 2415.3153    1.4886  1.0293 11.2324 -0.0054  0.0229   0.0276   0.0566    0.0789   0.0000   438.9714       5.69170       14.8409      -2.37541      0.837454     -0.577763     -0.452190     -0.439393       1.20847      -2.11590      0.306124       1.79656       1.00366     0.0501287     0.0417525      0.157620     0.0812494     -0.391601       1.21089       1.65253       1.83550       1.81856       1.93686       1.88175       1.74029       1.70955       1.57684       1.32157       1.19829      0.951007      0.802040      0.635300      0.514202      0.399809      0.309693      0.231620
  28  10 2573.3960    1.9569  1.0672 11.8867 -0.0004  0.0225   0.0358   0.0610    0.0730   0.0000   440.5607       3.07586       14.9460       3.40883     -0.511551      -2.08944      0.459653       2.27415      0.885859      -1.31294       2.33484      -1.29776     -0.892124     -0.725468      0.800902      0.178796     -0.301540    -0.0921685       1.27945       1.75612       1.94807       2.02414       2.10388       2.05255       1.99116       1.76415       1.64981       1.40172       1.18974      0.937540      0.808907      0.633783      0.516465      0.411734      0.300810      0.215406
  28  11 2729.4149    2.6217  0.9873 12.2106 -0.0020  0.0230   0.0472   0.0537    0.0844   0.0000   438.8438       6.94191       14.7257    -0.0757341      -4.72761      -3.37630     -0.722576       1.76158       1.27991       1.65471      0.288301       1.07265       1.52456     -0.448065     -0.424938     -0.367700     -0.224279     -0.112061       1.21066       1.80417       1.92061       1.93026       2.10227       1.80006       1.91873       1.61952       1.56362       1.35264       1.18425      0.993794      0.795933      0.641608      0.491326      0.383929      0.289601      0.215016
  28  12 2883.8120    3.3077  0.9435 12.8357  0.0001  0.0218   0.0603   0.0509    0.0847   0.0000   439.3230       5.59867       14.9049     -0.759104      -5.17133      -2.60662       1.20600      -2.82913     -0.764320     -0.417578      0.776182      -1.20239     -0.140099      0.444662      0.486610     -0.428311      0.128453    -0.0380388       1.24043       1.65444       1.68791       1.78399       1.81137       1.84378       1.78813       1.59388       1.46539       1.28329       1.12310      0.915344      0.767247      0.641502      0.504697      0.382672      0.295361      0.207817
  28  13 3036.3667    3.5788  0.9067 13.5711 -0.0014  0.0223   0.0691   0.0516    0.0629   0.0000   438.3255      0.756354       12.3612     0.0988715      -1.12304      -2.15570      -2.37119       1.59259       2.45979      -1.23852      -1.47667     -0.541700     -0.289569      0.135013     -0.444200      0.102104     0.0220324    0.00528801       1.16255       1.68969       1.72297       1.87151       1.95230       1.84830       1.82422       1.57938       1.47264       1.29608       1.15093      0.925082      0.802512      0.626282      0.486259      0.377078      0.287739      0.214959
  28  14 3187.3055    3.7334  1.1520 13.4337  0.0052  0.0242   0.0679   0.0645    0.0765   0.0000   439.7372       6.61619       15.4778      0.395397       3.18711      -3.61893      -2.41279      0.500492      0.124261      -3.37767      -1.58927    -0.0543558      -1.76296     -0.746358      0.849233    -0.0152549      0.504124      0.268632       1.36233       1.83050       1.90544       2.04630       2.13877       2.02486       1.96383       1.81121       1.66461       1.50816       1.28604       1.04009      0.862103      0.683260      0.556302      0.437915      0.336511      0.266692
  28  15 3337.4065    3.3043  1.6261 12.9783 -0.0022  0.0290   0.0519   0.0791    0.0726   0.0000   439.9983       10.6689       10.2880       2.38903      -3.70047      -2.91075     -0.703924      0.513103       2.31939      -3.42082       1.38064       1.06269      -1.35378      0.672722       1.28611      0.125092     -0.217826     0.0459888       1.55926       2.14843       2.27628       2.49723       2.50416       2.40589       2.36433       2.09777       1.92929       1.73637       1.49976       1.24773       1.01313      0.834713      0.641101      0.516197      0.380350      0.297259
  28  16 3486.8858    2.6991  2.5372 12.5391 -0.0015  0.0387   0.0369   0.1041    0.0615   0.0000   441.1203       13.2693       10.2565       2.93329      -1.75086      -5.33559      -8.42756      -6.28828      -1.88414      -3.00349       1.38799      0.474918     -0.660480      -1.07832     -0.574600     -0.552074    -0.0921083      0.292019       2.03878       2.76411       3.10093       3.20761       3.28477       3.28550       3.04411       2.84905       2.58897       2.27545       1.98821       1.63870       1.40284       1.11914      0.893114      0.688061      0.503804      0.377164
  28  17 3635.9491    2.0981  3.5860 12.1472 -0.0022  0.0475   0.0256   0.1311    0.0435   0.0000   436.8074       5.23634       15.6443      -6.51800       4.65715      -2.00289       2.23678     -0.679010       1.42290      -9.90665       1.60843      0.918945       1.84238     -0.165058     -0.549112      -1.20901     -0.570420     -0.547888       2.64718       3.38002       3.85204       4.00961       4.13020       4.02644       3.75565       3.55499       3.22698       2.85016       2.50148       2.04854       1.74157       1.39861       1.10021      0.863109      0.649011      0.489050
  28  18 3784.5203    1.6912  5.0914 11.7290 -0.0007  0.0612   0.0191   0.1721    0.0363   0.0000   438.9447       8.64952       24.9777      -3.39470      -4.31016      -6.16032      -2.27990      -1.75678       10.4475      -7.32699      -1.08978       2.12967     -0.212192      -2.17754       1.11477       1.19973      -1.08045     -0.422637       3.28835       4.40000       4.91542       5.09037       5.28142       5.03136       4.99083       4.44157       4.08716       3.63998       3.17723       2.65098       2.24244       1.78756       1.42463       1.10062      0.817501      0.602311
  28  19 3932.8578    1.3527  7.0299 11.3620 -0.0029  0.0772   0.0156   0.2289    0.0337   0.0000   443.3967       16.2424       18.5698      0.620259      -8.89721       3.71758      -2.91709      -16.1762      -6.68111       3.67980      -4.70778      -3.76066       1.81728     -0.339795      -1.39194      -2.67819      0.191086       2.04555       4.33401       5.61524       6.37221       6.67445       6.70877       6.52658       6.20883       5.78238       5.35492       4.69302       4.08734       3.47826       2.88376       2.37366       1.80840       1.43363       1.08463      0.795585
  28  21 4228.3896    0.8556 10.0936 11.1157 -0.0038  0.1317   0.0152   0.4233    0.0302   0.0000   421.4796       15.8418       20.9847      -5.39339      -3.81660      -3.20057       19.9578      -17.4790      -10.0201       6.90255       15.4669    0.00457426     -0.147675       5.54961     -0.737268      0.250443      -2.06700     -0.862963       7.14315       9.26140       10.5048       11.0874       11.3264       11.0303       10.6462       9.77745       8.88150       7.77260       6.98545       5.76681       4.80686       3.95870       3.12337       2.43584       1.76070       1.32988
  28  22 4375.8779    0.6092 10.4518 11.0876 -0.0236  0.1866   0.0173   0.6514    0.0283   0.0000   449.8820       4.46554       18.4979       38.7145       21.7069      -36.6754      -13.7399      -2.83290      0.723778      -7.77776      -3.49234      -4.89875       13.3442     -0.910316      -12.0389       10.1323       6.52565       2.79389       9.57454       12.9019       14.8650       14.9478       15.9636       15.4576       14.7061       13.6329       12.5458       10.7120       9.50526       8.01618       6.69815       5.48387       4.33148       3.37330       2.39559       1.79149
  29   5 1751.5473    0.3428  0.2732  9.8907 -0.0131  0.0135   0.0122   0.0295    0.0319   0.0000   439.7467     -0.236735       20.4508      -1.79526      -2.25674      0.176937     -0.288908     -0.727607       2.06043       2.30870      0.917325      0.113429     0.0234595      0.434637    -0.0179258     -0.357058   -0.00916753      0.131003      0.790743       1.06020       1.31555       1.36943       1.38077       1.30393       1.21520       1.18152       1.00552      0.916041      0.796301      0.604913      0.533314      0.381634      0.317408      0.249216      0.183295      0.130061
  29   6 1930.1874    0.5522  0.4996 10.0513 -0.0030  0.0165   0.0144   0.0381    0.0423   0.0000   441.7820      -1.40383       21.2281     -0.942652      -3.09461     -0.706045     -0.292461      0.194011      -2.20867      -1.03446      0.576279      0.248100      0.870584     -0.248543     -0.652448     -0.293840     0.0783764    -0.0515432       1.03734       1.37344       1.57765       1.74795       1.79550       1.74749       1.65202       1.47826       1.30823       1.12030      0.895108      0.734699      0.614640      0.475340      0.382537      0.307664      0.215309      0.164964
  29   7 2105.3019    0.7820  0.6903 10.4100 -0.0003  0.0192   0.0169   0.0449    0.0510   0.0000   441.4364       1.64843       16.8144      0.914157      -2.84653       1.03621      0.704205      0.605460      0.556205      0.729421       1.48829     0.0687410     -0.874249      0.193440     0.0790253     -0.223073      0.179998      0.163805      0.939037       1.41173       1.46106       1.56194       1.55040       1.52811       1.46512       1.38183       1.26506       1.15316      0.980694      0.799894      0.715148      0.547228      0.459838      0.333199      0.263663      0.198942
  29   8 2275.3933    1.1196  0.8262 10.9784 -0.0019  0.0204   0.0228   0.0489    0.0619   0.0000   441.3688       2.24898       20.0063      -3.51818     -0.234760     -0.105499      -1.64924     -0.316362     -0.770574      -1.89842      0.353713      -1.32411      -1.06312     -0.634752     -0.785416      0.272316     0.0209646      0.436554       1.10725       1.56425       1.70697       1.81930       1.83696       1.86666       1.68565       1.61992       1.42086       1.24980       1.11701      0.912371      0.750050      0.624035      0.459351      0.377212      0.290059      0.218762
  29   9 2439.1000    1.5213  0.9606 11.5723 -0.0017  0.0217   0.0287   0.0545    0.0651   0.0000   441.2856      -1.51240       20.2119      -1.02334      0.956467       2.01135      -3.38953      -1.91073      -1.34711      0.110712      -1.16311      -1.37164   -0.00606560      0.366705      0.358750     -0.216171      0.171313     0.0571227       1.23808       1.67936       1.83001       1.90328       1.81190       1.75473       1.69091       1.59188       1.47693       1.36267       1.23811       1.03328      0.885186      0.710735      0.573688      0.439746      0.324835      0.253403
  29  10 2598.7480    2.1118  0.9591 12.1325  0.0065  0.0211   0.0397   0.0528    0.0670   0.0000   441.5318       3.35324       16.7758      0.170026      0.917822      -2.89542      -4.95058      -2.24292      -1.54954      -1.32750       2.25066      0.336233      -2.28338    -0.0245292   0.000223031      0.160346      0.819331      0.118185       1.14853       1.48588       1.64188       1.70232       1.84755       1.78547       1.65736       1.63542       1.41383       1.26385       1.12656      0.871584      0.787159      0.619497      0.478260      0.391482      0.301063      0.230555
  29  11 2756.2150    2.7240  0.9788 12.5967 -0.0005  0.0225   0.0494   0.0528    0.0680   0.0000   439.2442       2.92396       13.6902      -2.59959     -0.284570     -0.151338      -1.16557      -2.75216    -0.0634351     -0.245673     -0.649506     -0.917375      0.579024      0.348241      0.438938      0.411581      0.495002     -0.163730       1.10327       1.66546       1.68346       1.79303       1.88875       1.66281       1.75027       1.52491       1.42786       1.28319       1.16161       1.01724      0.851205      0.697253      0.549246      0.434351      0.306403      0.233430
  29  12 2911.7183    3.4159  0.9372 13.0290 -0.0009  0.0199   0.0624   0.0517    0.0788   0.0000   440.1835       6.53527       14.4878      0.128684     -0.868327      -2.04934     -0.580612      -1.96328     -0.268986      -2.10233       1.95116      -1.86199      -1.35193       1.30458     -0.563005    0.00726979      0.332038    -0.0422450       1.03943       1.42173       1.46483       1.61557       1.66406       1.58483       1.57406       1.36274       1.34360       1.15757       1.04943      0.879791      0.721908      0.589915      0.476666      0.379921      0.281798      0.204884
  29  13 3065.1426    3.7774  1.0224 13.5167 -0.0010  0.0219   0.0700   0.0577    0.0764   0.0000   439.9628       5.87027       11.7939      -2.42641      -4.02663      -1.18522       4.06462     -0.332705       1.30777      -2.37190      -2.87667     -0.881224     -0.852844      0.861940      0.783436    -0.0303023     -0.117488      0.429885       1.20032       1.57013       1.65438       1.78638       1.86898       1.80775       1.75580       1.60178       1.45766       1.34530       1.18605      0.952448      0.830160      0.641498      0.536534      0.433121      0.306396      0.245561
  29  14 3216.9528    3.7126  1.1686 13.5349 -0.0035  0.0249   0.0672   0.0629    0.0773   0.0000   437.4245       3.77874       13.4534      -2.26085      -1.49587      -7.23040       3.12268      -3.72393     -0.484557      0.395313      0.322131       1.54750     -0.952007     -0.394089      0.511552      0.452036     -0.865645     -0.319145       1.41479       1.88816       2.01936       2.11893       2.12666       2.11464       1.92783       1.79217       1.66537       1.50170       1.34981       1.16871      0.955363      0.808937      0.624359      0.500219      0.365200      0.273685
  29  15 3367.7586    3.1920  1.7427 13.0961 -0.0008  0.0304   0.0477   0.0782    0.0561   0.0000   441.7490       11.6563       10.9336      0.686565       6.14173      -2.42127      -2.39006      -1.99670      -1.39485      -2.66165       1.08849       1.22870      0.145403       1.03523     0.0146767     0.0161049      0.442750      0.180624       1.63748       2.18772       2.40374       2.56331       2.68980       2.52749       2.46648       2.28743       2.03569       1.85644       1.57901       1.40053       1.10464      0.907146      0.734673      0.569976      0.435571      0.326156
  29  16 3518.1811    2.4719  2.8171 12.5218 -0.0038  0.0401   0.0318   0.1089    0.0496   0.0000   441.1132       4.19317       4.80850      -7.77054       7.06852      -3.47757    -0.0861072      -6.16740      -1.19043       1.16761       1.62023       2.49971      -4.52684      0.844867      0.463073     -0.880096     0.0604608       1.42074       2.16288       2.92120       3.22340       3.40205       3.48246       3.41935       3.21030       3.09420       2.69456       2.46969       2.12557       1.77163       1.50930       1.20062      0.960477      0.743181      0.591697      0.444804
  29  17 3667.7569    2.0523  4.2105 11.9384 -0.0004  0.0509   0.0229   0.1400    0.0422   0.0000   439.9536       10.3368       11.1459       1.04460       1.59507      -3.16220      -2.25460      0.976695       3.04771      -5.22812      -2.31092      -1.22106     -0.290115       3.25306     -0.433089      0.467703      0.222755      0.269012       2.67244       3.60063       4.02875       4.16439       4.39875       4.23297       4.03940       3.76818       3.42701       3.07679       2.71747       2.23004       1.89264       1.53937       1.21129      0.971865      0.730379      0.556279
  29  18 3817.0006    1.6586  5.7581 11.5461 -0.0009  0.0634   0.0172   0.1796    0.0349   0.0000   437.2298       10.4382       14.1016       3.14430       1.86163      0.409014       9.28564      -6.45253      -3.86349      -6.24911      0.722882      -2.26851      0.530404      -1.86528      -4.81195      0.123393      0.706463      -1.54159       3.29216       4.40955       5.05300       5.11329       5.42436       5.26378       4.96839       4.72525       4.20971       3.78166       3.28843       2.74011       2.35677       1.88890       1.53913       1.19748      0.883207      0.661893
  29  19 3966.0725    1.3509  7.6234 11.3241 -0.0009  0.0814   0.0148   0.2356    0.0319   0.0000   435.1397       10.7600       13.1213      -6.92471       3.26557       7.89558      -2.58740       5.11464       3.90322      -4.14912      -5.09655       1.11577     -0.602079       3.40780       2.21748      -1.85077      0.775986     -0.955599       4.24543       5.63889       6.44812       6.69964       6.88018       6.70714       6.42404       6.03265       5.41106       4.78995       4.30565       3.61524       3.02076       2.50700       1.99696       1.54690       1.14048      0.864366
  29  20 4114.5206    1.0196  8.9088 11.2408 -0.0006  0.1059   0.0146   0.3268    0.0299   0.0000   440.0409       8.20996       1.03060      -7.99884       9.55365       5.06830      -4.76254      -8.04433       3.59244      0.239370     -0.807071       2.97308     -0.803224       5.82372       4.35952      0.643327      -1.20955      0.754876       5.39765       7.19351       8.26422       8.66331       8.80983       8.63126       8.31153       7.61909       7.16423       6.26460       5.48062       4.61816       3.90600       3.16401       2.50779       1.99684       1.49947       1.13076
  29  21 4262.3588    0.7541  9.4868 11.1994 -0.0060  0.1387   0.0163   0.4588    0.0296   0.0000   434.3556       26.7895      0.656990       25.8540       18.5593      -37.4539      -11.1673       12.0120       11.8605       13.2392      -8.86663      -5.96161      -1.54472      -6.75140       1.25495     -0.560521      -2.08483      -1.14746       7.22299       9.34458       10.7454       11.2398       11.4698       11.3656       10.7034       10.1849       9.16067       8.24639       7.27570       6.10263       5.07121       4.22877       3.36927       2.62852       2.00024       1.50252
  29  22 4410.4084    0.4870  8.7336 11.1640 -0.0051  0.1963   0.0221   0.7909    0.0321   0.0000   418.7317       7.50465       39.4177       8.57691       9.12049      -20.5909      -39.6738      -20.2139       24.8457       4.41231      0.895115       12.8397      0.784087     -0.239771      -8.89564       1.37525       1.52844      -2.75779       9.82470       13.0517       15.3280       15.6807       16.1786       15.6863       14.9784       14.2520       12.8125       11.5915       10.0733       8.67045       7.23450       5.96957       4.72627       3.73693       2.72684       2.06136
  30   6 1949.9560    0.5622  0.5142 10.1120 -0.0023  0.0169   0.0140   0.0382    0.0419   0.0000   440.1233     -0.947902       19.5723      -1.46564      -4.58859      0.246012       1.46209      -1.20943      -1.19203     -0.319773     -0.282224    -0.0561097     -0.796895      0.267564      0.374091      0.185869     -0.121570    -0.0460118      0.817946       1.24211       1.32734       1.47817       1.56151       1.42425       1.42617       1.24240       1.18635      0.975974      0.871117      0.745816      0.623909      0.498583      0.395160      0.306107      0.228664      0.177523
  30   7 2126.3993    0.8407  0.7436 10.4219 -0.0013  0.0187   0.0171   0.0456    0.0543   0.0000   438.4919       1.40554       20.5222       1.06030      -1.97060      -3.61539     -0.199743      0.269542      0.296812     0.0583509     -0.814690     -0.306920     -0.312411     -0.301613     -0.465185     -0.380199      0.104156     0.0863120      0.946230       1.28543       1.33255       1.46655       1.48077       1.51028       1.41408       1.36922       1.17342       1.09945      0.921582      0.837194      0.651601      0.585896      0.454274      0.335429      0.279342      0.205532
  30   8 2297.3608    1.1974  0.8420 11.0879  0.0008  0.0198   0.0231   0.0496    0.0592   0.0000   440.0780       3.21860       18.2111       3.05460      -1.06442      -5.98263      -2.03271      0.370383     -0.804545       3.06518      0.258161      -1.29649    -0.0588423      0.753452    -0.0869812     0.0379463     0.0123825     -0.134872       1.02847       1.27654       1.41948       1.62843       1.63967       1.52688       1.51298       1.48342       1.26473       1.17525      0.992535      0.925127      0.730660      0.567489      0.479225      0.395219      0.296796      0.215392
  30   9 2462.3011    1.6830  1.0040 11.7041 -0.0036  0.0217   0.0311   0.0544    0.0704   0.0000   442.3182       3.11565       18.0857      -3.09389      -3.05541      -3.68395      0.724300      0.200490     -0.909741      -1.34059      -1.18597      -1.90607     -0.180242      0.175038     -0.144757     -0.233044    -0.0131937      0.259671       1.13538       1.52852       1.68426       1.76133       1.80930       1.79550       1.70095       1.64165       1.45428       1.29825       1.11743      0.976139      0.809728      0.667672      0.520053      0.414738      0.324507      0.256378
  30  10 2623.5839    2.1758  0.9978 12.3449 -0.0043  0.0211   0.0406   0.0565    0.0641   0.0000   442.1105       1.06895       17.4784       1.18875      -3.90166      -2.03941       2.56486      -1.93606      0.379406     -0.472094     -0.973127      -1.65584      0.712240       1.38176     -0.697995      0.472331    -0.0961532      0.189096       1.10044       1.48857       1.60210       1.71015       1.71802       1.69825       1.59929       1.55244       1.36948       1.29420       1.14400      0.969322      0.793769      0.641022      0.509371      0.407871      0.340986      0.254191
  30  11 2782.5616    2.8339  0.9633 12.7359 -0.0015  0.0201   0.0526   0.0530    0.0680   0.0000   438.6349       3.06472       15.2637     0.0115338     -0.921914      -4.58670       1.41977      -3.99706       2.47517      -1.50929      0.509543      -1.12778      -1.31189     -0.126034      0.177111     -0.407741     -0.205607     -0.191668       1.13592       1.51951       1.68635       1.77828       1.85578       1.75052       1.67913       1.52047       1.41551       1.28055       1.12861      0.992110      0.850363      0.675718      0.546032      0.418885      0.329212      0.245882
  30  12 2939.2211    3.3473  0.9966 13.1512 -0.0028  0.0211   0.0615   0.0545    0.0676   0.0000   440.4386       4.32423       14.1488      0.861089     -0.977501      -2.61815      0.600882      -5.07848      -3.85080      0.461692      0.797313      -1.70132     -0.156758     -0.167896      -1.09279     -0.317279      0.261180      0.142627       1.08696       1.49411       1.57339       1.73290       1.85240       1.75035       1.69110       1.55150       1.41848       1.25326       1.08723      0.918783      0.796879      0.627187      0.530999      0.390828      0.304767      0.235789
  30  13 3093.5039    3.9478  1.0541 13.3506 -0.0032  0.0216   0.0699   0.0576    0.0875   0.0000   437.7778       4.61760       12.5354     0.0892299      -5.77545      -3.04279       2.96326      -3.87546       1.25833      -1.16695      -1.69259     -0.584249     -0.661081    -0.0984109      0.405463     -0.216788      0.527248     -0.173875       1.13186       1.50787       1.68205       1.73072       1.81632       1.75938       1.67423       1.52671       1.43562       1.28420       1.12575       1.01706      0.868567      0.698648      0.544777      0.442399      0.337584      0.250528
  30  14 3246.1047    3.5965  1.4406 13.3401 -0.0013  0.0271   0.0564   0.0702    0.0635   0.0000   440.3489       3.39311       15.2424       2.77683      -1.06792      -3.84991       1.37355      -4.14164       1.56087      -3.08772      0.958471     0.0660204      -1.83281     -0.985810      0.925824     -0.315114     0.0867986      0.106483       1.37620       1.89192       1.96637       2.19027       2.29921       2.15019       2.12101       1.92411       1.79182       1.60078       1.43178       1.21540       1.01104      0.813691      0.658679      0.531672      0.402027      0.314547
  30  15 3397.8130    3.0248  1.8929 12.9036 -0.0012  0.0303   0.0423   0.0837    0.0555   0.0000   440.3180       8.03850       9.95698      0.601914       2.24043      -4.07605      0.294360      -6.25929       1.08533      -2.37996     -0.785144     0.0688348     -0.799278      0.295355       1.05158     -0.248912      0.144985      0.862226       1.55873       2.09297       2.35368       2.42984       2.56727       2.50114       2.39389       2.23194       1.99593       1.82828       1.61565       1.36653       1.09126      0.955834      0.725907      0.590232      0.459491      0.354308
  30  16 3548.8888    2.4096  3.0217 12.4087 -0.0017  0.0401   0.0290   0.1113    0.0458   0.0000   440.3897       5.01373       8.30910     0.0732429       1.21501      0.408036      -4.24734      -7.86044       3.12604      -2.75310       1.24808      -2.06518       1.42305       2.48823     -0.748468     -0.959479     -0.453452     -0.500960       2.07435       2.76869       3.02930       3.17057       3.37552       3.24645       3.08488       2.88240       2.68827       2.40655       2.15969       1.78685       1.47500       1.25526      0.996963      0.817042      0.610470      0.466892
  30  17 3699.3917    1.9837  4.6266 11.8106 -0.0038  0.0522   0.0209   0.1462    0.0404   0.0000   442.7325       17.2386       5.37824       2.58026       3.56827      -5.70266      -10.8217      -9.11489       5.21293      0.665505       2.28475      -4.24741       1.05809     -0.607043      0.964498      -1.53216     0.0329791      0.746040       2.71059       3.55605       4.02500       4.20385       4.44046       4.30468       4.07343       3.88133       3.50865       3.10367       2.72496       2.36771       1.96895       1.58306       1.28263       1.03009      0.782696      0.616861
  30  18 3849.1290    1.5659  6.1980 11.4561 -0.0027  0.0656   0.0161   0.1914    0.0342   0.0000   439.4389       8.03781       11.7874       7.91909      -8.69054      -12.7565     -0.135434      -12.9181       7.84224      -5.71282      -3.53332      -6.01399      0.841019      -1.79994       1.51714     -0.461864      -1.90855       1.35079       3.34361       4.37222       5.01861       5.17148       5.38912       5.28493       5.07059       4.75134       4.36502       3.83683       3.41962       2.92241       2.45493       2.02428       1.63429       1.28919      0.983747      0.750689
  30  19 3998.7548    1.2751  7.9761 11.2599  0.0045  0.0848   0.0141   0.2476    0.0310   0.0000   431.7276       7.19260       7.71171     -0.433506      -17.6947      -10.0472       3.86894      -9.83166      -8.03694      -1.65011       4.62669      -7.62914       1.13758      0.229637     -0.926890      0.385931       1.35853    -0.0788997       4.24159       5.70146       6.50382       6.76806       7.01086       6.86094       6.52782       6.12224       5.66533       5.07096       4.36770       3.80064       3.16177       2.60319       2.11413       1.67998       1.25276      0.962347
  30  20 4147.8677    0.9317  8.7984 11.2625 -0.0052  0.1117   0.0148   0.3465    0.0293   0.0000   451.2860       20.0481      0.483382      -3.07634      -9.78557      -18.2319      0.169484      -7.26369      -9.98940      -10.2615      -5.07565      -1.90567      -6.31292      -3.50410       2.53016       2.89638      -5.29306      0.318507       5.59761       7.37481       8.59380       8.91273       8.99822       9.09390       8.67462       8.05335       7.37648       6.57668       5.77352       4.99450       4.16299       3.44996       2.77215       2.22876       1.63470       1.25706
  30  21 4296.3641    0.6431  8.6954 11.2441 -0.0269  0.1493   0.0189   0.5338    0.0322   0.0000   450.3892      -12.6861       20.7022       6.00964       4.56759      -10.0993       1.21872      -6.15002       7.39949       18.5218      -9.95096      -1.25255      -9.93267      -7.55648      -16.7881       1.73134       6.15215      -1.35554       7.50972       9.67768       11.2500       11.9028       11.9755       11.9755       11.5082       10.5087       9.82484       8.85797       7.72232       6.67334       5.66547       4.67023       3.73477       2.98771       2.22015       1.73139
  31   4 1599.3163    0.2163  0.1480  9.8105 -0.0144  0.0111   0.0127   0.0239    0.0254   0.0000   441.0870      0.144107       21.1239     -0.330304      -3.63621     -0.158251      0.203879     -0.158204     -0.977852      0.424436     -0.421536      -1.14453    -0.0175975     0.0909694      0.367971     0.0701884     -0.323641    -0.0760902      0.595156      0.690960      0.958745      0.890640       1.09716       1.10505      0.829577      0.939681      0.854555      0.659634      0.703207      0.521655      0.504348      0.357991      0.320113      0.244793      0.176986      0.174369
  31   5 1788.2657    0.3891  0.3388  9.8744 -0.0044  0.0148   0.0118   0.0307    0.0331   0.0000   441.1136     -0.872412       20.3202      -1.68675     -0.994546      0.105128      0.204155      -1.24655     -0.641948     -0.660653     -0.852172     -0.629941     0.0161981    -0.0913510    -0.0152223      0.227216     -0.114208   -0.00872019      0.812597       1.01198       1.04918       1.10831       1.10523       1.11348       1.15179       1.12637       1.04243      0.878834      0.738032      0.625340      0.530403      0.435530      0.337695      0.291473      0.248179      0.204390
  31   7 2147.0486    0.8644  0.6829 10.5568 -0.0061  0.0173   0.0186   0.0421    0.0525   0.0000   440.8703      -1.13162       16.9912     -0.148370      -1.17838       1.91802      0.922511      -3.70166      0.914845      -3.58229      0.598788       1.01615      0.404357     -0.932137     -0.153651     0.0584789      0.143157      0.310323      0.889989       1.18075       1.26437       1.36391       1.34154       1.34007       1.32846       1.27451       1.24160       1.03682      0.912018      0.737760      0.640946      0.541874      0.428368      0.355909      0.275682      0.225589
  31   8 2318.9078    1.2304  1.0010 10.9796 -0.0017  0.0211   0.0221   0.0552    0.0692   0.0000   438.8100       2.59317       18.4328      -2.03408      -4.23963      -2.74999      -2.69905     -0.728565      0.421817     -0.414440     -0.343786      -1.77368     -0.236016      0.224337     -0.154592      0.239736      0.408418     -0.315388       1.08880       1.51599       1.60477       1.78388       1.71820       1.77806       1.66051       1.60028       1.46229       1.27439       1.11048      0.943403      0.821889      0.688899      0.558183      0.422679      0.342650      0.255377
  31   9 2485.0190    1.7457  1.0259 11.7303 -0.0023  0.0217   0.0307   0.0538    0.0674   0.0000   439.5702       2.58719       18.0757     -0.470798       1.23587      -1.95868      -1.07672      -1.58796       1.12853       1.10392     -0.616059      -1.27332      -1.12137      0.458581     -0.202033    -0.0239409     -0.511108     0.0638849       1.14301       1.52582       1.58651       1.66607       1.71484       1.72998       1.69185       1.51190       1.40360       1.27065       1.20135       1.00987      0.853750      0.683479      0.583045      0.450304      0.359838      0.278114
  31  10 2647.8903    2.3142  1.0015 12.1661  0.0016  0.0203   0.0404   0.0530    0.0718   0.0000   439.5617       1.84678       16.6016      0.593675      -2.63249      -2.79466      -2.79966      -2.11712      -1.75213      -2.18642       1.00038     -0.335447     -0.607600      0.404277     -0.258021      0.227174      0.338211    -0.0162651       1.04001       1.41060       1.53787       1.58856       1.66675       1.62176       1.56037       1.40263       1.32832       1.19811       1.09934      0.954416      0.809699      0.658963      0.534238      0.433074      0.323852      0.256271
  31  11 2808.4248    3.0396  1.0080 12.6494 -0.0055  0.0204   0.0531   0.0526    0.0743   0.0000   440.2373       3.31722       17.1325      -1.84471     -0.759483      0.741416      -1.96921      -2.39041     -0.508867      -2.32991       2.13371      -1.21846       1.46920      0.417171     -0.635399      0.762542     -0.363592      0.315268      0.997960       1.39266       1.49770       1.63418       1.71125       1.54081       1.57654       1.46094       1.33025       1.21081       1.03948      0.973088      0.773479      0.660375      0.536010      0.404618      0.331278      0.246444
  31  12 2966.2401    3.5931  0.9109 13.0678 -0.0017  0.0193   0.0641   0.0473    0.0748   0.0000   442.5697       8.29012       16.8728       1.01910      0.586555      -4.02341     -0.711800      -3.32226      -1.46009     -0.947667     -0.740494    -0.0551479      -1.08734     -0.446008     -0.931721    -0.0354649    -0.0987769      0.626087      0.974074       1.37540       1.46951       1.58371       1.56148       1.61759       1.52035       1.46205       1.27120       1.17597       1.00468      0.899290      0.745452      0.620547      0.486286      0.405796      0.301367      0.238548
  31  13 3121.4409    3.8175  1.1359 13.2589 -0.0025  0.0221   0.0643   0.0580    0.0899   0.0000   437.8735       3.73672       16.3635       2.32421      -2.96686      -4.26953      -1.41606      -3.87880       3.35683     -0.527399       2.71321     -0.859847     -0.235510     -0.159162      0.130089      0.208401     -0.331373     -0.289339       1.14265       1.59110       1.69468       1.85054       1.88367       1.85041       1.74624       1.68871       1.50760       1.34787       1.18201      0.998664      0.857406      0.723503      0.573358      0.447609      0.350089      0.269747
  31  14 3274.9138    3.5328  1.4978 13.1973 -0.0001  0.0275   0.0536   0.0679    0.0692   0.0000   439.5959       9.99859       14.5235     -0.556556     -0.211129      -6.08570       1.09039      -1.11691     -0.591703      -2.45344       1.69265      0.263725     -0.117455      0.258879      0.569011       1.41848      0.394504     -0.318004       1.36387       1.91890       2.04553       2.13254       2.32497       2.17617       2.17619       2.02312       1.77991       1.62724       1.43948       1.26292       1.08970      0.866803      0.716632      0.558736      0.428006      0.338658
  31  15 3427.5341    2.9050  2.1766 12.7022  0.0002  0.0319   0.0364   0.0855    0.0500   0.0000   439.9100       10.1249       11.9767       4.05437       4.36672      -5.92036      -3.74434      -2.04136       1.19534      -1.87498      0.173697      0.798354     -0.246277       1.44407      -1.81648      0.131938     -0.706981      0.707489       1.59579       2.16828       2.30633       2.49081       2.56807       2.57081       2.44565       2.27403       2.12981       1.88274       1.63761       1.45045       1.21538       1.05123      0.828018      0.660524      0.503355      0.382214
  31  16 3579.4183    2.2869  3.4671 12.2360 -0.0020  0.0425   0.0249   0.1199    0.0402   0.0000   446.8066       9.29709       8.93759       4.15812       9.19070      -8.87785      -10.1688      -4.87270       5.44788      -4.26827      0.337976      -6.09595      0.115775      0.915354      0.580578      -1.48592     -0.144185       1.04070       2.15982       2.86367       3.26048       3.31431       3.51387       3.42537       3.27851       3.09409       2.87015       2.54995       2.24093       1.95467       1.61195       1.39578       1.10575      0.886395      0.675177      0.522464
  31  17 3730.4566    1.8709  4.9836 11.7617 -0.0015  0.0546   0.0190   0.1517    0.0366   0.0000   433.5660       6.08552       16.7607       3.45272      -3.56694      -5.38137       6.31322     -0.945822      -4.80701      -2.75076       3.09712      -8.93237       3.31755       1.46031       1.07923     -0.952645      -1.30710    -0.0335275       2.76729       3.56056       4.05386       4.19292       4.33388       4.34253       4.24260       3.94398       3.64442       3.23954       2.83628       2.46318       2.04651       1.70496       1.39181       1.11115      0.870410      0.685116
  31  18 3881.0263    1.5412  6.4753 11.4424  0.0008  0.0676   0.0154   0.1915    0.0327   0.0000   441.7728       15.8757       17.2140       4.96479      -11.8412      -16.6817       6.60511       1.15146       5.57218      -3.56758       2.51032      -6.43662       1.02921       2.10163       1.58329     -0.739950     -0.609065     -0.483131       3.31751       4.42544       5.04088       5.30093       5.47225       5.35160       5.15637       4.78270       4.48097       3.97766       3.52949       3.03334       2.57617       2.12831       1.73217       1.36848       1.06375      0.815273
  31  19 4031.1842    1.1643  8.1222 11.3165  0.0011  0.0894   0.0142   0.2704    0.0298   0.0000   443.4639       15.7267       8.77726      -3.02428     -0.803872      -9.11788      0.359258      -9.59854       2.64629      -1.57735      -9.47584      -4.24178      -2.80105      -2.58896       3.62605     -0.123307     0.0521213       2.00207       4.31631       5.94139       6.50794       6.95695       7.08219       7.05745       6.65807       6.36955       5.85582       5.27311       4.69137       4.01065       3.45555       2.81553       2.33687       1.81569       1.41249       1.08936
  31  20 4180.9119    0.9203  9.5291 11.2313 -0.0069  0.1189   0.0153   0.3728    0.0295   0.0000   446.8754       1.86338       10.9327      -23.1985       8.88830      -5.52466       6.96058     -0.184242       23.4215      -5.92959       8.73495       5.42401       6.55815       1.95190       4.01128       2.17112      -4.68502     -0.112235       5.79776       7.56378       8.77183       9.10698       9.32126       9.31293       9.00828       8.37104       7.79629       6.95079       6.19148       5.33453       4.46302       3.87087       3.03543       2.47848       1.84755       1.43611
  31  21 4329.7726    0.6489  9.8412 11.2158 -0.0018  0.1583   0.0195   0.6112    0.0305   0.0000   452.2358       17.2439       16.4779       19.9911       4.34039      -14.0816      -7.49114       3.06841       26.4215      -19.7037      -9.30883       7.30752      -15.5290       3.42452    -0.0306038      -2.60345      -2.46782      -3.70358       7.73082       10.0632       11.7906       12.1538       12.7443       12.6169       11.9820       11.3237       10.4437       9.39352       8.30433       7.16555       5.96128       4.94600       4.06905       3.24021       2.51278       1.92469
  32   6 1988.6822    0.6254  0.5231 10.1372 -0.0052  0.0159   0.0150   0.0356    0.0435   0.0000   440.8393      -1.43968       21.2391       2.20709      -2.70844      -2.94238      -1.39259       2.01769      0.223325      0.601575      0.311301     -0.953961     -0.583269      0.390581     -0.230023     0.0563978     -0.363960      0.209470      0.827125       1.07289       1.14526       1.19205       1.12234       1.23401       1.23621       1.14382       1.04360      0.925208      0.802296      0.721062      0.615281      0.515491      0.408018      0.330902      0.266710      0.203951
  32   7 2167.3146    0.9094  0.7679 10.5820 -0.0033  0.0188   0.0182   0.0457    0.0549   0.0000   439.7755      0.955364       18.9807       1.66318     -0.451969      -2.73379       1.65780      0.524221      -2.50159     -0.708145      0.901942      0.252985      0.306396     -0.926657     -0.289890     -0.179947     -0.349265     -0.249024      0.968210       1.36765       1.53319       1.67883       1.75965       1.68878       1.63006       1.52317       1.36988       1.18683       1.04971      0.859801      0.726514      0.579949      0.475902      0.399781      0.300382      0.228626
  32   8 2340.1091    1.3113  0.9700 11.0886 -0.0008  0.0210   0.0234   0.0506    0.0672   0.0000   440.8998      0.988633       18.5093     -0.755723       1.15827       1.98932      -3.34604      0.406962     -0.306738       1.61753       1.27268      -1.85835      0.387444     -0.178570     -0.221166    -0.0839835      0.105012      0.137818       1.04893       1.42317       1.55414       1.65634       1.70019       1.68048       1.58213       1.54946       1.37070       1.28403       1.11041      0.960402      0.847663      0.684236      0.575504      0.455155      0.349399      0.268275
  32   9 2507.2989    1.8402  1.0417 11.8135 -0.0010  0.0218   0.0314   0.0520    0.0662   0.0000   442.0360       4.68164       19.1890      -5.51981       2.52391      0.754995      -4.41480      0.382390       1.22361      0.362392      -1.39869     -0.480313      -1.44458      0.312781      0.852924     0.0965945      0.399678     0.0229198       1.05169       1.43361       1.55020       1.68479       1.69488       1.64095       1.63042       1.53207       1.43689       1.26113       1.17889      0.970568      0.849531      0.704065      0.578179      0.448070      0.373615      0.282595
  32  10 2671.6385    2.4195  0.9903 12.3219 -0.0018  0.0200   0.0417   0.0536    0.0681   0.0000   441.9308       3.90402       16.1143      -3.09912      -4.40002      -4.08464     -0.747275      -1.18952      -2.03679     -0.792496      -1.55704      -1.13466      -1.15872     -0.374208      0.109544      0.312293   -0.00953291   -0.00983450       1.00640       1.29416       1.38984       1.46800       1.64778       1.61315       1.55009       1.36696       1.28845       1.15486       1.05997      0.882122      0.753163      0.628776      0.531046      0.429691      0.311648      0.247026
  32  11 2833.7860    3.1231  0.8570 12.9479 -0.0040  0.0182   0.0578   0.0458    0.0632   0.0000   440.7120       2.80797       13.9598    -0.0733100      0.325896      -3.63714     -0.838564      -2.71471      0.243518      -1.10971      0.351740      -1.01396      0.643640       2.04217      0.966631    -0.0477783     0.0391077      0.315140      0.940763       1.25752       1.33739       1.47498       1.49585       1.49181       1.40797       1.33947       1.23318       1.16597       1.01057      0.843295      0.710828      0.588067      0.493515      0.397694      0.313372      0.235218
  32  12 2992.8152    3.6467  1.0084 13.1661  0.0004  0.0201   0.0640   0.0525    0.0720   0.0000   440.1171       4.93172       13.3898     -0.401890     -0.748314      -3.00309      0.966233      -3.52560      -2.47104      0.111183       1.57366     -0.461153      -2.03987       1.43911     -0.237900     -0.817272      0.248689      0.269842       1.04092       1.35708       1.52876       1.61858       1.66638       1.61653       1.60288       1.51067       1.34016       1.22487       1.07990      0.926864      0.799511      0.656573      0.529474      0.441931      0.343587      0.258365
  32  13 3149.0093    3.8259  1.1431 13.5972  0.0003  0.0233   0.0660   0.0588    0.0700   0.0000   441.5111       5.16037       15.4364    -0.0136115     -0.642440      -2.74440      -1.18437      -4.80731      -1.62854      -1.01966     -0.317560      0.816388      -1.49696     -0.312145      0.838536    -0.0492258      0.240390     -0.611686       1.13113       1.52510       1.58252       1.77007       1.75490       1.77152       1.72161       1.69872       1.49467       1.36596       1.20901       1.03573      0.871089      0.724782      0.616683      0.486268      0.380811      0.298455
  32  14 3303.4016    3.4411  1.6863 13.0379  0.0007  0.0274   0.0482   0.0724    0.0649   0.0000   440.1166       6.49674       14.9504      -2.09588      -3.73692      -8.33755      -2.21097      -4.26097       1.20461      -3.04134      0.961074       2.19617      -1.01153      -1.51924     -0.813375      0.114454       1.12174      0.801664       1.28402       1.70742       1.93291       1.99277       2.16645       2.08755       2.01114       1.95339       1.72634       1.58157       1.43143       1.20873       1.01669      0.861708      0.707736      0.572763      0.446949      0.340268
  32  15 3456.9494    2.7989  2.2239 12.7165 -0.0035  0.0332   0.0352   0.0868    0.0471   0.0000   440.9494       12.0717       7.42560      0.622726       4.80593      -5.55793      -2.16822      -5.11008      -2.08442      -3.94643       2.83281      -3.70936      -1.09430      -1.14079      0.679490       1.03468      0.981609     -0.215779       1.61173       2.13911       2.42257       2.44518       2.60570       2.54418       2.39829       2.29098       2.08459       1.97874       1.74323       1.52768       1.31375       1.06982      0.899942      0.706711      0.550062      0.438583
  32  16 3609.4538    2.2125  3.6988 12.0742  0.0003  0.0435   0.0225   0.1170    0.0383   0.0000   440.3166       14.8179       7.94903      -13.4163       7.51443      -4.18184     -0.996404      -2.15319       4.51962      -3.60760     -0.390132     -0.880716   -0.00335924     -0.449578      0.894877      0.225616      0.407847     -0.510800       2.15194       2.83096       3.25534       3.41678       3.59670       3.50377       3.32178       3.18737       2.93029       2.61725       2.28736       1.96698       1.66719       1.39971       1.12563      0.926593      0.707971      0.547451
  32  17 3761.5807    1.8357  5.3964 11.5848  0.0008  0.0555   0.0174   0.1587    0.0359   0.0000   437.8166       12.2630       18.7197      -5.90597      0.639643      -15.5199       1.45159      -3.03100       1.92063      0.678327      -6.35267      -4.85328     -0.578789       1.65678     -0.262763     -0.417980     -0.299017      0.608239       2.67789       3.51682       4.03533       4.16989       4.37068       4.37387       4.06632       3.97013       3.64171       3.25146       2.88128       2.51966       2.08210       1.80974       1.45117       1.17521      0.919794      0.698997
  32  18 3912.6259    1.4481  7.2049 11.2994 -0.0008  0.0716   0.0140   0.2107    0.0311   0.0000   434.6420       15.4834       23.0224       1.46848      -8.26143      -4.09541       9.91347       3.52974      0.901866       2.53560      -5.56401      -3.24780      -4.69073     -0.349522       2.51836      0.543115      0.171051      -1.70107       3.37543       4.58191       5.17431       5.39809       5.71603       5.58927       5.38688       5.10662       4.66666       4.27377       3.69217       3.24189       2.72502       2.28369       1.86439       1.51819       1.15652      0.900216
  32  19 4063.1787    1.1158  8.4702 11.2627 -0.0007  0.0944   0.0138   0.2778    0.0285   0.0000   430.5432       11.9019       36.6718      -5.85322      -11.5753       2.26562      -6.49821      -9.19725      -3.99988     -0.384773      -5.28038       9.71221      -1.53841      -1.53454       4.38539      -1.59808      0.678474      -1.39704       4.40889       5.83731       6.74576       7.01067       7.35899       7.18321       6.96205       6.57568       6.08682       5.50922       4.84462       4.27552       3.61092       3.02759       2.46834       1.98415       1.54174       1.19115
  32  20 4213.6164    0.8398  9.7095 11.1929 -0.0021  0.1242   0.0154   0.4139    0.0294   0.0000   434.1966       17.9129       27.1446      -2.11208      -5.05071       8.58319     -0.278988       11.7217       2.38427      -1.65098       6.03220      -6.12609      -8.74036       4.34962       1.01921      0.868760      -1.74046     -0.487716       5.84429       7.81096       8.96581       9.41309       9.86938       9.70932       9.43643       8.70366       8.15093       7.29874       6.48494       5.53204       4.79396       3.99148       3.21950       2.60550       2.00174       1.57288
  32  21 4363.0625    0.5804  9.6758 11.1895 -0.0071  0.1814   0.0214   0.7030    0.0315   0.0000   425.5612       12.6634       8.85146       14.8413      0.229188      -25.6465      -10.1364      -7.31832      -28.9187      -11.6951       5.26846      -7.60548       14.9138      -3.95091      -3.42027      -1.28832       7.19433      -1.29023       8.10057       11.0176       12.6028       13.1789       13.9804       13.5693       13.0069       12.3985       11.4716       10.4551       9.18046       7.99128       6.82648       5.74356       4.65164       3.80804       2.81500       2.20162
  33   5 1823.8636    0.4336  0.3295 10.0033 -0.0072  0.0125   0.0126   0.0274    0.0327   0.0000   442.0303      -1.04805       21.3948    -0.0345666      -3.52431     -0.733808      0.645293      -1.39100     -0.996114      0.155149     -0.703589      0.195324     -0.823424    -0.0752434      0.762590      0.294231      0.168321      0.147529      0.659770      0.838271      0.939045       1.02192       1.06479       1.07118      0.992936      0.925287      0.891029      0.748438      0.712111      0.594535      0.494377      0.402836      0.332479      0.276095      0.225040      0.172529
  33   6 2007.6445    0.6729  0.5780 10.1800  0.0004  0.0153   0.0145   0.0357    0.0448   0.0000   440.6734      0.710000       20.2685     -0.475911      -4.62079      0.304884       1.79009     -0.644082     -0.278006     0.0531824      0.538239      0.107837     -0.535090    -0.0621051     -0.136823      0.282706    -0.0557944     -0.103641      0.744515      0.965150       1.06530       1.13975       1.15950       1.14132       1.10642       1.04969      0.964922      0.878231      0.795017      0.702675      0.617844      0.543466      0.426873      0.353281      0.277169      0.212798
  33   7 2187.3489    0.9885  0.7635 10.5532 -0.0025  0.0179   0.0189   0.0438    0.0576   0.0000   441.2832     0.0899223       22.8957     -0.428041      -3.14885      0.695526       2.88534     -0.578823      -2.31823     -0.819279       1.21029       1.39490     -0.782182     -0.346899     -0.288406    -0.0586608     -0.390985      0.106941      0.788513       1.10223       1.12263       1.30073       1.33523       1.29655       1.24708       1.17987       1.11025       1.00674      0.917642      0.772151      0.659441      0.526602      0.450419      0.358111      0.290655      0.222041
  33   8 2360.8868    1.3290  0.9178 11.4294 -0.0014  0.0197   0.0244   0.0512    0.0580   0.0000   440.2304       2.49660       17.5002       1.28459     -0.130573      0.613864      -3.12207      -1.48393      -1.54111      0.988725     -0.168690      0.413559     -0.450029     -0.415090      0.354773     -0.292456     -0.147502      0.272597      0.927536       1.23229       1.33087       1.47968       1.51259       1.50731       1.45674       1.35953       1.22328       1.15277       1.05235      0.892958      0.762782      0.640326      0.515484      0.421928      0.332063      0.269120
  33   9 2529.1840    1.9186  1.0997 11.6496 -0.0005  0.0209   0.0313   0.0542    0.0758   0.0000   442.1509       3.09794       16.2726      -3.23928    -0.0150847      -4.63148      -3.77601     -0.467624       3.57105      -2.64444      -1.05055      0.882742    0.00757671     -0.512641     -0.211640      0.307308     -0.144192      0.417378      0.993066       1.30273       1.42952       1.55537       1.64850       1.53975       1.57975       1.46001       1.40005       1.23295       1.04477      0.933078      0.802979      0.681354      0.556646      0.445502      0.356846      0.285170
  33  10 2695.1184    2.5218  1.0344 12.2796 -0.0006  0.0204   0.0417   0.0519    0.0725   0.0000   439.3918       2.46239       16.6324      0.290240      -3.01739      -3.20449     -0.720946      -3.00240       1.65918     -0.207914     -0.685127      -1.99423      -1.37694      0.228157     -0.179880     -0.305490      0.538883    -0.0674757      0.933991       1.22520       1.43746       1.46856       1.57138       1.47409       1.44918       1.43244       1.24534       1.15357       1.04097      0.931367      0.772865      0.642164      0.553665      0.410908      0.348833      0.271164
  33  11 2858.6887    3.2295  1.0922 12.7063 -0.0020  0.0208   0.0531   0.0535    0.0824   0.0000   440.8929       3.09581       14.5213     -0.904188      -1.39047       1.05682      0.513579      -5.70579      -2.29554      -1.11871      -1.73686     -0.984468     -0.931923       1.67067      0.234757      0.438283      0.127149      0.120715      0.965446       1.39021       1.51199       1.63285       1.65066       1.64404       1.53563       1.55110       1.33343       1.26023       1.08421      0.960214      0.831078      0.697777      0.557025      0.447981      0.361321      0.283743
  33  12 3018.9457    3.8913  0.9487 13.2881  0.0018  0.0190   0.0669   0.0475    0.0712   0.0000   440.9710       4.05769       17.8023       2.08759      -1.59806      -5.39630      -1.40709      -3.71699       1.20465     -0.171436      0.721596     -0.144726      -1.08421      0.876100     -0.798769     -0.103903      0.799717     -0.151022      0.960360       1.26006       1.38478       1.42819       1.52237       1.51348       1.43610       1.34422       1.25731       1.15083       1.04576      0.909451      0.759482      0.661839      0.524517      0.441245      0.348941      0.272095
  33  13 3176.1347    3.9494  1.1182 13.4843  0.0035  0.0217   0.0655   0.0558    0.0717   0.0000   439.0514       6.44124       17.5153       1.69923      -1.10924      -2.12500      -4.98741      -1.69931      -1.76330     -0.812487     -0.357917      0.807529     -0.419317      0.328182      -1.07334     -0.358687      0.643645    -0.0402179       1.09465       1.44962       1.60902       1.79451       1.85515       1.80448       1.74590       1.60119       1.49918       1.36134       1.20327       1.01823      0.886458      0.712781      0.556122      0.477023      0.386522      0.299551
  33  14 3331.5463    3.3789  1.6281 13.3104 -0.0019  0.0278   0.0497   0.0736    0.0601   0.0000   440.3587       8.13108       22.0719      -3.92102       1.26086      -1.07685      -1.87423      -4.97250      -1.59743      -1.42571       1.19403      0.186647     -0.873213      0.716080     0.0936071     -0.277970      -1.39283      0.199565       1.30750       1.81210       1.95695       2.08733       2.14919       2.15036       2.00685       2.02641       1.70428       1.67241       1.47409       1.31097       1.11619      0.927818      0.769344      0.626525      0.487947      0.393534
  33  15 3485.9737    2.6580  2.4611 12.7290 -0.0031  0.0341   0.0323   0.0942    0.0448   0.0000   443.6494       6.45066       10.7924       1.21907       5.99334      -3.19723     -0.499118      -4.72111      -2.90670     0.0278792       3.81267      -1.28826       1.16133     -0.431751     -0.349107      0.928719     -0.275415      0.278389       1.57774       2.09846       2.37660       2.45947       2.59808       2.55443       2.48747       2.40090       2.22536       1.94858       1.74323       1.53701       1.31940       1.09680      0.919789      0.732591      0.573378      0.458120
  33  16 3639.4365    2.1126  4.0618 12.0310 -0.0017  0.0449   0.0208   0.1263    0.0350   0.0000   441.2005       6.63273       5.45073       5.07723       6.78885      -7.98605      -5.60441      -7.22398      0.291254     -0.495569      -4.20674      -4.54715       3.33339      0.707889    -0.0261253       1.41764      0.961355      0.529166       2.09312       2.79280       3.18012       3.32055       3.48589       3.36193       3.36927       3.17626       2.85832       2.65782       2.33418       2.03958       1.76130       1.46172       1.19075      0.983527      0.766280      0.603195
  33  17 3791.8973    1.6932  5.7395 11.6579 -0.0001  0.0603   0.0162   0.1705    0.0316   0.0000   435.6681       2.41861       16.3394      -1.76436      -4.81287      -9.91776     -0.460741       1.97048     0.0461936       3.29278     -0.844144      0.962119       1.57371     -0.434490      0.354131      -1.32546       1.10324      0.209695       2.71912       3.61338       4.20719       4.26080       4.53276       4.51436       4.33216       4.16967       3.81187       3.42893       3.04339       2.69983       2.27017       1.97792       1.59636       1.31501      0.991447      0.775423
  33  18 3943.6593    1.3813  7.4824 11.3527 -0.0037  0.0753   0.0137   0.2181    0.0296   0.0000   436.1528       12.4757       24.3295      -15.9331      -4.20247      -2.04596       6.92914      -9.79235       6.14185      -1.17858      -2.23029      -5.76857      -3.17671       1.71138       2.01592       1.15846      -1.65761      0.425706       3.45485       4.68087       5.16840       5.45623       5.74289       5.66577       5.46611       5.19564       4.81726       4.33382       3.93963       3.43499       2.94703       2.49026       2.03156       1.65540       1.29412       1.02171
  33  19 4095.3240    1.0783  9.0942 11.2468  0.0020  0.1002   0.0138   0.3018    0.0287   0.0000   443.3530       29.6873       29.4420       8.20303      -8.82021      -10.5985       8.79073       7.82871      -5.44780      -14.3837       6.55041      0.166967       6.10833       4.08020     -0.417395      -3.60049      0.759433      -1.73962       4.52355       6.11931       7.01877       7.32387       7.66666       7.61661       7.32077       6.94022       6.39739       5.81097       5.24147       4.50574       3.90747       3.27752       2.71150       2.17828       1.67861       1.32322
  33  20 4246.0437    0.7903  9.5890 11.2055 -0.0026  0.1303   0.0152   0.4301    0.0287   0.0000   433.3967       17.7431       25.7509      -8.55535      -9.87595       7.12626       28.4509      -5.37711     -0.785462       16.6421      -1.92061      -11.8155       5.25653       11.0207      -1.38406      0.567868      0.880564      -1.70243       5.84375       7.78740       9.03015       9.27909       9.88186       9.73235       9.37052       8.93104       8.21169       7.56711       6.70821       5.83393       4.94610       4.23131       3.47047       2.82676       2.17266       1.70975
  34   4 1649.7089    0.2676  0.2225  9.7993 -0.0066  0.0117   0.0100   0.0250    0.0263   0.0000   441.0912      -1.01547       21.6896      -1.45196      -2.48893     -0.793010       1.60396      0.974804     -0.290619     -0.579724      0.407053     0.0573473     -0.726580      0.136056      0.574797     -0.186453     -0.508596    -0.0529584      0.557126      0.746117      0.878447      0.837022      0.919846      0.897558      0.878275      0.830050      0.671282      0.679944      0.631536      0.584456      0.507145      0.446344      0.348625      0.300137      0.263802      0.178463
  34   5 1841.2347    0.4528  0.4477  9.8897 -0.0070  0.0148   0.0115   0.0330    0.0364   0.0000   440.1658      -1.05179       20.8885     -0.878455      -5.31821     -0.190685     -0.733475      -1.38743     -0.375455     -0.418826      -2.80156     -0.430906      0.360125    -0.0252113     -0.538209     -0.372772     -0.425915    -0.0504268      0.677672      0.855695       1.05536       1.12490       1.09717       1.10494       1.09400       1.01017      0.908774      0.875597      0.813854      0.664189      0.574368      0.517856      0.388217      0.331682      0.272830      0.204528
  34   6 2026.3634    0.6945  0.5559 10.2805 -0.0017  0.0151   0.0151   0.0358    0.0438   0.0000   439.4834     -0.967740       20.4412    -0.0909628      -3.71511     -0.765641      0.949231    -0.0262781     -0.378112     -0.510142     0.0180563      0.286281      0.219086    -0.0363133     -0.459407     -0.477318    -0.0881096     -0.108020      0.688362      0.960273       1.02253       1.09375       1.14323       1.05416       1.08469       1.00198      0.966900      0.898174      0.767324      0.687899      0.592410      0.526568      0.423747      0.346856      0.267023      0.213023
  34   7 2207.0203    0.9634  0.9606 10.7235 -0.0001  0.0201   0.0172   0.0530    0.0568   0.0000   442.5168    -0.0578056       22.3197      0.558635      -4.67489      -2.35721       1.29124     -0.821193      0.776437     -0.492756      0.760022      -2.18066     -0.763713      0.385031     -0.100680      0.112323     -0.370946    -0.0822729      0.914006       1.24717       1.42009       1.51039       1.56944       1.55384       1.52566       1.44622       1.30837       1.23486       1.03368      0.915963      0.774721      0.679005      0.522632      0.428450      0.358773      0.276609
  34   8 2381.2565    1.4121  1.1042 11.3490 -0.0016  0.0215   0.0239   0.0567    0.0651   0.0000   441.6680       1.04534       20.2458      -2.86664      -1.70366      -1.63375      -2.21877      0.354155      -2.47949      -2.03989    -0.0109377     -0.425841       1.47024      0.852770     -0.219966     -0.313524     0.0571166    0.00449949       1.00552       1.29948       1.43494       1.58450       1.64474       1.61862       1.54345       1.48784       1.35345       1.23583       1.13062      0.958018      0.854259      0.700165      0.592028      0.503172      0.384354      0.299280
  34   9 2550.6897    1.9770  1.1373 11.8189 -0.0034  0.0218   0.0316   0.0542    0.0710   0.0000   440.0901       4.04147       19.6585      -1.35048      -2.59721      -1.75923     -0.531186      -3.15322      -2.47642    -0.0509437     -0.488613     -0.693561      -1.55357     -0.604935   0.000708645     -0.380913      0.161152      0.206124       1.02672       1.34290       1.40007       1.55401       1.58939       1.62497       1.53599       1.50460       1.33643       1.26789       1.15197       1.00175      0.852096      0.705276      0.571251      0.479018      0.407421      0.307688
  34  10 2718.0299    2.6177  0.9521 12.6525  0.0023  0.0197   0.0451   0.0490    0.0596   0.0000   440.7874      0.162232       17.2713     -0.117798       1.28196      -3.17220      -2.67218      -1.50446       1.37437      -2.39733      0.917283       1.30268      -1.00547     -0.124975      0.937654     -0.651650      0.348890    -0.0411379      0.884327       1.21502       1.28492       1.38653       1.42892       1.37287       1.41039       1.30331       1.27593       1.13380       1.03126      0.888375      0.744511      0.613467      0.516302      0.434727      0.349174      0.289349
  34  11 2883.0230    3.3824  0.9409 13.0375  0.0021  0.0186   0.0582   0.0485    0.0657   0.0000   439.7181       2.62792       17.4657       1.62820      -1.12674      -4.13342       1.19888      0.823328      0.532160      -2.27539       1.22930     -0.255646      -2.05404      0.466050      0.322606      0.151059      0.276883     -0.116697      0.874924       1.20530       1.27278       1.38914       1.40176       1.38967       1.40339       1.35655       1.25297       1.12774      0.996188      0.868660      0.703953      0.593080      0.494111      0.438626      0.342327      0.273116
  34  12 3044.5630    3.7837  1.0441 13.4798 -0.0021  0.0205   0.0638   0.0514    0.0649   0.0000   439.5577       6.45823       16.3851      -1.39809      -2.30321      -4.38682      0.192075      -3.66583     -0.495253     -0.645028      -1.42932       1.47178      0.186754     0.0946396     -0.610479      0.446135     0.0709617     -0.234617      0.947094       1.27753       1.34310       1.51943       1.58532       1.58178       1.51740       1.47212       1.29917       1.22174       1.05193      0.956185      0.795839      0.671061      0.544525      0.465245      0.358801      0.277395
  34  13 3202.9916    3.6906  1.2432 13.6303 -0.0057  0.0241   0.0614   0.0619    0.0619   0.0000   439.7919       3.19399       14.0293       1.06062      -2.59405      -2.61314       1.64023      -5.30430      -3.03004      -1.62606      -1.33146      -2.75510      -2.57268      -1.24318      0.446373      0.756122     -0.168589     -0.314024       1.08752       1.50983       1.64906       1.72647       1.83684       1.80217       1.76068       1.68841       1.53950       1.36339       1.28173       1.13331      0.971098      0.822438      0.685302      0.544440      0.434748      0.342257
  34  14 3359.3690    3.1465  1.8283 13.0483 -0.0040  0.0282   0.0430   0.0767    0.0561   0.0000   440.6164       5.46636       12.5146      -2.63588      0.230637      -3.31943     0.0808269      -1.24649      0.638861      -4.33885     -0.380653     -0.294650      -1.14615     -0.310398      -2.02762       1.23687     -0.475091     -0.770930       1.28996       1.70736       1.86345       2.01834       2.08678       2.08923       2.02559       1.97211       1.76651       1.59451       1.48430       1.27830       1.11995      0.953438      0.755207      0.643944      0.506310      0.396620
  34  15 3514.5596    2.5827  2.7658 12.4788  0.0007  0.0363   0.0293   0.0941    0.0464   0.0000   442.9222       7.08266       8.96091      -3.90885       8.50139      -7.19426      -7.72040      -4.45958       5.23190      -4.27195      0.291410     -0.364505      -2.16395      0.387327     -0.779683       1.18813      0.171254      0.601536       1.64257       2.19466       2.44723       2.56993       2.69786       2.67189       2.61435       2.48163       2.29320       2.11373       1.87629       1.66048       1.39687       1.20060       1.00665      0.826223      0.641354      0.508619
  34  16 3668.8901    2.0274  4.3270 11.9761 -0.0018  0.0471   0.0196   0.1311    0.0337   0.0000   439.7263       4.17785       15.7171      -6.32819      -1.67911      -2.79015      0.183106      -12.3430       5.16006       1.97495    -0.0532215      -1.18337      0.997984    -0.0820039      -1.65465       1.07712      0.209582      0.851522       2.08262       2.84770       3.09626       3.35290       3.47116       3.48159       3.39031       3.14238       3.00932       2.65882       2.41090       2.14703       1.81997       1.55010       1.28251       1.07302      0.817343      0.647892
  34  17 3822.1465    1.5948  6.0223 11.6412 -0.0010  0.0630   0.0157   0.1774    0.0305   0.0000   440.7644       8.09633       12.1610       4.88582       3.00858      -7.13607      -12.7231      -1.99515       2.19152     -0.630486       3.98182      0.238456     -0.569419       2.07682      0.328214     -0.967479      -1.24847       1.78722       2.78282       3.75970       4.33617       4.39251       4.72142       4.53908       4.52879       4.33940       3.99251       3.64463       3.21709       2.85364       2.40773       2.09965       1.69182       1.42177       1.09557      0.871446
  34  18 3974.6486    1.2977  7.8193 11.3588 -0.0014  0.0798   0.0136   0.2339    0.0286   0.0000   439.8816       16.2209       29.4843      -6.37491     -0.404802      -16.3517      -1.70528      -4.62268       3.91893      -2.56117      -1.82544       5.61950      -3.34815       2.10804      -1.59440     -0.968335     -0.549269     -0.258528       3.55141       4.80026       5.45327       5.63499       6.02009       5.78584       5.70254       5.39889       5.02906       4.55193       4.15237       3.68152       3.15017       2.67479       2.26079       1.78798       1.43275       1.12709
  34  19 4126.6816    1.0115  9.2257 11.3103 -0.0028  0.1044   0.0138   0.3314    0.0267   0.0000   443.8544       13.6069       21.4418       2.99596      -1.31314       12.5195      -3.07412      -2.11602       5.47115      0.142764      -1.94550       7.46803    0.00881373     -0.932966      0.976604      -4.20897      -2.83103       3.34888       4.66209       6.07283       7.13291       7.39039       7.71339       7.71445       7.47433       7.07103       6.66162       5.97937       5.41356       4.77036       4.08851       3.38986       2.89342       2.35339       1.82210       1.47137
  34  20 4278.1755    0.7862 10.2289 11.1964 -0.0010  0.1354   0.0152   0.4584    0.0270   0.0000   430.8411       2.69924       35.8078       5.15859      -4.02158       7.20332      -9.71839      -11.1726      -2.19839      -2.57830       13.0310     0.0908501      -9.96688     -0.512797       1.56180      0.878314      -6.28273      0.165336       5.80893       7.86774       9.00561       9.50329       9.89067       9.80625       9.45042       9.12746       8.42766       7.69492       6.91483       6.12357       5.15292       4.46538       3.64398       3.00454       2.33980       1.83183
  35   4 1665.9518    0.2864  0.2500  9.7676 -0.0050  0.0123   0.0098   0.0243    0.0270   0.0000   441.0473      -1.37903       20.5850      0.344190      -2.12058       1.14797   5.63288e-06     -0.197659    0.00848820      0.610089      -1.07075      0.166924     -0.194616      0.362231      0.425688      0.295994     -0.212108     -0.305024      0.589160      0.754066      0.804141      0.835286      0.919759      0.920715      0.933445      0.864434      0.825464      0.707850      0.720659      0.543874      0.455251      0.413467      0.344982      0.288540      0.226010      0.182863
  35   5 1858.4627    0.4845  0.4066 10.0013 -0.0008  0.0133   0.0121   0.0298    0.0344   0.0000   440.8247      0.399968       20.2628     -0.512976      -2.61095     -0.134906      0.762393     -0.961065      -1.39216       1.47106     -0.343458     -0.596338     -0.364714      0.549040     -0.334782      0.275683      0.259462      0.264664      0.626278      0.758806      0.822258      0.918332       1.00105      0.965425      0.924169      0.902231      0.796960      0.756834      0.670069      0.596977      0.514474      0.437591      0.379103      0.291771      0.234797      0.188853
  35   6 2044.8556    0.7186  0.6625 10.2274  0.0006  0.0161   0.0144   0.0401    0.0473   0.0000   440.0669      0.341281       21.6435     -0.709329      -4.67790      -2.08877      0.671467     -0.803158     -0.893385      0.415248      0.532031     -0.373855     -0.278913      0.126994     -0.205651     -0.140056      0.100578     -0.135804      0.698750      0.946444       1.06671       1.10161       1.19538       1.13001       1.17554       1.04156       1.01787      0.889124      0.826373      0.750377      0.594385      0.537065      0.428967      0.355148      0.296235      0.226142
  35   7 2226.4354    1.0435  0.8315 10.7177 -0.0028  0.0185   0.0190   0.0438    0.0587   0.0000   440.5590      0.773739       20.9342      -1.03861      -2.23143      0.196685      -1.00644       1.02751      -2.42798      -1.56814       1.49992     -0.672599     -0.407568      0.219542      -1.89702      -1.11909      0.607042    -0.0269559      0.842396       1.16886       1.21855       1.40050       1.33677       1.40586       1.30681       1.26472       1.19295       1.08209      0.969698      0.842290      0.777034      0.633864      0.539527      0.439221      0.344351      0.278236
  35   8 2401.3569    1.5068  1.0843 11.2521 -0.0014  0.0217   0.0242   0.0525    0.0688   0.0000   440.9192       1.76253       20.4724     -0.137660      -2.13945      -1.27896     -0.822727      0.905945     0.0985185     -0.872663       1.86498      0.582504      -1.13752      0.347919       1.35377     0.0910491     -0.292376     -0.311378       1.02681       1.44786       1.58048       1.59935       1.69450       1.51448       1.48552       1.41427       1.33419       1.30194       1.20854       1.11187      0.954788      0.830225      0.672902      0.525609      0.426704      0.320951
  35   9 2571.9313    2.0807  1.0706 12.1754 -0.0025  0.0205   0.0345   0.0545    0.0614   0.0000   441.9019       2.90009       19.1523      -2.51942      0.857106      -3.01294       2.44359      -2.53074      -2.00809      -1.22534     -0.103661      0.655247      -1.63938      0.927176      0.864905    -0.0907887     -0.538286      0.360330      0.921237       1.20324       1.34175       1.44625       1.48770       1.49735       1.51583       1.36560       1.26041       1.18554       1.05338      0.922532      0.806884      0.675545      0.578558      0.482014      0.386165      0.293193
  35  10 2740.6223    2.7447  1.0121 12.6662 -0.0005  0.0192   0.0457   0.0529    0.0639   0.0000   442.5078       4.29462       18.4321      -1.19101     -0.622899      -2.31192    0.00585136      -1.45605      -1.20116     -0.981504      0.594007      0.187311      0.692568     -0.371915     -0.318934     0.0337030     -0.113496      0.150793      0.893091       1.17767       1.34520       1.37251       1.47557       1.43851       1.36140       1.32747       1.22474       1.13577       1.01451      0.894399      0.770196      0.665665      0.564104      0.462458      0.367319      0.294438
  35  11 2906.9436    3.4930  0.9838 12.8795  0.0005  0.0186   0.0566   0.0472    0.0742   0.0000   441.4711       4.31717       17.9597      0.637926      -3.46405      -2.70135      -1.51986      -2.53965      -1.96885      0.106897      0.105114     -0.974320      -1.35350     0.0231557      0.418812      0.198962      0.397840     0.0506179      0.861127       1.18013       1.20969       1.30394       1.38439       1.38793       1.37207       1.25613       1.17261       1.05228      0.992131      0.887883      0.777943      0.640303      0.521179      0.420135      0.350483      0.285365
  35  12 3069.7410    3.8304  1.0017 13.5216 -0.0006  0.0192   0.0643   0.0510    0.0625   0.0000   440.1338       6.07100       18.1569     -0.303276      -1.39582      -3.62737       1.37315      -1.97304      -1.92066      -2.14745       1.88223     -0.156490      -1.17513     -0.657802     0.0365051      0.872503     0.0450189      0.225497      0.904978       1.18845       1.32224       1.40890       1.44510       1.48971       1.44373       1.37508       1.23574       1.12894       1.01629      0.936503      0.784612      0.681571      0.550304      0.445407      0.365112      0.292095
  35  13 3229.2997    3.6299  1.3713 13.3689  0.0000  0.0236   0.0548   0.0646    0.0605   0.0000   440.2487       8.80716       13.8158      -1.02834      -3.42259      -5.35775      0.642731      -3.94943     -0.667084      -2.48916     -0.559573      0.114151     -0.356136     -0.783705      -1.33493      0.743202      0.890070      0.689069       1.07322       1.44149       1.55534       1.71184       1.71969       1.71343       1.67097       1.61893       1.51727       1.37118       1.26147       1.10010      0.947645      0.795331      0.666703      0.550850      0.441944      0.350520
  35  14 3386.7362    3.0921  1.9041 13.0179  0.0005  0.0294   0.0407   0.0760    0.0512   0.0000   441.5603       7.29560       10.9331      -2.19060      -1.61189      -1.02950      -3.20192      -1.90688       2.77890      -1.46347      -1.59002      -2.50563      -1.20043     -0.447508      0.263476    -0.0608985     -0.733100     0.0794878       1.29729       1.77663       2.02820       2.03941       2.20121       2.11901       2.09947       2.02899       1.89800       1.72066       1.53044       1.34204       1.15135      0.997137      0.798135      0.688328      0.547061      0.431077
  35  15 3542.9498    2.4322  3.1787 12.5197 -0.0000  0.0389   0.0266   0.1073    0.0386   0.0000   441.9135       5.25624       10.7325     -0.431121      0.484665      -1.27490      -2.55320      -6.40502       4.66106      -3.51938       1.70817     -0.677655     0.0394315       1.41955      0.123358      0.785707     -0.908089    -0.0578929       1.70368       2.30155       2.55261       2.72415       2.88436       2.80069       2.77759       2.62644       2.43320       2.21620       2.04136       1.79842       1.54859       1.31698       1.09461      0.914613      0.720465      0.584872
  35  16 3697.9916    1.9934  4.7020 11.8248 -0.0004  0.0483   0.0182   0.1332    0.0332   0.0000   438.2511       11.7203       14.1870       5.01667       4.77750      -10.5702       8.86834     -0.247085       4.83444      -1.08665    -0.0745969      -1.55297       1.71730      0.858340      -1.66506      -2.77369     -0.686743      0.266508       2.12311       2.81770       3.23051       3.42100       3.55792       3.55119       3.44677       3.29302       3.08248       2.77572       2.53732       2.18579       1.90704       1.63837       1.33861       1.13389      0.892020      0.707394
  35  17 3852.1390    1.5629  6.1680 11.5850  0.0003  0.0621   0.0149   0.1781    0.0291   0.0000   433.7110       6.32303       14.1201       3.35153      -4.77105       2.39332      -3.66809      -9.05288       1.06972     0.0908153     -0.753974      -5.09718       1.83699       3.27742      -1.93301      -2.33620       1.85165     -0.145080       2.65396       3.60913       4.09653       4.26129       4.59232       4.44843       4.36677       4.14517       3.90844       3.55500       3.15823       2.81974       2.41549       2.14076       1.73428       1.44412       1.11109      0.898818
  35  18 4005.3809    1.2194  8.1087 11.3130 -0.0005  0.0836   0.0133   0.2433    0.0288   0.0000   436.4397       20.7938       16.8743       8.27672       3.58457       6.47440       1.42002      -2.54251       6.82653      0.847389      -5.16676       2.13880       3.54640      -3.70617      -2.72779      -2.26563      0.910509      0.579993       3.61676       4.84859       5.47960       5.83148       6.10385       6.08038       5.91800       5.61285       5.24829       4.81421       4.31906       3.77290       3.30417       2.82654       2.33865       1.93420       1.53234       1.20302
  35  19 4157.9657    0.9063  9.0517 11.3270 -0.0030  0.1148   0.0151   0.3577    0.0282   0.0000   438.9825       21.9808       36.3737      -5.67952      -14.2203      -16.2253       12.0485      0.129032       2.77509      -7.72411       3.07208      0.732354      -2.87387      -5.00281       2.17998       1.82234       1.98496     -0.430373       4.82176       6.61238       7.59956       7.89873       8.46763       8.25138       8.16723       7.72611       7.14203       6.47383       5.91016       5.12009       4.55535       3.81759       3.24209       2.60773       2.04653       1.63866
  35  20 4309.8929    0.6641  9.8604 11.2520 -0.0111  0.1543   0.0188   0.5737    0.0305   0.0000   424.1416       17.1628       19.6650       13.9952      -5.50748      -1.57012       1.12630       10.6064      -7.07728      0.365274      -11.2394      -3.63484       8.83816       4.30735       2.60254       6.83453       5.29794     -0.296269       6.56295       8.59076       10.0058       10.5319       11.1906       10.9907       10.7102       10.1073       9.52302       8.64580       7.81291       6.98503       5.91982       5.17205       4.26487       3.55852       2.73878       2.17522
  36   4 1681.8954    0.2960  0.3028  9.8345 -0.0086  0.0139   0.0096   0.0297    0.0275   0.0000   441.4600      0.135173       20.0951       1.48021      -1.62942     -0.298188     -0.306464     -0.905946       1.37312     0.0836907      0.159694       1.22892      0.328021      0.144368      0.301632     -0.370188     -0.248975    -0.0103145      0.544827      0.762897      0.899373      0.883662       1.05964      0.883361      0.930311      0.917217      0.801720      0.769300      0.643100      0.622038      0.504210      0.414492      0.387232      0.293968      0.256221      0.194839
  36   5 1875.4321    0.4986  0.4066 10.0254 -0.0026  0.0124   0.0126   0.0297    0.0346   0.0000   440.7950       1.16402       21.5728     -0.206422      -4.22691      0.639301       1.22185     -0.151445      -1.52890      -1.85761      0.857451     -0.436756      0.216782     -0.346968     -0.470665      0.253914    -0.0125800     0.0111873      0.561949      0.749344      0.838627      0.900909      0.926458      0.947153      0.940531      0.884971      0.816204      0.776911      0.662877      0.581683      0.511114      0.401837      0.355416      0.285413      0.228580      0.196642
  36   6 2063.0998    0.7590  0.6598 10.2796 -0.0035  0.0155   0.0151   0.0387    0.0470   0.0000   440.0846      -1.42312       23.2758     -0.744134      -2.22289      -1.76093     -0.604434      -1.85954      0.484485      -2.02573      0.103822     -0.224079       1.04444     -0.875306       1.00735      0.128663     -0.543930     0.0814737      0.686143      0.922793      0.978161       1.03909       1.11352       1.15409       1.13537       1.06517      0.962387      0.888781      0.770142      0.713250      0.622457      0.521083      0.449688      0.374420      0.293796      0.230219
  36   7 2245.5697    1.0997  0.8847 10.8583  0.0003  0.0187   0.0189   0.0461    0.0558   0.0000   440.5972       1.02495       23.5657      -2.98758      -3.54634      -1.94594      0.247071      -1.03040     -0.595759     -0.485554       1.53322      -1.75626     -0.371970      0.763349     -0.285909     -0.353267    -0.0231651     -0.146511      0.843479       1.12956       1.27438       1.35204       1.41373       1.43675       1.34289       1.29669       1.20666       1.10943       1.04022      0.892053      0.747087      0.666090      0.536069      0.437083      0.357501      0.285416
  36   8 2421.2084    1.5849  1.0932 11.4574 -0.0021  0.0209   0.0255   0.0537    0.0655   0.0000   440.1156       3.08606       20.4150    -0.0928654      -3.81187       1.10218      -1.39782     -0.472840      -2.08323      -1.49401      0.401204     0.0598864      0.158571     -0.727398      0.802673     -0.887837     -0.428431     0.0470174      0.903395       1.26677       1.34228       1.48250       1.57658       1.50531       1.54343       1.43512       1.35132       1.22213       1.09078      0.954788      0.827774      0.681795      0.570212      0.471250      0.386166      0.308028
  36   9 2592.8566    2.1371  0.9662 12.1688  0.0008  0.0224   0.0364   0.0488    0.0623   0.0000   441.9958       4.18252       20.1475      0.932125     -0.837174      0.133760     -0.591085      -3.98731       1.01133       2.22279    -0.0436814     -0.991373      -1.22414     -0.398111      0.435021      0.239317      0.969234     -0.118465       1.24840       1.84855       2.18748       2.48332       2.62970       2.59575       2.51202       2.33499       2.06577       1.80253       1.51662       1.26743       1.05148      0.856670      0.657474      0.523876      0.401168      0.330044
  36  10 2762.7695    2.7445  1.1377 12.4680 -0.0066  0.0213   0.0429   0.0534    0.0741   0.0000   441.2984       3.50479       18.0998       2.49765      -2.53392     -0.477849     -0.934181      -3.27385      -1.15401     -0.211536      -1.25495      0.145244      -1.90086     -0.960221      0.102776     -0.770332      -1.23297     0.0735501      0.928714       1.29352       1.36138       1.47513       1.51318       1.53334       1.50874       1.51537       1.32748       1.19353       1.09556      0.957253      0.879418      0.722352      0.640429      0.524172      0.407781      0.320454
  36  11 2930.3676    3.4229  1.0516 13.1585 -0.0021  0.0194   0.0560   0.0511    0.0642   0.0000   439.9997       4.44195       16.3980      0.212485      -4.25843      -3.20559      0.248966      -3.19362     -0.539232      -2.54416     -0.818743      0.122173    -0.0423856      0.542677      0.107270    -0.0798836      0.883252     -0.110295      0.886558       1.16093       1.24124       1.35126       1.43636       1.40828       1.39138       1.34676       1.24256       1.12444       1.00558      0.908208      0.805133      0.679934      0.582790      0.467468      0.388764      0.296151
  36  12 3094.4023    4.0236  1.1330 13.4407 -0.0015  0.0212   0.0633   0.0566    0.0710   0.0000   440.7501       5.72829       14.6218       1.49368      -1.56589      -2.13078       1.59446      -3.16268      -1.04772      -1.00345     0.0757558      0.240136      0.299963     -0.254956      -1.02134     -0.395557    -0.0807518      0.529697      0.882192       1.26892       1.33803       1.42474       1.52074       1.42495       1.46353       1.34208       1.28874       1.15509       1.08763      0.956690      0.847115      0.724879      0.595130      0.522977      0.397890      0.319408
  36  13 3255.1945    3.6822  1.4372 13.1637 -0.0028  0.0240   0.0522   0.0605    0.0620   0.0000   440.6506       6.93940       17.7529       1.98311      -1.08868      -3.77111      0.710076      -2.76743      -2.31024      -2.59022      -2.37042      -1.04851      0.203806      0.655257     -0.101940      0.478005     0.0547785     0.0657580       1.01790       1.38982       1.54262       1.62484       1.72602       1.67779       1.68810       1.56383       1.50573       1.35895       1.23468       1.08386      0.955407      0.804372      0.685327      0.552141      0.463783      0.370158
  36  14 3413.9202    3.0109  2.1458 12.8010  0.0015  0.0300   0.0364   0.0805    0.0464   0.0000   440.7713       5.10992       7.20628      0.984657       2.22898       1.87422      -4.54563      -6.28393       4.16533      -1.33134      -1.67312      -1.38620      0.630578     -0.450865     -0.288403      0.180127       1.31598   -0.00440969       1.22859       1.72868       1.89211       1.99954       2.14733       2.08184       2.07365       1.97603       1.83423       1.66008       1.52805       1.33923       1.17336       1.02777      0.840316      0.700687      0.554944      0.444234
  36  15 3570.9363    2.2766  3.2258 12.5434 -0.0020  0.0404   0.0256   0.1112    0.0361   0.0000   441.7537       8.84361       15.2110       3.00430       3.72651      -4.63002      -2.84797      -3.57155       1.62964      -5.01781     -0.257249      -3.21496     -0.678932       1.07114      0.876113    -0.0710361    -0.0881878      0.824052       1.67817       2.31093       2.54413       2.74262       2.89227       2.90886       2.80854       2.61883       2.54168       2.31275       2.06714       1.81746       1.58788       1.34879       1.16660      0.958996      0.742531      0.598313
  36  16 3726.7876    1.8624  5.0221 11.8090  0.0001  0.0513   0.0171   0.1440    0.0309   0.0000   441.4595       7.92695       20.4405      -2.50101      -7.53519     -0.212878      -1.94132      -7.75747      -1.40767     -0.849740      0.815280      0.382225    -0.0614119      0.674151       1.05875     -0.475073     -0.397658     -0.450039       2.16173       2.89494       3.32270       3.47710       3.57376       3.60712       3.51329       3.35971       3.14481       2.89161       2.61401       2.36208       2.05350       1.77890       1.46541       1.21445      0.969378      0.781523
  36  17 3881.5249    1.4401  6.6504 11.5775 -0.0033  0.0672   0.0145   0.1964    0.0277   0.0000   443.0133       5.96472       8.30027     -0.438968       1.46008      -6.48823      -4.74354      -3.98258      -2.68967      -9.09028       5.14679      0.441986      -8.95541     -0.551114      -1.57628     -0.972486      -2.71678      -1.56393       2.81886       3.83168       4.36752       4.60249       4.77552       4.85244       4.65144       4.44014       4.16386       3.85982       3.45711       3.08566       2.69198       2.32084       1.93826       1.58442       1.30355       1.02126
  36  18 4035.5358    1.1935  8.4566 11.3869 -0.0001  0.0890   0.0140   0.2644    0.0274   0.0000   437.8823       15.5489       22.0672      -2.51374      -6.17133      -2.81231       15.9460      -3.23345       2.52733      -6.63097       6.57290      -7.37560      0.881961      -1.43538      0.957906       2.10977      0.651140       1.25787       3.68971       5.02466       5.74148       5.98365       6.44199       6.33871       6.19227       5.89811       5.52883       5.07361       4.59395       4.06520       3.49572       2.99655       2.52131       2.09835       1.64473       1.31412
  36  19 4188.8556    0.8882  9.2695 11.3262 -0.0062  0.1156   0.0162   0.3848    0.0285   0.0000   436.4905       15.2465       36.8203      -4.31044      -2.64000      -4.68060      0.123297       7.88939       8.83416      -12.9306      -13.5360       6.47124       4.63131      -10.5434      -4.07248      0.813813     -0.673986      0.718991       4.71724       6.44103       7.25152       7.79811       7.99107       8.11102       7.98383       7.57732       7.06222       6.64277       5.78552       5.24879       4.48140       3.91356       3.23535       2.68906       2.12488       1.72074
  36  20 4341.4155    0.5991  9.2831 11.2690  0.0124  0.1615   0.0244   0.7474    0.0338   0.0000   441.3286       8.19165       38.2574      -18.1084      -2.35554       26.3456       6.10546      -7.99541      -1.22559       5.21187      -10.7115       13.3774      -9.32248       2.39429    -0.0120925      -2.48144       3.07327      -2.21689       6.56164       8.97851       10.0427       10.7175       11.4036       11.0651       11.0352       10.4311       9.87567       9.07132       8.05562       7.30824       6.25541       5.39197       4.53667       3.77195       2.96005       2.35710
  37   3 1486.8114    0.1653  0.1229  9.7400 -0.0232  0.0120   0.0091   0.0211    0.0218   0.0000   441.3971     -0.199159       21.2841     -0.296798      -3.78222       1.13415     -0.363474      0.267052     -0.463028   -0.00716295      0.492871     -0.437268     -0.363101     -0.278598      0.224422      0.142966      0.296436     -0.108971      0.471158      0.696352      0.744516      0.869489      0.688625       1.03770      0.769435      0.809277      0.659126      0.683059      0.578764      0.548371      0.384536      0.377372      0.373305      0.283065      0.223564      0.196976
  37   5 1892.2251    0.5071  0.4773  9.9765 -0.0000  0.0135   0.0116   0.0329    0.0361   0.0000   440.8240     -0.351147       21.4191      -2.11735     -0.552480    -0.0201229     0.0913588     -0.698277     -0.293382     -0.284974       1.16370     -0.540625     -0.750864     -0.414282      0.313931      0.433547     -0.143022    -0.0666700      0.563869      0.758983      0.839740      0.908369      0.911284      0.965777      0.960028      0.890787      0.861070      0.737250      0.692024      0.592978      0.531550      0.446901      0.375126      0.315402      0.259310      0.199363
  37   6 2081.1620    0.7565  0.7679 10.3202 -0.0025  0.0179   0.0140   0.0424    0.0502   0.0000   440.1674       1.82475       21.7696      -2.27810      -3.35542      0.267271       1.13131      -1.09872     -0.489643      -1.53870      -1.07217     -0.828799       1.21357      0.157917     -0.136554    -0.0328932     -0.401056      0.122580      0.756643       1.03294       1.07221       1.19511       1.23705       1.27626       1.25538       1.14831       1.10847      0.964301      0.907830      0.819045      0.716065      0.588533      0.521775      0.411562      0.345082      0.272858
  37   7 2264.3817    1.1309  0.8705 11.0189 -0.0058  0.0180   0.0200   0.0469    0.0554   0.0000   441.2160       1.17773       21.4969      -4.08380     0.0518631       1.10856       1.21461     -0.989431      0.293581     -0.240359       1.09032     -0.365070       2.15929     0.0387551     -0.657132    -0.0121273    0.00932922    -0.0829170      0.769730       1.05358       1.13872       1.22236       1.26234       1.24203       1.20531       1.15779       1.10980       1.02032      0.978924      0.833791      0.761389      0.631134      0.529090      0.431917      0.360072      0.289501
  37   8 2440.7592    1.6432  1.1386 11.4364  0.0003  0.0206   0.0258   0.0553    0.0704   0.0000   439.6380       1.14761       19.2955       2.05936     -0.767605      -1.49546      -3.81805     0.0520014       1.65825      -1.09577     -0.371930     -0.774760      -3.51236      0.150411     -0.341616      0.697916      0.260437      0.121889      0.887765       1.18949       1.28348       1.32077       1.43624       1.42311       1.46629       1.39053       1.26940       1.15006       1.05870      0.917830      0.844119      0.683843      0.589598      0.480560      0.403610      0.332294
  37   9 2613.3817    2.2031  1.1244 12.2776 -0.0025  0.0210   0.0350   0.0546    0.0625   0.0000   441.4548       2.88036       20.2500       1.70767      -1.67624      -2.94704     -0.267806      -1.46262       2.02591      -3.90767      0.215412     -0.241251     -0.687673       1.19655      0.571791     -0.184979     -0.503977    -0.0365535      0.839670       1.19380       1.29935       1.40415       1.48872       1.41715       1.44362       1.33153       1.30266       1.18416       1.09919      0.931185      0.837438      0.727186      0.597359      0.498924      0.400127      0.329066
  37  10 2784.6812    2.9554  0.9692 12.7249 -0.0015  0.0185   0.0479   0.0465    0.0637   0.0000   440.9862       4.62053       19.4290    -0.0441707      -2.68277      -4.07333      -2.02932     -0.873827      0.212865     -0.947288       1.02187      0.482739      0.918886     -0.648788    -0.0557671      0.735481     -0.786446     -0.343656      0.770532       1.06484       1.17505       1.25479       1.28495       1.31740       1.31870       1.22202       1.12793       1.06458      0.932201      0.865694      0.723600      0.622465      0.531742      0.438846      0.358622      0.283818
  37  11 2953.4076    3.6725  1.0575 13.2969 -0.0015  0.0194   0.0597   0.0518    0.0625   0.0000   440.5392       3.74356       15.0949     -0.232806       1.12408      -5.06774     -0.794137      0.534546      -2.91527      -2.61367       3.65578     -0.969922      -1.00020      0.198403     -0.466453      0.708011     0.0744304      0.168291      0.814908       1.15050       1.22682       1.31458       1.37071       1.40154       1.33863       1.29977       1.18532       1.09415       1.03914      0.900214      0.839011      0.685998      0.572322      0.483866      0.383657      0.302723
  37  12 3118.6384    3.9013  1.1399 13.5633 -0.0025  0.0202   0.0621   0.0575    0.0637   0.0000   441.0637       5.71763       16.9728       1.21490      -1.41008      -3.26573     -0.158152      -1.17408       1.53267      -1.42406      0.519219      -2.76255      0.589529     -0.259311      -1.97465     -0.246973      0.378774       1.15988      0.889514       1.11403       1.25781       1.35081       1.38267       1.37564       1.41667       1.34051       1.25244       1.15384       1.02252      0.908038      0.838680      0.700508      0.582921      0.486612      0.393712      0.328654
  37  13 3280.8329    3.5689  1.4806 13.3366 -0.0017  0.0241   0.0510   0.0650    0.0562   0.0000   439.7670       6.89137       17.8540      -4.10033      -2.53472      -4.15817       1.58287      -3.43362      -2.32466      -3.39809       2.91704     0.0457756       1.58327     -0.649116     -0.264744     -0.203975       1.25471      0.311553       1.02979       1.41284       1.53404       1.58660       1.67679       1.71465       1.64585       1.61470       1.48495       1.40995       1.25094       1.11153      0.971891      0.835604      0.683416      0.578055      0.477751      0.386223
  37  14 3440.5492    2.8654  2.4376 12.7911  0.0035  0.0310   0.0322   0.0874    0.0393   0.0000   441.5048       7.91631       10.5465     -0.210189       3.39218      -2.26213      -6.10706      -5.00085       6.71204      -1.00018      0.561494      0.181861     -0.336124      -1.65269     -0.282857     0.0212700     -0.323831     -0.341159       1.32221       1.73926       2.01935       2.07951       2.25399       2.20557       2.18301       2.03495       1.92314       1.79772       1.58416       1.46483       1.22206       1.09215      0.913239      0.753542      0.608653      0.496500
  37  15 3598.7038    2.2765  3.5210 12.3097  0.0006  0.0391   0.0231   0.1090    0.0362   0.0000   439.1601       4.37201       12.1454       5.24843       1.27367      -4.59276      -6.24967       1.66326       5.81651      -2.85446       4.09303     -0.977125      -2.81447       1.57208     -0.642598       1.09014     -0.186051   -0.00289800       1.64378       2.17986       2.49118       2.57329       2.76833       2.76205       2.70259       2.61101       2.39590       2.19319       1.97582       1.80467       1.58579       1.38690       1.16517      0.957741      0.791282      0.629283
  37  16 3755.3509    1.7697  5.4018 11.7983 -0.0017  0.0544   0.0164   0.1516    0.0292   0.0000   440.2491       9.43526       25.0135      -3.72188     -0.187727      -1.74381      -1.26207      -8.20710       4.38146      -1.79603       4.44861      -5.22971      0.410945     -0.757175      -4.47178     -0.976003       1.21184      0.550956       2.21309       2.98428       3.35698       3.54057       3.73316       3.75249       3.64064       3.57012       3.31155       3.00904       2.74113       2.45961       2.14190       1.87268       1.57696       1.31267       1.06978      0.849595
  37  17 3910.9596    1.3991  6.7290 11.6152 -0.0022  0.0694   0.0148   0.2014    0.0276   0.0000   435.6590       8.43303       28.0200       7.03019      -4.79636      -4.61269       6.86870      -10.9863      -6.21267       2.04823     -0.449109      -4.10324       1.37981      -2.03933      -2.65773      -2.24988       1.20708      -1.92636       2.82375       3.83374       4.39319       4.54620       4.88993       4.78961       4.68923       4.51549       4.27879       3.87750       3.55673       3.17149       2.79328       2.39005       2.02058       1.67067       1.34738       1.09238
  37  18 4065.5661    1.0810  8.2278 11.4543 -0.0022  0.0913   0.0146   0.2820    0.0274   0.0000   440.0541       18.3396       34.4316      -4.51040      -16.8495      -1.20666       8.91791      -2.21631       4.47691      -2.05273      -7.19080      -1.35228      -3.04190    -0.0323216      -4.23255     -0.451159      0.174118       1.18504       3.74812       4.94787       5.82048       6.09918       6.51480       6.43854       6.22741       6.06312       5.59226       5.21959       4.71517       4.10783       3.70469       3.12207       2.67348       2.21860       1.75013       1.41017
  37  19 4219.6832    0.7647  9.1751 11.4027 -0.0029  0.1336   0.0217   0.5245    0.0348   0.0000   432.9574       24.0075       33.3575      -10.6062      -18.9069      0.657782      -1.82669      -7.30610       8.53955      -10.4220      -15.2993       5.95942     -0.815294     -0.967995       5.90482      -2.22098      -5.46919      -1.01870       5.27680       7.01031       8.25766       8.51676       9.12546       9.15367       8.83411       8.50535       8.08831       7.32564       6.75986       5.98305       5.23662       4.46089       3.76994       3.23168       2.46587       2.03707
  38   5 1908.7908    0.5328  0.5208  9.9627 -0.0012  0.0161   0.0115   0.0320    0.0393   0.0000   441.1546      -1.59398       21.7140    0.00710281      -4.09797     -0.659535      0.262604      0.139169      0.353586       1.78107     -0.443176    -0.0982126      0.580454      0.442956    -0.0533807      0.503381      0.217453     -0.135642      0.717801       1.01542       1.12958       1.15205       1.19280       1.16203       1.07133      0.994695      0.891496      0.906907      0.880977      0.836671      0.787525      0.742289      0.601856      0.499793      0.392968      0.316066
  38   6 2098.9727    0.8317  0.6834 10.3701 -0.0012  0.0156   0.0157   0.0385    0.0474   0.0000   440.9855      0.134682       19.3160     -0.183696      -4.55801       1.20154      0.933883      -3.07630      -1.40012     -0.836234     -0.313183     -0.450826      0.203807      0.411186     -0.420200     0.0795190      0.156506    -0.0676838      0.624580      0.852969      0.931167       1.01725       1.06046      0.998524       1.00784       1.01401      0.913555      0.880366      0.793881      0.708434      0.595273      0.519798      0.444976      0.365820      0.296505      0.244829
  38   7 2282.9442    1.1429  0.9740 11.0628 -0.0019  0.0195   0.0192   0.0504    0.0548   0.0000   440.9477      0.991325       20.0232       1.41505      -2.40806      -3.76108     -0.357839       2.57457     0.0675113      0.444948       1.17632      -1.05449      -1.00704    -0.0231638     -0.108105     -0.398084      0.321373     0.0107437      0.801478       1.09987       1.22709       1.28359       1.40911       1.38821       1.37359       1.34881       1.20744       1.11948       1.02663      0.855462      0.787735      0.665027      0.572953      0.482651      0.388479      0.305908
  38   8 2460.0251    1.6954  1.1525 11.3959 -0.0012  0.0199   0.0256   0.0531    0.0697   0.0000   440.5709       4.12194       21.0892      -2.44549      -4.75859     -0.260256      -1.88014      -2.02531       2.76589     -0.414247     -0.374954     -0.701052      0.351938      0.508193     -0.694481      0.461683     0.0311683    -0.0436100      0.844376       1.11391       1.21078       1.32816       1.39547       1.40735       1.34716       1.32828       1.26483       1.14466       1.06105      0.912707      0.814815      0.699361      0.567759      0.495242      0.406909      0.331099
  38   9 2633.8034    2.2911  1.1092 12.3063 -0.0021  0.0204   0.0359   0.0537    0.0633   0.0000   441.0575       2.78689       22.1122       1.36392      -2.94230       1.07219     0.0483758      0.342320     0.0694496     -0.471647      -1.53916     -0.783565      -1.10667      -1.02728      0.635260     0.0600506     -0.613697     -0.147508      0.841037       1.16158       1.27983       1.36015       1.41176       1.42288       1.34707       1.35811       1.23846       1.16910       1.05385      0.928645      0.839323      0.718507      0.619011      0.532299      0.423014      0.344543
  38  10 2806.1545    3.0459  0.9957 12.8868 -0.0002  0.0189   0.0494   0.0483    0.0601   0.0000   441.4312      0.722681       21.0482     -0.882357     -0.855230      -3.20562      -1.60008      -2.06372      -1.03916       1.97331      -1.76091      0.936816      -1.04966      0.614870     -0.579640      0.143187     -0.414674     -0.482134      0.852290       1.15221       1.23666       1.32090       1.30004       1.20446       1.26839       1.22169       1.23131       1.12042       1.04258      0.920307      0.788448      0.658732      0.555875      0.472691      0.384606      0.306161
  38  11 2976.0412    3.7860  1.0142 13.1927 -0.0015  0.0183   0.0594   0.0479    0.0670   0.0000   440.8694       6.32557       18.8759       1.21204      -2.58277      -5.43798      0.797141      -5.66632      -1.53477      -1.73674      0.181812     -0.553622     -0.674962      0.634851     -0.426917     0.0785308     0.0706607     -0.249377      0.764120       1.02577       1.12564       1.21658       1.25495       1.26541       1.24446       1.19416       1.10444       1.05631      0.972805      0.846097      0.767959      0.620911      0.543587      0.443660      0.377487      0.312425
  38  12 3142.4951    3.9196  1.1466 13.6188 -0.0057  0.0208   0.0626   0.0556    0.0626   0.0000   440.2304       4.65880       16.6240      0.983865      0.198960      0.185556      -2.91144      -3.14431       2.01261      -3.15159      -1.24212      -1.05321     -0.436461      0.896978     -0.182625     -0.804591      -1.45977      0.135106      0.838875       1.17048       1.23167       1.37721       1.39294       1.46402       1.39743       1.36701       1.26697       1.17635       1.07658      0.955573      0.813024      0.718411      0.611536      0.519272      0.407537      0.342011
  38  13 3305.8331    3.4037  1.7482 13.1119 -0.0044  0.0254   0.0430   0.0695    0.0482   0.0000   440.3641       8.09085       16.3173     -0.630524       1.28763      -1.52435     -0.113863      -3.30262      0.956902      -1.84592      -3.25580     -0.379131       1.60041     -0.328811     -0.891131     -0.351658       1.04355     -0.234851       1.03589       1.36295       1.54984       1.65365       1.72485       1.75111       1.74893       1.67142       1.57546       1.41344       1.30742       1.14837       1.00165      0.900629      0.744568      0.612739      0.500307      0.410041
  38  14 3466.8565    2.7603  2.4794 12.7879  0.0012  0.0322   0.0313   0.0884    0.0391   0.0000   444.7901       9.76984       10.9150       1.56887       4.47361      -2.09091      -1.94875      -2.28062      0.879723      -1.28363      -2.34569      -2.14472     -0.357962      0.406005      0.390151      0.724612      0.318576     0.0248904       1.28319       1.74738       1.93895       2.12317       2.22078       2.18433       2.18846       2.07454       1.92138       1.80411       1.61664       1.44897       1.27987       1.13902      0.943857      0.816005      0.642331      0.523694
  38  15 3626.0041    2.1568  3.8837 12.1995 -0.0027  0.0422   0.0210   0.1159    0.0321   0.0000   438.2081       8.04490       13.1874       3.74284       1.15965      -14.7944      -8.14734      -1.13587       4.55770       1.19348      -1.07205      -3.22158      -1.55229      0.263729       2.92371       1.40529     -0.368701      0.135382       1.67301       2.28089       2.55418       2.74949       2.84325       2.86319       2.83211       2.66991       2.56939       2.31824       2.14340       1.90279       1.67261       1.48981       1.24366       1.05744      0.866685      0.701187
  38  16 3783.5597    1.7051  5.6452 11.7130 -0.0007  0.0565   0.0157   0.1583    0.0285   0.0000   438.4411       9.55484       11.1771       12.5212      0.793123      -11.1786       6.15320      -1.67481      -3.75115      -2.25261       1.74588     -0.145519      -1.56112       3.25810      -1.37014      0.483129      0.514526      -2.00963       2.22898       3.04710       3.56346       3.62247       3.89731       3.83274       3.73134       3.63050       3.41029       3.12074       2.89038       2.57531       2.28767       1.98179       1.67275       1.40249       1.13693      0.924070
  38  17 3939.9422    1.3107  7.2150 11.5220 -0.0016  0.0753   0.0141   0.2169    0.0267   0.0000   436.7905       2.01819       24.2662       5.98587      -13.3062      0.323725       6.09869      -11.0997      -5.89097      -11.1882       2.01936      -6.84012      -2.16682     -0.724018       2.21335       1.29192     -0.454466      -1.38953       2.91967       3.98902       4.52511       4.81963       5.06962       5.00759       5.12781       4.74117       4.61812       4.11671       3.79892       3.40697       2.96134       2.56834       2.19137       1.84735       1.43698       1.19194
  38  18 4095.6120    1.0082  8.7988 11.4327 -0.0014  0.1018   0.0160   0.3320    0.0279   0.0000   440.0864       21.7598       15.6192      -2.29643       15.1286      -17.2482       1.32287       5.37987       2.84588      -14.3290     -0.267934      -7.00307     -0.771198      -1.98127      -5.12144       1.46202       2.34120       1.83472       3.98527       5.38919       6.24237       6.46309       6.98951       6.81321       6.77178       6.55278       6.08034       5.74929       5.09402       4.60355       4.05926       3.50938       2.98372       2.49192       2.00876       1.62550
  38  19 4250.1522    0.6969  8.8812 11.4093 -0.0041  0.1418   0.0233   0.5839    0.0335   0.0000   434.3278       13.9288       29.7504       5.00276      -31.9573      0.503272      -8.49575       21.0035      0.175987      -9.18933      -8.32385       9.69441      -1.74280      -5.31371      -1.69080       2.96883       1.32217       1.82206       5.47043       7.31282       8.50846       8.88005       9.49520       9.55496       9.06688       8.97903       8.42983       7.80346       7.13742       6.25270       5.61451       4.80760       4.08048       3.44817       2.71645       2.23122
  39   3 1516.0375    0.1837  0.1462  9.7269 -0.0072  0.0112   0.0089   0.0213    0.0218   0.0000   441.5060      0.420523       21.7058     -0.359655      -4.12693     -0.259698     -0.566160      -1.54277     -0.893209     -0.323148      0.400658     -0.428844     -0.566064     -0.209951      0.128917     0.0112597     0.0194273      0.249785      0.493027      0.561131      0.608770      0.831600      0.805813      0.741633      0.710271      0.789958      0.740727      0.620945      0.504321      0.503460      0.444005      0.379215      0.282306      0.240088      0.219742      0.173684
  39   4 1728.2397    0.3495  0.3403  9.7673 -0.0033  0.0119   0.0096   0.0293    0.0286   0.0000   440.8642      0.328926       21.4003      0.109582      -2.84431     -0.911498      -1.25226      0.812671     -0.474335     -0.526010     -0.731275    -0.0234621     -0.216176     -0.347293     0.0273993      0.105216     -0.296759     -0.274715      0.495511      0.627705      0.737405      0.796202      0.844230      0.879410      0.880486      0.770721      0.742623      0.705760      0.630841      0.538384      0.479993      0.400944      0.338156      0.279411      0.235745      0.188135
  39   5 1925.1946    0.5568  0.5749 10.0030 -0.0040  0.0149   0.0116   0.0357    0.0400   0.0000   440.9314       1.08099       20.7890      0.680179      -3.78258      0.426158       1.31145      -1.36754      -1.54452     -0.222062      0.697249      0.830019      0.843988     -0.419722    -0.0276868    -0.0890376     -0.354875    -0.0522258      0.605581      0.818106      0.874692      0.977991       1.02625       1.01142       1.00554      0.936659      0.851714      0.823647      0.778124      0.667640      0.602548      0.531748      0.444640      0.376253      0.326480      0.254373
  39   6 2116.5737    0.8338  0.7687 10.3487 -0.0018  0.0163   0.0149   0.0412    0.0507   0.0000   440.0259      0.369881       22.1648     -0.964218      -3.33375     -0.234191      0.166200      0.703348     0.0757196      0.298867     -0.729076       1.31607      0.847063      0.164253       1.23770     -0.186672     -0.346294     -0.609667      0.682869      0.927901       1.04693       1.05665       1.08366       1.07268       1.05348       1.01051      0.986843      0.957379      0.868486      0.816531      0.675054      0.590700      0.502292      0.419347      0.340868      0.284214
  39   7 2301.2914    1.2529  0.8895 11.0785 -0.0018  0.0173   0.0209   0.0449    0.0550   0.0000   441.5529      0.497431       19.8752      0.843042     -0.237337     -0.755988      0.766790     -0.647008      0.363400      0.284855       1.41821     0.0795494      0.733561     -0.310004      0.527537      0.815456      0.279180    -0.0427964      0.697983      0.937172       1.01502       1.08942       1.15763       1.11835       1.14181       1.12079       1.03276      0.963674      0.874745      0.812195      0.688978      0.590296      0.509985      0.435293      0.349808      0.292913
  39   8 2479.0571    1.7660  1.1521 11.6448 -0.0026  0.0203   0.0272   0.0543    0.0693   0.0000   440.7181       2.94047       23.3043      -1.37661      -3.66902      -2.32788       1.90983      0.268685      0.940423     -0.589764      0.388361     -0.323545       1.20316     -0.263220     -0.482649      -1.10698     -0.298351     -0.460737      0.888481       1.17232       1.33400       1.39410       1.50090       1.47748       1.45070       1.40882       1.30633       1.18983       1.07452      0.986705      0.869203      0.761983      0.634589      0.544451      0.449056      0.364822
  39   9 2653.9371    2.3618  1.0783 12.3621 -0.0056  0.0197   0.0373   0.0506    0.0624   0.0000   440.5873       2.84729       20.7862       1.21794     -0.963929      -1.44668      -1.18960      -5.47234     -0.508916     -0.629665      0.380583      -1.11948      0.489525     0.0244499     -0.626208     -0.962151      -1.21359    -0.0205994      0.782062       1.06886       1.14783       1.23015       1.28071       1.30641       1.29753       1.29823       1.15934       1.08844       1.01147      0.874049      0.783151      0.698060      0.585992      0.497446      0.397716      0.326366
  39  10 2827.3862    3.0204  1.1484 12.8416 -0.0016  0.0202   0.0454   0.0532    0.0632   0.0000   441.1870       2.18597       19.9556      0.953035      -3.79257      -1.39468       1.08863      -2.56887       2.54660      0.301515   -0.00712315     -0.803245      -1.95626      0.640829      0.647810     -0.376393     -0.780510     -0.277870      0.776903       1.11002       1.15869       1.30629       1.29532       1.33524       1.32350       1.26959       1.20579       1.13452       1.01850      0.918084      0.810201      0.706137      0.586747      0.504287      0.405957      0.333037
  39  11 2998.2474    3.8145  1.0129 13.2941 -0.0027  0.0177   0.0599   0.0486    0.0620   0.0000   439.9832       3.63064       20.5803      0.265384      -2.38564      -2.45623      0.794277      -4.18601       1.73941      -1.23980     0.0525424     -0.678528      0.323759      0.915885     -0.837051      0.651518      0.872132     -0.141207      0.716194      0.964639       1.04484       1.14695       1.19643       1.22262       1.18764       1.17601       1.06190       1.01064      0.909217      0.798603      0.707796      0.618446      0.531129      0.455903      0.367725      0.295611
  39  12 3165.8166    4.0143  1.2784 13.4479 -0.0001  0.0214   0.0584   0.0576    0.0654   0.0000   440.8509       6.46297       17.4035     -0.131043      -1.52698      -3.32580     0.0655886      -3.56087      0.117863      -2.03893       1.92718      0.198407      -1.38391     -0.157866     -0.705397    -0.0780174     -0.253982      0.256173      0.850605       1.15429       1.24787       1.36061       1.40666       1.42397       1.43143       1.41131       1.27694       1.16885       1.09009      0.955561      0.843751      0.746312      0.639743      0.524627      0.434087      0.345237
  39  13 3330.5719    3.4109  1.7416 13.1892 -0.0033  0.0268   0.0445   0.0683    0.0515   0.0000   441.8397       8.13779       16.7326     -0.106243       2.61533     -0.881803       1.59586      -3.63929     -0.711168      -4.80073      -3.66293      -1.83596      -1.38926      -1.44698      -1.07303      -1.19508      0.485748      0.889872       1.09744       1.44496       1.62908       1.69281       1.85895       1.87323       1.81559       1.68964       1.67686       1.53340       1.38066       1.22283       1.09044      0.935402      0.798159      0.686065      0.542710      0.459866
  39  14 3492.8021    2.6520  3.0615 12.5030  0.0003  0.0348   0.0262   0.0956    0.0362   0.0000   444.4908       4.91807       10.0534      -3.02044       4.63093      -3.44254      -4.20613      -4.75740      0.850395      0.483768     -0.765035      -3.78694      -1.40255      0.922189      -2.00720      -1.44715       2.02706     -0.385067       1.37387       1.86395       2.06419       2.21907       2.39495       2.36364       2.28337       2.26077       2.06342       1.93727       1.75416       1.58915       1.40534       1.21838       1.04882      0.887098      0.726645      0.580618
  39  15 3652.9969    2.0611  4.2108 12.1121 -0.0015  0.0436   0.0192   0.1225    0.0303   0.0000   443.5674       7.98013       14.7806      0.463982      -3.62742      -7.16574     -0.256992      -8.63150      0.458633      -4.04259      -1.12729      0.710657      -1.56047       1.88146       1.62812     -0.752440      0.965369       1.52074       1.73520       2.31294       2.64099       2.78422       2.97408       2.92702       2.89414       2.82264       2.61641       2.44896       2.22731       1.95125       1.80019       1.51685       1.31188       1.08551      0.901163      0.732543
  39  16 3811.4867    1.6326  5.8709 11.7253 -0.0030  0.0587   0.0155   0.1622    0.0285   0.0000   442.7672       8.16787       18.2696       3.87164      -4.38222      -1.87405      -3.00619      -4.27619       2.23917      -2.02144       3.26609       2.98376       1.84729      -2.37345      -3.21153       1.38368       3.35229       1.49768       2.24217       3.07661       3.50318       3.70836       3.94179       3.90273       3.85712       3.71412       3.53806       3.24400       2.99100       2.67561       2.31906       2.04425       1.73011       1.45717       1.18607      0.973186
  39  17 3968.8546    1.3163  7.6786 11.4862  0.0006  0.0756   0.0139   0.2249    0.0270   0.0000   434.3517       2.47533       22.9197      -5.58712      -12.4687      -3.22055       11.9377      -8.42833       1.14282      0.375168      -4.17917       2.29944       2.94569      -6.16520       3.98122    0.00282271      -2.88375    -0.0828833       2.95975       3.87720       4.53908       4.71492       5.00723       5.05869       4.86785       4.84746       4.44288       4.18157       3.83201       3.43652       3.01094       2.66518       2.25312       1.90389       1.55892       1.25802
  39  18 4124.9379    0.9041  8.1317 11.5204 -0.0066  0.1066   0.0176   0.3549    0.0294   0.0000   427.8246       17.8804       28.9606       17.9645      -13.5286      -13.1175       4.98438       10.6004       10.0805      -15.8411      -14.2759       6.94888       14.0543       16.4210      0.311474      -5.10675      -8.87542       3.17830       4.04591       5.44928       6.30739       6.67423       7.09016       6.97687       6.96199       6.73275       6.21228       5.91977       5.36472       4.78439       4.24793       3.71545       3.14985       2.66188       2.14606       1.73173
  39  19 4280.2201    0.6138  8.6054 11.4654 -0.0572  0.1583   0.0304   0.7944    0.0411   0.0000   433.3284       7.21705       5.76460      -26.9041      -9.49498       14.5614       16.9278       2.95931       10.1223      -12.8919      -26.9273       21.4132       6.40004      0.771480      0.833816       6.63476     -0.416136      -1.54150       5.98759       7.89443       9.33750       9.59314       10.6697       10.3529       10.2896       9.72700       9.25670       8.52552       8.00199       6.96861       6.27588       5.45349       4.62021       3.92900       3.10179       2.54180
  40   4 1743.2715    0.3634  0.3762  9.7665 -0.0031  0.0133   0.0094   0.0307    0.0296   0.0000   441.7980     -0.947311       19.8164      0.785955      -3.88555      0.903349     -0.544375     -0.344532     -0.381977       1.09116      0.383039     -0.159824     0.0326467      0.513014      0.647137      0.333619     -0.139655    -0.0397392      0.481979      0.704364      0.809452      0.808184      0.871092      0.867155      0.826832      0.814077      0.797260      0.719870      0.685079      0.589848      0.530026      0.469232      0.366600      0.319218      0.258330      0.219741
  40   5 1941.4135    0.5871  0.5955  9.9088 -0.0005  0.0148   0.0116   0.0348    0.0419   0.0000   440.6775   -0.00122884       20.4515     -0.792585      -5.35622     -0.520707       1.59041      -2.57738     -0.585065       1.05196     -0.752789     -0.800363     -0.924861     -0.233185      0.185047     -0.161753     -0.105850      0.327925      0.582967      0.805036      0.903620       1.01967       1.03165       1.05251       1.05142      0.995974      0.935280      0.846820      0.780352      0.699434      0.595660      0.540108      0.443793      0.373205      0.305473      0.251987
  40   6 2133.9666    0.8960  0.7374 10.4374 -0.0018  0.0158   0.0159   0.0386    0.0494   0.0000   440.5255    -0.0180734       22.8321      0.469454      -3.12333      0.405393      0.639963      -1.73551       1.45780     -0.167814     0.0984345      0.204400      -1.40663     -0.993712    -0.0975589      0.632226     0.0637549     -0.382185      0.621986      0.840849      0.912978       1.01780       1.02427       1.06335       1.03277       1.04353      0.984098      0.864220      0.804277      0.718101      0.618648      0.546949      0.460770      0.401391      0.324715      0.270618
  40   7 2319.3626    1.2880  0.9995 11.1045  0.0001  0.0193   0.0204   0.0490    0.0589   0.0000   442.1413      0.415901       20.5412      0.951873      -1.15463     -0.452887      0.857697      -2.99530       2.50549   -0.00713416      0.763119      -1.98074      0.260364    -0.0919313     -0.286419     0.0558888      0.675357     -0.216425      0.727238       1.05395       1.12083       1.24310       1.24324       1.29321       1.23331       1.25469       1.13692       1.06129      0.953627      0.889045      0.787497      0.711803      0.581695      0.492348      0.413103      0.332873
  40   8 2497.9618    1.7674  1.1373 11.8705  0.0010  0.0204   0.0273   0.0554    0.0578   0.0000   441.4073       1.85563       20.2132       1.04322     -0.490983     0.0994740     -0.912588      -3.38977      -1.17021       1.82663       3.10561      -1.62483     -0.971215      0.413472     -0.153719      0.332783     -0.318032     0.0458598      0.776265       1.06151       1.15879       1.27330       1.35537       1.33315       1.27395       1.30645       1.20664       1.12741       1.01033      0.927131      0.832783      0.719161      0.597461      0.521419      0.432473      0.355709
  40   9 2673.8696    2.5388  1.0184 12.3619 -0.0017  0.0185   0.0393   0.0469    0.0631   0.0000   440.2780       2.95285       22.6924      0.788796      -3.08814      -1.05413     -0.237646     -0.988421     -0.892020      -2.29892      0.350554      -1.22702    -0.0878708      -1.07367      0.964161     0.0481388      0.144743     -0.533018      0.704004      0.987118       1.08049       1.14953       1.24162       1.23524       1.23820       1.16798       1.14796       1.01499      0.953826      0.842615      0.735797      0.633306      0.547832      0.453934      0.368845      0.328206
  40  10 2848.3912    3.2059  0.9572 13.0262  0.0009  0.0176   0.0511   0.0458    0.0573   0.0000   441.1195       4.81958       19.5910       1.44380      -2.08116     -0.359313      -2.58624      -2.60804     -0.493911     -0.179246     -0.106764     -0.661821      0.196587     -0.676387      0.458542     -0.719631     -0.255931      0.101433      0.707890      0.980572       1.06496       1.14487       1.15736       1.23456       1.19310       1.18567       1.06380       1.01670      0.881496      0.810075      0.728510      0.665135      0.557626      0.481903      0.379453      0.309220
  40  11 3020.1727    3.8643  0.9976 13.4356 -0.0046  0.0185   0.0616   0.0471    0.0612   0.0000   441.1419       4.26144       18.5187       2.64723    -0.0320503      0.344428      0.319561      -4.09651      0.431480      -2.15310       1.69030      -1.82059     -0.908783       1.01315     -0.142430       1.29500      0.618702      0.253919      0.709547      0.975226       1.08649       1.11680       1.25476       1.21430       1.19124       1.17725       1.05428       1.01742      0.928661      0.832854      0.737807      0.675218      0.563561      0.490153      0.417939      0.328665
  40  12 3188.8662    3.9366  1.3133 13.4917 -0.0023  0.0220   0.0571   0.0568    0.0587   0.0000   440.3024       7.67873       17.9689      -1.78911      -2.50577      -3.84308      -1.80940      -3.96969      0.333311      -3.67886      -1.65454     -0.872403     0.0897589      0.784402     -0.886523      -1.13793     -0.109301     -0.170277      0.898481       1.25693       1.40159       1.50977       1.59400       1.59656       1.59498       1.55442       1.44306       1.31224       1.19985       1.04936      0.922001      0.783422      0.681603      0.577244      0.480912      0.390644
  40  13 3354.8606    3.1970  1.6906 13.3413 -0.0006  0.0262   0.0433   0.0698    0.0465   0.0000   441.9332       7.05634       19.5495     -0.425467      -1.40550      -4.17087      -1.74673     -0.953610      -1.62868      -1.97826       2.22500     -0.816790      -1.01299      -2.19540      0.523618      -1.12672      0.722224      0.462009       1.08394       1.45591       1.60181       1.69629       1.78053       1.76052       1.71554       1.66779       1.55667       1.48449       1.36277       1.28035       1.10699       1.01074      0.842025      0.732091      0.582268      0.465924
  40  14 3518.3920    2.5380  3.0838 12.5564 -0.0019  0.0354   0.0255   0.0983    0.0332   0.0000   440.4219       3.99082       6.08392       3.59475       1.97094      -6.49829      -9.11083      -9.72458       3.17482      -6.22563     -0.475160      -1.08475       1.29475      0.272950       2.26392      -1.00306      0.935043       1.00619       1.34540       1.80280       2.03180       2.18090       2.30921       2.34743       2.30907       2.16744       2.06843       1.91350       1.79775       1.60738       1.39694       1.25342       1.05839      0.882931      0.747262      0.601046
  40  15 3679.6129    2.0239  4.5975 11.9529 -0.0020  0.0461   0.0173   0.1240    0.0279   0.0000   441.3275       6.39288       14.7437      0.266843       2.60864     -0.731556       1.69885      -9.89724       5.04746      -6.64228       2.04136      0.507759       3.89638    -0.0553781      -2.32653      0.335409      -1.06724      0.334174       1.69812       2.35050       2.69148       2.84177       3.03609       3.04972       2.93647       2.92594       2.68525       2.51092       2.27995       2.08590       1.82796       1.59562       1.35267       1.17339      0.943880      0.771051
  40  16 3838.8784    1.5387  6.3533 11.7025 -0.0013  0.0610   0.0148   0.1807    0.0265   0.0000   444.4029       14.0488       11.3940     -0.333641      -1.37213      -8.14683       4.82463      -4.71599       1.61687      -5.64896      -5.17187       3.05165       1.39372     -0.405771      -1.66666     -0.985582       2.83105      0.845076       2.32487       3.08917       3.56854       3.76118       4.03941       4.06547       3.96757       3.81068       3.61625       3.35860       3.11862       2.72202       2.50319       2.12044       1.84612       1.56482       1.26893       1.03122
  40  17 3997.0597    1.2520  8.1923 11.4776 -0.0018  0.0837   0.0142   0.2477    0.0268   0.0000   428.5326       6.69040       14.2807       3.08331       6.25483      -15.8235       10.5294      -5.03534       5.27843      -4.21964       4.79490      -3.86592      -9.28106     0.0108736       1.34452       2.66773    -0.0263081       1.50917       3.07282       4.20888       4.81389       5.05823       5.37092       5.43815       5.35498       5.15490       4.92459       4.51874       4.17647       3.77927       3.29053       2.89665       2.47786       2.11064       1.72350       1.39992
  40  18 4153.8189    0.8896  9.2791 11.4581  0.0010  0.1176   0.0176   0.4026    0.0294   0.0000   437.1917       16.3642       14.6074      -9.54161       10.5051      -4.46734       4.88544       1.76360      -20.4709       1.63508      -8.57861      -5.74516       3.36164       2.35354      0.616659     -0.233227      -1.02018       1.98675       4.32810       5.99425       6.74349       7.21450       7.61873       7.60055       7.53243       7.28657       6.92165       6.43611       5.87559       5.27243       4.67974       4.10401       3.52149       2.97274       2.41210       1.96086
  41   5 1957.4748    0.6043  0.5810 10.1096 -0.0032  0.0148   0.0121   0.0347    0.0398   0.0000   441.8567       1.08608       21.9180      0.588701      -3.50225       2.75341     -0.582647      -1.10635      0.514482     0.0486380      0.601002      0.217083      -1.33817     -0.693967      0.552750      0.203696     -0.638088     0.0827568      0.588177      0.816073      0.845501      0.946496      0.991213      0.988465       1.00170      0.935717      0.911543      0.813980      0.771126      0.719536      0.596522      0.547478      0.453569      0.407549      0.328841      0.275621
  41   6 2151.1329    0.9173  0.8236 10.4762 -0.0039  0.0164   0.0156   0.0423    0.0518   0.0000   440.5644     -0.710085       21.3694     -0.456454      -2.98974      -2.51484       2.12343       1.39528    -0.0431835      -1.15589     -0.525782      -1.72370     -0.301962      0.391717     -0.351168     0.0563311     -0.726293     -0.218380      0.664774      0.839132      0.901755       1.01387       1.06066       1.07691       1.07002       1.00316      0.982756      0.907893      0.800967      0.761656      0.680384      0.595247      0.484742      0.417567      0.363569      0.293918
  41   7 2337.1937    1.3398  1.0230 11.1511 -0.0047  0.0190   0.0206   0.0472    0.0591   0.0000   441.7934       2.30444       21.2987      -1.02146      -2.66175      -1.67623       2.00404      0.175386     -0.244071      -2.26146     -0.768212      0.535106      -1.09718     -0.267516      0.833669       1.06466      0.182836     -0.524624      0.725718       1.01362       1.13297       1.24609       1.28342       1.28941       1.26871       1.22623       1.14876       1.07029      0.994680      0.880698      0.796970      0.669907      0.592901      0.501142      0.415262      0.334478
  41   8 2516.6431    1.8425  1.1416 11.8500  0.0014  0.0206   0.0278   0.0538    0.0621   0.0000   440.8895       2.06551       21.8076      -1.96284      -3.42518      -1.29599      -1.62141      -1.16349      -1.37033       3.20674      0.295716      -1.96329     -0.218905      0.503778      0.498052     -0.138626     -0.851538      0.434098      0.819010       1.11349       1.20507       1.22759       1.29223       1.28704       1.31924       1.32643       1.28715       1.21413       1.04040      0.946855      0.791870      0.733084      0.640990      0.576634      0.467205      0.370972
  41   9 2693.6091    2.6323  1.0153 12.4266 -0.0015  0.0179   0.0400   0.0458    0.0632   0.0000   441.5722       3.11960       22.0584       1.41106     -0.295232     -0.108259     -0.790050      -4.10042      0.155629      -2.55478      -1.65909     -0.393065     -0.676193     -0.435231      0.290577     0.0935413      0.635961      0.203793      0.721563      0.974338       1.03067       1.10368       1.17442       1.19778       1.18395       1.18061       1.10372       1.03438      0.907500      0.833655      0.719224      0.648636      0.568124      0.479303      0.401338      0.323379
  41  10 2869.0479    3.4225  0.9799 12.8992 -0.0028  0.0173   0.0524   0.0447    0.0662   0.0000   441.0962       3.81582       21.2602      0.369922     -0.522300      -3.85456      0.637992      -3.79208      -1.61277     -0.182458      0.155876     0.0610380     -0.798755      0.136014     -0.165292      0.389189     -0.177772      0.197305      0.641641      0.879395      0.965229       1.05504       1.09802       1.12265       1.09266       1.10091       1.00036      0.939102      0.873220      0.763659      0.692219      0.593871      0.516875      0.439932      0.357122      0.302671
  41  11 3041.7543    4.0081  1.0978 13.3781 -0.0003  0.0197   0.0595   0.0477    0.0669   0.0000   442.1764       5.01232       19.5783      0.448861      -1.03864      -2.31574       1.52558      -2.43986      0.625307      -1.55842      0.565773      -1.32880     -0.365907     -0.486357   -0.00782832       1.27816      0.183410     -0.377739      0.759287       1.04689       1.12949       1.29005       1.26876       1.33175       1.26108       1.24411       1.11555       1.09778       1.00820      0.927535      0.835571      0.717801      0.618651      0.513775      0.426724      0.353862
  41  12 3211.4452    3.8828  1.4229 13.3093 -0.0037  0.0220   0.0519   0.0583    0.0560   0.0000   442.6433       6.54529       18.5445     -0.811710      -2.33008     -0.785697      -1.64412      -2.35144     -0.875983      -2.91619      -1.05782       1.41803       1.07978      -1.66049      0.257919      0.804726     -0.514101      0.521890      0.839955       1.16001       1.22541       1.33630       1.43850       1.40741       1.41069       1.33485       1.30680       1.22916       1.13015       1.00269      0.890973      0.765495      0.678771      0.566585      0.471591      0.395844
  41  13 3378.7697    3.1976  1.9465 13.0994 -0.0012  0.0265   0.0387   0.0729    0.0440   0.0000   439.3985       6.82931       16.5088       1.36260     -0.258252      -4.28106      0.794880      -3.33915       2.84288      -2.82372     -0.879930      -1.98488      0.414628      -1.96259      0.615650    -0.0861578     0.0948581      0.217797       1.01817       1.36728       1.53877       1.62819       1.79303       1.75387       1.76285       1.71536       1.59230       1.45722       1.37396       1.24925       1.07853      0.942172      0.818940      0.690760      0.561842      0.468936
  41  14 3543.4817    2.4032  3.2482 12.5489 -0.0003  0.0362   0.0238   0.1044    0.0311   0.0000   442.6843       7.86048       8.34727       1.27012       6.08495      -3.68897      -2.74839      -2.45837       2.55295     -0.280119     -0.444004      -3.47608      0.719700      0.659551     -0.971782      0.386141      -2.53335     -0.640512       1.36220       1.84211       2.09804       2.24156       2.35739       2.37490       2.40811       2.26615       2.18582       1.98113       1.84244       1.61055       1.47204       1.30656       1.09870      0.962179      0.777090      0.627295
  41  15 3705.9062    1.9455  5.0542 11.9234 -0.0013  0.0499   0.0166   0.1338    0.0271   0.0000   443.2094       3.10390       12.2352       4.39228      0.497467      -4.10796       1.27446      -6.51190       2.68521      -3.74707      0.550195      0.380776      0.529312     -0.624511       2.61336       2.68669     -0.430268      0.312619       1.78587       2.49419       2.79804       3.00135       3.17135       3.16539       3.13172       3.00918       2.86312       2.67063       2.48107       2.24600       1.96698       1.75602       1.49930       1.26784       1.03927      0.858589
  41  16 3866.2007    1.4567  6.7458 11.6895 -0.0016  0.0666   0.0151   0.1953    0.0274   0.0000   440.6766       6.12019       19.2597      -3.87264      -11.4817      -14.1670      -1.42332     -0.228890       1.28753      -4.42309      0.185362      0.571540       3.65087      -2.81329      0.273300       1.92822       1.29794     -0.100587       2.42937       3.35208       3.82432       4.01038       4.31912       4.27101       4.30111       4.07758       3.89799       3.64115       3.32315       3.03959       2.67395       2.31742       2.04878       1.70003       1.42062       1.16803
  41  17 4025.3013    1.1075  7.9204 11.5839 -0.0008  0.0867   0.0154   0.2761    0.0266   0.0000   428.4144       17.8897       18.2428      -1.36145     -0.862835      -15.0362     -0.265301      -1.17561      -5.20715      -8.12771     0.0489908      -4.32372      -8.65221     0.0604844      -1.49935       1.32994      0.782236      0.101561       3.21522       4.22754       4.90267       5.25673       5.42524       5.55462       5.48768       5.35500       5.07086       4.66325       4.36030       3.88791       3.50672       3.04664       2.60997       2.24471       1.84460       1.51142
  41  18 4182.6468    0.8964 10.1200 11.4184 -0.0024  0.1292   0.0165   0.4158    0.0282   0.0000   440.8845       14.8951       29.7108      -14.8514      -8.25679      -13.0793       19.3602      -7.03457       8.21396       2.54528      -2.77480      -4.91011      -5.67604       10.9857       4.63453      -6.25313       4.33550       2.82964       4.60437       6.24633       7.25257       7.67445       8.15627       8.21293       8.05049       7.87613       7.40462       6.95912       6.46502       5.66335       5.15405       4.53863       3.82164       3.35154       2.63107       2.17216
  42   2 1314.2400    0.1095  0.0751  9.7457 -0.0553  0.0129   0.0143   0.0283    0.0192   0.0000   442.1367     -0.419812       22.5454     -0.682395      -3.92066    -0.0496370       1.60250      0.319625      0.189239     -0.841284     -0.248994      0.135424      0.461919    0.00179717    0.00463273     0.0631005     -0.133983    -0.0520280      0.452622      0.583310      0.768324      0.736943      0.808778      0.796462       1.09182      0.711930      0.643233      0.595516      0.599505      0.585125      0.457383      0.517712      0.325473      0.319583      0.282155      0.239878
  42   4 1772.6222    0.3913  0.3478  9.7943 -0.0018  0.0113   0.0098   0.0276    0.0289   0.0000   441.0924     -0.318980       21.1505     -0.640002      -4.01194     -0.737014    -0.0118804      0.487577      -1.21558     -0.287555    -0.0629171       1.36170     -0.757575      0.280705      0.933848      0.199240     -0.365914    0.00234087      0.475444      0.649085      0.748927      0.821263      0.879644      0.880891      0.898651      0.818149      0.744015      0.669019      0.603385      0.581870      0.531795      0.447600      0.402063      0.358743      0.306874      0.240985
  42   5 1973.3653    0.6428  0.6019 10.0033 -0.0004  0.0140   0.0123   0.0338    0.0417   0.0000   441.5897      0.269696       21.6674     -0.880940      -3.70469     -0.815232       1.17191     -0.661076      -2.32878      0.679282      0.960706    -0.0712225      0.283871     -0.462495     -0.549765     -0.207388     0.0386062     -0.254408      0.544819      0.683468      0.784267      0.821494      0.853970      0.860287      0.881595      0.836352      0.835779      0.768969      0.707037      0.610181      0.550820      0.487711      0.438558      0.375310      0.313514      0.257470
  42   6 2168.1238    0.9498  0.8300 10.5881 -0.0015  0.0179   0.0157   0.0409    0.0514   0.0000   440.5976       1.40949       21.0896     -0.599054      -3.20827       2.47040     -0.628403      -2.17160      -1.48137      -1.52423     -0.477752     -0.334260      0.411483     -0.396413      0.166661    -0.0212848     0.0832689      0.574651      0.624241      0.893939      0.922332       1.04301       1.11564       1.08556       1.06678      0.999309       1.03305      0.960158      0.901296      0.796632      0.686498      0.614767      0.506707      0.454079      0.374521      0.307665
  42   7 2354.8659    1.3669  1.0467 11.1724 -0.0018  0.0189   0.0207   0.0475    0.0601   0.0000   440.6725       2.01638       19.8898      -2.15401      -2.20874       1.13730      0.783100      -4.17036     0.0306302     -0.560378     -0.857123      -1.21774  -0.000661570      0.339893     -0.210442     -0.121158    -0.0736851      0.232932      0.719110      0.922842       1.05595       1.11686       1.19086       1.21437       1.23033       1.17954       1.11769       1.03061      0.943120      0.840344      0.745600      0.663223      0.578589      0.498582      0.406292      0.338894
  42   8 2535.1383    1.9645  1.1697 11.8540 -0.0035  0.0199   0.0288   0.0529    0.0629   0.0000   440.8392       1.74224       21.0434     -0.379012     -0.352186      -1.77375     -0.881674      -1.49906      0.166764      -2.84629     -0.319672      -2.15433      0.835488       1.29416      0.494204     0.0694867      0.235924      0.408283      0.708420       1.00497       1.10644       1.19757       1.27229       1.27733       1.22430       1.26073       1.12720       1.13622      0.965102      0.884539      0.812889      0.713286      0.604636      0.533821      0.439454      0.367484
  42   9 2713.1227    2.6866  1.0526 12.6136 -0.0003  0.0190   0.0404   0.0475    0.0589   0.0000   440.6646       1.79141       21.2293       2.51326     -0.844829      -3.53260     -0.763087      -1.07130     -0.618613     -0.450133      0.541372     -0.695089    -0.0176338      -1.27111     -0.226912      0.713010      0.335929     0.0575944      0.703575      0.979124       1.02856       1.19807       1.17533       1.23935       1.22822       1.21895       1.07079       1.07006      0.952723      0.886820      0.764716      0.670357      0.566632      0.505551      0.410071      0.353580
  42  10 2889.5400    3.5451  1.0662 13.0080 -0.0011  0.0184   0.0532   0.0479    0.0671   0.0000   441.6323       3.90229       22.3855      0.812986      -2.87435      -2.17643      -1.11433      -4.02303     -0.696496      -2.31989     0.0194389      0.728361     -0.549783      0.840901      -1.12226     -0.942135     -0.203340     0.0789226      0.696513      0.958926      0.999828       1.10024       1.17380       1.17789       1.16738       1.15895       1.08587       1.02445      0.944486      0.820558      0.760595      0.655395      0.583357      0.481647      0.396583      0.335788
  42  11 3063.0843    4.0818  1.1286 13.3528 -0.0010  0.0200   0.0598   0.0490    0.0685   0.0000   441.4600       4.59508       17.1029     -0.258719      -2.12122      -2.81977      -1.90094      -1.39450     -0.944636      -1.16759      -1.87018      -2.10301     -0.667441     -0.209920      0.787435    -0.0357640      0.637253     0.0260143      0.714509       1.03855       1.06849       1.17478       1.23023       1.20858       1.28886       1.21289       1.20058       1.05048      0.978976      0.876027      0.762345      0.707885      0.598475      0.509763      0.425780      0.347926
  42  12 3233.8290    3.8167  1.5105 13.3246 -0.0024  0.0223   0.0501   0.0623    0.0542   0.0000   441.2606       6.62549       17.9334      -1.79537     -0.917885      -5.31197     -0.912912      -5.63063       2.33775      -2.98589      -1.20423     -0.787305     -0.485893      -1.00828      0.225436      0.327321     -0.583733     -0.351295      0.847429       1.13667       1.21883       1.32300       1.41134       1.43738       1.43120       1.38317       1.32600       1.23281       1.13401       1.01261      0.893876      0.798904      0.689468      0.584336      0.481605      0.403860
  42  13 3402.1645    3.1519  2.1729 12.9366  0.0020  0.0283   0.0354   0.0739    0.0412   0.0000   443.4473       8.88563       12.5075      0.533727       6.35450      -2.02298      -4.21170      -5.58800       1.73774      -3.38212       2.96085      -3.30514     0.0982751       1.05013       1.18169      0.787999     0.0734398     -0.465278       1.02740       1.37081       1.59943       1.66679       1.82858       1.78689       1.78854       1.69286       1.63498       1.49998       1.45327       1.25451       1.13472       1.03215      0.865990      0.735186      0.625976      0.509767
  42  14 3568.2757    2.3698  3.5405 12.3589 -0.0014  0.0373   0.0222   0.1040    0.0315   0.0000   442.4502       7.35773       14.1076       3.89380       7.81331     -0.507067      -7.21753      -1.00936     -0.766710      -8.23892      0.434849      -2.53457      0.541513      0.797501      -1.36373    -0.0290932       1.12257      0.719158       1.38870       1.87808       2.11475       2.26226       2.36535       2.40649       2.37001       2.31704       2.21424       2.04535       1.93272       1.70835       1.52116       1.31578       1.15136      0.983145      0.835218      0.697376
  42  15 3731.6854    1.8457  5.1870 11.9172 -0.0020  0.0508   0.0163   0.1406    0.0265   0.0000   438.7341       11.2662       22.4295      0.553403      -3.58132      -11.9109      -2.58954      -1.88023      -1.22849      -6.07521      -3.09673       7.42180       3.20416      -1.33544      -4.93681       2.27731      0.659095       1.31978       1.82682       2.49139       2.83139       3.04582       3.19416       3.21604       3.19584       3.09882       2.96540       2.74971       2.55525       2.27169       2.04436       1.79844       1.55877       1.32760       1.07516      0.908161
  42  16 3893.0001    1.4544  7.2087 11.6412 -0.0023  0.0683   0.0145   0.2004    0.0262   0.0000   444.9550       16.7291       23.0175      -7.35792      -7.62058      -8.55081     -0.403885       4.49607       1.21038      -7.29936       5.60407     -0.649566       1.76909       1.14439      -5.29159      -1.20360      -1.30205       4.24176       2.45318       3.34988       3.83865       4.11971       4.34125       4.45751       4.27591       4.25750       3.98098       3.74952       3.36079       3.10489       2.77176       2.44023       2.08790       1.78781       1.48130       1.22665
  42  17 4052.9463    1.0156  8.0433 11.6092 -0.0044  0.0958   0.0176   0.3136    0.0295   0.0000   432.5653       9.84300       23.9289      -5.30630      -8.54190      -4.72519       9.28226      -12.7390      -8.92803       1.19095      -6.69028       5.30992       3.85287      -3.35359    -0.0824453      -1.11565      0.146444    -0.0831138       3.40476       4.53466       5.32931       5.60682       6.03716       5.96545       5.94692       5.72383       5.54824       5.08367       4.76561       4.27397       3.84209       3.39195       2.92198       2.50487       2.02109       1.68302
[truncated: 735,573 more chars]
