# Supplementary material for: Global-Mode Analysis of Full-Disk Data from the Michelson Doppler Imager and the Helioseismic and Magnetic Imager
Source: Sol Phys. 2018 Jan 31;293(2):29. doi: 10.1007/s11207-017-1201-5 (PMC6566312; doi:10.1007/s11207-017-1201-5)
Supplement: Supplementary file 2 — (TAR 362.4 MB) [file 11207_2017_1201_MOESM2_ESM.tar › HMI/hmivw72d.7192.36]

   0  13 1957.4493    0.5416  0.4674  9.6491  0.0000  0.1017   0.0909   0.2150    0.3790   0.0000    -0.0000       0.00000       0.00000       0.00000       0.00000       0.00000       0.00000       0.00000       0.00000       0.00000       0.00000       0.00000       0.00000       0.00000       0.00000       0.00000       0.00000       0.00000       0.00000       0.00000       0.00000       0.00000       0.00000       0.00000       0.00000       0.00000       0.00000       0.00000       0.00000       0.00000       0.00000       0.00000       0.00000       0.00000       0.00000       0.00000       0.00000       0.00000       0.00000       0.00000       0.00000       0.00000       0.00000       0.00000       0.00000       0.00000       0.00000       0.00000       0.00000       0.00000       0.00000       0.00000       0.00000       0.00000       0.00000       0.00000       0.00000       0.00000       0.00000       0.00000       0.00000       0.00000       0.00000       0.00000       0.00000       0.00000       0.00000       0.00000       0.00000       0.00000       0.00000       0.00000
   0  14 2093.5209    0.9171  0.5516  8.4187  0.0000  0.0982   0.1394   0.2684    2.9766   0.0000    -0.0000       0.00000       0.00000       0.00000       0.00000       0.00000       0.00000       0.00000       0.00000       0.00000       0.00000       0.00000       0.00000       0.00000       0.00000       0.00000       0.00000       0.00000       0.00000       0.00000       0.00000       0.00000       0.00000       0.00000       0.00000       0.00000       0.00000       0.00000       0.00000       0.00000       0.00000       0.00000       0.00000       0.00000       0.00000       0.00000       0.00000       0.00000       0.00000       0.00000       0.00000       0.00000       0.00000       0.00000       0.00000       0.00000       0.00000       0.00000       0.00000       0.00000       0.00000       0.00000       0.00000       0.00000       0.00000       0.00000       0.00000       0.00000       0.00000       0.00000       0.00000       0.00000       0.00000       0.00000       0.00000       0.00000       0.00000       0.00000       0.00000       0.00000       0.00000       0.00000
   0  16 2362.9789    1.4200  0.7386 10.8013  0.0000  0.2246   0.2778   0.4103    0.9302   0.0000    -0.0000       0.00000       0.00000       0.00000       0.00000       0.00000       0.00000       0.00000       0.00000       0.00000       0.00000       0.00000       0.00000       0.00000       0.00000       0.00000       0.00000       0.00000       0.00000       0.00000       0.00000       0.00000       0.00000       0.00000       0.00000       0.00000       0.00000       0.00000       0.00000       0.00000       0.00000       0.00000       0.00000       0.00000       0.00000       0.00000       0.00000       0.00000       0.00000       0.00000       0.00000       0.00000       0.00000       0.00000       0.00000       0.00000       0.00000       0.00000       0.00000       0.00000       0.00000       0.00000       0.00000       0.00000       0.00000       0.00000       0.00000       0.00000       0.00000       0.00000       0.00000       0.00000       0.00000       0.00000       0.00000       0.00000       0.00000       0.00000       0.00000       0.00000       0.00000       0.00000
   0  18 2629.6440    1.9499  0.5487 12.1577  0.0000  0.1250   0.3794   0.2994    0.6469   0.0000    -0.0000       0.00000       0.00000       0.00000       0.00000       0.00000       0.00000       0.00000       0.00000       0.00000       0.00000       0.00000       0.00000       0.00000       0.00000       0.00000       0.00000       0.00000       0.00000       0.00000       0.00000       0.00000       0.00000       0.00000       0.00000       0.00000       0.00000       0.00000       0.00000       0.00000       0.00000       0.00000       0.00000       0.00000       0.00000       0.00000       0.00000       0.00000       0.00000       0.00000       0.00000       0.00000       0.00000       0.00000       0.00000       0.00000       0.00000       0.00000       0.00000       0.00000       0.00000       0.00000       0.00000       0.00000       0.00000       0.00000       0.00000       0.00000       0.00000       0.00000       0.00000       0.00000       0.00000       0.00000       0.00000       0.00000       0.00000       0.00000       0.00000       0.00000       0.00000       0.00000
   1  11 1749.2076    0.3944  0.1493 10.0184  0.0000  0.0520   0.0770   0.0749    0.1274   0.0000   457.6098      -20.7008       0.00000       0.00000       0.00000       0.00000       0.00000       0.00000       0.00000       0.00000       0.00000       0.00000       0.00000       0.00000       0.00000       0.00000       0.00000       0.00000       0.00000       0.00000       0.00000       0.00000       0.00000       0.00000       0.00000       0.00000       0.00000       0.00000       0.00000       0.00000       0.00000       0.00000       0.00000       0.00000       0.00000       0.00000       68.7577       30.5947       0.00000       0.00000       0.00000       0.00000       0.00000       0.00000       0.00000       0.00000       0.00000       0.00000       0.00000       0.00000       0.00000       0.00000       0.00000       0.00000       0.00000       0.00000       0.00000       0.00000       0.00000       0.00000       0.00000       0.00000       0.00000       0.00000       0.00000       0.00000       0.00000       0.00000       0.00000       0.00000       0.00000       0.00000
   1  15 2292.0628    1.1359  0.8767  9.8390  0.0000  0.0864   0.0976   0.2183    0.9312   0.0000   544.8007       14.9009       0.00000       0.00000       0.00000       0.00000       0.00000       0.00000       0.00000       0.00000       0.00000       0.00000       0.00000       0.00000       0.00000       0.00000       0.00000       0.00000       0.00000       0.00000       0.00000       0.00000       0.00000       0.00000       0.00000       0.00000       0.00000       0.00000       0.00000       0.00000       0.00000       0.00000       0.00000       0.00000       0.00000       0.00000       113.944       55.7443       0.00000       0.00000       0.00000       0.00000       0.00000       0.00000       0.00000       0.00000       0.00000       0.00000       0.00000       0.00000       0.00000       0.00000       0.00000       0.00000       0.00000       0.00000       0.00000       0.00000       0.00000       0.00000       0.00000       0.00000       0.00000       0.00000       0.00000       0.00000       0.00000       0.00000       0.00000       0.00000       0.00000       0.00000
   1  16 2425.5976    1.6629  0.8334  2.0812  0.0000  0.0816   0.1303   0.2000 1000.0000   0.0000   388.5512      -118.003       0.00000       0.00000       0.00000       0.00000       0.00000       0.00000       0.00000       0.00000       0.00000       0.00000       0.00000       0.00000       0.00000       0.00000       0.00000       0.00000       0.00000       0.00000       0.00000       0.00000       0.00000       0.00000       0.00000       0.00000       0.00000       0.00000       0.00000       0.00000       0.00000       0.00000       0.00000       0.00000       0.00000       0.00000       109.184       53.2132       0.00000       0.00000       0.00000       0.00000       0.00000       0.00000       0.00000       0.00000       0.00000       0.00000       0.00000       0.00000       0.00000       0.00000       0.00000       0.00000       0.00000       0.00000       0.00000       0.00000       0.00000       0.00000       0.00000       0.00000       0.00000       0.00000       0.00000       0.00000       0.00000       0.00000       0.00000       0.00000       0.00000       0.00000
   1  17 2559.0322    1.8334  1.0045 10.2807  0.0000  0.0991   0.1526   0.2511    2.0159   0.0000   598.3991       68.0652       0.00000       0.00000       0.00000       0.00000       0.00000       0.00000       0.00000       0.00000       0.00000       0.00000       0.00000       0.00000       0.00000       0.00000       0.00000       0.00000       0.00000       0.00000       0.00000       0.00000       0.00000       0.00000       0.00000       0.00000       0.00000       0.00000       0.00000       0.00000       0.00000       0.00000       0.00000       0.00000       0.00000       0.00000       125.000       63.5701       0.00000       0.00000       0.00000       0.00000       0.00000       0.00000       0.00000       0.00000       0.00000       0.00000       0.00000       0.00000       0.00000       0.00000       0.00000       0.00000       0.00000       0.00000       0.00000       0.00000       0.00000       0.00000       0.00000       0.00000       0.00000       0.00000       0.00000       0.00000       0.00000       0.00000       0.00000       0.00000       0.00000       0.00000
   1  18 2693.3907    2.3897  0.8550 11.5511  0.0000  0.0900   0.2142   0.2568    0.9044   0.0000   498.2572       69.5693       0.00000       0.00000       0.00000       0.00000       0.00000       0.00000       0.00000       0.00000       0.00000       0.00000       0.00000       0.00000       0.00000       0.00000       0.00000       0.00000       0.00000       0.00000       0.00000       0.00000       0.00000       0.00000       0.00000       0.00000       0.00000       0.00000       0.00000       0.00000       0.00000       0.00000       0.00000       0.00000       0.00000       0.00000       103.692       51.4429       0.00000       0.00000       0.00000       0.00000       0.00000       0.00000       0.00000       0.00000       0.00000       0.00000       0.00000       0.00000       0.00000       0.00000       0.00000       0.00000       0.00000       0.00000       0.00000       0.00000       0.00000       0.00000       0.00000       0.00000       0.00000       0.00000       0.00000       0.00000       0.00000       0.00000       0.00000       0.00000       0.00000       0.00000
   1  19 2828.2652    3.2021  0.8655  9.5648  0.0000  0.0990   0.2566   0.3056   12.0984   0.0000   476.5651       36.9925       0.00000       0.00000       0.00000       0.00000       0.00000       0.00000       0.00000       0.00000       0.00000       0.00000       0.00000       0.00000       0.00000       0.00000       0.00000       0.00000       0.00000       0.00000       0.00000       0.00000       0.00000       0.00000       0.00000       0.00000       0.00000       0.00000       0.00000       0.00000       0.00000       0.00000       0.00000       0.00000       0.00000       0.00000       138.318       56.5000       0.00000       0.00000       0.00000       0.00000       0.00000       0.00000       0.00000       0.00000       0.00000       0.00000       0.00000       0.00000       0.00000       0.00000       0.00000       0.00000       0.00000       0.00000       0.00000       0.00000       0.00000       0.00000       0.00000       0.00000       0.00000       0.00000       0.00000       0.00000       0.00000       0.00000       0.00000       0.00000       0.00000       0.00000
   1  22 3233.0187    4.3959  1.0292 12.5045  0.0000  0.1155   0.3434   0.3239    1.6456   0.0000   602.0134       37.3162       0.00000       0.00000       0.00000       0.00000       0.00000       0.00000       0.00000       0.00000       0.00000       0.00000       0.00000       0.00000       0.00000       0.00000       0.00000       0.00000       0.00000       0.00000       0.00000       0.00000       0.00000       0.00000       0.00000       0.00000       0.00000       0.00000       0.00000       0.00000       0.00000       0.00000       0.00000       0.00000       0.00000       0.00000       155.074       67.0413       0.00000       0.00000       0.00000       0.00000       0.00000       0.00000       0.00000       0.00000       0.00000       0.00000       0.00000       0.00000       0.00000       0.00000       0.00000       0.00000       0.00000       0.00000       0.00000       0.00000       0.00000       0.00000       0.00000       0.00000       0.00000       0.00000       0.00000       0.00000       0.00000       0.00000       0.00000       0.00000       0.00000       0.00000
   1  23 3368.7289    2.7616  1.6614 12.5252  0.1721  0.1552   0.3355   0.5778    0.6220   0.0000   724.6922       358.521       0.00000       0.00000       0.00000       0.00000       0.00000       0.00000       0.00000       0.00000       0.00000       0.00000       0.00000       0.00000       0.00000       0.00000       0.00000       0.00000       0.00000       0.00000       0.00000       0.00000       0.00000       0.00000       0.00000       0.00000       0.00000       0.00000       0.00000       0.00000       0.00000       0.00000       0.00000       0.00000       0.00000       0.00000       208.725       95.8604       0.00000       0.00000       0.00000       0.00000       0.00000       0.00000       0.00000       0.00000       0.00000       0.00000       0.00000       0.00000       0.00000       0.00000       0.00000       0.00000       0.00000       0.00000       0.00000       0.00000       0.00000       0.00000       0.00000       0.00000       0.00000       0.00000       0.00000       0.00000       0.00000       0.00000       0.00000       0.00000       0.00000       0.00000
   1  24 3503.9419    2.9905  3.4983  6.0897  0.0059  0.2109   0.1744   0.7308   35.1570   0.0000   195.0137       119.699       0.00000       0.00000       0.00000       0.00000       0.00000       0.00000       0.00000       0.00000       0.00000       0.00000       0.00000       0.00000       0.00000       0.00000       0.00000       0.00000       0.00000       0.00000       0.00000       0.00000       0.00000       0.00000       0.00000       0.00000       0.00000       0.00000       0.00000       0.00000       0.00000       0.00000       0.00000       0.00000       0.00000       0.00000       198.295       181.691       0.00000       0.00000       0.00000       0.00000       0.00000       0.00000       0.00000       0.00000       0.00000       0.00000       0.00000       0.00000       0.00000       0.00000       0.00000       0.00000       0.00000       0.00000       0.00000       0.00000       0.00000       0.00000       0.00000       0.00000       0.00000       0.00000       0.00000       0.00000       0.00000       0.00000       0.00000       0.00000       0.00000       0.00000
   2  11 1810.2431    0.3893  0.3131  9.8723  0.0000  0.0753   0.0414   0.0966    0.1246   0.0000   380.5345       11.9140      -6.76213      -4.31072       0.00000       0.00000       0.00000       0.00000       0.00000       0.00000       0.00000       0.00000       0.00000       0.00000       0.00000       0.00000       0.00000       0.00000       0.00000       0.00000       0.00000       0.00000       0.00000       0.00000       0.00000       0.00000       0.00000       0.00000       0.00000       0.00000       0.00000       0.00000       0.00000       0.00000       0.00000       0.00000       39.3063       42.0876       26.5944       11.1658       0.00000       0.00000       0.00000       0.00000       0.00000       0.00000       0.00000       0.00000       0.00000       0.00000       0.00000       0.00000       0.00000       0.00000       0.00000       0.00000       0.00000       0.00000       0.00000       0.00000       0.00000       0.00000       0.00000       0.00000       0.00000       0.00000       0.00000       0.00000       0.00000       0.00000       0.00000       0.00000
   2  12 1945.7669    0.5549  0.4958 10.1893  0.0000  0.0723   0.0559   0.1498    0.1980   0.0000   454.0254      -22.9450      -4.98038     -0.844362       0.00000       0.00000       0.00000       0.00000       0.00000       0.00000       0.00000       0.00000       0.00000       0.00000       0.00000       0.00000       0.00000       0.00000       0.00000       0.00000       0.00000       0.00000       0.00000       0.00000       0.00000       0.00000       0.00000       0.00000       0.00000       0.00000       0.00000       0.00000       0.00000       0.00000       0.00000       0.00000       47.2801       35.1683       29.8453       8.98943       0.00000       0.00000       0.00000       0.00000       0.00000       0.00000       0.00000       0.00000       0.00000       0.00000       0.00000       0.00000       0.00000       0.00000       0.00000       0.00000       0.00000       0.00000       0.00000       0.00000       0.00000       0.00000       0.00000       0.00000       0.00000       0.00000       0.00000       0.00000       0.00000       0.00000       0.00000       0.00000
   2  13 2082.0575    0.6527  0.5190 10.4312  0.0000  0.0582   0.0580   0.1528    0.1648   0.0000   469.0410      -2.21345       33.9127       4.62381       0.00000       0.00000       0.00000       0.00000       0.00000       0.00000       0.00000       0.00000       0.00000       0.00000       0.00000       0.00000       0.00000       0.00000       0.00000       0.00000       0.00000       0.00000       0.00000       0.00000       0.00000       0.00000       0.00000       0.00000       0.00000       0.00000       0.00000       0.00000       0.00000       0.00000       0.00000       0.00000       34.5575       31.4955       19.0223       7.51694       0.00000       0.00000       0.00000       0.00000       0.00000       0.00000       0.00000       0.00000       0.00000       0.00000       0.00000       0.00000       0.00000       0.00000       0.00000       0.00000       0.00000       0.00000       0.00000       0.00000       0.00000       0.00000       0.00000       0.00000       0.00000       0.00000       0.00000       0.00000       0.00000       0.00000       0.00000       0.00000
   2  14 2217.5835    0.9561  0.5698 10.4446  0.0000  0.0513   0.0734   0.1413    0.2513   0.0000   442.1668      -39.0205       26.0315       3.03713       0.00000       0.00000       0.00000       0.00000       0.00000       0.00000       0.00000       0.00000       0.00000       0.00000       0.00000       0.00000       0.00000       0.00000       0.00000       0.00000       0.00000       0.00000       0.00000       0.00000       0.00000       0.00000       0.00000       0.00000       0.00000       0.00000       0.00000       0.00000       0.00000       0.00000       0.00000       0.00000       35.5838       31.9949       16.9369       7.80787       0.00000       0.00000       0.00000       0.00000       0.00000       0.00000       0.00000       0.00000       0.00000       0.00000       0.00000       0.00000       0.00000       0.00000       0.00000       0.00000       0.00000       0.00000       0.00000       0.00000       0.00000       0.00000       0.00000       0.00000       0.00000       0.00000       0.00000       0.00000       0.00000       0.00000       0.00000       0.00000
   2  15 2352.1328    1.4229  0.7018  9.8883  0.0000  0.0564   0.0941   0.1297    0.7069   0.0000   417.8313       6.84128      -6.39539     -0.708185       0.00000       0.00000       0.00000       0.00000       0.00000       0.00000       0.00000       0.00000       0.00000       0.00000       0.00000       0.00000       0.00000       0.00000       0.00000       0.00000       0.00000       0.00000       0.00000       0.00000       0.00000       0.00000       0.00000       0.00000       0.00000       0.00000       0.00000       0.00000       0.00000       0.00000       0.00000       0.00000       35.8013       32.3034       20.1405       8.14599       0.00000       0.00000       0.00000       0.00000       0.00000       0.00000       0.00000       0.00000       0.00000       0.00000       0.00000       0.00000       0.00000       0.00000       0.00000       0.00000       0.00000       0.00000       0.00000       0.00000       0.00000       0.00000       0.00000       0.00000       0.00000       0.00000       0.00000       0.00000       0.00000       0.00000       0.00000       0.00000
   2  16 2485.9414    1.9113  0.6804 10.2090  0.0000  0.0499   0.1364   0.1559    0.9196   0.0000   451.3102       16.3079      -6.12423       6.44186       0.00000       0.00000       0.00000       0.00000       0.00000       0.00000       0.00000       0.00000       0.00000       0.00000       0.00000       0.00000       0.00000       0.00000       0.00000       0.00000       0.00000       0.00000       0.00000       0.00000       0.00000       0.00000       0.00000       0.00000       0.00000       0.00000       0.00000       0.00000       0.00000       0.00000       0.00000       0.00000       37.1541       33.6488       16.8223       7.33229       0.00000       0.00000       0.00000       0.00000       0.00000       0.00000       0.00000       0.00000       0.00000       0.00000       0.00000       0.00000       0.00000       0.00000       0.00000       0.00000       0.00000       0.00000       0.00000       0.00000       0.00000       0.00000       0.00000       0.00000       0.00000       0.00000       0.00000       0.00000       0.00000       0.00000       0.00000       0.00000
   2  17 2619.6747    2.2624  1.0325 11.5654 -0.0344  0.0692   0.1412   0.1955    0.7544   0.0000   493.8584       65.4727       41.0864      -5.66587       0.00000       0.00000       0.00000       0.00000       0.00000       0.00000       0.00000       0.00000       0.00000       0.00000       0.00000       0.00000       0.00000       0.00000       0.00000       0.00000       0.00000       0.00000       0.00000       0.00000       0.00000       0.00000       0.00000       0.00000       0.00000       0.00000       0.00000       0.00000       0.00000       0.00000       0.00000       0.00000       53.2529       42.7619       24.0389       9.18608       0.00000       0.00000       0.00000       0.00000       0.00000       0.00000       0.00000       0.00000       0.00000       0.00000       0.00000       0.00000       0.00000       0.00000       0.00000       0.00000       0.00000       0.00000       0.00000       0.00000       0.00000       0.00000       0.00000       0.00000       0.00000       0.00000       0.00000       0.00000       0.00000       0.00000       0.00000       0.00000
   2  18 2754.6469    2.4818  0.6754 12.4056  0.0000  0.0565   0.1929   0.2035    0.3101   0.0000   518.2419       1.01826       2.37861      -17.1588       0.00000       0.00000       0.00000       0.00000       0.00000       0.00000       0.00000       0.00000       0.00000       0.00000       0.00000       0.00000       0.00000       0.00000       0.00000       0.00000       0.00000       0.00000       0.00000       0.00000       0.00000       0.00000       0.00000       0.00000       0.00000       0.00000       0.00000       0.00000       0.00000       0.00000       0.00000       0.00000       32.8765       31.8728       20.9428       8.81080       0.00000       0.00000       0.00000       0.00000       0.00000       0.00000       0.00000       0.00000       0.00000       0.00000       0.00000       0.00000       0.00000       0.00000       0.00000       0.00000       0.00000       0.00000       0.00000       0.00000       0.00000       0.00000       0.00000       0.00000       0.00000       0.00000       0.00000       0.00000       0.00000       0.00000       0.00000       0.00000
   2  19 2889.7701    3.4376  0.9366  5.4434  0.0000  0.0591   0.1990   0.1553  385.1027   0.0000   366.7095       91.3922       17.3805      -5.93549       0.00000       0.00000       0.00000       0.00000       0.00000       0.00000       0.00000       0.00000       0.00000       0.00000       0.00000       0.00000       0.00000       0.00000       0.00000       0.00000       0.00000       0.00000       0.00000       0.00000       0.00000       0.00000       0.00000       0.00000       0.00000       0.00000       0.00000       0.00000       0.00000       0.00000       0.00000       0.00000       45.1423       34.1839       22.8262       7.17443       0.00000       0.00000       0.00000       0.00000       0.00000       0.00000       0.00000       0.00000       0.00000       0.00000       0.00000       0.00000       0.00000       0.00000       0.00000       0.00000       0.00000       0.00000       0.00000       0.00000       0.00000       0.00000       0.00000       0.00000       0.00000       0.00000       0.00000       0.00000       0.00000       0.00000       0.00000       0.00000
   2  21 3159.9552    4.1708  1.2342  5.0410  0.0000  0.0771   0.2577   0.1885 1000.0000   0.0000   432.0061       42.5220       4.79900       3.23600       0.00000       0.00000       0.00000       0.00000       0.00000       0.00000       0.00000       0.00000       0.00000       0.00000       0.00000       0.00000       0.00000       0.00000       0.00000       0.00000       0.00000       0.00000       0.00000       0.00000       0.00000       0.00000       0.00000       0.00000       0.00000       0.00000       0.00000       0.00000       0.00000       0.00000       0.00000       0.00000       50.6375       42.6602       27.2264       9.54469       0.00000       0.00000       0.00000       0.00000       0.00000       0.00000       0.00000       0.00000       0.00000       0.00000       0.00000       0.00000       0.00000       0.00000       0.00000       0.00000       0.00000       0.00000       0.00000       0.00000       0.00000       0.00000       0.00000       0.00000       0.00000       0.00000       0.00000       0.00000       0.00000       0.00000       0.00000       0.00000
   2  22 3295.1245    3.9554  1.8527  9.3226  0.0000  0.0832   0.1804   0.2537    8.9246   0.0000   427.4036      -60.6252      -20.0812      -17.8077       0.00000       0.00000       0.00000       0.00000       0.00000       0.00000       0.00000       0.00000       0.00000       0.00000       0.00000       0.00000       0.00000       0.00000       0.00000       0.00000       0.00000       0.00000       0.00000       0.00000       0.00000       0.00000       0.00000       0.00000       0.00000       0.00000       0.00000       0.00000       0.00000       0.00000       0.00000       0.00000       61.8812       50.4200       29.6703       10.2660       0.00000       0.00000       0.00000       0.00000       0.00000       0.00000       0.00000       0.00000       0.00000       0.00000       0.00000       0.00000       0.00000       0.00000       0.00000       0.00000       0.00000       0.00000       0.00000       0.00000       0.00000       0.00000       0.00000       0.00000       0.00000       0.00000       0.00000       0.00000       0.00000       0.00000       0.00000       0.00000
   2  23 3430.8128    2.9372  1.7165 12.6562  0.0000  0.1062   0.1620   0.3020    0.3339   0.0000   324.7063       54.3029      -15.6829       11.9715       0.00000       0.00000       0.00000       0.00000       0.00000       0.00000       0.00000       0.00000       0.00000       0.00000       0.00000       0.00000       0.00000       0.00000       0.00000       0.00000       0.00000       0.00000       0.00000       0.00000       0.00000       0.00000       0.00000       0.00000       0.00000       0.00000       0.00000       0.00000       0.00000       0.00000       0.00000       0.00000       64.1958       69.0459       29.3272       16.9104       0.00000       0.00000       0.00000       0.00000       0.00000       0.00000       0.00000       0.00000       0.00000       0.00000       0.00000       0.00000       0.00000       0.00000       0.00000       0.00000       0.00000       0.00000       0.00000       0.00000       0.00000       0.00000       0.00000       0.00000       0.00000       0.00000       0.00000       0.00000       0.00000       0.00000       0.00000       0.00000
   2  24 3567.0418    2.4070  2.7736 12.2222  0.0000  0.1381   0.1143   0.3858    0.2410   0.0000   504.0161       9.03386      -64.6239       25.6832       0.00000       0.00000       0.00000       0.00000       0.00000       0.00000       0.00000       0.00000       0.00000       0.00000       0.00000       0.00000       0.00000       0.00000       0.00000       0.00000       0.00000       0.00000       0.00000       0.00000       0.00000       0.00000       0.00000       0.00000       0.00000       0.00000       0.00000       0.00000       0.00000       0.00000       0.00000       0.00000       95.2504       82.6958       52.1266       19.7383       0.00000       0.00000       0.00000       0.00000       0.00000       0.00000       0.00000       0.00000       0.00000       0.00000       0.00000       0.00000       0.00000       0.00000       0.00000       0.00000       0.00000       0.00000       0.00000       0.00000       0.00000       0.00000       0.00000       0.00000       0.00000       0.00000       0.00000       0.00000       0.00000       0.00000       0.00000       0.00000
   3  14 2273.4274    1.0663  0.6763 10.4725  0.0000  0.0537   0.0688   0.1215    0.2732   0.0000   454.8464       54.9587      -10.1317      -29.0988     -0.492625       2.60787       0.00000       0.00000       0.00000       0.00000       0.00000       0.00000       0.00000       0.00000       0.00000       0.00000       0.00000       0.00000       0.00000       0.00000       0.00000       0.00000       0.00000       0.00000       0.00000       0.00000       0.00000       0.00000       0.00000       0.00000       0.00000       0.00000       0.00000       0.00000       0.00000       0.00000       28.2004       27.1321       18.2150       13.6718       4.37561       1.61473       0.00000       0.00000       0.00000       0.00000       0.00000       0.00000       0.00000       0.00000       0.00000       0.00000       0.00000       0.00000       0.00000       0.00000       0.00000       0.00000       0.00000       0.00000       0.00000       0.00000       0.00000       0.00000       0.00000       0.00000       0.00000       0.00000       0.00000       0.00000       0.00000       0.00000
   3  15 2407.6150    1.5129  0.8140 11.0460  0.0000  0.0560   0.0965   0.1665    0.3337   0.0000   448.0636   -0.00783764      -31.9651       17.7250       7.00573       1.28499       0.00000       0.00000       0.00000       0.00000       0.00000       0.00000       0.00000       0.00000       0.00000       0.00000       0.00000       0.00000       0.00000       0.00000       0.00000       0.00000       0.00000       0.00000       0.00000       0.00000       0.00000       0.00000       0.00000       0.00000       0.00000       0.00000       0.00000       0.00000       0.00000       0.00000       27.2675       25.3322       20.1349       11.2007       4.76287       1.49363       0.00000       0.00000       0.00000       0.00000       0.00000       0.00000       0.00000       0.00000       0.00000       0.00000       0.00000       0.00000       0.00000       0.00000       0.00000       0.00000       0.00000       0.00000       0.00000       0.00000       0.00000       0.00000       0.00000       0.00000       0.00000       0.00000       0.00000       0.00000       0.00000       0.00000
   3  16 2541.6860    1.8787  0.9451 11.3652  0.0000  0.0653   0.1116   0.1606    0.4880   0.0000   460.3815       9.75180       3.46279       9.80791       4.48445     -0.994379       0.00000       0.00000       0.00000       0.00000       0.00000       0.00000       0.00000       0.00000       0.00000       0.00000       0.00000       0.00000       0.00000       0.00000       0.00000       0.00000       0.00000       0.00000       0.00000       0.00000       0.00000       0.00000       0.00000       0.00000       0.00000       0.00000       0.00000       0.00000       0.00000       0.00000       27.8972       27.8566       23.8374       14.4909       6.87616       1.99909       0.00000       0.00000       0.00000       0.00000       0.00000       0.00000       0.00000       0.00000       0.00000       0.00000       0.00000       0.00000       0.00000       0.00000       0.00000       0.00000       0.00000       0.00000       0.00000       0.00000       0.00000       0.00000       0.00000       0.00000       0.00000       0.00000       0.00000       0.00000       0.00000       0.00000
   3  17 2676.3043    2.3085  1.0306 10.8456  0.0000  0.0636   0.1254   0.1764    1.1433   0.0000   386.6259       28.6083       22.7323      -13.5298       2.02769      -2.56663       0.00000       0.00000       0.00000       0.00000       0.00000       0.00000       0.00000       0.00000       0.00000       0.00000       0.00000       0.00000       0.00000       0.00000       0.00000       0.00000       0.00000       0.00000       0.00000       0.00000       0.00000       0.00000       0.00000       0.00000       0.00000       0.00000       0.00000       0.00000       0.00000       0.00000       35.8472       34.8580       23.2380       12.4227       5.41863       1.64771       0.00000       0.00000       0.00000       0.00000       0.00000       0.00000       0.00000       0.00000       0.00000       0.00000       0.00000       0.00000       0.00000       0.00000       0.00000       0.00000       0.00000       0.00000       0.00000       0.00000       0.00000       0.00000       0.00000       0.00000       0.00000       0.00000       0.00000       0.00000       0.00000       0.00000
   3  18 2811.4489    3.0622  0.9060 10.3694  0.0000  0.0561   0.1520   0.1305    2.1236   0.0000   454.0616       18.6047       13.9583       13.2415      -3.82321       3.16954       0.00000       0.00000       0.00000       0.00000       0.00000       0.00000       0.00000       0.00000       0.00000       0.00000       0.00000       0.00000       0.00000       0.00000       0.00000       0.00000       0.00000       0.00000       0.00000       0.00000       0.00000       0.00000       0.00000       0.00000       0.00000       0.00000       0.00000       0.00000       0.00000       0.00000       30.9768       31.0694       20.2044       11.0948       4.81430       1.63782       0.00000       0.00000       0.00000       0.00000       0.00000       0.00000       0.00000       0.00000       0.00000       0.00000       0.00000       0.00000       0.00000       0.00000       0.00000       0.00000       0.00000       0.00000       0.00000       0.00000       0.00000       0.00000       0.00000       0.00000       0.00000       0.00000       0.00000       0.00000       0.00000       0.00000
   3  19 2946.9698    3.5821  0.9011 11.7099  0.0000  0.0523   0.1877   0.1403    0.7121   0.0000   392.4735       39.6653       4.63298       13.2405       5.30593      0.538383       0.00000       0.00000       0.00000       0.00000       0.00000       0.00000       0.00000       0.00000       0.00000       0.00000       0.00000       0.00000       0.00000       0.00000       0.00000       0.00000       0.00000       0.00000       0.00000       0.00000       0.00000       0.00000       0.00000       0.00000       0.00000       0.00000       0.00000       0.00000       0.00000       0.00000       24.9781       21.1371       20.1431       12.2670       5.56383       1.46057       0.00000       0.00000       0.00000       0.00000       0.00000       0.00000       0.00000       0.00000       0.00000       0.00000       0.00000       0.00000       0.00000       0.00000       0.00000       0.00000       0.00000       0.00000       0.00000       0.00000       0.00000       0.00000       0.00000       0.00000       0.00000       0.00000       0.00000       0.00000       0.00000       0.00000
   3  21 3217.7807    3.9457  1.2752 12.7940  0.0000  0.0682   0.1954   0.1977    0.4121   0.0000   424.1064       10.0428      -6.90872       10.2875      -14.3508     -0.559842       0.00000       0.00000       0.00000       0.00000       0.00000       0.00000       0.00000       0.00000       0.00000       0.00000       0.00000       0.00000       0.00000       0.00000       0.00000       0.00000       0.00000       0.00000       0.00000       0.00000       0.00000       0.00000       0.00000       0.00000       0.00000       0.00000       0.00000       0.00000       0.00000       0.00000       35.4710       33.2632       25.2547       13.4548       6.50597       1.74418       0.00000       0.00000       0.00000       0.00000       0.00000       0.00000       0.00000       0.00000       0.00000       0.00000       0.00000       0.00000       0.00000       0.00000       0.00000       0.00000       0.00000       0.00000       0.00000       0.00000       0.00000       0.00000       0.00000       0.00000       0.00000       0.00000       0.00000       0.00000       0.00000       0.00000
   3  22 3353.6822    3.2406  1.7001 12.5150 -0.0209  0.0790   0.1354   0.2248    0.2588   0.0000   461.2476       40.0063       24.6054       2.09321       9.01658      -1.68319       0.00000       0.00000       0.00000       0.00000       0.00000       0.00000       0.00000       0.00000       0.00000       0.00000       0.00000       0.00000       0.00000       0.00000       0.00000       0.00000       0.00000       0.00000       0.00000       0.00000       0.00000       0.00000       0.00000       0.00000       0.00000       0.00000       0.00000       0.00000       0.00000       0.00000       41.8326       38.0967       29.4372       18.3977       7.59968       2.11224       0.00000       0.00000       0.00000       0.00000       0.00000       0.00000       0.00000       0.00000       0.00000       0.00000       0.00000       0.00000       0.00000       0.00000       0.00000       0.00000       0.00000       0.00000       0.00000       0.00000       0.00000       0.00000       0.00000       0.00000       0.00000       0.00000       0.00000       0.00000       0.00000       0.00000
   3  23 3489.7380    2.7176  2.5763 12.2966 -0.0054  0.1046   0.1039   0.2839    0.1756   0.0000   433.4372       4.13193       44.6857       5.23803       5.06118     -0.797598       0.00000       0.00000       0.00000       0.00000       0.00000       0.00000       0.00000       0.00000       0.00000       0.00000       0.00000       0.00000       0.00000       0.00000       0.00000       0.00000       0.00000       0.00000       0.00000       0.00000       0.00000       0.00000       0.00000       0.00000       0.00000       0.00000       0.00000       0.00000       0.00000       0.00000       48.3022       50.1638       36.3016       21.6319       10.1415       3.35233       0.00000       0.00000       0.00000       0.00000       0.00000       0.00000       0.00000       0.00000       0.00000       0.00000       0.00000       0.00000       0.00000       0.00000       0.00000       0.00000       0.00000       0.00000       0.00000       0.00000       0.00000       0.00000       0.00000       0.00000       0.00000       0.00000       0.00000       0.00000       0.00000       0.00000
   3  24 3626.2767    2.2949  2.9236 12.0181  0.0000  0.1195   0.0863   0.3199    0.1655   0.0000   458.2024       50.2631       16.8645      -14.3171       5.75729      -3.09594       0.00000       0.00000       0.00000       0.00000       0.00000       0.00000       0.00000       0.00000       0.00000       0.00000       0.00000       0.00000       0.00000       0.00000       0.00000       0.00000       0.00000       0.00000       0.00000       0.00000       0.00000       0.00000       0.00000       0.00000       0.00000       0.00000       0.00000       0.00000       0.00000       0.00000       54.3256       56.4249       42.6771       25.0794       12.4427       3.80672       0.00000       0.00000       0.00000       0.00000       0.00000       0.00000       0.00000       0.00000       0.00000       0.00000       0.00000       0.00000       0.00000       0.00000       0.00000       0.00000       0.00000       0.00000       0.00000       0.00000       0.00000       0.00000       0.00000       0.00000       0.00000       0.00000       0.00000       0.00000       0.00000       0.00000
   4  13 2188.3872    0.9122  0.5356 10.4145 -0.0042  0.0523   0.0576   0.1305    0.2150   0.0000   435.3251       3.36979      -25.2645       2.70665     -0.389706       1.62419     -0.300467     -0.104449       0.00000       0.00000       0.00000       0.00000       0.00000       0.00000       0.00000       0.00000       0.00000       0.00000       0.00000       0.00000       0.00000       0.00000       0.00000       0.00000       0.00000       0.00000       0.00000       0.00000       0.00000       0.00000       0.00000       0.00000       0.00000       0.00000       0.00000       0.00000       24.3559       27.5805       22.1411       10.9122       5.73909       2.55435      0.987721      0.292905       0.00000       0.00000       0.00000       0.00000       0.00000       0.00000       0.00000       0.00000       0.00000       0.00000       0.00000       0.00000       0.00000       0.00000       0.00000       0.00000       0.00000       0.00000       0.00000       0.00000       0.00000       0.00000       0.00000       0.00000       0.00000       0.00000       0.00000       0.00000
   4  15 2458.5512    1.5579  0.9324 10.7099  0.0143  0.0647   0.0881   0.1703    0.7764   0.0000   463.3996       23.4801       5.81664       15.8399       15.5710       5.79642     -0.982268     0.0871120       0.00000       0.00000       0.00000       0.00000       0.00000       0.00000       0.00000       0.00000       0.00000       0.00000       0.00000       0.00000       0.00000       0.00000       0.00000       0.00000       0.00000       0.00000       0.00000       0.00000       0.00000       0.00000       0.00000       0.00000       0.00000       0.00000       0.00000       0.00000       27.4903       26.3295       21.6002       17.3208       9.48921       4.80353       1.56287      0.395937       0.00000       0.00000       0.00000       0.00000       0.00000       0.00000       0.00000       0.00000       0.00000       0.00000       0.00000       0.00000       0.00000       0.00000       0.00000       0.00000       0.00000       0.00000       0.00000       0.00000       0.00000       0.00000       0.00000       0.00000       0.00000       0.00000       0.00000       0.00000
   4  17 2728.3681    2.2804  0.8167 12.4073 -0.0169  0.0677   0.1197   0.1290    0.3231   0.0000   390.3775       70.9003       40.8873      -11.1245      -12.5248      -1.77842      -1.23848      -1.31325       0.00000       0.00000       0.00000       0.00000       0.00000       0.00000       0.00000       0.00000       0.00000       0.00000       0.00000       0.00000       0.00000       0.00000       0.00000       0.00000       0.00000       0.00000       0.00000       0.00000       0.00000       0.00000       0.00000       0.00000       0.00000       0.00000       0.00000       0.00000       18.8209       29.2805       17.7321       19.6276       7.45226       6.41578       1.48345      0.734839       0.00000       0.00000       0.00000       0.00000       0.00000       0.00000       0.00000       0.00000       0.00000       0.00000       0.00000       0.00000       0.00000       0.00000       0.00000       0.00000       0.00000       0.00000       0.00000       0.00000       0.00000       0.00000       0.00000       0.00000       0.00000       0.00000       0.00000       0.00000
   4  18 2864.2834    3.2516  0.7366 12.8014 -0.0075  0.0466   0.1670   0.1111    0.2828   0.0000   448.7187       20.5501       28.8031       15.7186       4.79387      -1.78236       1.33037     -0.432133       0.00000       0.00000       0.00000       0.00000       0.00000       0.00000       0.00000       0.00000       0.00000       0.00000       0.00000       0.00000       0.00000       0.00000       0.00000       0.00000       0.00000       0.00000       0.00000       0.00000       0.00000       0.00000       0.00000       0.00000       0.00000       0.00000       0.00000       0.00000       15.1840       19.0572       13.9819       10.4932       6.15197       2.91856       1.19491      0.381745       0.00000       0.00000       0.00000       0.00000       0.00000       0.00000       0.00000       0.00000       0.00000       0.00000       0.00000       0.00000       0.00000       0.00000       0.00000       0.00000       0.00000       0.00000       0.00000       0.00000       0.00000       0.00000       0.00000       0.00000       0.00000       0.00000       0.00000       0.00000
   4  19 3000.2029    3.5376  0.8773 12.8946 -0.0120  0.0488   0.1813   0.1330    0.3741   0.0000   435.2785       39.4341      -3.09126      -4.12518       6.23304      -1.33053      -1.46346      0.215633       0.00000       0.00000       0.00000       0.00000       0.00000       0.00000       0.00000       0.00000       0.00000       0.00000       0.00000       0.00000       0.00000       0.00000       0.00000       0.00000       0.00000       0.00000       0.00000       0.00000       0.00000       0.00000       0.00000       0.00000       0.00000       0.00000       0.00000       0.00000       16.6470       18.9194       16.0733       10.9759       7.09614       3.33529       1.44946      0.371286       0.00000       0.00000       0.00000       0.00000       0.00000       0.00000       0.00000       0.00000       0.00000       0.00000       0.00000       0.00000       0.00000       0.00000       0.00000       0.00000       0.00000       0.00000       0.00000       0.00000       0.00000       0.00000       0.00000       0.00000       0.00000       0.00000       0.00000       0.00000
   4  22 3408.2615    3.2294  1.7490 12.2681  0.0149  0.0820   0.1468   0.1942    0.4284   0.0000   465.2736       29.8843       20.0241       26.3395      -1.15325      -1.19065      -1.35528      -1.09035       0.00000       0.00000       0.00000       0.00000       0.00000       0.00000       0.00000       0.00000       0.00000       0.00000       0.00000       0.00000       0.00000       0.00000       0.00000       0.00000       0.00000       0.00000       0.00000       0.00000       0.00000       0.00000       0.00000       0.00000       0.00000       0.00000       0.00000       0.00000       31.3834       32.6685       27.8779       19.4977       12.1970       5.45616       2.26672      0.566627       0.00000       0.00000       0.00000       0.00000       0.00000       0.00000       0.00000       0.00000       0.00000       0.00000       0.00000       0.00000       0.00000       0.00000       0.00000       0.00000       0.00000       0.00000       0.00000       0.00000       0.00000       0.00000       0.00000       0.00000       0.00000       0.00000       0.00000       0.00000
   4  23 3544.6176    2.5740  2.4395 12.0611  0.0056  0.0979   0.0960   0.2440    0.2253   0.0000   386.6370     -0.103456      -8.38550      -5.18906       9.61792      -9.67131      -1.36216       1.98627       0.00000       0.00000       0.00000       0.00000       0.00000       0.00000       0.00000       0.00000       0.00000       0.00000       0.00000       0.00000       0.00000       0.00000       0.00000       0.00000       0.00000       0.00000       0.00000       0.00000       0.00000       0.00000       0.00000       0.00000       0.00000       0.00000       0.00000       0.00000       36.9823       39.2626       33.3780       22.4538       14.3255       6.58151       2.82237      0.688293       0.00000       0.00000       0.00000       0.00000       0.00000       0.00000       0.00000       0.00000       0.00000       0.00000       0.00000       0.00000       0.00000       0.00000       0.00000       0.00000       0.00000       0.00000       0.00000       0.00000       0.00000       0.00000       0.00000       0.00000       0.00000       0.00000       0.00000       0.00000
   4  25 3819.3375    1.7213  4.3453 11.5199 -0.0064  0.1504   0.0512   0.3704    0.1300   0.0000   428.9647       54.6641       29.7358       2.51135      -10.6845     -0.282138       10.1588      0.800657       0.00000       0.00000       0.00000       0.00000       0.00000       0.00000       0.00000       0.00000       0.00000       0.00000       0.00000       0.00000       0.00000       0.00000       0.00000       0.00000       0.00000       0.00000       0.00000       0.00000       0.00000       0.00000       0.00000       0.00000       0.00000       0.00000       0.00000       0.00000       51.1271       60.2131       50.2984       37.1400       21.6891       11.8022       4.50064       1.19940       0.00000       0.00000       0.00000       0.00000       0.00000       0.00000       0.00000       0.00000       0.00000       0.00000       0.00000       0.00000       0.00000       0.00000       0.00000       0.00000       0.00000       0.00000       0.00000       0.00000       0.00000       0.00000       0.00000       0.00000       0.00000       0.00000       0.00000       0.00000
   5  11 1960.5609    0.5592  0.4199 10.0353 -0.0023  0.0431   0.0384   0.0770    0.0954   0.0000   433.7954      -19.1318       7.28006       7.65807       4.11414      -2.28568       2.79558     -0.950556      0.306382    -0.0762653       0.00000       0.00000       0.00000       0.00000       0.00000       0.00000       0.00000       0.00000       0.00000       0.00000       0.00000       0.00000       0.00000       0.00000       0.00000       0.00000       0.00000       0.00000       0.00000       0.00000       0.00000       0.00000       0.00000       0.00000       0.00000       0.00000       15.3019       16.8959       14.6961       10.4905       6.90680       4.00959       1.66283      0.852136      0.270408     0.0609045       0.00000       0.00000       0.00000       0.00000       0.00000       0.00000       0.00000       0.00000       0.00000       0.00000       0.00000       0.00000       0.00000       0.00000       0.00000       0.00000       0.00000       0.00000       0.00000       0.00000       0.00000       0.00000       0.00000       0.00000       0.00000       0.00000
   5  12 2098.4607    0.7373  0.5053 10.2662  0.0000  0.0411   0.0478   0.0842    0.1101   0.0000   449.6498      -14.1241       7.13073      -6.24406       1.14675       3.47606      -3.66959      -1.62536      0.318720      0.101024       0.00000       0.00000       0.00000       0.00000       0.00000       0.00000       0.00000       0.00000       0.00000       0.00000       0.00000       0.00000       0.00000       0.00000       0.00000       0.00000       0.00000       0.00000       0.00000       0.00000       0.00000       0.00000       0.00000       0.00000       0.00000       0.00000       12.2077       14.5128       13.3939       8.47296       6.78757       4.11985       1.44209       1.01724      0.317591     0.0641455       0.00000       0.00000       0.00000       0.00000       0.00000       0.00000       0.00000       0.00000       0.00000       0.00000       0.00000       0.00000       0.00000       0.00000       0.00000       0.00000       0.00000       0.00000       0.00000       0.00000       0.00000       0.00000       0.00000       0.00000       0.00000       0.00000
   5  14 2371.0377    1.3572  0.6812 10.9460 -0.0108  0.0371   0.0681   0.1041    0.1696   0.0000   437.4346       20.0849      -5.29737       4.13998       10.2525      0.267832      -3.91635      0.199080      0.296847     0.0489752       0.00000       0.00000       0.00000       0.00000       0.00000       0.00000       0.00000       0.00000       0.00000       0.00000       0.00000       0.00000       0.00000       0.00000       0.00000       0.00000       0.00000       0.00000       0.00000       0.00000       0.00000       0.00000       0.00000       0.00000       0.00000       0.00000       10.8090       11.2432       11.6558       8.10896       6.26463       3.58470       1.89217      0.819158      0.294966     0.0572635       0.00000       0.00000       0.00000       0.00000       0.00000       0.00000       0.00000       0.00000       0.00000       0.00000       0.00000       0.00000       0.00000       0.00000       0.00000       0.00000       0.00000       0.00000       0.00000       0.00000       0.00000       0.00000       0.00000       0.00000       0.00000       0.00000
   5  15 2506.0732    1.8600  0.6749 11.7047 -0.0001  0.0380   0.0974   0.0998    0.1718   0.0000   427.0707       30.1799      -11.5538       4.77407      -3.32310      -5.17468      -2.30615      0.361327      0.300022     0.0129288       0.00000       0.00000       0.00000       0.00000       0.00000       0.00000       0.00000       0.00000       0.00000       0.00000       0.00000       0.00000       0.00000       0.00000       0.00000       0.00000       0.00000       0.00000       0.00000       0.00000       0.00000       0.00000       0.00000       0.00000       0.00000       0.00000       12.1440       13.6182       12.4254       9.36102       5.68982       3.58897       2.04858      0.832293      0.266625     0.0603216       0.00000       0.00000       0.00000       0.00000       0.00000       0.00000       0.00000       0.00000       0.00000       0.00000       0.00000       0.00000       0.00000       0.00000       0.00000       0.00000       0.00000       0.00000       0.00000       0.00000       0.00000       0.00000       0.00000       0.00000       0.00000       0.00000
   5  16 2641.2200    2.3020  0.7289 11.7905  0.0073  0.0615   0.1045   0.0894    0.2275   0.0000   437.1089       23.1695       2.73498       6.13432     -0.833036      -2.37125       2.05410    0.00649812     -0.468523    0.00620493       0.00000       0.00000       0.00000       0.00000       0.00000       0.00000       0.00000       0.00000       0.00000       0.00000       0.00000       0.00000       0.00000       0.00000       0.00000       0.00000       0.00000       0.00000       0.00000       0.00000       0.00000       0.00000       0.00000       0.00000       0.00000       0.00000       24.4994       28.8609       24.5010       15.1659       9.02478       4.69221       1.99521      0.960639      0.361647     0.0763082       0.00000       0.00000       0.00000       0.00000       0.00000       0.00000       0.00000       0.00000       0.00000       0.00000       0.00000       0.00000       0.00000       0.00000       0.00000       0.00000       0.00000       0.00000       0.00000       0.00000       0.00000       0.00000       0.00000       0.00000       0.00000       0.00000
   5  18 2913.8223    3.5726  0.9083  2.0967  0.0055  0.0533   0.1488   0.1272   59.1294   0.0000   436.4296       17.8885       10.8727      -3.04212       1.17220      -10.9836      -2.74024      0.358297      0.458030     -0.222332       0.00000       0.00000       0.00000       0.00000       0.00000       0.00000       0.00000       0.00000       0.00000       0.00000       0.00000       0.00000       0.00000       0.00000       0.00000       0.00000       0.00000       0.00000       0.00000       0.00000       0.00000       0.00000       0.00000       0.00000       0.00000       0.00000       13.0948       18.1180       15.4771       12.2714       8.68675       4.85182       2.93911       1.15560      0.472732      0.107426       0.00000       0.00000       0.00000       0.00000       0.00000       0.00000       0.00000       0.00000       0.00000       0.00000       0.00000       0.00000       0.00000       0.00000       0.00000       0.00000       0.00000       0.00000       0.00000       0.00000       0.00000       0.00000       0.00000       0.00000       0.00000       0.00000
   5  20 3186.2490    4.1379  0.9501  2.6674  0.0000  0.0615   0.1856   0.1236 1000.0000   0.0000   444.0230       27.8279       24.3326      -6.05948      -11.7845      -3.76462       0.00000       0.00000       0.00000       0.00000       0.00000       0.00000       0.00000       0.00000       0.00000       0.00000       0.00000       0.00000       0.00000       0.00000       0.00000       0.00000       0.00000       0.00000       0.00000       0.00000       0.00000       0.00000       0.00000       0.00000       0.00000       0.00000       0.00000       0.00000       0.00000       0.00000       15.3953       20.0659       17.1509       13.6336       8.40711       5.40551       3.12658       1.33854      0.435811      0.114573       0.00000       0.00000       0.00000       0.00000       0.00000       0.00000       0.00000       0.00000       0.00000       0.00000       0.00000       0.00000       0.00000       0.00000       0.00000       0.00000       0.00000       0.00000       0.00000       0.00000       0.00000       0.00000       0.00000       0.00000       0.00000       0.00000
   5  22 3459.3294    2.9101  2.1602 12.0205  0.0015  0.0865   0.1030   0.2259    0.4539   0.0000   454.3852       107.827       16.9167      -34.3969      0.319993       4.26474      0.200740      -1.13555    -0.0824996      0.208634       0.00000       0.00000       0.00000       0.00000       0.00000       0.00000       0.00000       0.00000       0.00000       0.00000       0.00000       0.00000       0.00000       0.00000       0.00000       0.00000       0.00000       0.00000       0.00000       0.00000       0.00000       0.00000       0.00000       0.00000       0.00000       0.00000       23.7495       29.0306       23.5686       21.2029       14.5865       9.02720       4.63864       1.94187      0.634604      0.166980       0.00000       0.00000       0.00000       0.00000       0.00000       0.00000       0.00000       0.00000       0.00000       0.00000       0.00000       0.00000       0.00000       0.00000       0.00000       0.00000       0.00000       0.00000       0.00000       0.00000       0.00000       0.00000       0.00000       0.00000       0.00000       0.00000
   5  23 3596.6560    2.2932  3.0704 11.9131 -0.0040  0.1154   0.0739   0.2984    0.2599   0.0000   487.5441       53.6538      -52.6307       6.99970      0.431007      -2.71377       7.98743      0.974077      0.129792     -0.129929       0.00000       0.00000       0.00000       0.00000       0.00000       0.00000       0.00000       0.00000       0.00000       0.00000       0.00000       0.00000       0.00000       0.00000       0.00000       0.00000       0.00000       0.00000       0.00000       0.00000       0.00000       0.00000       0.00000       0.00000       0.00000       0.00000       29.7282       36.0743       34.1603       25.7819       19.4101       11.5022       6.51140       2.73996      0.965315      0.207057       0.00000       0.00000       0.00000       0.00000       0.00000       0.00000       0.00000       0.00000       0.00000       0.00000       0.00000       0.00000       0.00000       0.00000       0.00000       0.00000       0.00000       0.00000       0.00000       0.00000       0.00000       0.00000       0.00000       0.00000       0.00000       0.00000
   5  24 3734.1869    1.9788  4.5058 11.3804  0.0008  0.1463   0.0534   0.3697    0.1973   0.0000   484.7864      -37.3477       8.33013       13.6707      -2.95726      -9.05484      -7.35191      -2.00202     -0.263251     -0.136318       0.00000       0.00000       0.00000       0.00000       0.00000       0.00000       0.00000       0.00000       0.00000       0.00000       0.00000       0.00000       0.00000       0.00000       0.00000       0.00000       0.00000       0.00000       0.00000       0.00000       0.00000       0.00000       0.00000       0.00000       0.00000       0.00000       37.6054       49.0914       42.3679       35.4895       24.3417       14.2682       8.58725       3.40811       1.22697      0.292345       0.00000       0.00000       0.00000       0.00000       0.00000       0.00000       0.00000       0.00000       0.00000       0.00000       0.00000       0.00000       0.00000       0.00000       0.00000       0.00000       0.00000       0.00000       0.00000       0.00000       0.00000       0.00000       0.00000       0.00000       0.00000       0.00000
   6  11 2004.0677    0.6112  0.3941 10.1110 -0.0035  0.0345   0.0386   0.0638    0.0966   0.0000   445.9337      -2.80433       19.4952      -9.01416       6.17178      -1.66281      0.674277       1.58873      0.173548     0.0318077     0.0952683     0.0150843       0.00000       0.00000       0.00000       0.00000       0.00000       0.00000       0.00000       0.00000       0.00000       0.00000       0.00000       0.00000       0.00000       0.00000       0.00000       0.00000       0.00000       0.00000       0.00000       0.00000       0.00000       0.00000       0.00000       0.00000       9.55725       9.34460       7.89815       7.58234       6.21473       4.49385       2.40943       1.17520      0.476645      0.187394     0.0536708     0.0111155       0.00000       0.00000       0.00000       0.00000       0.00000       0.00000       0.00000       0.00000       0.00000       0.00000       0.00000       0.00000       0.00000       0.00000       0.00000       0.00000       0.00000       0.00000       0.00000       0.00000       0.00000       0.00000       0.00000       0.00000
   6  12 2142.4617    0.7703  0.5419 10.3772 -0.0131  0.0342   0.0447   0.0832    0.1099   0.0000   463.3845      -4.20850       22.9568      -16.9588      -17.9794      -1.26528      -2.42100      -1.15821      -1.40905     0.0393636     0.0478212   -0.00568164       0.00000       0.00000       0.00000       0.00000       0.00000       0.00000       0.00000       0.00000       0.00000       0.00000       0.00000       0.00000       0.00000       0.00000       0.00000       0.00000       0.00000       0.00000       0.00000       0.00000       0.00000       0.00000       0.00000       0.00000       9.49540       10.2206       9.61891       8.26035       5.72945       3.88631       2.33750       1.24882      0.589819      0.214665     0.0606906     0.0117318       0.00000       0.00000       0.00000       0.00000       0.00000       0.00000       0.00000       0.00000       0.00000       0.00000       0.00000       0.00000       0.00000       0.00000       0.00000       0.00000       0.00000       0.00000       0.00000       0.00000       0.00000       0.00000       0.00000       0.00000
   6  13 2279.8446    1.1007  0.8902 10.3791 -0.0040  0.0425   0.0463   0.1115    0.1748   0.0000   422.7786       7.32754       1.36997       4.27403      -5.08017       7.60143      -2.70420      0.664419     -0.628183     0.0664220    -0.0678055  -0.000431127       0.00000       0.00000       0.00000       0.00000       0.00000       0.00000       0.00000       0.00000       0.00000       0.00000       0.00000       0.00000       0.00000       0.00000       0.00000       0.00000       0.00000       0.00000       0.00000       0.00000       0.00000       0.00000       0.00000       0.00000       10.5298       12.1377       11.4892       9.48275       6.97018       4.24863       2.92665       1.40221      0.745787      0.242363     0.0811782     0.0163036       0.00000       0.00000       0.00000       0.00000       0.00000       0.00000       0.00000       0.00000       0.00000       0.00000       0.00000       0.00000       0.00000       0.00000       0.00000       0.00000       0.00000       0.00000       0.00000       0.00000       0.00000       0.00000       0.00000       0.00000
   6  15 2551.1157    1.8487  0.8126 11.6432 -0.0082  0.0509   0.0770   0.1001    0.1545   0.0000   453.0628      -9.94336      -10.5538      -7.85786       12.4386       4.21111      -3.16112      -1.66894     -0.113876      0.438647     0.0721766   -0.00289367       0.00000       0.00000       0.00000       0.00000       0.00000       0.00000       0.00000       0.00000       0.00000       0.00000       0.00000       0.00000       0.00000       0.00000       0.00000       0.00000       0.00000       0.00000       0.00000       0.00000       0.00000       0.00000       0.00000       0.00000       11.5492       11.7543       15.1923       9.89242       7.13835       6.37896       3.20158       1.46815      0.958126      0.404610      0.107776     0.0165350       0.00000       0.00000       0.00000       0.00000       0.00000       0.00000       0.00000       0.00000       0.00000       0.00000       0.00000       0.00000       0.00000       0.00000       0.00000       0.00000       0.00000       0.00000       0.00000       0.00000       0.00000       0.00000       0.00000       0.00000
   6  16 2687.1895    2.1680  0.6426 12.5681  0.0003  0.0393   0.1115   0.0973    0.1160   0.0000   418.2784       21.7392       34.3517       22.8743       2.74032      -4.16195       3.23209     -0.952468       1.35775     -0.250325    -0.0773486    0.00673021       0.00000       0.00000       0.00000       0.00000       0.00000       0.00000       0.00000       0.00000       0.00000       0.00000       0.00000       0.00000       0.00000       0.00000       0.00000       0.00000       0.00000       0.00000       0.00000       0.00000       0.00000       0.00000       0.00000       0.00000       9.21322       11.0534       11.7238       8.34039       6.76475       4.42065       2.50937       1.28225      0.627426      0.260017     0.0868619     0.0156160       0.00000       0.00000       0.00000       0.00000       0.00000       0.00000       0.00000       0.00000       0.00000       0.00000       0.00000       0.00000       0.00000       0.00000       0.00000       0.00000       0.00000       0.00000       0.00000       0.00000       0.00000       0.00000       0.00000       0.00000
   6  17 2823.8131    2.9782  0.6519 12.7583 -0.0099  0.0420   0.1403   0.0820    0.1638   0.0000   429.8303       41.4901      -4.56350      -3.53967      -2.30557       4.43336      -3.33728      -1.26019     -0.163460     -0.548515    -0.0818651     0.0186536       0.00000       0.00000       0.00000       0.00000       0.00000       0.00000       0.00000       0.00000       0.00000       0.00000       0.00000       0.00000       0.00000       0.00000       0.00000       0.00000       0.00000       0.00000       0.00000       0.00000       0.00000       0.00000       0.00000       0.00000       12.2185       14.0420       12.7253       10.1861       6.99807       4.56655       2.67197       1.29140      0.622579      0.238395     0.0661460     0.0149557       0.00000       0.00000       0.00000       0.00000       0.00000       0.00000       0.00000       0.00000       0.00000       0.00000       0.00000       0.00000       0.00000       0.00000       0.00000       0.00000       0.00000       0.00000       0.00000       0.00000       0.00000       0.00000       0.00000       0.00000
   6  19 3097.3396    3.7601  1.1351 12.0961  0.0014  0.0522   0.1373   0.1085    0.4722   0.0000   427.0503       43.9210       30.7382       17.9544      -5.82915      -2.52820       2.63759      -1.23327     -0.415502     -0.116619    -0.0553784   0.000865009       0.00000       0.00000       0.00000       0.00000       0.00000       0.00000       0.00000       0.00000       0.00000       0.00000       0.00000       0.00000       0.00000       0.00000       0.00000       0.00000       0.00000       0.00000       0.00000       0.00000       0.00000       0.00000       0.00000       0.00000       12.1959       15.0325       12.9217       11.1567       9.11753       6.00579       3.60434       1.81931      0.828863      0.317401      0.103637     0.0228172       0.00000       0.00000       0.00000       0.00000       0.00000       0.00000       0.00000       0.00000       0.00000       0.00000       0.00000       0.00000       0.00000       0.00000       0.00000       0.00000       0.00000       0.00000       0.00000       0.00000       0.00000       0.00000       0.00000       0.00000
   6  20 3233.9534    3.6688  1.3292 12.6944  0.0067  0.0598   0.1278   0.1419    0.3245   0.0000   430.0531       42.3834       46.1351       10.7913      -4.11321      -10.7305       1.69664      -1.05422      0.513587      0.102683    -0.0564358   -0.00997767       0.00000       0.00000       0.00000       0.00000       0.00000       0.00000       0.00000       0.00000       0.00000       0.00000       0.00000       0.00000       0.00000       0.00000       0.00000       0.00000       0.00000       0.00000       0.00000       0.00000       0.00000       0.00000       0.00000       0.00000       13.6427       18.3003       16.0817       12.8763       10.5398       6.58620       4.05270       2.11734      0.935276      0.374054      0.128890     0.0271994       0.00000       0.00000       0.00000       0.00000       0.00000       0.00000       0.00000       0.00000       0.00000       0.00000       0.00000       0.00000       0.00000       0.00000       0.00000       0.00000       0.00000       0.00000       0.00000       0.00000       0.00000       0.00000       0.00000       0.00000
   6  21 3371.0940    3.0863  1.6122 12.9682 -0.0041  0.0745   0.1233   0.1820    0.2715   0.0000   429.7456       56.7229       1.37089      -12.1487      -10.3041       5.23534      0.624456       2.48087     -0.502372      0.141291     0.0487532     0.0285556       0.00000       0.00000       0.00000       0.00000       0.00000       0.00000       0.00000       0.00000       0.00000       0.00000       0.00000       0.00000       0.00000       0.00000       0.00000       0.00000       0.00000       0.00000       0.00000       0.00000       0.00000       0.00000       0.00000       0.00000       19.0104       20.5630       21.4149       17.8398       12.5642       8.90887       5.44793       2.80882       1.39979      0.513942      0.144430     0.0282619       0.00000       0.00000       0.00000       0.00000       0.00000       0.00000       0.00000       0.00000       0.00000       0.00000       0.00000       0.00000       0.00000       0.00000       0.00000       0.00000       0.00000       0.00000       0.00000       0.00000       0.00000       0.00000       0.00000       0.00000
   6  23 3646.2448    2.3676  3.4524 11.4722 -0.0044  0.1024   0.0574   0.2804    0.2091   0.0000   416.2509      -6.86258      -17.4540       37.3679      -12.0307      -38.1503       6.54445       4.49452      0.376250     -0.174356   -0.00651011    -0.0545898       0.00000       0.00000       0.00000       0.00000       0.00000       0.00000       0.00000       0.00000       0.00000       0.00000       0.00000       0.00000       0.00000       0.00000       0.00000       0.00000       0.00000       0.00000       0.00000       0.00000       0.00000       0.00000       0.00000       0.00000       26.7273       31.0060       30.2430       24.7712       18.6990       12.7491       7.85525       4.05653       2.00560      0.744263      0.220804     0.0410387       0.00000       0.00000       0.00000       0.00000       0.00000       0.00000       0.00000       0.00000       0.00000       0.00000       0.00000       0.00000       0.00000       0.00000       0.00000       0.00000       0.00000       0.00000       0.00000       0.00000       0.00000       0.00000       0.00000       0.00000
   6  24 3784.0403    1.8721  5.1577 11.2241 -0.0026  0.1483   0.0422   0.3640    0.1388   0.0000   413.3245      -32.8885      -22.7045    -0.0114529      -33.2059      -13.1039       1.99652       12.0379       2.31266      -1.60836     -0.529144    0.00542362       0.00000       0.00000       0.00000       0.00000       0.00000       0.00000       0.00000       0.00000       0.00000       0.00000       0.00000       0.00000       0.00000       0.00000       0.00000       0.00000       0.00000       0.00000       0.00000       0.00000       0.00000       0.00000       0.00000       0.00000       33.9709       43.2589       41.3058       35.0235       26.8849       17.7780       12.1140       5.77089       3.16371       1.07982      0.355621     0.0687166       0.00000       0.00000       0.00000       0.00000       0.00000       0.00000       0.00000       0.00000       0.00000       0.00000       0.00000       0.00000       0.00000       0.00000       0.00000       0.00000       0.00000       0.00000       0.00000       0.00000       0.00000       0.00000       0.00000       0.00000
   6  27 4199.1152    1.1044 10.5599 10.4382  0.0012  0.2474   0.0219   0.6827    0.0779   0.0000   468.6626       55.1848       24.7308       53.0027       34.6174      -18.2879       12.5222       14.0902       4.32603       2.83313     -0.835253    -0.0939096       0.00000       0.00000       0.00000       0.00000       0.00000       0.00000       0.00000       0.00000       0.00000       0.00000       0.00000       0.00000       0.00000       0.00000       0.00000       0.00000       0.00000       0.00000       0.00000       0.00000       0.00000       0.00000       0.00000       0.00000       58.7950       73.1742       69.2305       60.2016       45.7875       31.6335       20.1868       11.1130       5.16959       1.96649      0.571840      0.111863       0.00000       0.00000       0.00000       0.00000       0.00000       0.00000       0.00000       0.00000       0.00000       0.00000       0.00000       0.00000       0.00000       0.00000       0.00000       0.00000       0.00000       0.00000       0.00000       0.00000       0.00000       0.00000       0.00000       0.00000
   7  11 2045.8250    0.6459  0.4034 10.1741 -0.0083  0.0319   0.0356   0.0576    0.0838   0.0000   438.6581       8.12267       6.35423       11.2628       4.45816      -4.15054       2.64474      -1.12503     0.0615799      0.664313    -0.0372399    -0.0263412   -0.00912337    0.00434428       0.00000       0.00000       0.00000       0.00000       0.00000       0.00000       0.00000       0.00000       0.00000       0.00000       0.00000       0.00000       0.00000       0.00000       0.00000       0.00000       0.00000       0.00000       0.00000       0.00000       0.00000       0.00000       6.81656       7.15903       7.63153       7.19248       5.23919       3.35617       2.36934       1.54080      0.916350      0.410798      0.167653     0.0526297     0.0146910    0.00288748       0.00000       0.00000       0.00000       0.00000       0.00000       0.00000       0.00000       0.00000       0.00000       0.00000       0.00000       0.00000       0.00000       0.00000       0.00000       0.00000       0.00000       0.00000       0.00000       0.00000       0.00000       0.00000
   7  12 2184.5686    0.9189  0.5905 10.3508  0.0043  0.0332   0.0401   0.0737    0.1189   0.0000   431.9805       13.9816       18.4176       3.87115       9.48051      -1.05818      -2.88757      -1.50429      0.671231      0.174050      0.159437     0.0249257    -0.0105962  -0.000704882       0.00000       0.00000       0.00000       0.00000       0.00000       0.00000       0.00000       0.00000       0.00000       0.00000       0.00000       0.00000       0.00000       0.00000       0.00000       0.00000       0.00000       0.00000       0.00000       0.00000       0.00000       0.00000       6.58529       8.96448       7.51321       7.09411       5.57298       3.96153       2.87293       1.46758      0.894799      0.364855      0.188066     0.0537076     0.0180484    0.00376830       0.00000       0.00000       0.00000       0.00000       0.00000       0.00000       0.00000       0.00000       0.00000       0.00000       0.00000       0.00000       0.00000       0.00000       0.00000       0.00000       0.00000       0.00000       0.00000       0.00000       0.00000       0.00000
   7  13 2322.1462    1.0934  0.7409 10.9581 -0.0157  0.0469   0.0479   0.0895    0.1257   0.0000   448.0567     -0.900637       5.81325       11.0909      -5.85970     -0.302516       3.96858     -0.145022       1.45494     -0.555045      0.353823    0.00722308    -0.0278593   -0.00295869       0.00000       0.00000       0.00000       0.00000       0.00000       0.00000       0.00000       0.00000       0.00000       0.00000       0.00000       0.00000       0.00000       0.00000       0.00000       0.00000       0.00000       0.00000       0.00000       0.00000       0.00000       0.00000       9.29601       12.6244       12.1732       9.35483       8.52815       5.48472       3.93440       2.52568       1.00354      0.757984      0.214532     0.0992311     0.0299702    0.00483289       0.00000       0.00000       0.00000       0.00000       0.00000       0.00000       0.00000       0.00000       0.00000       0.00000       0.00000       0.00000       0.00000       0.00000       0.00000       0.00000       0.00000       0.00000       0.00000       0.00000       0.00000       0.00000
   7  14 2458.1901    1.5358  0.8750 11.1403  0.0010  0.0499   0.0617   0.1023    0.1646   0.0000   428.8574      -22.4634       19.8256      -3.00630       3.93072       9.32759      -4.31021      0.509726       1.09902    -0.0241969    -0.0715806     0.0677463     0.0180790    0.00279977       0.00000       0.00000       0.00000       0.00000       0.00000       0.00000       0.00000       0.00000       0.00000       0.00000       0.00000       0.00000       0.00000       0.00000       0.00000       0.00000       0.00000       0.00000       0.00000       0.00000       0.00000       0.00000       9.83502       12.2607       11.2525       9.18060       8.80034       5.83029       4.13183       2.13452       1.16701      0.525611      0.236868     0.0774548     0.0265939    0.00489397       0.00000       0.00000       0.00000       0.00000       0.00000       0.00000       0.00000       0.00000       0.00000       0.00000       0.00000       0.00000       0.00000       0.00000       0.00000       0.00000       0.00000       0.00000       0.00000       0.00000       0.00000       0.00000
   7  15 2594.2647    1.9944  0.9260 11.4274 -0.0087  0.0406   0.0726   0.0967    0.1900   0.0000   432.3025       12.8979     -0.121416      -7.76594       2.99409      -1.18560     -0.263059      -1.99044      -1.68218      0.185903      0.130670     0.0377895   -0.00756270   -0.00799719       0.00000       0.00000       0.00000       0.00000       0.00000       0.00000       0.00000       0.00000       0.00000       0.00000       0.00000       0.00000       0.00000       0.00000       0.00000       0.00000       0.00000       0.00000       0.00000       0.00000       0.00000       0.00000       8.86908       11.0999       10.5914       9.04709       7.05062       4.60741       3.01814       1.87397       1.12237      0.449505      0.207345     0.0698555     0.0211520    0.00407163       0.00000       0.00000       0.00000       0.00000       0.00000       0.00000       0.00000       0.00000       0.00000       0.00000       0.00000       0.00000       0.00000       0.00000       0.00000       0.00000       0.00000       0.00000       0.00000       0.00000       0.00000       0.00000
   7  16 2731.1537    2.6246  0.6711 12.7167  0.0004  0.0361   0.1114   0.0817    0.1205   0.0000   445.8551       8.93445       9.01183      -11.1359      0.694114       8.63113      -2.74056       3.29424       1.57049     -0.249881      0.195011    -0.0241256   -0.00463642    0.00349427       0.00000       0.00000       0.00000       0.00000       0.00000       0.00000       0.00000       0.00000       0.00000       0.00000       0.00000       0.00000       0.00000       0.00000       0.00000       0.00000       0.00000       0.00000       0.00000       0.00000       0.00000       0.00000       8.57541       9.37492       8.62456       7.78628       6.41998       4.70799       3.25628       1.77512      0.883397      0.446094      0.175097     0.0567695     0.0165081    0.00315948       0.00000       0.00000       0.00000       0.00000       0.00000       0.00000       0.00000       0.00000       0.00000       0.00000       0.00000       0.00000       0.00000       0.00000       0.00000       0.00000       0.00000       0.00000       0.00000       0.00000       0.00000       0.00000
   7  17 2868.4575    3.0517  0.7583 12.9226 -0.0087  0.0367   0.1249   0.0866    0.1315   0.0000   440.0134       6.96529       7.64346       9.63515       7.87402      -1.45486      -2.49627      -2.33494     -0.120160      0.948162      0.456378    -0.0157832    0.00400435  -0.000370055       0.00000       0.00000       0.00000       0.00000       0.00000       0.00000       0.00000       0.00000       0.00000       0.00000       0.00000       0.00000       0.00000       0.00000       0.00000       0.00000       0.00000       0.00000       0.00000       0.00000       0.00000       0.00000       8.66302       9.88923       9.39375       8.46492       6.43013       4.32696       2.86408       1.84112      0.920487      0.499733      0.174856     0.0602488     0.0157339    0.00328698       0.00000       0.00000       0.00000       0.00000       0.00000       0.00000       0.00000       0.00000       0.00000       0.00000       0.00000       0.00000       0.00000       0.00000       0.00000       0.00000       0.00000       0.00000       0.00000       0.00000       0.00000       0.00000
   7  18 3005.6889    3.5674  0.8200 13.2623  0.0019  0.0416   0.1434   0.0927    0.1300   0.0000   436.5214       22.9141       13.2472       3.53821       2.76853      -1.28142       1.89355       4.30357      -1.42451      -1.22169      0.156143    -0.0940629    -0.0230011   -0.00415104       0.00000       0.00000       0.00000       0.00000       0.00000       0.00000       0.00000       0.00000       0.00000       0.00000       0.00000       0.00000       0.00000       0.00000       0.00000       0.00000       0.00000       0.00000       0.00000       0.00000       0.00000       0.00000       9.86298       9.70779       9.22468       8.77915       7.72452       5.49569       3.71427       2.24468       1.14462      0.540069      0.198554     0.0663222     0.0188507    0.00326594       0.00000       0.00000       0.00000       0.00000       0.00000       0.00000       0.00000       0.00000       0.00000       0.00000       0.00000       0.00000       0.00000       0.00000       0.00000       0.00000       0.00000       0.00000       0.00000       0.00000       0.00000       0.00000
   7  19 3142.8562    3.6512  1.0636 13.1256 -0.0141  0.0449   0.1363   0.1212    0.1549   0.0000   440.8565       21.6950       19.3320      -6.19758      -2.62866       5.22810     -0.201959    -0.0418804     -0.381806    -0.0754891      0.302273     0.0693574     0.0271731   -0.00933495       0.00000       0.00000       0.00000       0.00000       0.00000       0.00000       0.00000       0.00000       0.00000       0.00000       0.00000       0.00000       0.00000       0.00000       0.00000       0.00000       0.00000       0.00000       0.00000       0.00000       0.00000       0.00000       10.9339       13.5663       13.0287       10.6672       7.91422       5.35223       3.57449       1.99959       1.06850      0.531087      0.219355     0.0713980     0.0215510    0.00446958       0.00000       0.00000       0.00000       0.00000       0.00000       0.00000       0.00000       0.00000       0.00000       0.00000       0.00000       0.00000       0.00000       0.00000       0.00000       0.00000       0.00000       0.00000       0.00000       0.00000       0.00000       0.00000
   7  20 3279.9896    3.5413  1.3165 12.7696  0.0041  0.0534   0.1212   0.1314    0.1973   0.0000   448.9294       7.92630       17.4497      -8.35953       1.38795      -4.48574       4.45854      -5.00993      0.678878      0.663848     -0.471438     0.0643189     0.0418094    0.00876737       0.00000       0.00000       0.00000       0.00000       0.00000       0.00000       0.00000       0.00000       0.00000       0.00000       0.00000       0.00000       0.00000       0.00000       0.00000       0.00000       0.00000       0.00000       0.00000       0.00000       0.00000       0.00000       10.8424       13.8562       13.3182       11.1283       8.73097       6.44377       3.97681       2.40488       1.36172      0.556200      0.281534     0.0992133     0.0281334    0.00543847       0.00000       0.00000       0.00000       0.00000       0.00000       0.00000       0.00000       0.00000       0.00000       0.00000       0.00000       0.00000       0.00000       0.00000       0.00000       0.00000       0.00000       0.00000       0.00000       0.00000       0.00000       0.00000
   7  21 3417.6435    2.9734  1.9133 12.3501  0.0012  0.0658   0.0863   0.1567    0.1811   0.0000   412.1277       21.4045       33.0169       16.4446      -15.7986      -3.53713       4.93221     -0.740188      -1.84441     -0.332003     -0.416329     0.0127240     0.0255351    0.00149015       0.00000       0.00000       0.00000       0.00000       0.00000       0.00000       0.00000       0.00000       0.00000       0.00000       0.00000       0.00000       0.00000       0.00000       0.00000       0.00000       0.00000       0.00000       0.00000       0.00000       0.00000       0.00000       13.6105       18.2826       15.7631       15.3112       11.0165       8.41011       5.15557       3.36059       1.63405      0.886613      0.327617      0.130477     0.0332881    0.00766043       0.00000       0.00000       0.00000       0.00000       0.00000       0.00000       0.00000       0.00000       0.00000       0.00000       0.00000       0.00000       0.00000       0.00000       0.00000       0.00000       0.00000       0.00000       0.00000       0.00000       0.00000       0.00000
   7  22 3555.3350    2.6097  3.2414 11.4096 -0.0015  0.0868   0.0545   0.2168    0.1890   0.0000   444.6231       18.1902       35.9220       2.82107      -22.1524      -12.8824      0.996141       1.26109     -0.286707     -0.205203      0.567412     -0.191867    -0.0194028   -0.00488639       0.00000       0.00000       0.00000       0.00000       0.00000       0.00000       0.00000       0.00000       0.00000       0.00000       0.00000       0.00000       0.00000       0.00000       0.00000       0.00000       0.00000       0.00000       0.00000       0.00000       0.00000       0.00000       18.3940       21.4760       20.9055       18.5656       15.3497       10.2490       7.17492       4.46549       2.30667       1.19641      0.445552      0.160804     0.0465299    0.00831892       0.00000       0.00000       0.00000       0.00000       0.00000       0.00000       0.00000       0.00000       0.00000       0.00000       0.00000       0.00000       0.00000       0.00000       0.00000       0.00000       0.00000       0.00000       0.00000       0.00000       0.00000       0.00000
   7  23 3693.8161    2.1743  3.7712 11.4150 -0.0021  0.1037   0.0471   0.2749    0.1549   0.0000   457.2115       15.9003     -0.282524      -12.8069       18.8603       2.01811      -11.8195       3.27065       3.36045       1.05161     -0.995836     0.0644271    -0.0194771   -0.00806152       0.00000       0.00000       0.00000       0.00000       0.00000       0.00000       0.00000       0.00000       0.00000       0.00000       0.00000       0.00000       0.00000       0.00000       0.00000       0.00000       0.00000       0.00000       0.00000       0.00000       0.00000       0.00000       20.9786       25.5929       24.0199       23.0860       17.6561       13.1202       8.66403       5.34582       3.00304       1.39512      0.585435      0.202015     0.0552666     0.0112275       0.00000       0.00000       0.00000       0.00000       0.00000       0.00000       0.00000       0.00000       0.00000       0.00000       0.00000       0.00000       0.00000       0.00000       0.00000       0.00000       0.00000       0.00000       0.00000       0.00000       0.00000       0.00000
   7  24 3832.0791    1.8014  4.8449 11.2167 -0.0075  0.1209   0.0377   0.3371    0.1208   0.0000   453.6502      -13.9028       15.6696       13.0725       17.2724       18.2951      -6.96880       1.97610       9.56098       2.85815     -0.303574     -0.574108     0.0283679     0.0107228       0.00000       0.00000       0.00000       0.00000       0.00000       0.00000       0.00000       0.00000       0.00000       0.00000       0.00000       0.00000       0.00000       0.00000       0.00000       0.00000       0.00000       0.00000       0.00000       0.00000       0.00000       0.00000       25.3589       31.8023       29.9635       27.1094       20.9761       16.1171       10.3513       6.48606       3.51037       1.71288      0.708935      0.256635     0.0661473     0.0129081       0.00000       0.00000       0.00000       0.00000       0.00000       0.00000       0.00000       0.00000       0.00000       0.00000       0.00000       0.00000       0.00000       0.00000       0.00000       0.00000       0.00000       0.00000       0.00000       0.00000       0.00000       0.00000
   7  25 3970.7183    1.4819  7.3029 10.7827  0.0001  0.1601   0.0270   0.4435    0.0892   0.0000   469.7967       40.2730       123.480      -39.3112       20.9247     -0.230066     -0.740774      -13.4798       6.36544       1.50235      -1.90489     -0.134090   -0.00150742     0.0144117       0.00000       0.00000       0.00000       0.00000       0.00000       0.00000       0.00000       0.00000       0.00000       0.00000       0.00000       0.00000       0.00000       0.00000       0.00000       0.00000       0.00000       0.00000       0.00000       0.00000       0.00000       0.00000       34.4533       40.5437       41.4759       35.2948       28.9285       21.1909       14.2011       8.64383       4.86802       2.23463       1.00649      0.344481     0.0920840     0.0155851       0.00000       0.00000       0.00000       0.00000       0.00000       0.00000       0.00000       0.00000       0.00000       0.00000       0.00000       0.00000       0.00000       0.00000       0.00000       0.00000       0.00000       0.00000       0.00000       0.00000       0.00000       0.00000
   7  26 4109.3749    1.2528  8.4414 10.6258 -0.0086  0.1889   0.0228   0.5124    0.0770   0.0000   425.9146      -29.2332       29.0477       67.2095       20.6988       2.12361      -14.9687      -3.06364       2.02471      -6.18040     -0.846193       1.15234    -0.0558429     0.0131041       0.00000       0.00000       0.00000       0.00000       0.00000       0.00000       0.00000       0.00000       0.00000       0.00000       0.00000       0.00000       0.00000       0.00000       0.00000       0.00000       0.00000       0.00000       0.00000       0.00000       0.00000       0.00000       38.4927       48.8223       46.5862       42.3054       35.2058       24.7777       17.5451       10.9179       5.62628       3.06054       1.16891      0.418184      0.115216     0.0205793       0.00000       0.00000       0.00000       0.00000       0.00000       0.00000       0.00000       0.00000       0.00000       0.00000       0.00000       0.00000       0.00000       0.00000       0.00000       0.00000       0.00000       0.00000       0.00000       0.00000       0.00000       0.00000
   7  27 4248.5406    0.9881 10.4475 10.4700 -0.0036  0.2519   0.0192   0.6706    0.0641   0.0000   486.2547       53.7435       75.0304       27.3914       19.6080      -24.6942      -20.4349       8.87989       20.6178      -3.90016      -2.25370     -0.696154     -0.210635     0.0480390       0.00000       0.00000       0.00000       0.00000       0.00000       0.00000       0.00000       0.00000       0.00000       0.00000       0.00000       0.00000       0.00000       0.00000       0.00000       0.00000       0.00000       0.00000       0.00000       0.00000       0.00000       0.00000       48.1668       60.6531       63.3874       53.1645       45.6410       34.4999       23.1571       14.9167       8.17234       4.08242       1.67096      0.611787      0.159091     0.0265608       0.00000       0.00000       0.00000       0.00000       0.00000       0.00000       0.00000       0.00000       0.00000       0.00000       0.00000       0.00000       0.00000       0.00000       0.00000       0.00000       0.00000       0.00000       0.00000       0.00000       0.00000       0.00000
   8   9 1806.2579    0.3939  0.2124  9.9172  0.0034  0.0306   0.0349   0.0638    0.0640   0.0000   434.5073      -5.84106       8.80954      -6.40915      -2.65506    -0.0901873      0.316248      0.688402      0.726190      0.462246      0.141450     0.0196403    0.00749144     0.0158343    0.00343671  -0.000446742       0.00000       0.00000       0.00000       0.00000       0.00000       0.00000       0.00000       0.00000       0.00000       0.00000       0.00000       0.00000       0.00000       0.00000       0.00000       0.00000       0.00000       0.00000       0.00000       0.00000       6.04915       5.09948       6.57409       5.34727       3.81910       3.57188       2.37407       1.54854       1.10773      0.503363      0.196797      0.107556     0.0476348     0.0133959    0.00270568   0.000410317       0.00000       0.00000       0.00000       0.00000       0.00000       0.00000       0.00000       0.00000       0.00000       0.00000       0.00000       0.00000       0.00000       0.00000       0.00000       0.00000       0.00000       0.00000       0.00000       0.00000
   8  11 2086.1094    0.6667  0.5541 10.2043  0.0020  0.0333   0.0325   0.0825    0.0949   0.0000   444.5818       2.52342       17.0611      -3.67534       2.35276    -0.0747218      -1.27363      -1.53849      -1.32987      0.532512      0.402870      0.179738    -0.0236495    0.00946228    0.00152987   0.000472819       0.00000       0.00000       0.00000       0.00000       0.00000       0.00000       0.00000       0.00000       0.00000       0.00000       0.00000       0.00000       0.00000       0.00000       0.00000       0.00000       0.00000       0.00000       0.00000       0.00000       7.03757       8.83216       8.33996       7.21055       5.53490       4.33742       2.81323       1.82352       1.02489      0.543664      0.240003      0.117753     0.0430316     0.0150572    0.00349490   0.000715944       0.00000       0.00000       0.00000       0.00000       0.00000       0.00000       0.00000       0.00000       0.00000       0.00000       0.00000       0.00000       0.00000       0.00000       0.00000       0.00000       0.00000       0.00000       0.00000       0.00000
   8  12 2225.1694    0.9699  0.6283 10.6876 -0.0005  0.0430   0.0417   0.0730    0.1004   0.0000   431.0354       1.62796       18.8210       5.09029      -10.2597      -4.66710       2.97059      0.234931     -0.212968    -0.0156350      0.229225    -0.0672178    -0.0273065    0.00945366    0.00614219   0.000846075       0.00000       0.00000       0.00000       0.00000       0.00000       0.00000       0.00000       0.00000       0.00000       0.00000       0.00000       0.00000       0.00000       0.00000       0.00000       0.00000       0.00000       0.00000       0.00000       0.00000       9.77955       13.2835       12.5961       10.6382       7.76030       5.33329       3.36834       2.13266       1.20072      0.601634      0.353159      0.131531     0.0599560     0.0198441    0.00486725    0.00102953       0.00000       0.00000       0.00000       0.00000       0.00000       0.00000       0.00000       0.00000       0.00000       0.00000       0.00000       0.00000       0.00000       0.00000       0.00000       0.00000       0.00000       0.00000       0.00000       0.00000
   8  13 2362.9107    1.2666  0.7833 11.0890 -0.0000  0.0366   0.0512   0.0899    0.1210   0.0000   420.1209       1.74939       9.97404      -5.00914       6.94508       3.03627     -0.915616       1.72996     -0.143644     -0.983428      0.252432    -0.0439905     0.0101326     0.0150279   -0.00164651   0.000172194       0.00000       0.00000       0.00000       0.00000       0.00000       0.00000       0.00000       0.00000       0.00000       0.00000       0.00000       0.00000       0.00000       0.00000       0.00000       0.00000       0.00000       0.00000       0.00000       0.00000       6.78880       8.63686       7.63372       7.56684       5.92553       4.59543       3.20914       2.00414       1.23695      0.658551      0.298635      0.136941     0.0522368     0.0163413    0.00444783   0.000934031       0.00000       0.00000       0.00000       0.00000       0.00000       0.00000       0.00000       0.00000       0.00000       0.00000       0.00000       0.00000       0.00000       0.00000       0.00000       0.00000       0.00000       0.00000       0.00000       0.00000
   8  14 2499.4614    1.6778  0.8288 11.3804  0.0051  0.0369   0.0655   0.1021    0.1333   0.0000   438.1138      -1.88397      0.615726      -11.1370       5.15872       5.37923      -9.61589      -4.36876      0.552842      0.285901     -0.346217     0.0581156    -0.0220682    0.00815918    0.00527552   -0.00122993       0.00000       0.00000       0.00000       0.00000       0.00000       0.00000       0.00000       0.00000       0.00000       0.00000       0.00000       0.00000       0.00000       0.00000       0.00000       0.00000       0.00000       0.00000       0.00000       0.00000       7.39635       9.08495       9.44729       7.79232       6.48903       4.37470       3.44986       1.94200       1.14804      0.627771      0.298555      0.149884     0.0550099     0.0167415    0.00507247   0.000799855       0.00000       0.00000       0.00000       0.00000       0.00000       0.00000       0.00000       0.00000       0.00000       0.00000       0.00000       0.00000       0.00000       0.00000       0.00000       0.00000       0.00000       0.00000       0.00000       0.00000
   8  15 2636.1332    2.2342  0.8634 11.8290 -0.0030  0.0410   0.0819   0.0861    0.1525   0.0000   441.9945       14.4383       16.3312      -2.76404      -5.54276      -1.75917       4.61250     -0.931011     -0.472360     -0.889705     -0.119176     -0.147244     0.0331100    0.00116049   -0.00392282   4.45000e-05       0.00000       0.00000       0.00000       0.00000       0.00000       0.00000       0.00000       0.00000       0.00000       0.00000       0.00000       0.00000       0.00000       0.00000       0.00000       0.00000       0.00000       0.00000       0.00000       0.00000       7.97516       10.8026       9.44517       8.92125       7.25871       5.31714       3.88680       2.40381       1.46784      0.759748      0.384344      0.159919     0.0635007     0.0198145    0.00600660    0.00110024       0.00000       0.00000       0.00000       0.00000       0.00000       0.00000       0.00000       0.00000       0.00000       0.00000       0.00000       0.00000       0.00000       0.00000       0.00000       0.00000       0.00000       0.00000       0.00000       0.00000
   8  16 2773.8054    2.6600  0.8705 12.3350 -0.0039  0.0364   0.0960   0.0914    0.1434   0.0000   441.5867       9.28524      -17.9810       3.41566       12.3369      -3.32892     -0.175780      -3.17492     -0.666968     -0.175459     -0.178876    -0.0345225   -0.00604346     0.0173695    0.00260561    0.00138805       0.00000       0.00000       0.00000       0.00000       0.00000       0.00000       0.00000       0.00000       0.00000       0.00000       0.00000       0.00000       0.00000       0.00000       0.00000       0.00000       0.00000       0.00000       0.00000       0.00000       7.32035       9.12500       7.87222       7.50674       6.30833       4.48478       3.20762       2.02968       1.25850      0.617534      0.306956      0.117254     0.0482403     0.0142097    0.00441627   0.000872275       0.00000       0.00000       0.00000       0.00000       0.00000       0.00000       0.00000       0.00000       0.00000       0.00000       0.00000       0.00000       0.00000       0.00000       0.00000       0.00000       0.00000       0.00000       0.00000       0.00000
   8  19 3186.8065    3.7113  0.9376 13.7067 -0.0024  0.0439   0.1378   0.1119    0.1209   0.0000   446.3687       2.01741      -14.0820      -12.7274       17.7814       8.99745      -6.62758     -0.654142      -2.06295    -0.0663591     -0.128701     -0.128874     0.0245070    -0.0219817    0.00385317   0.000846164       0.00000       0.00000       0.00000       0.00000       0.00000       0.00000       0.00000       0.00000       0.00000       0.00000       0.00000       0.00000       0.00000       0.00000       0.00000       0.00000       0.00000       0.00000       0.00000       0.00000       8.00595       10.9361       10.3747       9.16820       7.53645       5.08274       3.94287       2.19082       1.47935      0.733127      0.383483      0.165131     0.0695694     0.0203583    0.00629251    0.00114248       0.00000       0.00000       0.00000       0.00000       0.00000       0.00000       0.00000       0.00000       0.00000       0.00000       0.00000       0.00000       0.00000       0.00000       0.00000       0.00000       0.00000       0.00000       0.00000       0.00000
   8  20 3324.4241    3.3118  1.4414 13.2533 -0.0056  0.0562   0.1029   0.1410    0.1197   0.0000   421.4214       21.7581       8.39568      -8.61412       20.5624     -0.935927       2.11426     -0.327764       2.45437       1.16980      0.481573    0.00911490    -0.0697741   -0.00763409   -0.00476283    0.00168143       0.00000       0.00000       0.00000       0.00000       0.00000       0.00000       0.00000       0.00000       0.00000       0.00000       0.00000       0.00000       0.00000       0.00000       0.00000       0.00000       0.00000       0.00000       0.00000       0.00000       10.1116       13.3788       12.1621       11.1625       8.86140       7.23404       4.72026       3.13520       1.83107       1.03355      0.447327      0.222561     0.0825266     0.0286574    0.00701230    0.00146665       0.00000       0.00000       0.00000       0.00000       0.00000       0.00000       0.00000       0.00000       0.00000       0.00000       0.00000       0.00000       0.00000       0.00000       0.00000       0.00000       0.00000       0.00000       0.00000       0.00000
   8  21 3462.5773    2.7837  2.2986 12.2612 -0.0002  0.0671   0.0674   0.1701    0.1108   0.0000   425.6479       13.2599      -10.0891       9.52642       4.66303       2.52062      -2.26508      0.140350      -1.10234      -2.63571       1.27064     -0.437314     -0.165291     0.0420093   -0.00221370  -0.000523210       0.00000       0.00000       0.00000       0.00000       0.00000       0.00000       0.00000       0.00000       0.00000       0.00000       0.00000       0.00000       0.00000       0.00000       0.00000       0.00000       0.00000       0.00000       0.00000       0.00000       12.2381       15.3835       15.0314       13.4576       10.9887       8.70817       6.04935       3.90401       2.30513       1.35428      0.573838      0.300243      0.107731     0.0367404    0.00912539    0.00166876       0.00000       0.00000       0.00000       0.00000       0.00000       0.00000       0.00000       0.00000       0.00000       0.00000       0.00000       0.00000       0.00000       0.00000       0.00000       0.00000       0.00000       0.00000       0.00000       0.00000
   8  22 3600.9643    2.3804  3.0777 12.0274  0.0040  0.0861   0.0551   0.2137    0.1097   0.0000   451.2743       35.3855       41.3579       11.6094      -8.25267      -8.17392      -4.82300       5.18186       3.65273      -2.10966      0.253543      0.433132   -0.00968780    -0.0556025   -0.00444015    0.00206899       0.00000       0.00000       0.00000       0.00000       0.00000       0.00000       0.00000       0.00000       0.00000       0.00000       0.00000       0.00000       0.00000       0.00000       0.00000       0.00000       0.00000       0.00000       0.00000       0.00000       15.4939       18.8693       19.9396       17.3432       14.0791       11.5440       7.87353       4.96327       3.08735       1.65769      0.770793      0.371475      0.149962     0.0498527     0.0123655    0.00210125       0.00000       0.00000       0.00000       0.00000       0.00000       0.00000       0.00000       0.00000       0.00000       0.00000       0.00000       0.00000       0.00000       0.00000       0.00000       0.00000       0.00000       0.00000       0.00000       0.00000
   8  23 3739.5423    2.0286  4.4748 11.4035 -0.0024  0.1054   0.0371   0.2783    0.0971   0.0000   454.8192       2.88299      -1.55639       9.42807       12.4187      -23.2977      -1.99038       2.31052     -0.772260      -3.49398      0.222056      0.101369     0.0355213     0.0478340     0.0275199   -0.00108163       0.00000       0.00000       0.00000       0.00000       0.00000       0.00000       0.00000       0.00000       0.00000       0.00000       0.00000       0.00000       0.00000       0.00000       0.00000       0.00000       0.00000       0.00000       0.00000       0.00000       18.3822       23.5872       23.9834       20.5126       18.2591       13.3768       9.53768       6.38136       3.67904       2.08539       1.00431      0.453741      0.170903     0.0610862     0.0162244    0.00263723       0.00000       0.00000       0.00000       0.00000       0.00000       0.00000       0.00000       0.00000       0.00000       0.00000       0.00000       0.00000       0.00000       0.00000       0.00000       0.00000       0.00000       0.00000       0.00000       0.00000
   8  24 3878.4324    1.6438  5.7916 11.1237 -0.0006  0.1320   0.0295   0.3571    0.0842   0.0000   448.3277       22.9334      -7.52105      -25.0798       19.2891       1.23466       16.4260       5.49183      -7.36540     0.0358869      0.113283     -0.187413    -0.0928857    -0.0575778   -0.00536338    0.00367417       0.00000       0.00000       0.00000       0.00000       0.00000       0.00000       0.00000       0.00000       0.00000       0.00000       0.00000       0.00000       0.00000       0.00000       0.00000       0.00000       0.00000       0.00000       0.00000       0.00000       24.5931       29.8895       28.7002       28.0505       22.8306       17.1096       12.2701       8.19142       5.10917       2.79770       1.38990      0.592950      0.228606     0.0714051     0.0182569    0.00333015       0.00000       0.00000       0.00000       0.00000       0.00000       0.00000       0.00000       0.00000       0.00000       0.00000       0.00000       0.00000       0.00000       0.00000       0.00000       0.00000       0.00000       0.00000       0.00000       0.00000
   8  25 4017.5072    1.3657  7.4110 10.8669  0.0008  0.1583   0.0233   0.4567    0.0682   0.0000   418.5432      -15.1449       46.1094      -22.5081      -14.7330       5.29474       15.9819      -6.21406      0.585832       5.43089     0.0579457      -1.19036      0.612096     -0.128529    -0.0215267    0.00335694       0.00000       0.00000       0.00000       0.00000       0.00000       0.00000       0.00000       0.00000       0.00000       0.00000       0.00000       0.00000       0.00000       0.00000       0.00000       0.00000       0.00000       0.00000       0.00000       0.00000       28.5227       34.7999       35.8359       32.0081       27.4947       20.9819       15.1640       10.4939       6.14855       3.53137       1.78300      0.784497      0.291979     0.0958751     0.0235206    0.00385624       0.00000       0.00000       0.00000       0.00000       0.00000       0.00000       0.00000       0.00000       0.00000       0.00000       0.00000       0.00000       0.00000       0.00000       0.00000       0.00000       0.00000       0.00000       0.00000       0.00000
   8  26 4156.6569    1.1247  8.6710 10.7304 -0.0074  0.1960   0.0207   0.5356    0.0620   0.0000   504.0891       93.9521      -8.99135      -7.61203       21.7173      -5.48999      -17.0100       34.0254       6.35352     -0.433851      0.223197      -2.18949      0.300582     0.0521692    -0.0492377   -0.00216984       0.00000       0.00000       0.00000       0.00000       0.00000       0.00000       0.00000       0.00000       0.00000       0.00000       0.00000       0.00000       0.00000       0.00000       0.00000       0.00000       0.00000       0.00000       0.00000       0.00000       35.9195       43.5650       44.4463       41.1778       33.7666       26.3520       18.8665       12.7375       8.04538       4.39439       2.28388      0.970703      0.384862      0.116964     0.0284478    0.00485401       0.00000       0.00000       0.00000       0.00000       0.00000       0.00000       0.00000       0.00000       0.00000       0.00000       0.00000       0.00000       0.00000       0.00000       0.00000       0.00000       0.00000       0.00000       0.00000       0.00000
   9  12 2264.5788    1.0425  0.6269 10.8685 -0.0125  0.0347   0.0441   0.0724    0.1023   0.0000   439.8771       18.9900       1.68247      -10.0504      -3.76807      -3.24684       3.10542      -1.88105     0.0744017      -1.38381    -0.0661034      0.298064     -0.106939    -0.0500807    -0.0113330    0.00459113  -0.000175764   2.31115e-05       0.00000       0.00000       0.00000       0.00000       0.00000       0.00000       0.00000       0.00000       0.00000       0.00000       0.00000       0.00000       0.00000       0.00000       0.00000       0.00000       0.00000       0.00000       5.67453       7.02374       6.24427       5.98162       5.12130       4.38215       3.06984       2.16918       1.35817      0.798821      0.414724      0.205621     0.0855475     0.0361442     0.0128316    0.00406877   0.000939243   0.000190836       0.00000       0.00000       0.00000       0.00000       0.00000       0.00000       0.00000       0.00000       0.00000       0.00000       0.00000       0.00000       0.00000       0.00000       0.00000       0.00000       0.00000       0.00000
   9  14 2539.6457    1.7798  0.7830 11.7864 -0.0134  0.0343   0.0621   0.0870    0.1224   0.0000   435.0586       8.97923      0.548971       7.10227      -10.5045      -3.52170       2.03124      -1.49500      -2.08076      -1.58957     -0.100171    -0.0632315     -0.195305    -0.0738346   -0.00889309    0.00505684   0.000631874  -0.000605654       0.00000       0.00000       0.00000       0.00000       0.00000       0.00000       0.00000       0.00000       0.00000       0.00000       0.00000       0.00000       0.00000       0.00000       0.00000       0.00000       0.00000       0.00000       5.87888       6.25230       6.96179       6.79221       5.17780       4.13163       3.23611       2.25125       1.36843      0.767275      0.457326      0.255110      0.110004     0.0456447     0.0152600    0.00431749   0.000988448   0.000173129       0.00000       0.00000       0.00000       0.00000       0.00000       0.00000       0.00000       0.00000       0.00000       0.00000       0.00000       0.00000       0.00000       0.00000       0.00000       0.00000       0.00000       0.00000
   9  15 2677.0589    2.2557  0.7570 12.2770 -0.0161  0.0387   0.0941   0.0792    0.1265   0.0000   440.0753      -8.98629       5.08366       11.0606      -6.22288      -13.8404      -3.29289      -2.61038       2.05767     -0.326010     -0.732211      0.487492      0.117310    -0.0889466    0.00958585    0.00448195    0.00246963   0.000176009       0.00000       0.00000       0.00000       0.00000       0.00000       0.00000       0.00000       0.00000       0.00000       0.00000       0.00000       0.00000       0.00000       0.00000       0.00000       0.00000       0.00000       0.00000       6.74626       8.12448       6.98740       8.13657       6.17771       5.31116       3.35921       2.62775       1.58431       1.06000      0.503340      0.316655      0.104425     0.0531594     0.0144013    0.00554822    0.00111363   0.000258080       0.00000       0.00000       0.00000       0.00000       0.00000       0.00000       0.00000       0.00000       0.00000       0.00000       0.00000       0.00000       0.00000       0.00000       0.00000       0.00000       0.00000       0.00000
   9  16 2815.2529    3.0758  0.7860 12.0628  0.0077  0.0310   0.1084   0.0752    0.1611   0.0000   434.5363       5.01952       2.00372      0.945075       12.4513     -0.229588      -6.79080       1.00958       2.63042     -0.183095      0.168645      0.215744     0.0618592    -0.0272181     0.0102922    0.00205839   0.000109093  -0.000248802       0.00000       0.00000       0.00000       0.00000       0.00000       0.00000       0.00000       0.00000       0.00000       0.00000       0.00000       0.00000       0.00000       0.00000       0.00000       0.00000       0.00000       0.00000       5.47803       6.33355       6.23574       5.66616       5.09621       3.99327       3.21515       2.06593       1.32443      0.782972      0.400190      0.208676     0.0916347     0.0390828     0.0129897    0.00391080    0.00101126   0.000156776       0.00000       0.00000       0.00000       0.00000       0.00000       0.00000       0.00000       0.00000       0.00000       0.00000       0.00000       0.00000       0.00000       0.00000       0.00000       0.00000       0.00000       0.00000
   9  17 2953.6201    3.5091  0.7995 12.7625 -0.0029  0.0364   0.1227   0.0745    0.1465   0.0000   436.6818       10.7087       7.17362      -6.08264       3.16095     -0.636786      0.398522      -2.21267      -2.76299      0.880062     -0.915582     -0.406730     0.0913782    -0.0572019    -0.0109539  -0.000549180    0.00130633  -0.000426947       0.00000       0.00000       0.00000       0.00000       0.00000       0.00000       0.00000       0.00000       0.00000       0.00000       0.00000       0.00000       0.00000       0.00000       0.00000       0.00000       0.00000       0.00000       7.00239       8.25982       9.23491       7.80641       5.95936       5.11813       3.30046       2.11201       1.48760      0.836831      0.441776      0.226883     0.0979568     0.0467004     0.0173497    0.00485888    0.00100468   0.000165215       0.00000       0.00000       0.00000       0.00000       0.00000       0.00000       0.00000       0.00000       0.00000       0.00000       0.00000       0.00000       0.00000       0.00000       0.00000       0.00000       0.00000       0.00000
   9  19 3229.6501    3.4796  0.9735 13.8195 -0.0052  0.0544   0.1311   0.1063    0.1138   0.0000   442.0162       3.80803      -5.34545       30.6029       6.18750      -9.63516      -8.43199       1.61388      -1.60885      0.959091     -0.271220    -0.0598893      0.144959     0.0372579    -0.0165677    -0.0123412    0.00257276   1.41966e-06       0.00000       0.00000       0.00000       0.00000       0.00000       0.00000       0.00000       0.00000       0.00000       0.00000       0.00000       0.00000       0.00000       0.00000       0.00000       0.00000       0.00000       0.00000       11.2181       13.1848       11.8476       9.96971       9.15028       8.38961       6.25730       4.14520       2.56001       1.18794      0.676212      0.287347      0.132598     0.0466454     0.0224369    0.00625887    0.00150610   0.000264996       0.00000       0.00000       0.00000       0.00000       0.00000       0.00000       0.00000       0.00000       0.00000       0.00000       0.00000       0.00000       0.00000       0.00000       0.00000       0.00000       0.00000       0.00000
   9  20 3367.9162    3.0275  1.6351 13.1579 -0.0033  0.0552   0.0832   0.1454    0.0924   0.0000   433.2313       26.0969       5.45399      -5.74816      -4.41326      -7.04502      -1.16467      -1.23249       1.31636       1.95798       1.26938     -0.348622     -0.209815      0.128673    0.00943625   -0.00416661    0.00391100   0.000140071       0.00000       0.00000       0.00000       0.00000       0.00000       0.00000       0.00000       0.00000       0.00000       0.00000       0.00000       0.00000       0.00000       0.00000       0.00000       0.00000       0.00000       0.00000       8.91630       11.5699       11.4245       10.2532       9.53800       6.69485       5.56748       3.59595       2.35681       1.37053      0.767735      0.390286      0.180008     0.0722615     0.0257898    0.00770944    0.00218892   0.000325330       0.00000       0.00000       0.00000       0.00000       0.00000       0.00000       0.00000       0.00000       0.00000       0.00000       0.00000       0.00000       0.00000       0.00000       0.00000       0.00000       0.00000       0.00000
   9  21 3506.4257    2.4482  2.0176 12.9448 -0.0081  0.0696   0.0674   0.1720    0.0762   0.0000   437.6613       27.5517       3.24548      -12.1864      -13.0412       3.10556       8.56738       1.92867     -0.556004      0.609089       1.03907     -0.985043     -0.242011     -0.215698     0.0569171    0.00429122    0.00500318   0.000458153       0.00000       0.00000       0.00000       0.00000       0.00000       0.00000       0.00000       0.00000       0.00000       0.00000       0.00000       0.00000       0.00000       0.00000       0.00000       0.00000       0.00000       0.00000       11.2664       14.1599       13.5737       13.7437       10.8759       8.99579       6.55010       4.84711       2.92453       1.81722      0.990677      0.536582      0.235627     0.0996995     0.0327015     0.0101864    0.00229094   0.000438790       0.00000       0.00000       0.00000       0.00000       0.00000       0.00000       0.00000       0.00000       0.00000       0.00000       0.00000       0.00000       0.00000       0.00000       0.00000       0.00000       0.00000       0.00000
   9  22 3645.2903    2.0874  3.2624 12.1495 -0.0110  0.0868   0.0459   0.2197    0.0723   0.0000   443.0984       19.6230     -0.167142      -6.12251       22.6827      -5.69254       1.31777       2.82334      -6.94892      -2.20603       3.17819      0.498043     -0.282302     -0.188712     0.0351509   -0.00656733   -0.00390286  -0.000128285       0.00000       0.00000       0.00000       0.00000       0.00000       0.00000       0.00000       0.00000       0.00000       0.00000       0.00000       0.00000       0.00000       0.00000       0.00000       0.00000       0.00000       0.00000       14.2521       18.5288       17.7209       17.4178       14.2910       11.8108       8.15628       5.96021       3.75256       2.41101       1.20892      0.679698      0.264244      0.127727     0.0414001     0.0137441    0.00299978   0.000559034       0.00000       0.00000       0.00000       0.00000       0.00000       0.00000       0.00000       0.00000       0.00000       0.00000       0.00000       0.00000       0.00000       0.00000       0.00000       0.00000       0.00000       0.00000
   9  23 3784.3233    1.7488  4.5691 11.7281 -0.0033  0.1117   0.0343   0.2798    0.0679   0.0000   489.6215       22.8181       18.2666       12.6172       15.9854      -11.9537       1.62061     -0.415896      -3.69838      -1.85881       1.14004     -0.316763    -0.0494207     -0.186475     0.0291387     0.0184078   -0.00274193   -0.00119948       0.00000       0.00000       0.00000       0.00000       0.00000       0.00000       0.00000       0.00000       0.00000       0.00000       0.00000       0.00000       0.00000       0.00000       0.00000       0.00000       0.00000       0.00000       18.0039       22.9410       22.4046       21.2755       18.5885       14.9151       10.8566       7.57302       5.04747       3.08905       1.59507      0.892687      0.345499      0.163624     0.0552591     0.0172452    0.00409727   0.000692762       0.00000       0.00000       0.00000       0.00000       0.00000       0.00000       0.00000       0.00000       0.00000       0.00000       0.00000       0.00000       0.00000       0.00000       0.00000       0.00000       0.00000       0.00000
   9  25 4063.1782    1.2573  7.4198 10.9474  0.0002  0.1535   0.0220   0.4386    0.0611   0.0000   412.8640       54.3075       39.8961      -20.9557       2.28597       25.6579       8.56454      -26.7147      -4.94834      -4.19390      -3.23857     -0.728831     -0.178994     -0.173897     0.0310173    -0.0133231    0.00137906   0.000636218       0.00000       0.00000       0.00000       0.00000       0.00000       0.00000       0.00000       0.00000       0.00000       0.00000       0.00000       0.00000       0.00000       0.00000       0.00000       0.00000       0.00000       0.00000       24.9575       32.5414       31.5977       30.3060       25.4654       21.0457       15.1962       10.6914       7.06510       4.34042       2.32534       1.22854      0.521233      0.227130     0.0802644     0.0244517    0.00566492   0.000983667       0.00000       0.00000       0.00000       0.00000       0.00000       0.00000       0.00000       0.00000       0.00000       0.00000       0.00000       0.00000       0.00000       0.00000       0.00000       0.00000       0.00000       0.00000
   9  27 4343.1072    0.8813 11.4872 10.4484 -0.0105  0.2462   0.0169   0.6741    0.0543   0.0000   506.5071       47.8785      -18.5016      -101.568       32.8760       40.0656       12.7992      -33.5522       17.7542       12.7689      -6.37245      -3.43992      0.590740       1.12754     -0.105718    -0.0345867   0.000172823   0.000856213       0.00000       0.00000       0.00000       0.00000       0.00000       0.00000       0.00000       0.00000       0.00000       0.00000       0.00000       0.00000       0.00000       0.00000       0.00000       0.00000       0.00000       0.00000       38.4337       51.4575       50.0407       46.9062       41.5800       33.0551       25.2452       17.6437       11.6238       7.24373       3.86473       2.11176      0.884358      0.398938      0.133738     0.0407952    0.00977364    0.00159221       0.00000       0.00000       0.00000       0.00000       0.00000       0.00000       0.00000       0.00000       0.00000       0.00000       0.00000       0.00000       0.00000       0.00000       0.00000       0.00000       0.00000       0.00000
   9  28 4483.3338    0.6894 13.4375 10.4187 -0.0096  0.3215   0.0159   0.8866    0.0464   0.0000   441.0581       2.85329       32.6541      -35.7159      -2.23596       12.3080       42.5008       9.68299       18.4699      -11.8118      -2.54784      0.516320      0.951217     -0.309347     -0.164792    -0.0303008     0.0184188    0.00225786       0.00000       0.00000       0.00000       0.00000       0.00000       0.00000       0.00000       0.00000       0.00000       0.00000       0.00000       0.00000       0.00000       0.00000       0.00000       0.00000       0.00000       0.00000       51.4214       65.6133       65.6550       62.6288       54.2891       43.9143       33.9645       24.1297       16.1854       10.0016       5.85162       2.95233       1.40298      0.548339      0.192576     0.0540687     0.0125242    0.00201060       0.00000       0.00000       0.00000       0.00000       0.00000       0.00000       0.00000       0.00000       0.00000       0.00000       0.00000       0.00000       0.00000       0.00000       0.00000       0.00000       0.00000       0.00000
  10  13 2440.8314    1.5218  0.8019 11.2142  0.0092  0.0342   0.0526   0.0827    0.1276   0.0000   435.4571      0.965078     -0.772000      -2.27198       4.52159      0.415752      -2.09186      -4.28400      -1.24649      0.688615      0.977793     -0.131030     -0.164063    -0.0128324    -0.0176691     0.0249703   -0.00374534   -0.00234401  -0.000189503  -9.56950e-06       0.00000       0.00000       0.00000       0.00000       0.00000       0.00000       0.00000       0.00000       0.00000       0.00000       0.00000       0.00000       0.00000       0.00000       0.00000       0.00000       5.18552       6.57772       6.86916       5.68159       5.62682       4.52727       3.28333       2.43617       1.61657       1.03733      0.660658      0.304957      0.164667     0.0743683     0.0344452     0.0116908    0.00468377    0.00139783   0.000311867   4.39231e-05       0.00000       0.00000       0.00000       0.00000       0.00000       0.00000       0.00000       0.00000       0.00000       0.00000       0.00000       0.00000       0.00000       0.00000       0.00000       0.00000
  10  14 2578.6853    1.9548  0.7910 12.0351  0.0027  0.0371   0.0679   0.0783    0.1060   0.0000   430.1200     -0.962534     -0.831835      0.591840      -10.8987      -1.62654      -2.70578      -3.95876     0.0842048      -1.38767     0.0637078      0.305164     0.0479261     0.0746762    -0.0712138     0.0102440    0.00487757   0.000624968   0.000243330  -2.38840e-05       0.00000       0.00000       0.00000       0.00000       0.00000       0.00000       0.00000       0.00000       0.00000       0.00000       0.00000       0.00000       0.00000       0.00000       0.00000       0.00000       6.07426       7.49860       8.07727       7.19640       6.31173       4.59004       3.64117       2.58106       1.70324       1.01273      0.652209      0.347376      0.185599     0.0929416     0.0380740     0.0134564    0.00474277    0.00132133   0.000313423   4.23664e-05       0.00000       0.00000       0.00000       0.00000       0.00000       0.00000       0.00000       0.00000       0.00000       0.00000       0.00000       0.00000       0.00000       0.00000       0.00000       0.00000
  10  15 2717.0765    2.3746  0.7848 12.1212 -0.0059  0.0330   0.0834   0.0767    0.1168   0.0000   428.5890       11.9208       19.9073       4.97900      -1.59456      -7.27447       6.02558       1.41899      -1.00638      -1.54817      -1.25239      0.409232      0.103844    -0.0475670   7.74465e-05  -0.000929337    0.00297237  -0.000214913   0.000412096  -2.53169e-05       0.00000       0.00000       0.00000       0.00000       0.00000       0.00000       0.00000       0.00000       0.00000       0.00000       0.00000       0.00000       0.00000       0.00000       0.00000       0.00000       4.73927       5.71247       6.50167       5.70951       5.03132       4.01896       3.38808       2.05113       1.64257      0.966419      0.563355      0.332396      0.164065     0.0752343     0.0332689     0.0144782    0.00479938    0.00119214   0.000320901   4.28375e-05       0.00000       0.00000       0.00000       0.00000       0.00000       0.00000       0.00000       0.00000       0.00000       0.00000       0.00000       0.00000       0.00000       0.00000       0.00000       0.00000
  10  16 2855.7021    3.3342  0.6990 12.7396 -0.0037  0.0278   0.1277   0.0698    0.1143   0.0000   435.2328       1.83381       13.6378      -2.82259      -2.28151      -1.11862       5.04772      -1.80923       3.91579     -0.272116     0.0272959     -0.152917     0.0711986    -0.0126426     0.0407059    0.00760056   -0.00138050    0.00114822  -0.000184681  -5.80131e-05       0.00000       0.00000       0.00000       0.00000       0.00000       0.00000       0.00000       0.00000       0.00000       0.00000       0.00000       0.00000       0.00000       0.00000       0.00000       0.00000       4.54324       5.44290       5.46802       4.88330       4.52140       3.71032       2.88239       1.95393       1.36426      0.872286      0.506864      0.268494      0.127666     0.0640945     0.0258382     0.0100600    0.00331515   0.000993382   0.000230200   3.44605e-05       0.00000       0.00000       0.00000       0.00000       0.00000       0.00000       0.00000       0.00000       0.00000       0.00000       0.00000       0.00000       0.00000       0.00000       0.00000       0.00000
  10  17 2994.5728    3.5266  0.7934 13.2211 -0.0081  0.0427   0.1269   0.0807    0.1091   0.0000   443.6346       9.48514       13.4155      -2.62486    -0.0581228       1.32821      -1.33018      -1.28386     -0.177019     -0.286035     -0.136147     -0.409729     0.0677331      0.115859    0.00418151    0.00318375    0.00642762   -0.00148172   0.000196235   3.06801e-06       0.00000       0.00000       0.00000       0.00000       0.00000       0.00000       0.00000       0.00000       0.00000       0.00000       0.00000       0.00000       0.00000       0.00000       0.00000       0.00000       4.82514       8.61395       5.84188       8.43578       4.69348       5.92425       3.31830       3.26416       1.52688       1.41874      0.571425      0.478191      0.151982      0.127868     0.0332731     0.0197483    0.00408695    0.00194982   0.000264154   9.30933e-05       0.00000       0.00000       0.00000       0.00000       0.00000       0.00000       0.00000       0.00000       0.00000       0.00000       0.00000       0.00000       0.00000       0.00000       0.00000       0.00000
  10  18 3133.0156    3.7288  0.9832 12.8480  0.0008  0.0354   0.1161   0.0869    0.1430   0.0000   445.5661       9.42161       3.57302       2.02162     -0.410765      -4.52185      -7.03901     0.0560371      -1.88710       1.98936     -0.145574      0.303196    -0.0439255     -0.141573     0.0265086   -0.00631024   0.000478311  -0.000570019  -0.000182490  -5.22366e-05       0.00000       0.00000       0.00000       0.00000       0.00000       0.00000       0.00000       0.00000       0.00000       0.00000       0.00000       0.00000       0.00000       0.00000       0.00000       0.00000       5.09124       6.35787       6.21636       6.24104       5.59866       4.10392       3.41225       2.58632       1.66087       1.05489      0.597318      0.359586      0.189732     0.0883745     0.0358861     0.0133687    0.00426496    0.00134196   0.000317544   5.12787e-05       0.00000       0.00000       0.00000       0.00000       0.00000       0.00000       0.00000       0.00000       0.00000       0.00000       0.00000       0.00000       0.00000       0.00000       0.00000       0.00000
  10  19 3271.4040    3.4530  1.2905 13.0265 -0.0013  0.0488   0.0996   0.1063    0.1314   0.0000   447.9979       28.3605       1.62435      -9.77547      -5.72056      -2.18337      -2.36232      -7.05060      -4.27548      0.518328      0.630473      0.351767     -0.459993     0.0295720     0.0755372   -0.00914841    0.00120010   -0.00104557   0.000208480  -1.97612e-05       0.00000       0.00000       0.00000       0.00000       0.00000       0.00000       0.00000       0.00000       0.00000       0.00000       0.00000       0.00000       0.00000       0.00000       0.00000       0.00000       7.89434       10.4480       9.56361       9.50661       7.77341       6.80708       4.79207       3.63049       2.29123       1.51396      0.855278      0.468203      0.203340      0.115296     0.0407546     0.0182058    0.00569867    0.00179472   0.000363303   7.44586e-05       0.00000       0.00000       0.00000       0.00000       0.00000       0.00000       0.00000       0.00000       0.00000       0.00000       0.00000       0.00000       0.00000       0.00000       0.00000       0.00000
  10  20 3410.2502    2.9840  1.8238 12.7922 -0.0135  0.0570   0.0756   0.1414    0.0921   0.0000   430.8982       20.8646       2.32854       18.7661       4.01061      -14.3201       5.16449      -3.46233    -0.0486858      -5.14656     -0.361688     -0.404903      0.106226     -0.148939    -0.0474320    -0.0111083   -0.00877445    0.00207829  -0.000106692  -7.43090e-05       0.00000       0.00000       0.00000       0.00000       0.00000       0.00000       0.00000       0.00000       0.00000       0.00000       0.00000       0.00000       0.00000       0.00000       0.00000       0.00000       7.74998       10.8804       10.2563       9.43106       9.49515       6.65941       5.82739       3.71521       2.74121       1.78369       1.05672      0.568576      0.287178      0.136145     0.0576731     0.0226925    0.00759596    0.00221630   0.000611516   8.64090e-05       0.00000       0.00000       0.00000       0.00000       0.00000       0.00000       0.00000       0.00000       0.00000       0.00000       0.00000       0.00000       0.00000       0.00000       0.00000       0.00000
  10  21 3549.2601    2.4516  2.7205 12.4009 -0.0053  0.0702   0.0510   0.1816    0.0656   0.0000   417.7140       4.60412       7.21963       15.6760      -14.1373      -19.4204      0.818330      -11.3134      0.798866      -5.35541     -0.681049     -0.532139       1.21768     0.0634633     0.0442730    0.00923558     0.0123214   -0.00436159   0.000218517   0.000122148       0.00000       0.00000       0.00000       0.00000       0.00000       0.00000       0.00000       0.00000       0.00000       0.00000       0.00000       0.00000       0.00000       0.00000       0.00000       0.00000       9.66534       12.8426       12.9213       12.2642       10.9601       8.90316       7.23988       5.02434       3.55443       2.29355       1.36932      0.752035      0.409726      0.177577     0.0832030     0.0313489     0.0105525    0.00292196   0.000714656   0.000108317       0.00000       0.00000       0.00000       0.00000       0.00000       0.00000       0.00000       0.00000       0.00000       0.00000       0.00000       0.00000       0.00000       0.00000       0.00000       0.00000
  10  22 3688.4947    1.9824  3.7072 11.9841 -0.0062  0.0902   0.0388   0.2282    0.0606   0.0000   458.2274       7.94679       11.9999       20.1886      -1.95703      -13.6720       9.43628       1.77513      -8.79212      -4.56088       2.90463     0.0487195      0.683924     -0.333502   -0.00318857     0.0608165    -0.0145227   -0.00484157   0.000941925   0.000166304       0.00000       0.00000       0.00000       0.00000       0.00000       0.00000       0.00000       0.00000       0.00000       0.00000       0.00000       0.00000       0.00000       0.00000       0.00000       0.00000       12.7655       17.1114       16.6772       16.4949       13.3502       12.2048       8.83071       6.78497       4.36058       2.92150       1.66921      0.935544      0.473088      0.229464     0.0983375     0.0386945     0.0128748    0.00389164   0.000792853   0.000143878       0.00000       0.00000       0.00000       0.00000       0.00000       0.00000       0.00000       0.00000       0.00000       0.00000       0.00000       0.00000       0.00000       0.00000       0.00000       0.00000
  10  23 3827.9824    1.7015  5.1128 11.4286 -0.0049  0.1096   0.0293   0.2766    0.0625   0.0000   430.7713       9.00042       52.7421       37.9078      -17.3226      -17.2476       11.8681       16.8526       4.66394      -9.73647      -3.23769      0.735521      0.533460      0.362792    -0.0733871    -0.0132524   -0.00152174    0.00577504    0.00100756  -8.15737e-05       0.00000       0.00000       0.00000       0.00000       0.00000       0.00000       0.00000       0.00000       0.00000       0.00000       0.00000       0.00000       0.00000       0.00000       0.00000       0.00000       16.1466       20.4433       21.2135       19.3500       17.5263       14.1398       11.4092       7.99866       5.57047       3.56981       2.05756       1.21147      0.580093      0.300022      0.117978     0.0497678     0.0156634    0.00453929    0.00106427   0.000153863       0.00000       0.00000       0.00000       0.00000       0.00000       0.00000       0.00000       0.00000       0.00000       0.00000       0.00000       0.00000       0.00000       0.00000       0.00000       0.00000
  10  24 3967.8042    1.3696  6.7641 11.1974 -0.0025  0.1420   0.0233   0.3688    0.0538   0.0000   416.8776       19.9847       55.7510       32.0370      -5.83575       2.42970       17.8082      0.275754      -1.32767      -7.09624      -6.14832       1.18932      0.132040    0.00224237      0.109279    0.00839128     0.0183662   -0.00739325    0.00109838  -5.64188e-05       0.00000       0.00000       0.00000       0.00000       0.00000       0.00000       0.00000       0.00000       0.00000       0.00000       0.00000       0.00000       0.00000       0.00000       0.00000       0.00000       20.2880       26.7657       27.5712       25.1007       22.7623       18.9856       14.6286       10.6663       7.56167       4.63279       2.85882       1.61789      0.802363      0.406259      0.161047     0.0662223     0.0225721    0.00624853    0.00142156   0.000212490       0.00000       0.00000       0.00000       0.00000       0.00000       0.00000       0.00000       0.00000       0.00000       0.00000       0.00000       0.00000       0.00000       0.00000       0.00000       0.00000
  10  25 4107.4784    1.1878  8.4764 10.7550 -0.0028  0.1620   0.0193   0.4498    0.0560   0.0000   481.2364      0.255372       32.3040       8.56759       64.6812       12.4949       15.2519       1.73604      -5.93500      -8.96508       3.35136     -0.687450      -1.89806      0.475551      0.221857     0.0527167    -0.0681788    0.00529626    0.00272748  -0.000174666       0.00000       0.00000       0.00000       0.00000       0.00000       0.00000       0.00000       0.00000       0.00000       0.00000       0.00000       0.00000       0.00000       0.00000       0.00000       0.00000       23.9052       30.7134       31.3360       29.4188       26.1817       21.4692       16.9440       12.1556       8.53034       5.48814       3.30750       1.89810      0.931402      0.470533      0.189797     0.0765036     0.0248328    0.00692295    0.00158703   0.000237700       0.00000       0.00000       0.00000       0.00000       0.00000       0.00000       0.00000       0.00000       0.00000       0.00000       0.00000       0.00000       0.00000       0.00000       0.00000       0.00000
  10  26 4247.8137    0.9927 10.8165 10.5759 -0.0077  0.2068   0.0170   0.5835    0.0505   0.0000   390.9165       32.7360       51.6496       2.75474       19.2532       28.2915      -6.42471      -8.43406      -5.95706       11.0385       2.28871      -1.87631       1.73822      0.429991      0.208054     0.0394108   -0.00547150    0.00742384  -0.000538238  -0.000536126       0.00000       0.00000       0.00000       0.00000       0.00000       0.00000       0.00000       0.00000       0.00000       0.00000       0.00000       0.00000       0.00000       0.00000       0.00000       0.00000       29.8526       38.3982       39.3456       37.6307       33.0331       27.5489       21.7209       15.7772       11.2469       6.96613       4.19441       2.42086       1.29312      0.580446      0.254735     0.0975304     0.0330836    0.00897935    0.00203645   0.000310491       0.00000       0.00000       0.00000       0.00000       0.00000       0.00000       0.00000       0.00000       0.00000       0.00000       0.00000       0.00000       0.00000       0.00000       0.00000       0.00000
  10  28 4529.4981    0.6168 12.2996 10.3788 -0.0068  0.3230   0.0153   0.8494    0.0454   0.0000   500.9837      -75.4490       30.5613       28.0058      0.598680       6.84446      -6.99463      -46.4479      -14.6037      0.793898       4.27319       6.19304      -4.19667    -0.0390906     -0.333812    -0.0647916   -0.00209860   -0.00783413   -0.00179156   0.000221048       0.00000       0.00000       0.00000       0.00000       0.00000       0.00000       0.00000       0.00000       0.00000       0.00000       0.00000       0.00000       0.00000       0.00000       0.00000       0.00000       44.8565       61.0693       61.6381       58.4915       51.8571       43.4439       34.2993       24.8633       17.8619       11.3041       7.12657       4.03048       2.08339       1.03248      0.426883      0.165631     0.0552417     0.0147818    0.00334636   0.000508242       0.00000       0.00000       0.00000       0.00000       0.00000       0.00000       0.00000       0.00000       0.00000       0.00000       0.00000       0.00000       0.00000       0.00000       0.00000       0.00000
  10  29 4669.1233    0.5461 16.9250 10.1658 -0.0025  0.4485   0.0110   1.1085    0.0377   0.0000   483.5083       66.3629       52.5032      -20.0788       14.1914      -15.3770       47.5487       13.0852       23.8630       11.2866      -24.3492       10.9413      -1.43729      0.618939      0.838188    -0.0225404     -0.182390   -0.00611831     0.0105054   0.000458473       0.00000       0.00000       0.00000       0.00000       0.00000       0.00000       0.00000       0.00000       0.00000       0.00000       0.00000       0.00000       0.00000       0.00000       0.00000       0.00000       66.2900       80.4637       85.5776       80.9592       73.5252       60.0872       47.9729       35.1691       25.0845       16.8685       10.3818       6.06155       3.24348       1.50529      0.661800      0.240903     0.0754169     0.0202966    0.00438185   0.000625525       0.00000       0.00000       0.00000       0.00000       0.00000       0.00000       0.00000       0.00000       0.00000       0.00000       0.00000       0.00000       0.00000       0.00000       0.00000       0.00000
  11  13 2478.5326    1.6672  0.7911 11.2738 -0.0104  0.0334   0.0553   0.0700    0.2075   0.0000   442.5480       6.82994       16.9112       5.26914      -5.79062     -0.229674     -0.538370      0.974631       1.62766      -2.71522     -0.642035      0.857545      0.343017     -0.258868     0.0516806     0.0230164   -0.00247800  -8.22737e-05  -0.000439260   1.12944e-05  -2.94161e-05   1.00484e-05       0.00000       0.00000       0.00000       0.00000       0.00000       0.00000       0.00000       0.00000       0.00000       0.00000       0.00000       0.00000       0.00000       0.00000       4.39766       5.72700       5.96124       5.56864       5.16291       3.89059       3.52427       2.45645       1.72017       1.18793      0.754154      0.444535      0.247896      0.123785     0.0700171     0.0265694     0.0121282    0.00393932    0.00126006   0.000342944   8.29454e-05   1.12502e-05       0.00000       0.00000       0.00000       0.00000       0.00000       0.00000       0.00000       0.00000       0.00000       0.00000       0.00000       0.00000       0.00000       0.00000
  11  14 2616.9605    2.0957  0.8748 12.0551  0.0033  0.0336   0.0664   0.0773    0.1354   0.0000   443.3340       8.88776       26.1605       3.91331       8.01189       6.21079      -1.86297      -3.89756       1.75699      0.521652     -0.113299     -0.546408     -0.194859    -0.0552568      0.109182    0.00501041   -0.00432528   -0.00802716    0.00104911   0.000222397  -0.000117360   1.56311e-05       0.00000       0.00000       0.00000       0.00000       0.00000       0.00000       0.00000       0.00000       0.00000       0.00000       0.00000       0.00000       0.00000       0.00000       5.22102       6.78265       7.02779       6.65990       5.71081       4.57557       3.37966       2.41338       1.63694       1.17016      0.673764      0.438067      0.226100      0.119153     0.0551507     0.0241551    0.00988135    0.00383370    0.00108500   0.000323597   6.75756e-05   1.08438e-05       0.00000       0.00000       0.00000       0.00000       0.00000       0.00000       0.00000       0.00000       0.00000       0.00000       0.00000       0.00000       0.00000       0.00000
  11  15 2756.2342    2.5424  0.7710 12.7022 -0.0091  0.0323   0.0885   0.0735    0.1013   0.0000   435.8480     -0.622331       4.68407       8.76909       4.48484      -2.28933      -1.76694      0.885243    -0.0792417       2.28805     -0.832206     -0.265652      0.179012      0.176540    -0.0241780   -0.00879060    0.00226919   -0.00347764  -0.000939611   0.000386468   0.000147478  -4.06539e-06       0.00000       0.00000       0.00000       0.00000       0.00000       0.00000       0.00000       0.00000       0.00000       0.00000       0.00000       0.00000       0.00000       0.00000       4.45856       5.73625       5.39465       5.36638       4.84244       4.06787       3.26302       2.46262       1.77018       1.12284      0.737090      0.415707      0.237256      0.111757     0.0622691     0.0223294     0.0100846    0.00329521    0.00118683   0.000301138   7.30171e-05   1.15361e-05       0.00000       0.00000       0.00000       0.00000       0.00000       0.00000       0.00000       0.00000       0.00000       0.00000       0.00000       0.00000       0.00000       0.00000
  11  16 2895.4828    3.3282  0.6339 13.1491 -0.0031  0.0315   0.1336   0.0648    0.0963   0.0000   441.3095       1.10829       11.5004      -6.62234       2.69710     -0.245643      -2.34615      0.335051      -1.15616     -0.342579     -0.688253     -0.761438      0.258374      0.178710    -0.0402988    -0.0427340   -0.00880903   0.000266311  -0.000849190  -0.000300868  -8.44107e-05   1.24630e-05       0.00000       0.00000       0.00000       0.00000       0.00000       0.00000       0.00000       0.00000       0.00000       0.00000       0.00000       0.00000       0.00000       0.00000       4.71646       5.54870       6.51020       5.88106       4.80473       4.14215       3.17929       1.96426       1.61002       1.08070      0.574288      0.379864      0.225729      0.113464     0.0478553     0.0232957     0.0105224    0.00399008    0.00109389   0.000266126   5.94882e-05   8.34014e-06       0.00000       0.00000       0.00000       0.00000       0.00000       0.00000       0.00000       0.00000       0.00000       0.00000       0.00000       0.00000       0.00000       0.00000
  11  17 3034.6514    3.7810  0.7965 13.2069  0.0009  0.0399   0.1243   0.0670    0.1136   0.0000   431.2947      -3.24573       10.7090       4.28863      -8.46426      -6.06988       3.11768      0.451114       1.13737     -0.272780     -0.621479     -0.644374      0.143372      0.219046     0.0685674    -0.0569053   -0.00488518    0.00638813  -0.000641183   7.67052e-05   4.33824e-05  -1.70406e-06       0.00000       0.00000       0.00000       0.00000       0.00000       0.00000       0.00000       0.00000       0.00000       0.00000       0.00000       0.00000       0.00000       0.00000       6.73662       7.83860       6.83355       5.71923       5.11555       5.48140       5.52168       4.02060       2.75074       1.65511      0.968224      0.505360      0.253917      0.124059     0.0648441     0.0290469     0.0118023    0.00399639    0.00122974   0.000297876   7.52816e-05   1.11949e-05       0.00000       0.00000       0.00000       0.00000       0.00000       0.00000       0.00000       0.00000       0.00000       0.00000       0.00000       0.00000       0.00000       0.00000
  11  18 3173.6089    3.7580  1.1777 12.8183  0.0004  0.0369   0.1012   0.0947    0.1599   0.0000   427.8040       3.92790       9.08985      -17.6286      0.547729      -2.81139     -0.272024     -0.433035       3.06465      -2.43416      0.296684     0.0664343    -0.0742747     0.0768855    -0.0814759    0.00301178     0.0140433   -0.00263422   -0.00115757  -0.000263419   7.57494e-05   2.81524e-06       0.00000       0.00000       0.00000       0.00000       0.00000       0.00000       0.00000       0.00000       0.00000       0.00000       0.00000       0.00000       0.00000       0.00000       5.13435       6.25863       6.78877       6.20028       5.68542       4.75481       3.81734       2.81014       2.03892       1.32448      0.845733      0.516409      0.266174      0.150608     0.0678535     0.0321128     0.0116649    0.00472538    0.00148370   0.000394038   8.41611e-05   1.17794e-05       0.00000       0.00000       0.00000       0.00000       0.00000       0.00000       0.00000       0.00000       0.00000       0.00000       0.00000       0.00000       0.00000       0.00000
  11  19 3312.5104    3.1475  1.4233 13.0177 -0.0137  0.0481   0.0864   0.1083    0.1066   0.0000   449.7588       6.41322       15.1974       4.23808      -9.69382      -7.21902      0.962473      -3.72216      -3.62258      -3.68313       2.09225      0.979602     -0.448668   -0.00408460     0.0236420   -0.00935044   -0.00378102   -0.00212935   -0.00314889  -5.58224e-05  -2.97906e-05  -6.23460e-06       0.00000       0.00000       0.00000       0.00000       0.00000       0.00000       0.00000       0.00000       0.00000       0.00000       0.00000       0.00000       0.00000       0.00000       7.12583       8.17420       8.17767       8.66287       7.73700       6.40662       4.93207       3.20976       2.61765       1.86148       1.14348      0.703443      0.376161      0.188052     0.0859710     0.0370836     0.0154882    0.00588502    0.00174373   0.000437244   0.000101884   1.57026e-05       0.00000       0.00000       0.00000       0.00000       0.00000       0.00000       0.00000       0.00000       0.00000       0.00000       0.00000       0.00000       0.00000       0.00000
  11  20 3451.6985    2.9079  2.2101 12.3235 -0.0011  0.0555   0.0605   0.1365    0.0871   0.0000   441.7177       6.18964       20.3159       13.7017       7.26537      -3.99286    -0.0555006     -0.284051      -1.86959     -0.130537       1.12042     -0.499284     -0.322761     0.0692398     0.0624059     0.0394934   -0.00858872    -0.0108127    0.00174373   4.99829e-06  -0.000126581   4.39757e-05       0.00000       0.00000       0.00000       0.00000       0.00000       0.00000       0.00000       0.00000       0.00000       0.00000       0.00000       0.00000       0.00000       0.00000       7.38532       9.35085       9.74209       8.78987       8.78864       6.97330       5.47985       4.06874       2.92235       2.06358       1.25900      0.795682      0.429308      0.215700      0.110012     0.0432490     0.0187933    0.00691418    0.00215372   0.000636753   0.000136242   1.86680e-05       0.00000       0.00000       0.00000       0.00000       0.00000       0.00000       0.00000       0.00000       0.00000       0.00000       0.00000       0.00000       0.00000       0.00000
  11  21 3591.2777    2.3806  3.2479 11.9834 -0.0013  0.0674   0.0429   0.1846    0.0657   0.0000   447.8720       26.9930      -17.0613      -3.42649      0.700091       1.54088      -1.04978      -1.48558     -0.196924      0.955324      0.965268      -1.94419     -0.474043    -0.0502167     -0.231024    -0.0731753   -0.00904891     0.0155421   -0.00422913   -0.00134412   0.000219242   8.11801e-06       0.00000       0.00000       0.00000       0.00000       0.00000       0.00000       0.00000       0.00000       0.00000       0.00000       0.00000       0.00000       0.00000       0.00000       9.01789       11.5708       12.2530       11.2700       10.4618       8.53053       6.64558       5.11336       3.66564       2.41138       1.53119      0.927620      0.521885      0.280251      0.129240     0.0592328     0.0229487    0.00869018    0.00279239   0.000761367   0.000162012   2.29386e-05       0.00000       0.00000       0.00000       0.00000       0.00000       0.00000       0.00000       0.00000       0.00000       0.00000       0.00000       0.00000       0.00000       0.00000
  11  22 3731.0083    1.8977  4.1418 11.8304 -0.0045  0.0864   0.0339   0.2313    0.0569   0.0000   435.2190       34.8683      -3.60484      -9.44658      -1.58126      -9.51255       8.55165       5.20013       7.99228       3.90794     -0.746512    -0.0523378      -1.08951     -0.338799     0.0218352      0.140534    -0.0184157    -0.0234862    0.00299892   0.000830499   4.21509e-05   5.20996e-05       0.00000       0.00000       0.00000       0.00000       0.00000       0.00000       0.00000       0.00000       0.00000       0.00000       0.00000       0.00000       0.00000       0.00000       12.1484       14.5781       15.5367       14.2601       13.3270       11.1966       9.21683       6.58643       4.82720       3.31026       2.09879       1.24605      0.695927      0.363701      0.167435     0.0791993     0.0311376     0.0114259    0.00351182   0.000927585   0.000202213   2.72053e-05       0.00000       0.00000       0.00000       0.00000       0.00000       0.00000       0.00000       0.00000       0.00000       0.00000       0.00000       0.00000       0.00000       0.00000
  11  23 3871.0912    1.5998  5.5029 11.4949 -0.0058  0.1065   0.0271   0.2925    0.0526   0.0000   448.5142       41.3939       35.5842      -16.2555       2.22674      -5.12526       18.7721       1.88035      -2.29837       3.96075       1.13043      -2.28301     0.0284730      0.939250     -0.103463     -0.182701     0.0209970     0.0126195  -0.000621413   0.000359241   6.06293e-06  -4.05944e-05       0.00000       0.00000       0.00000       0.00000       0.00000       0.00000       0.00000       0.00000       0.00000       0.00000       0.00000       0.00000       0.00000       0.00000       14.4664       18.2812       18.8923       18.2957       15.9612       14.0262       11.2098       8.34865       6.08099       4.09661       2.64280       1.56401      0.899535      0.470667      0.221163      0.102585     0.0409728     0.0147037    0.00462768    0.00118041   0.000249512   3.77986e-05       0.00000       0.00000       0.00000       0.00000       0.00000       0.00000       0.00000       0.00000       0.00000       0.00000       0.00000       0.00000       0.00000       0.00000
  11  24 4010.8800    1.3260  7.1000 10.9837 -0.0039  0.1319   0.0207   0.3581    0.0560   0.0000   452.2057      -15.0856       22.8456      -1.64129       19.6533      -3.24118      -4.64887      -13.9134      -13.5440     -0.639533       6.93484      -3.70953      -1.41912      0.321842      0.706664      0.168194    0.00278674    -0.0409053    -0.0118250   0.000818901   0.000665335  -4.02703e-05       0.00000       0.00000       0.00000       0.00000       0.00000       0.00000       0.00000       0.00000       0.00000       0.00000       0.00000       0.00000       0.00000       0.00000       18.0413       22.4101       24.3499       21.8949       20.8865       17.0297       13.8594       10.7221       7.29506       5.10150       3.22174       1.88530       1.07408      0.545000      0.273474      0.119277     0.0497199     0.0175097    0.00570206    0.00157900   0.000323070   4.30105e-05       0.00000       0.00000       0.00000       0.00000       0.00000       0.00000       0.00000       0.00000       0.00000       0.00000       0.00000       0.00000       0.00000       0.00000
  12  11 2235.8938    0.9929  0.6159 10.7105 -0.0004  0.0267   0.0371   0.0650    0.0873   0.0000   436.7079      -1.44361       8.48558       6.78285       7.02037       2.41004      -4.08338      -1.15885       1.25360     -0.848011   -0.00582846      0.570941     0.0166036     -0.130144    -0.0599826     0.0154439     0.0105965   -0.00143806   -0.00168653  -8.59250e-05   0.000203893  -6.03946e-05  -1.86731e-05   3.49603e-06       0.00000       0.00000       0.00000       0.00000       0.00000       0.00000       0.00000       0.00000       0.00000       0.00000       0.00000       0.00000       4.06509       5.07818       5.15708       4.95804       4.57519       3.65665       2.98844       2.07170       1.54519       1.05084      0.707900      0.425802      0.252088      0.141605     0.0691755     0.0337685     0.0144010    0.00641807    0.00225122   0.000785337   0.000234847   5.86468e-05   1.39901e-05   1.86435e-06       0.00000       0.00000       0.00000       0.00000       0.00000       0.00000       0.00000       0.00000       0.00000       0.00000       0.00000       0.00000
  12  13 2515.4547    1.7472  0.9298 11.1548  0.0011  0.0347   0.0576   0.0865    0.2614   0.0000   437.1552       10.9314       6.55999      -1.15018       3.17928      -4.25013      -1.80094      -2.13651       3.70644      -1.59494     -0.620560      0.536161      0.178795    -0.0737646    0.00284295    -0.0552106  -0.000722920    0.00922940   -0.00275784  -0.000865446  -0.000164973   3.66802e-05   3.98083e-06  -1.63982e-06       0.00000       0.00000       0.00000       0.00000       0.00000       0.00000       0.00000       0.00000       0.00000       0.00000       0.00000       0.00000       4.56882       5.66832       5.76811       5.44944       5.03176       4.00328       3.85531       2.88347       2.08983       1.44638      0.909789      0.572211      0.318876      0.182544     0.0972819     0.0458669     0.0233873    0.00898776    0.00357738    0.00117259   0.000322430   9.02083e-05   2.04956e-05   2.67971e-06       0.00000       0.00000       0.00000       0.00000       0.00000       0.00000       0.00000       0.00000       0.00000       0.00000       0.00000       0.00000
  12  14 2654.6425    2.2798  0.8392 11.9232 -0.0026  0.0345   0.0717   0.0709    0.2019   0.0000   439.4508       2.93908       14.7689       3.20062       1.60050      -2.50424      0.223817       2.19987     -0.157015      -1.73654     -0.135978     -0.583901     -0.269114    0.00663467    -0.0776603    -0.0127602     0.0301989    0.00723925   -0.00144130   0.000417010  -0.000179032  -9.97718e-05  -1.69065e-05  -2.52262e-06       0.00000       0.00000       0.00000       0.00000       0.00000       0.00000       0.00000       0.00000       0.00000       0.00000       0.00000       0.00000       4.11338       5.69605       5.76719       5.38070       5.29438       3.86209       3.53104       2.35728       1.81070       1.32824      0.800972      0.571845      0.311757      0.186935     0.0955265     0.0467399     0.0218555    0.00897479    0.00340032    0.00122217   0.000310459   9.91682e-05   2.29341e-05   2.87954e-06       0.00000       0.00000       0.00000       0.00000       0.00000       0.00000       0.00000       0.00000       0.00000       0.00000       0.00000       0.00000
  12  15 2794.5012    2.8871  0.7698 12.5779 -0.0047  0.0281   0.0949   0.0726    0.1415   0.0000   434.3204       8.10037       17.5006      -7.26161       2.35534       1.66326      -1.76112     -0.979584     -0.130044      0.758792      0.134164     -0.758994     -0.157678      0.397052    -0.0120262     -0.161200     0.0173427     0.0119024   0.000292594  -0.000216810   0.000143876  -7.97051e-05  -7.24775e-06  -8.20619e-07       0.00000       0.00000       0.00000       0.00000       0.00000       0.00000       0.00000       0.00000       0.00000       0.00000       0.00000       0.00000       3.76040       4.80439       4.81010       4.83975       3.99419       3.60601       2.93859       2.42262       1.68709       1.17557      0.731714      0.473743      0.266507      0.153224     0.0776090     0.0421906     0.0177371    0.00790960    0.00283888   0.000985665   0.000277062   7.62558e-05   1.44807e-05   2.46984e-06       0.00000       0.00000       0.00000       0.00000       0.00000       0.00000       0.00000       0.00000       0.00000       0.00000       0.00000       0.00000
  12  16 2934.4601    3.3794  0.7451 13.0856 -0.0154  0.0349   0.1150   0.0686    0.1103   0.0000   445.1558       8.06206       16.1978     -0.509207      -7.20511       1.66280      -4.20004      -3.82997       1.28190     -0.414824      -1.12857     -0.492239      0.469971      0.167512     -0.164303     0.0337900   -0.00128610   -0.00922247   0.000789320  -0.000143472   0.000255477  -3.55152e-05   6.54970e-06   3.72094e-06       0.00000       0.00000       0.00000       0.00000       0.00000       0.00000       0.00000       0.00000       0.00000       0.00000       0.00000       0.00000       4.69025       6.51488       6.44318       6.06270       5.93497       4.16900       3.56650       2.59235       1.89665       1.32879      0.730424      0.525863      0.291827      0.175258     0.0953741     0.0406140     0.0190001    0.00682021    0.00294102    0.00103836   0.000276642   9.40414e-05   2.17349e-05   2.78808e-06       0.00000       0.00000       0.00000       0.00000       0.00000       0.00000       0.00000       0.00000       0.00000       0.00000       0.00000       0.00000
  12  17 3073.8832    3.7455  0.9246 13.2993  0.0002  0.0336   0.1124   0.0799    0.1057   0.0000   433.8116       16.9155       3.88957       7.95095       4.07151      -2.80811      -5.60885     -0.193346      -1.09887      -2.63880       1.09558       1.74237      0.229617     -0.199356     -0.140155    0.00667389   -0.00350129   -0.00238107   -0.00209670  -0.000759375   0.000586340   1.51877e-06   6.78450e-06  -1.79576e-06       0.00000       0.00000       0.00000       0.00000       0.00000       0.00000       0.00000       0.00000       0.00000       0.00000       0.00000       0.00000       4.59994       5.78510       5.40743       5.59992       5.18377       4.61288       3.50193       2.59676       1.77818       1.41320      0.952012      0.634455      0.351926      0.196477     0.0958906     0.0455410     0.0211300    0.00868113    0.00325008    0.00110436   0.000316152   8.91787e-05   1.74210e-05   2.87615e-06       0.00000       0.00000       0.00000       0.00000       0.00000       0.00000       0.00000       0.00000       0.00000       0.00000       0.00000       0.00000
  12  18 3213.3265    3.7834  1.0631 13.2275 -0.0074  0.0363   0.1087   0.0886    0.1251   0.0000   434.4032       11.7295       16.3504     -0.626215      -5.91017      -2.08863       3.69907      -3.82498      -1.81427      -2.81756       1.73534      0.659922     -0.614677      0.212747      0.193603    -0.0910862     0.0233422    0.00468198   -0.00374147  -0.000461187   0.000336342   6.40786e-05  -1.23978e-05  -4.34121e-06       0.00000       0.00000       0.00000       0.00000       0.00000       0.00000       0.00000       0.00000       0.00000       0.00000       0.00000       0.00000       5.49308       6.73521       6.56793       6.24183       5.66312       4.76788       4.12252       3.30709       2.47778       1.60137      0.963941      0.560925      0.332706      0.198486      0.100053     0.0471849     0.0212911    0.00850730    0.00309281    0.00110730   0.000332018   8.27353e-05   1.83342e-05   2.60974e-06       0.00000       0.00000       0.00000       0.00000       0.00000       0.00000       0.00000       0.00000       0.00000       0.00000       0.00000       0.00000
  12  19 3352.7844    3.1732  1.4251 12.7544  0.0048  0.0422   0.0777   0.1069    0.0960   0.0000   432.0016       14.8381      -3.06318      -2.95052       8.23037      -1.62118      -6.41285      -9.10708       9.59001      -4.46742      -1.72058     -0.135640       1.20547     -0.367580    -0.0274031     0.0982253    -0.0142229    -0.0207881    0.00891834  -0.000402619  -0.000843298   0.000228585   7.58018e-06   9.36188e-08       0.00000       0.00000       0.00000       0.00000       0.00000       0.00000       0.00000       0.00000       0.00000       0.00000       0.00000       0.00000       5.22668       6.95229       6.76450       7.03868       5.96352       5.42143       4.36846       3.27072       2.55373       1.65123       1.18753      0.681398      0.451211      0.215174      0.132589     0.0594014     0.0296142     0.0109420    0.00484438    0.00142456   0.000497643   0.000107253   2.51402e-05   3.97128e-06       0.00000       0.00000       0.00000       0.00000       0.00000       0.00000       0.00000       0.00000       0.00000       0.00000       0.00000       0.00000
  12  20 3492.4174    2.7185  2.4120 12.2985 -0.0012  0.0559   0.0534   0.1447    0.0725   0.0000   448.4629       17.9950       7.73423      0.622057       5.74673      -10.2760      -7.78777      -1.73602       6.42371      -1.70369     -0.337992      0.519585      0.928597     -0.658153     -0.299435      0.121003     0.0378758    -0.0239572    0.00201026    0.00180805   8.47157e-06   4.38726e-06   3.08456e-06  -4.17504e-06       0.00000       0.00000       0.00000       0.00000       0.00000       0.00000       0.00000       0.00000       0.00000       0.00000       0.00000       0.00000       6.91776       9.33072       8.93678       8.75907       8.05243       7.06106       6.00654       4.32962       3.42307       2.27036       1.56295      0.970852      0.561942      0.313041      0.160355     0.0792849     0.0359898     0.0151178    0.00579816    0.00208349   0.000627231   0.000153527   3.57252e-05   5.07129e-06       0.00000       0.00000       0.00000       0.00000       0.00000       0.00000       0.00000       0.00000       0.00000       0.00000       0.00000       0.00000
  12  21 3632.6106    2.2399  3.5607 11.7624 -0.0012  0.0729   0.0375   0.1811    0.0627   0.0000   455.3498       21.9408      -6.37692       17.4642       10.0756      -3.71078      -11.4184      -3.55735       4.82267      -3.23430       3.05696       2.79433     -0.417079     -0.365529      0.234667     0.0246832   -0.00828566   -0.00261328   -0.00480243    0.00403998  -0.000590348   2.42014e-05   7.19052e-05  -2.57660e-06       0.00000       0.00000       0.00000       0.00000       0.00000       0.00000       0.00000       0.00000       0.00000       0.00000       0.00000       0.00000       8.57271       12.0236       11.6106       11.7441       10.7464       8.93662       7.70601       5.67185       4.37815       2.94136       1.98202       1.27298      0.723375      0.406739      0.212438      0.108493     0.0474026     0.0204581    0.00774218    0.00278237   0.000828219   0.000214479   4.86068e-05   6.87722e-06       0.00000       0.00000       0.00000       0.00000       0.00000       0.00000       0.00000       0.00000       0.00000       0.00000       0.00000       0.00000
  12  22 3772.6791    1.8574  4.7172 11.5765 -0.0027  0.0887   0.0296   0.2268    0.0553   0.0000   451.2922       40.5008      -7.10866      -6.85813      0.375465       4.88190       9.56878      -10.5473      -1.52091       7.60696       3.29584     -0.319255      -1.82729      0.103907      0.201728     0.0491331     0.0456135    -0.0425642   -0.00496056    0.00169988    0.00210121   4.43055e-05   5.15143e-05   5.13839e-06       0.00000       0.00000       0.00000       0.00000       0.00000       0.00000       0.00000       0.00000       0.00000       0.00000       0.00000       0.00000       11.1100       13.9152       14.4813       14.2062       12.8860       11.7746       9.16997       7.24466       5.07295       3.86758       2.54825       1.63311      0.989161      0.514166      0.285145      0.133265     0.0637055     0.0256331     0.0104567    0.00336675    0.00105674   0.000273985   5.12191e-05   7.76201e-06       0.00000       0.00000       0.00000       0.00000       0.00000       0.00000       0.00000       0.00000       0.00000       0.00000       0.00000       0.00000
  12  24 4053.4779    1.2529  7.9699 10.9239 -0.0032  0.1404   0.0190   0.3947    0.0513   0.0000   440.4537       23.9531      -7.37102      -1.57351      -6.30904      -19.8465       20.6553     0.0246619      -13.8871      -13.5057       9.10372      -2.38718     -0.694538      0.759629     -0.417629     -0.574748     0.0735548      0.114818     0.0164434   -0.00334047  -0.000244917   -0.00127597   0.000118394   1.41668e-06       0.00000       0.00000       0.00000       0.00000       0.00000       0.00000       0.00000       0.00000       0.00000       0.00000       0.00000       0.00000       16.5154       22.3306       22.3044       22.7601       20.1716       18.1698       14.1936       11.8626       8.53831       6.02816       4.04406       2.54221       1.54562      0.869715      0.449977      0.239225     0.0982271     0.0453633     0.0163129    0.00577705    0.00176315   0.000448012   8.66067e-05   1.34969e-05       0.00000       0.00000       0.00000       0.00000       0.00000       0.00000       0.00000       0.00000       0.00000       0.00000       0.00000       0.00000
  12  26 4335.3970    0.8412 11.5372 10.5810 -0.0046  0.2152   0.0156   0.6206    0.0454   0.0000   428.6357       22.3617       25.7366       2.71888       7.08451      -25.7154      -21.4016      0.713086      -11.3716      -4.84783      -2.48229      -3.10078      -4.47267       1.36560      0.768420     -0.176647     -0.341479    -0.0302299  -0.000547910    0.00415000    0.00173402  -0.000307752  -7.74818e-05  -1.40630e-06       0.00000       0.00000       0.00000       0.00000       0.00000       0.00000       0.00000       0.00000       0.00000       0.00000       0.00000       0.00000       26.5784       33.2356       35.5000       34.9835       31.6355       27.7898       22.6997       17.8466       13.3498       9.54444       6.26676       4.17461       2.43653       1.44065      0.749385      0.379826      0.170955     0.0730291     0.0272077    0.00959348    0.00268239   0.000675731   0.000131086   1.85025e-05       0.00000       0.00000       0.00000       0.00000       0.00000       0.00000       0.00000       0.00000       0.00000       0.00000       0.00000       0.00000
  13   9 1983.8353    0.5473  0.4637 10.0369 -0.0092  0.0241   0.0238   0.0580    0.0638   0.0000   439.6133     -0.398193       15.9996       7.46791      -9.22389       2.13000      -3.81787      -1.37896       1.46475      -1.65689      0.427259     -0.590546    -0.0461592      0.172654     0.0325678     0.0522592    -0.0374837    -0.0269845    0.00173591  -0.000653153   1.68661e-06   0.000289249   5.16411e-05  -2.04486e-05   2.00775e-06  -3.23278e-07       0.00000       0.00000       0.00000       0.00000       0.00000       0.00000       0.00000       0.00000       0.00000       0.00000       3.06547       3.47154       3.95368       3.81838       3.48248       2.90426       2.54708       1.88297       1.23724      0.999045      0.721372      0.455484      0.267424      0.171736     0.0943741     0.0437778     0.0220460     0.0119076    0.00512629    0.00197786   0.000658285   0.000209074   6.06086e-05   1.59549e-05   3.03982e-06   3.90235e-07       0.00000       0.00000       0.00000       0.00000       0.00000       0.00000       0.00000       0.00000       0.00000       0.00000
  13  10 2128.4843    0.7701  0.5289 10.3848  0.0012  0.0330   0.0300   0.0575    0.0752   0.0000   442.3539      -5.53833       11.2625     -0.480659      -3.69459       3.98123      -2.57614      -1.70000     -0.307590     -0.716071    -0.0987709      0.505289      0.189231     -0.172952     0.0316034     0.0378022     0.0246463    -0.0148097    0.00307010    0.00168353  -0.000281158   0.000139952   8.32365e-05   1.17759e-06   2.23030e-06   1.29316e-07       0.00000       0.00000       0.00000       0.00000       0.00000       0.00000       0.00000       0.00000       0.00000       0.00000       4.38441       4.35310       4.07444       5.01224       5.34046       3.90631       2.68629       2.51924       2.22297       1.68306      0.891017      0.530112      0.405226      0.261761      0.168260     0.0859496     0.0386905     0.0159281    0.00535768    0.00221273   0.000862224   0.000227625   7.49676e-05   2.03907e-05   3.68718e-06   4.41376e-07       0.00000       0.00000       0.00000       0.00000       0.00000       0.00000       0.00000       0.00000       0.00000       0.00000
  13  13 2551.6057    1.8536  1.0084 11.5591  0.0009  0.0416   0.0531   0.0827    0.1832   0.0000   443.3213       11.4625       18.0421      -5.64098      -3.86955       8.16186      -1.91228      -2.97555    -0.0787470     -0.629755       1.28882      0.183181      0.742298     -0.464248    -0.0514078     0.0902768     0.0974144    -0.0336370    -0.0134539    0.00122571    0.00352431  -0.000551886  -5.13587e-05   2.49067e-05  -3.16863e-07   4.84967e-07       0.00000       0.00000       0.00000       0.00000       0.00000       0.00000       0.00000       0.00000       0.00000       0.00000       4.60529       6.69878       6.57322       6.66657       6.34337       4.90032       4.17906       3.06806       2.44047       1.76183       1.11242      0.784773      0.494334      0.289228      0.182391     0.0879631     0.0505965     0.0201650    0.00987772    0.00332821    0.00148340   0.000421055   0.000120487   3.22400e-05   6.75814e-06   9.14727e-07       0.00000       0.00000       0.00000       0.00000       0.00000       0.00000       0.00000       0.00000       0.00000       0.00000
  13  14 2691.6670    2.4349  0.8337 12.2429 -0.0076  0.0314   0.0790   0.0711    0.2083   0.0000   444.5361      -4.52771       10.0651      -3.63900       1.59783      -6.75624       2.66194      0.584832       1.70350      -1.39146      0.652630   -0.00625534     -0.175072     0.0389439      0.244998   -0.00280627    0.00923331     0.0341139    -0.0173203   -0.00236055   0.000779448   0.000140744  -1.06666e-05   5.53966e-06   4.31346e-06   1.48678e-07       0.00000       0.00000       0.00000       0.00000       0.00000       0.00000       0.00000       0.00000       0.00000       0.00000       3.57048       4.87440       4.95855       5.03107       4.39548       3.88676       3.10993       2.38422       1.73918       1.30528      0.884822      0.566011      0.365147      0.216770      0.125931     0.0637000     0.0335012     0.0145859    0.00706822    0.00259654   0.000982771   0.000300672   8.70395e-05   2.16795e-05   4.41732e-06   6.95274e-07       0.00000       0.00000       0.00000       0.00000       0.00000       0.00000       0.00000       0.00000       0.00000       0.00000
  13  16 2972.6366    3.6476  0.7139 13.2968  0.0017  0.0277   0.1199   0.0624    0.1211   0.0000   445.1368       16.3285       12.3532     -0.772699     -0.579240      -4.94877      -4.62524       2.04780      -1.91945     -0.985228       1.24267      0.464708    -0.0896766      0.210072      0.189365    -0.0319766    -0.0445557   1.61903e-05   -0.00624761   -0.00394048   0.000448810  -4.93882e-05  -9.27634e-05  -1.78433e-05   1.06086e-06   1.10035e-06       0.00000       0.00000       0.00000       0.00000       0.00000       0.00000       0.00000       0.00000       0.00000       0.00000       3.39034       4.57048       4.25205       4.28926       3.84652       3.46656       3.06479       2.37889       1.80505       1.31691      0.856999      0.596082      0.342155      0.199504      0.118468     0.0528655     0.0310741     0.0123478    0.00639529    0.00206957   0.000922142   0.000279107   7.65539e-05   2.04235e-05   4.13114e-06   6.16814e-07       0.00000       0.00000       0.00000       0.00000       0.00000       0.00000       0.00000       0.00000       0.00000       0.00000
  13  17 3112.6373    3.6596  0.8626 13.5335 -0.0042  0.0345   0.1146   0.0697    0.1107   0.0000   444.0722       8.06885       15.7611     -0.494426       3.72486      -8.16178       1.20025      -6.93752       2.89387      0.823616     -0.416890     -0.212890      0.317148     -0.315655   -0.00564981     0.0465625   -0.00118965    -0.0164050   -0.00300089    0.00251370   0.000482904   0.000292057  -0.000219841   4.60741e-05   2.50108e-06  -6.15131e-07       0.00000       0.00000       0.00000       0.00000       0.00000       0.00000       0.00000       0.00000       0.00000       0.00000       3.86507       5.63512       5.05126       5.69503       4.66163       4.47911       3.30096       3.04187       2.01968       1.63466      0.957312      0.705686      0.387576      0.269519      0.129661     0.0807615     0.0340724     0.0184877    0.00669405    0.00323521   0.000962211   0.000385374   9.23057e-05   2.90181e-05   4.64941e-06   9.19425e-07       0.00000       0.00000       0.00000       0.00000       0.00000       0.00000       0.00000       0.00000       0.00000       0.00000
  13  18 3252.4546    3.6175  1.1758 13.3674 -0.0085  0.0371   0.0988   0.0992    0.1161   0.0000   446.6354       16.7455       11.1663       7.45815      -1.90047      -8.80802       6.41522      -2.04216       2.91440      -3.79245      0.461972       1.29200     -0.114149     -0.113957     -0.123492    -0.0640768     0.0434628    -0.0192102   0.000192683   0.000208219  -0.000470692  -0.000232674   0.000115129  -7.45630e-06   4.19168e-06  -6.69526e-07       0.00000       0.00000       0.00000       0.00000       0.00000       0.00000       0.00000       0.00000       0.00000       0.00000       4.21087       5.53953       5.62646       5.34913       5.19288       4.13528       3.94030       3.07275       2.36809       1.64452       1.14028      0.711296      0.439568      0.257316      0.139233     0.0782099     0.0391362     0.0179192    0.00786873    0.00315895    0.00109375   0.000367461   0.000109669   2.72772e-05   6.01735e-06   7.54525e-07       0.00000       0.00000       0.00000       0.00000       0.00000       0.00000       0.00000       0.00000       0.00000       0.00000
  13  19 3392.5133    3.0141  1.7113 12.8535 -0.0041  0.0463   0.0690   0.1129    0.0851   0.0000   441.0661       4.48152       3.71566      -6.45967      -1.11795       1.69198     -0.654808      -4.17003      -1.73913      0.575605       1.33147     0.0589993     -0.425966     -0.562137     -0.186946    -0.0857839     0.0578167     0.0163950   -0.00229963    0.00469833   0.000244113  -0.000545176   8.31406e-05   3.84339e-05  -3.29812e-07  -1.16356e-06       0.00000       0.00000       0.00000       0.00000       0.00000       0.00000       0.00000       0.00000       0.00000       0.00000       5.51239       7.40802       6.90591       7.36099       6.62659       5.91557       4.82667       3.64986       2.78338       2.03738       1.43876      0.937492      0.593989      0.352995      0.195472      0.100258     0.0501314     0.0224496     0.0100389    0.00393934    0.00145734   0.000465458   0.000132929   3.28543e-05   6.86161e-06   1.05861e-06       0.00000       0.00000       0.00000       0.00000       0.00000       0.00000       0.00000       0.00000       0.00000       0.00000
  13  20 3532.7587    2.5095  2.5036 12.2513 -0.0026  0.0560   0.0471   0.1392    0.0701   0.0000   442.2565       38.9277       2.40890       18.5396       1.03174      -18.4009      -2.61079       1.98747       4.32176      -1.24341     -0.940908     -0.689792      0.973308     0.0437716     -0.252002     -0.129168     0.0167253   -0.00316004   -0.00503902   0.000118790    0.00116319   -0.00140584   3.69606e-06   4.59618e-05  -2.33203e-06  -1.60216e-06       0.00000       0.00000       0.00000       0.00000       0.00000       0.00000       0.00000       0.00000       0.00000       0.00000       6.61469       8.11657       8.44506       8.52434       7.88439       6.78786       5.88064       4.60959       3.47871       2.57757       1.72474       1.17176      0.733697      0.431214      0.236522      0.128859     0.0667965     0.0279899     0.0133010    0.00510751    0.00187825   0.000605513   0.000166983   4.24258e-05   8.33576e-06   1.12667e-06       0.00000       0.00000       0.00000       0.00000       0.00000       0.00000       0.00000       0.00000       0.00000       0.00000
  13  21 3673.1691    2.1153  3.8236 11.7961 -0.0018  0.0724   0.0344   0.1827    0.0579   0.0000   445.3643       17.3584      -12.7963      -9.27102       16.8917      -13.0843      -5.34327       3.96311      -4.35958      -3.42412       5.16826       1.57580     -0.847131    -0.0236924    -0.0910088      0.191651     -0.118860    -0.0150406     0.0360538    0.00555820   -0.00467876  -0.000684214   0.000196166  -0.000138676  -5.98708e-06   2.31296e-07       0.00000       0.00000       0.00000       0.00000       0.00000       0.00000       0.00000       0.00000       0.00000       0.00000       8.20487       10.6462       11.2853       10.9056       10.3597       8.66686       7.78581       5.93271       4.67488       3.31965       2.31816       1.52753      0.927716      0.573009      0.320443      0.165330     0.0879552     0.0379570     0.0185100    0.00676345    0.00255308   0.000840333   0.000234532   5.85911e-05   1.20076e-05   1.48400e-06       0.00000       0.00000       0.00000       0.00000       0.00000       0.00000       0.00000       0.00000       0.00000       0.00000
  13  22 3813.7072    1.6824  4.8488 11.5218 -0.0035  0.0849   0.0267   0.2284    0.0523   0.0000   438.8258       29.6675       45.6624       3.92693      -32.9406       7.30150       5.65115      -5.43344      -7.01819      -6.04202       3.92839      0.696194     -0.329692     0.0227247     -0.437829      0.172928      0.133294     0.0451096    -0.0139455    -0.0124036    0.00742548   -0.00111677  -0.000122602   2.36479e-05   2.49940e-05   5.18279e-06       0.00000       0.00000       0.00000       0.00000       0.00000       0.00000       0.00000       0.00000       0.00000       0.00000       10.2382       12.8128       13.4857       13.2601       12.4503       10.6954       9.26005       7.12948       5.43898       3.93526       2.79124       1.82690       1.15892      0.683879      0.378248      0.207908     0.0989816     0.0497356     0.0199955    0.00863449    0.00297188   0.000973817   0.000276486   6.63428e-05   1.32567e-05   1.70128e-06       0.00000       0.00000       0.00000       0.00000       0.00000       0.00000       0.00000       0.00000       0.00000       0.00000
  13  23 3954.5145    1.3894  6.2413 11.2900 -0.0079  0.1067   0.0221   0.2917    0.0493   0.0000   410.6853       40.3987       56.6021      -5.79890      -40.9889      0.957506     -0.706500      -16.3853      -9.91688       1.32579     -0.768646     -0.429701      0.607659     0.0523741      0.289239    0.00796757     0.0649907      0.126173    -0.0387936   -0.00822780   -0.00652218    0.00294966   0.000259367  -5.55957e-05  -1.88867e-05   1.55442e-06       0.00000       0.00000       0.00000       0.00000       0.00000       0.00000       0.00000       0.00000       0.00000       0.00000       12.5472       15.9174       17.2886       16.5433       15.3910       13.6299       11.2575       9.01998       6.83352       4.92996       3.47386       2.27105       1.44325      0.861285      0.486938      0.260678      0.129573     0.0614825     0.0264098     0.0107037    0.00386145    0.00127144   0.000364133   8.56112e-05   1.63514e-05   2.16350e-06       0.00000       0.00000       0.00000       0.00000       0.00000       0.00000       0.00000       0.00000       0.00000       0.00000
  13  25 4236.7394    0.9486  9.9844 10.7050 -0.0068  0.1740   0.0162   0.4775    0.0480   0.0000   466.2779       37.7782       58.7732       42.5606      -34.9054      -11.0963      -11.5446       18.2085      -7.05034      -4.58647       1.98143      -6.45770     -0.638692      0.269635     0.0305464     -0.412082    -0.0555682    -0.0736961    0.00628932     0.0526950  -0.000591191   -0.00373658  -0.000277127   0.000328480  -7.59407e-06  -7.29815e-06       0.00000       0.00000       0.00000       0.00000       0.00000       0.00000       0.00000       0.00000       0.00000       0.00000       20.1848       26.1887       26.8904       27.6331       25.1061       22.3387       18.3002       14.6995       11.0710       8.24703       5.64016       3.93733       2.40095       1.50951      0.820118      0.463145      0.223431      0.108888     0.0452032     0.0187631    0.00638785    0.00217314   0.000575352   0.000144190   2.67636e-05   3.84573e-06       0.00000       0.00000       0.00000       0.00000       0.00000       0.00000       0.00000       0.00000       0.00000       0.00000
  13  26 4378.0214    0.8087 11.6836 10.5242 -0.0113  0.2166   0.0146   0.5895    0.0441   0.0000   407.1011      -3.94089       64.5838      -33.7682      -21.4538       4.35960      -2.12504       14.8451      -18.5638       7.80642      0.374654      -15.1797      0.840762       3.85499       2.91556      0.283577     -0.189188    -0.0151077     0.0185690     0.0347750     0.0203470   -0.00589516   -0.00168858   0.000233023   5.68774e-05   2.04236e-06       0.00000       0.00000       0.00000       0.00000       0.00000       0.00000       0.00000       0.00000       0.00000       0.00000       24.2903       30.7573       34.3055       32.1245       30.5766       27.0831       22.2717       18.3647       14.1508       10.1129       7.17421       4.81816       3.05424       1.85467       1.07298      0.581355      0.300017      0.138558     0.0612480     0.0236380    0.00867036    0.00279695   0.000784948   0.000181979   3.40921e-05   4.40779e-06       0.00000       0.00000       0.00000       0.00000       0.00000       0.00000       0.00000       0.00000       0.00000       0.00000
  13  27 4519.3485    0.6209 12.6806 10.4779 -0.0201  0.2915   0.0145   0.7654    0.0411   0.0000   454.1116       22.7214       21.0009       32.0378       53.7546      -8.08762      -31.6684      -21.4383       24.7731      -16.3622      -20.1755       2.58911       11.8317      -2.81211      0.318134       1.45924      0.407946    0.00284989     -0.126843    -0.0667900     0.0116096    0.00809532   -0.00187793  -0.000658481   6.61671e-05   1.14163e-06       0.00000       0.00000       0.00000       0.00000       0.00000       0.00000       0.00000       0.00000       0.00000       0.00000       33.2586       41.4727       45.0888       45.3737       40.9265       35.7855       30.9991       24.7945       18.8831       13.7401       9.77679       6.60310       4.11829       2.56372       1.48185      0.796087      0.408521      0.196058     0.0848705     0.0331038     0.0116623    0.00372678    0.00100381   0.000237761   4.56669e-05   6.06919e-06       0.00000       0.00000       0.00000       0.00000       0.00000       0.00000       0.00000       0.00000       0.00000       0.00000
  14  12 2446.6868    1.4929  0.8475 11.4181 -0.0097  0.0336   0.0457   0.0755    0.0974   0.0000   439.7898      -1.63035       18.7305      -3.56515      -3.16262      -3.21429      0.676798      0.306301     0.0523205      0.425378      0.126101     0.0558175      0.491604     -0.125283    -0.0205801     0.0465251     0.0343026     0.0244785    -0.0162680   0.000507033  -0.000707988  -0.000805763   0.000369527   5.77675e-06  -1.65644e-05  -9.57620e-06  -3.69592e-08  -8.19309e-08       0.00000       0.00000       0.00000       0.00000       0.00000       0.00000       0.00000       0.00000       3.12655       4.60265       4.56072       4.52591       4.71229       3.44422       3.47546       2.59632       1.81668       1.64565      0.929281      0.782118      0.475606      0.275916      0.196809     0.0861189     0.0593637     0.0261348     0.0127063    0.00607077    0.00241687   0.000841029   0.000364121   8.66578e-05   2.51784e-05   7.91677e-06   1.45656e-06   1.81336e-07       0.00000       0.00000       0.00000       0.00000       0.00000       0.00000       0.00000       0.00000
  14  13 2587.3858    2.0311  0.8856 11.8853 -0.0068  0.0318   0.0584   0.0726    0.1210   0.0000   435.1227      0.168924       13.2412      -2.34766       1.14843       4.91298      -2.19839      -1.28314      0.904588      -3.76320      -1.30028      0.236855     -0.159720     -0.763698    -0.0818737      0.289699    -0.0273241    -0.0370694    0.00829603   -0.00281056  -5.70094e-06   0.000609837   0.000235153  -9.03418e-06   6.35835e-06   1.29858e-05   3.50126e-07   5.15544e-08       0.00000       0.00000       0.00000       0.00000       0.00000       0.00000       0.00000       0.00000       3.55754       4.96197       4.70855       4.82080       4.51679       4.16036       3.19902       2.74166       1.84264       1.47717       1.03851      0.747352      0.469217      0.301610      0.173757     0.0912206     0.0540761     0.0217519     0.0136524    0.00439973    0.00251677   0.000701509   0.000298834   8.86850e-05   2.56358e-05   6.62407e-06   1.11468e-06   1.82405e-07       0.00000       0.00000       0.00000       0.00000       0.00000       0.00000       0.00000       0.00000
  14  14 2728.2311    2.4224  0.8161 12.4061 -0.0119  0.0304   0.0741   0.0691    0.1474   0.0000   436.0539       4.45753       9.74134       5.45392       5.18854      -7.95831      0.961937      0.635288      0.876946      -1.96501      0.613506      0.101877     -0.135890     -0.226399     -0.131314     0.0697059     0.0426374   -0.00249823    -0.0239263   -0.00964697    0.00408167    0.00142885  -0.000730902   6.22893e-05   8.29631e-05  -2.46720e-06  -1.99683e-07  -2.61175e-07       0.00000       0.00000       0.00000       0.00000       0.00000       0.00000       0.00000       0.00000       3.49001       4.32140       4.13904       4.40525       4.23184       3.89466       3.16732       2.33638       1.91119       1.40600       1.02776      0.722778      0.468410      0.288568      0.179015     0.0933803     0.0502301     0.0229134     0.0120697    0.00467307    0.00211544   0.000723945   0.000293213   8.50962e-05   2.31938e-05   5.17887e-06   1.07899e-06   1.53227e-07       0.00000       0.00000       0.00000       0.00000       0.00000       0.00000       0.00000       0.00000
  14  15 2869.2589    3.3660  0.8253 12.7135 -0.0100  0.0274   0.1030   0.0681    0.2044   0.0000   439.8488       3.41624       9.63283      0.756169       5.47292       3.22138       1.23397     -0.501726     -0.841300      -1.22117      0.177318     -0.345300      0.228536     0.0873250     -0.101680    -0.0357286   -0.00603981    -0.0252264   -0.00728003   -0.00332473  -0.000960750   0.000325683   0.000253345   4.71032e-05  -2.45907e-05   9.30589e-06  -1.63794e-06   9.27208e-08       0.00000       0.00000       0.00000       0.00000       0.00000       0.00000       0.00000       0.00000       3.02837       4.07614       4.14168       3.98333       3.66682       3.33823       2.84090       2.30169       1.74657       1.29720      0.922184      0.614114      0.385091      0.238236      0.142223     0.0728973     0.0417867     0.0195553    0.00938582    0.00431511    0.00183793   0.000652463   0.000247039   7.51633e-05   2.17453e-05   5.17985e-06   1.01395e-06   1.42935e-07       0.00000       0.00000       0.00000       0.00000       0.00000       0.00000       0.00000       0.00000
  14  16 3010.2299    3.6269  0.8794 12.9330 -0.0111  0.0319   0.1088   0.0728    0.2311   0.0000   439.4750       4.04876       14.4652      -5.33757     -0.895612     -0.780063       2.50839      0.300077       1.01962      -1.61103     -0.351270      0.981032    -0.0530509     -0.266664      0.164019     0.0309699    -0.0405222     0.0265592  -6.62189e-06  -4.16163e-05   -0.00156870  -0.000643964  -0.000384630   3.34256e-05  -6.58038e-06   9.38073e-06  -2.21586e-06  -1.97180e-07       0.00000       0.00000       0.00000       0.00000       0.00000       0.00000       0.00000       0.00000       3.87515       4.69448       5.14904       5.42833       4.64334       4.00877       3.50029       2.77450       1.77410       1.42200       1.11476      0.701670      0.417606      0.284323      0.182206     0.0943980     0.0465224     0.0218683     0.0130868    0.00553059    0.00251070   0.000805702   0.000273312   8.13041e-05   2.29643e-05   5.42364e-06   9.80797e-07   1.49958e-07       0.00000       0.00000       0.00000       0.00000       0.00000       0.00000       0.00000       0.00000
  14  17 3150.6424    3.6147  0.9516 13.5510 -0.0151  0.0330   0.1102   0.0774    0.1285   0.0000   436.4481      -1.79712       12.7975      -5.74725       5.23410      -6.66569     -0.952149      0.417868     -0.361191       1.26476      0.795298      0.208484     -0.375832     -0.420911     -0.151674    -0.0594396     0.0296470    -0.0571524    0.00775572    0.00545475    0.00163030   0.000539960  -0.000782469   0.000123017   2.75208e-05  -3.86303e-06   6.39177e-07   3.36280e-07       0.00000       0.00000       0.00000       0.00000       0.00000       0.00000       0.00000       0.00000       3.58589       4.53812       4.76663       4.96802       4.31743       3.87086       3.45693       2.69608       1.93977       1.58245       1.09915      0.725671      0.489711      0.285418      0.186737     0.0936464     0.0544317     0.0248003     0.0134103    0.00558442    0.00253841   0.000877017   0.000339353   8.70069e-05   2.57866e-05   6.07684e-06   1.16390e-06   1.72909e-07       0.00000       0.00000       0.00000       0.00000       0.00000       0.00000       0.00000       0.00000
  14  18 3290.9275    3.3538  1.3338 13.3434 -0.0089  0.0398   0.0887   0.1033    0.1017   0.0000   433.0259       10.7364       19.5175      0.596446      -5.85484      -1.38722      -1.91299      -3.42905      0.894646     -0.544612      0.379740     0.0420587      0.330406     -0.149146     -0.105557     -0.225647   -0.00738821     0.0170781   -0.00579272   -0.00429909    0.00460590    0.00194479   -0.00114454   6.26810e-05  -3.06772e-05   2.02545e-05   1.44885e-06  -2.32054e-07       0.00000       0.00000       0.00000       0.00000       0.00000       0.00000       0.00000       0.00000       4.41036       5.30466       5.84881       5.60437       5.44992       4.74442       3.85765       3.35566       2.57930       1.85511       1.33072      0.910004      0.581436      0.369209      0.211905      0.120391     0.0660183     0.0332653     0.0156476    0.00681194    0.00283429    0.00105226   0.000379757   0.000122068   3.38194e-05   7.91369e-06   1.40718e-06   1.80308e-07       0.00000       0.00000       0.00000       0.00000       0.00000       0.00000       0.00000       0.00000
  14  19 3431.6122    2.9886  1.9265 12.6276 -0.0015  0.0478   0.0617   0.1119    0.0917   0.0000   450.3646       18.1526       5.20744       11.2914       7.10226      -1.08155      -7.00133      -1.42661       2.31739      0.994908       2.68983      -1.18971      -1.35148    -0.0616569      0.116461     -0.195453     0.0590033     0.0525531    -0.0236192     0.0129872    0.00404970   0.000516498  -0.000684124   2.18199e-05  -4.52988e-06   6.06194e-06  -9.68954e-07   4.99117e-08       0.00000       0.00000       0.00000       0.00000       0.00000       0.00000       0.00000       0.00000       5.21118       6.96728       7.00043       7.45389       6.73938       5.92446       4.77213       3.99927       3.00658       2.31152       1.57715       1.10561      0.680514      0.459918      0.263045      0.157350     0.0792791     0.0433841     0.0178247    0.00924297    0.00333244    0.00138083   0.000438242   0.000150339   3.82193e-05   9.82076e-06   1.75053e-06   2.63919e-07       0.00000       0.00000       0.00000       0.00000       0.00000       0.00000       0.00000       0.00000
  14  20 3572.0968    2.4440  3.1421 12.1041 -0.0033  0.0605   0.0407   0.1620    0.0635   0.0000   433.3760      0.425538       15.1688      -11.2128      -3.06838      -2.93466       9.26683      -7.36786       1.74728      -3.77538       2.08377      0.801389     -0.812039    -0.0704475     -0.157400     0.0569564    0.00173451     -0.115044     0.0159802     0.0186699   0.000724044  -0.000156614  -0.000631250  -0.000167928  -3.93442e-05  -2.11477e-05  -2.64618e-06   9.00119e-08       0.00000       0.00000       0.00000       0.00000       0.00000       0.00000       0.00000       0.00000       6.28180       8.39967       8.80356       8.77363       8.40340       7.39355       6.26821       4.89402       3.87978       2.86826       2.11545       1.38946      0.948659      0.582311      0.362514      0.195301      0.108163     0.0539296     0.0241105     0.0116074    0.00464844    0.00181263   0.000649730   0.000194898   5.61749e-05   1.27102e-05   2.50357e-06   3.18682e-07       0.00000       0.00000       0.00000       0.00000       0.00000       0.00000       0.00000       0.00000
  14  21 3713.1318    2.0149  4.0539 11.5552 -0.0029  0.0689   0.0300   0.1821    0.0612   0.0000   448.2757       13.9658       4.74604       4.81027       6.89003      -15.6827       9.56835      -3.99287      -10.4744      0.479737       5.11406      -1.15682      -2.32607     -0.774302      0.377101     0.0498215     -0.229146    0.00191449     0.0520251    0.00151547    -0.0100142  -0.000726614   0.000841676   6.17629e-05   7.39513e-05   8.05724e-06   2.72208e-06   7.49029e-07       0.00000       0.00000       0.00000       0.00000       0.00000       0.00000       0.00000       0.00000       7.42019       9.71747       9.88315       10.0608       9.33491       8.49611       7.25552       5.83175       4.60763       3.43026       2.44245       1.67096       1.09819      0.672994      0.397212      0.223483      0.119167     0.0600833     0.0285820     0.0125327    0.00522354    0.00202927   0.000704435   0.000220539   6.05259e-05   1.43185e-05   2.74241e-06   3.70173e-07       0.00000       0.00000       0.00000       0.00000       0.00000       0.00000       0.00000       0.00000
  14  22 3854.2003    1.6184  5.7063 11.3964 -0.0026  0.0947   0.0237   0.2540    0.0501   0.0000   452.5684       31.4547       6.73208       5.74186      -3.55928      -5.43678       3.48181       5.80309       4.58109      -4.11563      -2.76655       2.01873      -2.95859     -0.931923       1.61192      0.196324     -0.256371     0.0246665     0.0361946    -0.0494579    0.00408518    0.00512753   0.000444790  -6.51189e-05  -4.98658e-05   1.19559e-05  -4.05761e-06   3.11937e-07       0.00000       0.00000       0.00000       0.00000       0.00000       0.00000       0.00000       0.00000       10.0301       13.2836       13.9796       13.6823       13.3613       11.0896       9.97624       8.19049       6.32375       4.70420       3.32532       2.28627       1.48371      0.904230      0.556742      0.298621      0.172429     0.0815869     0.0423614     0.0173846    0.00767322    0.00267384    0.00101107   0.000299671   8.67718e-05   2.09933e-05   3.99732e-06   4.85574e-07       0.00000       0.00000       0.00000       0.00000       0.00000       0.00000       0.00000       0.00000
  14  23 3995.5743    1.3341  7.2992 11.0647 -0.0109  0.1113   0.0193   0.3155    0.0500   0.0000   422.4761       9.19907      -23.0088      -21.9713      -11.5831       11.1707       19.9288       15.4454       11.4356      -4.63019      -5.68798       2.00412       4.25172      -1.33553     -0.915564      0.303999     -0.158298    -0.0939324    -0.0259877     0.0311972    0.00973123   -0.00972881  -8.37049e-05   0.000879207  -0.000210770  -2.60026e-05   9.08760e-06  -9.21138e-08       0.00000       0.00000       0.00000       0.00000       0.00000       0.00000       0.00000       0.00000       12.2589       15.3241       16.4944       15.9848       15.6980       13.6637       11.6940       9.37927       7.44932       5.57549       3.96928       2.73251       1.77152       1.13734      0.680083      0.385307      0.209181      0.106238     0.0490269     0.0227185    0.00909255    0.00347739    0.00119658   0.000374748   0.000100991   2.36053e-05   4.37451e-06   5.29984e-07       0.00000       0.00000       0.00000       0.00000       0.00000       0.00000       0.00000       0.00000
  14  25 4278.5106    0.9026 10.1588 10.6599 -0.0056  0.1759   0.0153   0.4668    0.0462   0.0000   452.8508       6.53405       44.4808       6.07282      -4.08100       20.1479      -1.54451      -7.29368       13.3227      -5.01143      -4.38856      -1.48855       1.40725       2.23307       1.14819      -1.23786     -0.355805      0.570479     -0.118860    -0.0123582   -0.00139719    0.00961430   0.000389301   0.000129546  -0.000221339  -4.41365e-05   1.20949e-05   6.47906e-07       0.00000       0.00000       0.00000       0.00000       0.00000       0.00000       0.00000       0.00000       18.2131       23.4884       25.7006       24.7869       23.9486       21.2259       18.2299       14.9239       11.5137       8.71901       6.39162       4.38863       2.92595       1.84077       1.13114      0.652709      0.341709      0.187783     0.0826625     0.0413693     0.0152045    0.00622071    0.00204527   0.000634321   0.000172346   3.89443e-05   7.13236e-06   8.90015e-07       0.00000       0.00000       0.00000       0.00000       0.00000       0.00000       0.00000       0.00000
  14  26 4420.3907    0.7402 11.7979 10.5962 -0.0197  0.2268   0.0143   0.6289    0.0399   0.0000   447.5804       7.94568       4.61075       53.7405       13.5859      -2.80469       10.2277      -26.9245       16.1345       6.08114       11.1370      -5.06749      0.476139       5.77031       1.38232     -0.427156     -0.878612     -0.219506      0.260698     0.0525934   0.000893021   0.000450081    0.00321692   0.000286289  -5.81245e-05   3.61235e-06  -6.12653e-06  -2.65345e-06       0.00000       0.00000       0.00000       0.00000       0.00000       0.00000       0.00000       0.00000       23.1464       30.1426       33.4240       32.6350       29.9854       27.8700       23.1721       19.1818       15.0227       11.4026       8.09939       5.61114       3.77689       2.38261       1.45007      0.826701      0.453261      0.239970      0.105052     0.0519989     0.0200675    0.00807463    0.00273692   0.000832294   0.000222591   4.99994e-05   8.98046e-06   1.20025e-06       0.00000       0.00000       0.00000       0.00000       0.00000       0.00000       0.00000       0.00000
  14  27 4562.2994    0.5830 13.4321 10.5074 -0.0223  0.3184   0.0132   0.8124    0.0361   0.0000   402.9090      -32.9881       98.8267       12.8242       59.0730      -6.54672      -49.7342       41.5881      -5.76411     -0.843333      -2.45948      -10.7594      -7.01762       5.31337      -4.26938     -0.253436      0.551751     -0.186211    0.00504871    -0.0520596     0.0195656     0.0133664    -0.0101899  -0.000306744    0.00110328  -5.46776e-05  -1.21965e-05  -9.54611e-07       0.00000       0.00000       0.00000       0.00000       0.00000       0.00000       0.00000       0.00000       33.1512       42.3427       46.5718       45.5318       42.7256       38.6994       32.7183       27.4563       21.4224       16.4211       11.7950       8.05017       5.42164       3.46814       2.14190       1.24189      0.699407      0.351184      0.177048     0.0757028     0.0325623     0.0116569    0.00400713    0.00118844   0.000316169   7.07103e-05   1.25568e-05   1.63523e-06       0.00000       0.00000       0.00000       0.00000       0.00000       0.00000       0.00000       0.00000
  15   9 2049.6456    0.6508  0.4397 10.3309 -0.0172  0.0336   0.0288   0.0562    0.0710   0.0000   438.7182       2.09792       8.01241       4.31731      -5.72987      0.382083      -3.07351      0.212546      0.207767      0.796791      -1.36225      0.570663     0.0399745    -0.0489583     -0.139450    -0.0331927    -0.0552125   -0.00628447    -0.0155375     0.0132915   0.000541601   0.000835940   0.000772097   5.11231e-05   2.43004e-05   9.27182e-08  -8.21755e-08  -1.34060e-06   6.65389e-08  -3.63143e-08       0.00000       0.00000       0.00000       0.00000       0.00000       0.00000       2.74289       4.49921       3.91741       4.26033       4.30002       3.44919       3.60327       2.07912       2.42236       1.40104       1.30577      0.742344      0.534073      0.332944      0.207946      0.139513     0.0667368     0.0407828     0.0184941    0.00962883    0.00424520    0.00166500   0.000669975   0.000281364   8.30613e-05   2.97293e-05   7.80624e-06   1.53876e-06   4.58273e-07   5.20135e-08       0.00000       0.00000       0.00000       0.00000       0.00000       0.00000
  15  10 2195.8083    0.8775  0.6858 10.6273 -0.0118  0.0360   0.0295   0.0702    0.0800   0.0000   435.7599      0.162219       5.30684       3.86557       1.12791      0.134677       2.57464      0.586634     -0.967660      0.662682       1.53769      -1.54043     -0.649964      0.538696    -0.0818174    -0.0171676     0.0425729    -0.0266961    -0.0139858     0.0133848   -0.00265357   0.000868756   0.000667720   7.52830e-05   3.76518e-05   6.52219e-06  -4.43469e-06  -9.78009e-07  -9.36844e-08  -1.54953e-09       0.00000       0.00000       0.00000       0.00000       0.00000       0.00000       3.17740       4.29115       4.98935       3.54290       4.63057       3.50349       3.01541       3.11734       1.93656       1.81280       1.25997      0.751191      0.614357      0.311251      0.211728      0.129693     0.0589128     0.0403425     0.0186734    0.00829335    0.00475247    0.00154077   0.000688702   0.000297455   7.24709e-05   2.59716e-05   9.57478e-06   2.12819e-06   3.18880e-07   3.37662e-08       0.00000       0.00000       0.00000       0.00000       0.00000       0.00000
  15  12 2481.0553    1.5947  0.8501 11.4953 -0.0086  0.0476   0.0452   0.0788    0.0939   0.0000   439.6700     -0.883131       9.34042     -0.574174      -2.77640       1.84400       1.02844       3.09142      -3.54359    0.00344505      -1.50144     -0.885778     -0.810283     -0.147191     -0.183534     -0.104471     0.0216228     0.0504767   -0.00673809   0.000367153    0.00293365    0.00138279   7.40913e-05   0.000325565  -7.42547e-05  -4.81331e-06  -9.90239e-06  -4.67223e-07   6.80630e-08   4.02501e-08       0.00000       0.00000       0.00000       0.00000       0.00000       0.00000       3.85521       5.32891       6.64679       4.97930       6.31561       5.36670       3.69309       4.70980       2.55042       2.37886       2.36516      0.859172       1.21506      0.648579      0.368324      0.376227     0.0759465      0.111929     0.0474998     0.0146854     0.0145749    0.00270391    0.00183508   0.000853776   9.54754e-05   6.81588e-05   2.00944e-05   2.89641e-06   3.81105e-07   4.98842e-08       0.00000       0.00000       0.00000       0.00000       0.00000       0.00000
  15  13 2622.3869    2.0828  0.8503 12.1453  0.0023  0.0327   0.0615   0.0688    0.0941   0.0000   440.2479       7.19705       12.6723      -1.72238      -2.00463      -2.88511      -7.12922       1.11605      -1.63616      0.680137     -0.653542      0.808987     -0.191502     -0.192667    -0.0797798      0.170721    -0.0411459    -0.0504637    -0.0336526    0.00917365    0.00196108   -0.00281465   0.000215917  -6.34025e-05  -0.000130228  -1.99123e-05   7.98086e-06   1.76553e-06  -7.51637e-08   5.13036e-08       0.00000       0.00000       0.00000       0.00000       0.00000       0.00000       3.33183       3.83302       4.47933       4.31430       4.16267       3.55327       3.24017       2.54240       2.08280       1.65522       1.11589      0.737328      0.546081      0.342895      0.202873      0.116382     0.0697481     0.0405756     0.0198925    0.00850790    0.00427517    0.00175096   0.000743393   0.000273149   8.48292e-05   2.35097e-05   6.62200e-06   1.55021e-06   2.92584e-07   3.29894e-08       0.00000       0.00000       0.00000       0.00000       0.00000       0.00000
  15  14 2764.1870    2.7101  0.8182 12.7106 -0.0119  0.0333   0.0808   0.0666    0.1002   0.0000   440.3982       6.13129       9.78232      -3.78809       1.67466      -4.18038       4.53151       1.29961      0.495415    -0.0743989     -0.336515      0.466108     -0.360477      0.146364      0.134203     0.0286193    0.00181600     0.0588085    -0.0103624   -0.00843697   0.000241427   0.000980194   0.000334985  -0.000364938  -8.12963e-06   1.38212e-05  -8.72063e-07  -3.03305e-06  -2.66219e-07   1.41807e-08       0.00000       0.00000       0.00000       0.00000       0.00000       0.00000       3.03813       4.56768       4.19865       4.62410       4.33095       3.67623       3.75603       2.48336       2.56242       1.45130       1.46017      0.742463      0.727198      0.311728      0.269536      0.127749     0.0786391     0.0427229     0.0177704     0.0116302    0.00329301    0.00226440   0.000615612   0.000314040   0.000103320   2.49396e-05   9.96969e-06   1.35882e-06   4.74915e-07   5.08447e-08       0.00000       0.00000       0.00000       0.00000       0.00000       0.00000
  15  15 2905.8280    3.2598  0.8817 12.4471 -0.0167  0.0299   0.0878   0.0681    0.2422   0.0000   433.3260       16.7939       6.16162       5.87856     -0.945347      -3.26700      -3.04076      0.281637       3.69476      -3.31592     0.0620833      0.905588     -0.278363     -0.465429    0.00165422    -0.0640590     -0.109418     0.0179157     0.0146712    0.00340735    0.00220855  -0.000941260  -0.000709117  -0.000186996   0.000129190  -1.26492e-05  -1.15387e-06  -1.24528e-06   6.07914e-07   5.74652e-08       0.00000       0.00000       0.00000       0.00000       0.00000       0.00000       3.25025       4.22311       4.14100       4.34328       3.95770       3.42201       3.07275       2.59741       2.11019       1.57617       1.13498      0.757932      0.513423      0.314197      0.197616      0.114488     0.0650255     0.0344988     0.0181632    0.00817844    0.00401987    0.00151669   0.000641115   0.000223557   7.57226e-05   2.16184e-05   6.13652e-06   1.37123e-06   2.83147e-07   3.78920e-08       0.00000       0.00000       0.00000       0.00000       0.00000       0.00000
  15  17 3188.0789    3.6353  1.1831 13.4244 -0.0085  0.0413   0.1052   0.0928    0.1737   0.0000   438.5097       12.8573       9.27397       4.60602      -2.89695      -5.44647      -1.02597      0.946391      0.695903       1.01680      0.131084       1.40291      0.702806      0.304957     -0.274099     0.0627964      0.158640     0.0266891    -0.0302226     0.0156028     0.0105366   -0.00205700   -0.00153114   0.000126627   8.98474e-06  -1.49215e-05  -7.43549e-06   4.06499e-08  -5.98324e-07  -5.63178e-09       0.00000       0.00000       0.00000       0.00000       0.00000       0.00000       3.97568       5.36314       5.83463       5.71134       5.35523       4.63360       4.24818       3.30103       2.61147       2.04182       1.40609       1.03030      0.660236      0.459241      0.283227      0.145856     0.0970709     0.0531941     0.0250361     0.0131019    0.00536484    0.00280563   0.000971759   0.000361620   0.000126749   3.51011e-05   9.14303e-06   2.23588e-06   4.10694e-07   5.08385e-08       0.00000       0.00000       0.00000       0.00000       0.00000       0.00000
  15  18 3328.9714    3.1905  1.3531 13.4325 -0.0184  0.0430   0.0857   0.0979    0.1084   0.0000   441.9385       12.1252       9.50621       5.42865       9.22624      -2.85425       13.0119      -4.30230      -4.34193      -1.82074      0.531743      -2.33116       1.92429    0.00757952     -0.143816   -0.00713817     0.0209245    -0.0682582     0.0270919     0.0384811   0.000957826   -0.00585957  -0.000455637   0.000781625   0.000117646  -5.07830e-05  -1.00015e-05  -2.12864e-06  -4.41778e-07   1.14654e-08       0.00000       0.00000       0.00000       0.00000       0.00000       0.00000       4.47366       5.96004       6.01592       6.17515       5.93199       5.15530       4.69972       3.31174       2.87171       2.11581       1.58732       1.08923      0.732822      0.491540      0.298034      0.184134      0.102455     0.0552105     0.0291560     0.0119018    0.00667062    0.00236289    0.00108957   0.000365649   0.000122411   3.74561e-05   9.16509e-06   2.09108e-06   4.41098e-07   5.26424e-08       0.00000       0.00000       0.00000       0.00000       0.00000       0.00000
  15  19 3470.0265    2.8645  2.0607 12.6936 -0.0031  0.0477   0.0559   0.1176    0.0825   0.0000   441.5862       31.2279       17.5257      -7.69715       5.16977      -2.91815      -5.44492      -4.38061       3.60914       1.81323      0.426231      -1.24879     -0.141551      0.340467     -0.780744     -0.435930      0.137731    0.00214891    -0.0270161    0.00705917     0.0129448   -0.00691463  -8.15230e-06   0.000373767  -7.68979e-05  -1.02969e-05   3.62031e-07   3.38109e-06   8.35898e-07  -7.55762e-09       0.00000       0.00000       0.00000       0.00000       0.00000       0.00000       4.72404       6.19296       6.38896       6.31034       6.37054       5.33163       4.84077       4.06034       3.02381       2.49663       1.71159       1.27508      0.810871      0.534119      0.341470      0.197905      0.113525     0.0613659     0.0306031     0.0154549    0.00678512    0.00305516    0.00113332   0.000413735   0.000138803   3.99258e-05   1.08034e-05   2.76793e-06   4.65011e-07   5.81689e-08       0.00000       0.00000       0.00000       0.00000       0.00000       0.00000
  15  20 3611.3656    2.1550  3.1179 12.2650 -0.0046  0.0641   0.0384   0.1659    0.0601   0.0000   441.4786       21.3167       23.6120     -0.290380     -0.147694      -6.52527      -9.41012       7.28422      -3.72347      -9.29200     -0.912605       1.75970      -1.78665     0.0262228      0.798873     0.0318392    -0.0537695    -0.0954870    -0.0416462   -0.00882152     0.0338269   1.01802e-05   -0.00404203   0.000561557  -0.000244801  -7.58204e-05  -1.86179e-05  -3.10423e-06  -9.58374e-08   7.32350e-08       0.00000       0.00000       0.00000       0.00000       0.00000       0.00000       6.35365       8.22579       8.70025       9.11149       8.35368       7.62020       6.22008       5.60854       4.23881       3.21105       2.29560       1.69070       1.16399      0.748670      0.446069      0.264813      0.149763     0.0837335     0.0435963     0.0209060    0.00962592    0.00394461    0.00157039   0.000570416   0.000188992   5.86887e-05   1.55564e-05   3.52102e-06   5.97698e-07   8.53875e-08       0.00000       0.00000       0.00000       0.00000       0.00000       0.00000
  15  21 3752.7749    1.9276  4.7735 11.4553 -0.0037  0.0766   0.0267   0.2024    0.0581   0.0000   426.5812       10.4440       9.44667       20.5982      -4.47559      -18.0607       5.95271      -3.40488      -3.37296       2.12735       3.22201       1.99734     -0.359624       1.24845      0.168464      0.421233     -0.415479     0.0632162    -0.0694890    0.00243154     0.0332286    0.00171512   -0.00150993   0.000140707  -2.74293e-05  -9.43182e-05  -7.51323e-06   1.56663e-06  -1.41336e-06   5.23445e-08       0.00000       0.00000       0.00000       0.00000       0.00000       0.00000       7.41199       9.87601       10.5910       10.2552       10.2940       8.67657       8.01390       6.48715       5.14029       4.02894       2.85117       2.04603       1.42443      0.890136      0.572126      0.329285      0.191408      0.103807     0.0533208     0.0256676     0.0117986    0.00499597    0.00198305   0.000739287   0.000245687   7.04568e-05   1.95462e-05   4.54789e-06   8.34271e-07   9.50128e-08       0.00000       0.00000       0.00000       0.00000       0.00000       0.00000
  15  22 3894.4484    1.5834  5.9806 11.2106 -0.0083  0.0930   0.0218   0.2463    0.0521   0.0000   446.6913      0.150812       19.2761      -5.16073      -3.51206       10.5346      -8.59208       9.10501      -4.87123      -6.06498       6.34354      -4.03384     -0.128433      -2.85670     -0.439388      0.714246      0.493947      0.152001     -0.117162    -0.0782748     0.0344515     0.0103188   -0.00174100   -0.00173297   0.000426935  -5.73299e-05   2.19849e-05   5.56401e-06   1.91862e-06  -7.11577e-08       0.00000       0.00000       0.00000       0.00000       0.00000       0.00000       9.19197       11.9627       13.3915       12.8538       12.2868       11.2276       9.47933       7.85407       6.42871       4.67312       3.48439       2.54857       1.60922       1.09160      0.688667      0.390449      0.232484      0.122562     0.0621757     0.0306564     0.0137661    0.00608991    0.00232078   0.000851672   0.000306590   9.23409e-05   2.31570e-05   5.15506e-06   9.40217e-07   1.13542e-07       0.00000       0.00000       0.00000       0.00000       0.00000       0.00000
  15  23 4035.9102    1.2430  7.4655 11.0374 -0.0052  0.1132   0.0183   0.3184    0.0468   0.0000   454.2651       27.9764       13.7217       23.9314       28.3828     -0.426148      -8.36969      -8.33495       1.76610       1.86103      -3.74348     -0.701200     -0.495160    -0.0667146      -1.27164     -0.704042    -0.0393469    -0.0147044      0.109638    -0.0299176    -0.0656424   -0.00117510     0.0108322    0.00101872   0.000482421   2.32335e-05  -7.36176e-05   1.11093e-05  -3.48132e-07  -1.57421e-07       0.00000       0.00000       0.00000       0.00000       0.00000       0.00000       11.4319       14.5378       15.8657       16.0248       15.0445       13.7965       11.5389       9.63830       7.65937       5.81770       4.33579       3.03220       2.07100       1.35332      0.858056      0.502423      0.294219      0.157152     0.0833104     0.0383901     0.0187778    0.00756135    0.00314055    0.00109537   0.000373580   0.000108936   2.87900e-05   6.20552e-06   1.10040e-06   1.41654e-07       0.00000       0.00000       0.00000       0.00000       0.00000       0.00000
  15  24 4177.5830    1.0080  9.2642 10.8844 -0.0105  0.1483   0.0166   0.4270    0.0452   0.0000   458.1824       48.9757       6.81175       14.5220       2.05966      -22.4952       6.94164       3.93285      -10.9483      -6.82340       9.28183       7.60816       2.22418      -3.48426      -1.12579     -0.160376      0.461108     -0.158341     -0.129575    -0.0289923     0.0215377    0.00428982  -0.000694297  -6.67019e-06   0.000597097   0.000176270   1.00677e-05  -1.39232e-05  -1.52101e-06   3.19206e-07       0.00000       0.00000       0.00000       0.00000       0.00000       0.00000       14.8528       18.8700       21.2317       20.9324       19.6355       18.0651       15.3058       12.3971       10.1438       7.72964       5.60790       3.99483       2.75328       1.78578       1.11559      0.680325      0.385530      0.212560      0.108848     0.0534447     0.0238749     0.0102437    0.00407181    0.00151501   0.000495967   0.000147123   3.74808e-05   8.20418e-06   1.46434e-06   1.81148e-07       0.00000       0.00000       0.00000       0.00000       0.00000       0.00000
  15  25 4319.5509    0.8334 10.7043 10.7080 -0.0198  0.1891   0.0149   0.5275    0.0420   0.0000   417.2697       27.2920       32.7062       40.1765       32.5921       14.4660     -0.679127       5.16018       16.8487      -1.58776      -16.1278      -1.44159      -6.47522       3.10439       1.18432     -0.846891      -1.14985    -0.0541344      0.448823     0.0944136    -0.0463402   -0.00921042   -0.00120536    0.00112705    0.00101275  -4.00177e-06  -5.68843e-05  -1.14674e-05   2.38897e-09   1.58120e-07       0.00000       0.00000       0.00000       0.00000       0.00000       0.00000       18.1582       24.1870       25.4027       26.1222       23.6327       22.3603       19.1415       16.1060       12.8442       10.1105       7.26617       5.19741       3.51510       2.35227       1.46146      0.861577      0.526181      0.273578      0.149800     0.0697009     0.0328935     0.0136948    0.00574121    0.00192239   0.000667239   0.000189851   4.85354e-05   1.08267e-05   1.89674e-06   2.57423e-07       0.00000       0.00000       0.00000       0.00000       0.00000       0.00000
  15  26 4461.6603    0.6347 11.5475 10.5995 -0.0144  0.2403   0.0140   0.6691    0.0389   0.0000   453.0265       72.4473      -17.3945      -20.1467       3.89194      -12.8327       23.4673      -15.5033      -19.3809       2.78684       18.6198      -8.59671      -2.36344       5.62753     -0.495954     -0.979447     -0.624092     -0.179446     0.0660929      0.247400    -0.0264985    -0.0583655    0.00238892   1.39619e-05  -0.000697534   9.83399e-05  -4.38379e-05   2.96985e-06  -6.03742e-06  -5.51287e-07       0.00000       0.00000       0.00000       0.00000       0.00000       0.00000       23.4691       30.8644       32.9935       33.2940       31.0018       29.1455       24.5484       20.4210       16.4537       12.5171       9.27220       6.65115       4.58625       3.03917       1.88352       1.14695      0.663332      0.359285      0.186157     0.0929916     0.0405919     0.0179904    0.00699595    0.00256537   0.000842635   0.000247809   6.21252e-05   1.35376e-05   2.42691e-06   3.17747e-07       0.00000       0.00000       0.00000       0.00000       0.00000       0.00000
  16  10 2228.3989    0.9214  0.6761 10.7674 -0.0123  0.0273   0.0287   0.0604    0.0836   0.0000   435.0169      -2.02420       14.2901       4.83198      0.712110       6.04395      -2.03242       1.42265     -0.219035      0.192048       1.13238      0.323357      0.425460    -0.0453708     -0.234616      0.110285    -0.0782110     0.0266640    -0.0436416    0.00306483   -0.00823171   4.32063e-05   0.000744510   1.85880e-05   0.000256308   7.82385e-05   2.46147e-05   5.39816e-06   3.23996e-07   6.78079e-07  -6.53095e-08   4.33113e-09       0.00000       0.00000       0.00000       0.00000       2.68704       3.25759       3.28663       3.51953       3.56154       3.00596       2.54197       2.16665       1.94996       1.47904       1.04877      0.736049      0.524262      0.335597      0.215623      0.131385     0.0802523     0.0459714     0.0259474     0.0129475    0.00633606    0.00261710    0.00113307   0.000420827   0.000173096   6.01482e-05   2.00212e-05   5.71652e-06   1.50963e-06   3.45487e-07   6.52735e-08   7.66565e-09       0.00000       0.00000       0.00000       0.00000
  16  11 2372.6338    1.2604  0.7431 11.2324 -0.0083  0.0272   0.0382   0.0650    0.0840   0.0000   434.0609      -1.76537       15.4333      -6.42173      -1.13389       5.00686       2.66427     -0.213268      0.489002     -0.144884       1.75739      0.796530      0.129347      0.194980    -0.0939615     -0.210703     0.0379331     0.0264175    -0.0621897     0.0194126    0.00327232  -0.000434531    0.00121771  -0.000622967   0.000220389   1.15145e-05   1.23994e-05   1.25497e-05   2.09085e-06  -1.51378e-08   9.80648e-08  -7.57830e-09       0.00000       0.00000       0.00000       0.00000       2.68157       3.55336       3.75858       3.94903       3.43261       3.24201       2.82978       2.31740       1.93932       1.46999       1.01378      0.759626      0.543709      0.355033      0.213175      0.130127     0.0739514     0.0440980     0.0228442     0.0132984    0.00583296    0.00280473    0.00107378   0.000509587   0.000176818   7.11167e-05   2.16323e-05   6.34510e-06   1.55773e-06   3.47693e-07   6.41455e-08   8.95356e-09       0.00000       0.00000       0.00000       0.00000
  16  12 2514.8138    1.7611  0.8429 11.5895  0.0024  0.0262   0.0482   0.0696    0.0911   0.0000   435.0751      -1.27510       17.5705       2.01483      -7.93368      -2.75304     -0.233912     -0.816882     -0.541975     -0.417635     0.0510711      -1.67824      -1.56743     -0.591018     0.0962968    -0.0447317    -0.0826649   -0.00701303     0.0274259    -0.0211954    0.00283930  -0.000464663   -0.00115580   0.000303993   0.000282199  -8.13664e-05   2.27703e-05   5.74017e-06   4.14003e-07  -2.84870e-07   4.27429e-08  -4.98760e-09       0.00000       0.00000       0.00000       0.00000       2.64628       3.41816       3.69516       3.88334       3.55816       3.12916       2.67903       2.25054       1.74676       1.31335       1.03646      0.693458      0.491336      0.309003      0.212142      0.122955     0.0754647     0.0427938     0.0223283     0.0117724    0.00560818    0.00263644    0.00117384   0.000483127   0.000171511   6.15674e-05   1.97002e-05   5.55851e-06   1.57099e-06   3.13906e-07   5.97623e-08   7.70255e-09       0.00000       0.00000       0.00000       0.00000
  16  13 2656.9895    2.2960  0.9281 11.9853 -0.0007  0.0300   0.0586   0.0676    0.1060   0.0000   443.5501       8.78397       11.3668       3.44617       4.18157       2.23341      -1.04548       1.06969      -1.90160      -1.38204     -0.932562      -1.04212     -0.152843      0.332154     -0.296745      0.162656      0.104891    -0.0334773     0.0227916   -0.00659538   -0.00317885    0.00226138   0.000671057  -0.000164877   6.98548e-05   5.47221e-05   1.32646e-06   1.20972e-05   2.67049e-06   2.89565e-07  -6.03097e-08  -9.42873e-09       0.00000       0.00000       0.00000       0.00000       2.58820       3.91416       3.52732       4.20642       3.54259       3.66366       2.74514       2.66285       1.83981       1.68330       1.06798      0.918845      0.534409      0.458005      0.222858      0.178324     0.0799130     0.0612579     0.0251386     0.0172093    0.00614504    0.00390220    0.00122336   0.000706175   0.000191641   9.61043e-05   2.10291e-05   9.03933e-06   1.66486e-06   5.08185e-07   6.90712e-08   1.25287e-08       0.00000       0.00000       0.00000       0.00000
  16  15 2941.6460    3.4634  0.7830 13.0770  0.0196  0.0398   0.1023   0.0641    0.1065   0.0000   426.2980       24.7716       36.8671      -6.22110      -17.8918      -14.0253       11.7790       15.1529      -3.90106      -14.2598      -3.84211       3.56695       3.68100     -0.166588      -1.56262     -0.207152      0.420673      0.253922     0.0357638    -0.0869931    -0.0369084   0.000568607    0.00604746    0.00310666  -0.000358332  -0.000619611  -0.000127148   1.56201e-05   1.68433e-05   4.20423e-06   3.73026e-07   1.50779e-08       0.00000       0.00000       0.00000       0.00000       3.04352       4.47792       5.57875       3.53764       5.87072       3.62026       3.76103       3.74115       1.60508       2.57645       1.30307       1.00816      0.903373      0.322233      0.391707      0.184706     0.0994814     0.0861515     0.0242780     0.0214746     0.0106411    0.00255290    0.00249129   0.000739987   0.000241161   0.000143281   2.96860e-05   7.19309e-06   3.67099e-06   8.38706e-07   1.02561e-07   8.97871e-09       0.00000       0.00000       0.00000       0.00000
  16  16 3083.5159    3.8950  0.9325 12.9274  0.0006  0.0283   0.1023   0.0709    0.1912   0.0000   438.4848       13.1644       14.3081       2.26933       1.36436      0.829875      -7.17224      0.218779      0.642572       1.15312      0.561290     -0.217209    -0.0751051      0.101916      0.267717    -0.0738810     -0.112726     0.0352983     0.0247731    0.00886994   -0.00693957   -0.00144514  -0.000436621   0.000323388   8.77173e-05  -3.71199e-05  -6.71013e-05  -5.46558e-07   1.87663e-06  -1.03457e-06   1.03324e-07   3.78394e-09       0.00000       0.00000       0.00000       0.00000       2.80024       3.43340       3.73139       3.91866       3.50713       3.39429       2.93927       2.20777       1.78864       1.55285       1.05841      0.750365      0.534646      0.351789      0.214121      0.145648     0.0895681     0.0455574     0.0247915     0.0128034    0.00652605    0.00257349    0.00121115   0.000512850   0.000219049   7.11781e-05   2.24384e-05   6.09323e-06   1.48583e-06   3.51952e-07   6.06263e-08   8.35444e-09       0.00000       0.00000       0.00000       0.00000
  16  17 3225.0402    3.5091  1.0034 13.5287 -0.0097  0.0327   0.1098   0.0821    0.1636   0.0000   441.2811       12.1719       10.4070      -5.37652      -10.1424      -2.73579      -1.30317      -1.41010       1.40213      -1.82124      0.297567       1.32385     -0.732758     -0.874333     0.0657992      0.142889     0.0731414    -0.0747243    -0.0326088     0.0155596     0.0128254   -0.00333102   -0.00255213  -0.000684833  -0.000236803   0.000296607  -5.53588e-06  -1.82848e-05  -1.67742e-06   4.36285e-07   9.95751e-08   6.14441e-09       0.00000       0.00000       0.00000       0.00000       3.24968       4.36228       4.56392       4.77985       4.50882       3.95499       3.41425       2.79445       2.23451       1.64771       1.29915      0.891338      0.621089      0.406055      0.268907      0.164015     0.0959449     0.0555038     0.0283599     0.0152738    0.00709627    0.00348881    0.00146706   0.000630914   0.000220281   8.23068e-05   2.51671e-05   7.44661e-06   1.98632e-06   4.18429e-07   8.23942e-08   1.01986e-08       0.00000       0.00000       0.00000       0.00000
  16  18 3366.4651    3.2658  1.7191 12.9524 -0.0113  0.0447   0.0739   0.1130    0.1359   0.0000   440.3035       18.7602     -0.882248      -1.71646      -2.97001       1.38611       3.83043      -3.12440      -2.73047      -3.96980    -0.0594149      0.784789     -0.243904      0.131977     -0.111424      0.263100     -0.139563     -0.134230    -0.0308156     0.0180550   0.000727029    0.00491105   0.000487160   -0.00117585  -0.000338988   0.000142099   8.15105e-05  -5.97088e-06  -3.88801e-06   2.28933e-07   1.05814e-07   6.79878e-09       0.00000       0.00000       0.00000       0.00000       3.98826       5.36681       5.76466       5.61386       5.91651       4.85126       4.44519       3.64608       2.79923       2.41769       1.59535       1.24876      0.813475      0.569739      0.361910      0.224226      0.137716     0.0781297     0.0407565     0.0224212    0.00982175    0.00510459    0.00190017   0.000921124   0.000319103   0.000119204   3.86132e-05   1.07092e-05   2.79152e-06   7.10943e-07   1.16015e-07   1.33397e-08       0.00000       0.00000       0.00000       0.00000
  16  19 3508.0216    2.5888  2.6438 12.5025 -0.0132  0.0534   0.0489   0.1427    0.0834   0.0000   435.1370       10.9952       27.9082      -5.07397      -14.4769      -4.73832       7.49568       3.41772      -6.04640      -1.25020    -0.0929623      -1.66242      0.255611       1.05708      0.219618     0.0682408     -0.129601    -0.0499608     0.0168095    -0.0325393    -0.0162967  -0.000253795   -0.00235208    0.00246453  -0.000376891  -0.000246199   8.88526e-06  -8.53810e-06  -4.43133e-06   6.09842e-07   5.91603e-08  -1.12221e-10       0.00000       0.00000       0.00000       0.00000       5.17647       6.54673       7.14882       7.13132       7.06132       6.13590       5.75631       4.47956       3.68549       2.74014       2.12940       1.55700       1.06909      0.724826      0.457449      0.287988      0.171664     0.0924269     0.0490508     0.0260584     0.0127616    0.00585555    0.00257891    0.00106995   0.000404513   0.000140733   4.61524e-05   1.34999e-05   3.33476e-06   7.49622e-07   1.38244e-07   1.48220e-08       0.00000       0.00000       0.00000       0.00000
  16  20 3649.8685    2.2434  3.7112 11.8834 -0.0051  0.0619   0.0341   0.1661    0.0693   0.0000   437.5600       28.6532       25.1256       12.2579       3.85789      0.936218      -3.23806      0.925276       1.34548       2.40067      -5.80315      -1.71330       1.08695      0.210079     -0.297835     -0.291738    -0.0765140    -0.0516320     0.0636955    -0.0698711    0.00978517    0.00582141    0.00110616    0.00117586  -0.000275308   0.000160851   8.63049e-06   1.19638e-05   3.54046e-06   2.07531e-07  -1.36407e-07  -7.10192e-09       0.00000       0.00000       0.00000       0.00000       6.01874       7.45109       8.43465       8.37519       7.93186       7.25297       6.35365       5.15616       4.32277       3.29458       2.48964       1.79385       1.23386      0.824599      0.531216      0.329462      0.202182      0.107815     0.0603305     0.0309564     0.0150731    0.00712863    0.00297604    0.00127543   0.000490790   0.000168258   5.67048e-05   1.58289e-05   3.93865e-06   8.35049e-07   1.49723e-07   1.73617e-08       0.00000       0.00000       0.00000       0.00000
  16  21 3791.6675    1.8127  5.5013 11.2461 -0.0042  0.0807   0.0235   0.2160    0.0596   0.0000   436.1284       21.0386       29.4832      -2.31383      -1.65136      -3.13242      -4.86109      -17.6641      -1.31702      -5.22957       2.64923      -2.96236      -2.16985     -0.137368       1.77218      0.474536     -0.813181     -0.278199    -0.0167738     0.0496234    0.00900871   -0.00632570    -0.0123608    0.00309348   0.000826144  -0.000370638  -4.73368e-05   2.28071e-05   1.29396e-06  -7.79860e-07  -2.66839e-07  -5.43683e-09       0.00000       0.00000       0.00000       0.00000       7.62402       9.91748       10.6158       11.1094       10.2578       9.45685       8.08999       6.95137       5.62432       4.36849       3.37476       2.32071       1.62300       1.08991      0.706004      0.435653      0.263732      0.151030     0.0790745     0.0419400     0.0206389    0.00894637    0.00421511    0.00169074   0.000633811   0.000223914   7.23522e-05   2.11616e-05   5.40719e-06   1.12768e-06   2.05428e-07   2.59817e-08       0.00000       0.00000       0.00000       0.00000
  16  22 3933.6087    1.5077  6.4466 11.0925 -0.0072  0.0943   0.0198   0.2553    0.0523   0.0000   449.3570       43.1193       1.32857      -3.65580      -27.5900       1.47180       2.35123      -4.44880      -3.52458      -2.10390       5.46076       5.17258      0.539333      -2.26573       1.44218      0.780933      0.230037     -0.109060     -0.299842      0.107297     0.0483619    -0.0183036   -0.00648127    0.00256247    0.00128104  -0.000201301  -0.000140962   2.47024e-05   1.08923e-05  -7.78076e-07  -3.30055e-07   4.25078e-08       0.00000       0.00000       0.00000       0.00000       8.76565       11.3487       12.4387       12.2150       11.8695       10.9396       9.43730       7.90094       6.72100       5.07000       3.93554       2.75168       1.90899       1.28639      0.835021      0.514115      0.309529      0.175724     0.0945674     0.0499552     0.0233985     0.0114526    0.00471308    0.00205471   0.000752116   0.000272452   8.83157e-05   2.59452e-05   6.56314e-06   1.35545e-06   2.45505e-07   2.87968e-08       0.00000       0.00000       0.00000       0.00000
  16  23 4075.9791    1.1831  8.3274 10.9687 -0.0157  0.1250   0.0170   0.3421    0.0450   0.0000   440.6049     -0.234289       20.6782      -16.3683      -22.7165       4.59700       17.7792      -6.94364      -13.6867      -3.97548       4.84596       1.99188       1.72014      -3.45105       2.07742      0.252826     -0.839990     -0.251942    -0.0882309    -0.0201851     0.0379613     0.0300719    -0.0123008    0.00240849   -0.00140921  -0.000170635   0.000105227  -1.73116e-06   9.76503e-06  -1.26779e-06  -1.60315e-07   4.32578e-08       0.00000       0.00000       0.00000       0.00000       11.3444       14.9720       16.2798       16.4794       15.2491       14.4446       12.4851       10.4350       8.73299       6.84320       5.13659       3.65276       2.54201       1.74810       1.11078      0.706392      0.416403      0.245540      0.130600     0.0683593     0.0337650     0.0151599    0.00699690    0.00280968    0.00108328   0.000386845   0.000121752   3.54579e-05   8.57907e-06   1.82510e-06   3.22247e-07   4.03936e-08       0.00000       0.00000       0.00000       0.00000
  16  24 4217.4147    0.9899 10.5064 10.7236 -0.0067  0.1554   0.0153   0.4407    0.0451   0.0000   432.5372      -22.6719       41.4873       8.45908       62.5213      0.577507      -44.2240       12.1914       12.4927      -1.05922      -3.65359       5.95678       3.48614      -3.94844     -0.236458       1.08050    -0.0542843     -0.148869     -0.100755     0.0654529     0.0133723    0.00713801    0.00815966    0.00187346   -0.00145333   0.000122257   0.000352182  -6.58416e-05  -2.53338e-05  -2.49571e-06  -5.63465e-07   6.43242e-08       0.00000       0.00000       0.00000       0.00000       14.4516       18.8025       20.3942       20.4142       19.8075       18.2325       15.6454       13.5162       10.7446       8.32005       6.42309       4.57542       3.25637       2.21101       1.41023      0.880058      0.524771      0.296729      0.165435     0.0833068     0.0422893     0.0189972    0.00861014    0.00339770    0.00133692   0.000453926   0.000147403   4.31941e-05   1.09959e-05   2.29916e-06   3.96808e-07   4.86309e-08       0.00000       0.00000       0.00000       0.00000
  16  27 4644.3830    0.5048 16.0602 10.3911 -0.0064  0.3946   0.0095   0.9321    0.0282   0.0000   455.4829       76.8310      -50.1970      -38.9146       61.1489       5.00540       30.0389      -57.9081       22.5966       15.9123      -37.4395       5.56816      -4.58612      -3.58102       7.84003       1.61973      -2.21872      -1.88160      0.453618     0.0914632    -0.0549669    -0.0407621    -0.0137586    -0.0193654   -0.00473808    0.00192837   0.000319796  -0.000215333  -1.26456e-05   2.95133e-06  -2.08851e-07   8.73476e-08       0.00000       0.00000       0.00000       0.00000       35.3219       46.6014       51.3042       51.7168       48.2748       45.3427       40.0210       32.9467       27.9508       21.2967       16.7595       11.8875       8.30951       5.79347       3.78902       2.36535       1.45019      0.859952      0.466859      0.250377      0.124708     0.0570783     0.0259603     0.0104588    0.00384537    0.00133192   0.000415601   0.000116597   2.80137e-05   5.79593e-06   1.05458e-06   1.25643e-07       0.00000       0.00000       0.00000       0.00000
  17   9 2113.0326    0.8058  0.5786 10.3047 -0.0054  0.0235   0.0255   0.0495    0.0670   0.0000   437.7249      0.410346       16.8188      -1.80317      -1.07710       1.94024      -6.75257      -3.19011     -0.609056       2.49975       1.91222      0.281131     -0.129426     -0.301811      0.237388     0.0786256    -0.0933850     0.0163992    0.00283432    0.00198087   -0.00189028   -0.00378780   -0.00175251   0.000462880  -7.94012e-05  -8.43695e-05   4.31659e-06   3.59495e-06  -8.16387e-06   6.70671e-07   9.05739e-08   2.88030e-08   6.83751e-09  -2.02784e-09       0.00000       0.00000       2.07205       2.75359       3.02526       3.02091       2.80341       2.65313       2.38958       2.02343       1.50128       1.32161      0.958544      0.655098      0.509299      0.338460      0.197880      0.144417     0.0841380     0.0493165     0.0271814     0.0133920    0.00830413    0.00381437    0.00168557   0.000795845   0.000332235   0.000133662   5.60914e-05   1.66603e-05   4.87130e-06   1.52486e-06   3.84236e-07   8.28348e-08   1.32782e-08   1.79538e-09       0.00000       0.00000
  17  10 2260.3122    1.0100  0.7984 10.6465 -0.0100  0.0360   0.0287   0.0631    0.1075   0.0000   441.4110      -2.74488       11.1862      -3.86825       5.95119     -0.738032      -2.38620      0.312422       4.30774       3.66147       1.03506       1.89116      0.192688     0.0938986     -0.115909    -0.0691399    -0.0449966    -0.0221636    -0.0258746    0.00218828    -0.0184106    0.00240676    0.00357063   -0.00159254  -0.000311611   1.82843e-05  -9.89251e-05   2.01382e-05   9.95124e-06  -2.15452e-06   3.67344e-07  -3.01040e-08   6.27120e-09  -2.92671e-09       0.00000       0.00000       3.00484       4.42402       4.93917       4.18931       5.07566       3.59005       3.87430       3.26908       2.17208       2.49309       1.26635       1.23679      0.791494      0.476940      0.405572      0.172928      0.149020     0.0785686     0.0374905     0.0276063     0.0104826    0.00591759    0.00312765   0.000864495   0.000578867   0.000229066   6.29625e-05   3.14480e-05   9.67835e-06   1.75303e-06   7.50202e-07   1.95092e-07   2.50080e-08   2.48847e-09       0.00000       0.00000
  17  12 2548.1994    1.8445  0.7716 11.9105 -0.0176  0.0256   0.0512   0.0611    0.0878   0.0000   437.5160       2.03160       5.68798       2.77755      -3.81490      0.659366       3.08779       1.82368      0.340388      -1.66298      -2.21913      -2.14590      0.206850     -0.104693      0.224800     0.0335591      0.115255     0.0629349   -0.00883217    -0.0199238     0.0248471     0.0119716  -0.000474731  -0.000590000   0.000434699  -2.13584e-05   9.74511e-05   2.57613e-06  -2.89060e-06   3.04430e-06  -1.46539e-07  -4.58775e-08  -3.51411e-09   1.30751e-09       0.00000       0.00000       2.46913       3.08238       3.12196       3.16254       3.05016       2.96928       2.67305       2.27727       1.70200       1.37063       1.04215      0.809466      0.581771      0.403726      0.259501      0.168576      0.100332     0.0568279     0.0302511     0.0162074    0.00849360    0.00419812    0.00197367   0.000852556   0.000363442   0.000142970   5.42472e-05   1.79144e-05   5.34554e-06   1.59361e-06   3.91262e-07   8.65066e-08   1.38887e-08   1.87730e-09       0.00000       0.00000
  17  13 2691.0594    2.4808  0.8697 12.1262  0.0009  0.0265   0.0642   0.0647    0.0958   0.0000   437.3716       1.35749       12.2874       1.63657      -1.49848      -4.54237      -1.24044      -3.74369       1.09344       1.40636     -0.980071      -1.35611      0.495002      0.579158     0.0879016      0.157504     0.0234867    -0.0128486    0.00180847     0.0115835    0.00167321    0.00389498   -0.00204271  -0.000391733  -0.000165358   2.40774e-05   4.97825e-05  -3.66121e-05  -1.93361e-06   5.25972e-07  -4.49309e-07   7.35702e-09  -1.33324e-08   2.06616e-09       0.00000       0.00000       2.60001       3.55604       3.80924       3.65422       3.63331       3.10005       2.84328       2.27042       1.89876       1.46220       1.10056      0.801460      0.548131      0.360654      0.227941      0.155849     0.0901862     0.0525552     0.0303942     0.0150717    0.00816463    0.00392247    0.00186361   0.000837709   0.000331670   0.000129536   5.29051e-05   1.72170e-05   5.35633e-06   1.58403e-06   3.91180e-07   8.85380e-08   1.65033e-08   1.77601e-09       0.00000       0.00000
  17  14 2834.3857    2.9935  0.8152 12.8545 -0.0029  0.0256   0.0830   0.0647    0.0896   0.0000   438.6870       6.06026       13.5932       5.87217       3.34599     -0.840954      0.954418      0.987565      -1.39455     -0.329955      0.858965     -0.660434      0.268072      0.407016    -0.0372316     -0.285191     0.0349060     0.0324219    -0.0505182    0.00304884     0.0107030    0.00358583    0.00159387  -0.000151509   0.000202574   0.000118508  -2.39601e-05   1.60387e-05   6.66885e-06   3.23417e-06  -6.07244e-07  -1.72742e-07  -1.42994e-08  -2.05652e-09       0.00000       0.00000       2.39160       3.10146       3.33675       3.42142       3.37824       2.84351       2.69702       2.15430       1.71974       1.39591       1.02359      0.777761      0.518546      0.378979      0.231899      0.155272     0.0950022     0.0537843     0.0316930     0.0159490    0.00901428    0.00428895    0.00186137   0.000932925   0.000365302   0.000145941   5.53854e-05   1.69320e-05   5.63696e-06   1.59305e-06   3.75577e-07   9.35799e-08   1.59305e-08   1.77934e-09       0.00000       0.00000
  17  15 2977.3239    3.4820  0.8903 13.1430  0.0038  0.0280   0.0906   0.0704    0.0928   0.0000   437.1062       7.57542       15.6121      0.761219      -2.87715      -5.33912      -5.55635     0.0907907       1.57658      0.768312       1.79222     -0.561244      0.336467      0.347958     -0.412510     -0.112038     0.0818604    0.00924438    -0.0193649     0.0151270   0.000615638   -0.00547777    0.00159254   0.000248530  -6.60980e-05  -0.000189563   6.14768e-05   5.63592e-06  -2.03108e-06   1.80224e-06  -4.73228e-07   4.69840e-08   2.16303e-08  -2.60488e-09       0.00000       0.00000       2.54884       3.48549       3.33054       3.49428       3.46701       3.08372       2.76779       2.41574       1.95573       1.52811       1.10568      0.857651      0.614676      0.441256      0.272191      0.170586      0.106055     0.0560044     0.0337933     0.0176215    0.00964621    0.00452906    0.00220104   0.000863144   0.000389826   0.000146878   5.68025e-05   1.73207e-05   6.21590e-06   1.71646e-06   4.33506e-07   1.02071e-07   1.77544e-08   2.28219e-09       0.00000       0.00000
  17  16 3119.4491    3.6515  0.9142 13.4228 -0.0080  0.0309   0.0962   0.0647    0.1206   0.0000   443.0622       10.0497       9.08261       4.22804      0.347383     0.0217551      -3.99212      -1.21065       2.33289      -1.31448     -0.627186     -0.156966     -0.457261    -0.0683857     -0.581855    -0.0368238      0.114705     -0.106919   -0.00530766    0.00344473    0.00444773     0.0101098   2.96330e-05   0.000971663  -0.000244702  -0.000109287   7.69731e-05   3.00020e-06  -1.38130e-05   2.55772e-07   1.38608e-06  -6.02527e-08  -7.67314e-10  -2.38067e-09       0.00000       0.00000       2.63531       3.75788       3.89891       3.86782       3.80861       3.08933       3.12157       2.52808       2.17240       1.66831       1.23085      0.948259      0.625343      0.431784      0.280446      0.177804      0.107375     0.0630551     0.0352505     0.0206633    0.00937977    0.00558895    0.00230107    0.00121340   0.000410843   0.000197436   6.19613e-05   2.34179e-05   7.18104e-06   1.94585e-06   4.84781e-07   1.17435e-07   2.17581e-08   2.37351e-09       0.00000       0.00000
  17  17 3261.5228    3.6120  1.3232 13.1672 -0.0147  0.0375   0.0869   0.0909    0.1667   0.0000   443.4158       7.90154       2.27145       2.74254       1.07009      -6.60585      0.709661      -5.03667       2.25236       3.42260    -0.0148625     -0.536900      0.130367       1.03499     -0.549371    -0.0320099      0.100089    -0.0664876    0.00198879    -0.0348592     0.0174657     0.0116173   -0.00671382  -0.000660990  -0.000120346   7.39266e-05  -8.64251e-05   4.37153e-05   3.83399e-06  -5.94759e-06  -1.65208e-06   1.30847e-07  -2.73633e-08   5.33677e-11       0.00000       0.00000       3.72726       4.68060       4.82927       4.67340       4.88063       4.47323       4.04934       3.40707       2.58120       1.93806       1.49986       1.10971      0.914295      0.613968      0.422580      0.244351      0.144802     0.0821043     0.0463104     0.0249593     0.0128552    0.00622911    0.00292062    0.00128671   0.000535374   0.000210220   7.60658e-05   2.63853e-05   8.12010e-06   2.23398e-06   6.55247e-07   1.23918e-07   2.22661e-08   2.46408e-09       0.00000       0.00000
  17  18 3403.5917    3.1482  1.8152 12.7147 -0.0212  0.0436   0.0683   0.1100    0.1580   0.0000   439.0383       15.3358       7.53457       3.84119      0.889921     -0.695554      -4.89829      -2.45589      0.411538      -2.08249       2.21292      0.763877     -0.834559      -1.28048    0.00902149    -0.0776232    -0.0845749      0.196159     0.0190641    -0.0555068   0.000690030    0.00943582   3.42501e-05   -0.00227956  -0.000381872   0.000396681  -0.000220848  -5.05213e-06   1.25955e-05  -2.97174e-06   7.14482e-07   2.92147e-07   1.52531e-08   4.17775e-09       0.00000       0.00000       3.66898       5.03431       5.29456       5.35334       5.06971       4.69623       4.15251       3.50890       2.92509       2.28300       1.77162       1.24472      0.919129      0.624912      0.411915      0.260812      0.163830     0.0947705     0.0562540     0.0293296     0.0161930    0.00736490    0.00384447    0.00149223   0.000731377   0.000256789   0.000105903   3.30028e-05   1.06847e-05   2.96005e-06   7.53689e-07   1.53396e-07   2.83161e-08   3.50078e-09       0.00000       0.00000
  17  19 3545.5980    2.6068  2.6104 12.3977 -0.0086  0.0533   0.0487   0.1379    0.0987   0.0000   438.5326       10.0476       21.2766      -8.97455      -6.81651       5.29874      -4.27107      -6.27497     -0.475001       3.10862      -4.16975     0.0791704       1.46480      -1.01306     -0.692196     -0.507717    -0.0264669     0.0190857     0.0394022     0.0446489    -0.0478681  -0.000656813    0.00596482    0.00130260   -0.00146868   4.99206e-05   1.87512e-06   2.68395e-06   6.19819e-06   1.08013e-06  -6.71815e-07  -1.32880e-07   2.82454e-08   4.35859e-11       0.00000       0.00000       4.65902       6.21057       6.65670       6.44537       6.53952       5.89586       5.26958       4.42755       3.81845       2.85820       2.18667       1.69106       1.15942      0.827906      0.536643      0.346430      0.209137      0.126355     0.0713804     0.0385359     0.0213291     0.0101395    0.00492850    0.00214381   0.000938692   0.000340551   0.000131460   4.46482e-05   1.39412e-05   3.95254e-06   9.14728e-07   2.04157e-07   3.55654e-08   3.95196e-09       0.00000       0.00000
  17  20 3687.8803    2.0844  4.1562 11.6764 -0.0039  0.0645   0.0296   0.1786    0.0686   0.0000   446.8922       26.2633       21.0919       16.8777      -14.4517      -14.7930       1.34054       2.53368      -3.73544       1.82786      -2.07797     -0.789730      -1.62329       1.14973      0.547702     -0.444089     -0.224754     -0.186135    -0.0650523    -0.0584523     0.0200288   -0.00553928   -0.00356577   -0.00225801   -0.00288280  -0.000475964   0.000131856   4.70643e-05  -6.59508e-06  -8.86469e-06  -3.79252e-07  -1.02990e-07   6.60719e-09  -6.64503e-10       0.00000       0.00000       5.88277       7.58733       7.98102       8.17807       7.98595       7.45083       6.42122       5.56272       4.50624       3.68446       2.80431       2.04183       1.46002      0.994496      0.666867      0.424317      0.263569      0.155758     0.0874513     0.0471550     0.0241849     0.0120013    0.00539021    0.00251888    0.00102169   0.000417757   0.000151946   5.25064e-05   1.62541e-05   4.58491e-06   1.16124e-06   2.41610e-07   4.00169e-08   4.96278e-09       0.00000       0.00000
  17  21 3830.0774    1.6910  5.5783 11.2978 -0.0069  0.0807   0.0228   0.2216    0.0581   0.0000   428.6866       41.9141       12.3861      -3.16949       13.1123      -3.13068      -9.29974      -9.45650       11.6197      -6.46756      0.995754      0.557879      -1.17063      -2.07613      0.624785     -0.134749    -0.0843990      0.212794      0.119169    -0.0550613    -0.0443490     0.0160139    -0.0178980    0.00113088  -0.000201160  -0.000738908  -4.93738e-06   6.21777e-05  -8.93768e-06   6.91370e-08   1.92078e-07   8.35888e-08   8.79745e-09  -5.98486e-09       0.00000       0.00000       7.25294       9.47086       10.1180       10.3389       10.0449       9.19097       8.27426       6.90091       5.71203       4.49282       3.49281       2.55371       1.84334       1.26253      0.834214      0.537920      0.331618      0.192235      0.110215     0.0588115     0.0305777     0.0153181    0.00708079    0.00323469    0.00131956   0.000536565   0.000197071   6.60160e-05   2.09130e-05   5.87302e-06   1.46008e-06   3.07529e-07   5.35570e-08   6.15827e-09       0.00000       0.00000
  17  22 3972.6248    1.4267  7.0037 11.0083 -0.0041  0.0964   0.0179   0.2618    0.0488   0.0000   440.6511       23.5053       23.7923      -5.05281      -10.9505      -10.0779      -12.4451       3.59533       1.48555      -4.17194      -1.05931      0.654911     -0.819005      0.697713     -0.362051      -1.00023     -0.147790     -0.220537    -0.0860868     0.0127259   -0.00311346    -0.0182048    0.00889850    0.00256667   -0.00265903  -6.32449e-05   0.000192227   0.000102440   4.76712e-05  -7.78011e-06  -8.54970e-07   3.07745e-07  -3.04865e-08  -2.87814e-09       0.00000       0.00000       8.51307       11.0467       11.9397       12.1530       11.8368       10.6935       9.73038       8.16546       6.77369       5.46140       4.12542       3.09013       2.18344       1.50103       1.01783      0.638449      0.403327      0.237963      0.133134     0.0742608     0.0377847     0.0191377    0.00894178    0.00398536    0.00168682   0.000662604   0.000237400   8.38104e-05   2.57064e-05   6.99164e-06   1.75066e-06   3.74243e-07   6.37625e-08   7.33064e-09       0.00000       0.00000
  17  23 4115.2347    1.1383  8.3972 10.8502 -0.0056  0.1197   0.0157   0.3401    0.0444   0.0000   440.1693       29.3814      -23.7969       19.0453       14.4610      -10.1242      -6.94157       20.2355       13.7634      -22.9829      -2.61410       6.95829      -1.62293       1.85814     -0.103095      -1.74051      0.449030     -0.562129     0.0582981      0.148573     0.0253590    0.00140528    -0.0141791   -0.00407351   -0.00114954  -4.78095e-05   0.000145908  -0.000290254   1.70989e-05   1.09340e-05  -1.24452e-06   9.64540e-08   1.27107e-07  -1.19132e-09       0.00000       0.00000       10.3796       13.6299       14.6378       15.1127       14.5983       13.1505       11.9582       10.1932       8.15349       6.84841       4.99589       3.85925       2.67038       1.86817       1.25529      0.800307      0.502171      0.294113      0.171615     0.0918986     0.0484847     0.0235766     0.0115656    0.00497739    0.00217417   0.000830509   0.000313304   0.000103319   3.25356e-05   8.71158e-06   2.17300e-06   4.82523e-07   7.73420e-08   9.37262e-09       0.00000       0.00000
  17  24 4257.7049    0.9475 10.3900 10.7296 -0.0065  0.1529   0.0144   0.4361    0.0408   0.0000   446.4447       27.6082       25.8783      -8.74705      -22.0114      -13.6298       1.78571       6.81396      -18.0443      -4.01062      -11.5682      -5.55428      -2.22107      -1.69436    -0.0991945     -0.488788      -1.19264     0.0244505      0.321695     -0.215518    -0.0407290     0.0857670    -0.0105122   -0.00554217   -0.00174977    0.00105838   0.000657246   3.45342e-05  -2.03071e-06   4.65028e-06   3.59947e-06  -1.48497e-06  -2.27193e-08   1.55553e-08       0.00000       0.00000       13.6283       17.9885       19.5442       19.8010       18.7931       17.5225       15.4039       13.3000       10.7795       8.80917       6.57484       4.93968       3.52907       2.40811       1.60587       1.05939      0.641296      0.383995      0.225400      0.119244     0.0640448     0.0316332     0.0148626    0.00678261    0.00277374    0.00109180   0.000416740   0.000136502   4.15420e-05   1.15277e-05   2.80287e-06   5.95601e-07   9.71365e-08   1.19623e-08       0.00000       0.00000
  17  27 4686.2611    0.4712 15.4652 10.3330 -0.0106  0.3710   0.0096   0.8957    0.0288   0.0000   422.4375       77.1847       84.6738      -42.9072      -12.3753       5.10775       82.0660       16.2044      -6.72330      -30.0144      -11.0215       6.76304       3.07053       1.12259      -2.48332      -2.66915       1.54185      0.990981    -0.0957379      0.251773      0.354846    -0.0823258    -0.0112377     0.0166492   -0.00208680    0.00314911    0.00121034  -0.000289958   5.75049e-05  -1.26350e-05   1.97598e-06   2.46611e-06   2.62775e-07   2.45179e-09       0.00000       0.00000       31.8807       41.2766       44.8205       47.0494       44.2979       41.7114       36.2905       31.6322       26.2340       20.7848       15.9752       11.8565       8.72345       6.06966       4.08758       2.64942       1.65687      0.992682      0.591875      0.326422      0.172547     0.0879624     0.0411465     0.0188151    0.00764829    0.00303431    0.00109114   0.000358137   0.000108153   2.91139e-05   7.00228e-06   1.42530e-06   2.40962e-07   2.97002e-08       0.00000       0.00000
  18  11 2436.9359    1.5071  0.8983 11.1797 -0.0075  0.0280   0.0373   0.0672    0.1189   0.0000   440.5366       3.21776       9.28983      -5.18289       1.30179     0.0695893      -1.16411      -2.12946      -3.79568      -2.60826     -0.272937     -0.343440      0.886832     -0.125650     -0.220886     -0.415554     0.0563286    -0.0286989   -0.00300108     0.0332159   -0.00579763   -0.00324524   -0.00181713   0.000260201   0.000512485   0.000735420  -0.000296225  -4.66156e-05   8.94919e-06  -9.14349e-06  -2.36750e-06  -4.36252e-07   3.13884e-10  -3.06829e-08   2.91106e-09   1.64474e-10       2.40378       3.24111       3.22345       3.27542       3.51267       3.02456       2.91306       2.14179       1.94410       1.42148       1.24937      0.876775      0.638755      0.424413      0.287132      0.205634      0.126012     0.0855468     0.0442914     0.0271714     0.0127716    0.00677210    0.00341350    0.00147532   0.000779194   0.000276987   0.000133207   4.59903e-05   1.59998e-05   5.85458e-06   1.52296e-06   5.05909e-07   1.14667e-07   2.44914e-08   5.07945e-09   4.83936e-10
  18  12 2580.8767    1.9037  0.9068 12.1048 -0.0177  0.0299   0.0521   0.0706    0.0899   0.0000   437.3718       7.68795       15.4238      -3.36552      -1.94381      -4.27487       6.58301      0.151617      -2.47459      0.843664      0.847637      -1.61490      0.129816      0.642378     -0.314488     -0.254573     0.0664093    -0.0709253     0.0187189    -0.0136375    -0.0219551    0.00655950    0.00121122   0.000821288   0.000322555   3.85840e-05   4.90578e-05  -4.92113e-05  -2.72904e-05   5.23065e-06   3.15534e-06   8.76144e-08  -1.48119e-07  -3.34210e-08  -2.76459e-09  -1.07825e-09       2.76297       3.72986       3.74927       3.61202       3.20812       3.13245       2.86056       2.72057       2.27008       1.90609       1.40778       1.08517      0.734243      0.522513      0.328728      0.213168      0.124816     0.0750109     0.0428161     0.0250357     0.0137159    0.00713516    0.00347452    0.00169928   0.000714217   0.000323165   0.000128207   4.90982e-05   1.75213e-05   5.80658e-06   1.76305e-06   4.98514e-07   1.16035e-07   2.60372e-08   3.92205e-09   5.76467e-10
  18  14 2868.7071    3.0959  0.7801 12.9459 -0.0006  0.0274   0.0794   0.0578    0.0826   0.0000   438.3252       3.74828       15.3092      -1.26667      -2.40465      -5.49718      -3.02376       3.71144       4.26556    -0.0844383       1.45400     -0.688145     -0.215787      0.642147      0.319519     -0.427414    -0.0843518     0.0863963    -0.0260543     0.0346039   -0.00189159    -0.0137377   -0.00185957    0.00195283   0.000732942  -0.000302982  -1.56093e-05   7.83984e-06   1.21544e-05   2.45332e-06   5.98374e-07  -3.79744e-07  -2.15487e-08   6.79868e-09   1.88981e-09  -2.27986e-11       2.49288       3.40956       3.47141       3.15886       3.00985       2.69387       2.65259       2.50447       2.07449       1.76504       1.37162      0.962534      0.712571      0.461670      0.296336      0.197510      0.114263     0.0732036     0.0409698     0.0219753     0.0123240    0.00663876    0.00301401    0.00161344   0.000621805   0.000332611   0.000113426   4.89420e-05   1.72319e-05   5.45631e-06   1.53077e-06   4.78477e-07   1.19570e-07   2.45746e-08   4.06136e-09   4.79240e-10
  18  15 3012.1945    3.7224  0.9118 12.9653 -0.0045  0.0260   0.0891   0.0621    0.1025   0.0000   439.2087       6.33184       10.4771       4.18184      0.979273    0.00738981      0.396449      -4.22352     -0.311502      -2.16579       1.39305     -0.285311     -0.375707     -0.755314      0.110797     0.0117457     -0.103868     0.0253713    0.00408152    -0.0248173    -0.0219231    0.00343640    0.00817819  -0.000691060  -0.000552232   6.83089e-05  -8.01765e-05  -4.90766e-05   3.44171e-06   6.86110e-06  -9.34170e-08   4.15371e-07  -4.51628e-08   1.78480e-08  -1.58803e-09  -9.91568e-10       2.18966       2.75201       2.99190       3.21005       2.96566       2.74945       2.47078       2.24983       1.65585       1.49535       1.09444      0.802070      0.596000      0.428098      0.307209      0.182396      0.118071     0.0696989     0.0441916     0.0237857     0.0141334    0.00687787    0.00361023    0.00154848   0.000784082   0.000323633   0.000140080   4.83268e-05   1.83792e-05   5.48766e-06   1.73803e-06   4.37150e-07   1.20916e-07   2.42830e-08   3.66192e-09   4.93896e-10
  18  16 3154.9459    3.5783  1.0363 13.4777 -0.0151  0.0374   0.0876   0.0725    0.0940   0.0000   442.4665       8.63589       8.43231      -1.83792       2.77233       4.12222      -6.29779       1.00525    -0.0407854     -0.745790      -1.87904      -1.03804       1.12783      0.111687      0.296093      0.462729     -0.160108     -0.113439    0.00750039     0.0259104    0.00581743    -0.0217189   -0.00309270    0.00332989    0.00136731   0.000612773  -0.000193424  -0.000137082   3.07846e-05   1.03073e-06   4.48673e-06  -5.64684e-07  -9.40454e-08   2.82080e-08   1.18291e-09   2.04056e-10       2.78133       4.17915       4.35992       4.01786       4.49850       3.36933       3.71100       2.95026       2.37788       2.20314       1.45722       1.27609      0.799848      0.595335      0.406681      0.253261      0.170001      0.101529     0.0576057     0.0370469     0.0170019     0.0104246    0.00486687    0.00217087    0.00118642   0.000412551   0.000197543   7.64981e-05   2.33721e-05   8.98876e-06   2.52787e-06   6.50364e-07   1.79151e-07   4.50655e-08   6.72970e-09   6.94668e-10
  18  17 3297.3996    3.3644  1.2907 13.3483 -0.0106  0.0375   0.0784   0.0885    0.1135   0.0000   438.6290       20.5190       15.2821       5.99022      -3.32241      -7.51333       7.53016       4.39027      -2.83861      -1.87094       1.53827      0.738806     -0.517095     -0.482532     0.0556388    -0.0748621      0.109703     0.0570537   -0.00589994    0.00961965    -0.0214593   0.000179331    0.00498702    0.00138668   -0.00200530  -0.000221558   0.000350939   9.55571e-05   1.85582e-05   6.63089e-06  -1.24501e-06  -3.29424e-08  -2.12099e-07   2.82747e-08  -7.99568e-09   3.57954e-10       2.88175       4.44506       4.31354       4.61268       4.18068       3.75579       3.75653       2.90191       2.79284       1.96742       1.73816       1.10098      0.914034      0.567030      0.386748      0.262142      0.151352      0.101826     0.0525796     0.0345631     0.0164563    0.00964525    0.00473050    0.00221362    0.00108823   0.000421192   0.000184064   7.14143e-05   2.38133e-05   8.76972e-06   2.15719e-06   7.05196e-07   1.68084e-07   3.11712e-08   7.39188e-09   7.99633e-10
  18  18 3440.0674    2.9321  2.3880 12.2578 -0.0019  0.0445   0.0511   0.1211    0.1207   0.0000   440.4630       11.1645       19.2936      -2.52361      -4.19756      -8.48459      -3.70924      -8.59329       1.94600      -1.20326    -0.0113635       2.32159       2.76619     0.0267032     -0.375104     -0.200506   -0.00687772     0.0666408    -0.0665139    -0.0253380    -0.0173457   -0.00105837    0.00214407   -0.00410639   -0.00152732    0.00149671   5.92085e-05  -0.000129908  -2.34989e-05   1.22249e-05   5.12175e-06   4.12587e-07   2.32826e-08  -7.23396e-08   6.30363e-09   1.00911e-09       3.84400       4.86016       5.23676       5.22751       5.25513       4.84009       4.30579       3.74528       2.97822       2.57378       1.87934       1.47984       1.06131      0.744609      0.510591      0.338943      0.215826      0.130198     0.0776515     0.0452832     0.0235060     0.0124273    0.00601302    0.00300854    0.00128407   0.000575934   0.000223465   9.11690e-05   3.13181e-05   1.05394e-05   3.06422e-06   8.18551e-07   2.02541e-07   4.35058e-08   6.45653e-09   7.66609e-10
  18  19 3582.7618    2.4350  2.9151 12.0940 -0.0089  0.0551   0.0418   0.1445    0.1014   0.0000   436.4585       12.7821       15.5124      -7.44127      -3.15258      -1.40386      -2.93173      -2.85682      0.941205      -4.11177      0.229110      -3.97003       1.19152       2.62475      0.811862     -0.775674     -0.148991     -0.241276     0.0103651    -0.0589520    -0.0178297   -0.00578883    0.00616086   0.000134193   -0.00106554  -9.92669e-05   0.000162746   4.22174e-05  -1.64527e-05  -1.58864e-06   5.50621e-06  -2.16693e-06  -3.02894e-07   5.21710e-09  -2.51316e-09   5.77133e-10       4.74037       5.96975       6.44476       7.01816       6.44196       6.11303       5.27599       4.60085       3.82526       3.23844       2.46716       1.69650       1.36744      0.915968      0.617155      0.411705      0.262106      0.152823     0.0959436     0.0548440     0.0302427     0.0149828    0.00785098    0.00361007    0.00162612   0.000663952   0.000286569   0.000110724   4.06420e-05   1.21067e-05   3.67562e-06   1.00524e-06   2.57140e-07   4.81891e-08   8.35259e-09   1.05059e-09
  18  20 3725.5369    1.9556  4.4102 11.5607 -0.0094  0.0673   0.0277   0.1828    0.0705   0.0000   433.5825       11.5776     -0.825506      -4.98074      -2.83371      -8.32404      -10.8743      -11.0827      -11.6879      -4.23213       1.31381      0.816500     -0.421921       1.22961      -1.14068      0.200336      0.400611      0.244052     -0.100949    -0.0148959    0.00398630     0.0230218   0.000979264    0.00579213   0.000248182  -0.000213401  -0.000390001   0.000112071   4.78180e-05  -3.21596e-05   1.02884e-05   1.23977e-06   5.65890e-07  -9.57382e-08  -4.88226e-09  -4.71089e-10       5.75600       7.33338       8.31301       7.86530       8.08993       7.47709       6.53628       5.73101       4.78651       3.83113       2.96783       2.26024       1.63812       1.13650      0.772394      0.516416      0.323824      0.205194      0.116637     0.0665583     0.0369641     0.0185546    0.00969796    0.00450992    0.00202522   0.000868725   0.000362120   0.000131582   4.96176e-05   1.64592e-05   4.90155e-06   1.36259e-06   3.23299e-07   6.55760e-08   1.03415e-08   1.11227e-09
  18  21 3868.1672    1.6362  5.7020 11.2491 -0.0088  0.0823   0.0212   0.2202    0.0555   0.0000   436.2142       30.3308       5.25553      -1.76382      -2.07367      -27.6259       12.4446       4.45097      -10.2312      -11.9046       4.51412      -3.81663      0.155772       1.46214     -0.892143      0.773472      0.235580     -0.515043   -0.00961218     0.0976928     0.0590292    -0.0100169    0.00142184   0.000692517   0.000659199   0.000326531   0.000552227  -0.000224968  -2.37432e-05   4.07312e-06   1.96874e-06   2.12787e-06  -5.58127e-07   7.04346e-08  -1.70323e-08  -6.34900e-10       6.71800       8.81942       9.68136       9.88426       9.55794       9.01624       8.01951       6.64936       5.89519       4.52320       3.62209       2.75016       1.94021       1.38488      0.970989      0.628767      0.395096      0.246911      0.146080     0.0837315     0.0451193     0.0237694     0.0117833    0.00544926    0.00265979    0.00109008   0.000453436   0.000168414   6.07775e-05   2.07341e-05   6.26587e-06   1.67785e-06   3.86719e-07   7.91991e-08   1.39377e-08   1.53645e-09
  18  22 4011.1678    1.3541  7.5390 10.8867 -0.0019  0.0985   0.0164   0.2741    0.0478   0.0000   435.0002       36.1990       33.1945       11.4508      -12.7677      -13.2172      -6.28679       5.68465       1.41611       4.21506      -5.26077     -0.855378       4.05219      -1.00269      -1.64719     -0.626893      0.603058     -0.488640    -0.0757548     0.0924755     0.0483219     0.0114040   -0.00441120   -0.00925217    0.00650927   0.000796751  -0.000588794   5.17517e-05   1.00963e-05  -3.75419e-05  -1.16238e-06   1.06902e-06   4.75842e-07   3.86908e-08  -1.61625e-08  -2.34525e-09       8.18168       10.7491       11.9928       11.8402       11.6778       10.6990       9.61782       8.40655       6.91675       5.61024       4.43638       3.27844       2.39365       1.69836       1.13537      0.771859      0.475478      0.299421      0.175771      0.100920     0.0551073     0.0289188     0.0145417    0.00696385    0.00320196    0.00137498   0.000557380   0.000212462   7.53327e-05   2.45514e-05   7.31356e-06   2.06464e-06   4.78552e-07   9.83976e-08   1.60680e-08   1.78427e-09
  18  23 4153.9534    1.0881  9.7901 10.7806 -0.0090  0.1308   0.0146   0.3852    0.0416   0.0000   434.1865       3.68435       9.79912      -2.82259       17.6680       34.2469      -14.5418      -24.0739       11.7356      -12.9347       7.08814      -3.10232       1.35658       3.78881      0.319557      0.986436      0.424128     -0.531938     -0.649751     -0.136871    -0.0496945     0.0364055    -0.0246321   -0.00657078    0.00173523   0.000278966    0.00124701   0.000652713  -0.000132969  -2.58062e-05   9.19659e-06   2.07376e-06  -8.79287e-07   1.14898e-07   4.13603e-08  -1.52618e-09       10.9395       14.3565       15.9416       16.0769       15.8404       14.4149       12.8899       11.2372       9.29196       7.52595       5.74130       4.47273       3.17702       2.28003       1.54238       1.02046      0.660384      0.408159      0.238312      0.138492     0.0744262     0.0401322     0.0205802    0.00924403    0.00466281    0.00179250   0.000794858   0.000288648   0.000102945   3.44083e-05   1.01568e-05   2.71895e-06   6.39033e-07   1.33931e-07   2.11127e-08   2.38512e-09
  18  24 4297.1515    0.8799 11.2752 10.7302 -0.0026  0.1703   0.0138   0.4908    0.0377   0.0000   455.2896      -12.6758      -21.7469      -16.6158       35.9242       1.13743       19.8863       12.3323      -10.6294      -9.65513       9.68623     -0.547587    0.00692721       3.99808       2.10055     -0.336914       1.29518      0.511677     -0.500192     -0.322975      0.138912  -0.000435663   -0.00262703   -0.00818596     0.0104833   2.79351e-05  -0.000905625   0.000423055   4.63601e-05  -3.42686e-05  -1.07923e-05  -2.69048e-06  -3.43902e-07  -1.35060e-07  -1.48718e-08   5.95162e-11       14.1294       18.2886       19.9657       20.4660       19.7554       18.8373       16.0869       14.7286       11.9354       9.81550       7.52063       5.73280       4.19859       3.01897       2.04175       1.36022      0.867852      0.536660      0.320455      0.184423      0.102690     0.0537764     0.0272201     0.0131171    0.00585907    0.00255550    0.00103069   0.000389921   0.000137901   4.46487e-05   1.32273e-05   3.57106e-06   8.38470e-07   1.69200e-07   2.62354e-08   3.25570e-09
  18  25 4439.8478    0.6771 12.6021 10.6744 -0.0158  0.2365   0.0127   0.6357    0.0333   0.0000   382.0623       49.3809       31.4528      -68.7357       8.05667      -9.02305       33.9249       47.8067      -43.1420      -11.8285       23.9994     -0.607154      -4.77932       2.09527      -2.22197      0.112732       1.55056     -0.833796     -0.741589     -0.158543    -0.0909307     0.0282256    -0.0466163     0.0320501    0.00261887  -0.000263228   -0.00167465    0.00165369  -5.18636e-05  -0.000243932  -3.45319e-05   1.66784e-05  -4.48210e-07  -3.20464e-07   3.32592e-08   2.32899e-09       19.0499       25.2190       28.2776       27.8972       28.2837       25.9763       22.7908       19.9045       16.2883       13.8087       10.2867       8.00905       5.82626       4.09339       2.92411       1.88032       1.22598      0.781196      0.456986      0.270229      0.149214     0.0790743     0.0406951     0.0187917    0.00905799    0.00369709    0.00157111   0.000567486   0.000201307   6.65642e-05   1.91499e-05   5.03862e-06   1.22960e-06   2.49688e-07   3.81957e-08   4.34049e-09
  18  26 4582.4359    0.5194 13.9202 10.5339 -0.0281  0.3171   0.0103   0.7730    0.0291   0.0000   466.9212       39.3627       64.7494       1.74939      -1.61515      -13.7863       38.6422      -40.3179       24.4973       10.9807      -5.33185      -19.9486       8.00560      -2.93344      -3.19652       3.48602      0.917146      -1.83359     -0.706505     -0.194148      0.166128     0.0983333    -0.0398354    -0.0775048    0.00512783    0.00386999   -0.00224824   -0.00224899   0.000386281  -3.00374e-05   9.78212e-06   8.47524e-06  -1.30556e-06  -2.56540e-07   5.53620e-08   1.03434e-09       26.3518       34.0781       38.0810       38.2907       37.0587       34.8121       31.3890       27.1150       22.6184       18.0449       14.1736       10.7652       8.03700       5.76487       3.90987       2.61549       1.70474       1.05472      0.633551      0.361306      0.205369      0.109504     0.0575456     0.0262917     0.0129510    0.00516536    0.00221684   0.000798216   0.000282916   8.83507e-05   2.60279e-05   6.82214e-06   1.58516e-06   3.15360e-07   5.14730e-08   5.76292e-09
  19   8 2021.7745    0.6275  0.4729 10.2537  0.0002  0.0283   0.0220   0.0550    0.0587   0.0000   438.6470     -0.634435       11.1114      0.205233      -5.07222       2.02274     -0.930540      0.822231      -1.15731       1.08833     -0.533423      -1.03819     -0.476837     -0.586968     -0.139768     0.0953871      0.160168    -0.0897075    -0.0675701    -0.0474986   -0.00805111    0.00103401    0.00221559    0.00166467   0.000435347  -6.47287e-05  -0.000125355   6.39537e-05  -4.08498e-06   7.73371e-07  -1.69686e-06   5.24547e-07   7.69670e-09   1.84253e-07   1.51277e-08  -9.05522e-10       3.30718       4.11317       3.89237       3.35757       3.77175       4.03617       4.04608       3.52048       2.40815       1.54138       1.04697      0.980148      0.875962      0.759502      0.557276      0.360356      0.212584      0.119534     0.0641924     0.0313656     0.0151240    0.00768921    0.00390339    0.00173613   0.000908435   0.000404403   0.000182845   6.81323e-05   2.87523e-05   1.00456e-05   3.38484e-06   1.06118e-06   3.29473e-07   9.08711e-08   2.16756e-08   4.34731e-09
  19  10 2322.3422    1.1824  0.7832 10.9573 -0.0093  0.0254   0.0315   0.0599    0.0758   0.0000   438.5170      -4.80966       9.91962      -1.07011      -9.50923      -3.31985       3.04634      -4.10261      0.490432     -0.451724      -1.01613      0.393056      0.865609     -0.644028     -0.685739     0.0822325    -0.0887296     0.0493934   -0.00955886    0.00253876    -0.0102186    -0.0104831    0.00335660  -0.000892839   -0.00170590   0.000461019   0.000331989  -8.71699e-05   2.31260e-05  -2.26120e-06   5.38131e-06   7.83376e-08  -1.12289e-06  -8.00783e-08  -5.49071e-08   3.14271e-09       2.00461       2.66760       2.85743       2.90876       3.00692       2.65782       2.35075       2.07603       1.77267       1.32677       1.12061      0.774223      0.619452      0.448341      0.312828      0.208223      0.135967     0.0828538     0.0550627     0.0290467     0.0182019    0.00983538    0.00487791    0.00270494    0.00117681   0.000563858   0.000236458   0.000105247   3.63932e-05   1.45956e-05   5.08428e-06   1.45628e-06   5.05877e-07   1.29003e-07   3.13545e-08   5.62070e-09
  19  11 2468.1831    1.6677  0.7582 11.5842 -0.0061  0.0261   0.0449   0.0590    0.0961   0.0000   439.0867       4.89771       14.1174      -1.06928       1.80130     -0.605942       1.82101     -0.723335       1.26299     -0.782575      -1.23446     -0.529067     -0.429324    -0.0307935     0.0293631    0.00746068     0.0590357    -0.0982278    -0.0919700     0.0578198   -0.00542699   -0.00428720    0.00301247    0.00275375   -0.00293974   2.25878e-05  -0.000253022  -2.08274e-05   6.01140e-05  -2.07814e-05  -5.53846e-06   3.36098e-06   1.41535e-07  -2.64813e-08  -1.62769e-08  -5.00074e-09       2.13797       2.44985       3.16237       2.89401       2.66799       2.79631       2.38733       1.95809       1.94742       1.45468       1.15756      0.984125      0.624735      0.443593      0.344383      0.201069      0.133841     0.0951421     0.0517594     0.0306171     0.0189006    0.00958335    0.00466541    0.00270735    0.00127081   0.000504967   0.000267306   0.000112111   3.96684e-05   1.42890e-05   5.66999e-06   2.00939e-06   5.39931e-07   1.21279e-07   2.58727e-08   5.09859e-09
  19  12 2613.0974    2.0195  0.8911 12.2539 -0.0154  0.0345   0.0524   0.0651    0.0920   0.0000   438.7619       6.29501       16.7741    -0.0908984      -7.15754      0.623864      0.415277      -5.44049     0.0996753      0.384485      0.968202      0.230603       1.77488     0.0736365     -0.184701     -0.211159      0.163135     0.0195922    -0.0839277    0.00652933     0.0444855    0.00346181   -0.00850016    0.00423939   -0.00252827  -0.000138604  -4.58193e-05   3.46310e-05  -5.43495e-06  -2.24109e-05   7.62180e-06  -9.39998e-07  -8.41884e-07  -7.81656e-08   5.97725e-08   9.22505e-09       2.23126       3.88841       3.15584       4.03151       3.29681       3.66936       2.82373       2.90456       1.99092       1.91197       1.22253       1.12109      0.746618      0.594956      0.381061      0.276257      0.163421      0.113840     0.0583962     0.0424194     0.0182339     0.0133358    0.00562262    0.00335648    0.00152798   0.000696491   0.000321603   0.000129879   4.84793e-05   2.18880e-05   5.30882e-06   2.62052e-06   5.18923e-07   2.06419e-07   3.66443e-08   1.06817e-08
  19  13 2758.0325    2.6960  0.8086 12.5616 -0.0005  0.0311   0.0693   0.0593    0.0861   0.0000   437.9135       6.03154       17.2835       2.31200      -4.05478      -3.37471     -0.768590     0.0860717       1.70082      -1.04529       2.06323     -0.750093      0.500351     -0.317462     0.0726922      0.110849      0.116312     0.0861213     -0.136193    -0.0124721     0.0150814    -0.0190402   0.000994113   0.000422145  -0.000270101  -0.000450233   2.48044e-05   0.000144315   7.42031e-05  -1.54601e-05  -1.18477e-07  -3.48480e-07  -6.80701e-08   1.28043e-07   1.00173e-08  -5.93517e-10       2.24503       3.26912       3.23230       3.57771       3.48520       3.11794       3.03299       2.25747       2.34736       1.60881       1.55421      0.842444      0.847544      0.480749      0.387879      0.220061      0.167624     0.0830098     0.0657880     0.0299521     0.0243056     0.0101793    0.00722604    0.00287694    0.00201258   0.000539686   0.000432592   0.000103097   7.43514e-05   1.54288e-05   9.81482e-06   1.52485e-06   8.50656e-07   1.57051e-07   4.54517e-08   7.98308e-09
  19  14 2902.5882    3.4864  0.7273 13.0447 -0.0072  0.0239   0.0901   0.0501    0.0817   0.0000   439.2407       5.29749       6.12374       2.10134     -0.155183       2.29665     0.0513300      0.454333     -0.693527      0.559205     -0.426595      -1.42756      0.676451      0.274572    0.00605443    -0.0850039      0.213433   -0.00695093    -0.0130900     0.0152792   -0.00833382   -0.00929222    0.00352941    0.00113380  -0.000590215   9.50390e-06   0.000198423  -7.15303e-06  -1.42709e-05  -1.23057e-05   3.34582e-06   1.81737e-06   6.41725e-07  -1.99863e-07   8.42849e-09   4.49088e-09       1.92466       2.33071       2.49435       2.74774       2.74840       2.26766       2.19449       1.99903       1.64765       1.27841       1.01482      0.855794      0.579522      0.421946      0.291222      0.208834      0.127439     0.0800320     0.0487467     0.0293570     0.0167449    0.00877880    0.00459044    0.00239560    0.00116139   0.000581712   0.000228409   9.66464e-05   3.43158e-05   1.26222e-05   4.45342e-06   1.39747e-06   4.14745e-07   1.15140e-07   2.57634e-08   5.84605e-09
  19  15 3046.6136    3.7729  0.8570 13.0920 -0.0098  0.0238   0.0918   0.0591    0.0936   0.0000   439.2900       6.64198       18.0707       3.90748      -4.09415      -5.01621      0.307131     -0.661605      -1.20265     -0.943402      0.705767     -0.179526      0.102451     -0.749196      0.478523      0.146143     -0.106775     0.0796753     0.0438362    -0.0393999    -0.0213266    0.00843633    0.00374343   -0.00705606   -0.00175592   0.000578321   0.000103761  -6.98383e-05  -2.09346e-05   5.42388e-06  -3.41554e-06   2.65949e-06   7.35241e-07   1.25241e-07  -5.38309e-08   8.70514e-10       1.92932       2.48445       2.69847       2.79642       2.67686       2.52800       2.32836       1.86973       1.66985       1.35357       1.06081      0.802202      0.584165      0.414697      0.296184      0.193628      0.129045     0.0790901     0.0470017     0.0307622     0.0165735    0.00931076    0.00443008    0.00245799    0.00119173   0.000490473   0.000240404   9.27589e-05   3.81210e-05   1.43907e-05   4.59449e-06   1.63573e-06   4.34505e-07   1.10821e-07   2.60116e-08   5.37335e-09
  19  16 3189.9546    3.8107  1.0617 13.6015 -0.0008  0.0324   0.0889   0.0732    0.0865   0.0000   441.5002       15.2517       13.8332      -3.80556      -5.37982       1.54950      -2.30758      0.334947     -0.917647      -3.55371       1.79130      0.658194      -1.43485      0.317023    -0.0389436     -0.176425     0.0968989      0.151250   -0.00893683     0.0337315    -0.0205330  -9.73012e-05   -0.00449219   0.000459626   -0.00173480   0.000483380   8.62204e-05   1.62032e-06  -4.99928e-06   7.22454e-06  -6.42154e-06  -3.08593e-07  -3.00593e-07   4.97592e-08  -8.78043e-09   3.29088e-09       2.36616       3.43732       3.48880       3.69221       3.59116       3.29876       3.01513       2.64046       2.16347       1.79513       1.43351      0.998008      0.838143      0.546982      0.414632      0.267467      0.168581      0.108323     0.0645176     0.0389296     0.0213106     0.0126475    0.00608926    0.00322897    0.00154637   0.000663565   0.000327785   0.000127146   4.99788e-05   1.99301e-05   6.38792e-06   2.18679e-06   5.69752e-07   1.68504e-07   4.29533e-08   8.21176e-09
  19  17 3333.0343    3.2712  1.4723 13.3291  0.0010  0.0375   0.0693   0.0912    0.0784   0.0000   435.1055       16.0610       9.91738      -2.93036      -4.72869       3.54503      -6.11826      -5.11184       1.00905      -3.83117      0.938743     -0.285622      -1.72391     -0.623642     -0.777365      0.260436    -0.0402652     -0.309424    -0.0224012     0.0287899    -0.0252460   -0.00842258    0.00997903   -0.00261388  -0.000170533  -0.000222864   0.000351632   0.000368550  -7.52893e-05   5.21469e-06  -3.19160e-07   1.36817e-06   1.36566e-06   9.76630e-08  -9.51158e-08  -1.70360e-08       3.02765       4.06051       4.39639       4.32220       4.39411       3.86580       3.54510       3.13938       2.64616       2.20614       1.72345       1.30715      0.948330      0.674799      0.478010      0.308988      0.200097      0.132623     0.0746802     0.0478853     0.0259865     0.0145713    0.00759433    0.00380932    0.00180841   0.000851879   0.000359630   0.000156488   6.07283e-05   2.18861e-05   7.43541e-06   2.64848e-06   7.04818e-07   2.02582e-07   4.69787e-08   9.24467e-09
  19  18 3476.2413    2.6958  2.1487 12.6461 -0.0108  0.0443   0.0501   0.1123    0.0861   0.0000   438.4343       3.16320       14.7710      -3.01408      -2.52479       2.78377      -2.02816      -7.53687      -4.53156      -1.23896     0.0847293      0.807464      -1.36354     -0.607778      0.875543      0.200627    -0.0405649     -0.149156     -0.111457      0.104273     0.0958592   -0.00454521   -0.00512830    0.00940413    0.00211134   -0.00116832  -0.000121403  -8.29148e-05   6.30600e-05  -2.16656e-06   2.95296e-06  -2.36450e-06   4.75798e-08  -3.15866e-07  -1.63359e-08   8.71523e-10       3.60100       4.72385       5.03033       5.03907       5.12550       4.75792       4.23954       3.83434       3.06242       2.50520       2.01347       1.51924       1.11383      0.850181      0.564038      0.401982      0.249060      0.156476     0.0972778     0.0568419     0.0327938     0.0177725    0.00898681    0.00465435    0.00220752    0.00100518   0.000453537   0.000183867   7.19547e-05   2.72811e-05   9.11504e-06   2.80973e-06   8.66602e-07   2.41837e-07   5.32095e-08   1.11497e-08
  19  19 3619.4211    2.3063  3.6094 11.5745  0.0003  0.0554   0.0321   0.1489    0.0909   0.0000   441.8736       25.0907       13.7860      -4.70406       3.70940      -8.60815      -2.23752     -0.895381      0.543801     -0.322999       1.33531       1.27509      -1.03186     -0.612355     -0.221884      0.158580     -0.114543    -0.0703625      0.372359    -0.0498703    -0.0660991    -0.0179324   -0.00738684    0.00913661   0.000785243  -0.000444906   0.000751179   0.000398997   5.97949e-05  -3.81503e-05   1.41016e-06   4.83994e-06   1.43782e-06   2.86960e-08   1.01352e-08   1.08882e-08       4.34727       5.89888       6.12425       6.40007       6.06933       5.85117       5.44789       4.64339       3.89104       3.12536       2.48980       1.88323       1.45862       1.04430      0.746466      0.489611      0.327216      0.200495      0.124248     0.0714784     0.0405149     0.0221332     0.0116363    0.00602480    0.00265995    0.00141363   0.000523276   0.000256453   9.14662e-05   3.59795e-05   1.19351e-05   3.84644e-06   1.12925e-06   2.92188e-07   6.94868e-08   1.39639e-08
  19  20 3762.5627    1.8836  5.0547 11.3517 -0.0019  0.0704   0.0236   0.1914    0.0618   0.0000   434.8102       3.62182       11.7195      -15.4695      -7.72743       6.52055       11.0852      -5.38206      -4.24811      -2.10349      0.896556     -0.317379      -1.52546     -0.743306     -0.132343      0.246801     0.0959417     -0.347481     0.0897137     0.0482088    -0.0148128    -0.0396969   -0.00109341     0.0158788  -0.000419851   -0.00357585   0.000464762   0.000963402  -5.70066e-05  -7.87209e-05   6.13963e-06  -6.37181e-06   2.59471e-06  -2.83318e-07  -8.20112e-08   3.33012e-08       5.47142       7.32775       8.13753       8.36005       7.90686       7.53968       6.72781       5.84804       4.91689       4.09450       3.19510       2.44996       1.82676       1.27885      0.910378      0.621128      0.396189      0.250430      0.158494     0.0927089     0.0524344     0.0299416     0.0149027    0.00787994    0.00367072    0.00176158   0.000769281   0.000325443   0.000121541   4.86552e-05   1.61730e-05   5.17267e-06   1.48483e-06   3.87492e-07   9.06022e-08   1.76979e-08
  19  21 3905.8553    1.5640  6.5130 11.0587 -0.0020  0.0842   0.0187   0.2376    0.0517   0.0000   419.5885       3.45124       46.4800       34.5420       8.07623      -13.7233      -11.1890       7.44801       8.66027      -4.03056      -4.62624      0.222102       1.87309       1.46414      -1.39505      0.536913     0.0622989     -0.403384     -0.143094     0.0415915     0.0278726  -0.000574950    -0.0125233   -0.00301825   -0.00128421    0.00183461  -0.000499811   0.000603392   0.000172154   1.93922e-05  -9.06824e-06   2.75616e-06   2.34833e-06   3.78890e-07   2.94834e-08   1.22896e-09       6.87699       8.95595       9.88381       9.99642       10.0336       9.26011       8.17774       7.21476       6.05502       4.92852       3.92742       2.91115       2.21556       1.59170       1.09903      0.768867      0.481164      0.307434      0.190710      0.112143     0.0637364     0.0359540     0.0178784    0.00941921    0.00443539    0.00202120   0.000911211   0.000371254   0.000141864   5.57067e-05   1.86246e-05   5.97837e-06   1.73678e-06   4.79597e-07   1.08565e-07   2.12985e-08
  19  22 4049.2465    1.2558  8.1406 10.8503 -0.0065  0.1056   0.0153   0.2937    0.0433   0.0000   457.5537       16.2259       11.6722       10.9939      -1.44594       10.6887      -9.40932       6.89457      -1.22841      -1.83955       3.34045       5.57484       2.74346      -2.26788      0.751491      -2.05620     -0.569711     -0.731383     0.0946773      0.290538    -0.0611615    -0.0547942    -0.0103764   -0.00119833     0.0100425    0.00363030  -0.000946425   0.000561012  -0.000187762   2.28655e-05   3.45263e-05  -7.18812e-07   3.14964e-06   1.52268e-07   1.07234e-07  -3.55446e-08       8.38437       10.9780       12.2012       12.4796       12.1898       11.3428       10.3150       8.82742       7.43348       6.19110       4.86011       3.66022       2.77498       2.02891       1.32535      0.957125      0.619200      0.395079      0.241143      0.145121     0.0822741     0.0452154     0.0237844     0.0121913    0.00592606    0.00267673    0.00118216   0.000490195   0.000198017   7.41812e-05   2.48584e-05   7.69406e-06   2.23273e-06   6.01144e-07   1.32243e-07   2.72858e-08
  19  23 4192.7106    1.0242  9.9829 10.7245 -0.0057  0.1320   0.0134   0.3829    0.0377   0.0000   441.2404       19.4316       8.19115      -24.8966       1.10629      -19.3957      -9.59735      -23.8012      -5.03773       12.4588     -0.271367      -11.7244      -2.85825      0.975744      0.964157      -2.57738      0.866019      0.995228      0.519763     0.0282124    -0.0340488    -0.0145565   -0.00377695    0.00298756    0.00549269   0.000937384    0.00185423   -0.00170267  -0.000278383   2.96939e-05   3.24614e-06  -3.02189e-06  -1.98783e-06  -3.69378e-07   5.60149e-08   4.16004e-09       10.3149       13.8529       15.1959       15.5422       15.2875       13.8771       12.7624       11.0764       9.41024       7.65289       6.05419       4.63811       3.43388       2.48732       1.77850       1.18195      0.776360      0.495029      0.307214      0.183469      0.104507     0.0595957     0.0311268     0.0159606    0.00762347    0.00361369    0.00158124   0.000661521   0.000254461   9.49369e-05   3.18067e-05   1.02061e-05   2.91326e-06   7.46314e-07   1.73227e-07   3.45671e-08
  19  24 4336.4297    0.7911 11.5822 10.6960 -0.0122  0.1842   0.0129   0.5181    0.0353   0.0000   446.5114       11.1620       19.1238       30.6859       8.17500      -5.85439       25.4388      -11.5129      -8.58029       4.01668      0.853039      -4.77408       8.35990      -2.33499      -6.35507       1.01579       1.27351     -0.898327      0.281128      0.145789      0.191085     -0.147010    -0.0428736     0.0118077     0.0145111   -0.00828772   -0.00818327  -0.000253511   0.000604890  -6.19163e-05   5.21420e-06   1.70054e-05   1.43867e-05  -3.26775e-07  -4.86152e-07   3.12855e-08       14.0577       18.6431       20.5845       20.8534       20.5485       19.2122       17.4381       15.3865       13.0320       10.7458       8.35477       6.48270       4.98853       3.46661       2.53023       1.68755       1.11584      0.712710      0.440111      0.261785      0.152503     0.0837653     0.0453985     0.0233345     0.0110186    0.00544101    0.00222918   0.000973599   0.000367344   0.000135913   4.68589e-05   1.46137e-05   4.12677e-06   1.05949e-06   2.51442e-07   4.84924e-08
  19  26 4622.4442    0.5050 15.3324 10.4365 -0.0055  0.3453   0.0094   0.8229    0.0266   0.0000   502.8286       43.2925      -27.6862    -0.0311169       2.54546      -44.1348       84.1059       33.7018      -58.8462      -46.3978       3.58137       21.6758       4.75593      -3.48199       1.83143      -7.80322      -2.24958       1.82687      0.702978     -0.360805     -0.200188      0.106079     0.0495080     0.0430730   -0.00728087    -0.0104544    -0.0104014  -0.000632246    0.00192777  -6.08020e-05   1.36353e-05   8.35083e-07  -4.36702e-06   9.36463e-07   5.03761e-07  -8.81219e-08       26.4589       35.3350       38.7810       39.7596       39.1659       36.7102       33.4985       28.7872       24.2501       20.1505       15.5594       12.1385       9.18433       6.66669       4.72195       3.24396       2.12530       1.35486      0.841561      0.509765      0.292210      0.165684     0.0863732     0.0456957     0.0217003     0.0104329    0.00442358    0.00189719   0.000712461   0.000269678   8.85411e-05   2.79775e-05   7.81989e-06   2.02796e-06   4.63035e-07   9.32649e-08
  20   9 2203.0900    0.9074  0.8021 10.4447 -0.0027  0.0265   0.0234   0.0632    0.0836   0.0000   439.3381      -2.16318       15.1650       3.28277      -7.26616      -1.01436       2.09004      -2.35531      -1.64214      0.781484      0.742799     -0.154975     0.0838584      0.498840     -0.228749     0.0699919      0.103274    -0.0700627    -0.0671442    0.00704254   -0.00658095     0.0214429   0.000100708    0.00653019    0.00270891   -0.00259879  -0.000580209   0.000500942   7.41281e-05  -3.29767e-05   9.82613e-06   5.00349e-06   3.57999e-06   4.38877e-07  -1.39074e-07  -3.74161e-08       2.10856       2.59927       3.00914       3.09724       2.72533       2.55560       2.54869       2.20682       1.77924       1.66875       1.27373      0.939409      0.736861      0.550864      0.348871      0.240855      0.166073      0.108077     0.0600120     0.0385585     0.0234894     0.0137355    0.00634017    0.00375664    0.00198922    0.00102826   0.000379357   0.000205290   7.95984e-05   3.84484e-05   1.35444e-05   5.21554e-06   1.52712e-06   4.73958e-07   1.24212e-07   3.35661e-08
  20  10 2352.4518    1.2621  0.7580 11.3284 -0.0047  0.0273   0.0357   0.0570    0.0666   0.0000   439.3856      -3.13405       17.5594      -1.60187       1.30906      0.743368       3.47200     -0.791501      0.382885       4.72354       2.23561     -0.977620      0.328693      0.991282      0.610033     -0.355798     0.0562175     0.0946207     -0.108710    -0.0745695     0.0213087   -0.00437615     0.0125795    0.00456560   0.000911085   0.000907768   5.73702e-05  -6.39577e-05  -2.47794e-05  -3.73938e-06   4.08711e-06  -1.20746e-06   4.92109e-07  -6.20017e-07   1.26043e-07   2.97959e-08       1.96089       2.60011       2.58186       3.03119       2.87632       2.68210       2.45147       1.97142       1.84304       1.50045       1.21704      0.880619      0.687149      0.479338      0.341721      0.268296      0.159884      0.107139     0.0592776     0.0444271     0.0249293     0.0145813    0.00769951    0.00389653    0.00198321   0.000985109   0.000484301   0.000196503   8.32609e-05   3.35081e-05   1.27658e-05   4.88687e-06   1.48310e-06   5.10138e-07   1.20768e-07   3.53837e-08
  20  11 2498.9878    1.6271  0.9513 11.6879 -0.0082  0.0287   0.0391   0.0676    0.0914   0.0000   438.4589      -1.36963       13.8374       2.21826       1.66892       2.48967      -2.34663      -1.25740       4.75744       1.66239      0.773819     -0.337198       1.26815      0.311548    -0.0295492      0.729331     -0.105810    -0.0251357    -0.0285940     0.0110103    -0.0624687   -0.00204032    0.00634850    0.00444451   -0.00115416   -0.00124459   0.000622549   0.000388280   1.24504e-05  -2.20387e-05   3.59504e-06   7.04137e-07   5.01199e-07   2.09544e-07  -9.69920e-08  -9.53623e-09       2.17741       2.93714       2.98921       2.91335       3.07958       2.59021       2.52701       2.27792       2.00732       1.81623       1.30230       1.02911      0.807171      0.544881      0.420206      0.260922      0.181943      0.116428     0.0657163     0.0464814     0.0236738     0.0147791    0.00849208    0.00409744    0.00228940    0.00107092   0.000455906   0.000235255   7.76468e-05   3.70093e-05   1.41178e-05   4.62223e-06   1.71193e-06   5.48536e-07   1.22921e-07   3.74294e-08
  20  12 2644.8982    2.2794  0.9157 12.1288 -0.0081  0.0264   0.0553   0.0630    0.1087   0.0000   437.6465      0.317012       11.7520      0.150866      -1.03342      -1.51715      -5.74933      -4.97764     -0.264757     -0.425273     -0.535524     -0.110117     -0.363820      0.345643     -0.207381     -0.206299      0.174484     0.0859476     0.0879366    -0.0109833    -0.0704824   -0.00691986     0.0171319   -0.00215847   -0.00189036  -0.000249998   0.000132902  -0.000477593   0.000194613  -7.08869e-07  -2.56387e-06   4.02521e-06  -2.66022e-07   2.86352e-07  -1.35048e-07   4.80494e-08       1.95457       2.74293       2.80526       3.12833       2.90324       2.84246       2.39733       2.27310       1.79105       1.63159       1.16779      0.946061      0.690336      0.532589      0.351088      0.261284      0.154949      0.112354     0.0672167     0.0404563     0.0240226     0.0137065    0.00764983    0.00410948    0.00199380   0.000983471   0.000430352   0.000203280   8.29327e-05   3.46462e-05   1.27883e-05   4.65561e-06   1.70783e-06   4.71201e-07   1.38825e-07   3.66968e-08
  20  13 2790.7254    2.8924  0.8255 12.6578 -0.0030  0.0241   0.0690   0.0556    0.0861   0.0000   436.2311       6.67155       16.5038       5.45570      -1.66919      -4.89450       5.09482      -2.60305      -3.28226     -0.969217       3.13238      0.878500      -1.25590    -0.0656417     -0.223588    -0.0777609    -0.0550875     -0.260119    -0.0833587     0.0497545     0.0380045    -0.0141501   -0.00859793    0.00119334   -0.00205985    0.00116529  -0.000667463  -0.000285155   8.13988e-06   4.97986e-05  -1.33114e-05   4.31278e-06  -1.63999e-06   3.28672e-07   2.70139e-07  -4.04609e-08       1.80792       2.43712       2.53394       2.75425       2.58645       2.61735       2.18369       1.95503       1.64090       1.37257       1.05522      0.840561      0.642984      0.469357      0.304413      0.223281      0.145890      0.101349     0.0632480     0.0371232     0.0217649     0.0118272    0.00692875    0.00349613    0.00185795   0.000885904   0.000389837   0.000183683   7.16947e-05   3.00617e-05   1.18212e-05   4.17692e-06   1.50509e-06   4.31751e-07   1.28676e-07   3.29456e-08
  20  14 2935.9630    3.3864  0.7970 12.9792 -0.0096  0.0236   0.0854   0.0571    0.0901   0.0000   437.2477       6.70764       12.8918       1.17501       1.88402      -1.85123      -4.87418      -2.95459      -1.58556     -0.624360      0.453659      -1.16828     -0.418663      0.861987     -0.283303     0.0890255     0.0987686     -0.106483    -0.0143945     0.0973071    -0.0195216    -0.0288113   -0.00160753    0.00199152   -0.00165117    0.00152404  -3.63665e-06   4.78296e-05  -9.56782e-07   2.71328e-05   2.25136e-06   7.18750e-06   1.46446e-06  -3.50608e-07  -2.44482e-08  -1.86464e-09       1.96333       2.36333       2.45624       2.73658       2.74812       2.56096       2.06151       1.93087       1.69327       1.45446       1.09957      0.839665      0.637153      0.488650      0.309720      0.227271      0.144520     0.0967331     0.0612339     0.0369656     0.0214914     0.0133258    0.00689967    0.00377066    0.00191908   0.000897486   0.000380835   0.000174353   6.75920e-05   2.68802e-05   1.03816e-05   3.97565e-06   1.21319e-06   3.80370e-07   1.11928e-07   2.97155e-08
  20  15 3080.5193    3.8174  0.9126 13.2323 -0.0006  0.0253   0.0877   0.0577    0.0897   0.0000   437.9559       10.2880       14.0657       1.01888      -2.88506      -3.96973       1.40754      -3.11829      -1.01615    -0.0452826       1.38350     -0.560824      -1.41115     -0.280317      0.566511      0.257450      0.111138     -0.340911     0.0664129     0.0204884    0.00433459    0.00279671     0.0136238    0.00392425   -0.00160066  -0.000877240   0.000598595  -0.000370070  -0.000100747   1.80983e-05   9.94501e-06  -3.51044e-06  -2.81584e-06  -4.28882e-07   2.54883e-07   2.33401e-08       1.96486       2.59956       2.80748       2.80894       2.92703       2.54890       2.37669       2.11705       1.76942       1.52293       1.16589      0.961792      0.675526      0.514139      0.319695      0.243613      0.156977      0.100088     0.0672332     0.0367846     0.0234006     0.0124685    0.00690588    0.00367122    0.00182179   0.000932503   0.000410821   0.000191115   7.64763e-05   3.10125e-05   1.18605e-05   4.34183e-06   1.49045e-06   4.18319e-07   1.34632e-07   3.44973e-08
  20  16 3224.4781    3.6326  1.1854 13.3760 -0.0094  0.0319   0.0788   0.0750    0.0900   0.0000   439.3696       3.78882       8.02628       6.88625     -0.617615      -6.62426      0.563775      -2.21856      -1.45028       2.79138       3.09941       2.40106      -1.58404     -0.879543       1.01295   -0.00185064     -0.304862     -0.105917      0.168444     0.0840711    -0.0550078   -0.00152916   8.89987e-05    0.00196603  -0.000531946   -0.00142694   0.000641662  -2.68714e-05   5.30258e-05  -4.73220e-05  -1.00358e-05   5.17966e-06  -1.67539e-06   2.33069e-07   2.29102e-08   5.59603e-09       2.38123       3.19605       3.43616       3.45204       3.40467       3.22084       2.81760       2.70416       2.20109       1.88717       1.47698       1.11976      0.850447      0.646368      0.449335      0.305729      0.202149      0.129485     0.0793199     0.0480866     0.0290611     0.0162011    0.00899264    0.00497867    0.00237374    0.00124663   0.000536824   0.000251346   9.97191e-05   4.50043e-05   1.54972e-05   5.81373e-06   1.86792e-06   5.97033e-07   1.69037e-07   4.45873e-08
  20  17 3368.1569    3.1292  1.5899 13.1762 -0.0097  0.0386   0.0606   0.0925    0.0682   0.0000   433.9393       4.88773       7.50320      -2.97012      -8.49495     -0.753538      -1.68834      -5.34836      0.157219      0.486680     -0.102284     -0.282930     -0.620406      -1.10204     -0.710796      -1.13342     -0.341574     -0.120001    -0.0364601     0.0622477    0.00761787    -0.0428382   -0.00182527    0.00729540   6.72035e-05  -0.000645488   0.000137391  -0.000170094  -6.00275e-05  -9.22191e-06   9.38691e-06   1.08215e-05   1.60776e-06  -6.16968e-07  -1.37071e-07   5.03732e-08       2.94387       3.73128       4.18900       4.08799       4.17966       3.93441       3.68231       3.03005       2.80613       2.21225       1.81778       1.43186      0.973796      0.826523      0.543140      0.361724      0.264196      0.165747     0.0962463     0.0630904     0.0387802     0.0199938     0.0115511    0.00633383    0.00289849    0.00159539   0.000690051   0.000294758   0.000124896   5.89635e-05   2.06839e-05   7.10946e-06   2.38998e-06   7.91759e-07   2.29039e-07   5.37495e-08
  20  18 3511.9891    2.5259  2.5060 12.4965 -0.0079  0.0450   0.0401   0.1205    0.0650   0.0000   433.5253       9.49532       3.11292      -6.16379       1.99474      0.572058      -8.00311      -1.84374     -0.741783      0.541574      0.376037       1.18683       1.45997      -1.07153     -0.722721       1.02856     0.0875721     -0.316094      0.326224     0.0922984     -0.151454    -0.0227657     0.0174972   -0.00732710   -0.00657232    0.00155686  -0.000329158  -0.000445676   7.70642e-05  -9.37007e-05  -1.35960e-05  -7.10809e-07   3.29715e-06  -2.99354e-07  -4.14093e-07   1.25147e-07       3.52890       4.59598       4.86677       5.09086       5.10313       4.76876       4.23222       3.66249       3.31044       2.65598       2.14774       1.58339       1.26564      0.906994      0.652243      0.458595      0.296654      0.188966      0.123874     0.0730469     0.0443368     0.0253561     0.0141624    0.00729622    0.00382641    0.00176465   0.000856899   0.000363327   0.000157961   5.97069e-05   2.41181e-05   8.66606e-06   2.93284e-06   8.59366e-07   2.52487e-07   6.43955e-08
  20  19 3655.7910    2.1222  3.7006 11.9330 -0.0059  0.0587   0.0308   0.1563    0.0645   0.0000   435.2003       10.6399       11.6974       2.05099      -9.33921      0.571240      -7.52141      -4.95098       1.95190      -1.01620      -4.78556      -1.53693      0.936662       1.07955      0.124640      -1.12220     0.0497534    0.00629323     -0.406113     -0.225483     0.0220648    -0.0262801   -0.00727677     0.0125608   -0.00620541  -0.000105280    0.00168054  -0.000362001  -0.000227010  -6.77339e-05   1.09340e-05   1.03886e-06   2.19095e-06  -5.50167e-07  -9.88780e-08   4.94194e-08       4.34991       5.85550       6.25092       6.52684       6.15984       6.04137       5.43622       4.90942       4.13109       3.45191       2.73001       2.13680       1.63253       1.19586      0.854688      0.601839      0.389425      0.257860      0.157665     0.0975286     0.0566981     0.0322220     0.0175737    0.00953277    0.00467129    0.00231915    0.00112535   0.000470727   0.000211321   8.36723e-05   3.17166e-05   1.16035e-05   3.88712e-06   1.22196e-06   3.29255e-07   8.75886e-08
  20  20 3799.3661    1.8209  5.5973 11.1714 -0.0041  0.0714   0.0211   0.1960    0.0600   0.0000   431.6169       20.9465       1.69223       9.60297      -13.9992      -1.85579     -0.302305      -9.31565       1.64603      -1.39537      0.486062     -0.374989      -1.02773      -2.08258       1.11173      0.457366     -0.444693     -0.127587      0.176352      0.134897     0.0141079     0.0615479    0.00516360    0.00486826   0.000441313    0.00239201    0.00130526   0.000718214   6.02655e-05  -0.000149407  -2.84541e-05   1.35559e-05  -4.52426e-06  -1.12675e-06   7.28258e-09   3.02792e-07       5.42390       7.20551       7.72223       8.01059       7.80920       7.53923       6.79029       5.95336       5.04355       4.21465       3.42777       2.61044       2.00715       1.42919       1.03866      0.707563      0.481432      0.310506      0.196652      0.120168     0.0694035     0.0401020     0.0214569     0.0112400    0.00577097    0.00278848    0.00128593   0.000590836   0.000247445   9.93563e-05   3.88393e-05   1.38152e-05   4.65103e-06   1.46569e-06   4.02846e-07   1.05316e-07
  20  21 3943.0753    1.4964  7.2471 10.9501 -0.0035  0.0887   0.0168   0.2503    0.0480   0.0000   447.4846       18.7344       6.29978      -14.4108       3.19316       1.79972     -0.630288      -7.86326       11.6568      -2.61598      0.451615     -0.234818      -1.86457       2.10740     -0.115424     -0.803442      0.676460     -0.149317      0.346892     -0.316757    -0.0799960     0.0974831     0.0212234    -0.0243860     0.0144463    0.00414252   0.000812907  -0.000827163   0.000262457   0.000133117   4.58429e-05   9.39893e-06  -1.02879e-06  -1.92218e-06  -6.16148e-07   9.34220e-08       6.65793       8.71218       9.64227       9.86382       9.75288       9.12377       8.46992       7.29292       6.38487       5.17091       4.14888       3.21698       2.48265       1.81048       1.30013      0.892817      0.599436      0.394341      0.245134      0.149614     0.0875423     0.0497049     0.0274530     0.0146210    0.00744559    0.00358914    0.00171346   0.000735980   0.000323728   0.000128069   4.94878e-05   1.76400e-05   5.99880e-06   1.86428e-06   5.10360e-07   1.31899e-07
  20  22 4087.1374    1.1978  8.8100 10.8239 -0.0020  0.1071   0.0141   0.3095    0.0398   0.0000   427.3470      -10.1704       18.0830      -19.6449      -17.8098       12.4575       10.0796       7.92899       8.59324      -10.0767       6.10148      -2.95591       2.23614      0.780517      0.927488      -1.44024      0.190509      0.256953     -0.147796     0.0538202    -0.0417820    -0.0475363    0.00174795     0.0160475   -0.00355311   -0.00137863   0.000827332  -8.68635e-05   6.73408e-05   6.90603e-05  -9.85681e-05   2.34176e-05   1.80334e-05  -2.34289e-06   1.40527e-08   5.86543e-07       8.27739       10.6912       11.8658       11.9845       11.9638       11.1926       10.2085       9.06608       7.73525       6.37225       5.11409       3.96428       3.04164       2.21267       1.60727       1.09852      0.736545      0.485773      0.304766      0.183153      0.110104     0.0612892     0.0348068     0.0182829    0.00939828    0.00456665    0.00216921   0.000954036   0.000412231   0.000163708   6.25742e-05   2.18653e-05   7.51574e-06   2.26662e-06   6.31939e-07   1.62344e-07
  20  24 4374.3561    0.7672 12.2137 10.7246 -0.0081  0.1939   0.0126   0.5524    0.0328   0.0000   458.2715       32.8036      -43.4960       14.7721    -0.0494405      -10.5546       11.7640       12.2421       2.87736      -8.46839       5.49125       19.9767      -2.06300      -3.27201       4.07286       1.31162      0.170384      -1.85978      0.190104      0.130112     0.0849389    -0.0681223     0.0494999     0.0301365     0.0273915    -0.0114654  -0.000992331   0.000413035   0.000589144   0.000390720   6.62392e-05  -6.66237e-05  -3.25108e-06  -3.34912e-07  -3.78660e-07  -4.67043e-07       14.1990       18.7381       20.8656       21.2246       20.6933       20.3626       17.6867       16.1671       13.6552       11.2827       9.11388       7.15102       5.35961       4.06388       2.84326       2.01598       1.34084      0.893754      0.560333      0.348035      0.208671      0.117321     0.0672737     0.0357533     0.0182110    0.00908727    0.00432966    0.00190814   0.000810105   0.000328926   0.000123439   4.27556e-05   1.44716e-05   4.33466e-06   1.21687e-06   3.10003e-07
  20  25 4518.1077    0.6032 14.1011 10.5991 -0.0136  0.2666   0.0098   0.6753    0.0262   0.0000   437.5674       19.4633       6.45625       2.87856       18.8144      -11.6894       36.5090       9.20026       24.8215      -11.9004      0.534273       7.36102      -2.62397       5.38699     0.0666546      -1.25204       1.23322      -1.70684      -1.98262     -0.407903      0.531168     0.0602362     -0.135859    -0.0112651   0.000453702   -0.00641940  -0.000827740    0.00229398    0.00174241  -0.000408974  -2.21806e-05  -7.41250e-05   3.87532e-05  -1.93744e-06   1.69953e-06   5.40000e-07       19.5795       25.6115       28.2790       29.6634       28.8181       27.4834       25.0763       21.5982       19.2261       15.3464       12.6187       9.76511       7.54097       5.51896       3.92201       2.80939       1.85982       1.23895      0.799497      0.491711      0.290261      0.172460     0.0952966     0.0510612     0.0269102     0.0130856    0.00617460    0.00280527    0.00118314   0.000462775   0.000177705   6.26600e-05   2.03767e-05   6.12676e-06   1.65606e-06   4.16118e-07
  21   9 2231.8835    0.9827  0.7752 10.6690 -0.0075  0.0247   0.0247   0.0567    0.0744   0.0000   441.0581       4.54479       8.83062      -5.53144      0.150081       4.32751      -2.25032      -2.03068       2.86267      0.532830      0.369082     -0.152892      0.512616      0.707534      0.339146     -0.268670    -0.0521608    -0.0604136    -0.0600631   0.000883172    -0.0208223   -0.00601750    0.00966235   -0.00853611    0.00217973   0.000268104   0.000444590   0.000265919   8.51883e-05  -5.02194e-05   7.58800e-06  -3.24246e-06   3.22073e-06   2.08261e-06  -7.97088e-07  -2.36954e-07       1.71773       2.19921       2.52848       2.57677       2.51148       2.28852       2.29941       1.96187       1.56739       1.49792       1.12243      0.878306      0.705282      0.494024      0.371743      0.251928      0.164937      0.122178     0.0698553     0.0487112     0.0282203     0.0152050    0.00997923    0.00496321    0.00273133    0.00143962   0.000653388   0.000323062   0.000146935   6.16888e-05   2.67294e-05   1.08083e-05   3.86955e-06   1.33474e-06   4.92302e-07   1.20405e-07
  21  10 2381.9312    1.3819  0.7218 11.3648 -0.0010  0.0237   0.0364   0.0547    0.0651   0.0000   440.6869       2.85458       12.2676       1.65800       2.42284      0.820542      -4.63605      -2.83887       1.60989      0.516069      -3.37761     -0.219828     -0.646210      0.793442     -0.301335     -0.280859     -0.125154      0.295384     -0.114884    -0.0591174     0.0197209     0.0324344    -0.0108423   -0.00368550   -0.00101674  -0.000581527   0.000153467  -0.000509670  -0.000199364  -7.76516e-06   5.76606e-07  -5.19119e-06   2.93485e-06  -4.45132e-07  -6.82005e-08  -1.07830e-07       1.69095       2.24065       2.33757       2.67989       2.58289       2.16058       2.11072       1.92934       1.53469       1.29423       1.06404      0.879509      0.626467      0.426137      0.342882      0.238104      0.160680      0.102301     0.0647972     0.0439997     0.0257865     0.0154466    0.00901112    0.00478884    0.00253208    0.00121192   0.000653965   0.000314560   0.000155230   6.03198e-05   2.61361e-05   9.00517e-06   3.42042e-06   1.10623e-06   3.61153e-07   1.06706e-07
  21  11 2529.3195    1.8520  0.9596 11.6877  0.0011  0.0264   0.0410   0.0631    0.0843   0.0000   436.2579    -0.0141357       16.7284       3.56943      -1.12521      -1.74981     -0.103142      0.122475     -0.478627      -1.99037      0.969528       1.26345      0.159983      0.444738      0.164078     0.0246033     0.0533625     0.0913101     -0.191280    -0.0260601     0.0595613     0.0118392   -0.00767572    0.00478080   -0.00370065   0.000499667   0.000416384   0.000243421   8.52400e-05   0.000108892   3.07684e-05  -1.74556e-05  -6.53264e-06   1.71778e-06  -1.91398e-07  -2.57787e-08       1.87482       2.66180       2.70193       2.86063       2.75496       2.62818       2.45950       2.15004       1.88845       1.58679       1.31033       1.01021      0.794585      0.528413      0.429484      0.255781      0.198392      0.129183     0.0823292     0.0504670     0.0326808     0.0177374     0.0102863    0.00549736    0.00283603    0.00154893   0.000712333   0.000372205   0.000148743   7.24816e-05   2.82514e-05   1.21619e-05   3.82101e-06   1.46637e-06   4.88278e-07   1.44954e-07
  21  12 2676.2177    2.3165  0.8356 12.4208 -0.0089  0.0258   0.0578   0.0603    0.0940   0.0000   440.4455       12.4352       16.0776      0.111453       3.40398     -0.392443      -3.42769      -4.39434      0.275982      -1.32727     -0.863578       1.38082       1.28873      0.240071    -0.0335725      0.571560     -0.196405    0.00519653     0.0549530    -0.0431558     0.0410652    0.00714012    0.00672313   0.000442815   -0.00133501   0.000539376   -0.00132145   0.000227352   2.52307e-05  -4.20581e-05  -1.46368e-05   1.80890e-06  -3.86592e-06   5.27561e-07   4.03627e-07  -2.87606e-08       1.86166       2.44644       2.54145       2.81833       2.71664       2.42217       2.47384       2.11544       1.84646       1.44491       1.22886      0.946379      0.718590      0.524920      0.428255      0.282371      0.185376      0.125645     0.0815678     0.0507331     0.0293861     0.0164825     0.0103536    0.00580453    0.00286550    0.00155357   0.000685070   0.000343112   0.000170301   7.02412e-05   2.86738e-05   1.17350e-05   3.79446e-06   1.30576e-06   4.55245e-07   1.30988e-07
  21  13 2822.9321    2.9548  0.8873 12.8136 -0.0161  0.0267   0.0705   0.0587    0.1024   0.0000   440.1526       7.58304       15.0615      -1.84674     -0.298175    -0.0275459      -1.34600      -1.38182       1.36425      -1.96065     -0.112219      0.528568      0.318976      0.534604     -0.112110    -0.0928915     -0.312294     -0.214317     0.0972874     0.0100966    0.00158165   -0.00884681   -0.00305969    0.00444207  -0.000318931   -0.00216545  -0.000939548   0.000384156   0.000108319   6.09412e-05  -3.22450e-05   5.95961e-06  -1.75070e-06  -2.35001e-06  -3.38667e-08   5.96567e-08       2.17401       2.56428       2.59259       2.91948       2.94690       2.84063       2.46411       2.14504       1.80757       1.61444       1.34581       1.01898      0.699488      0.533398      0.439816      0.311235      0.190798      0.127844     0.0838941     0.0521076     0.0334928     0.0193666     0.0120314    0.00632217    0.00326398    0.00148626   0.000707262   0.000334101   0.000161116   6.97549e-05   2.81713e-05   1.03567e-05   3.65243e-06   1.23674e-06   4.52548e-07   1.14358e-07
  21  14 2968.9763    3.5455  0.8260 13.3164 -0.0166  0.0239   0.0873   0.0582    0.0787   0.0000   436.5600       6.78007       21.2149     -0.690085     -0.904228      -2.34744      0.808984      -1.84916     0.0291252      -3.51177      0.173166      -1.25918       1.04945      -1.64827     0.0975208   -0.00679815      0.294448    -0.0459339    -0.0621583    -0.0568052    -0.0557770   -0.00794092    -0.0129186   -0.00518937   -0.00380790  -0.000571251  -0.000241664  -8.99690e-06   0.000117084  -5.18460e-06   4.21416e-05   1.21007e-05  -8.12814e-06  -1.72787e-06  -1.17613e-07   7.31519e-08       1.83810       2.46407       2.47571       2.53420       2.63291       2.35433       2.21324       1.88845       1.76177       1.45599       1.20600      0.916661      0.689854      0.533962      0.361227      0.258952      0.173070      0.109236     0.0704228     0.0425587     0.0276381     0.0154829    0.00926358    0.00474777    0.00252431    0.00134049   0.000591162   0.000298030   0.000121598   5.64159e-05   2.05669e-05   9.00107e-06   3.15730e-06   1.11274e-06   3.54530e-07   1.06596e-07
  21  15 3114.0545    3.9635  0.9109 13.4753 -0.0088  0.0267   0.0918   0.0567    0.0866   0.0000   438.9812       4.52896       11.0059       2.99589      -2.70464      -7.46141       6.06009      -2.00242      -2.35918      0.627635     -0.357610     -0.210585      0.147265     -0.895757     0.0852664     -0.144964     -0.100322    -0.0598280    -0.0162347     0.0220707     0.0108995    0.00937250  -0.000841510     0.0161348    0.00182318    0.00205121  -0.000356307   0.000334692   1.39147e-05   0.000152856  -3.25053e-05   5.11237e-06  -2.91521e-06  -1.29169e-06  -4.16152e-07  -6.01479e-08       1.96645       2.74591       2.83713       3.11349       2.97860       2.67049       2.60030       2.11760       1.92620       1.54934       1.31462      0.980497      0.723333      0.546190      0.388315      0.283128      0.173612      0.120822     0.0771534     0.0468039     0.0297425     0.0173962     0.0101137    0.00564581    0.00287006    0.00151371   0.000677271   0.000351859   0.000146155   7.20013e-05   2.70578e-05   1.08636e-05   3.84930e-06   1.34452e-06   4.38426e-07   1.21239e-07
  21  16 3258.6489    3.6379  1.2206 13.1903 -0.0065  0.0295   0.0747   0.0736    0.0887   0.0000   441.6505       14.2330       4.03870       2.37187       4.67604       2.31245       2.69831       3.92366       3.31592      -4.93395      -2.07093      -2.79553      0.523878     -0.121065      -1.25751     -0.569124     0.0441514    -0.0602272    -0.0471586     0.0525998   -0.00782662   -0.00397563    0.00906350    0.00864024   -0.00345317   -0.00217806   0.000169141   0.000802968   2.18818e-05  -0.000104565   1.96044e-06   2.18662e-05   1.34260e-06  -1.11491e-06   1.83722e-07  -2.38436e-07       2.24692       2.94307       3.23770       3.28570       3.29088       2.92284       2.81786       2.38286       2.13691       1.79938       1.45980       1.12670      0.845556      0.626656      0.426472      0.311736      0.207346      0.132269     0.0875088     0.0546426     0.0332278     0.0194075     0.0111793    0.00609980    0.00326212    0.00161164   0.000814064   0.000400063   0.000168316   7.73324e-05   2.99240e-05   1.20645e-05   4.49385e-06   1.56223e-06   4.76725e-07   1.43167e-07
  21  17 3402.9393    2.9742  1.8193 12.8109 -0.0024  0.0382   0.0517   0.0903    0.0649   0.0000   441.3704       13.7799       12.2479       3.33803       3.65966       1.21423      0.690930       1.22333      -1.88437     -0.230485       4.55075       1.27047     0.0813792     -0.149980      0.632654     -0.692124      0.719745     -0.144154     0.0344146    -0.0396341     0.0315611   -0.00515369    -0.0114415    0.00669796    0.00277001    0.00170365  -0.000398634  -0.000242342   0.000100154   0.000157830  -2.64023e-05  -1.07265e-05  -4.68218e-06   5.25333e-06  -2.45955e-07  -3.89336e-07       2.76408       3.65082       3.89467       4.14763       4.07094       3.73524       3.60334       3.02745       2.74236       2.23960       1.84476       1.39349       1.09792      0.852576      0.575767      0.444421      0.282497      0.194125      0.119671     0.0773485     0.0460600     0.0268121     0.0157698    0.00861759    0.00476946    0.00229256    0.00117683   0.000579932   0.000233759   0.000111346   4.25951e-05   1.75072e-05   6.39186e-06   2.20331e-06   6.91344e-07   1.98268e-07
  21  18 3547.3024    2.4111  2.7516 12.5295 -0.0038  0.0488   0.0375   0.1273    0.0546   0.0000   447.7645       11.0664       1.41611       2.92941      -4.16663       4.49693       3.37026      -4.60063      -6.09483     -0.831439      0.548020      0.432853       1.66307     -0.714556      0.176262      0.272877      0.139751      0.302281    -0.0493821      0.141770     0.0308566    -0.0181791     0.0150439     0.0109494   -0.00874609    0.00241052    0.00444788  -0.000112847  -0.000523460   0.000254002   9.82541e-05  -2.72543e-05  -7.63400e-06   6.00547e-07  -8.49102e-07   3.06554e-07       3.55573       4.63084       5.17555       5.27521       5.35914       5.03890       4.61020       3.93630       3.43691       2.87946       2.28957       1.81109       1.37915       1.03337      0.749895      0.540702      0.359018      0.237584      0.162364     0.0973059     0.0607526     0.0353386     0.0207221     0.0112739    0.00610473    0.00304499    0.00149359   0.000723881   0.000313195   0.000147263   5.59621e-05   2.24915e-05   8.38298e-06   2.93859e-06   9.31370e-07   2.72693e-07
  21  19 3691.6441    2.0357  3.8691 11.9322 -0.0085  0.0588   0.0284   0.1578    0.0565   0.0000   439.3210       22.1858       22.4066     -0.273879      -13.8574      -17.2845       9.47146      -4.72780       1.96039      -6.35074       6.92634      -4.55792      -5.16823      0.871778      0.693028      0.584015     -0.661236      0.290506     -0.192347     0.0674363    -0.0780009    -0.0509834     0.0264767     0.0124313   0.000359798    0.00143495   -0.00167649  -0.000389494   0.000208210   0.000349617  -1.00211e-05  -2.42993e-05  -2.79196e-06  -2.86340e-06  -3.83704e-07   5.68015e-07       4.20699       5.53469       6.05244       6.14240       6.36263       5.72204       5.43257       4.76879       4.07219       3.53063       2.82726       2.27732       1.69450       1.27740      0.925017      0.634264      0.446543      0.296648      0.191168      0.120965     0.0736954     0.0441116     0.0250094     0.0135196    0.00729352    0.00375930    0.00181448   0.000865399   0.000381804   0.000171839   6.89613e-05   2.76544e-05   1.00254e-05   3.45218e-06   1.08286e-06   3.32835e-07
  21  20 3835.6955    1.7113  5.9808 11.2255 -0.0003  0.0733   0.0192   0.2081    0.0497   0.0000   424.1514       10.9999       32.2209       10.7054       15.5277      -5.71118      -6.90235      -1.36593       9.92066      -7.75239      -4.44284      0.602016      -1.35987      -3.42735      -1.96097     -0.137444     -0.101442      0.115171      0.202512     0.0499285      0.131488     0.0704285    -0.0666986   -0.00540134   -0.00544201   -0.00234704   0.000798815  -0.000321756   0.000472928   6.65411e-05  -5.03035e-05  -6.46233e-05   2.09702e-06  -4.36463e-06   3.42152e-06  -1.32446e-07       5.30457       7.00057       7.82380       7.97612       7.98318       7.57407       6.84344       6.14004       5.10317       4.42183       3.46623       2.82675       2.15633       1.57436       1.14111      0.817637      0.545288      0.371831      0.245274      0.153589     0.0917752     0.0538179     0.0311217     0.0171029    0.00898121    0.00467602    0.00225016    0.00107453   0.000501030   0.000212153   8.68704e-05   3.43520e-05   1.27397e-05   4.54595e-06   1.43033e-06   4.24812e-07
  21  21 3980.0393    1.3780  7.6922 11.0567 -0.0031  0.0930   0.0158   0.2712    0.0398   0.0000   447.3417       32.0075       25.8059      0.216788      -22.3170      -8.16752      -7.54026     -0.677198       11.1298       1.77937      -1.35534      -2.27796       4.80201      -4.22426      -1.30424       3.36018      0.357117     -0.775566     0.0113581     0.0466328     -0.224206     0.0124942    0.00909033    0.00694709    0.00755668    0.00239204   0.000654911  -0.000414425   0.000178302   3.71848e-05   0.000110092   1.95717e-05  -1.13790e-05  -8.91174e-07   1.14516e-06   1.55664e-07       6.95369       8.89878       9.92843       10.1467       10.3177       9.55041       8.89633       7.69213       6.67998       5.56050       4.48043       3.58846       2.70878       2.04705       1.46763       1.05899      0.717411      0.480728      0.311859      0.195764      0.119493     0.0714496     0.0399419     0.0221841     0.0117838    0.00600994    0.00297802    0.00140888   0.000629940   0.000277328   0.000113343   4.38530e-05   1.62407e-05   5.71634e-06   1.77324e-06   5.37631e-07
  21  22 4124.0997    1.1126  9.5313 10.8697 -0.0039  0.1202   0.0136   0.3445    0.0358   0.0000   428.7856       6.78188       6.99153       8.75060      -4.16711       8.00281       8.39956       3.58921       2.03454     -0.162015       4.67371       1.09035       4.35585      0.898864     -0.340077     -0.494651      -1.74453      0.753119      0.144503     -0.525591    -0.0994124      0.174497     0.0443686    0.00511922  -4.36606e-05    0.00467109   -0.00360590  -0.000114834   0.000687708   8.58098e-05   7.73456e-05   4.31762e-06  -8.55424e-06  -4.19503e-06  -4.97940e-06  -4.81552e-07       8.48768       11.1754       12.6344       12.8076       12.9343       11.9240       11.1533       9.89700       8.46628       7.10512       5.66843       4.63056       3.45634       2.65219       1.89224       1.35684      0.932238      0.617444      0.411748      0.252206      0.156599     0.0925658     0.0526332     0.0291104     0.0159532    0.00790475    0.00407028    0.00192874   0.000857469   0.000384723   0.000157121   5.97040e-05   2.26107e-05   7.69518e-06   2.42367e-06   7.28165e-07
  21  23 4268.1835    0.8992 10.2949 10.7799 -0.0073  0.1412   0.0126   0.4030    0.0327   0.0000   437.2636      -3.26364       41.6615       11.0061      -23.7415       14.4769      -3.24390      -23.7175       26.9428      -7.74273      -3.41233      -4.81701       1.33436      -3.66594       3.81963      0.718841     -0.374585    -0.0526278     -0.332216     -0.344939      0.126045      0.249952    -0.0416851    -0.0533936    0.00749437   -0.00232781   -0.00158971    0.00502649  -0.000306411  -0.000858808   7.87359e-06  -5.45336e-05  -4.09586e-07   3.12426e-06   2.14254e-06   7.07067e-07       10.0240       13.3580       14.7231       15.1766       14.9878       14.1730       13.3040       11.4148       10.0488       8.35842       6.90308       5.38955       4.17898       3.11399       2.22186       1.59584       1.10187      0.741563      0.477054      0.307887      0.188434      0.110328     0.0645309     0.0349314     0.0190737    0.00962628    0.00489743    0.00229205    0.00106036   0.000448194   0.000188927   7.34420e-05   2.74972e-05   9.22642e-06   2.89405e-06   8.53880e-07
  21  24 4412.8603    0.6874 12.2982 10.7379 -0.0126  0.2061   0.0122   0.5828    0.0305   0.0000   406.2226       35.6395       2.65603       53.9049      -3.77008      -28.2643     -0.529434       9.68845      -2.54611      -13.3166      -1.02787       4.85758       8.14295      -8.37215       3.61110       4.62538     -0.251365      -2.92419     -0.170043       1.14257    -0.0161108     -0.132848     -0.115010     0.0341829     0.0487539     0.0203022    -0.0107673   -0.00275516   0.000388367   0.000936115  -0.000133468  -0.000194021   6.61180e-05  -9.25371e-07  -2.31199e-06  -3.52683e-07       14.4093       19.2792       21.6626       21.8485       21.7459       20.7666       19.0642       16.9963       14.5396       12.5076       9.81796       7.99609       6.15736       4.55897       3.34207       2.36716       1.64256       1.09795      0.710015      0.453907      0.277854      0.167389     0.0948578     0.0529870     0.0288485     0.0146593    0.00747733    0.00352467    0.00158901   0.000695449   0.000287296   0.000110838   4.12174e-05   1.41595e-05   4.36332e-06   1.30202e-06
  22   8 2104.7915    0.7667  0.5747 10.4762  0.0013  0.0229   0.0226   0.0497    0.0546   0.0000   437.3247     -0.549717       15.2658     -0.939587      -2.41859      -2.33688     0.0587230     -0.582270       1.86096       1.36455      0.366763       1.02197      0.548789      0.437558      0.507025    -0.0356398    -0.0803978    -0.0319675    -0.0175997     0.0213260    -0.0177942     0.0200153     0.0154688   -0.00197081   0.000580405  -0.000848279  -0.000681748   6.60994e-05   8.44647e-05  -3.04338e-05   5.29675e-05  -2.59934e-05  -1.13682e-05   3.46688e-06   2.29902e-08   6.23245e-08       1.78625       2.33011       2.23116       2.24255       2.32443       2.29300       2.04283       1.89316       1.50951       1.47873       1.25878       1.09713      0.807835      0.561401      0.374839      0.267466      0.180319      0.124540     0.0891373     0.0604437     0.0363170     0.0221233     0.0118567    0.00707285    0.00346075    0.00175449   0.000845773   0.000418257   0.000201658   9.75415e-05   4.02588e-05   1.76117e-05   6.48825e-06   2.55682e-06   8.81872e-07   3.06712e-07
  22   9 2260.0375    1.0586  0.6739 10.9454 -0.0050  0.0239   0.0281   0.0507    0.0640   0.0000   437.5783      0.174844       18.1059       4.05586      0.117613      -1.54598      0.669913       3.00355      0.854477     -0.566105     -0.950504     0.0888536      0.413305      0.383611     -0.178720     -0.182554    -0.0412201      0.124481    -0.0379226    0.00406461    -0.0163901    -0.0319095    -0.0209502    0.00919993    0.00799541   -0.00179026   0.000336273   0.000926429   0.000469283  -2.76042e-05  -6.70119e-05   3.83608e-06   8.72846e-06  -2.04954e-06   8.74433e-07  -9.17463e-08       1.58419       2.20159       2.22954       2.48860       2.21042       2.29823       2.11904       1.99117       1.55190       1.40334       1.07882      0.902142      0.617562      0.562893      0.384884      0.301977      0.176940      0.148682     0.0830524     0.0548913     0.0315735     0.0211295     0.0117548    0.00655262    0.00352902    0.00206504    0.00101035   0.000502646   0.000226230   9.85256e-05   5.24008e-05   2.12074e-05   8.83419e-06   3.13439e-06   1.06087e-06   3.76337e-07
  22  10 2410.8347    1.4575  0.8835 11.3799 -0.0059  0.0253   0.0327   0.0607    0.0834   0.0000   439.7076      -1.00522       15.7648       5.31761      -1.32241      -3.01948       3.48854     0.0125901      -1.49214       1.05053      0.791106      0.285012     -0.364771      0.151957     -0.175707     0.0621472     -0.122535     0.0266355    -0.0655564     0.0103822     0.0720928  -0.000931850   -0.00708991   -0.00237469   -0.00726666    0.00440526   0.000784535  -0.000336583   0.000448843   7.26677e-05  -7.42744e-05   1.92987e-05  -4.99046e-07  -4.77772e-08   2.10965e-07   2.95524e-07       1.79077       2.61208       2.82208       3.01439       3.00155       2.77531       2.53464       2.10998       1.85020       1.49743       1.19725      0.941179      0.753879      0.516714      0.397691      0.265377      0.190490      0.124878     0.0883039     0.0572148     0.0346480     0.0204288     0.0126725    0.00684377    0.00394825    0.00217190    0.00101127   0.000563154   0.000239356   0.000124869   4.96727e-05   2.24627e-05   7.74242e-06   3.36808e-06   1.12573e-06   3.84068e-07
  22  11 2559.1506    1.9193  0.9085 11.8779 -0.0038  0.0270   0.0444   0.0594    0.0796   0.0000   438.9796      0.563990       11.5304       6.27255      -2.47759      -3.77994      -2.54532      -2.46353       3.76965      -1.57217     -0.523316     -0.847114     -0.511680     -0.693945     -0.873429    -0.0430880     0.0930273    -0.0539459     0.0295223     0.0294288    -0.0285475    0.00171138     0.0434981     0.0130189    0.00235312   -0.00230052  -0.000211580   6.43946e-05   0.000294825   1.20390e-05  -9.33145e-05  -4.46428e-05   1.89624e-05   7.51613e-08  -1.26764e-06  -5.10190e-07       1.72008       2.56129       2.50928       2.71966       2.68207       2.43571       2.44154       2.13565       1.82124       1.57008       1.18950      0.983777      0.748878      0.611168      0.421564      0.323759      0.203436      0.153188     0.0953399     0.0601477     0.0385789     0.0215648     0.0135570    0.00732991    0.00408340    0.00226933    0.00116635   0.000577606   0.000273297   0.000127793   5.40319e-05   2.39982e-05   9.20451e-06   3.51290e-06   1.17866e-06   4.16670e-07
  22  12 2707.1397    2.3932  0.9058 12.4231 -0.0114  0.0243   0.0553   0.0611    0.0899   0.0000   439.4352       5.54583       14.2837      -1.43372     -0.520128       3.54593      -1.92539       2.97989      0.856892      -3.42282      0.835581     -0.737816      0.536552     -0.828885    -0.0543619    -0.0739100     -0.111786    -0.0933546     0.0255518     -0.104929    0.00122964    -0.0238297    -0.0120583   -0.00608670   -0.00265562  -0.000572218   0.000758523  -0.000660008  -0.000628109   0.000200511  -2.26708e-05  -2.30861e-05   2.47633e-05   5.06646e-06  -1.80906e-06  -2.13051e-07       1.84193       2.25678       2.42291       2.56191       2.49466       2.41227       2.26186       1.90351       1.79799       1.47245       1.20237      0.979135      0.759897      0.560219      0.418873      0.294081      0.192707      0.142301     0.0918282     0.0595243     0.0357324     0.0218005     0.0123071    0.00723824    0.00400083    0.00211823    0.00106873   0.000534044   0.000245240   0.000117069   4.67480e-05   2.17071e-05   8.10102e-06   3.04538e-06   1.06132e-06   3.82635e-07
  22  13 2854.7631    3.0896  0.7705 13.0379 -0.0015  0.0235   0.0789   0.0547    0.0865   0.0000   439.4260       5.67876       10.7428       2.45742     -0.851023      -8.06576      0.340576       2.04688      -1.70911      -2.40899       3.24747      -1.14573     0.0473017      0.315567      0.368413     -0.184993     0.0845321     -0.132257     -0.112634  -0.000592640    -0.0390674    -0.0318342    0.00320611   -0.00944694   -0.00371324   -0.00241322  -0.000143178   -0.00124959  -2.01387e-05   4.05410e-05  -8.34074e-05   7.94212e-06   1.50446e-05  -1.69649e-07  -7.18230e-07  -3.86573e-07       1.60932       2.18632       2.39245       2.43135       2.54569       2.12282       2.11249       1.86707       1.63523       1.42859       1.09421      0.944713      0.689287      0.511381      0.389321      0.253107      0.196973      0.119131     0.0815638     0.0524098     0.0307248     0.0206519     0.0112379    0.00650542    0.00375867    0.00186411    0.00102729   0.000507611   0.000236124   0.000115499   4.52218e-05   2.11242e-05   7.82125e-06   2.93386e-06   1.13645e-06   3.46859e-07
  22  14 3001.4984    3.6721  0.8739 13.2328 -0.0025  0.0235   0.0860   0.0586    0.0882   0.0000   436.4420       6.65830       15.4902      -2.09770      -4.88309      -5.66424       2.81846      -1.94964     -0.124414      0.145334       1.62437     -0.609262      -2.43706     -0.120129    -0.0885582    -0.0116960      0.122360      0.281916      0.147832    -0.0888075    -0.0947641    0.00159843    0.00810275    0.00296663  -0.000163460   0.000111600   -0.00129678  -0.000686112  -0.000306223   0.000227433  -2.31574e-06  -4.06592e-05   2.34703e-06   6.08646e-06   1.34551e-06  -3.21273e-07       1.76115       2.28363       2.44834       2.49744       2.68475       2.41264       2.22663       2.04586       1.70150       1.40891       1.13059      0.919092      0.730638      0.551260      0.397045      0.275798      0.198997      0.137606     0.0907626     0.0587638     0.0361018     0.0214756     0.0121069    0.00715196    0.00360681    0.00210235    0.00110970   0.000502605   0.000244596   0.000118359   4.56546e-05   2.00483e-05   8.21037e-06   3.05036e-06   9.96975e-07   3.50482e-07
  22  15 3147.0843    3.6500  0.9798 13.5008 -0.0106  0.0276   0.0820   0.0642    0.0803   0.0000   439.8613       5.43066       19.7094      -4.19029     -0.907890      -2.07187       2.98166      -4.85542      -2.07997      -2.73262      0.646812     -0.986964     -0.717986      0.414266    -0.0322197     -0.175266     -0.371686      0.143987    -0.0264376    -0.0481618    -0.0322574     0.0234319     0.0286552    0.00987354    -0.0159013    0.00157564    0.00207986  -0.000204898  -0.000280015  -4.99205e-05  -1.23801e-06  -1.57911e-05  -4.91523e-08   5.42338e-06  -6.12189e-07   9.37843e-07       1.80614       2.63094       2.73196       2.97310       2.88320       2.72791       2.56036       2.10416       1.96082       1.50833       1.30755      0.994694      0.800870      0.569462      0.427541      0.316777      0.203297      0.144324     0.0966909     0.0612576     0.0379297     0.0227333     0.0136186    0.00761389    0.00424199    0.00223017    0.00114105   0.000557669   0.000264142   0.000127695   5.32983e-05   2.30080e-05   8.69449e-06   3.44421e-06   1.22709e-06   4.34994e-07
  22  16 3292.3284    3.5296  1.3908 13.1397  0.0059  0.0303   0.0665   0.0822    0.0745   0.0000   438.2900       4.10738       11.4730       7.21472       4.38339      -5.42547      -3.49256      -1.82982      -2.16346      -3.00210       1.35090    -0.0426124     -0.462989      0.130246      0.458600     -0.146741      0.146864      0.219558     -0.188567    -0.0432079     0.0820015     0.0234740    -0.0145398    -0.0140680    0.00955686    0.00171813    0.00159887  -0.000796720  -8.19651e-05   5.86497e-05  -7.53615e-06   1.49510e-05  -5.03376e-07  -9.61490e-06  -1.33411e-06  -3.96768e-07       2.18147       2.69443       2.95909       3.26776       3.15372       2.87379       2.75419       2.49235       2.17111       1.74866       1.43834       1.17683      0.916680      0.686215      0.512286      0.359251      0.259256      0.171151      0.116204     0.0740576     0.0459116     0.0278013     0.0155216    0.00953320    0.00477980    0.00282993    0.00137487   0.000717368   0.000331807   0.000163294   6.63500e-05   2.90783e-05   1.10056e-05   4.42907e-06   1.41589e-06   5.06906e-07
  22  17 3437.4043    2.9031  1.8269 12.8180 -0.0050  0.0369   0.0484   0.0930    0.0618   0.0000   438.6886       9.74367       9.45017       3.59538       2.42628      -3.20989      -1.55961      -1.03715     -0.105800     -0.863738     -0.636222      -2.83859    -0.0907000      0.456304      0.101178     -0.141358     0.0669575    -0.0355171   -0.00894648     -0.169205    0.00810668    -0.0394909    -0.0171792     0.0125531   -0.00231433   0.000973410    0.00221944    0.00132102  -0.000742105  -0.000159579  -9.24498e-05   6.92957e-05   5.64607e-06  -7.98968e-06   1.68960e-06  -2.17954e-07       2.59889       3.27428       3.75933       3.69973       3.82895       3.54125       3.39674       3.03618       2.50599       2.13773       1.81723       1.37173       1.06523      0.847884      0.627187      0.439170      0.311101      0.212128      0.144805     0.0877132     0.0552588     0.0345577     0.0198623     0.0110897    0.00622762    0.00343292    0.00171689   0.000873898   0.000400440   0.000178813   8.62615e-05   3.58760e-05   1.45156e-05   5.47722e-06   1.83007e-06   6.12094e-07
  22  18 3582.2733    2.3048  2.9173 12.3573 -0.0044  0.0499   0.0333   0.1239    0.0505   0.0000   441.8852       8.58190       10.4945      -2.34390       3.99882       3.22273       5.34551       3.40123     -0.906349      -2.60334      0.922825      0.264347      -3.17182      0.534147       2.61496      -1.18317    -0.0503777     -0.263107    -0.0935255      0.247677    -0.0202470     0.0300270    0.00481976    0.00912688   -0.00733190    0.00317681    0.00395812  -0.000774997  -0.000743404   0.000433817  -0.000100350   6.64405e-05   2.23694e-05   1.43343e-06   1.53973e-06   1.26995e-06       3.36536       4.61540       4.94409       5.15767       4.97847       4.92812       4.50762       4.02582       3.50657       2.93412       2.39736       1.95155       1.49728       1.13471      0.846928      0.595624      0.418174      0.286605      0.189651      0.121633     0.0759947     0.0455498     0.0263774     0.0151513    0.00837158    0.00446116    0.00222031    0.00116099   0.000534929   0.000249002   0.000109307   4.72880e-05   1.83085e-05   7.27658e-06   2.43852e-06   8.59860e-07
  22  19 3727.1144    1.9439  4.6304 11.6487 -0.0063  0.0631   0.0239   0.1678    0.0508   0.0000   438.4806       10.0813       10.1284      0.930889      -4.40831      -1.90973       4.54394      -7.21324       3.34889      -8.03833      0.162412       2.67214      0.796071      -1.84757       1.18050      -1.11608     -0.837403     -0.514837      0.103951      0.296575     0.0498445     -0.149056    0.00651610     0.0484536    0.00225843   -0.00528068    0.00127845   0.000627042   0.000430444   0.000229375  -0.000100501  -0.000119411   5.35937e-05   7.23393e-06  -4.72662e-06  -6.39652e-07       4.22975       5.70023       6.26469       6.34722       6.36727       6.06137       5.67829       5.05650       4.47052       3.71221       3.19401       2.42818       1.94604       1.46069       1.09223      0.778334      0.536921      0.373704      0.240592      0.155419     0.0971741     0.0594161     0.0349366     0.0196232     0.0108791    0.00565768    0.00310011    0.00140600   0.000724410   0.000313550   0.000147404   5.87125e-05   2.54662e-05   9.04598e-06   3.27291e-06   1.09209e-06
  22  20 3871.8477    1.5998  6.2266 11.2317 -0.0019  0.0754   0.0180   0.2073    0.0445   0.0000   438.1115       11.6214       21.1299       8.49451       8.00982      -5.56782       5.87725       6.06667      0.461741      -2.54299      -3.85273      0.568746       6.36231       1.43392       1.48937      -1.44002      0.515917       1.31658     -0.318907     -0.408786      0.101459     0.0852953    0.00615174    -0.0129223   -0.00611400  -0.000427864    0.00248315   0.000614936  -0.000234707  -0.000384527  -0.000141265   7.83621e-05   1.83044e-05  -3.52623e-06  -5.56106e-08  -2.13518e-06       5.22779       6.89523       7.71845       7.96695       7.84842       7.59453       6.88210       6.17295       5.35423       4.49935       3.73034       2.99270       2.30240       1.73505       1.28881      0.918072      0.634739      0.443800      0.288120      0.188663      0.115552     0.0718793     0.0420984     0.0234794     0.0132983    0.00691940    0.00366234    0.00177152   0.000854770   0.000390145   0.000174356   7.35994e-05   2.92543e-05   1.09798e-05   3.90648e-06   1.30767e-06
  22  21 4016.4805    1.3086  8.2345 10.9730 -0.0037  0.0981   0.0145   0.2774    0.0373   0.0000   432.6844       12.2407       7.30406       2.30393      -6.34409      -9.69662       7.45152       3.72170       5.54206       3.37370      -1.91477       3.19033     -0.308875       2.75094       1.01064      0.372483     -0.761470      0.340623     -0.280677      0.222183     0.0370345    -0.0786999     0.0241074     0.0189376     0.0282300   -0.00429798   -0.00213284    0.00154820   -0.00129824   0.000785170  -0.000453850  -0.000140044  -7.55771e-05   3.04848e-05   1.46083e-05  -1.17488e-06       6.62650       8.66216       9.94031       10.0439       10.1423       9.63403       8.87165       7.96438       6.93976       5.70564       4.78438       3.80923       2.96476       2.24606       1.66544       1.19147      0.848230      0.577668      0.373575      0.249494      0.152954     0.0942404     0.0558545     0.0318508     0.0173000    0.00960467    0.00478242    0.00247089    0.00116579   0.000541315   0.000238641   9.99692e-05   3.96837e-05   1.56992e-05   5.16821e-06   1.79742e-06
  22  22 4161.0110    1.0272  9.6341 10.9386 -0.0044  0.1247   0.0136   0.3614    0.0326   0.0000   441.1306       21.1839       15.6635       35.0321       27.0781      -28.0796       2.49246       4.06938       6.04955      -2.84604       2.25417      -8.24661      -6.88954      0.571027       2.69531       1.94847      -1.71258      0.209937     -0.250434     -0.407621      0.193993      0.112217     -0.117150    -0.0156142     0.0232354    -0.0264055   -0.00798767    0.00634310   0.000611052  -0.000709018  -0.000141377   0.000131768  -9.00237e-06   1.97803e-05  -4.65106e-07   9.56142e-07       8.66664       11.6345       12.8651       13.3619       13.3055       12.6653       11.6533       10.2396       8.97168       7.44672       6.22531       4.91090       3.84132       2.89764       2.13920       1.53077       1.09328      0.744167      0.486092      0.315346      0.201303      0.121926     0.0728291     0.0414850     0.0227482     0.0122131    0.00647276    0.00313176    0.00154193   0.000700643   0.000310745   0.000127525   5.28887e-05   1.95557e-05   6.68361e-06   2.25070e-06
  22  23 4305.6479    0.8382 11.5786 10.8077 -0.0032  0.1609   0.0126   0.4761    0.0304   0.0000   424.0559       12.4529      -25.1359      -20.9514      -9.55086       7.33380      -2.22818       20.4325       6.81394      -2.98770      -3.74716      -3.64855      -3.50000      -9.22422       4.01977      0.840083     -0.397276     -0.115332      0.599921     -0.336350     0.0690540    -0.0340820     0.0642111     0.0112418    -0.0102600    -0.0180674    0.00273139    0.00563198    0.00278853   0.000992908   0.000160930  -0.000154037  -4.60259e-05   2.21989e-05  -7.54637e-07  -9.66297e-06       11.0251       14.4271       16.1920       16.7703       16.7022       15.8457       14.9062       13.1092       11.2711       9.65152       8.04773       6.24728       5.06369       3.74173       2.78061       2.00606       1.40383      0.967642      0.639497      0.420379      0.260899      0.159848     0.0953618     0.0543243     0.0299130     0.0161599    0.00858185    0.00413115    0.00202771   0.000945956   0.000411551   0.000172191   6.93329e-05   2.61646e-05   9.04538e-06   3.00338e-06
  23   8 2131.0882    0.7739  0.6385 10.5034 -0.0096  0.0244   0.0207   0.0502    0.0550   0.0000   436.3187      0.108542       21.3173       6.09689      0.764708      -1.64537      -4.33409      -1.78211     0.0262562      -1.38940     -0.205861       1.45646       1.19148      -1.09549     -0.302901      0.570773     0.0726069     -0.135965    -0.0145647    0.00389633    -0.0692887     0.0514510     0.0140439   -0.00363820   -0.00193824    0.00226043  -0.000910081  -8.14654e-05  -0.000587067   4.44016e-05   5.17743e-05  -3.51835e-05  -9.36270e-06   8.62252e-06  -6.02429e-06  -1.03870e-06       1.45556       1.91942       2.10853       2.35062       1.98834       2.20110       2.17797       1.70042       1.56888       1.44060      0.992303      0.870481      0.708307      0.531416      0.351455      0.312008      0.203894      0.136944     0.0946120     0.0668711     0.0423791     0.0236722     0.0189421    0.00952461    0.00494420    0.00321750    0.00141639   0.000871563   0.000335056   0.000217099   8.09629e-05   4.11024e-05   1.69911e-05   7.30210e-06   2.88735e-06   1.32180e-06
  23   9 2287.5427    1.1257  0.7446 11.0215 -0.0033  0.0219   0.0271   0.0519    0.0676   0.0000   438.4525      -2.23686       15.8723      -3.36327       2.15088      -4.03898       3.40459     -0.789112     -0.462423      0.428095      0.433661      0.366462     -0.911543      0.740084     -0.116587     -0.582383      0.441817      0.116742    -0.0367516     0.0116338     0.0487628    -0.0365762   -0.00338970   -0.00457059   0.000619773   -0.00131894    0.00157124  -0.000103534   0.000190495   5.91812e-08  -7.42596e-05   2.87986e-05   2.59224e-05  -6.91994e-06  -5.24876e-06   1.09593e-06       1.67455       2.21601       2.34189       2.50843       2.51632       2.45857       2.23718       1.93580       1.59171       1.31681       1.17049      0.897369      0.722857      0.538710      0.379934      0.280800      0.193019      0.135886     0.0941407     0.0624204     0.0398554     0.0253334     0.0140262    0.00847324    0.00475333    0.00249035    0.00130289   0.000656670   0.000324228   0.000159291   7.09172e-05   3.16326e-05   1.39159e-05   5.80162e-06   2.08712e-06   8.06246e-07
  23  10 2439.2051    1.5372  0.7743 11.6722 -0.0091  0.0271   0.0369   0.0526    0.0778   0.0000   439.4418      -2.58267       13.8608       1.60541       1.41057      -1.00192     -0.352015     -0.821848      0.843191      0.832138      -2.55745       1.32016       1.85241      0.478912     -0.558991     0.0320870      0.308437     0.0985039   -0.00732141     0.0104718     0.0885575   -0.00627076    -0.0112988    0.00391295    0.00982809   -0.00284631   -0.00714397   0.000488933   1.26183e-05  -5.56851e-05  -0.000115431  -4.88156e-05   2.27341e-05  -3.00857e-06  -3.44984e-06  -4.79666e-08       1.57906       2.45246       2.26308       2.73729       2.44381       2.50774       2.36223       2.06692       1.89282       1.52982       1.35500      0.955968      0.875088      0.601639      0.481865      0.330851      0.238139      0.170906      0.108848     0.0752630     0.0479652     0.0282070     0.0178091    0.00971162    0.00625129    0.00321349    0.00179363   0.000929490   0.000449290   0.000234743   9.79676e-05   4.69973e-05   1.76667e-05   8.47417e-06   2.66975e-06   1.20003e-06
  23  11 2588.6832    2.0512  0.8690 11.9986 -0.0051  0.0233   0.0451   0.0574    0.0718   0.0000   437.8186       3.12076       18.0314      -1.95080      -8.32314      -2.74664       2.10647       1.80831       2.10850      0.700794      0.419950      0.497674      -1.55795     -0.595919     -0.614165    -0.0843984     -0.323560     -0.152480    -0.0856838     -0.100214     0.0156768   -0.00481491    -0.0216401   -0.00564734   -0.00479186   -0.00118140   -0.00226209  -0.000740333   0.000621476   6.56349e-05  -3.07858e-06  -7.95209e-05  -1.93099e-05   2.96658e-06   3.08105e-06   1.00179e-07       1.65242       2.19635       2.29036       2.28715       2.54145       2.31615       2.09285       1.90370       1.60782       1.47342       1.23596      0.920685      0.746085      0.532079      0.418101      0.330321      0.224631      0.149984     0.0988167     0.0594584     0.0406201     0.0264502     0.0156717     0.0101532    0.00528322    0.00297569    0.00157580   0.000726935   0.000394867   0.000176031   8.27097e-05   3.77398e-05   1.52827e-05   6.14630e-06   2.36344e-06   8.15824e-07
  23  12 2737.6162    2.4397  0.8968 12.6278 -0.0126  0.0265   0.0553   0.0550    0.0737   0.0000   436.4761       6.02509       15.4347      0.903328      -5.80244      -3.87025       1.71085      -1.00078       2.12499      -2.24829      0.473142     -0.275216      0.706914      0.510054      -1.25597     0.0876944      0.481236      0.422926      0.174951     0.0753631    -0.0107944    -0.0641915     0.0209566    0.00979442   0.000934997    0.00456818   -0.00200985   0.000235754  -0.000128297   0.000295527   1.84206e-05  -6.37550e-05  -1.62122e-05  -1.85369e-06   9.67693e-07   2.77516e-06       1.77906       2.60658       2.68319       2.94685       2.90008       2.77983       2.56397       2.24132       1.80600       1.59873       1.25094       1.06892      0.826408      0.612211      0.428357      0.335846      0.219963      0.162289      0.109338     0.0725900     0.0479866     0.0285070     0.0175531     0.0102427    0.00541712    0.00321820    0.00154984   0.000839032   0.000412485   0.000203153   9.32999e-05   4.28246e-05   1.73827e-05   7.13457e-06   2.67549e-06   1.02319e-06
  23  13 2886.1544    3.2286  0.8359 13.0898 -0.0050  0.0240   0.0732   0.0538    0.0913   0.0000   441.8659       4.14172       14.9469      0.860570     -0.514844      -1.16615       1.53494      -1.62731       1.95632      -1.42630      -1.83994       1.58677       1.08368      -1.05240      0.260361      0.200102    -0.0919127    -0.0422393     0.0983373    -0.0734342    -0.0331853    -0.0146967    0.00852409    -0.0123314   -0.00351510  -0.000866734  -0.000295889  -8.62826e-05   0.000385293   7.87267e-06   2.76621e-05  -4.77793e-06   6.59979e-06   9.50152e-06   2.56580e-06  -6.39835e-07       1.56265       2.05954       2.30594       2.22583       2.40536       2.11055       2.21968       1.88168       1.58373       1.44161       1.08274      0.903267      0.679284      0.542076      0.432741      0.290932      0.221737      0.148496     0.0994013     0.0658171     0.0393687     0.0262584     0.0149768    0.00844596    0.00547958    0.00264705    0.00150425   0.000795288   0.000349607   0.000194328   7.83346e-05   3.75416e-05   1.62721e-05   7.00532e-06   2.54051e-06   1.01210e-06
  23  14 3033.4631    3.7090  0.9404 13.4267 -0.0019  0.0266   0.0833   0.0610    0.0929   0.0000   437.4192       4.82031       14.5763      -4.94019      -2.17606       2.17777      -2.46971     -0.124473      0.993747     -0.767694      -1.41047     -0.539446      0.517693      0.334888    -0.0882740      0.170331    -0.0656216     -0.334596     -0.211424     0.0915728      0.123598    -0.0295387    -0.0200957   -0.00173562    0.00416622   -0.00150076   -0.00330761  -1.90656e-05   0.000475163   0.000322202  -2.38391e-06   2.82609e-06  -1.05573e-05   5.20532e-06   5.08665e-06  -1.29112e-06       1.66547       2.30067       2.45276       2.52606       2.65015       2.51757       2.28076       2.10789       1.70486       1.53566       1.30738      0.946582      0.866635      0.589408      0.451240      0.330497      0.224456      0.172117      0.109839     0.0704257     0.0519243     0.0281775     0.0189432     0.0103826    0.00597542    0.00321709    0.00183569   0.000841731   0.000504411   0.000205909   0.000106032   4.39836e-05   1.87033e-05   7.55179e-06   3.09864e-06   1.04515e-06
  23  15 3179.7585    3.9291  1.0107 13.5894  0.0014  0.0260   0.0842   0.0682    0.0776   0.0000   440.4722       9.23607       14.5281      -5.30930      -3.40360      -1.24243      -2.62704      -2.28543      -2.73578      0.144495       1.36559      0.800508     0.0490719     -0.529819      0.294252     -0.336066     -0.125081     0.0134026     -0.325405     0.0169564    -0.0116517    -0.0276065   -0.00680345   -0.00709156   -0.00194583   -0.00637464   0.000314357  -0.000696504   0.000282601  -1.19355e-06   6.87063e-05  -6.32524e-05  -3.78378e-06  -2.13582e-06   1.81936e-06   1.07925e-06       1.94563       2.50571       2.45223       2.63702       2.68078       2.69740       2.48214       2.27029       1.91612       1.57220       1.22381      0.994052      0.801957      0.643139      0.485900      0.365408      0.249185      0.172089      0.126484     0.0792417     0.0519715     0.0282190     0.0171250    0.00976746    0.00580956    0.00314635    0.00167347   0.000850203   0.000391453   0.000200023   8.84480e-05   4.04047e-05   1.61324e-05   6.82545e-06   2.37926e-06   9.35730e-07
  23  16 3325.5971    3.4095  1.4293 13.1142 -0.0076  0.0310   0.0630   0.0732    0.0721   0.0000   441.0832       2.07662       16.8371       6.80044     -0.266720      -6.18868     -0.609629       1.18576     -0.275654       1.54828     -0.316774      -2.70920      -1.48466      0.235815      0.617743     -0.191683      0.367957     -0.180895    -0.0592674      0.123823     0.0309328     -0.125741     0.0340085     0.0212021    0.00696293    0.00291822    0.00287623    0.00133876   4.56159e-05   2.03004e-05   8.57932e-05  -1.38684e-05  -1.33891e-05   1.72941e-05   6.79247e-06  -5.62267e-07       2.18021       2.70749       3.04712       3.32606       3.21518       3.01940       2.78626       2.52769       2.24122       1.86985       1.54382       1.25832      0.992665      0.731664      0.562894      0.405087      0.292408      0.195514      0.137784     0.0862369     0.0549888     0.0355529     0.0221256     0.0127942    0.00696597    0.00393054    0.00223946    0.00113640   0.000568653   0.000269880   0.000128338   5.87720e-05   2.37968e-05   9.80798e-06   3.66975e-06   1.32894e-06
  23  17 3471.3298    2.7090  2.2455 12.7005 -0.0094  0.0398   0.0413   0.1022    0.0520   0.0000   442.0536       8.41113       4.81320       2.38013       2.71996     -0.267485     -0.108773      -7.58489      -1.35594      -1.21536      0.315140       1.38306      -2.85861      -1.64230     -0.386102      0.159531      0.112179     -0.332986    -0.0218323     -0.109493    -0.0949026    -0.0927166    -0.0186604   -0.00513456    0.00244625   -0.00202541    0.00150608    0.00474474   0.000352844  -0.000879233  -0.000124972  -3.94274e-05   7.13386e-05  -1.89501e-05  -1.58028e-06   1.09622e-06       2.68762       3.54090       3.89955       4.04639       4.05337       3.89535       3.69308       3.20751       2.84745       2.36987       1.95960       1.49965       1.26649      0.933213      0.725329      0.535638      0.378009      0.267566      0.170427      0.118409     0.0725505     0.0456291     0.0274680     0.0164152    0.00905296    0.00513201    0.00269744    0.00144531   0.000679875   0.000341218   0.000158862   6.88297e-05   2.95216e-05   1.21710e-05   4.66361e-06   1.78919e-06
  23  18 3616.8182    2.2071  3.4069 12.2108 -0.0002  0.0511   0.0285   0.1346    0.0429   0.0000   439.6843       17.0974       8.87294       7.89485      -8.72419      -3.58000       5.69032      -4.17579      -13.6701      -3.38984       8.49446      -2.49097      -3.19510       1.10033      0.925004     -0.442615     -0.522870    -0.0622944      0.272715      0.175928      0.105020     -0.125296    -0.0197506     0.0458453   -0.00668022    0.00492951   -0.00143199  -0.000746440   0.000602590   0.000457346   7.75554e-05   6.89484e-05  -3.15486e-05  -1.58653e-05  -7.12166e-07   1.79802e-06       3.29470       4.47616       4.97934       5.09445       5.13155       4.87520       4.48031       4.04982       3.63677       3.07531       2.54594       2.00186       1.64319       1.20955      0.948215      0.662138      0.484726      0.329694      0.219937      0.150406     0.0926763     0.0577511     0.0350309     0.0208758     0.0117541    0.00668951    0.00354125    0.00184981   0.000907804   0.000439190   0.000204953   9.14029e-05   3.81153e-05   1.57062e-05   6.02076e-06   2.26252e-06
  23  19 3762.1506    1.8299  4.7217 11.6539 -0.0012  0.0619   0.0218   0.1755    0.0441   0.0000   439.4977       5.13968       13.4335       15.5035       2.70498      -9.17626      -4.23378      -2.49251      0.245999       3.88464      -7.85738      -2.56097      -3.66300       2.22135      -1.92728     0.0976474      0.300424     -0.296600      0.221523    -0.0199079     -0.123866    -0.0273250     0.0528901    -0.0730951    -0.0246324     0.0142125    0.00495711   0.000798699  -0.000341998  -0.000652221  -0.000503724  -4.85553e-05  -1.65059e-05   1.12630e-05   4.90319e-06  -1.58519e-06       4.02585       5.24413       5.92283       5.98533       6.00073       5.84633       5.34526       4.81280       4.31997       3.61953       3.11672       2.47423       1.97563       1.47994       1.11935      0.819319      0.578646      0.398059      0.270664      0.180295      0.114121     0.0709458     0.0441406     0.0254824     0.0146109    0.00805347    0.00434331    0.00223727    0.00110144   0.000538237   0.000251171   0.000113751   4.77258e-05   1.95915e-05   7.33559e-06   2.78756e-06
  23  20 3907.4120    1.5194  6.7180 11.2190 -0.0039  0.0780   0.0171   0.2255    0.0414   0.0000   437.8593       4.97903       34.4697       4.73839      -1.76044       6.83657      0.556504       15.2760     -0.843636       8.80592      -1.43326      -4.78055       4.83289      -4.69448      -1.76728     -0.764479      0.726519     -0.967944     -0.142034      0.172181     -0.108548      0.151581    -0.0595047     0.0168250    -0.0281612   -0.00346765   -0.00692260   -0.00198177   -0.00103150   0.000668408   0.000222978   3.65422e-05   0.000111781  -2.81222e-06   1.36420e-06  -4.06908e-06       5.26485       6.82233       7.53942       7.69942       7.71775       7.58115       6.88290       6.33912       5.50728       4.75602       3.88744       3.19153       2.55430       1.91577       1.44740       1.05824      0.746408      0.524295      0.351449      0.234714      0.147215     0.0934162     0.0561956     0.0330076     0.0184547     0.0104134    0.00546682    0.00287700    0.00142039   0.000684562   0.000319158   0.000142413   6.08014e-05   2.44505e-05   9.17360e-06   3.46637e-06
  23  21 4052.7758    1.2172  8.7038 10.9889 -0.0052  0.1007   0.0143   0.2964    0.0362   0.0000   428.0546       27.0957       12.3762      0.480029      -15.2732       1.14892      -17.5075       1.84071      -9.92171      -6.84629     0.0762547       5.33707      -3.41192       3.59698      0.647258      0.317977     -0.872279     -0.553760     -0.450103     -0.131086      0.138194   -0.00755374    -0.0513018     0.0114606     0.0145083     0.0170531   -0.00245950   -0.00374635    0.00272392   0.000419460   0.000421056  -5.94976e-05  -0.000130669   7.83838e-05   1.28124e-05  -1.93680e-06       6.79035       9.05482       9.91834       10.2186       10.3728       9.88562       9.15101       8.28365       7.16719       6.22545       5.05955       4.12407       3.24718       2.50040       1.87119       1.37301      0.966744      0.681679      0.455506      0.299500      0.194891      0.119465     0.0731657     0.0435655     0.0242998     0.0136923    0.00732126    0.00383700    0.00188991   0.000920261   0.000430229   0.000190035   8.04681e-05   3.33370e-05   1.22277e-05   4.52109e-06
  23  22 4197.6564    0.9607  9.9650 10.9641 -0.0052  0.1331   0.0131   0.3831    0.0302   0.0000   422.2827      -2.36211       27.6100      -6.12739       8.69096      -12.3719      -5.53645       3.48539      -10.3618       10.9032       2.16465      -2.32008      -4.34600      -1.62405      -1.74694       1.03009       1.16950     0.0684142     -0.355145     -0.184586     -0.330880     -0.116657     0.0364627    -0.0316377     0.0171717    -0.0148824    -0.0137851   -0.00797160   0.000705277   -0.00113932  -0.000488648   0.000100953   2.12235e-05   2.16494e-05  -1.03781e-05  -1.87228e-06       8.46304       11.4195       12.5189       13.1621       12.9147       12.4576       11.7669       10.5261       9.43795       7.94027       6.56144       5.33477       4.24212       3.24135       2.48923       1.79750       1.30513      0.897378      0.605465      0.401367      0.258874      0.159302     0.0977161     0.0576513     0.0331672     0.0187468    0.00984693    0.00521739    0.00263477    0.00127650   0.000595680   0.000263889   0.000114285   4.53768e-05   1.71810e-05   6.25900e-06
  23  23 4343.3512    0.7729 11.5135 10.8274 -0.0007  0.1713   0.0125   0.4886    0.0292   0.0000   435.6022      -13.7867       37.3658       16.2137       44.3533      -3.45845     -0.556274      -28.5208       28.4663       2.51823      0.847541      -13.0788      -7.12423       3.48343      -2.38410       3.87658      -2.82505     -0.727443     0.0373411      0.107996   -0.00913324     -0.231744     -0.121185     0.0808399     0.0345246     0.0478118    -0.0213745    -0.0110433    0.00723241   -0.00165022   0.000341865   0.000180962   3.48436e-05  -9.01589e-05  -1.47558e-05  -1.06971e-05       11.0546       14.7080       16.1827       16.9818       17.1395       16.4309       15.1591       13.8591       11.7930       10.3851       8.53313       6.87543       5.49763       4.17749       3.18835       2.32164       1.68303       1.15952      0.788093      0.526749      0.335227      0.214620      0.129855     0.0776632     0.0443048     0.0247829     0.0134296    0.00693086    0.00351471    0.00171353   0.000782820   0.000365154   0.000147931   6.25054e-05   2.22837e-05   8.32352e-06
  24   6 1826.3229    0.4262  0.3147 10.0137 -0.0012  0.0183   0.0173   0.0330    0.0384   0.0000   439.1855     -0.867705       20.0124     -0.484018      0.128172       2.48915      0.109713      -2.53455       2.05047       2.20931     -0.347248     -0.580670      0.385077     0.0498194    -0.0577856    -0.0720145     0.0513594      0.153384     0.0229560    -0.0565333     0.0146157     0.0100231    -0.0252456   -0.00562840    0.00232664  -0.000389475   -0.00119042   0.000748609   0.000679167   0.000134021  -3.55755e-05   1.39893e-06  -3.30680e-05  -3.96062e-06  -4.77184e-06  -1.10968e-06       1.14735       1.51787       1.78898       1.66659       2.05863       1.65999       1.95023       1.64576       1.21288       1.44898      0.835572      0.849374      0.620795      0.452208      0.353738      0.233152      0.202478      0.114184      0.106582     0.0535504     0.0508216     0.0281935     0.0171879     0.0142329    0.00502194    0.00412658    0.00163831    0.00105366   0.000499975   0.000195845   0.000141288   4.85429e-05   3.05362e-05   9.93910e-06   4.05201e-06   2.06344e-06
  24   7 1993.5656    0.5861  0.6239 10.2050 -0.0058  0.0215   0.0164   0.0551    0.0503   0.0000   436.3116      -2.62063       18.0834       1.53365      -2.43826      0.504563       3.71964     -0.559438      -3.20530     -0.944331       1.63290      0.556113    -0.0179117      0.219435      0.666275      0.240147     0.0886258     -0.219326    -0.0329826     0.0689529    0.00365330    -0.0102372   -0.00400486     0.0187397   -0.00379551    0.00570101   0.000623276  -0.000318250  -8.26971e-05  -0.000190895  -0.000122819  -1.65406e-06  -2.48195e-05   8.30453e-06  -6.70614e-06   2.05923e-06       1.42741       1.77212       2.02042       2.04586       2.01660       1.90281       1.88056       1.63817       1.45038       1.27064       1.06442      0.899084      0.680607      0.516328      0.400759      0.306904      0.212989      0.141497      0.102867     0.0647273     0.0409211     0.0269891     0.0172826    0.00970340    0.00618210    0.00333662    0.00181341   0.000978624   0.000506996   0.000229867   0.000123593   5.68904e-05   2.54166e-05   1.18553e-05   5.02276e-06   1.73896e-06
  24   8 2156.7701    0.8101  0.6941 10.4837 -0.0058  0.0216   0.0204   0.0519    0.0599   0.0000   441.1182       2.34923       14.7791       1.53752      -1.64487     -0.498775      -3.63637      0.320482      0.180261     -0.717195       2.38086     -0.160224      -1.98747      0.773337     -0.280002     -0.154192    -0.0413920     -0.102224      0.131424      0.123534    0.00731511     0.0384582   -0.00903630    0.00594812   -0.00504679    0.00303455  -0.000116792  -0.000553438   0.000163114  -0.000250861   0.000100960   1.86352e-05   3.58274e-05  -3.26126e-05  -9.28853e-06   1.11069e-06       1.51674       1.87000       1.90342       2.03621       2.17350       2.07851       1.92549       1.79440       1.54357       1.24100       1.04665      0.850113      0.783092      0.570588      0.407805      0.278165      0.203523      0.155465      0.110724     0.0760298     0.0480270     0.0317795     0.0194097     0.0110252    0.00596126    0.00331061    0.00183355   0.000998139   0.000570162   0.000272212   0.000134613   6.06008e-05   2.56944e-05   1.20349e-05   4.26960e-06   1.70229e-06
  24   9 2314.3138    1.1875  0.8281 11.0918  0.0025  0.0231   0.0275   0.0555    0.0643   0.0000   440.8977      -1.34568       14.8108      -2.22877     -0.609773      -4.85857      -1.28406       2.68108      0.222707     -0.254635       2.33564      0.708446     0.0102833     -0.233938     -0.412644     -0.913133      0.400082      0.119220     -0.208631     0.0201800     0.0544097    -0.0421941   -0.00286650     0.0178051    0.00963854   4.58931e-05   0.000365690   8.50992e-05  -0.000990861   6.58282e-06   3.38019e-05  -0.000122202   3.60109e-05   9.09908e-07   2.91996e-06   2.66190e-06       1.58047       2.16529       2.42663       2.56000       2.66437       2.44255       2.29997       1.95437       1.70787       1.39416       1.17105      0.890173      0.714719      0.572784      0.396478      0.314176      0.224499      0.156782      0.107213     0.0695154     0.0478884     0.0289075     0.0190816     0.0108807    0.00676204    0.00365530    0.00198237    0.00109269   0.000551774   0.000287217   0.000133665   6.58050e-05   2.73877e-05   1.19183e-05   4.78516e-06   2.03025e-06
  24  10 2467.0858    1.5729  0.8884 11.6627 -0.0088  0.0245   0.0351   0.0590    0.0797   0.0000   440.6162       1.92419       16.3786      -1.45834      -1.25923       1.03912     -0.283942      -2.33891      -1.06226      -1.64259     0.0797407      -1.23170     -0.139620      -1.01588    -0.0942262     0.0590315      0.275736    -0.0204572     -0.173773     0.0947177    -0.0917877    -0.0222672     0.0181971    0.00185152   -0.00405132   -0.00230357  -8.42109e-05   -0.00144964    0.00120856   8.79945e-05   6.40302e-06  -0.000126444   5.56003e-06  -1.32842e-05  -5.69693e-06  -4.34125e-06       1.61110       2.02989       2.16127       2.26487       2.37810       2.17554       2.08449       1.81990       1.62777       1.50661       1.24962       1.05851      0.769544      0.638780      0.455532      0.347232      0.252232      0.170556      0.120604     0.0740839     0.0504629     0.0325267     0.0207516     0.0130290    0.00724435    0.00423607    0.00227822    0.00125581   0.000649582   0.000314989   0.000150597   7.25969e-05   3.00896e-05   1.44937e-05   5.47732e-06   2.30020e-06
  24  11 2617.6653    2.1654  0.8030 12.1860 -0.0050  0.0220   0.0492   0.0520    0.0772   0.0000   435.8216       1.99672       14.9465       1.77537      -3.80693      -4.18983     -0.892700      -5.08924      -1.84631     -0.245340       1.29833      -2.16024      0.831281      -1.02469     -0.404294     -0.187324     0.0453248    -0.0162324     0.0179412    -0.0900235    -0.0775946     0.0351957   -0.00981502     0.0123918   9.00931e-05    0.00107949    0.00315676   0.000227132   -0.00174254   0.000131582   0.000213947   1.55629e-05  -2.34467e-06  -1.00352e-06   5.55326e-06   1.73609e-06       1.53441       2.02220       2.09546       1.94007       2.11287       1.99255       2.07296       2.00160       1.63854       1.35891       1.05334      0.872023      0.693901      0.573904      0.452256      0.343504      0.254948      0.179708      0.123431     0.0791612     0.0509290     0.0313160     0.0186643     0.0106354    0.00621020    0.00345789    0.00189248   0.000963011   0.000527153   0.000266564   0.000128578   5.71649e-05   2.77161e-05   1.12681e-05   4.88516e-06   1.87847e-06
  24  12 2767.7536    2.6825  0.8322 12.7304 -0.0065  0.0232   0.0609   0.0517    0.0687   0.0000   438.0143       6.22607       15.3249       2.78100       1.32699      0.382666       1.79666     -0.805078       3.31828      -2.77768      0.467881      -1.04977      -1.11018     0.0272718      0.133052     -0.350527     0.0790151     -0.180923      0.227422      0.100910    -0.0471379     0.0572277    -0.0233604    0.00757094   -0.00257796   -0.00296451   -0.00259949    0.00167675  -0.000124574  -0.000211464  -1.12146e-05  -2.29366e-05  -3.98969e-05  -2.57720e-05   3.44037e-06  -1.03410e-07       1.70700       2.32768       2.58167       2.69674       2.75484       2.62528       2.42493       2.06022       1.80487       1.46871       1.17248      0.975133      0.782303      0.577827      0.419420      0.312953      0.225100      0.156193      0.112111     0.0732438     0.0485262     0.0307624     0.0192844     0.0112516    0.00649762    0.00357253    0.00198236    0.00105541   0.000551283   0.000272132   0.000135976   6.14264e-05   2.82785e-05   1.19248e-05   4.53571e-06   1.80259e-06
  24  13 2916.9826    3.2865  0.7616 13.2473 -0.0067  0.0233   0.0813   0.0515    0.0742   0.0000   438.1718       3.18494       11.6314       1.85616      -1.73220       1.78635      -4.19173      0.411906      -2.79642     -0.865351      0.581818      0.585258      0.273768      0.461002     -0.911998     -0.964327     -0.370589      0.122724    0.00544602    -0.0438214     0.0335728    -0.0175273    0.00753132    0.00413970    0.00421940   0.000160013   -0.00105510  -0.000983308  -0.000653273  -7.90835e-05   0.000356286  -9.89870e-05  -7.93751e-06   2.01251e-05  -4.58013e-06   1.63926e-06       1.54657       2.17895       2.22477       2.44060       2.26160       2.13472       2.12045       1.92123       1.73738       1.39565       1.24591      0.899754      0.816944      0.558585      0.476625      0.337680      0.254504      0.167999      0.110164     0.0716907     0.0487008     0.0299178     0.0169508     0.0106433    0.00629391    0.00365432    0.00196363   0.000971558   0.000538348   0.000275207   0.000137117   6.29056e-05   2.76160e-05   1.16283e-05   4.86678e-06   2.05357e-06
  24  14 3065.0985    3.7923  0.9273 13.6421 -0.0114  0.0242   0.0856   0.0633    0.0865   0.0000   441.3679       8.44647       15.3218      -2.39113      -1.48304      -4.13753     -0.862950    0.00901862      0.678461      -1.80077       1.27688     -0.841464      0.689749      0.681487     -0.543987      0.340858     0.0798569    -0.0820002    -0.0596436    -0.0935675     0.0801929    -0.0373691     0.0103112   -0.00524151   -0.00758173   -0.00262121   0.000933228   4.40904e-05    0.00239486  -0.000328017  -0.000275065  -7.08655e-05   4.02186e-05   3.47931e-06   1.09123e-05  -1.67055e-06       1.67598       2.09545       2.15886       2.27509       2.39363       2.26376       2.21692       1.94230       1.68759       1.43374       1.22155       1.00201      0.811875      0.654381      0.486088      0.333522      0.244375      0.173161      0.123648     0.0876284     0.0564092     0.0361264     0.0206752     0.0121139    0.00748402    0.00415468    0.00231739    0.00120248   0.000635044   0.000316855   0.000150877   6.91845e-05   2.98149e-05   1.29642e-05   5.82214e-06   2.22273e-06
  24  15 3212.0293    3.6403  1.1447 13.6023 -0.0119  0.0281   0.0778   0.0714    0.0908   0.0000   442.8215       3.98218       16.3603      -2.40121       3.59829      -8.56501       1.04456      -1.41060       5.03295      -1.58741     -0.527119      -1.86989       1.05681    -0.0236217     -0.221893     -0.901627      0.467761     -0.433113     -0.300348      0.165630     0.0546857    0.00759716    0.00908235    0.00395692    0.00127388    0.00906816    0.00382274  -0.000445562  -0.000382697  -9.28403e-05   4.21868e-05   6.31086e-05  -6.80577e-06  -2.25867e-05  -2.28983e-06   2.13732e-06       1.97394       2.41956       2.77179       2.80513       2.91113       2.70228       2.63868       2.36373       1.93383       1.76585       1.42710       1.12150      0.900166      0.688250      0.546557      0.394322      0.295423      0.205905      0.138210     0.0925711     0.0608315     0.0381994     0.0236616     0.0139828    0.00867650    0.00482800    0.00260802    0.00143557   0.000711190   0.000363905   0.000175763   8.17489e-05   3.76991e-05   1.56305e-05   6.94392e-06   2.69423e-06
  24  16 3358.5686    3.1397  1.5991 13.1656 -0.0039  0.0335   0.0564   0.0842    0.0623   0.0000   442.4719       5.35810       11.5116       5.43976       1.33179      -2.68428     -0.652251      -4.18703       1.77897      -2.47340      0.977434      0.887510     0.0888492      -1.75252     -0.127404      0.862201      0.296932     -0.583574     -0.114171      0.292717    -0.0178411    -0.0383230    -0.0460499     0.0536542   -0.00596926   -0.00650579   0.000816640    0.00200206   0.000366991   0.000175385  -0.000207082  -0.000116784   4.36766e-05   8.52742e-06   3.79845e-06  -1.92064e-06       2.18563       2.99552       3.18379       3.35717       3.43569       3.22943       3.03550       2.75733       2.38676       2.10169       1.61097       1.34793       1.06577      0.844827      0.648352      0.474722      0.341380      0.246635      0.165013      0.115127     0.0704527     0.0470350     0.0279527     0.0168408     0.0100504    0.00560773    0.00326459    0.00167972   0.000908843   0.000449691   0.000223212   9.71962e-05   4.70594e-05   1.83615e-05   7.93557e-06   2.94632e-06
  24  17 3505.0199    2.5575  2.4174 12.6260 -0.0031  0.0395   0.0373   0.1101    0.0494   0.0000   436.2928       6.05087       9.87898       2.12701       6.51508       2.11071      -1.51578      -2.09176      -1.76270      -2.66619       1.48838      -2.61109      0.310453       1.05202     -0.746273     -0.335025      0.228173     -0.189254      0.142739     0.0285239     -0.136314    -0.0571801    -0.0356917     0.0298626    -0.0207635    0.00309579   -0.00422290  -0.000368827    0.00193170   -0.00110912  -8.61647e-05   0.000196192   4.49978e-05  -3.10717e-05  -1.07552e-05   8.36023e-07       2.64421       3.37139       3.63903       3.80183       3.88273       3.76144       3.45117       3.20697       2.72839       2.37348       2.01061       1.67467       1.34232       1.03261      0.767190      0.568869      0.399975      0.290693      0.195659      0.136058     0.0913443     0.0561882     0.0349329     0.0209433     0.0120694    0.00714708    0.00371855    0.00205149    0.00102693   0.000537283   0.000254529   0.000122850   5.31016e-05   2.34388e-05   9.26916e-06   3.70599e-06
  24  18 3651.1083    2.0553  3.8816 12.0287 -0.0034  0.0536   0.0248   0.1425    0.0397   0.0000   438.3630       17.3460       12.8525       1.74409       5.22049      -3.47107      -7.41287      -4.52110      -1.31084      -2.10313       5.24460       2.28831       1.52946     -0.836749      -2.21607     -0.824079     -0.501862       1.13805      0.217773   0.000933441    -0.0328225     0.0342653    -0.0339162    -0.0332831     0.0250827   -0.00231006   -0.00502731   -0.00384742  -0.000909907   7.18189e-05  -0.000445498   3.54013e-05  -3.56607e-05   4.08529e-05  -5.90622e-06   3.15261e-06       3.39916       4.56336       5.07931       5.30290       5.34793       5.15716       4.77752       4.18293       3.91743       3.13065       2.75147       2.19392       1.74982       1.35219       1.02756      0.769195      0.539641      0.398171      0.260335      0.181332      0.115764     0.0755820     0.0463145     0.0285191     0.0165325    0.00948651    0.00532614    0.00273763    0.00150378   0.000720073   0.000366575   0.000163379   7.68995e-05   3.23724e-05   1.29345e-05   5.08535e-06
  24  19 3796.8322    1.7527  5.2654 11.5140 -0.0019  0.0639   0.0198   0.1756    0.0422   0.0000   436.4056       4.13086       22.8159       19.9010      0.789051      -12.9776      -7.32465      0.756208       6.22030     -0.581638       5.57527      -5.60081     -0.255504     -0.414659     -0.283414     -0.550524      -1.84732      0.359341      0.647616     -0.149526     -0.109043     0.0209572     0.0320232    -0.0259653     0.0277333   -0.00616338   -0.00188816    0.00375312  -0.000126034  -0.000360864   0.000518762   4.34604e-05   1.03998e-05   4.28622e-06  -1.65785e-07   4.23599e-06       4.14013       5.40073       6.24380       6.33359       6.52930       6.18433       5.67187       5.25773       4.51687       3.90053       3.23043       2.61571       2.04596       1.64371       1.21244      0.934813      0.653911      0.462548      0.319384      0.215939      0.142378     0.0882069     0.0549906     0.0331302     0.0194101     0.0114944    0.00618701    0.00333837    0.00172938   0.000865084   0.000423901   0.000196818   9.00690e-05   3.86500e-05   1.56744e-05   6.15107e-06
  24  20 3942.7436    1.4450  7.2620 11.1557 -0.0069  0.0814   0.0157   0.2359    0.0381   0.0000   438.4006       2.11312       23.0188       4.61824      -3.39214      -5.14426      -6.98164      -24.8939      -2.76057       3.46131       11.0775      -2.03727      -2.21582     -0.169841      0.411855      0.160254     -0.664741     -0.410526     -0.428022     0.0695794     -0.150463   -0.00985579     0.0615419     0.0285867   4.25267e-05    -0.0122911   -0.00613335    0.00840677  -0.000563218   -0.00216369  -7.36180e-07   0.000338210  -4.56965e-05   3.12863e-05   4.73988e-05   8.14901e-06       5.09763       6.84780       7.44193       7.73997       7.87665       7.51093       7.03409       6.39464       5.70228       4.92096       4.11957       3.37205       2.68233       2.07039       1.59878       1.18151      0.848670      0.607437      0.411582      0.278942      0.180133      0.116534     0.0722700     0.0437397     0.0258963     0.0145496    0.00823077    0.00437437    0.00227922    0.00115937   0.000557672   0.000261191   0.000119683   5.09160e-05   2.03288e-05   8.00466e-06
  24  21 4088.5231    1.1314  9.0861 10.9972 -0.0063  0.1068   0.0135   0.3084    0.0330   0.0000   436.7603       9.12716       25.2296      -7.43242      -4.96695      -10.7910       13.2088       27.3058      -5.27115      -18.8423       9.87781       3.08539      -3.28621     -0.143630    -0.0714028      0.384670     -0.605677     -0.832224    -0.0476072      0.338007     -0.106703     -0.194167     0.0533620    -0.0519847    -0.0439601   -0.00539879    0.00723764   -0.00182246   -0.00344291   3.17091e-05  -0.000164327  -0.000322153  -9.13498e-05   2.00597e-05  -5.52682e-05  -8.20543e-06       6.59389       8.78878       9.69576       10.3750       10.2038       9.99452       9.25902       8.47775       7.39194       6.36353       5.36553       4.37511       3.45171       2.73699       2.08527       1.53348       1.12320      0.794493      0.548667      0.373301      0.242101      0.156415     0.0980452     0.0587617     0.0351585     0.0200599     0.0111925    0.00604309    0.00312741    0.00162958   0.000775674   0.000361588   0.000168897   7.08521e-05   2.89358e-05   1.13436e-05
  24  22 4233.9229    0.8956 10.1467 10.9462 -0.0111  0.1377   0.0132   0.3974    0.0302   0.0000   440.1037       18.3384       21.5679      -14.4807       3.20638      -4.78666      -2.61598       6.60160       13.2552      -3.93086       2.45933      0.184583      -4.47235       3.81846       5.03363      -3.12615      0.561656      0.375932      0.610012      0.155713    -0.0869229    -0.0175508    -0.0384440   0.000598536     0.0487365     0.0278368     0.0199236    0.00322895   -0.00547081   -0.00531130    0.00172143   0.000453796  -0.000139249  -0.000283912   1.51616e-06   2.55416e-05       8.80794       11.6625       12.9749       13.5920       13.2216       12.8981       12.1648       11.0494       9.63812       8.51724       6.98538       5.85902       4.60573       3.62476       2.67111       2.07526       1.44539       1.02257      0.723174      0.480708      0.312794      0.203119      0.125781     0.0769030     0.0451316     0.0258478     0.0143399    0.00792040    0.00409042    0.00205298    0.00101853   0.000480491   0.000216987   9.47726e-05   3.68748e-05   1.44815e-05
  24  24 4524.8510    0.5016 11.6309 10.7768 -0.0222  0.2525   0.0131   0.7211    0.0261   0.0000   469.7322       17.5434       20.5760       34.3392       29.7893      -49.2939      -8.30967       6.32953       3.48458       21.4421       27.5454      -18.6826      -2.90059      -5.42726      -1.09753     -0.681847      -3.06730       1.03884       2.55883     -0.849509      0.347089     -0.457373     -0.536100     0.0245624    0.00650433   -0.00748309    0.00421102     0.0201407    -0.0146444   -0.00255251    0.00287298  -0.000945109  -0.000391913  -3.24166e-05  -2.43431e-05  -8.13541e-06       15.2674       20.7438       23.0641       23.6583       23.9283       23.3030       21.8256       20.0061       17.5947       15.2048       12.6184       10.3206       8.29944       6.43749       5.07157       3.75906       2.70212       1.97152       1.34795      0.902425      0.599189      0.386549      0.239584      0.148218     0.0875393     0.0504832     0.0285117     0.0156560    0.00830311    0.00411676    0.00206077   0.000992131   0.000419289   0.000194585   7.09382e-05   2.86009e-05
  25   7 2016.9457    0.6340  0.5287 10.2376 -0.0029  0.0248   0.0178   0.0462    0.0495   0.0000   439.8452     -0.147743       16.9555      0.137827      -5.23645      -1.00056     -0.349563      -1.49777      -2.48599     -0.367266      0.295571     -0.852286    -0.0940798       1.12975      0.158924    -0.0365731      0.178484     -0.130815    -0.0153266     0.0866763     0.0222019   -0.00845114    -0.0338770   -0.00238542    0.00236475    0.00496074  -7.72140e-05   -0.00120461   0.000314215   0.000344630   5.93758e-05   0.000133486  -1.99259e-05  -9.06826e-06  -4.71531e-07  -6.66445e-06       1.30009       2.37309       2.03450       2.43809       2.07519       2.36155       1.99553       1.95754       1.69678       1.43326       1.18614      0.916569      0.719504      0.577336      0.462090      0.324142      0.270698      0.171734      0.129282     0.0739487     0.0556661     0.0295694     0.0221354     0.0113238    0.00819853    0.00405719    0.00267877    0.00131550   0.000788860   0.000411326   0.000184550   0.000105885   3.82524e-05   2.12170e-05   7.19885e-06   3.55146e-06
  25   8 2181.7573    0.8994  0.7368 10.5167 -0.0053  0.0218   0.0208   0.0513    0.0617   0.0000   438.9007      -2.09071       17.3662      0.243545      -5.75955       2.27632      0.758663     -0.181590      -1.55878      -3.42719     -0.808425     0.0210724     -0.394103     0.0167185      0.243099     -0.322265      0.268297      0.197964     -0.124278     0.0141373    -0.0519216   -0.00121678    -0.0543610    -0.0104181     0.0137417   -0.00373984   -0.00619169  -0.000983746  -0.000287238  -0.000455460  -0.000206087  -9.49721e-05  -3.37667e-05   2.00124e-05  -4.96480e-06  -1.27157e-06       1.42474       1.83364       1.84996       1.96829       2.25091       2.10360       1.92205       1.53722       1.49999       1.32802       1.18422      0.885292      0.699713      0.544649      0.445969      0.336892      0.241502      0.168501      0.121688     0.0773656     0.0555692     0.0350781     0.0221097     0.0143925    0.00822327    0.00556301    0.00303124    0.00167808   0.000867474   0.000434574   0.000222602   9.60130e-05   4.65988e-05   1.93593e-05   9.07661e-06   3.56767e-06
  25   9 2340.5180    1.2358  0.8393 11.2340 -0.0075  0.0222   0.0277   0.0548    0.0654   0.0000   439.7438      0.989307       13.9175       1.20179      -5.14189       2.86960       4.97210       1.67309      -2.73696     -0.350553       1.71000       1.81380      0.439021     -0.296807     -0.147760     -0.216501     -0.292027     0.0691818     0.0894592     0.0644360    0.00171257    0.00277951    -0.0223148   -0.00935661    0.00116275   0.000235921   -0.00529529   0.000504283   0.000681713  -0.000407242   0.000128884  -8.95877e-05   3.52638e-05  -2.61376e-05  -1.59691e-05  -4.43793e-07       1.44760       1.90513       2.05526       2.32667       2.33413       2.12406       2.04581       1.80890       1.61168       1.30689       1.14047      0.946062      0.725924      0.565424      0.441529      0.333725      0.230445      0.159009      0.114721     0.0856860     0.0545771     0.0331768     0.0222254     0.0142796    0.00793761    0.00479603    0.00272088    0.00159752   0.000848010   0.000453940   0.000203029   0.000106532   4.76926e-05   2.41845e-05   1.09484e-05   4.39418e-06
  25  10 2494.4231    1.6831  0.9835 11.6353 -0.0010  0.0260   0.0339   0.0597    0.0781   0.0000   438.3565      0.837955       14.6311       8.06212      0.853889      -1.41143       1.85886      0.400771     -0.617144      -1.35830     -0.890126      0.765352     -0.238805    -0.0199940      0.792395     -0.548873     -0.272744   -0.00824210    -0.0543095    -0.0114708   -0.00389596    0.00297140     0.0109504   0.000282045    0.00878135    0.00461855   -0.00152902   0.000634823   0.000245559  -0.000149639   0.000203957   6.46215e-05   4.23150e-05   2.13706e-05   1.56135e-05  -1.57091e-06       1.66331       2.10490       2.09476       2.30074       2.48122       2.43522       2.27614       1.90937       1.61619       1.46954       1.38901       1.18099      0.820724      0.597631      0.501312      0.384862      0.324416      0.209323      0.150127     0.0889098     0.0565588     0.0404802     0.0275866     0.0189796     0.0109668    0.00676570    0.00361677    0.00188089   0.000980377   0.000479369   0.000248169   0.000114599   5.54684e-05   2.58188e-05   1.18225e-05   4.91358e-06
  25  11 2646.2808    2.2512  0.9006 12.2926 -0.0001  0.0238   0.0481   0.0561    0.0787   0.0000   439.6414       1.45329       14.2172      -1.30988      -1.92990     -0.958372      -6.20584     -0.911448      -1.23224      -1.58332       1.45142    -0.0252828      0.841762     -0.694654     0.0601575     -0.328579      0.251167      0.182356     -0.130445    -0.0142367     0.0369933    -0.0171981    -0.0327361    -0.0227823     0.0111846    0.00817437  -0.000943164    0.00130200    0.00112016  -7.77197e-05  -0.000181202  -0.000107367   3.70121e-05   1.38065e-05  -3.43595e-06  -1.98784e-06       1.50549       1.93094       1.97728       2.16618       2.24765       2.11621       2.01623       1.84224       1.64124       1.47055       1.19863      0.963741      0.746325      0.619528      0.500027      0.366256      0.266048      0.198813      0.138639     0.0917056     0.0593127     0.0387076     0.0250859     0.0155300    0.00928798    0.00535898    0.00319564    0.00171297   0.000989913   0.000503370   0.000245853   0.000122786   5.34927e-05   2.35705e-05   1.08755e-05   4.40756e-06
  25  12 2797.3882    2.9694  0.7820 12.6603 -0.0031  0.0200   0.0647   0.0473    0.0746   0.0000   440.8874       2.56029       14.1952       4.12478      -4.25897      -6.07836       3.15905     -0.247841      -1.70268      -1.26328    -0.0523212      0.791623     -0.242917      -1.10296     -0.169862     0.0705895      0.125031   -0.00596092    -0.0535088      0.148494     0.0526462    0.00707952     0.0200565    0.00370018    0.00153440     0.0131158    0.00528207  -0.000899583   0.000232129   0.000331683  -1.14591e-05  -4.89850e-05  -0.000124179   6.87121e-06   9.52563e-06  -4.16756e-06       1.20556       1.67160       1.67895       1.94704       1.90579       1.79685       1.75015       1.54682       1.40040       1.17627       1.01975      0.789944      0.665784      0.516463      0.395869      0.297296      0.213662      0.164910      0.107473     0.0764756     0.0453084     0.0327538     0.0199932     0.0126829    0.00747983    0.00437414    0.00250699    0.00134482   0.000734898   0.000405991   0.000191619   9.88064e-05   4.30498e-05   1.90764e-05   8.92303e-06   3.48284e-06
  25  13 2947.4821    3.5611  0.8364 13.2018 -0.0044  0.0216   0.0776   0.0515    0.0721   0.0000   439.3680       4.40255       15.9037      -1.24184       4.38381      0.960393      0.243188      -1.99608       1.10890     -0.159256      0.785037      -1.40829      0.898172     -0.558857      0.561923     -0.441615      0.172191     0.0986039    -0.0615691     0.0451599     0.0123895    -0.0370685     0.0305083   0.000631331   -0.00642955   -0.00121810    0.00168216   -0.00257191  -0.000260665  -0.000236434  -0.000322671   0.000107886   3.56537e-05   1.90478e-05  -5.31182e-06   3.31039e-06       1.36631       1.78160       1.84420       2.08174       2.12626       2.08690       1.75295       1.76661       1.50773       1.28746       1.06820      0.851148      0.710365      0.567992      0.404235      0.324855      0.231432      0.165425      0.121815     0.0795658     0.0502124     0.0357688     0.0211720     0.0139364    0.00794089    0.00472146    0.00254956    0.00151072   0.000793320   0.000435007   0.000212393   0.000105555   4.82036e-05   2.09473e-05   9.37727e-06   3.88503e-06
  25  14 3096.2600    3.7989  0.9534 13.5610 -0.0118  0.0245   0.0824   0.0626    0.0899   0.0000   438.8383       1.88270       18.0637      0.862311      -1.74692      -2.13888      -2.44580     -0.866807      -4.20843      -3.20502       1.62737     -0.116059    0.00880807      0.139756       1.14055      -1.13835     -0.151110      0.333574     -0.121861     0.0932589    0.00122419    0.00388009   -0.00619589     0.0260218    -0.0172354   -0.00196338   0.000874163   0.000365815   -0.00236682   0.000548715   0.000144996  -0.000249639   8.67082e-05  -3.22152e-06  -6.94082e-06  -2.84584e-06       1.55472       2.06546       2.31004       2.25641       2.57234       2.30497       2.23130       1.94385       1.79122       1.45385       1.22741      0.995200      0.785437      0.625326      0.457690      0.373768      0.266847      0.200058      0.133324     0.0885438     0.0588663     0.0375724     0.0252624     0.0153956    0.00953419    0.00526214    0.00306802    0.00163384   0.000857721   0.000469994   0.000219793   0.000114154   5.16855e-05   2.42054e-05   9.73251e-06   4.10350e-06
  25  15 3243.9929    3.6212  1.2604 13.4684 -0.0041  0.0281   0.0724   0.0739    0.0881   0.0000   438.3070       10.6181       17.6707      -1.51549      -2.63759      -1.97023       4.49110      -4.54378      0.326767      0.610575       2.25957      -1.94368     -0.493548     -0.218384     -0.432309     -0.198271      0.180228    -0.0396858    -0.0165121     -0.134331    -0.0841813    -0.0533703    -0.0811219    0.00177535     0.0330538   0.000809898    -0.0109994   -0.00155882    0.00105834   0.000117399  -0.000222087  -0.000314735   7.91882e-05  -7.58082e-05   2.15219e-05   1.14532e-06       1.78825       2.31115       2.48482       2.69842       2.73934       2.56824       2.40975       2.23319       2.01213       1.69247       1.43104       1.14918      0.964154      0.726214      0.567978      0.428307      0.322662      0.223714      0.159960      0.103230     0.0725438     0.0442013     0.0295299     0.0173576     0.0109580    0.00610018    0.00377084    0.00190542    0.00109624   0.000551443   0.000297419   0.000137735   6.71903e-05   2.96110e-05   1.29933e-05   5.11433e-06
  25  16 3391.1859    2.9800  1.7232 13.2099 -0.0117  0.0363   0.0523   0.0875    0.0635   0.0000   444.4308       5.16029       13.8474     -0.110110       1.92836      -10.4617       1.45440     -0.188722     -0.147404      -1.55124      -1.35595      -3.10765     -0.526662       1.19342     0.0465082     -0.256069     -0.595300      0.113297      0.171043      0.165980    0.00944374    -0.0777097    -0.0424988     0.0359891    -0.0112004   -0.00482483   -0.00488713   -0.00546745   -0.00195410    0.00102651   1.85480e-05   0.000108249  -0.000125468  -6.53056e-06   3.07655e-05   4.20470e-06       2.19960       3.10158       3.23609       3.45743       3.48612       3.25658       3.04640       2.87168       2.46330       2.21567       1.86483       1.56803       1.25215      0.996268      0.728604      0.562900      0.394092      0.292282      0.197131      0.137725     0.0906283     0.0603405     0.0375313     0.0235061     0.0141585    0.00813947    0.00471194    0.00257688    0.00140390   0.000717238   0.000376138   0.000177155   8.67392e-05   3.71632e-05   1.61231e-05   6.67350e-06
  25  17 3538.1760    2.4847  2.8532 12.4414 -0.0051  0.0426   0.0323   0.1158    0.0451   0.0000   442.8804       9.05764      -4.01763      -6.39468       1.63167      -3.59082      -1.65087      -3.30317      -4.65156      -4.06985       5.72403       3.16175     -0.609239      -2.99222      0.951736      -1.76358      0.158911      0.180109     -0.341003     -0.171218      0.197850    -0.0707008    -0.0383904     0.0312298    -0.0176308    -0.0162342   -0.00164767   -0.00224496   0.000834612   0.000216299   0.000637807  -0.000148787  -0.000203996  -3.42558e-05   7.78209e-06   4.39276e-06       2.68747       3.52064       3.86756       3.93055       4.06914       3.86943       3.61303       3.38338       2.95782       2.56962       2.29125       1.84100       1.50111       1.16797      0.889803      0.675619      0.475177      0.337018      0.243237      0.165715      0.108151     0.0728750     0.0447577     0.0280274     0.0167404    0.00968503    0.00565432    0.00305553    0.00164522   0.000863601   0.000430591   0.000209797   9.75943e-05   4.60891e-05   1.96416e-05   8.47422e-06
  25  18 3684.9561    1.9897  4.2590 11.9431 -0.0033  0.0540   0.0228   0.1495    0.0378   0.0000   449.0815       5.89642       9.21934      -3.52507       6.86291      -3.78495      -4.43044      -11.9004     -0.379393       3.33153     -0.796052      -4.08519      -2.24314       1.83758    -0.0401627      0.216897      0.328831     -0.444500     0.0739002      0.345787      0.174910    -0.0587253    -0.0719332    -0.0198527    -0.0133293   -0.00665438    0.00768549    0.00688047   -0.00221851  -0.000340649  -1.74313e-05  -0.000308366   0.000168315   8.09310e-05  -1.62076e-06  -2.07789e-06       3.41866       4.37128       4.99266       5.11534       5.19546       4.99807       4.63757       4.28821       3.75764       3.35211       2.75160       2.30806       1.81383       1.46234       1.11830      0.834473      0.601387      0.431130      0.305187      0.206335      0.139468     0.0913806     0.0554942     0.0350424     0.0208011     0.0123843    0.00711688    0.00391256    0.00213648    0.00110316   0.000549362   0.000279928   0.000125845   5.99262e-05   2.46008e-05   1.09999e-05
  25  19 3831.2544    1.6332  6.0236 11.4691 -0.0018  0.0703   0.0176   0.1941    0.0372   0.0000   439.3559       8.32466       1.10117      -4.04912       4.96500       11.5113      -2.33748       7.76241      0.367470      -7.83978      0.843093       3.04621       4.72114      -1.54002       1.43412     -0.774343     -0.700550      0.602702      0.678129     0.0680746      0.104605     -0.289121     -0.130255     0.0288630    -0.0194323    -0.0281618    0.00904294   -0.00189580   -0.00622676   -0.00144226  -6.49305e-05   0.000301436  -0.000272194  -5.72564e-05   4.86417e-05  -1.77662e-05       4.22504       5.55991       6.32928       6.57461       6.52100       6.38993       6.05794       5.57437       4.79714       4.25989       3.57882       2.92620       2.33354       1.88787       1.42956       1.08560      0.799732      0.575305      0.403957      0.270591      0.181864      0.119731     0.0741862     0.0477005     0.0277663     0.0163624    0.00954631    0.00512025    0.00279772    0.00148555   0.000737919   0.000367067   0.000169930   8.08880e-05   3.31097e-05   1.46911e-05
  25  20 3977.6206    1.2910  6.9536 11.3424 -0.0072  0.0846   0.0158   0.2463    0.0344   0.0000   433.9865       18.3491       13.6938       5.53463       1.67498      -13.6560      -19.5560      -5.49217      -4.90747      -2.28987     0.0472426       2.05292    -0.0826174      -3.09656      -2.50511      -3.10590     -0.382375     -0.641857     -0.451068      0.243288     -0.755602     0.0122453    -0.0285397     0.0569516    -0.0886178    -0.0367442    0.00144382   -0.00149988   -0.00217918  -0.000661044   0.000558925  -0.000338230  -0.000255251   5.44329e-05  -2.23710e-05  -4.30017e-05       5.14216       6.82886       7.51388       8.00206       7.75398       7.82862       7.16172       6.61754       5.89467       5.15762       4.29590       3.62572       2.87161       2.26579       1.73379       1.34525      0.968524      0.693975      0.487242      0.333868      0.220790      0.144221     0.0922048     0.0568578     0.0343539     0.0204863     0.0115337    0.00645717    0.00344961    0.00182260   0.000911785   0.000454811   0.000211788   9.83514e-05   4.09660e-05   1.73146e-05
  25  21 4123.9493    1.0438  8.7628 11.0820 -0.0004  0.1095   0.0140   0.3199    0.0322   0.0000   438.2718       24.8491       18.9198     -0.227450       5.74989      -14.1912       9.69327      -8.59677      -2.02144       2.47308       6.86531      -12.9077      -1.78587      -2.75574       1.77504     -0.170006      -1.28027      0.408234      0.829938     0.0792614     -0.130633     -0.371965      0.132410      0.126881    -0.0184168   -0.00140551    0.00477723   0.000555859    0.00314301  -0.000527586  -8.52383e-05  -0.000441655  -2.62075e-05   2.97522e-05   6.45304e-05  -2.72438e-06       6.49889       8.70436       9.85441       10.1045       10.2603       9.86559       9.39688       8.44405       7.71985       6.53386       5.55210       4.61529       3.68198       2.92265       2.25375       1.70424       1.24506      0.897383      0.624460      0.433712      0.287490      0.188390      0.118279     0.0745748     0.0446389     0.0261861     0.0152004    0.00844927    0.00459194    0.00239215    0.00123409   0.000598535   0.000285063   0.000133959   5.30158e-05   2.31483e-05
  25  23 4415.8841    0.6777 12.6968 10.8713 -0.0091  0.2068   0.0117   0.5726    0.0253   0.0000   441.2907      -5.12123       1.59937       1.33143       10.0941      -20.4282      -19.8421       14.4907       10.5466      0.627431       17.1778       10.8549      -2.24168      -8.47987      0.356324       4.00253     -0.328378      -1.52865     -0.607822       1.58524   -0.00468211     -0.231438     0.0713340    0.00360071    -0.0628762    -0.0545219    -0.0466117   -0.00988414     0.0181825    0.00675265   -0.00587214   0.000399293  -0.000307293   0.000249158  -0.000167118  -8.39411e-06       12.0998       16.0571       18.2415       18.8687       19.3451       18.4886       17.3830       15.8254       14.4590       12.2011       10.4419       8.68203       7.03845       5.48573       4.25924       3.21882       2.34903       1.75354       1.17893      0.836048      0.550611      0.361672      0.234821      0.145681     0.0893455     0.0525549     0.0305104     0.0169219    0.00917761    0.00487800    0.00259348    0.00123484   0.000590864   0.000279833   0.000107026   4.70354e-05
  26   7 2039.7709    0.6421  0.6094 10.3135 -0.0042  0.0209   0.0164   0.0484    0.0490   0.0000   439.1069      -2.18416       17.3383     -0.682995      -3.96528      -1.11169       1.00183     -0.205889     -0.827292     -0.219958     0.0985980     0.0473680    -0.0682230      0.109282     -0.502138     -0.417177     -0.307196     0.0869119     -0.144523     -0.132779    -0.0104462    -0.0236137    -0.0211567     0.0146388    0.00992761   0.000527677   -0.00144087   0.000323767   0.000478730  -0.000800817  -8.85539e-05   0.000134173  -0.000103587  -1.39520e-05   8.55833e-06  -6.50724e-06       1.15149       1.59613       1.71477       1.73405       1.81007       1.63497       1.68449       1.49969       1.42293       1.22988      0.947075      0.843472      0.659474      0.532259      0.432670      0.315431      0.254496      0.171406      0.133337     0.0839747     0.0572202     0.0357808     0.0235579     0.0154561    0.00853920    0.00551689    0.00300107    0.00177968   0.000972141   0.000542850   0.000287530   0.000152269   6.79893e-05   3.51138e-05   1.51604e-05   6.72085e-06
  26   9 2366.0756    1.3469  0.8461 11.3901 -0.0046  0.0222   0.0289   0.0539    0.0614   0.0000   438.3348      -1.63731       16.3981       1.85337      -1.77670      -1.39730       3.92411      -2.58547      -4.02162      0.224968       1.12893      -1.17840     -0.755452      0.249549      0.368519     -0.115087      0.100831     0.0616471    -0.0841642    -0.0813907     0.0327310     0.0267762     0.0275806    -0.0147579   -0.00430459  -0.000700721   -0.00744858   6.76028e-05    0.00187493  -0.000570032   0.000349177  -0.000179884  -3.22407e-05   6.01492e-05  -6.58807e-06  -5.26646e-06       1.33779       1.88368       1.93482       2.14238       2.10248       2.12375       1.96149       1.81044       1.54721       1.34146       1.08699      0.923250      0.791215      0.607038      0.468358      0.341387      0.238642      0.182429      0.128299     0.0922525     0.0639855     0.0418263     0.0274821     0.0168477     0.0104425    0.00586947    0.00346502    0.00189019    0.00110076   0.000577537   0.000307737   0.000154123   7.57675e-05   3.62053e-05   1.59456e-05   7.08791e-06
  26  10 2521.2359    1.7408  0.9807 11.9385 -0.0062  0.0262   0.0363   0.0610    0.0677   0.0000   438.2353      -1.24239       13.7177      -1.47315      0.693729      -3.47728      -2.76103      0.194954      -1.19616      -1.95449       1.12247      -1.66786      0.756323      0.751831      -1.60332      -1.23591      0.234668     -0.208937     0.0942693     0.0675974    -0.0655730   -0.00438428     0.0598332     0.0228987     0.0173011    -0.0139937   -0.00292531   -0.00452751   0.000122333   -0.00150515  -0.000103216   0.000468349  -0.000119917  -4.03626e-05   9.59873e-06   2.52406e-06       1.41916       2.15356       2.18186       2.43806       2.51269       2.40358       2.19632       1.99606       1.74839       1.51732       1.28547       1.02115      0.847078      0.623292      0.553061      0.377234      0.305193      0.204586      0.153424      0.104466     0.0715854     0.0489499     0.0302480     0.0198027     0.0121691    0.00743514    0.00436678    0.00248839    0.00143147   0.000731708   0.000392269   0.000196604   9.02191e-05   4.55898e-05   1.85076e-05   8.03011e-06
[truncated: 1,572,879 more chars]
