# Supplementary material for: Global-Mode Analysis of Full-Disk Data from the Michelson Doppler Imager and the Helioseismic and Magnetic Imager
Source: Sol Phys. 2018 Jan 31;293(2):29. doi: 10.1007/s11207-017-1201-5 (PMC6566312; doi:10.1007/s11207-017-1201-5)
Supplement: Supplementary file 2 — (TAR 362.4 MB) [file 11207_2017_1201_MOESM2_ESM.tar › HMI/hmivw72d.8200.18]

   0  15 2228.6002    0.9398  0.5840  9.8053  0.0000  0.1031   0.1568   0.3318    0.9792   0.0000    -0.0000       0.00000       0.00000       0.00000       0.00000       0.00000       0.00000       0.00000       0.00000       0.00000       0.00000       0.00000       0.00000       0.00000       0.00000       0.00000       0.00000       0.00000       0.00000       0.00000       0.00000       0.00000       0.00000       0.00000       0.00000       0.00000       0.00000       0.00000       0.00000       0.00000       0.00000       0.00000       0.00000       0.00000       0.00000       0.00000
   0  16 2362.8314    1.5029  0.5808 10.5327  0.0000  0.1030   0.2367   0.2665    1.0077   0.0000    -0.0000       0.00000       0.00000       0.00000       0.00000       0.00000       0.00000       0.00000       0.00000       0.00000       0.00000       0.00000       0.00000       0.00000       0.00000       0.00000       0.00000       0.00000       0.00000       0.00000       0.00000       0.00000       0.00000       0.00000       0.00000       0.00000       0.00000       0.00000       0.00000       0.00000       0.00000       0.00000       0.00000       0.00000       0.00000       0.00000
   0  17 2495.9778    1.5297  0.6658 11.1029  0.0000  0.1052   0.2515   0.5121    1.2002   0.0000    -0.0000       0.00000       0.00000       0.00000       0.00000       0.00000       0.00000       0.00000       0.00000       0.00000       0.00000       0.00000       0.00000       0.00000       0.00000       0.00000       0.00000       0.00000       0.00000       0.00000       0.00000       0.00000       0.00000       0.00000       0.00000       0.00000       0.00000       0.00000       0.00000       0.00000       0.00000       0.00000       0.00000       0.00000       0.00000       0.00000
   0  19 2764.1717    3.0401  0.7564  6.1516  0.0000  0.1166   0.4542   0.3893  567.4672   0.0000    -0.0000       0.00000       0.00000       0.00000       0.00000       0.00000       0.00000       0.00000       0.00000       0.00000       0.00000       0.00000       0.00000       0.00000       0.00000       0.00000       0.00000       0.00000       0.00000       0.00000       0.00000       0.00000       0.00000       0.00000       0.00000       0.00000       0.00000       0.00000       0.00000       0.00000       0.00000       0.00000       0.00000       0.00000       0.00000       0.00000
   1  12 1885.0448    0.3945  0.2822  9.9731  0.0000  0.0605   0.0597   0.1113    0.1499   0.0000   652.1641      -96.8812       0.00000       0.00000       0.00000       0.00000       0.00000       0.00000       0.00000       0.00000       0.00000       0.00000       0.00000       0.00000       0.00000       0.00000       0.00000       0.00000       79.4927       40.0683       0.00000       0.00000       0.00000       0.00000       0.00000       0.00000       0.00000       0.00000       0.00000       0.00000       0.00000       0.00000       0.00000       0.00000       0.00000       0.00000
   1  13 2020.7935    0.6631  0.4337 10.1275  0.0000  0.0625   0.0906   0.2446    0.2341   0.0000   502.9071       1.91317       0.00000       0.00000       0.00000       0.00000       0.00000       0.00000       0.00000       0.00000       0.00000       0.00000       0.00000       0.00000       0.00000       0.00000       0.00000       0.00000       74.2371       35.6466       0.00000       0.00000       0.00000       0.00000       0.00000       0.00000       0.00000       0.00000       0.00000       0.00000       0.00000       0.00000       0.00000       0.00000       0.00000       0.00000
   1  14 2156.7837    0.9329  0.5226  9.9015  0.0000  0.0870   0.1242   0.2723    0.4368   0.0000   436.6643       27.6836       0.00000       0.00000       0.00000       0.00000       0.00000       0.00000       0.00000       0.00000       0.00000       0.00000       0.00000       0.00000       0.00000       0.00000       0.00000       0.00000       179.880       46.3742       0.00000       0.00000       0.00000       0.00000       0.00000       0.00000       0.00000       0.00000       0.00000       0.00000       0.00000       0.00000       0.00000       0.00000       0.00000       0.00000
   1  15 2291.7857    1.0686  0.9211  9.9495  0.0000  0.0924   0.0910   0.2551    0.6999   0.0000   547.7910       92.3268       0.00000       0.00000       0.00000       0.00000       0.00000       0.00000       0.00000       0.00000       0.00000       0.00000       0.00000       0.00000       0.00000       0.00000       0.00000       0.00000       125.760       57.4320       0.00000       0.00000       0.00000       0.00000       0.00000       0.00000       0.00000       0.00000       0.00000       0.00000       0.00000       0.00000       0.00000       0.00000       0.00000       0.00000
   1  16 2425.4391    1.3769  1.1997  9.8021 -0.0234  0.1370   0.1078   0.2615    2.1933   0.0000   470.2502      -9.36689       0.00000       0.00000       0.00000       0.00000       0.00000       0.00000       0.00000       0.00000       0.00000       0.00000       0.00000       0.00000       0.00000       0.00000       0.00000       0.00000       191.768       78.1963       0.00000       0.00000       0.00000       0.00000       0.00000       0.00000       0.00000       0.00000       0.00000       0.00000       0.00000       0.00000       0.00000       0.00000       0.00000       0.00000
   1  17 2559.2666    2.0198  1.1778  0.9829  0.0000  0.0856   0.1492   0.2749 1000.0000   0.0000   388.8314       8.02017       0.00000       0.00000       0.00000       0.00000       0.00000       0.00000       0.00000       0.00000       0.00000       0.00000       0.00000       0.00000       0.00000       0.00000       0.00000       0.00000       106.832       57.9415       0.00000       0.00000       0.00000       0.00000       0.00000       0.00000       0.00000       0.00000       0.00000       0.00000       0.00000       0.00000       0.00000       0.00000       0.00000       0.00000
   1  19 2828.2379    2.9548  1.2026 -1.4040  0.0000  0.0800   0.2293   0.3306 1000.0000   0.0000   340.1295       25.6635       0.00000       0.00000       0.00000       0.00000       0.00000       0.00000       0.00000       0.00000       0.00000       0.00000       0.00000       0.00000       0.00000       0.00000       0.00000       0.00000       103.801       52.9731       0.00000       0.00000       0.00000       0.00000       0.00000       0.00000       0.00000       0.00000       0.00000       0.00000       0.00000       0.00000       0.00000       0.00000       0.00000       0.00000
   1  20 2963.4942    4.5487  0.6577  8.9163  0.0000  0.0699   0.3969   0.1715   21.0360   0.0000   489.7306      -26.3915       0.00000       0.00000       0.00000       0.00000       0.00000       0.00000       0.00000       0.00000       0.00000       0.00000       0.00000       0.00000       0.00000       0.00000       0.00000       0.00000       94.2924       44.6612       0.00000       0.00000       0.00000       0.00000       0.00000       0.00000       0.00000       0.00000       0.00000       0.00000       0.00000       0.00000       0.00000       0.00000       0.00000       0.00000
   1  23 3368.8182    2.9797  1.9008 12.4244  0.0000  0.1447   0.2286   0.4160    0.6173   0.0000   193.5039       201.123       0.00000       0.00000       0.00000       0.00000       0.00000       0.00000       0.00000       0.00000       0.00000       0.00000       0.00000       0.00000       0.00000       0.00000       0.00000       0.00000       164.858       108.317       0.00000       0.00000       0.00000       0.00000       0.00000       0.00000       0.00000       0.00000       0.00000       0.00000       0.00000       0.00000       0.00000       0.00000       0.00000       0.00000
   2  11 1810.1998    0.3699  0.5993  9.6917  0.0000  0.0680   0.0351   0.2323    0.1649   0.0000   456.7757      -28.3496       1.33824      0.678005       0.00000       0.00000       0.00000       0.00000       0.00000       0.00000       0.00000       0.00000       0.00000       0.00000       0.00000       0.00000       0.00000       0.00000       51.5821       41.1651       21.8536       8.02544       0.00000       0.00000       0.00000       0.00000       0.00000       0.00000       0.00000       0.00000       0.00000       0.00000       0.00000       0.00000       0.00000       0.00000
   2  14 2217.6364    0.9048  0.7401  9.9543  0.0000  0.0601   0.0690   0.2187    0.3276   0.0000   457.5830      -49.4423      -18.3410       7.28163       0.00000       0.00000       0.00000       0.00000       0.00000       0.00000       0.00000       0.00000       0.00000       0.00000       0.00000       0.00000       0.00000       0.00000       39.3508       32.5215       18.8716       7.07671       0.00000       0.00000       0.00000       0.00000       0.00000       0.00000       0.00000       0.00000       0.00000       0.00000       0.00000       0.00000       0.00000       0.00000
   2  15 2352.2276    1.2081  0.6795 11.0122  0.0000  0.0718   0.0880   0.1458    0.2460   0.0000   363.4896      -28.1744       30.8658       8.14461       0.00000       0.00000       0.00000       0.00000       0.00000       0.00000       0.00000       0.00000       0.00000       0.00000       0.00000       0.00000       0.00000       0.00000       35.7447       45.9617       21.1926       12.7187       0.00000       0.00000       0.00000       0.00000       0.00000       0.00000       0.00000       0.00000       0.00000       0.00000       0.00000       0.00000       0.00000       0.00000
   2  16 2486.0367    1.4671  0.7855 11.6534  0.0000  0.0874   0.1123   0.1878    0.2708   0.0000   447.2761      -20.5169       26.6259       5.53483       0.00000       0.00000       0.00000       0.00000       0.00000       0.00000       0.00000       0.00000       0.00000       0.00000       0.00000       0.00000       0.00000       0.00000       43.5043       56.7230       26.1979       15.4289       0.00000       0.00000       0.00000       0.00000       0.00000       0.00000       0.00000       0.00000       0.00000       0.00000       0.00000       0.00000       0.00000       0.00000
   2  17 2619.5622    2.2051  0.9496 11.0621  0.0000  0.1184   0.1424   0.1725    0.6677   0.0000   401.2791       32.9558       28.0906       16.1094       0.00000       0.00000       0.00000       0.00000       0.00000       0.00000       0.00000       0.00000       0.00000       0.00000       0.00000       0.00000       0.00000       0.00000       74.8368       53.1644       48.4225       14.7643       0.00000       0.00000       0.00000       0.00000       0.00000       0.00000       0.00000       0.00000       0.00000       0.00000       0.00000       0.00000       0.00000       0.00000
   2  19 2889.7622    3.2825  0.7224 12.1453  0.0000  0.0589   0.2656   0.2060    0.5023   0.0000   528.7772      -6.07494      -13.9900      -6.26873       0.00000       0.00000       0.00000       0.00000       0.00000       0.00000       0.00000       0.00000       0.00000       0.00000       0.00000       0.00000       0.00000       0.00000       41.0459       32.6888       24.4564       7.50625       0.00000       0.00000       0.00000       0.00000       0.00000       0.00000       0.00000       0.00000       0.00000       0.00000       0.00000       0.00000       0.00000       0.00000
   2  20 3024.7181    3.9249  0.8801 12.2753  0.0000  0.0595   0.2454   0.1586    0.5688   0.0000   446.6476       7.96651       35.7785       12.0418       0.00000       0.00000       0.00000       0.00000       0.00000       0.00000       0.00000       0.00000       0.00000       0.00000       0.00000       0.00000       0.00000       0.00000       43.7846       35.7664       19.0822       7.21035       0.00000       0.00000       0.00000       0.00000       0.00000       0.00000       0.00000       0.00000       0.00000       0.00000       0.00000       0.00000       0.00000       0.00000
   2  22 3295.2102    3.3298  0.9495 13.1598  0.0000  0.0703   0.2253   0.2123    0.3886   0.0000   459.0264      -18.2389      -7.10123       14.7887       0.00000       0.00000       0.00000       0.00000       0.00000       0.00000       0.00000       0.00000       0.00000       0.00000       0.00000       0.00000       0.00000       0.00000       46.4642       42.7846       22.5785       10.2326       0.00000       0.00000       0.00000       0.00000       0.00000       0.00000       0.00000       0.00000       0.00000       0.00000       0.00000       0.00000       0.00000       0.00000
   2  23 3430.9457    3.2169  1.9159 12.5492 -0.0001  0.0997   0.1627   0.2942    0.3091   0.0000   350.9081       96.3260       38.1926      -3.68746       0.00000       0.00000       0.00000       0.00000       0.00000       0.00000       0.00000       0.00000       0.00000       0.00000       0.00000       0.00000       0.00000       0.00000       68.3876       63.7937       33.3076       14.2686       0.00000       0.00000       0.00000       0.00000       0.00000       0.00000       0.00000       0.00000       0.00000       0.00000       0.00000       0.00000       0.00000       0.00000
   2  24 3566.7787    2.7503  2.9626 10.8488  0.0000  0.1085   0.0995   0.3832    0.5373   0.0000   371.5304       149.019       72.3452       31.1748       0.00000       0.00000       0.00000       0.00000       0.00000       0.00000       0.00000       0.00000       0.00000       0.00000       0.00000       0.00000       0.00000       0.00000       78.7027       65.7913       39.1378       14.4113       0.00000       0.00000       0.00000       0.00000       0.00000       0.00000       0.00000       0.00000       0.00000       0.00000       0.00000       0.00000       0.00000       0.00000
   3  12 2001.1980    0.5251  0.5565  9.8936  0.0000  0.0523   0.0329   0.1189    0.1584   0.0000   448.3961      -9.65021       15.0433       1.51433      -7.45623      0.482384       0.00000       0.00000       0.00000       0.00000       0.00000       0.00000       0.00000       0.00000       0.00000       0.00000       0.00000       0.00000       20.9476       19.9662       18.1442       10.4880       5.61475       1.48530       0.00000       0.00000       0.00000       0.00000       0.00000       0.00000       0.00000       0.00000       0.00000       0.00000       0.00000       0.00000
   3  13 2137.7592    0.7543  0.6434 10.3168  0.0000  0.0601   0.0485   0.1189    0.1850   0.0000   446.4412      0.486976       14.7203      -6.60746      0.598160      -1.39906       0.00000       0.00000       0.00000       0.00000       0.00000       0.00000       0.00000       0.00000       0.00000       0.00000       0.00000       0.00000       24.3607       25.3766       22.1684       11.5967       7.01757       1.95580       0.00000       0.00000       0.00000       0.00000       0.00000       0.00000       0.00000       0.00000       0.00000       0.00000       0.00000       0.00000
   3  14 2273.3753    1.1157  0.7758 10.4178  0.0000  0.0506   0.0670   0.1521    0.2722   0.0000   485.2720      -30.3045       58.8733     -0.571606      0.351802     -0.912197       0.00000       0.00000       0.00000       0.00000       0.00000       0.00000       0.00000       0.00000       0.00000       0.00000       0.00000       0.00000       25.2882       23.5920       17.3896       13.1082       4.80325       1.57508       0.00000       0.00000       0.00000       0.00000       0.00000       0.00000       0.00000       0.00000       0.00000       0.00000       0.00000       0.00000
   3  15 2407.5779    1.4586  0.6385 11.3906  0.0000  0.0537   0.0977   0.1124    0.2485   0.0000   391.0174       52.9181      -3.93456      -8.00745      -10.9632      -3.10844       0.00000       0.00000       0.00000       0.00000       0.00000       0.00000       0.00000       0.00000       0.00000       0.00000       0.00000       0.00000       25.9513       28.3958       18.0802       11.4873       4.75086       1.81022       0.00000       0.00000       0.00000       0.00000       0.00000       0.00000       0.00000       0.00000       0.00000       0.00000       0.00000       0.00000
   3  16 2541.6516    1.7972  0.6715 11.6644  0.0000  0.0631   0.1144   0.1253    0.3059   0.0000   420.0174      -12.7616       22.3183       1.91235      -2.37567      0.560248       0.00000       0.00000       0.00000       0.00000       0.00000       0.00000       0.00000       0.00000       0.00000       0.00000       0.00000       0.00000       35.8919       33.0036       23.1852       12.0769       5.45670       1.49896       0.00000       0.00000       0.00000       0.00000       0.00000       0.00000       0.00000       0.00000       0.00000       0.00000       0.00000       0.00000
   3  17 2676.1813    2.4921  1.0301 11.2600  0.0000  0.0597   0.1344   0.1667    0.8331   0.0000   400.4796      -25.3001       24.1466      -6.68081      -4.53289      -3.15037       0.00000       0.00000       0.00000       0.00000       0.00000       0.00000       0.00000       0.00000       0.00000       0.00000       0.00000       0.00000       33.6001       29.7033       22.5990       13.4129       5.55399       1.46108       0.00000       0.00000       0.00000       0.00000       0.00000       0.00000       0.00000       0.00000       0.00000       0.00000       0.00000       0.00000
   3  18 2811.3738    2.8962  1.1219  2.9771  0.0000  0.0649   0.1321   0.1543 1000.0000   0.0000   442.4856       2.68118       15.3838       5.13736       8.52028      -1.57385       0.00000       0.00000       0.00000       0.00000       0.00000       0.00000       0.00000       0.00000       0.00000       0.00000       0.00000       0.00000       31.8823       30.8574       24.3044       11.8203       6.89964       1.94368       0.00000       0.00000       0.00000       0.00000       0.00000       0.00000       0.00000       0.00000       0.00000       0.00000       0.00000       0.00000
   3  19 2946.9946    3.6210  0.8096 12.0562  0.0000  0.0502   0.1949   0.1244    0.4617   0.0000   429.5022       3.67716       13.6630       13.2019       7.54072      0.992538       0.00000       0.00000       0.00000       0.00000       0.00000       0.00000       0.00000       0.00000       0.00000       0.00000       0.00000       0.00000       24.2481       22.1968       18.2583       11.3708       4.91538       1.44574       0.00000       0.00000       0.00000       0.00000       0.00000       0.00000       0.00000       0.00000       0.00000       0.00000       0.00000       0.00000
   3  20 3082.2877    4.2148  1.0327 10.4402  0.0063  0.0585   0.2003   0.1317    1.8677   0.0000   436.3324       49.6623       30.3520       16.3762      -4.85418     -0.747386       0.00000       0.00000       0.00000       0.00000       0.00000       0.00000       0.00000       0.00000       0.00000       0.00000       0.00000       0.00000       25.8962       27.1433       21.0299       11.5431       6.32138       1.90271       0.00000       0.00000       0.00000       0.00000       0.00000       0.00000       0.00000       0.00000       0.00000       0.00000       0.00000       0.00000
   3  21 3217.8017    4.1609  1.1100 12.9034  0.0000  0.0711   0.2095   0.1553    0.4427   0.0000   407.7648       14.9245      -4.78838      -3.44953      -4.20654      -2.52482       0.00000       0.00000       0.00000       0.00000       0.00000       0.00000       0.00000       0.00000       0.00000       0.00000       0.00000       0.00000       32.4364       31.7992       24.3440       15.4844       6.96877       2.26023       0.00000       0.00000       0.00000       0.00000       0.00000       0.00000       0.00000       0.00000       0.00000       0.00000       0.00000       0.00000
   3  22 3353.5892    3.6502  1.3318 12.4311  0.0000  0.0679   0.1779   0.1993    0.4855   0.0000   446.1103       27.5392      -37.8069       1.52924       10.6636      0.634912       0.00000       0.00000       0.00000       0.00000       0.00000       0.00000       0.00000       0.00000       0.00000       0.00000       0.00000       0.00000       32.9228       32.7180       25.6698       13.9573       7.13955       2.03642       0.00000       0.00000       0.00000       0.00000       0.00000       0.00000       0.00000       0.00000       0.00000       0.00000       0.00000       0.00000
   3  24 3626.0874    2.2300  3.8914 11.4105  0.0006  0.1335   0.0737   0.3668    0.1885   0.0000   382.1809       7.74837      -25.8996       37.3406      -4.35898       2.66452       0.00000       0.00000       0.00000       0.00000       0.00000       0.00000       0.00000       0.00000       0.00000       0.00000       0.00000       0.00000       64.5476       66.6395       46.6258       26.8523       12.5259       4.13924       0.00000       0.00000       0.00000       0.00000       0.00000       0.00000       0.00000       0.00000       0.00000       0.00000       0.00000       0.00000
   4  12 2051.5982    0.7033  0.4100  9.9404  0.0056  0.0588   0.0560   0.0786    0.1500   0.0000   456.1587      -10.8985       11.5325       17.0740     -0.277612      -1.61257      -1.96839     -0.121506       0.00000       0.00000       0.00000       0.00000       0.00000       0.00000       0.00000       0.00000       0.00000       0.00000       29.6234       28.1235       20.6978       15.7371       8.92458       3.27166       1.11754      0.232016       0.00000       0.00000       0.00000       0.00000       0.00000       0.00000       0.00000       0.00000       0.00000       0.00000
   4  13 2188.3102    0.8921  0.7724 10.0538  0.0024  0.0650   0.0470   0.1382    0.2895   0.0000   419.7260       29.6041       8.04552      -3.15191       9.82483     -0.285735      0.760189     -0.147796       0.00000       0.00000       0.00000       0.00000       0.00000       0.00000       0.00000       0.00000       0.00000       0.00000       20.4651       23.1539       23.2011       14.4216       9.36735       5.13341       2.18891      0.500339       0.00000       0.00000       0.00000       0.00000       0.00000       0.00000       0.00000       0.00000       0.00000       0.00000
   4  14 2324.0653    1.4147  0.8174  7.9751  0.0091  0.0563   0.0690   0.1223    2.4645   0.0000   419.1508       18.8979      -28.0411      -17.4119      -2.37056       1.72170     -0.399304     -0.704290       0.00000       0.00000       0.00000       0.00000       0.00000       0.00000       0.00000       0.00000       0.00000       0.00000       22.2090       25.2259       19.2148       12.9898       9.36621       3.19408       1.54128      0.401436       0.00000       0.00000       0.00000       0.00000       0.00000       0.00000       0.00000       0.00000       0.00000       0.00000
   4  15 2458.4611    1.6616  0.9089 11.1497  0.0021  0.1335   0.0787   0.1909    0.6087   0.0000   415.6365       8.84640       51.1865      -7.17467      -13.4922      -1.38674       1.52230     -0.167205       0.00000       0.00000       0.00000       0.00000       0.00000       0.00000       0.00000       0.00000       0.00000       0.00000       52.8189       28.0057       30.4846       39.4413       26.5212       9.86301       2.39212      0.522523       0.00000       0.00000       0.00000       0.00000       0.00000       0.00000       0.00000       0.00000       0.00000       0.00000
   4  16 2593.0980    1.9108  0.8060 11.9420 -0.0058  0.0629   0.0966   0.1310    0.3822   0.0000   428.6901       21.9537       11.8977      -3.09177      -11.7193      -2.32548       5.56820     -0.513534       0.00000       0.00000       0.00000       0.00000       0.00000       0.00000       0.00000       0.00000       0.00000       0.00000       18.5139       24.0668       20.0196       13.2271       9.97266       3.95120       2.01411      0.515260       0.00000       0.00000       0.00000       0.00000       0.00000       0.00000       0.00000       0.00000       0.00000       0.00000
   4  19 3000.2127    3.4987  0.8423 12.8444 -0.0013  0.0505   0.1837   0.1141    0.3729   0.0000   411.5813      -24.2410       16.2425      -1.01241      -2.73785    -0.0641770      0.121063     0.0529067       0.00000       0.00000       0.00000       0.00000       0.00000       0.00000       0.00000       0.00000       0.00000       0.00000       21.1885       21.6246       16.9467       12.3759       6.93822       3.34328       1.16484      0.324274       0.00000       0.00000       0.00000       0.00000       0.00000       0.00000       0.00000       0.00000       0.00000       0.00000
   4  20 3135.9979    4.2074  1.1378 10.6377  0.0029  0.0578   0.1874   0.1447    2.7874   0.0000   432.0641       28.1609       8.27666       6.45047      0.531840      -3.67776      0.787206     -0.438501       0.00000       0.00000       0.00000       0.00000       0.00000       0.00000       0.00000       0.00000       0.00000       0.00000       23.2875       25.9090       20.8324       13.0633       7.74647       3.61619       1.51517      0.388084       0.00000       0.00000       0.00000       0.00000       0.00000       0.00000       0.00000       0.00000       0.00000       0.00000
   4  21 3271.9363    3.6865  1.1320 13.1303 -0.0001  0.0623   0.1855   0.1647    0.3700   0.0000   464.5194       23.5794       45.3693      -9.47423       6.52014     -0.592232       1.13701     -0.279991       0.00000       0.00000       0.00000       0.00000       0.00000       0.00000       0.00000       0.00000       0.00000       0.00000       21.5047       24.3383       22.0187       13.7411       9.04227       4.37192       1.98808      0.479372       0.00000       0.00000       0.00000       0.00000       0.00000       0.00000       0.00000       0.00000       0.00000       0.00000
   4  22 3408.1311    3.0954  1.7177 12.5515  0.0064  0.0826   0.1363   0.2116    0.3330   0.0000   402.7418     -0.329885      -29.7430      -6.62714      -13.2595       4.29397      0.381693      0.310892       0.00000       0.00000       0.00000       0.00000       0.00000       0.00000       0.00000       0.00000       0.00000       0.00000       30.0487       35.2104       27.1874       19.7833       11.2420       6.01916       2.28691      0.646123       0.00000       0.00000       0.00000       0.00000       0.00000       0.00000       0.00000       0.00000       0.00000       0.00000
   4  23 3544.7744    2.6140  2.5219 12.0821 -0.0075  0.0942   0.0863   0.2447    0.2054   0.0000   419.7118       44.0809       19.1251       16.5573      -9.41207      -2.13610       2.92976       1.14430       0.00000       0.00000       0.00000       0.00000       0.00000       0.00000       0.00000       0.00000       0.00000       0.00000       33.7883       36.7917       32.0166       22.9718       14.1327       7.16902       2.78171      0.692178       0.00000       0.00000       0.00000       0.00000       0.00000       0.00000       0.00000       0.00000       0.00000       0.00000
   4  25 3819.0894    1.8519  4.7893 11.0418 -0.0001  0.1485   0.0485   0.3763    0.1751   0.0000   466.6140       30.6599       65.6806      -31.5826       3.63116      -4.02318       4.46160      -1.75929       0.00000       0.00000       0.00000       0.00000       0.00000       0.00000       0.00000       0.00000       0.00000       0.00000       52.2112       55.1853       48.6191       36.9964       22.9135       11.4058       4.32810       1.09387       0.00000       0.00000       0.00000       0.00000       0.00000       0.00000       0.00000       0.00000       0.00000       0.00000
   5  11 1960.4820    0.5211  0.3570 10.0835 -0.0106  0.0351   0.0365   0.0687    0.0876   0.0000   419.2026       25.5046      -18.3582       3.42983       1.55308      0.539873     -0.788281      0.994614     0.0929419    -0.0583156       0.00000       0.00000       0.00000       0.00000       0.00000       0.00000       0.00000       0.00000       12.3598       13.0746       11.2093       8.35673       5.98481       3.36782       1.44258      0.658911      0.221698     0.0465408       0.00000       0.00000       0.00000       0.00000       0.00000       0.00000       0.00000       0.00000
   5  13 2235.4791    0.9293  0.4655 11.0148 -0.0198  0.0443   0.0654   0.0893    0.1183   0.0000   447.6121       1.47230       8.57929      -10.6140      -3.23639      -3.09299       1.55181      -1.70396      0.451136     0.0280096       0.00000       0.00000       0.00000       0.00000       0.00000       0.00000       0.00000       0.00000       12.3980       13.4518       13.4519       8.90684       5.83095       3.76129       1.78327      0.948791      0.311474     0.0584711       0.00000       0.00000       0.00000       0.00000       0.00000       0.00000       0.00000       0.00000
   5  14 2371.1374    1.2278  0.7999 10.9480 -0.0261  0.0514   0.0614   0.1056    0.1906   0.0000   419.9939       19.2176      -1.84317      -10.7028       2.62863       3.22977      0.327418      -1.35627     -0.560127      0.158300       0.00000       0.00000       0.00000       0.00000       0.00000       0.00000       0.00000       0.00000       14.2172       16.2037       15.1075       11.4474       6.62427       4.11922       2.42162       1.02044      0.344860     0.0819035       0.00000       0.00000       0.00000       0.00000       0.00000       0.00000       0.00000       0.00000
   5  15 2506.0573    1.6328  0.9072 11.2998 -0.0047  0.0509   0.0771   0.1236    0.2375   0.0000   438.1471      -10.1577       9.76717      -10.9774      -6.17765      -4.60571       4.39084      0.594885      0.292324     0.0821075       0.00000       0.00000       0.00000       0.00000       0.00000       0.00000       0.00000       0.00000       16.6257       20.2343       16.6072       12.3987       7.45455       4.57808       2.09437       1.01544      0.332437     0.0890780       0.00000       0.00000       0.00000       0.00000       0.00000       0.00000       0.00000       0.00000
   5  16 2641.1991    2.2025  1.2400 10.6664  0.0056  0.0566   0.0808   0.1345    0.6114   0.0000   429.7911       15.5382      -26.0365       6.30388       8.17962       4.73388     0.0910636       1.06866     -0.436912   0.000752552       0.00000       0.00000       0.00000       0.00000       0.00000       0.00000       0.00000       0.00000       17.8373       18.7714       16.9513       13.7489       9.59946       5.81994       2.82159       1.24328      0.397169     0.0882055       0.00000       0.00000       0.00000       0.00000       0.00000       0.00000       0.00000       0.00000
   5  20 3186.3058    4.0607  0.8866 13.0380 -0.0175  0.0592   0.2072   0.1396    0.7107   0.0000   423.5099       47.1464      -18.7714       12.9926       8.31750      -10.2998       1.23357      0.612908     -0.627968    -0.0214131       0.00000       0.00000       0.00000       0.00000       0.00000       0.00000       0.00000       0.00000       16.5577       18.5447       18.8269       12.6464       9.47498       6.05583       2.69630       1.43228      0.494316     0.0932393       0.00000       0.00000       0.00000       0.00000       0.00000       0.00000       0.00000       0.00000
   5  21 3322.7137    3.4687  1.5097 12.6782 -0.0097  0.0763   0.1379   0.2113    0.5306   0.0000   432.7941       23.8425       20.2212      -18.7480      -12.9960      -3.24511      -3.03272       1.00362      0.115375     -0.283049       0.00000       0.00000       0.00000       0.00000       0.00000       0.00000       0.00000       0.00000       22.0674       26.0065       22.8473       18.6125       11.8193       8.16612       3.84667       1.96017      0.550949      0.135764       0.00000       0.00000       0.00000       0.00000       0.00000       0.00000       0.00000       0.00000
   5  25 3871.5717    1.7275  6.2094 10.7988  0.0004  0.1591   0.0358   0.4402    0.1447   0.0000   431.5526       95.3098       58.4617       16.4090      -13.4205       4.52075      -21.2282      -1.45141       1.35504     -0.169476       0.00000       0.00000       0.00000       0.00000       0.00000       0.00000       0.00000       0.00000       43.7720       52.5286       50.0288       39.9819       28.6151       17.8662       9.65682       4.25157       1.42688      0.301061       0.00000       0.00000       0.00000       0.00000       0.00000       0.00000       0.00000       0.00000
   5  26 4009.4408    1.4439  8.4390 10.6259 -0.0006  0.2066   0.0294   0.5797    0.1097   0.0000   545.1960       69.8788       24.8385       34.4326      -27.8197      -25.0159       6.42347       4.71739      -2.33164     -0.546449       0.00000       0.00000       0.00000       0.00000       0.00000       0.00000       0.00000       0.00000       57.2771       70.0842       61.0904       52.3588       36.7235       23.0859       12.3347       5.22889       1.68168      0.400077       0.00000       0.00000       0.00000       0.00000       0.00000       0.00000       0.00000       0.00000
   6  12 2142.4669    0.8532  0.6005  9.9462 -0.0114  0.0404   0.0439   0.0771    0.1507   0.0000   437.1097       6.25928       18.8531      -1.52564      -1.71754      -11.4063      -1.56679      -1.68572       1.06564     -0.123839    0.00386672    -0.0121221       0.00000       0.00000       0.00000       0.00000       0.00000       0.00000       8.53419       11.2214       9.48335       9.23994       5.98549       4.32168       2.58602       1.49433      0.695293      0.265600     0.0730430     0.0192747       0.00000       0.00000       0.00000       0.00000       0.00000       0.00000
   6  13 2279.7993    1.1223  0.6904 10.6392 -0.0075  0.0362   0.0518   0.0888    0.1442   0.0000   430.8035      -3.70296       8.74796      -5.96641       12.0674     0.0725503      -3.34034    -0.0360906      0.332745     -0.247517    -0.0417923   0.000657251       0.00000       0.00000       0.00000       0.00000       0.00000       0.00000       9.59394       10.8220       9.77588       8.56996       6.11024       4.24218       2.38314       1.30283      0.547048      0.228566     0.0604123     0.0142097       0.00000       0.00000       0.00000       0.00000       0.00000       0.00000
   6  14 2415.4471    1.4461  1.0042 10.8686 -0.0054  0.0450   0.0570   0.1250    0.2151   0.0000   451.0041       4.83300       6.77720      0.453834       13.3739      -2.45021     -0.708137      -1.48600       1.27686     -0.103749    -0.0890060    -0.0228479       0.00000       0.00000       0.00000       0.00000       0.00000       0.00000       11.6487       13.3650       12.5651       9.95665       7.94021       4.96821       2.87053       1.74389      0.636690      0.279765     0.0860716     0.0166109       0.00000       0.00000       0.00000       0.00000       0.00000       0.00000
   6  15 2550.9012    1.8324  0.8641 11.5988 -0.0200  0.0481   0.0824   0.1009    0.1794   0.0000   430.6861       29.8179      -3.26045      -12.6767       7.47506       6.06990      0.602973     -0.859828      -1.04790     -0.480305      0.111830    -0.0207040       0.00000       0.00000       0.00000       0.00000       0.00000       0.00000       11.7413       14.0457       11.1845       10.8007       8.62883       5.52966       3.51922       1.63626      0.791287      0.269109     0.0927368     0.0213359       0.00000       0.00000       0.00000       0.00000       0.00000       0.00000
   6  16 2687.0212    2.2387  1.0106 12.1606  0.0034  0.0504   0.0891   0.1156    0.1596   0.0000   401.8106       8.92328       27.8577       9.54106       8.65347      -2.21649     -0.238644     -0.176346      0.520656     0.0864648     0.0132783    0.00604459       0.00000       0.00000       0.00000       0.00000       0.00000       0.00000       12.7886       15.3888       13.6023       11.1432       8.91598       5.45613       3.64050       1.61765      0.877105      0.271358      0.100516     0.0208348       0.00000       0.00000       0.00000       0.00000       0.00000       0.00000
   6  17 2823.7386    3.0934  0.7586 12.3607 -0.0106  0.0392   0.1376   0.0893    0.1927   0.0000   443.1337       18.3216       5.27546      -10.4337       10.9340      -4.09885      -2.60464      -2.03978    -0.0267114      0.123219     0.0807109    -0.0238359       0.00000       0.00000       0.00000       0.00000       0.00000       0.00000       10.8571       11.3890       11.3401       9.54000       6.16456       4.06891       2.52425       1.44483      0.632026      0.237066     0.0614924     0.0127465       0.00000       0.00000       0.00000       0.00000       0.00000       0.00000
   6  18 2960.7033    3.4914  0.8339 12.3505 -0.0086  0.0385   0.1477   0.0996    0.2685   0.0000   429.3715       19.7438      -9.61012       25.4456      -2.44700      -9.72607     -0.549682      -1.60800     -0.909647     -0.225131    0.00793315     0.0114112       0.00000       0.00000       0.00000       0.00000       0.00000       0.00000       9.71561       10.7802       11.0050       8.61173       6.17680       3.97441       2.46197       1.27195      0.652531      0.233271     0.0709148     0.0133694       0.00000       0.00000       0.00000       0.00000       0.00000       0.00000
   6  19 3097.3361    3.8260  0.9089 13.0899 -0.0067  0.0436   0.1642   0.1232    0.2336   0.0000   447.5405       5.83144      -20.8232      -1.21786       6.09084      0.211392      -2.05464       2.02681     -0.833511     -0.436603    -0.0636591    -0.0117510       0.00000       0.00000       0.00000       0.00000       0.00000       0.00000       11.7604       13.5589       12.7832       9.60658       6.92207       4.86399       2.70506       1.30858      0.703186      0.280868     0.0843687     0.0172367       0.00000       0.00000       0.00000       0.00000       0.00000       0.00000
   6  20 3233.9660    3.5511  1.3787 12.6646 -0.0061  0.0644   0.1241   0.1369    0.3453   0.0000   456.7283       30.0601       19.5403       13.5197       3.73876      -15.2116       2.00995      0.360929     -0.130581     -0.452862      0.156823   -0.00194959       0.00000       0.00000       0.00000       0.00000       0.00000       0.00000       16.1159       20.9223       17.5339       14.7672       11.0827       7.08458       4.66371       1.97330       1.14413      0.361919      0.128871     0.0288920       0.00000       0.00000       0.00000       0.00000       0.00000       0.00000
   6  21 3371.1308    3.3806  1.7893 11.9008 -0.0085  0.0680   0.0995   0.1698    0.4940   0.0000   428.9693       25.8043      -4.75305       1.05188      -1.66095      -7.34440      -1.63066      -3.83971       1.93158      0.206849     -0.178373    0.00894665       0.00000       0.00000       0.00000       0.00000       0.00000       0.00000       16.3914       18.4677       18.4810       14.7597       11.4812       7.95338       4.63798       2.56500       1.17294      0.466484      0.142440     0.0268628       0.00000       0.00000       0.00000       0.00000       0.00000       0.00000
   6  22 3508.3527    3.0085  2.4889 11.2911 -0.0044  0.0858   0.0755   0.2293    0.4889   0.0000   455.1880      -17.5389       11.8735      -1.74288       10.7407      -14.6406       2.71334       2.00829     -0.725427     -0.862085      0.283610    0.00645310       0.00000       0.00000       0.00000       0.00000       0.00000       0.00000       20.5841       23.9510       22.9624       19.4861       15.1627       10.1116       6.21631       3.43286       1.52275      0.592481      0.185440     0.0362907       0.00000       0.00000       0.00000       0.00000       0.00000       0.00000
   6  23 3645.9900    2.3152  3.6515 11.7562  0.0003  0.1046   0.0574   0.3014    0.1645   0.0000   423.0145       43.8501      -11.2209      -17.7822       6.90255       11.6670      -3.05931       3.30261     -0.546598      0.252549     -0.163676    -0.0174683       0.00000       0.00000       0.00000       0.00000       0.00000       0.00000       26.6885       31.4008       30.1619       24.4841       19.7204       13.6177       8.21507       4.52266       2.04446      0.793335      0.233034     0.0431907       0.00000       0.00000       0.00000       0.00000       0.00000       0.00000
   6  24 3783.8402    1.9376  5.0288 10.9887 -0.0013  0.1316   0.0417   0.3803    0.1738   0.0000   426.3137      -12.2566       65.1329      -17.4801       9.78422     -0.786198      -15.2466      -7.36905       3.16061      0.911582      0.427394    -0.0619711       0.00000       0.00000       0.00000       0.00000       0.00000       0.00000       30.6938       38.3293       35.0146       30.7628       25.4462       16.8010       11.1789       5.39351       2.79153      0.962874      0.321511     0.0612981       0.00000       0.00000       0.00000       0.00000       0.00000       0.00000
   7  11 2045.8542    0.6983  0.5056 10.1956  0.0034  0.0302   0.0354   0.0785    0.0937   0.0000   442.8743      -10.7890       9.35441      -1.23288      -5.98705      -2.78639      -1.95752     0.0141187      0.687397     -0.659582      0.205742     0.0238559   -0.00637244  -0.000631156       0.00000       0.00000       0.00000       0.00000       6.51200       7.96029       7.48091       6.66404       4.92765       3.37074       2.23290       1.31339      0.737043      0.341022      0.142415     0.0475254     0.0145895    0.00296151       0.00000       0.00000       0.00000       0.00000
   7  12 2184.5104    0.8860  0.7436 10.2989 -0.0014  0.0559   0.0386   0.0847    0.1343   0.0000   420.7316      -1.96930       4.20049       6.35527      -4.15163      -2.52120       3.71528      0.869510       1.10654     -0.158943     -0.155108     0.0622242    -0.0230442  -0.000712515       0.00000       0.00000       0.00000       0.00000       15.7259       14.3735       9.66921       9.61939       11.4407       9.63156       6.31607       3.16782       1.37627      0.490945      0.189529     0.0658697     0.0187816    0.00307986       0.00000       0.00000       0.00000       0.00000
   7  13 2322.1487    1.1693  0.8157 10.7234  0.0028  0.0478   0.0438   0.0913    0.1484   0.0000   437.4544      -4.97710       11.8340       5.31609       5.44934      -6.05926      -1.08621    -0.0610917     0.0766536     0.0171331     -0.306928    -0.0365651    -0.0111833    0.00691699       0.00000       0.00000       0.00000       0.00000       9.79269       12.0178       11.5196       11.0645       7.00587       6.15102       3.79971       2.34524       1.03860      0.698732      0.248846     0.0974015     0.0220797    0.00532253       0.00000       0.00000       0.00000       0.00000
   7  14 2458.1700    1.7503  0.6974 11.5902 -0.0021  0.0342   0.0766   0.0986    0.1441   0.0000   431.6236      -1.66979      -7.48563       6.13407       3.09884       2.54418       1.12653      0.624496      0.709080      0.234299     -0.284014    -0.0589765   -0.00517289    0.00155736       0.00000       0.00000       0.00000       0.00000       7.90010       9.50014       8.48721       7.45845       5.70658       4.14978       2.77921       1.46533      0.790098      0.359123      0.162130     0.0520355     0.0148598    0.00316332       0.00000       0.00000       0.00000       0.00000
   7  15 2594.2408    2.1656  0.9464 11.7852  0.0102  0.0446   0.0810   0.1167    0.1702   0.0000   439.5380       14.2135       12.0176       1.14856       8.22683     -0.518814      -4.50859       1.06298      0.950032    -0.0696641     -0.299221    0.00872192     0.0240506   -0.00102555       0.00000       0.00000       0.00000       0.00000       9.02126       10.9166       10.6078       9.12011       7.20175       5.37150       3.72500       1.90169      0.985789      0.558812      0.223661     0.0734996     0.0221099    0.00446238       0.00000       0.00000       0.00000       0.00000
   7  16 2731.2606    2.6042  0.7168 12.7151  0.0059  0.0394   0.1050   0.0847    0.1221   0.0000   425.1151      -4.33316      -5.46282    -0.0893416      -4.50333      -7.29413      -2.15536    -0.0689294      0.456789     -0.515780    -0.0920567    -0.0611834    -0.0218728    0.00110757       0.00000       0.00000       0.00000       0.00000       8.94049       9.81656       9.29468       8.14181       6.66914       5.55270       3.32590       1.96760      0.972606      0.465129      0.196129     0.0753917     0.0178666    0.00354790       0.00000       0.00000       0.00000       0.00000
   7  17 2868.3634    3.1790  0.6920 12.9896  0.0016  0.0405   0.1319   0.0809    0.1287   0.0000   434.3900       13.5510       20.5472       1.79189       1.64303      -3.13629      -1.23955       1.20188      0.538153      0.140342      0.297260   -0.00787230     0.0161241  -0.000970855       0.00000       0.00000       0.00000       0.00000       8.55563       10.0815       10.4551       8.43875       6.68449       4.61680       3.54582       1.77726      0.882914      0.563926      0.217931     0.0696049     0.0215557    0.00352222       0.00000       0.00000       0.00000       0.00000
   7  18 3005.7276    3.6576  0.6765 13.1993 -0.0183  0.0385   0.1648   0.0814    0.1352   0.0000   433.0018       9.44264       9.05618      -2.48565      -2.25602       4.35255       2.20640      -1.32005     0.0648243      0.434475      0.122147     -0.144203    -0.0125257   -0.00825188       0.00000       0.00000       0.00000       0.00000       8.72405       8.05473       9.21431       8.58827       5.68398       4.95387       3.42221       1.79459      0.910516      0.529383      0.216980     0.0705325     0.0147734    0.00312727       0.00000       0.00000       0.00000       0.00000
   7  19 3142.8796    4.0633  0.9665 12.8006 -0.0016  0.0423   0.1470   0.0959    0.2104   0.0000   444.5795       9.80411       21.1969      -14.8437       2.89368       1.98779      -5.78951      -4.34212       2.61697     -0.115774     -0.154799    -0.0456925    0.00145890   -0.00185973       0.00000       0.00000       0.00000       0.00000       9.25318       10.6313       10.1211       8.70652       7.17942       5.47504       3.39371       2.14902       1.09917      0.488472      0.207710     0.0786847     0.0204945    0.00387224       0.00000       0.00000       0.00000       0.00000
   7  20 3279.9417    3.6158  1.5204 12.5379 -0.0028  0.0544   0.1130   0.1326    0.2004   0.0000   459.1150       30.0816      0.337439       21.6009      -9.68648      -8.24736     0.0822804      -3.55168      -1.44756      -1.21755      0.140918      0.108582    -0.0346135   -0.00211258       0.00000       0.00000       0.00000       0.00000       10.9461       14.3262       12.5086       11.4457       8.82536       6.75652       4.40160       2.53946       1.39195      0.629676      0.284768     0.0972167     0.0277536    0.00593231       0.00000       0.00000       0.00000       0.00000
   7  21 3417.5643    3.1356  2.0833 12.2975 -0.0017  0.0655   0.0881   0.1572    0.1794   0.0000   420.2515      0.439594       25.2011       7.96742       10.9691      -2.68816      -3.91656       3.61319      0.476548     -0.288612      0.290693     -0.155872    -0.0333477    -0.0127858       0.00000       0.00000       0.00000       0.00000       14.3947       17.0813       16.0182       14.4636       11.1591       8.53870       5.63202       3.17324       1.71272      0.817687      0.355830      0.120774     0.0328115    0.00663647       0.00000       0.00000       0.00000       0.00000
   7  22 3555.3618    2.6714  2.8898 11.7015  0.0089  0.0869   0.0662   0.2072    0.1972   0.0000   452.3660       23.6988       32.0095      -5.34930       33.0961       2.96512      -10.8496      -6.53110       1.16720      -1.54407     -0.241925     -0.129709     0.0247937   0.000144098       0.00000       0.00000       0.00000       0.00000       17.9836       21.1064       21.2048       18.5533       14.7890       10.2915       6.92149       4.41004       2.27454       1.20475      0.452620      0.164169     0.0456712    0.00856924       0.00000       0.00000       0.00000       0.00000
   7  23 3693.6830    2.2342  3.9853 11.3741 -0.0039  0.1023   0.0459   0.2636    0.1516   0.0000   485.6046       58.3536      -29.3422      -14.2572       5.72768       6.36465      -2.55234     -0.888446       2.81316     -0.510691      -1.72274     0.0399191     0.0646011    0.00510387       0.00000       0.00000       0.00000       0.00000       20.9949       26.3245       24.9411       21.8391       18.2019       12.6273       8.73239       5.27063       2.75738       1.42398      0.563664      0.200560     0.0577904     0.0105141       0.00000       0.00000       0.00000       0.00000
   7  24 3831.9343    1.9008  5.2163 10.7704 -0.0016  0.1177   0.0339   0.3251    0.1486   0.0000   397.1830       44.1950       46.9242      -18.5225      -28.0031       17.5591       10.9291      -8.94049      -3.55844       3.31378     0.0899887     -0.413431   -0.00646017   -0.00712058       0.00000       0.00000       0.00000       0.00000       25.0000       31.9098       30.8075       26.1400       21.6524       15.1386       10.3324       6.07881       3.40551       1.57256      0.700802      0.240246     0.0700732     0.0124303       0.00000       0.00000       0.00000       0.00000
   7  27 4248.5642    1.0679 10.6113 10.4575  0.0004  0.2306   0.0198   0.6478    0.0688   0.0000   394.7496       9.37485       20.9089       18.4610      -73.3289      -15.2062       30.7008      -2.33698      -12.2172      -2.92939      0.422644      0.238002     0.0629208    -0.0452948       0.00000       0.00000       0.00000       0.00000       47.7015       59.3527       58.7775       50.7444       41.9819       30.9430       21.0151       13.0958       6.88834       3.61861       1.42664      0.517822      0.136899     0.0240900       0.00000       0.00000       0.00000       0.00000
   8  11 2086.0649    0.7186  0.6180 10.2694 -0.0018  0.0372   0.0315   0.0767    0.0953   0.0000   421.4900       8.20194       10.7353      -6.83860     -0.592757       4.77584       4.07166       2.64566       1.00896      0.332778      0.361202    0.00796639   -0.00256388     0.0324304    0.00392319   0.000928782       0.00000       0.00000       6.51794       8.54795       7.62611       7.16548       5.61265       4.75543       3.08951       2.23424       1.08732      0.668030      0.313686      0.142997     0.0481210     0.0192582    0.00426290   0.000986029       0.00000       0.00000
   8  13 2362.8600    1.2366  0.9337 10.7971 -0.0002  0.0397   0.0445   0.0966    0.1339   0.0000   424.5858       6.06187       11.7369      -3.37648       5.89628      -8.33912      -3.17754       2.81662       2.52227    -0.0133190     -0.281181    -0.0770776   -0.00965807    -0.0285573   0.000887352  -0.000555801       0.00000       0.00000       7.26202       8.67438       8.87109       7.76272       6.32592       4.75150       3.55675       2.17530       1.34857      0.782211      0.326756      0.178106     0.0616277     0.0195847    0.00532810   0.000897691       0.00000       0.00000
   8  14 2499.5008    1.7118  0.8947 11.3942  0.0028  0.0399   0.0624   0.1015    0.1391   0.0000   446.0894      -5.20339       9.77261      -2.21246       2.92856       4.78366       6.79084      0.529785      -1.35729     -0.256410      0.146867    -0.0400556    -0.0182475   -0.00391702   -0.00220564  -0.000333742       0.00000       0.00000       6.89186       9.61118       7.35663       7.53149       6.23938       5.40492       3.74808       2.35085       1.30854      0.702279      0.318148      0.145521     0.0555441     0.0191356    0.00501905    0.00114562       0.00000       0.00000
   8  15 2636.1645    2.2742  0.9123 11.8113  0.0059  0.0376   0.0790   0.0917    0.1652   0.0000   445.5231       11.5847       11.9651       11.6348      -5.63987       6.60993      -3.35578      -1.17494     -0.919081     -0.470968     -0.311127    -0.0713369    -0.0220568    -0.0362012   1.32521e-05    0.00149475       0.00000       0.00000       7.05160       8.55508       8.28276       7.54552       6.40186       4.60239       3.19899       2.16601       1.24252      0.749510      0.314346      0.153963     0.0506660     0.0191302    0.00491619   0.000879785       0.00000       0.00000
   8  16 2773.8753    2.8252  0.7367 12.2685  0.0073  0.0360   0.1007   0.0759    0.1561   0.0000   449.2884       26.9049       12.3824      -4.32193      -1.39482       5.44727      -3.13499      -1.29568      0.484130     -0.788293     -0.148735     -0.180024    0.00849707   -0.00423054    0.00522342  -0.000457567       0.00000       0.00000       6.92159       8.91850       8.90225       7.52478       5.96755       4.33626       2.86612       1.85662       1.09430      0.610048      0.288567      0.132480     0.0512187     0.0175465    0.00456939   0.000824891       0.00000       0.00000
   8  17 2911.4859    3.1597  0.7360 12.8746  0.0003  0.0374   0.1173   0.0822    0.1362   0.0000   450.4643       7.14029     -0.890272    -0.0234413      -3.18602      -5.02685      -3.87227       1.40470       1.77218      -2.26324      0.286291      0.279537   -0.00697814     0.0164333    0.00982993  -0.000432743       0.00000       0.00000       7.52737       9.30908       7.75954       7.82796       6.33726       5.04887       3.63848       2.18122       1.31578      0.638856      0.333449      0.127144     0.0545986     0.0150703    0.00463707   0.000956401       0.00000       0.00000
   8  18 3049.1121    3.7894  0.7902 13.4391  0.0011  0.0382   0.1445   0.0867    0.1355   0.0000   440.4127       26.1948       5.16910     -0.522206       4.89542       5.07943      -3.20691      -5.09598       1.83668     -0.110006     -0.688335     -0.212580     0.0323946     0.0295050   -0.00576304   5.60704e-05       0.00000       0.00000       7.73918       9.38552       9.51625       7.79461       6.84736       4.75212       3.12589       2.21703       1.28000      0.662178      0.364619      0.131679     0.0548763     0.0197343    0.00498535   0.000788557       0.00000       0.00000
   8  19 3186.7877    3.8352  0.8607 13.6413 -0.0005  0.0459   0.1382   0.1082    0.1172   0.0000   433.8346       5.40792       17.3938      -11.6956      0.600496      -8.04680      -4.25015       1.53353    -0.0979362     -0.574556     -0.233965     -0.160740    0.00252460    -0.0247298    0.00336544  -0.000987631       0.00000       0.00000       10.1891       10.7433       10.6252       9.71352       8.02709       6.00433       4.95805       2.87788       1.50261      0.842858      0.415638      0.199374     0.0627858     0.0179319    0.00524030   0.000826609       0.00000       0.00000
   8  21 3462.6097    2.7922  2.0246 12.6343 -0.0123  0.0671   0.0733   0.1779    0.1044   0.0000   433.3885       17.0174       22.0976      -11.2080       9.77629      -12.3273       8.52745      -3.41032       2.47500     -0.227441     -0.476205     -0.799207   -0.00555144    -0.0562947    0.00256687   -0.00203016       0.00000       0.00000       11.8631       16.0104       14.7233       13.3192       11.9084       8.15793       6.67745       3.84167       2.30361       1.24529      0.604602      0.283835      0.106910     0.0333847     0.0110348    0.00179513       0.00000       0.00000
   8  22 3600.9171    2.3751  3.0870 11.7206  0.0028  0.0823   0.0487   0.2032    0.1159   0.0000   447.9061       16.2259       6.44473       25.4269      -24.5633       1.17493       7.98241      -8.88781      -4.37320     -0.376047       2.48186    -0.0120480    -0.0952160     0.0155607     0.0102021  -0.000188788       0.00000       0.00000       15.2401       18.3127       19.0089       17.3065       14.1351       10.8127       7.13766       5.09156       3.02687       1.67514      0.850508      0.356796      0.141132     0.0480953     0.0113922    0.00197830       0.00000       0.00000
   8  24 3878.4724    1.7007  5.6995 11.0226 -0.0040  0.1230   0.0286   0.3445    0.0915   0.0000   401.2428       47.4971       16.0456      -30.8247      -27.3850       5.88068      -26.2134      -11.4899       3.26029     -0.364914      -2.92387      0.215146      0.407334    -0.0796731    -0.0311259   0.000168876       0.00000       0.00000       24.2039       28.9898       28.8738       25.8930       22.1635       16.1637       11.8694       7.82502       4.71150       2.73006       1.27075      0.592069      0.210661     0.0686239     0.0175171    0.00280466       0.00000       0.00000
   8  25 4017.6680    1.3510  7.1344 10.8329 -0.0005  0.1591   0.0235   0.4203    0.0753   0.0000   447.0863       3.43200       59.4151       24.5365       12.3043      -22.6925       5.64407      -4.95176     -0.916026       4.79216      0.133980      0.669638      0.213353     -0.139760    -0.0488610   -0.00193888       0.00000       0.00000       28.4207       37.1430       34.8063       33.2035       27.2494       21.5941       15.5867       10.1273       6.06452       3.33365       1.66156      0.735817      0.285520     0.0915256     0.0234609    0.00427571       0.00000       0.00000
   9  10 1984.1822    0.5956  0.5570  9.8686  0.0165  0.0309   0.0268   0.0778    0.1155   0.0000   432.7831     0.0457516       13.9540       8.39641       8.21925      -3.38079      -1.93908      -1.69999      -1.69382     0.0360418      0.283798      0.401673     0.0315129     0.0391153     0.0220102    0.00206565  -0.000192837  -0.000140511       5.49324       6.43582       5.87563       6.14812       5.19790       4.07793       2.85456       2.04873       1.42187      0.739614      0.452438      0.212714     0.0957017     0.0334201     0.0138102    0.00366937   0.000935237   0.000186500
   9  12 2264.5654    0.9799  0.6453 10.9569 -0.0004  0.0352   0.0412   0.0804    0.1068   0.0000   440.6064      -19.3866      -2.23324       17.5058      -1.00377      -1.60444      -1.34155       1.29208     -0.787394     -0.796725      0.787150      0.188372    -0.0136613    -0.0768997     0.0327688    0.00163335   -0.00143744   0.000140828       6.20781       7.49089       7.19583       6.49292       6.47330       4.40945       3.55939       2.37153       1.54667       1.01949      0.477832      0.265054      0.100946     0.0490313     0.0138104    0.00487453    0.00135238   0.000186307
   9  13 2402.3004    1.4517  0.7254 11.1731 -0.0001  0.0351   0.0539   0.0740    0.1294   0.0000   432.7526       8.55124       15.9725    -0.0703161       11.2769      -1.12129      -1.51660      -1.66732       1.18158      0.233342     -0.236687      0.177179    -0.0992820     0.0541569     0.0129811   -0.00202609  -0.000346431   0.000142751       6.65697       7.86457       7.32688       6.78233       5.55897       4.82654       3.63871       2.53305       1.43470      0.796005      0.425737      0.218519      0.100798     0.0397508     0.0137418    0.00423512   0.000926426   0.000188668
   9  15 2677.0921    2.3784  1.0511 11.3048 -0.0005  0.0411   0.0718   0.0881    0.2073   0.0000   446.0337      -4.30028       3.77016      -2.74198       4.90591      -6.02478       1.86897      -3.28301       2.78474      0.742400     -0.331986     -0.224022     0.0304626     0.0482615    -0.0122816    0.00195290    0.00125933  -3.97487e-05       6.59444       9.22972       8.36229       8.21150       6.75140       4.77845       3.89099       2.23126       1.67380      0.881248      0.509843      0.257384      0.111123     0.0469062     0.0178365    0.00451351    0.00147236   0.000267070
   9  16 2815.2886    2.9308  0.8291 12.2887 -0.0092  0.0378   0.1006   0.0770    0.1468   0.0000   439.9523       15.2330       7.42524       6.31633      0.901089      -2.87539     -0.372676      0.810663      -1.16104      0.275228       1.04722     -0.222605    -0.0933650     0.0353270  -0.000531998    0.00214616   0.000971440   1.48309e-05       5.92812       7.51954       8.18446       7.04874       5.76831       5.14715       3.08456       2.44048       1.58224      0.827035      0.488048      0.279904     0.0970298     0.0494447     0.0193643    0.00619514    0.00126573   0.000223319
   9  17 2953.5770    3.6927  0.7939 12.8003 -0.0030  0.0465   0.1276   0.0723    0.1468   0.0000   433.7676       10.8393       14.0529     0.0201257       12.8773       5.62218       1.47714     -0.880856      0.893304     -0.496099      0.377657      0.135046     0.0734413    -0.0325668   -0.00511931    0.00118787  -0.000156318  -0.000100517       9.90116       10.8634       7.76752       6.31772       7.63089       7.39244       6.42041       4.13034       2.33959       1.19318      0.536746      0.290236     0.0989793     0.0497440     0.0146227    0.00461145    0.00135305   0.000207603
   9  18 3091.5481    3.7700  0.8913 12.9408  0.0098  0.0325   0.1308   0.0907    0.1448   0.0000   438.2215       29.9264       6.07788       13.8107       2.09689      0.139636       1.50102       3.29025      0.198156      -1.18926     0.0339530      0.239564     -0.119739    -0.0475836    0.00834526   -0.00586297   -0.00184712  -0.000270767       6.04140       7.03563       6.93472       6.74331       5.52293       4.13574       2.97934       2.08917       1.32614      0.800518      0.440950      0.220754     0.0953318     0.0373660     0.0129982    0.00395241   0.000971800   0.000171963
   9  19 3229.6207    3.6408  1.0004 13.5871 -0.0031  0.0494   0.1295   0.1083    0.1256   0.0000   434.6564       16.5276       1.98158       6.91676       6.43021       2.12710      -5.11765      -2.39441       2.12586     -0.177357     -0.426333      0.147508      0.107481   0.000669241    -0.0269866    0.00989935    0.00314599   8.49878e-05       10.2177       11.5541       8.89823       8.11947       8.03828       7.53807       6.19590       4.03525       2.39183       1.20186      0.635670      0.283751      0.133876     0.0490128     0.0182840    0.00475652    0.00135988   0.000241251
   9  20 3367.8295    3.2359  1.4667 13.2415 -0.0082  0.0519   0.0934   0.1283    0.1060   0.0000   434.4848       14.8153       12.7458       6.56824      -9.40461      -7.74914       7.31315      -2.61829      -4.97756      -1.72760       1.27175    -0.0438000     -0.285863   -0.00338321     0.0506940    -0.0152524   -0.00275990   0.000391463       8.78989       11.1966       11.4061       10.4387       8.51990       6.74387       4.79602       3.37791       2.16124       1.28037      0.742567      0.344435      0.176688     0.0668302     0.0255906    0.00774761    0.00175834   0.000306552
   9  21 3506.1886    2.8062  2.0957 12.6542 -0.0033  0.0667   0.0681   0.1575    0.0870   0.0000   421.3005       37.6924       31.3655      -8.63876       4.61535       12.4762       14.5123      -14.3103       1.85488       4.71010     -0.297370      -1.33688    -0.0153626    0.00690507    -0.0140738    0.00554189   -0.00196772  -5.08944e-06       10.9456       14.0538       14.0512       12.8372       11.4014       8.71357       6.47404       4.29075       3.16986       1.65605       1.03283      0.502611      0.226347     0.0857517     0.0366637    0.00964548    0.00256264   0.000404033
   9  22 3645.2301    2.1543  3.6245 12.0929 -0.0104  0.0856   0.0449   0.2358    0.0697   0.0000   422.3329      -18.1649       8.33965       40.2555      -16.4447      -21.5657     0.0208820     -0.960313       4.99749       1.69630       2.18604     -0.554631     -0.156835    -0.0157389    -0.0801344    -0.0212375   -0.00103139   0.000641962       14.6401       17.4748       18.1831       16.5770       14.0048       11.5731       8.60282       6.01646       3.90030       2.25256       1.30250      0.649498      0.302940      0.121683     0.0450769     0.0130791    0.00298260   0.000480634
   9  23 3784.0096    1.8904  4.6541 11.5130  0.0004  0.0975   0.0333   0.2734    0.0749   0.0000   458.5348      -2.42883      -17.9696      -10.5359       9.47793      -20.8755       4.55171      -19.3917      -3.31306       5.14672      0.676833     -0.514970    -0.0365041      0.159862     0.0671519     0.0106529   -0.00167885   0.000897413       16.5763       20.1623       20.5795       18.4598       16.4826       13.0259       9.92944       6.87740       4.36802       2.66813       1.41830      0.732849      0.328926      0.138654     0.0481402     0.0150693    0.00358207   0.000547517
   9  24 3923.5142    1.5685  6.0999 11.0847 -0.0016  0.1242   0.0260   0.3329    0.0735   0.0000   453.1114      -30.7380       11.3522      -17.3064       16.2745       2.87955       10.7356      0.285889      -6.40864      -1.26705     -0.789219      0.437577    -0.0821278    -0.0449586    -0.0116894    0.00193722   -0.00393026   0.000345085       20.3976       25.9565       25.4899       24.2956       20.6199       16.6545       12.3627       8.91634       5.40460       3.52133       1.86047      0.937224      0.449001      0.181577     0.0603001     0.0196783    0.00453205   0.000774512
   9  25 4062.9515    1.3013  7.7731 10.7676 -0.0106  0.1503   0.0202   0.4157    0.0625   0.0000   488.3525       76.8795       27.8248       5.51281       45.1788      -19.4467      0.620542      -12.3792      -4.86040       2.32677     -0.641057      -3.11727       1.10217      0.682107     -0.166288    -0.0534270     0.0155429    0.00185122       25.0143       31.3442       30.9148       28.7783       25.5497       20.3916       15.2017       10.8118       7.05173       4.26169       2.36166       1.22647      0.545200      0.224537     0.0792566     0.0237327    0.00560013   0.000900924
   9  26 4203.0748    1.0897  8.8325 10.6225  0.0016  0.1763   0.0190   0.4961    0.0630   0.0000   470.3801      -4.12789       36.9098      -23.2695       3.75740       5.05175       1.60943      -13.5377       3.01357       1.25340      -2.75796     -0.135980      0.478269     0.0963889     -0.115193     0.0384996   -0.00240639  -0.000398013       28.6238       36.2933       36.6919       34.0661       29.7554       23.6533       18.2121       12.4106       8.30903       4.97856       2.83645       1.37325      0.671821      0.267312     0.0981675     0.0280847    0.00678783    0.00106406
  10  11 2162.9474    0.8477  0.6527 10.2912 -0.0052  0.0425   0.0335   0.0730    0.1656   0.0000   447.8834      -14.4155     -0.830875       4.10297      -4.71707     0.0779791       3.24138      -4.55081       2.06465      0.482983      -1.04763      0.144924     -0.360885     0.0206338    -0.0586930   -0.00842142    0.00206529    0.00185884       8.84895       11.7808       12.3650       10.9078       8.80950       5.82807       4.08358       2.76984       1.59386      0.990435      0.512094      0.329608      0.188571     0.0711749     0.0346742     0.0120301    0.00359197    0.00120224
  10  12 2302.8241    1.1772  0.7388 10.5596 -0.0177  0.0535   0.0424   0.0701    0.2160   0.0000   435.4262       1.27918       8.92887       1.71430       7.11282       3.54790      0.307032     -0.215969      -1.31046      -2.33311      0.696146      0.113118     0.0200721     0.0365715     0.0405990     0.0135638    0.00348732   0.000231717       6.21893       8.50891       9.89117       5.74792       8.40472       5.37511       4.18518       3.77118       1.61959       1.56885      0.806980      0.357707      0.251833     0.0857628     0.0411534     0.0177690    0.00467578    0.00155784
  10  13 2440.8311    1.4686  0.8412 11.2546 -0.0107  0.0443   0.0513   0.0767    0.1430   0.0000   438.5475      0.409669       7.44934       13.1623       6.14733       12.4601      -1.57961       5.22796     -0.298399      -2.68522      0.825579      0.181918     -0.176314    -0.0418850     0.0199293     0.0111046   -0.00381411   -0.00212145       5.94345       6.86369       8.99517       5.69850       6.49404       5.73534       3.41312       3.19912       2.07435       1.19133      0.817852      0.399038      0.195969      0.103192     0.0377068     0.0155747    0.00631300    0.00181336
  10  14 2578.6325    1.8888  0.8260 11.8232  0.0004  0.0344   0.0637   0.0770    0.1232   0.0000   437.7346       6.45595       9.94101       9.41091      -11.0164       1.31950       4.39045     -0.776124     -0.677115    -0.0717855     -0.263721     0.0861370     0.0999011     0.0472296    -0.0262733    0.00584481    0.00442225  -0.000117892       5.12618       6.37771       6.70343       6.16576       5.57921       4.40457       3.33510       2.26163       1.73412      0.998336      0.613442      0.354016      0.189705     0.0778648     0.0346503     0.0137480    0.00487724    0.00132042
  10  15 2716.9546    2.5203  0.7774 12.3151 -0.0057  0.0326   0.0911   0.0737    0.1248   0.0000   435.9273       6.31407       7.75289      -6.07881       2.71866       4.14988       2.66895      -3.93315       1.50342     -0.614440     -0.272468     -0.273032    -0.0662978     0.0124830    -0.0400306   -0.00715798    -0.0126567   -0.00178621       5.90653       7.36905       7.69987       7.07599       5.99089       4.32402       3.37201       2.12187       1.49578      0.916556      0.525149      0.312443      0.147794     0.0746121     0.0295219     0.0126160    0.00396986    0.00106290
  10  16 2855.7884    3.0834  0.7310 12.6516 -0.0029  0.0309   0.1118   0.0742    0.1202   0.0000   434.0717      -1.99801       20.9549       1.36196      -5.25104      -7.68308       1.76922      -1.17455      0.944782       1.63613      0.385749     -0.173811    -0.0207261     0.0182367    0.00231707    0.00584307    0.00264523   -0.00100482       5.30749       6.62486       7.29380       6.06683       5.29992       4.11899       2.89090       2.22580       1.36328      0.802162      0.507155      0.259813      0.137240     0.0695179     0.0274601    0.00986659    0.00397787    0.00121199
  10  17 2994.5798    3.6906  0.9248 12.7052 -0.0010  0.0369   0.1209   0.0755    0.1654   0.0000   437.1028      -4.33470      -2.71921       5.57038      -1.59222     -0.244215      -5.92150      -3.25626       1.25573     -0.154619      0.610490     -0.319303     0.0543565     -0.116843   -0.00450404   -0.00644732   -0.00570473    0.00221453       6.45685       7.66045       7.53983       7.03463       6.39319       5.08601       3.69984       2.66467       1.87442       1.21034      0.719718      0.386004      0.177828     0.0886305     0.0322231     0.0132025    0.00447278    0.00121473
  10  18 3132.8711    3.9014  0.8952 13.1226 -0.0051  0.0344   0.1292   0.0815    0.1344   0.0000   438.0731       14.4083      -4.80238      -2.99734       10.1250      -1.65357       3.57820      -6.25835      -4.08702     -0.886395      0.786858     -0.781281     -0.317281     0.0759043     0.0348487    0.00486905    0.00203992   -0.00172823       4.85819       6.36285       6.31168       6.34450       4.97793       5.01635       2.99040       2.92257       1.65957       1.21682      0.618624      0.414391      0.158474      0.102460     0.0309821     0.0163941    0.00483724    0.00171592
  10  19 3271.4081    3.6368  1.3403 12.9074 -0.0030  0.0499   0.0968   0.1100    0.1289   0.0000   436.9310       8.23244       4.72211       16.4254      -5.23379       1.98926      -1.95324      -1.48571      -1.99693      -2.40713     0.0268391      0.289900     -0.141052     -0.101592     0.0108152   -0.00146736   -0.00107892  -0.000317573       9.85405       13.1975       13.8699       12.2994       9.86105       6.95802       5.03156       3.18332       2.04167       1.25600      0.713541      0.398860      0.204724     0.0999744     0.0425370     0.0169017    0.00522789    0.00155078
  10  20 3410.1937    3.0808  1.6491 12.9420 -0.0066  0.0527   0.0788   0.1224    0.0954   0.0000   435.7757      0.840469     -0.700023       6.83864       4.87780      -9.94009     -0.237641      -1.91036      -5.62820      0.982623    0.00785061      0.357512      0.534267    -0.0644686    -0.0292793     0.0168276   -0.00493213    0.00107815       8.66992       9.95588       9.47650       8.97332       7.70728       7.09464       6.00697       4.36004       2.81973       1.69797      0.999898      0.517987      0.272093      0.132741     0.0566501     0.0201814    0.00656479    0.00184191
  10  21 3549.2814    2.4569  2.4165 12.5079 -0.0033  0.0640   0.0577   0.1731    0.0793   0.0000   454.0868       15.5866      -5.41397       25.8592       6.57177      -5.46990      -6.46822      -2.75015       4.50820      -4.61187      -1.13495     -0.126435      0.358069     -0.420495     0.0821087     0.0138486   -0.00471083    0.00349524       10.1194       12.5194       12.6755       11.7260       10.4800       8.45218       6.48186       4.57822       3.06614       2.03058       1.16657      0.632969      0.325457      0.149643     0.0653501     0.0250294    0.00812735    0.00241246
  10  22 3688.4427    1.9826  3.6569 12.0433 -0.0027  0.0824   0.0385   0.2372    0.0605   0.0000   448.8989       17.1526       40.1609       6.97829      -18.9591      -4.16744      -7.61850      -4.24271       11.7140       4.94150      -3.05424     -0.715478      0.663284    -0.0451852     -0.170656   -0.00530102   -0.00700854   -0.00107971       12.5369       15.3820       15.5710       14.9229       13.1236       10.7189       8.52935       6.27559       4.24299       2.67240       1.59985      0.888685      0.484517      0.212746     0.0966951     0.0346384     0.0115751    0.00325423
  10  23 3827.9429    1.7346  5.0949 11.4578 -0.0000  0.1038   0.0297   0.2798    0.0660   0.0000   426.2478       58.7401       46.0235      -28.7910      -4.19190       5.68879     -0.824243      -21.9762       8.31960       3.81078      0.636643      -1.17156      0.636618      0.104143     -0.204300     0.0388905     0.0100530    0.00212891       15.5786       19.6041       20.0245       18.4392       17.1513       13.7121       10.8599       7.83301       5.35132       3.47185       2.03641       1.14700      0.575408      0.270805      0.115463     0.0449394     0.0147258    0.00440953
  10  24 3968.0763    1.4206  6.4949 11.1921 -0.0077  0.1316   0.0241   0.3519    0.0600   0.0000   460.6945       23.6350      -26.1066       3.54583       46.0063     -0.147963      -25.0398      -17.8118       15.0559      -7.70872      -6.68924     -0.780007       1.78162      0.165809     -0.122412    -0.0237425    0.00289975   -0.00273768       18.9122       24.6475       25.0630       25.0687       20.5145       17.3120       13.4617       9.73275       6.79063       4.22996       2.58494       1.44682      0.760155      0.358373      0.154056     0.0592450     0.0194046    0.00535176
  10  25 4107.6507    1.2240  8.5555 10.7624 -0.0028  0.1572   0.0195   0.4361    0.0595   0.0000   473.7539       18.5511      -2.85489       3.05081       13.6254       12.2142       7.49629       2.80078       5.94961      -10.6168       3.61351       3.20188     -0.310101     -0.485506     -0.120158    -0.0196200    0.00431482    0.00952236       23.3981       29.3342       30.3205       29.0658       25.2482       21.0208       16.5852       11.7795       8.40630       5.28613       3.25344       1.81509      0.937037      0.447738      0.189373     0.0729320     0.0240465    0.00659224
  10  26 4248.1788    0.9649 10.4475 10.6405 -0.0073  0.2066   0.0175   0.5945    0.0540   0.0000   449.8634       27.1234      -20.4520       15.1082      -14.6162      -26.8608      -12.4355       21.4143     -0.954602      -10.3513       1.08518      -4.05616     -0.780820      0.715847      0.392362     -0.108761    -0.0130683    0.00364354       31.2529       38.6229       41.0209       37.5302       33.1505       27.9663       22.3113       15.9620       11.0450       7.02403       4.29960       2.33860       1.25114      0.583651      0.261276     0.0973548     0.0325317    0.00890306
  11  10 2057.9305    0.6419  0.6048 10.0821  0.0064  0.0297   0.0238   0.0615    0.0831   0.0000   440.1643       5.46053       9.19572       3.66468       4.48969       2.65454      -5.32118     -0.757246      0.854873     0.0238629      0.384964     0.0436934     0.0490224     -0.104270     0.0308645     0.0122944   -0.00518660   -0.00116002       4.58353       5.61875       5.48556       4.91238       4.58448       4.02315       3.18068       2.42398       1.73375       1.06602      0.649349      0.389682      0.195506      0.105183     0.0484493     0.0207142    0.00770223    0.00320411
  11  11 2199.7938    0.9040  0.7307 10.4599 -0.0018  0.0313   0.0304   0.0719    0.1258   0.0000   443.8455       1.46165       12.3944      -10.3893      -3.32438     -0.727480       4.43455      -3.85325      0.309104      -1.12441     -0.117597     0.0430468     -0.175151    -0.0607126    -0.0244260    0.00831937    0.00281215  -0.000228435       4.25546       5.28052       5.21778       4.94151       4.56373       3.95327       2.99802       2.22651       1.59825       1.06347      0.698683      0.399440      0.215547      0.112878     0.0480114     0.0240703    0.00862585    0.00342604
  11  12 2340.0414    1.2694  0.8108 10.8640 -0.0156  0.0328   0.0447   0.0762    0.2278   0.0000   435.9342      -2.92877       22.6218       6.93500      -10.1754      -2.64838       3.09495       1.61419     -0.311803     -0.711519      -1.49214      0.601686      0.197593      0.258582    -0.0576081    0.00618526   -0.00884619   -0.00375191       4.86082       5.83747       6.45865       5.68590       5.30363       4.28667       3.32096       2.44586       1.76851       1.13313      0.713000      0.444502      0.233459      0.123382     0.0610723     0.0245602     0.0103700    0.00392690
  11  13 2478.5226    1.6719  0.9809 11.0985  0.0017  0.0351   0.0508   0.0848    0.2508   0.0000   434.5348      -3.76859       2.72044      -14.2807      -3.98460       1.19046      -2.12306       1.84202      -1.58423     -0.941756     -0.412952     -0.521880     -0.228222      0.138152     0.0670780     0.0159406    -0.0161088   -0.00565778       4.94791       5.95137       5.95621       5.82268       5.37162       4.39313       3.71537       2.64196       1.95908       1.29508      0.797134      0.514422      0.260096      0.139297     0.0682069     0.0283003     0.0112967    0.00439025
  11  14 2616.9169    1.9778  0.7521 12.4717 -0.0050  0.0360   0.0721   0.0731    0.1077   0.0000   445.4915       20.3063       22.3474       4.86809      -1.52810       8.27770     0.0671673      -5.25044      -1.01640     -0.750499      0.573250     -0.414943     -0.474103      0.118549     0.0338890   0.000382723    0.00290882    0.00481557       6.00024       7.05889       6.96230       7.19210       6.24599       4.63012       3.82567       2.79787       1.95532       1.21018      0.792727      0.455706      0.260152      0.131164     0.0623945     0.0253174    0.00975841    0.00316008
  11  15 2756.1021    2.7000  0.8096 12.4918 -0.0112  0.0297   0.0895   0.0738    0.1195   0.0000   441.5016      -2.04402       4.35544      -1.53923      -6.58068      -4.59277       1.77666      -2.27567      -3.10140     -0.183549     -0.170688     -0.286551    -0.0597627    -0.0421411    -0.0225647    -0.0172885     0.0232661    0.00271138       4.16472       5.34962       5.34725       4.96209       4.69634       3.83787       2.93832       2.21061       1.55711       1.07556      0.680253      0.412014      0.210237      0.124801     0.0456933     0.0275308    0.00857877    0.00366264
  11  16 2895.4501    3.4509  0.7356 12.6458 -0.0068  0.0284   0.1121   0.0612    0.1355   0.0000   435.6016       10.6587       9.81850       2.42717      -4.16702      -3.19970      -2.43273      -3.53388     -0.602265      0.807747       1.03109     -0.390361     -0.370100     0.0608525    -0.0123865   -0.00604979    0.00526366   -0.00143438       4.03811       5.22308       5.31980       5.06986       4.41188       3.81064       2.84410       1.98373       1.49653      0.960527      0.604734      0.380613      0.182721     0.0988542     0.0457367     0.0208317    0.00792569    0.00345941
  11  17 3034.5719    3.7664  0.9108 13.0302 -0.0075  0.0305   0.1208   0.0811    0.1322   0.0000   439.5012       10.7992       15.9703       9.12568       10.3439       1.97988       2.90290      -3.44498      -1.48689     -0.515099       1.05181     -0.475006     -0.327854     -0.158526    -0.0664987     0.0541637    0.00764257   -0.00902314       4.51691       5.49931       5.32634       5.05523       4.91919       3.95759       3.18329       2.27285       1.63096       1.12064      0.697159      0.431966      0.219360      0.109559     0.0545802     0.0219811    0.00894560    0.00345808
  11  18 3173.4815    3.9906  1.0180 13.1711  0.0068  0.0329   0.1211   0.0922    0.1316   0.0000   442.0364       19.1682       10.4984      0.982110       2.65991       9.19685      -9.06874      -5.41753       3.81196      0.210026     -0.249971     -0.510957     0.0592136    -0.0816243    -0.0266046     0.0408447    0.00128013   -0.00294125       4.64959       5.92281       5.85329       5.95237       5.01814       4.35179       3.32415       2.63078       1.82427       1.12307      0.751990      0.426477      0.232306      0.125535     0.0610017     0.0264111    0.00990139    0.00380512
  11  19 3312.4530    3.5543  1.2845 12.9697 -0.0088  0.0397   0.0939   0.0986    0.1366   0.0000   435.3817       16.9650       17.0265       16.4911      -7.54104       5.00639       3.64294      -2.17288     -0.630096      0.400327      0.298658     -0.130951      0.631501     -0.131567    -0.0370736    -0.0203261     0.0176114   -0.00130860       5.79939       7.35975       7.05324       6.94627       6.36909       5.06045       4.16515       2.95673       2.07603       1.43089      0.916307      0.546671      0.291240      0.155936     0.0690685     0.0329227     0.0117096    0.00429174
  11  20 3451.6808    2.9817  2.1730 12.1919  0.0015  0.0532   0.0603   0.1309    0.0957   0.0000   436.7164       32.3794       11.2936       3.02021       7.29665      -9.35681      -10.8545     -0.918862      0.247156      -1.82222     -0.976995      0.635200     0.0649878    -0.0490005   0.000313055    0.00392713   0.000731025    0.00677841       7.98502       10.0039       10.3786       9.43169       8.46064       7.02072       5.66452       4.37549       2.96695       1.93341       1.16093      0.698209      0.369921      0.202353     0.0928822     0.0434643     0.0158417    0.00611852
  11  21 3591.1463    2.5115  2.8674 11.9957 -0.0018  0.0641   0.0476   0.1593    0.0770   0.0000   459.7395       28.7200       12.0331      -6.95473       9.62693       10.2933      -7.90089      -3.57201       1.11449      -3.51827     -0.249906      0.579259      0.551247     -0.439423     -0.130380     0.0259407    -0.0296270   -0.00367381       8.71495       11.6539       11.2929       11.3790       9.25180       8.60804       6.62600       4.98394       3.49410       2.39458       1.44998      0.866503      0.468979      0.236407      0.120734     0.0501631     0.0219161    0.00760342
  11  22 3730.8730    1.9921  4.4246 11.6476  0.0003  0.0831   0.0331   0.2329    0.0626   0.0000   441.5386       7.10767       11.3893       6.32564      -21.3383     -0.126525       8.92349      -4.79758     -0.428023       2.85274      -3.19243      0.212375    -0.0903545     -0.222063     -0.100324     0.0325050     0.0185365   -0.00676882       11.3119       14.8538       14.8736       14.7701       12.8549       11.1274       8.60125       6.40640       4.59857       3.10879       1.99713       1.16565      0.659691      0.344848      0.155849     0.0735232     0.0276703     0.0103947
  11  23 3871.0357    1.6779  5.6743 11.2996 -0.0004  0.1058   0.0272   0.2830    0.0638   0.0000   434.8378      -30.3801       22.7208       39.9213      -17.1092     -0.614398      -14.6910      -2.41378      -1.59396      -1.64441     -0.225777      -3.15922     -0.165157      0.406927    -0.0259545     -0.107495     0.0514841    0.00471441       13.8714       18.1359       19.0129       17.2298       16.7046       13.1994       11.0817       8.15619       5.82831       4.01438       2.47877       1.49296      0.860776      0.440537      0.212522     0.0947586     0.0364955     0.0135016
  11  24 4011.0986    1.3137  6.8042 11.1692  0.0019  0.1268   0.0221   0.3463    0.0548   0.0000   457.8449       52.6020       33.1675      -6.51952      -28.2821     -0.530971      -14.2203      -12.8110      -6.18874       2.54782       1.69435       2.35582      -1.12442    -0.0480281      0.224711     0.0605805     0.0235896    0.00596225       17.3383       21.5385       22.5909       21.5956       19.6179       16.5176       13.3314       10.0610       7.14157       4.89409       3.15632       1.95993       1.01647      0.564280      0.265886      0.122850     0.0442263     0.0170217
  11  26 4291.8244    0.8989 10.1948 10.6844 -0.0057  0.2005   0.0167   0.5736    0.0494   0.0000   436.7474       51.7113      -42.0317      -2.56307       24.8839      0.780206       15.5723      0.228941      -1.26555       5.48053       4.97314     -0.193168     -0.324054      -1.68404     -0.475843      0.699595     0.0345146    -0.0573052       26.9077       33.5433       35.8341       33.5269       31.2834       25.7047       21.0443       15.9904       11.5154       7.82515       5.01126       3.08251       1.72819      0.915110      0.452628      0.196300     0.0750105     0.0277022
  11  27 4432.3825    0.7956 13.1698 10.4522 -0.0095  0.2567   0.0156   0.7331    0.0500   0.0000   503.9028       37.0085       33.4320       25.6843      -38.2635       14.5490       4.54296      -24.8904       14.4527       26.0390      -1.66065       3.83396       1.76399     -0.970509     0.0565963      0.228088     0.0169195    -0.0798430       34.0085       43.7594       44.5727       43.9716       39.5074       33.7304       27.2961       20.7186       15.2275       10.3949       6.68669       4.15307       2.32257       1.24163      0.607198      0.265567      0.100037     0.0362321
  12   7 1660.2582    0.2342  0.2048  9.9099 -0.0009  0.0269   0.0180   0.0401    0.0440   0.0000   435.0237       3.42140       10.9841       4.48622      -4.84186       2.97781      -2.87016     0.0208374     -0.653109     -0.290120     0.0103676      0.172976    -0.0585212      0.206544     0.0622814     0.0466914   -0.00565129    0.00294861       3.25571       3.71428       4.09377       4.89239       3.54566       3.39158       2.64367       1.93774       1.40911      0.964224      0.687045      0.448786      0.234354      0.123479     0.0703333     0.0364286     0.0205822    0.00659934
  12   9 1949.9585    0.5461  0.4061 10.0590 -0.0183  0.0257   0.0256   0.0512    0.0661   0.0000   435.9141      -1.20563       9.19675     0.0671192     -0.972441       5.87728       5.62986       2.29117      -3.46168     -0.438548      0.637877     -0.209885     -0.155045     -0.301951    -0.0821166     0.0401327    -0.0207605    -0.0130837       3.47452       3.87458       4.21846       4.27739       3.88685       2.80911       2.87093       2.14576       1.51320       1.01295      0.664008      0.432068      0.230004      0.119101     0.0745104     0.0361096     0.0164386    0.00701622
  12  10 2093.6443    0.6925  0.5338 10.2872 -0.0062  0.0261   0.0263   0.0560    0.0744   0.0000   441.0718      -7.58893       3.20715       6.89258      0.830383       3.38352      -1.31851       2.54972      -1.96482      -3.00187     -0.912361     -0.507561     -0.394283     -0.293851    -0.0451789     0.0284653     0.0113249    0.00475177       3.32109       4.35425       4.07318       4.01472       3.75786       3.43497       2.62362       1.99216       1.43279       1.06279      0.725707      0.452843      0.265436      0.136143     0.0699696     0.0317751     0.0144391    0.00567495
  12  11 2235.8341    0.9684  0.7341 10.5854 -0.0018  0.0300   0.0308   0.0660    0.0953   0.0000   448.7806      -1.28692       11.1781      -3.17813       3.19439     -0.517522      -1.36465      0.871608     -0.963269      0.225921      0.388040      0.137160     -0.294598     -0.128646     0.0746426    0.00462520    -0.0187389    0.00602362       3.93466       4.72310       4.66596       4.60768       4.08956       3.78383       3.32757       2.35919       1.79546       1.26073      0.834101      0.488938      0.300957      0.154201     0.0817216     0.0372599     0.0181175    0.00778955
  12  12 2376.2852    1.2780  0.7707 11.1662 -0.0024  0.0298   0.0423   0.0710    0.1331   0.0000   439.9189     -0.452692       4.09626       5.02852       10.5030     -0.140153      -4.19359       3.79767     -0.139412      -1.27383     -0.219758      0.625000     -0.336973    -0.0654837      0.122975     0.0524455    -0.0129823    0.00397058       3.81750       5.09951       4.82657       4.65752       4.35244       3.89237       3.05093       2.36553       1.69921       1.20598      0.761745      0.513503      0.276509      0.163719     0.0772656     0.0442144     0.0154765    0.00721469
  12  13 2515.4866    1.7862  0.8340 11.2909 -0.0318  0.0338   0.0600   0.0738    0.2959   0.0000   438.3329      -4.03779       20.9986       3.05364      -10.3090      -7.68626       2.25534      -3.56545      -2.38688     -0.193894       1.24173      0.616708     -0.103946     -0.473779     0.0619211      0.131075     0.0144593    -0.0148349       4.48693       4.86204       5.02475       5.65031       5.16299       3.52385       3.40242       2.77862       1.98393       1.32851      0.805535      0.530910      0.317605      0.197673      0.100481     0.0528127     0.0229036    0.00980563
  12  14 2654.6201    2.2715  0.8359 11.9788 -0.0046  0.0308   0.0723   0.0721    0.2010   0.0000   437.6111       3.41709       17.8606       2.68046       4.58450       3.83451      0.301398      -3.76152    -0.0803860      0.142676      -1.14096    -0.0482541      0.589009     -0.472996    -0.0803774    -0.0379248    0.00314603    0.00344598       4.07940       5.26752       5.12324       4.96265       4.60141       3.94189       3.18977       2.50457       1.64603       1.28039      0.803265      0.516119      0.293747      0.163693     0.0811111     0.0394908     0.0180735    0.00765256
  12  15 2794.4761    2.9100  0.6870 12.6496 -0.0020  0.0253   0.0928   0.0615    0.1251   0.0000   439.0170      -1.76719       9.50374       4.40042       1.69376      0.245968      -4.35832      0.964446      0.313584      0.763561     0.0571529      0.356215      0.128934    -0.0120776  -0.000739933    -0.0150563    0.00450051   -0.00632933       3.30169       4.19866       4.26777       4.24901       3.83995       3.06923       2.71061       1.96621       1.63418       1.00532      0.670974      0.361549      0.245231      0.145385     0.0762907     0.0331894     0.0163022    0.00650138
  12  16 2934.3986    3.4709  0.7762 13.0408 -0.0000  0.0313   0.1200   0.0691    0.1141   0.0000   432.4306       16.2016       18.4085      0.966244       2.26337      -8.07784      -5.26296      -8.30272      -1.20507    -0.0118113       1.55856     -0.324729     -0.286302    -0.0455477    -0.0569793    0.00346689     0.0136668   -0.00133406       4.88587       6.38908       6.69442       6.82031       5.50848       4.48217       3.38782       2.70100       1.69970       1.17895      0.766145      0.430923      0.270001      0.153370     0.0795303     0.0351516     0.0184015    0.00716084
  12  17 3073.9050    3.9140  0.8683 13.0557 -0.0029  0.0303   0.1158   0.0706    0.1270   0.0000   441.0954       19.0681       9.53876       7.04243       1.57080     -0.572685      -6.78911     -0.654818       1.57306      0.956245      0.827507    -0.0634175     -0.364503    -0.0710535     0.0161936     0.0174717    -0.0296718    -0.0107755       3.69748       5.13643       5.20209       4.96132       4.34762       3.82698       2.98351       2.28055       1.58513       1.14242      0.740683      0.460654      0.268081      0.146488     0.0779457     0.0338858     0.0173701    0.00694479
  12  18 3213.3651    3.8052  1.0962 13.1702 -0.0081  0.0360   0.1040   0.0867    0.1339   0.0000   427.3936       5.49880       15.1145       6.53942       6.61413       2.02221      0.131582      -3.63195      -1.59166     -0.578322      -1.07819     0.0199523     -0.476009      0.132039      0.178917   -0.00707573     0.0179264    0.00694994       4.66361       5.82727       5.80750       5.62251       5.26880       4.73850       3.46460       2.95744       2.14927       1.48177       1.02153      0.581005      0.385867      0.200713      0.107886     0.0509566     0.0203415    0.00877658
  12  19 3352.8009    3.2872  1.7060 12.5193 -0.0026  0.0468   0.0719   0.1063    0.1042   0.0000   432.3155       14.1796       21.3427       12.9750       2.40984      -5.13945      -2.12815       2.22082     -0.703244      -1.15613     0.0460505     -0.380556    -0.0219911     -0.559572     0.0356992    -0.0510520    0.00846082    0.00337051       5.68751       7.66526       7.34993       7.06620       6.91529       5.80399       4.72268       3.71069       2.70018       1.91828       1.23288      0.783407      0.461611      0.253972      0.133675     0.0584321     0.0273033     0.0102713
  12  20 3492.4307    2.8075  2.2495 12.1599 -0.0028  0.0511   0.0553   0.1276    0.0875   0.0000   436.8315       7.00669       2.40448       10.1863      -8.64591      -3.87639      -11.4713      -1.14209       2.29930      0.968811     -0.935294       2.63429      0.942988    -0.0472727    -0.0191654    0.00775355    0.00173293   -0.00278601       6.65359       8.22452       8.83682       8.00356       7.84078       6.37646       5.51746       4.26593       3.06620       2.18511       1.37420      0.875605      0.507235      0.280982      0.149664     0.0686177     0.0329486     0.0130762
  12  21 3632.5475    2.3506  3.3382 11.7392 -0.0031  0.0646   0.0397   0.1666    0.0686   0.0000   445.4395       22.4710      -4.41649       13.4943       12.9348      -6.69585       3.16436      -4.29376      -2.46445     -0.406421     -0.139062      -2.20168      0.296055     -0.267834     -0.361195    -0.0482257    -0.0571846     0.0100488       8.03130       10.4908       10.8971       10.6435       9.86884       8.17257       6.54154       5.21450       3.81475       2.62474       1.74306       1.10335      0.648676      0.371415      0.189528     0.0964781     0.0401278     0.0170623
  12  22 3772.5936    1.8416  4.6500 11.5337 -0.0031  0.0845   0.0298   0.2245    0.0590   0.0000   435.3815       16.9325       12.1789       9.37959       10.8298       9.83174      -18.7754      -12.8771      -6.08020      -1.53631       1.21399       1.99461      -1.07981     -0.481428      0.172064     -0.300564    -0.0210176     0.0323156       10.8148       13.4888       14.0230       13.5625       12.8175       10.5309       9.15948       6.92009       5.01743       3.57624       2.40229       1.50484      0.890532      0.496344      0.255490      0.127605     0.0558606     0.0240616
  12  23 3912.7695    1.5262  6.0221 11.2081 -0.0032  0.1033   0.0239   0.2768    0.0586   0.0000   402.4997       52.0794       21.2238       3.16965      -28.2602      -17.9538      -6.44189      -2.43880       10.6219     -0.765392      0.133427      -1.32199       1.97753     -0.568637     -0.121456     0.0386401    0.00397290   -0.00421118       13.5351       16.6601       17.4920       16.6035       15.3472       13.5951       10.9613       8.73222       6.37815       4.43805       3.04653       1.89871       1.15209      0.622661      0.330986      0.166430     0.0700894     0.0298780
  12  24 4053.4841    1.2656  7.1837 10.9717 -0.0012  0.1231   0.0197   0.3483    0.0537   0.0000   423.3004       6.89653       7.50004       32.1336       6.32576      -5.61766      -11.3102      -20.2440     -0.386706      -4.17015       6.48403      0.706619      -1.19039     -0.881044     -0.107812     0.0841384    -0.0334716    -0.0364139       15.1196       19.3234       20.5130       19.7475       18.5586       15.5073       13.0390       10.0172       7.37862       5.24432       3.50922       2.25351       1.32149      0.762333      0.392761      0.192698     0.0852205     0.0356955
  12  26 4335.0441    0.8739 11.1938 10.5778 -0.0082  0.2058   0.0160   0.5929    0.0479   0.0000   459.1212      0.150307       108.419       21.8022       55.1350      -31.3391       9.51168       11.8366      -9.24115       17.9393      -2.36548      -3.55623      0.875321      -1.56845      0.105412      0.260591      0.150465    -0.0218832       25.2688       31.9535       34.5401       33.2932       30.6663       26.2596       21.7953       16.9063       12.5142       8.93158       6.11824       3.85107       2.37695       1.30735      0.716778      0.341207      0.153297     0.0630232
  13   8 1838.6832    0.3923  0.3324  9.8976 -0.0096  0.0248   0.0187   0.0458    0.0570   0.0000   438.0096      -3.79048       14.1242       1.50144      0.634809     -0.527249      -1.32592       1.31544      -1.68146    0.00334066      0.237121      0.463986     0.0247224     0.0901223    -0.0833012    -0.0160140    0.00637866    -0.0148375       3.01495       2.87891       3.74386       4.05400       2.98877       2.94766       2.67270       1.77839       1.22297       1.13024      0.719304      0.415352      0.300725      0.179458     0.0863924     0.0481417     0.0229687     0.0121081
  13  10 2128.4542    0.7735  0.6451 10.3868  0.0091  0.0282   0.0271   0.0674    0.0767   0.0000   436.0997       2.42491       19.5383      0.626411     0.0887479     -0.260363      -4.10796     -0.430693       2.91400     -0.485668     -0.250600      0.496454     -0.381419     -0.121488    -0.0143080     0.0590057    -0.0290247    -0.0194369       3.35679       4.47592       4.40243       4.10618       4.08677       3.26700       3.03374       2.28184       1.75604       1.20760      0.852303      0.537629      0.352733      0.184170      0.102478     0.0556437     0.0269577     0.0123691
  13  11 2271.1520    1.1213  0.7024 10.6519 -0.0080  0.0261   0.0377   0.0693    0.0971   0.0000   439.1384      -1.62181       6.09673      -3.73432       6.20884       5.16020       1.07589       3.07072     -0.146790      0.124228       1.34361     -0.588142      0.132183    -0.0450481      0.116863     0.0314581    -0.0424295   -0.00379934       3.58030       4.46924       4.66777       4.28454       4.10442       3.46633       2.81448       2.33644       1.65286       1.24452      0.807751      0.474802      0.317432      0.170078      0.101238     0.0513710     0.0227890     0.0114089
  13  12 2411.8750    1.3917  0.8778 11.2815 -0.0001  0.0299   0.0411   0.0747    0.1037   0.0000   440.0037       5.12978       1.90576      -4.70743      -2.69211       3.65813      -2.91551       1.23009      0.336067       3.71241       1.46171      0.418326     -0.341455      0.121570     0.0593054    -0.0403831    -0.0219207    0.00479395       3.59869       4.83896       4.91144       4.87108       4.30172       3.75298       3.17367       2.42761       1.84191       1.31969      0.893460      0.544052      0.344230      0.201493      0.114180     0.0566370     0.0290191     0.0130779
  13  14 2691.7014    2.4496  1.1625 10.9723 -0.0027  0.0327   0.0683   0.0912    0.6747   0.0000   438.7126       6.82359       9.18322      -5.67412      -2.98739       1.69136       4.83959      -3.89711       2.35953     -0.474442      0.392845     0.0159021     -0.667742     0.0998993     0.0991866    -0.0245455     0.0186373  -0.000960070       4.05347       4.89243       5.05447       4.99403       4.65583       4.09313       3.49730       2.65198       1.88331       1.40117       1.02512      0.668497      0.416585      0.236584      0.132326     0.0647394     0.0325224     0.0151978
  13  15 2832.2037    3.1497  0.7579 12.4432 -0.0050  0.0298   0.0966   0.0644    0.2240   0.0000   439.9065       8.98091       5.54492      -3.27820      -2.61385       4.29755      -2.26914     -0.823574       1.70096     -0.506250      0.511679      0.211456      0.251008     -0.279063    -0.0800232     0.0513461    0.00188160    -0.0166131       3.49606       4.00002       4.38321       4.48289       3.87387       3.50552       2.73771       2.10383       1.74763       1.22263      0.804970      0.521548      0.332497      0.202468      0.114990     0.0625731     0.0300502     0.0125996
  13  16 2972.6065    3.5826  0.9127 13.1137 -0.0060  0.0308   0.1018   0.0780    0.1560   0.0000   440.7795       8.95677       18.8387       6.47363       8.22989      -4.09666      -2.88374      0.240869     -0.297816       1.28320      -1.56050     -0.545059     0.0403589     -0.189971     0.0979899    -0.0154905     0.0190461    -0.0199716       4.21040       5.79921       6.01227       5.76820       5.33114       4.24526       3.52383       2.56097       1.85268       1.30764      0.864442      0.589040      0.357702      0.203827      0.105919     0.0603859     0.0278489     0.0137487
  13  17 3112.5418    3.9824  0.9388 13.2907 -0.0095  0.0324   0.1121   0.0736    0.1243   0.0000   436.8456       10.7074       11.8859       8.00581       1.37548      -8.55320     -0.936693      -4.07490      -3.57657     -0.458349      0.117061     -0.913966     -0.448277     -0.175311    -0.0480931     0.0999010    0.00180225    0.00259381       3.43368       5.03514       4.77320       5.00730       4.39070       3.91761       3.31899       2.66650       1.98408       1.40058      0.956143      0.655368      0.373092      0.227057      0.132868     0.0651624     0.0312741     0.0164620
  13  18 3252.3487    3.5284  1.1911 13.4758  0.0017  0.0390   0.0972   0.0901    0.1081   0.0000   437.6368       25.9882       6.95856       13.6185     -0.484979      -5.11516      -3.96177     -0.563587      -2.51334     0.0906227       2.51086     -0.893443    -0.0768817     -0.461966    -0.0543239    -0.0399403    -0.0443632     0.0302245       4.91970       6.42320       6.41147       6.79361       5.93166       5.11940       4.00915       3.20400       2.28792       1.68321       1.16381      0.729030      0.469075      0.278230      0.149612     0.0814247     0.0392535     0.0176691
  13  19 3392.4692    3.1932  1.6095 12.9783 -0.0071  0.0442   0.0757   0.1088    0.0952   0.0000   448.9626       10.8761       19.1353       3.59206      -3.98175     -0.840005       3.44812      -9.50694      -4.28446     -0.850047       1.47886     -0.725883     -0.284244      0.210632      0.162810    -0.0797874    -0.0245662     0.0479705       5.18626       7.00427       6.85812       6.79978       6.48469       5.59478       4.55028       3.75085       2.79172       1.93509       1.39415      0.890990      0.575956      0.329151      0.174741     0.0955497     0.0447307     0.0213778
  13  20 3532.6433    2.6864  2.6723 11.9749 -0.0014  0.0539   0.0472   0.1337    0.0805   0.0000   444.1456       36.6720       23.1023       2.69147      -20.6120       7.43440       4.18431      -11.3466     -0.832739       2.63187       3.03933      -1.14363     -0.625008     -0.381288      0.289697      0.166535    -0.0456224     0.0250843       6.54421       8.23125       8.91005       8.48618       7.89028       6.72607       5.66595       4.55284       3.41926       2.39937       1.70452       1.05383      0.666065      0.408353      0.221849      0.120814     0.0570009     0.0268467
  13  21 3673.2944    2.1908  3.3314 11.8961  0.0014  0.0646   0.0373   0.1654    0.0636   0.0000   451.6529       10.1596       11.1513       9.10240      -10.9271      0.608010      -2.97053     -0.146867      -1.25892      -1.55549       1.95927      0.456846     -0.541425      0.867293      0.418598    -0.0241719     -0.176221    0.00705707       7.66746       9.45298       10.3327       10.1446       9.19442       8.04532       6.74720       5.23746       4.08812       2.97221       1.95750       1.34867      0.813683      0.503449      0.281185      0.150598     0.0720171     0.0339047
  13  22 3813.8208    1.7631  5.1416 11.4009 -0.0022  0.0864   0.0261   0.2286    0.0565   0.0000   444.0119       20.7897      -32.6820      0.522486       12.1126      -17.0304       7.44081       6.66952      -7.30560      -8.74176       2.07379       1.91816      -1.62559     -0.552764      0.107345      0.175429    -0.0718229     0.0231079       10.0684       12.8598       13.5227       13.0329       12.2534       10.7161       9.12430       7.34827       5.67125       4.05267       2.78948       1.82601       1.14009      0.678033      0.376294      0.199419     0.0967928     0.0434026
  13  23 3954.4923    1.4303  7.1979 11.1472 -0.0029  0.1129   0.0215   0.3220    0.0537   0.0000   434.2501       41.4693       11.5883       11.2293      -2.73939       10.0524      -1.48652      -24.1905       7.13686     -0.365087      -1.68484       1.58551       1.34998      0.380752     0.0527269     -0.124319    -0.0792345     -0.122242       13.2528       16.3901       17.4446       17.1938       15.9571       14.5665       11.9305       9.24724       7.09655       5.17286       3.73476       2.49058       1.57917      0.957028      0.524119      0.287086      0.129093     0.0623507
  13  24 4095.5877    1.1923  8.6776 10.8426 -0.0090  0.1374   0.0178   0.3837    0.0528   0.0000   409.9113       61.8580       42.1377      -3.76692       10.6166      -23.6917      -23.1560       8.77120       5.16382       1.24630      -9.87488       2.96681       2.46886      -2.82514     -0.960153     -0.445532      0.166945      0.193475       15.6762       20.5845       21.3974       21.2596       19.3272       17.7100       14.1642       11.7203       8.93213       6.49169       4.52371       2.97570       1.87481       1.15189      0.635008      0.346709      0.155021     0.0745857
  13  26 4378.0015    0.8015 12.2902 10.6057 -0.0069  0.2270   0.0157   0.6547    0.0455   0.0000   443.1834     -0.474816       79.9396      -21.4820      -1.62415      -31.8338       5.65514      -13.6809      -12.2556      -18.7291       14.9095      0.962331      -4.45657      -2.78640      0.279821      0.382931    -0.0709211     0.0630110       25.4160       32.9638       35.7616       34.3072       32.5297       28.4103       23.7278       18.8715       14.6069       10.6624       7.44218       4.97311       3.15058       1.91686       1.07697      0.583650      0.260871      0.126485
  14  10 2162.5640    0.8793  0.6140 10.4229  0.0003  0.0267   0.0296   0.0614    0.0808   0.0000   432.7687      -3.37287       13.4091      -2.06362      -1.42977       4.03391      0.809585      -3.08077       1.31737     -0.506768     -0.251845     0.0650896     -0.403104    -0.0443299      0.121703     0.0346726    -0.0236663    -0.0160762       3.33037       4.47605       4.73554       4.93828       4.39817       3.48801       2.83253       2.17614       1.53991       1.08063      0.803248      0.489118      0.334877      0.184873      0.124709     0.0661885     0.0347817     0.0173715
  14  11 2305.6791    1.2163  0.6877 11.0337  0.0035  0.0246   0.0399   0.0655    0.0833   0.0000   435.2018       2.02778       13.1028      -2.79881       2.98665     -0.603856       2.43769    -0.0674164      0.452932     -0.137058       1.46582      0.467912     -0.447496     -0.644140    -0.0112840     0.0208015     0.0140912    -0.0129589       2.78225       3.63928       3.41549       3.61160       3.20696       2.91141       2.50086       2.06666       1.64449       1.22823      0.854711      0.534111      0.337640      0.219533      0.123837     0.0720162     0.0360913     0.0180194
  14  12 2446.7350    1.5615  0.8924 11.1707 -0.0041  0.0287   0.0436   0.0752    0.1150   0.0000   437.0332      0.412970       18.5662       4.49625      -4.47102      -2.63076       2.70709       2.78755      -1.94629      -1.28155       3.09689     -0.557464      0.422319     -0.304472   -0.00436639    -0.0481514     0.0148745     0.0154970       3.12284       4.00297       4.19310       4.14397       3.99372       3.16250       2.88516       2.36811       1.80846       1.32221      0.924038      0.606850      0.402981      0.233729      0.144034     0.0784447     0.0447946     0.0218837
  14  13 2587.2502    1.9659  0.9649 11.7973 -0.0114  0.0314   0.0550   0.0718    0.1353   0.0000   440.8994     -0.390426       10.4163       3.20493      -4.71862      0.827811       4.36265     0.0701239      -1.43073      -3.53700      0.988333      0.188000      0.591172     -0.732015      0.202340     -0.245718    -0.0392865     0.0130492       3.56226       4.66382       4.81729       4.84535       4.58546       3.88387       3.23469       2.57393       1.94936       1.52122      0.996159      0.689337      0.438441      0.274674      0.165739     0.0926821     0.0465431     0.0234423
  14  14 2728.2598    2.6044  0.8575 12.0214 -0.0040  0.0282   0.0716   0.0677    0.1945   0.0000   439.5882     -0.192271       17.6152      -1.32732      0.295619       3.14296      -5.99868       1.40596     -0.842372      0.418820      0.499535      0.219786     -0.521777     0.0171589     0.0564181     -0.177438    0.00501039     0.0279753       2.96844       4.07812       4.01834       4.24076       3.87142       3.38176       2.90142       2.10379       1.74477       1.20110      0.857072      0.614036      0.378303      0.240674      0.143974     0.0748525     0.0422592     0.0206138
  14  15 2869.2387    3.4055  0.8111 12.3762 -0.0103  0.0272   0.1049   0.0639    0.2921   0.0000   438.6729       10.5874       6.13970       6.81523       7.50907      -1.03888      -4.35808     -0.699962       3.31523      -2.04082     -0.280188      0.632115     -0.543546      0.154856    -0.0587264    -0.0826012     0.0254951     0.0565536       2.81911       3.80624       3.67007       3.76290       3.48180       3.24854       2.55524       2.29217       1.64796       1.32922      0.856634      0.616100      0.383028      0.248223      0.145960     0.0750416     0.0464975     0.0205406
  14  16 3010.1671    4.1412  0.8879 12.5898 -0.0072  0.0337   0.1191   0.0636    0.3613   0.0000   437.9055       7.32449       3.27351       1.88114      -1.64638       1.55012      0.165605      -7.72193       2.94003     -0.741085      0.346125     -0.834245      0.273414     -0.201667   -0.00681984     0.0565983   -0.00669625     0.0338777       4.50003       6.20018       6.78006       6.51436       5.80475       4.91440       3.83325       3.08660       2.07354       1.50046       1.00683      0.675884      0.437978      0.255148      0.149714     0.0829282     0.0411996     0.0202270
  14  17 3150.5671    3.8101  0.9870 13.3117 -0.0025  0.0309   0.0997   0.0727    0.1542   0.0000   442.1687       12.3094       6.55732       11.3693      0.131444     0.0949768      -3.22412      -1.30769      0.869173      -1.03781       1.38439     -0.575896     -0.147316      0.393033     0.0751026    -0.0788145    -0.0964219     0.0296244       3.46095       4.38790       4.60423       4.69841       4.37087       3.82047       3.11768       2.56349       1.92317       1.42767      0.968119      0.730750      0.439432      0.282948      0.159037     0.0909321     0.0503426     0.0255041
  14  18 3290.9743    3.4494  1.3697 13.0802 -0.0017  0.0372   0.0831   0.0985    0.1148   0.0000   445.6238       20.0189       7.23244      -6.71158      -4.60834      -5.15616       3.79903      -1.81708      -4.60802      -1.06661       2.22466      -1.66471    -0.0255607    -0.0830922      0.299423     -0.105691    0.00828037    -0.0195699       3.92224       4.94668       5.39901       5.18058       4.97653       4.47368       3.62998       2.99638       2.35498       1.76899       1.22349      0.849866      0.552258      0.321925      0.211715      0.111088     0.0572604     0.0290675
  14  19 3431.4090    2.9832  1.7935 12.7740 -0.0026  0.0439   0.0633   0.1150    0.0893   0.0000   436.9070       6.67266       10.7240       4.41774       2.04572       4.65836       3.41293      -6.19753     -0.652760      -4.86141       1.69479       1.92011     -0.306151      -1.07331      0.187459     0.0407990   -0.00920602   0.000427921       4.68007       6.33721       6.50310       6.49785       6.03752       5.35872       4.54557       3.82342       2.71956       2.22471       1.47502       1.03371      0.683744      0.404409      0.247501      0.133106     0.0678592     0.0344381
  14  20 3572.2988    2.4977  2.9447 12.0060 -0.0030  0.0562   0.0420   0.1442    0.0758   0.0000   436.6268       11.0782      -9.72129       5.67750      -4.99716      -6.30042      -11.1748      -2.61866      -1.63928      -4.27325      -1.84322      -1.10285      0.857782     -0.232023     -0.709557    -0.0355425     0.0605143   -0.00761402       5.94410       7.90507       8.44526       8.35045       7.71917       6.77418       5.98544       4.61144       3.70150       2.69001       1.89851       1.32828      0.825782      0.523207      0.316619      0.173264     0.0857686     0.0439504
  14  21 3713.2617    2.1042  3.9337 11.5181 -0.0037  0.0660   0.0316   0.1741    0.0708   0.0000   442.7462       2.35345       4.36482       9.45481       6.53772      -1.90165      -8.29795       4.09108       2.06568      0.830579      -1.51584       1.08470      0.752182     -0.370062      0.326382     -0.342158     0.0414428      0.112436       7.12377       8.97077       9.87118       9.62040       8.72420       8.13425       6.66908       5.62480       4.42079       3.29142       2.23788       1.60202       1.00676      0.625880      0.369731      0.212729      0.106907     0.0551132
  14  22 3854.3826    1.6827  5.6438 11.1842  0.0026  0.0840   0.0235   0.2373    0.0604   0.0000   435.4781       3.15496       7.27150       8.25961      -3.90062       11.1056       2.09802      -3.42694      0.765191      -5.49963       1.35051       2.89418      0.731204    -0.0338840     -0.564896      0.415246  -0.000956884     0.0186288       9.30595       11.8780       12.7690       12.6691       11.9618       10.4336       8.75499       7.19533       5.42458       4.15953       2.92726       2.00351       1.32215      0.830706      0.485045      0.275882      0.141922     0.0707979
  14  23 3995.4564    1.3623  7.1275 11.0375 -0.0034  0.1117   0.0199   0.3041    0.0545   0.0000   437.2001       41.2253      -2.59785       39.8600       12.7818      -19.9342      -1.84305       3.97314      -1.71038     -0.747361      -8.82045      -7.15313      0.594174       2.08784     -0.225837     -0.400250    0.00117350     0.0520143       11.6122       16.0926       16.5086       16.2820       15.4345       13.6425       11.6617       9.59444       7.53491       5.58903       4.00377       2.75109       1.76686       1.12015      0.653165      0.369456      0.180565     0.0916707
  14  25 4278.4907    0.9312 10.7549 10.6780 -0.0024  0.1747   0.0157   0.5206    0.0468   0.0000   443.1799       29.5602      -25.7255       34.8408       16.4290      -28.1168      -31.5550       12.7286       3.43475      -5.17180       5.04023      0.832036      -2.87750      0.642674      -1.45732      0.779944     -0.135600    -0.0897714       18.3772       23.6016       25.7315       25.3634       24.3662       21.2148       18.1427       14.8424       11.3493       8.50709       6.20255       4.31510       2.83510       1.80822       1.07168      0.606811      0.307045      0.155329
  14  27 4561.3171    0.6073 14.5796 10.4378 -0.0067  0.2963   0.0130   0.8341    0.0394   0.0000   518.8323       94.0665       80.7999       105.385      -9.33227      -29.0464       24.6220       21.3191      -27.8868      -5.02894       2.97305       1.28314      -2.98387      0.793790       2.71032      0.197577     -0.222505     0.0128808       31.9572       39.9338       43.2392       43.9129       40.9917       36.0111       31.0799       25.4778       19.9067       14.8040       10.7627       7.51685       5.00911       3.18819       1.86744       1.08579      0.553056      0.283959
  15   8 1902.3236    0.4648  0.4228  9.9228  0.0000  0.0203   0.0187   0.0462    0.0532   0.0000   441.2004       1.15139       12.7517      -5.63709      0.270550      -2.41412     -0.505385      -3.02988      -1.69613       1.92052       1.48672     -0.114372     -0.311847      0.106320    -0.0707274    0.00641179     0.0242803    -0.0108479       2.18403       2.61527       2.91496       2.95327       2.79044       2.49914       2.05528       1.71149       1.31382       1.02366      0.792850      0.459090      0.333798      0.211715      0.134187     0.0791519     0.0455265     0.0238050
  15   9 2049.6552    0.6354  0.5463 10.2608 -0.0076  0.0262   0.0219   0.0505    0.0738   0.0000   439.7781      -5.40657       15.4077      -1.82864       3.83231       2.31045      -2.60195     -0.147768       3.04983     -0.849737       1.25053     -0.922679     -0.151384     0.0116782    -0.0502907    0.00947848    0.00563662    -0.0266389       2.58975       3.17377       3.39263       3.54533       3.31560       2.74684       2.44849       2.11933       1.63753       1.16371      0.877572      0.670453      0.420061      0.254858      0.168529     0.0986489     0.0553429     0.0289278
  15  10 2195.8046    0.9388  0.6599 10.5737 -0.0048  0.0276   0.0282   0.0556    0.0815   0.0000   435.0320       2.17606       10.3261     -0.410174      0.940162       1.86391      -1.94024       2.16902      -1.44539     -0.983579      0.303039      0.218172     -0.581487     -0.304508     -0.153151    -0.0665701     0.0609455     0.0174518       3.52286       4.41834       5.00083       4.82421       4.09217       3.67457       3.23575       2.53950       1.95591       1.49467       1.01811      0.656927      0.429866      0.270804      0.161873     0.0852026     0.0537350     0.0285114
  15  11 2339.4578    1.2600  0.8263 10.8292 -0.0027  0.0268   0.0345   0.0674    0.0980   0.0000   434.0309      -2.45084       16.7880       7.99315       2.33743       5.88886       3.29276      -1.69570      0.971998     -0.724706      0.456659    -0.0335862     -0.164209     -0.227093      0.157324      0.252722     0.0170983   -0.00587994       3.04668       4.05439       3.79840       3.81052       3.52922       3.42885       2.92593       2.39503       1.85679       1.39233       1.03276      0.723482      0.478823      0.302327      0.179912      0.101693     0.0541720     0.0278217
  15  12 2481.0721    1.7215  0.8360 11.3335 -0.0025  0.0282   0.0461   0.0607    0.1092   0.0000   439.2135       3.75067       13.4059       10.0409      -1.88881     -0.752230      -1.90453      -1.47436       3.92733      0.752252     -0.578398     -0.170215     -0.241598      0.319310      0.212734    -0.0508443     0.0817109     0.0714712       2.98001       3.62347       3.69414       3.67707       3.96116       3.34128       2.77214       2.29076       1.80557       1.49728       1.00961      0.681419      0.458740      0.303876      0.189959      0.113982     0.0658118     0.0351161
  15  13 2622.3862    2.0605  0.8884 11.9706 -0.0124  0.0286   0.0552   0.0666    0.1074   0.0000   439.2956       3.31707       5.43084      0.334643      -3.42791      -1.14906       6.13941      -4.04400      0.137190      -2.30081     -0.759491    0.00222601     -0.229610     -0.307018     -0.229077      0.222346    -0.0216536     0.0422063       3.21967       4.11711       4.36900       4.43810       4.05873       3.66354       3.09566       2.44053       1.95157       1.46724       1.00578      0.730969      0.477471      0.301122      0.189829      0.110419     0.0600528     0.0327405
  15  14 2764.1973    2.6649  0.7593 12.6788  0.0014  0.0272   0.0782   0.0618    0.0989   0.0000   432.7960       4.05797       16.1291       3.46450       1.05076     -0.183269      -4.91547      -4.89735      -1.04760     0.0599770       1.62919     -0.475837     -0.577232     0.0841473     0.0264704      0.154051     0.0433764     0.0243902       3.53847       4.83347       5.55080       5.27509       4.79848       4.00707       3.27737       2.44919       1.85688       1.35463      0.904004      0.612746      0.405178      0.250093      0.151404     0.0912519     0.0509543     0.0267823
  15  15 2905.8206    3.4233  0.9303 11.7672 -0.0011  0.0270   0.0869   0.0693    0.3761   0.0000   439.4535       4.93396       17.2589       3.39435      -1.01920       1.06349       2.32386      0.133238       1.79275     -0.550499     -0.558703     -0.253911      0.335573     -0.106870     0.0560504    -0.0917969    -0.0124234    0.00752305       2.91621       4.00496       4.13579       4.08150       3.85640       3.42333       2.70736       2.36803       1.59467       1.33068      0.901726      0.649354      0.433136      0.277494      0.168770      0.101196     0.0532409     0.0284362
  15  16 3047.1490    3.7906  0.8729 13.1718 -0.0065  0.0281   0.1120   0.0665    0.2040   0.0000   438.7574       12.9065       13.2033       4.61340      -1.70689      -4.29366      -4.44935     0.0561701       2.48907      -3.13287      -1.15711      0.533939      0.627509     -0.402155     -0.223883    -0.0508690    -0.0687882    -0.0422395       3.04818       3.92026       4.08195       3.87588       3.84857       3.36293       2.89601       2.39769       1.95723       1.50019       1.05182      0.691249      0.487146      0.311859      0.194252     0.0993113     0.0647790     0.0356259
  15  18 3328.8403    3.3322  1.6822 12.8473 -0.0108  0.0389   0.0707   0.1067    0.1378   0.0000   432.2880       6.30540       4.21238       9.75421       9.12032       3.41953      0.536828      -3.43141       2.29978     -0.459486      0.448648      -1.05226     -0.124055     -0.542081     -0.549316      0.157966    -0.0290058     -0.108012       4.16471       5.27036       5.78652       5.51936       5.25701       4.75197       4.04774       3.36249       2.62041       1.92028       1.44961      0.986711      0.686270      0.435567      0.265796      0.156083     0.0839216     0.0457236
  15  19 3470.0739    2.7604  2.3214 12.6317 -0.0061  0.0512   0.0533   0.1287    0.0853   0.0000   438.7115       6.62121       9.61084       4.04370      -3.88906     -0.236100       4.14194       3.58351      0.981912      0.569574     -0.447456      -2.35585      -1.16820    -0.0840180      0.540964     -0.118759      0.129068     0.0492583       5.35654       6.92136       7.01529       6.86821       6.69482       6.50920       5.30058       4.42495       3.11437       2.45256       1.83302       1.38910      0.965482      0.617649      0.370639      0.215680      0.111040     0.0573541
  15  20 3611.3182    2.3052  3.3206 11.9378 -0.0041  0.0594   0.0375   0.1554    0.0766   0.0000   439.0134       16.0746       15.3845       2.23513       3.18140     -0.281122      -8.73673      -5.98082      -10.7014       3.97230       2.34622      -3.16450       1.37915      0.155072     -0.131036    -0.0560202    0.00477875     0.0397401       6.03316       7.86032       8.22905       8.34383       7.77456       7.04398       6.16822       5.03748       4.03545       3.11590       2.29205       1.57243       1.05837      0.689908      0.422870      0.249836      0.135689     0.0726951
  15  21 3752.7055    1.9186  4.6021 11.5107 -0.0034  0.0722   0.0275   0.2002    0.0627   0.0000   443.4149       7.52689       20.9833      -7.92826       9.38953       2.83772      -2.78782      -9.01828      -6.34961      -2.22828       3.65875      -5.73240    -0.0306863      0.481926     -0.743250     -0.207989      0.263564    -0.0902753       7.45365       9.77258       10.5770       10.4170       9.98759       8.76057       7.49489       6.34918       4.83569       3.71199       2.74265       1.90449       1.30768      0.842131      0.505295      0.301914      0.161180     0.0876760
  15  22 3894.3294    1.5921  6.4562 11.0888 -0.0015  0.0916   0.0212   0.2514    0.0584   0.0000   454.6792      -1.85619       19.6657       23.5651      -23.4959       1.60010       9.05732       1.92046      0.709887      -5.56562     -0.840785      -2.07119       1.67709     -0.206416     -0.361481      0.310659   -0.00283501     0.0183004       9.47240       12.3049       13.2630       13.2235       12.5115       11.1817       9.72744       7.86267       6.23121       4.68066       3.55195       2.39598       1.69724       1.08978      0.658100      0.386439      0.210335      0.113593
  15  23 4035.8883    1.2935  7.8305 10.9442 -0.0029  0.1133   0.0185   0.3166    0.0526   0.0000   422.9788       22.5577      -5.79767       9.79244       15.5084       5.34116      -14.6580      -26.6588      -10.7209       8.44155       4.55338      0.953513      -4.10629     -0.671079      0.637749     -0.661313      0.285863     0.0409863       11.2771       14.6312       15.8009       15.9089       14.8773       13.7401       11.6055       9.75295       7.58217       5.98004       4.31197       3.04960       2.10448       1.35610      0.841325      0.505165      0.265618      0.142712
  15  24 4177.7527    1.0628  9.6563 10.8513 -0.0005  0.1437   0.0167   0.4294    0.0468   0.0000   413.8518       24.9688       26.4491      -18.7296       3.46728       13.6595       1.56246       6.31109      -10.4457      -2.06597       2.95103      -7.01536       1.09107      0.410991     -0.797866     -0.648594    -0.0362698     0.0758265       14.2730       18.5423       19.6182       19.9711       18.7856       17.4030       14.7184       12.2360       9.70636       7.43768       5.49312       3.99677       2.69842       1.76702       1.10096      0.648313      0.343957      0.185874
  15  25 4319.8236    0.8596 11.4572 10.7224 -0.0000  0.1908   0.0158   0.5626    0.0445   0.0000   483.4932      -35.9624      -1.23656       27.3245       5.98295       1.76506      -9.33161       4.67905      -11.5830      -5.05632       3.90272      -1.50252      -6.51380      0.514383     -0.662444     -0.966513      0.326719      0.292594       18.3963       24.2985       26.2148       25.8710       25.1312       22.2369       19.6451       15.9102       13.2307       9.92915       7.38405       5.21897       3.53683       2.36746       1.44086      0.854132      0.461879      0.245560
  15  26 4461.3150    0.7027 13.9066 10.5347 -0.0026  0.2545   0.0134   0.7211    0.0403   0.0000   438.6513       104.068       46.0816       27.2162       7.31041      -35.2863      -11.7544       21.3135       7.48339      -3.63364       3.19903     0.0579366      -6.12223       3.26035      0.338846      0.333133      0.379828     -0.666957       24.6874       33.2711       35.2767       35.8849       33.4021       30.8008       25.5962       22.0926       17.2118       13.4029       9.96769       6.95934       4.79654       3.18376       1.98052       1.19253      0.623602      0.341222
  16   9 2081.6019    0.6888  0.5731 10.2809 -0.0019  0.0250   0.0225   0.0561    0.0709   0.0000   441.2110      -1.32957       7.28169      0.922590       1.33035      -3.21471      0.663360      -1.83235      -2.36327     0.0914103      0.833953      0.237657      0.140079      0.110262    -0.0688717     0.0356348     0.0589635    -0.0392926       2.38248       2.83936       3.49688       3.08158       2.91469       2.90984       2.26698       1.95009       1.74810       1.22314      0.875772      0.681263      0.462567      0.278552      0.192157      0.108669     0.0627932     0.0366592
  16  10 2228.3634    0.9725  0.6467 10.6407  0.0002  0.0228   0.0287   0.0555    0.0880   0.0000   438.0387      -4.49593       5.60096      -2.40691     0.0999715     -0.295966      -4.33506      -1.90229      0.211988      -1.57790       1.05318      0.132058     -0.134409      0.411006     -0.151398    -0.0418102     0.0580624   -0.00355750       2.27839       3.03236       3.14838       3.18465       2.96900       2.65469       2.22030       2.04248       1.50558       1.20385      0.876332      0.613469      0.447147      0.280203      0.168866      0.110268     0.0634101     0.0328733
  16  11 2372.6178    1.3719  0.8124 11.0839  0.0010  0.0246   0.0355   0.0633    0.0885   0.0000   437.4049       3.22843       9.80741      -3.12935       2.62120     -0.854511      -2.66776      0.175803       1.20429     -0.830784      0.622714    -0.0850696     -0.406674    -0.0132632      0.112738    -0.0322338    -0.0329496    -0.0211845       2.43725       3.14957       3.25917       3.26479       3.26691       2.87172       2.46212       2.03476       1.68367       1.34303      0.994640      0.696323      0.471244      0.283959      0.206602      0.121440     0.0752278     0.0424584
  16  12 2514.8285    1.7335  0.8993 11.6957  0.0002  0.0294   0.0442   0.0675    0.0888   0.0000   435.1560    -0.0444484       8.92344       3.49484      -2.73188       3.36053      -7.10530     -0.110015      0.593211      -1.20440      0.770442     -0.262604     -0.209675      0.113252      0.219928     0.0289886     0.0273761    -0.0778873       2.63118       4.03255       3.62238       4.15048       3.52478       3.39314       2.92278       2.53156       1.93263       1.56948       1.08230      0.824901      0.546266      0.357869      0.224199      0.129703     0.0789140     0.0403202
  16  13 2657.0226    2.3089  0.9396 11.7899 -0.0027  0.0271   0.0577   0.0671    0.1221   0.0000   440.8822       1.22440       5.84744       7.34116       6.64191     -0.197403      -1.43630      -2.63005      -3.47737      0.847748       1.28594      0.497378    -0.0457976     -0.182600     -0.295304     0.0836793     0.0810105     0.0396954       2.66537       3.51708       3.65572       3.59662       3.61756       3.03344       2.75269       2.25812       1.81652       1.41013       1.04272      0.730616      0.488450      0.326738      0.200586      0.124493     0.0770343     0.0394704
  16  14 2799.5377    2.9605  0.8262 12.3283 -0.0071  0.0257   0.0769   0.0580    0.1164   0.0000   439.3167       3.85697       9.20791       5.33175       4.17945       3.25704       3.54230      -1.36957      -3.96362      -1.03616       1.31511      0.702805      0.312356     -0.475754    -0.0126514     0.0512509     0.0641359    -0.0130688       2.79742       3.24978       3.49663       3.58264       3.41041       3.19948       2.82879       2.20381       1.71534       1.30446      0.942745      0.718676      0.531837      0.340058      0.212333      0.131570     0.0767115     0.0418527
  16  15 2941.8702    3.5546  0.7878 13.0517  0.0012  0.0251   0.0959   0.0592    0.1159   0.0000   440.9456       8.66223       16.6114      0.276918       3.82955      0.935702      -3.76223     0.0290586     -0.339403      0.613248       1.78939     -0.510888     -0.533854     -0.575507     -0.120019     0.0310931     0.0101793     0.0314259       2.77947       3.78464       3.82670       3.75427       3.41742       2.92499       2.73709       2.36090       1.92496       1.49917       1.08544      0.747899      0.468667      0.311181      0.179130      0.115173     0.0625783     0.0349227
  16  16 3083.5292    3.9546  0.9782 12.8562  0.0068  0.0280   0.1005   0.0716    0.2156   0.0000   439.4815       10.4455       9.91173       4.34122       5.79672       2.26827      -2.84213      0.380768       4.17564      -2.55693     0.0574726      0.664200     -0.153643     -0.230756     0.0872139     -0.166380     0.0100692     0.0185072       3.06386       3.83547       3.64398       3.71233       3.68503       3.48730       3.06677       2.52960       1.86927       1.42358       1.06523      0.840434      0.620275      0.412998      0.256153      0.145128     0.0830649     0.0455856
  16  17 3225.0545    3.8223  1.1828 13.3541 -0.0100  0.0365   0.1042   0.0868    0.1853   0.0000   445.0780       14.2118       16.1861       12.1659      -2.70003      -2.07914      -4.33586      -3.36012      -5.53002      -3.29408     -0.458720      -1.36105     -0.532602     -0.661318     -0.117026     -0.270189     0.0867933     0.0322534       3.73745       5.04229       5.27619       5.49932       5.27605       4.56741       3.80359       3.06361       2.47739       1.93319       1.36055      0.940562      0.672817      0.440878      0.287297      0.175046      0.101484     0.0596391
  16  18 3366.3330    3.3762  1.7551 12.5694 -0.0025  0.0394   0.0713   0.1041    0.1924   0.0000   443.1893       16.8283       7.59930       4.51461      -3.48569      -1.76858      -1.19212       1.73904     -0.163280      -4.11387      -1.41846      -1.04268      0.950295     -0.527990     -0.114741      0.376517     0.0530897     -0.135362       4.00088       5.22553       5.41744       5.41735       5.22160       4.91600       4.18289       3.45913       2.71827       2.06091       1.54016       1.18809      0.799991      0.534098      0.337161      0.214140      0.118028     0.0650026
  16  19 3507.9790    2.6091  2.5175 12.5137 -0.0054  0.0507   0.0491   0.1387    0.0897   0.0000   434.6962       11.5779       10.8668      -1.48412       6.23069      -4.19937      -1.80696      -5.34971     -0.114989      -3.04559       2.54908       1.97286       1.41572      -1.13218      0.477446     0.0752087      0.147768     -0.120834       4.76580       6.34208       6.78841       6.63659       6.62526       5.89365       5.15662       4.31898       3.37117       2.61773       2.01210       1.43116       1.03258      0.665128      0.434117      0.264153      0.148051     0.0845027
  16  20 3649.8514    2.1580  3.5398 11.9577 -0.0023  0.0612   0.0345   0.1721    0.0724   0.0000   438.7557       9.35853       20.4993      -2.03956      -9.86082       6.61613       7.93667      -3.84807      0.505295      -1.64831       4.13413       1.63992      0.391934      -1.57162     -0.696707      0.732022      0.217461     -0.106489       5.90574       7.48111       8.12382       7.92626       7.67384       7.01822       6.19674       5.32856       4.32726       3.39019       2.51922       1.82139       1.26755      0.834062      0.528968      0.337259      0.180641      0.105005
  16  21 3791.7519    1.8408  5.1064 11.3215 -0.0008  0.0756   0.0247   0.2060    0.0642   0.0000   452.5934       1.63539       6.01400      0.265419       6.57691      -8.65894      -11.7989      -10.9386       6.07335       3.04755      -5.49782      0.473888       2.11229     -0.393945     -0.950757      0.300219     -0.212056      0.185248       7.01483       9.66417       9.92878       10.0823       9.66007       8.68206       7.69839       6.44936       5.30972       4.11328       3.08419       2.23347       1.51226       1.03286      0.646527      0.404723      0.222975      0.128543
  16  22 3933.7421    1.4853  6.8198 11.0516 -0.0016  0.0945   0.0196   0.2667    0.0539   0.0000   418.4285       26.1114       35.3075       9.06348      -10.9888       14.2319       5.23985      -17.1039      -9.52350      -6.45371      -5.78395     -0.603255       3.20346     -0.702412     -0.350441      0.685390      0.228648    0.00977672       8.73673       11.4582       12.2941       12.4129       11.9826       10.6097       9.76033       7.92851       6.63392       5.01474       3.87860       2.76479       1.94956       1.30889      0.826732      0.510207      0.284606      0.158748
  16  23 4075.6778    1.1903  8.4153 10.9336 -0.0019  0.1237   0.0173   0.3445    0.0477   0.0000   429.1965       11.9197       36.7638       30.3840       10.2892      -36.0090       4.96536      -12.1719      -1.69307      -12.0154       9.22069      -6.11674      -8.10006     -0.303571       1.59406      0.590372     -0.738284     -0.253037       11.3526       15.1638       15.9944       15.6438       15.5116       13.8218       12.6990       10.5751       8.79790       6.73437       5.13182       3.69813       2.60141       1.75442       1.11099      0.681561      0.370883      0.216293
  16  24 4218.1360    0.9908 10.0614 10.7658 -0.0013  0.1497   0.0157   0.4450    0.0456   0.0000   433.2019       22.1151       25.2693       17.5831      -1.42693      -19.9085       3.84851       3.34756      -4.22606       9.93723       5.51354      -6.98768       4.97166     -0.723262     -0.504202      0.515490      0.631566    -0.0872574       13.4899       17.9210       19.1911       19.9254       18.4440       17.0158       15.0538       12.5831       10.2056       8.11815       6.01328       4.40797       3.08655       2.10187       1.33033      0.841466      0.459158      0.260526
  16  26 4502.5266    0.6782 14.2756 10.5176 -0.0104  0.2660   0.0125   0.7069    0.0368   0.0000   417.5938       42.7227       16.2275      -13.0467       28.4258       7.63276      -35.6445       23.2622      -23.4922       8.55686      -15.4761      -15.6095       19.5323       7.70229      -2.52122      0.998057     -0.375442       1.42611       24.2428       31.9221       34.8984       34.5233       33.5429       31.0060       26.7994       22.6690       18.5188       14.4656       10.9747       8.12091       5.57775       3.88278       2.45230       1.55388      0.847400      0.485114
  16  27 4644.2380    0.5425 17.6958 10.2885 -0.0015  0.3693   0.0089   0.8991    0.0303   0.0000   493.2636       45.2103      -40.7470      -88.2924       97.0306      -29.5589      -59.2811       90.7386       25.4193      -38.9775       4.19012       17.3367      -3.84081      -2.09492      -2.29679      -2.13796     -0.424516       1.71458       33.7643       44.1649       49.1487       48.2864       46.8701       42.7510       37.3001       31.6085       26.1131       20.0117       15.4871       11.1114       7.82188       5.28942       3.44885       2.12981       1.16312      0.674300
  17   7 1811.9632    0.4002  0.2895  9.9151 -0.0135  0.0194   0.0172   0.0367    0.0448   0.0000   433.3548    -0.0815091       9.91816       1.66635     -0.612557       2.25155      0.799822      -1.48795      0.314834      0.913357      -1.14451      -1.32331     -0.657540     0.0378563     0.0323747    -0.0326236     0.0967812     0.0721208       2.08311       2.70841       2.23546       2.23310       2.06282       2.43156       2.48812       2.02738       1.33126      0.930197      0.761338      0.601081      0.520681      0.373198      0.221338      0.142497     0.0866363     0.0463941
  17   8 1963.3117    0.5645  0.3937 10.0703 -0.0046  0.0200   0.0217   0.0443    0.0524   0.0000   440.4964      -2.21256       13.7504       1.67421      -5.23208      -2.81849      0.977439     -0.751634       1.61208      0.333531       1.09585    -0.0911733     -0.148747    -0.0826524     -0.208231    -0.0196026     0.0152605      0.120041       2.27744       3.02999       2.90561       3.29847       3.06834       2.77331       2.17556       1.84602       1.42535       1.12788      0.759980      0.562353      0.396036      0.282527      0.182100      0.110309     0.0663351     0.0408691
  17   9 2113.0189    0.7679  0.6271 10.3012  0.0014  0.0250   0.0228   0.0528    0.0663   0.0000   437.1988     -0.982570       12.4190      -4.61811      -3.03715    0.00220070     -0.733072     -0.372448    -0.0751408      -1.14446     0.0327733      0.420242     -0.365491    -0.0741789     -0.237257     0.0122298   -0.00183643     0.0313121       2.21496       2.99529       3.46162       2.98477       3.36362       2.69183       2.49201       2.06946       1.56551       1.33563      0.929615      0.710873      0.486664      0.350621      0.214590      0.138270     0.0780393     0.0456943
  17  10 2260.3129    1.0440  0.8305 10.5135 -0.0010  0.0261   0.0271   0.0626    0.1107   0.0000   439.6581       2.50850       13.7444       2.62250      -2.09795      -3.46925      -3.25460       1.75826     -0.871428     -0.989682      0.926904     -0.245940      0.121938      0.211635    -0.0138106     -0.173025    0.00177146      0.147840       2.43431       3.03648       3.41958       3.31299       3.15344       3.03334       2.49207       2.23700       1.78003       1.35874       1.12542      0.789779      0.516057      0.372686      0.241399      0.153415     0.0924277     0.0583927
  17  11 2405.0008    1.3733  0.8597 11.3582  0.0015  0.0293   0.0344   0.0636    0.0845   0.0000   436.6916       5.52415       10.4753      -3.90469      -5.42964     -0.388067       1.60554      -3.51258      -2.07899      0.584490       1.88661     -0.344389     -0.149039      0.121594      0.162651     0.0500093     0.0360578     0.0406730       2.33023       3.37693       3.38558       3.41716       3.45047       3.17456       2.61401       2.45121       1.79832       1.47160       1.17080      0.788996      0.593005      0.415450      0.247438      0.173411     0.0995958     0.0570165
  17  12 2548.0734    1.9052  1.0185 11.2895 -0.0010  0.0264   0.0436   0.0681    0.1206   0.0000   433.7285      0.711268       16.2673       5.90288      -2.74320      -1.32999      -1.57796       1.55865       3.50838    0.00555220      -1.30091      0.251813      0.305618    -0.0481613      0.176538     0.0390617     0.0478284    -0.0557762       2.46271       3.24022       3.49674       3.46648       3.34534       2.99596       2.71284       2.21522       1.89174       1.43068       1.05640      0.803066      0.579662      0.382821      0.245777      0.160588     0.0975830     0.0553624
  17  13 2691.0179    2.4366  0.8790 12.0434 -0.0061  0.0282   0.0613   0.0607    0.1086   0.0000   437.6171       7.72918       19.3155      0.723197      -10.8096     -0.671757      -1.15962       6.92101      -2.51344      -1.88284       1.96952      0.284760       1.07503     -0.542569      0.107053     -0.215436      0.204567     0.0242320       2.85555       3.89398       3.69357       3.59828       3.19992       3.01679       2.82653       2.73186       2.16948       1.85011       1.31495      0.977421      0.652282      0.417441      0.259101      0.154450      0.100990     0.0538465
  17  14 2834.4171    3.0709  0.9547 12.4832 -0.0018  0.0262   0.0722   0.0632    0.1102   0.0000   436.5175       3.88572       13.8880       4.00438       2.55278       1.50930      0.329731     -0.679553      -3.88194     -0.215234     -0.128963     -0.834366     0.0804481      0.388307      0.193611     0.0272731     0.0621550    -0.0231982       2.60694       3.22796       3.53758       3.43775       3.27143       3.01855       2.58779       2.33454       1.91636       1.47146       1.13292      0.825002      0.568759      0.368439      0.249074      0.156580     0.0933900     0.0561544
  17  15 2977.2480    3.7432  0.7965 13.2047 -0.0062  0.0225   0.0986   0.0615    0.0933   0.0000   441.8005       6.89913       9.28572       9.71863      -3.05506       5.50929       2.84025      -2.51183     -0.473501     -0.332889       1.37502     -0.971567     -0.921191     -0.227092      0.346937     -0.167549    -0.0788454   -0.00944876       2.13198       2.77286       2.80555       2.89693       2.83297       2.51836       2.28831       1.89179       1.60758       1.21684      0.948606      0.665473      0.512787      0.315165      0.217858      0.131820     0.0877750     0.0485752
  17  16 3119.4147    3.7232  0.9107 13.3421 -0.0009  0.0264   0.0926   0.0631    0.1158   0.0000   435.3931       6.10437       9.09692      -4.34075       8.58189       5.64956      -4.34148      -2.20466      0.190666      -1.10971       1.00172     -0.240714      0.421701      -1.09832     -0.378710      0.192060     0.0555481    0.00518278       2.56574       3.36761       3.51787       3.66604       3.65172       3.07897       2.76049       2.32762       1.79924       1.39129       1.09020      0.826378      0.553365      0.367539      0.237040      0.161801      0.105951     0.0576328
  17  17 3261.4620    3.5474  1.3520 13.1924 -0.0137  0.0340   0.0854   0.0917    0.1667   0.0000   435.7143       16.0415       8.79061       5.31888      -6.16452      -1.07193     0.0512087      -4.09030     -0.336529      -2.87480       3.18378     -0.921236      0.941505     -0.306486     0.0427261     -0.390076     0.0709774      0.129408       3.21837       4.03408       4.35829       4.20284       3.90148       3.83102       3.41301       2.92854       2.42265       1.97057       1.47518       1.08200      0.768556      0.526963      0.331493      0.218163      0.125764     0.0758740
  17  18 3403.4688    3.2273  2.1864 12.0002  0.0023  0.0423   0.0581   0.1138    0.2083   0.0000   445.2933       14.9386       8.41735       2.16010       1.62640       5.42185      0.551273     -0.281210       2.04409     -0.713672      -1.66803      -1.35323     -0.321234     0.0529148     -0.146786     -0.326851     0.0686942     0.0611321       3.84101       5.00261       5.27806       5.21693       5.39382       4.68020       4.27790       3.47656       2.82329       2.30096       1.71555       1.29103      0.901549      0.615754      0.405480      0.260898      0.163404     0.0935413
  17  19 3545.5997    2.6750  2.8402 11.8466 -0.0068  0.0489   0.0442   0.1332    0.1370   0.0000   442.5092       9.77626       10.8881       14.3421      -6.60117     -0.734174       7.31673      -4.46237    0.00473731      -2.20909      -1.68560      -1.64835       3.21521     -0.538835     -0.872912    -0.0584341      0.152251     -0.113091       4.41427       5.81987       6.17342       6.18219       5.83905       5.59988       4.77634       4.22509       3.49686       2.79032       2.15980       1.50807       1.10115      0.757025      0.483864      0.310185      0.179459      0.105964
  17  20 3687.7818    2.1513  4.1801 11.5835 -0.0079  0.0643   0.0308   0.1765    0.0801   0.0000   434.1114       16.5809       4.89368       16.3111      -3.80081      -14.8934      -6.79724       1.40190       2.99604      -12.4220      -2.32972      -3.41425      -2.22901      0.369753      -1.19962     -0.507430     0.0505394      0.166442       5.64729       7.43631       7.88290       8.06790       7.88338       7.22777       6.21441       5.49857       4.44968       3.55404       2.70865       1.98827       1.40431      0.982094      0.629872      0.405664      0.236193      0.140916
  17  21 3830.1371    1.7626  5.4674 11.2848 -0.0019  0.0763   0.0232   0.2121    0.0617   0.0000   444.4708       11.3691      -1.84417       10.1709       7.19876       3.77447       3.32396      -6.65491       1.67271     -0.266169    -0.0582719      -2.09623     -0.254024       1.98925       1.01295      -1.08041      0.198376      0.125843       6.98918       8.78611       9.72013       9.62999       9.32804       8.40338       7.79054       6.48324       5.38617       4.35090       3.30408       2.44500       1.68120       1.17577      0.783232      0.488369      0.293432      0.173590
  17  22 3972.4184    1.4528  7.5362 10.8962 -0.0023  0.0952   0.0180   0.2766    0.0534   0.0000   432.5542       19.5229       21.9024      -15.0522       16.3937      -2.40262      -29.1442       6.53977       8.98089     -0.839321      -4.47285       3.62255      -2.30145     -0.101262       1.12016     -0.270828      0.223710     0.0463034       8.73012       10.9919       11.8361       12.1490       11.8520       10.9716       9.66621       8.19279       6.71023       5.30520       4.06902       3.05905       2.17560       1.50940      0.968453      0.648809      0.378728      0.223388
  17  23 4115.3570    1.1742  8.7696 10.8231 -0.0009  0.1198   0.0163   0.3412    0.0471   0.0000   425.9300      -5.99730       12.9332       18.1837       42.0681      -3.03868      -21.1856      -5.60442       6.43107       6.11268       5.39728      -8.42406      -1.28300      0.382383    -0.0506868       1.17512     -0.198003    -0.0188237       10.4553       13.7916       15.3853       15.1314       15.1068       13.3557       12.0927       10.1540       8.43200       6.64736       5.11091       3.74617       2.67647       1.85182       1.22983      0.774640      0.450856      0.267525
  17  24 4257.6430    0.9008 10.7472 10.7592 -0.0043  0.1668   0.0152   0.4794    0.0429   0.0000   431.7617       49.1548       41.0200      -2.78188       3.90866       8.11012     -0.309713      -6.65855       11.0982       17.1348      -13.4612      -5.37890       6.30287      -5.41589       2.83425      0.341971     -0.835394     -0.324294       14.0481       19.3297       20.0903       20.9023       20.1549       18.3821       16.9164       13.9298       11.7619       9.30348       6.98853       5.41198       3.78807       2.69542       1.72829       1.12386      0.644288      0.376851
  17  25 4400.9199    0.7727 13.0699 10.6819  0.0008  0.2118   0.0142   0.6307    0.0376   0.0000   429.0511       4.32719       8.57494      -53.1309      -27.1902       17.0726       30.7739      -5.90194      -16.9433      0.406372       4.51728       4.56200      -4.55718      -3.53173       1.59920      0.252670    -0.0140304      0.569148       18.5168       23.8703       25.9565       26.6720       25.0429       23.8863       20.6488       18.3955       14.7004       12.1023       9.07963       6.77055       4.97917       3.44979       2.26378       1.49144      0.834890      0.505351
  17  26 4543.4220    0.5992 14.4500 10.5004  0.0024  0.2768   0.0117   0.7777    0.0343   0.0000   456.6378       47.3934       25.9639      -43.5205       38.0441      -6.05967       3.54748       6.05500      -14.8886      -3.73197       9.35080      -22.0225      -6.65161       9.88984      -2.96785      -3.77693       1.34712     -0.121086       24.3867       31.4204       34.4968       34.8849       33.4053       30.8379       27.7548       23.8468       19.5024       15.8538       11.9693       9.08771       6.38408       4.57891       3.02698       1.93079       1.09962      0.661008
  17  27 4685.3595    0.5020 17.9707 10.2817 -0.0049  0.3913   0.0087   0.9353    0.0281   0.0000   471.3569      -35.6095       98.5710      -62.3620      -39.1811       34.8314       19.5144       16.7311       33.0233      -39.9499      -18.1234     -0.968681      -3.63935       12.3386      -1.37238      -1.93246      -1.27109       1.48753       33.0993       43.8119       47.6213       48.9130       46.7051       43.2948       38.7605       32.8815       27.2527       22.1598       16.8220       12.6662       9.09731       6.39588       4.23111       2.79357       1.56685      0.943052
  18  10 2291.6598    1.1744  0.7549 10.8994  0.0019  0.0238   0.0310   0.0552    0.0940   0.0000   435.0824      0.489073       20.7722       3.08114      -2.66789      -1.16158      -3.56519     -0.718035      0.792698     -0.501603      -2.08497      -1.03862      0.715938      0.805577     0.0985210     0.0546320     0.0151514   -0.00948933       2.11236       2.54454       2.80692       2.87387       2.70893       2.62637       2.40655       2.02666       1.67416       1.30502       1.04778      0.734215      0.576662      0.431674      0.279320      0.181813      0.113415     0.0659556
  18  11 2436.8697    1.4544  0.9156 11.4561  0.0008  0.0278   0.0367   0.0675    0.1076   0.0000   438.9529       2.98116       14.6450      -3.81087      -1.26497       4.01828      -2.22860       1.01160      0.496479     -0.295359      0.554019      -1.48261       1.18940    -0.0955327     -0.442951      0.160631      0.108252     -0.157590       2.51253       3.19202       3.49941       3.36602       3.18610       2.92400       2.64986       2.33969       2.03088       1.68425       1.28518      0.938358      0.684346      0.442624      0.298457      0.184059      0.126658     0.0723760
  18  12 2580.8461    1.9655  0.9526 11.8167 -0.0033  0.0305   0.0468   0.0647    0.0947   0.0000   445.5408       8.39236       14.5552       2.34692      -1.52039       3.91009      -2.06964      -3.01016       1.28090     -0.320343    -0.0839539      0.241449     -0.333391      -1.04588      0.382870     0.0152407     0.0688130     0.0414369       2.38416       3.78545       3.28038       3.81490       2.99850       3.24801       2.70148       2.70598       2.07117       1.80964       1.27403      0.992681      0.709561      0.498493      0.309992      0.196233      0.120828     0.0707319
  18  13 2724.7375    2.4910  0.8413 12.2974 -0.0058  0.0255   0.0609   0.0573    0.0946   0.0000   440.8215      0.515701       14.3294       2.93312     -0.687884      -6.71406    -0.0410033      -2.73993      0.171747      -2.72313      -2.94525      0.758994    -0.0416153     0.0831155     -0.244230     -0.148579     0.0376418    -0.0491507       2.44571       3.25103       3.56515       3.66472       3.45340       3.23715       2.77496       2.29389       1.74092       1.44302       1.04182      0.779992      0.575043      0.402636      0.267499      0.172736      0.113693     0.0638769
  18  14 2868.6621    3.2690  0.8211 12.5550 -0.0044  0.0230   0.0776   0.0556    0.1046   0.0000   437.8037       5.87430       11.0698       2.99761      -3.60503       1.22783      0.367715      -2.26247       1.16484      -1.00063     -0.680739     -0.580895      0.570345      0.132187     -0.211073     -0.164700     0.0993087     0.0178857       1.97560       2.73129       2.69745       2.86978       2.71468       2.53415       2.15244       1.99590       1.61280       1.36251       1.02832      0.736864      0.574948      0.358137      0.257834      0.154361      0.101900     0.0601164
  18  15 3012.1921    3.8269  0.8477 13.1487 -0.0027  0.0248   0.0932   0.0581    0.0945   0.0000   437.7934       6.26820       13.0829       5.12508       1.34005      -3.09888       3.20722      0.615008      -1.66829      -1.04561       1.50400    -0.0432908      0.273665      0.281050      0.216652      0.259185      0.203292     0.0473444       2.21436       2.91375       2.92475       2.77528       2.93795       2.73998       2.44545       2.22664       1.68471       1.40011       1.05713      0.801546      0.605391      0.444893      0.269541      0.187507      0.117719     0.0689602
  18  16 3154.9596    3.8342  1.0133 13.2897 -0.0037  0.0295   0.0912   0.0651    0.1141   0.0000   436.7868       5.00006       12.9221       1.15180      -2.32654       3.74031     -0.592378      -4.86095      -3.78671     -0.619873       1.34025     -0.934755     -0.814907     -0.696557      0.636989     -0.381295     0.0622291    -0.0385834       2.52303       3.48330       3.59857       3.62401       3.73063       3.12911       2.97064       2.49614       2.13120       1.62911       1.24243      0.928654      0.688005      0.489715      0.315863      0.207516      0.125434     0.0765777
  18  17 3297.4448    3.4665  1.4073 13.1120 -0.0045  0.0340   0.0740   0.0829    0.1234   0.0000   438.5972       10.8165       12.8075       3.20566      -1.74852      -6.70609      0.761691      -8.79516      -3.00807      0.492884      -1.92492      -1.71496       1.06472     -0.308357    -0.0552550      0.178864     0.0718302    -0.0892630       3.05661       3.77318       4.28582       4.06701       3.95958       3.67855       3.35318       3.02142       2.36761       1.91515       1.45330       1.12371      0.824489      0.562830      0.354561      0.255010      0.160347     0.0926447
  18  18 3440.0792    3.0262  2.1611 12.4609  0.0011  0.0421   0.0564   0.1153    0.1294   0.0000   439.9470       18.0159       9.53931       1.29053       9.58913       2.03092      -7.08193      -6.45716      -2.67140      -2.83424      0.861439       1.42548      0.379736     -0.933036      0.254576      0.350984      0.201070    0.00621574       3.63125       4.65606       5.26332       5.26912       5.13692       4.62301       4.30638       3.58060       2.81537       2.32801       1.83924       1.33004      0.989084      0.696535      0.466991      0.316955      0.186854      0.118454
  18  19 3582.6478    2.4940  3.4362 11.6597 -0.0008  0.0515   0.0363   0.1497    0.1111   0.0000   437.3930       18.3616       3.44343       3.39078       9.03430      -7.23756      -3.45113       1.91381       2.77818      -1.74843      0.628522      -2.30768    -0.0721549      -2.09582     -0.700732     -0.301135      0.305498      0.245724       4.64222       5.79968       6.36732       6.42458       6.43540       5.83721       5.07493       4.38540       3.69906       3.01025       2.35178       1.67849       1.25718      0.856151      0.590183      0.385600      0.237512      0.147556
  18  20 3725.2852    2.0409  4.8886 11.3116  0.0002  0.0671   0.0259   0.1872    0.0758   0.0000   442.6944       15.8021       22.8953      -5.41609     0.0661153       2.65977      -1.06109       7.18210       4.10555      -7.10689     -0.514734      -2.69808      -1.25164      0.908073      -1.14159     -0.555695      0.190825    -0.0686160       5.70142       7.42611       8.08687       8.03069       7.76327       7.38742       6.74652       5.72392       4.76015       3.77688       3.02397       2.20535       1.65593       1.16858      0.792528      0.508893      0.316770      0.191320
  18  21 3868.1664    1.6792  6.1157 11.1090 -0.0019  0.0792   0.0208   0.2217    0.0598   0.0000   437.5942       21.4572      -5.64152      -5.43828      -7.42623       3.22812      -4.18920      -10.0550     -0.324187       1.35680      -6.24277      -1.03879       2.23703      -2.13046     -0.661405     -0.588687      0.301296     -0.170996       6.84989       8.92610       9.77681       9.78313       9.46759       8.78507       7.86093       6.78926       5.65927       4.69169       3.56185       2.68225       1.94364       1.35259      0.922586      0.602708      0.362659      0.223909
  18  22 4011.0769    1.3897  7.9985 10.8244  0.0022  0.0990   0.0164   0.2828    0.0497   0.0000   419.8658       4.74587      -3.06401       14.7144      -3.35626       17.2505       4.55636      -20.7750       4.05352       9.34225       8.95451      -5.55026     -0.223918      0.362064      0.625912     -0.197994      0.808481      0.348050       8.53127       10.9422       12.2070       12.3879       11.9717       10.9553       10.0524       8.35492       7.06549       5.69987       4.46570       3.28245       2.43415       1.68297       1.15922      0.756243      0.462161      0.281470
  18  23 4154.0502    1.0724  9.3663 10.8297 -0.0042  0.1276   0.0155   0.3745    0.0440   0.0000   448.9852       36.5376       42.8345      -8.41484      -7.28422      -3.64029       12.6053      -19.7257      -9.29550      -4.43049       1.49317      0.816686      -1.46887      -3.22343      0.231187      0.454264     -0.200237     -0.937865       10.6489       14.2745       15.5112       15.4789       15.2038       14.3142       12.5302       10.9470       9.14791       7.21711       5.67979       4.34720       3.10273       2.26952       1.48000       1.00287      0.595137      0.363776
  18  24 4296.6835    0.8934 10.8295 10.7262  0.0001  0.1573   0.0142   0.4617    0.0392   0.0000   425.4574       5.39876       13.3668      -34.6277      -8.98283      -12.6943       43.7845      -15.2460       2.29985      -12.6288       6.34692      -8.03817      -7.11910       1.99132       4.38955     -0.644756      0.864853      0.697951       12.9300       17.2287       18.5152       19.4742       18.3394       17.4293       15.6091       13.3562       11.0457       9.01082       7.17728       5.16373       3.93014       2.79323       1.87871       1.24259      0.745169      0.456851
  18  25 4440.0704    0.6586 11.8012 10.6764 -0.0065  0.2161   0.0138   0.6284    0.0376   0.0000   438.5721      -7.39717      -18.2649      -21.6341       11.9626       12.6992      -14.0645       8.06232      0.971983      -9.03728      -19.3898      -3.34896       7.83909       8.58754       1.62492      -3.43325      0.687020      0.970626       17.4178       23.0096       25.5326       25.7618       25.4042       23.1777       21.3418       17.8138       15.2162       12.3623       9.57448       7.35154       5.35153       3.81012       2.57746       1.71097       1.04418      0.639622
  19   6 1709.3663    0.2658  0.2362  9.9251 -0.0169  0.0201   0.0132   0.0350    0.0355   0.0000   439.7848      -2.12181       16.2797     -0.955044      -4.29580    -0.0634381       1.22046      -1.75130      0.261980     -0.391891     -0.516110      0.161130     -0.570208      0.413410    -0.0770950     0.0413193      0.209534    -0.0557279       1.98501       2.40049       2.57748       2.51189       2.54367       2.53325       2.14683       1.68431       1.40643       1.17827      0.939721      0.674412      0.503860      0.326408      0.234058      0.147668      0.121837     0.0851732
  19   7 1867.2584    0.4166  0.4187  9.9947 -0.0070  0.0221   0.0149   0.0477    0.0459   0.0000   437.4711       1.55459       18.4521      0.926529      -4.88054      -2.98829      -1.46646       4.03902      0.482163     -0.770329     -0.627779     -0.502207      0.103665     -0.391846     0.0839555    -0.0756959     0.0505357    -0.0896359       1.92676       2.41990       2.50305       2.40844       2.36448       2.16468       2.33461       1.82132       1.49520       1.19055      0.980188      0.732307      0.555553      0.379000      0.252656      0.168674      0.115644     0.0787249
  19   8 2021.7611    0.6729  0.4656 10.1449 -0.0032  0.0180   0.0226   0.0421    0.0609   0.0000   436.8109       3.43798       15.5881      -2.40049       1.09005       1.64753      0.361153       1.89863       1.76365      0.580084     -0.964119      0.701562      0.570953     -0.389974    -0.0832313      0.349002      0.136468    0.00389667       1.67479       2.17070       2.25142       2.20529       2.13414       1.90902       1.87837       1.59365       1.39194       1.15062      0.896691      0.671901      0.498875      0.348447      0.228738      0.156912     0.0970346     0.0627150
  19   9 2173.7482    0.8807  0.7008 10.4041  0.0006  0.0231   0.0233   0.0536    0.0733   0.0000   438.5668     -0.720112       20.2850      -2.22424      -6.86618       1.24766       1.25891      -2.02045      0.514397     -0.749286       1.15284      0.579482     -0.254161     -0.267762      0.154832      0.158637    -0.0694155    -0.0225220       1.76233       2.50613       2.49645       2.73512       2.60267       2.42210       2.11991       1.78794       1.55630       1.25406      0.954059      0.722225      0.526447      0.378301      0.269898      0.178125      0.108772     0.0670920
  19  10 2322.3291    1.2600  0.7238 10.9023 -0.0005  0.0283   0.0321   0.0513    0.0821   0.0000   437.9833       2.52318       15.6722      -5.61003      -7.62976       4.81284      -1.36937      -6.12169      -1.44304       3.96654     0.0681782     -0.300584     -0.238010    0.00192871     -0.103586   0.000284814     -0.129473    -0.0667339       1.75064       3.37193       2.48667       3.53597       2.42873       3.05170       2.02637       2.53966       1.51423       1.67588      0.950595      0.918166      0.557847      0.490194      0.271519      0.213145      0.111254     0.0761267
  19  11 2468.1693    1.6459  0.9251 11.4476 -0.0063  0.0271   0.0390   0.0624    0.1211   0.0000   439.0331      -2.08772       15.1385      -1.45182      -2.46013      -2.23007      0.181658       3.11689       2.87611     -0.537121     -0.760288      -1.05359      -1.29549     -0.136686     -0.466840     -0.119590    -0.0583997    -0.0427625       2.18902       2.82454       3.04241       3.16209       2.96906       2.89260       2.66798       2.15616       1.79757       1.49598       1.16396      0.870626      0.682645      0.477677      0.316889      0.227164      0.141626     0.0909633
  19  12 2613.1090    2.1156  0.9494 12.0852  0.0058  0.0253   0.0505   0.0714    0.1016   0.0000   441.5590       5.31667       14.6277     0.0726545     0.0381498      -9.10318      -2.66113       2.33881       1.52507      -2.83683      0.900282     0.0601692     -0.537212     -0.462402     -0.118121     -0.154401     0.0340073     0.0314554       2.23953       2.76666       2.92066       3.01711       2.99202       2.57484       2.35955       2.13709       1.92299       1.51394       1.17054      0.927851      0.661780      0.458302      0.320424      0.200020      0.132802     0.0857821
  19  13 2757.9923    2.7098  0.8677 12.3915 -0.0040  0.0230   0.0641   0.0585    0.0963   0.0000   436.8500       6.96179       13.0769       4.96231      -4.24855       2.19833       3.41700       2.19549     -0.319005      0.208330      0.120011      -1.17886      0.291822     -0.549365     -0.270739    -0.0384786      0.110541    -0.0267081       2.09827       2.70157       2.84828       2.75329       2.63460       2.53458       2.34971       2.03837       1.77301       1.41540       1.09966      0.862612      0.619874      0.442229      0.289426      0.197306      0.126286     0.0780393
  19  14 2902.5875    3.2776  0.8804 12.7711  0.0015  0.0237   0.0749   0.0582    0.0968   0.0000   439.2717       4.22379       17.5023       4.42395      -4.27365     -0.636311      -4.59885     0.0491146     -0.483107     -0.131800     -0.527800     -0.637520     -0.453776   -0.00347338     0.0188110     -0.190697     0.0501862      0.121377       2.10136       2.72476       2.82551       2.93808       2.93864       2.57817       2.37437       2.05235       1.77737       1.37210       1.09323      0.830429      0.614572      0.436824      0.287866      0.198606      0.126961     0.0809789
  19  15 3046.5740    3.7629  0.8853 13.2414 -0.0025  0.0245   0.0875   0.0604    0.0909   0.0000   437.1319       4.84403       11.7750      -1.15176      -4.28046      0.553556       1.11244     -0.558858      -1.10328      0.900073      0.526784       1.64859      0.110851     -0.147962      0.478741     -0.200704    -0.0936913     0.0768364       1.96206       2.74497       2.93724       2.92351       2.96905       2.57866       2.46532       2.04010       1.70466       1.37762       1.08327      0.801132      0.603946      0.428990      0.299172      0.203431      0.121543     0.0762286
  19  16 3189.9976    4.0264  1.1015 13.0141 -0.0022  0.0289   0.0845   0.0641    0.1207   0.0000   435.8443       10.3826       13.1354       2.05512       3.57092       4.12264      0.597319     -0.296293      -2.90035      -2.89875       1.20237     -0.809991     -0.716330     -0.182309     0.0640921      0.333467      0.284805      0.144469       2.38212       3.24577       3.37393       3.49540       3.57472       2.92245       2.81780       2.44090       2.11657       1.76697       1.32658       1.07262      0.742959      0.537908      0.348905      0.242350      0.148683     0.0934559
  19  17 3333.0202    3.3154  1.5834 13.0361 -0.0023  0.0355   0.0647   0.0885    0.0937   0.0000   444.2069       3.18481       13.7462      -2.34276      0.339752       3.67057      -1.08764     -0.582709       2.63252      -2.04785      0.745266      0.336950     -0.817147      0.271817     -0.574804     -0.372872     -0.163361    -0.0342417       2.94234       3.90740       4.02110       4.15407       4.00211       3.68167       3.44491       2.93282       2.60926       2.07985       1.67513       1.23033      0.916567      0.666947      0.454305      0.303930      0.187420      0.120153
  19  18 3476.2984    2.6840  2.4270 12.5718  0.0001  0.0447   0.0465   0.1205    0.0863   0.0000   433.9867       1.78605       4.36411       2.20941      -9.26944      0.815961      0.938542      -1.26508      0.958317      -4.72946       1.53277       1.76657    -0.0342756     -0.227479     -0.507416      0.606340      0.401537    -0.0691862       3.65663       4.81491       5.15971       5.27958       5.10308       4.85477       4.25630       3.94412       3.14303       2.62556       2.00568       1.56767       1.16242      0.849798      0.589524      0.393540      0.245018      0.156077
  19  19 3619.3928    2.3172  3.9872 11.5023 -0.0016  0.0555   0.0309   0.1594    0.0947   0.0000   438.9696       12.2205       4.63014       9.44308       3.08786      -4.50751       7.38646       3.13588       8.49554      -3.02287       3.37770      -1.44086     -0.693492      -1.82869      0.256357      0.235210      0.546702     -0.112174       4.57465       5.93788       6.43837       6.54264       6.44379       6.04252       5.49115       4.62950       4.02155       3.28315       2.56267       1.99737       1.45194       1.03970      0.729311      0.482979      0.304812      0.190869
  19  20 3762.6286    1.9284  4.7998 11.3236 -0.0009  0.0650   0.0243   0.1815    0.0721   0.0000   430.1778       17.8793       11.5124      -11.1258       17.5217       2.51179      -14.2171      -9.93184       6.67248      -4.46400      -3.09208    -0.0598826       1.56745      -1.45675      -1.18076     -0.706544     -0.160145      0.243144       5.38938       7.04953       7.71053       7.83188       7.61710       7.04134       6.46541       5.48353       4.74218       3.90299       3.03251       2.35056       1.67859       1.24088      0.841796      0.559301      0.356830      0.226166
  19  21 3905.8689    1.5798  6.3707 11.1529 -0.0039  0.0824   0.0194   0.2312    0.0536   0.0000   432.4690     -0.152129       17.9443       11.8358       10.9843      -9.78682      -19.7089      -11.9316       12.0880     -0.614319     -0.538486      0.119292      -1.55090      -1.33173       2.03091     -0.302557     -0.415039      0.738029       6.59608       8.62601       9.34573       9.64194       9.42327       8.77345       8.09157       6.94676       5.90598       4.67422       3.86227       2.90820       2.16686       1.53524       1.08935      0.729462      0.461562      0.288744
  19  22 4049.2273    1.2587  8.5170 10.9012 -0.0030  0.1070   0.0156   0.3118    0.0445   0.0000   437.9850       5.14873       7.24080      -27.1181       17.5714      -24.2277      -9.06631      -1.98102       15.6932      -8.37106     -0.483363       5.32256       2.04390    -0.0194779      -3.70476       1.66329      0.269852     -0.544123       8.58115       11.1503       12.4351       12.4304       12.3507       11.4912       10.3447       9.12564       7.61807       6.34411       4.92266       3.83330       2.80193       2.04568       1.42394      0.938873      0.597108      0.378964
  19  25 4479.1447    0.6834 14.0470 10.6346  0.0059  0.2277   0.0120   0.6724    0.0317   0.0000   458.5750       24.1684       3.43177      -6.73561       15.5551      -6.42254      -16.6031      -3.09687      -17.6569      -22.4256       6.40367       1.87264      -4.73871       2.55586       5.29960      0.626776      -1.99138      0.698939       17.9292       23.2008       25.4705       26.3883       25.4364       24.7654       21.9554       18.8386       16.0799       13.4012       10.1651       8.21542       5.98330       4.43246       3.03738       2.11740       1.30697      0.827018
  20   6 1734.2070    0.3330  0.2978  9.8486 -0.0018  0.0188   0.0137   0.0367    0.0374   0.0000   437.0670     -0.636830       18.0346       3.28767      -2.18718     -0.668173      -1.88964     -0.945800      0.749788       1.37679     -0.704090      0.258974      0.311287    -0.0959637    -0.0737886     -0.110937    -0.0255242    -0.0499471       1.19262       1.92159       1.80195       2.17882       1.93981       1.74435       1.82699       1.35117       1.27158      0.866231      0.815992      0.547178      0.431148      0.329952      0.208419      0.153518     0.0987278     0.0612796
  20   7 1893.9138    0.4750  0.3901 10.0365 -0.0064  0.0178   0.0172   0.0390    0.0462   0.0000   437.3108       3.01018       15.9885       2.18955     -0.122125     -0.318402     -0.697472      -2.77032     -0.819818      -1.54192       1.16137      0.666322      0.806576     -0.813677     -0.124264     0.0561885     -0.222911     0.0525330       1.50706       1.81487       2.01403       1.96361       2.04201       1.80877       1.68718       1.60337       1.23287       1.04453      0.858223      0.651475      0.500826      0.350887      0.236861      0.167840      0.107091     0.0731586
  20   8 2050.0840    0.6591  0.6109 10.1062 -0.0005  0.0227   0.0173   0.0467    0.0617   0.0000   436.4878      0.926102       17.1981      -1.04458     -0.598309     -0.307123      -1.79424      0.433748      0.368372      0.343000      0.500207      -1.06399     -0.188897     -0.447509      0.223677      0.105286    0.00912411     -0.100002       1.69543       2.35920       2.46582       2.38615       2.41690       2.18666       2.08551       1.78671       1.61379       1.30986       1.15180      0.823178      0.620462      0.454466      0.289904      0.216564      0.133342     0.0835174
  20   9 2203.1297    0.9229  0.7433 10.5702  0.0003  0.0226   0.0232   0.0571    0.0754   0.0000   437.8204      -3.91947       18.3502      0.221532      -1.84856      0.486596      0.263735     -0.423595      -1.35495       1.87316     -0.211665      -1.42379       1.42353   -0.00992142     0.0183021      0.111197    -0.0240976     0.0656568       1.78800       2.40067       2.37435       2.37305       2.42076       2.31673       2.23237       1.92182       1.66065       1.28308       1.00322      0.772628      0.616272      0.480850      0.341283      0.248569      0.154250     0.0957457
  20  10 2352.4187    1.3009  0.8070 11.2021 -0.0014  0.0237   0.0319   0.0581    0.0736   0.0000   438.3437       5.15175       18.8518      -2.02699       1.25734       1.98960      -1.22501      -1.07261     -0.224477      -1.27458       2.80752     0.0309229      0.199673   -0.00994616      0.758701    -0.0100647     -0.120170     0.0237512       1.77132       2.45801       2.26894       2.68031       2.50622       2.55998       2.10946       1.84344       1.56200       1.37037       1.06223      0.794628      0.598478      0.432410      0.312543      0.214393      0.142812     0.0919803
  20  11 2498.9599    1.7353  0.8764 11.5977  0.0011  0.0230   0.0414   0.0593    0.0966   0.0000   436.0139     0.0967373       17.4043       1.56878      -4.01620      0.540796     -0.261286      -1.41053     -0.446348       2.37004       2.23129     -0.519498     -0.911600     -0.259526     0.0267174      0.144628    -0.0447022     0.0508044       1.98143       2.51279       2.71073       2.74108       2.53164       2.36206       2.20574       2.01158       1.77641       1.44473       1.16948      0.877897      0.666352      0.470917      0.341931      0.227869      0.147155     0.0931685
  20  12 2644.8098    2.2683  0.9731 11.9284  0.0016  0.0252   0.0516   0.0641    0.1277   0.0000   440.5059       6.93823       14.5653       4.86695      -2.56864      -1.55316      0.673379       1.67247      0.198820      -3.00642       1.20599      0.282011     -0.424499      -1.29402      0.619107      0.205719   -0.00437332    -0.0811922       2.00344       2.62036       2.58776       2.80150       2.76695       2.57899       2.43146       2.07985       1.73307       1.44836       1.14871      0.893221      0.678620      0.493047      0.366541      0.253038      0.158840      0.104506
  20  13 2790.7519    2.8291  0.8176 12.7216 -0.0027  0.0238   0.0673   0.0531    0.0827   0.0000   439.5720       1.54644       11.2359      -2.32709      0.142184       6.44760       1.34965      -1.91744     -0.582531      -1.57647       2.71288      0.241597     -0.255491     -0.236797     -0.213830      0.293020    -0.0955317      0.206368       2.02689       2.58511       2.75237       2.87084       3.04999       2.63994       2.39176       1.96174       1.65152       1.41594       1.13417      0.849992      0.602613      0.429033      0.310241      0.208914      0.149746     0.0925126
  20  14 2936.0193    3.4942  0.8199 13.0557 -0.0016  0.0236   0.0821   0.0539    0.0858   0.0000   435.8186       3.97356       13.0216      -2.22529       4.20708       5.54421     -0.711133      -2.40925      -2.51180       2.05587     -0.126674     -0.285440     -0.880602     0.0860348    -0.0478409     -0.574594     -0.142210     0.0567473       1.92872       2.38820       2.55584       2.94474       2.63537       2.42420       2.10376       2.00248       1.69545       1.47017       1.04695      0.856648      0.613229      0.463456      0.310155      0.206930      0.134003     0.0923554
  20  15 3080.5032    3.9545  0.8797 12.9245 -0.0002  0.0226   0.0885   0.0572    0.1080   0.0000   439.3612       1.85043       9.95338       1.88571      -1.06504      -4.11288      0.484408      -1.08598      0.859442       3.09262      0.712206      -1.21994      0.422649      0.339671    -0.0939676    -0.0723509      0.121806    -0.0753306       1.85171       2.50729       2.50327       2.62371       2.43366       2.34852       2.25502       2.01783       1.68057       1.30053       1.05100      0.806917      0.609029      0.475226      0.328280      0.228909      0.147820     0.0920850
  20  16 3224.4864    3.5963  1.1015 13.5153 -0.0025  0.0294   0.0803   0.0718    0.0897   0.0000   440.4526       7.26002       7.04101       4.13101      -1.28116       2.30504      -1.89737      -1.31682      0.988165      -1.16402      -1.14338      -2.55990      0.270106     0.0668186      0.408780      0.500163     -0.116298    -0.0975930       2.28004       2.99698       3.37957       3.45644       3.41010       3.09932       2.78503       2.43157       1.99564       1.72805       1.28143       1.02975      0.753579      0.546254      0.395823      0.267031      0.167734      0.112813
  20  17 3368.2062    3.1913  1.6685 12.9104 -0.0029  0.0363   0.0565   0.0881    0.0767   0.0000   439.1239       9.71087       20.6253      0.326534      0.289592      -7.73339      -1.19926      -2.12019      -1.88511      0.509482     0.0886330      -2.15137       1.34737      0.786099    0.00272047     -0.728781      0.263677      0.219719       2.62008       3.68680       4.01580       3.98495       4.10635       3.52937       3.41940       2.92993       2.48881       2.09835       1.64550       1.30637      0.945774      0.700430      0.500366      0.331132      0.213032      0.137096
  20  18 3511.8451    2.6582  2.6422 12.3567 -0.0036  0.0437   0.0406   0.1188    0.0752   0.0000   440.6278       6.74480       13.5368       7.77147     -0.215072      -3.98679       4.97415      -2.43144      0.941159     -0.610206       2.66244     -0.703963       1.61207     -0.356376     -0.979681     -0.333388    0.00483634      0.290154       3.51913       4.54626       5.01040       4.91609       5.04845       4.69990       4.26407       3.76402       3.18543       2.57131       2.04601       1.58653       1.23426      0.900580      0.627529      0.429387      0.287006      0.187731
  20  19 3655.5982    2.2356  3.9816 11.6551  0.0004  0.0570   0.0298   0.1563    0.0781   0.0000   440.1629       4.54708       3.09477       3.71356       10.0015       3.20335       3.37303     -0.535360       1.21982      -1.84362      -4.08968       2.35575      0.278707      -1.35950      -1.18253     -0.772142     -0.376122      0.322285       4.30424       5.59752       6.14853       6.17831       6.25189       5.83371       5.35991       4.71680       4.00783       3.32847       2.74750       2.04193       1.56099       1.16202      0.819356      0.568176      0.364820      0.231564
  20  20 3799.3424    1.8367  5.3709 11.2070 -0.0019  0.0664   0.0219   0.1933    0.0667   0.0000   443.2217       2.74403       26.2871       7.01137      -16.4871     -0.187276      0.767705      -8.61839      -4.52053      -4.22544       4.24778       1.11440      -1.29350      -1.51417      -1.33308       1.41171      0.220553    -0.0248727       5.27634       6.73479       7.57160       7.70076       7.59880       7.00326       6.32739       5.72812       4.84243       3.98871       3.28374       2.45537       1.88244       1.37260      0.954396      0.673533      0.423901      0.270543
  20  21 3943.0798    1.5225  7.2324 10.9166 -0.0019  0.0864   0.0169   0.2413    0.0512   0.0000   437.9474       34.3748       34.1536       1.32786       1.01850      -13.6321      -9.57622     -0.129259      -2.55239       3.00060      -7.02484       1.48215      -4.01030      -2.62938      -1.58191    -0.0803373      0.246171     -0.157262       6.50109       8.68041       9.37277       9.34031       9.49620       8.99533       8.28469       7.08928       6.10157       5.16196       4.08200       3.24771       2.42600       1.77113       1.23846      0.857456      0.559028      0.371665
  20  22 4086.6808    1.2221  9.2666 10.8385 -0.0016  0.1089   0.0144   0.3249    0.0404   0.0000   434.7496       20.6456       25.6995      -16.9587      -6.23690      -21.7120       13.7807       11.5957     -0.383246      0.878196       4.14714      0.439653      -1.79500      -2.52645     -0.733832      -1.39268     -0.867573      0.388840       8.17920       10.8294       11.7673       12.1618       11.8460       11.4023       10.3264       9.10290       7.72064       6.41046       5.11442       4.04003       3.04473       2.24390       1.57850       1.09588      0.711096      0.465137
  20  23 4230.5198    0.9601 10.3000 10.8142 -0.0030  0.1394   0.0137   0.4063    0.0364   0.0000   452.2165       19.6709       14.9836      -8.59342       9.16849       8.66903      -15.1024       1.26193       20.3503      -15.5325      -7.73308       4.28587       4.32634     -0.767998      -1.04065     -0.833190      0.511666     0.0697852       10.2514       13.5542       15.3381       15.3229       15.1456       14.7612       12.9052       11.7344       9.79437       8.09126       6.51787       5.08627       3.88081       2.87557       2.01636       1.39486      0.906335      0.581614
  20  24 4374.7149    0.7542 11.8843 10.7208 -0.0029  0.1805   0.0131   0.5425    0.0345   0.0000   444.0706       9.30886       23.7075       38.4043       4.35438      -6.75035      -29.4980       16.8482      -4.95604      -17.9930       27.3945       8.97400      -13.5428      -7.93979       1.49410       2.71549     0.0970961      0.794892       13.5836       17.4888       19.4781       20.1546       19.5116       18.8389       17.0962       14.7250       12.8559       10.7625       8.58716       6.73319       5.04948       3.77076       2.68317       1.86570       1.17305      0.773966
  20  25 4518.3377    0.6187 13.2116 10.6173  0.0010  0.2276   0.0117   0.6674    0.0297   0.0000   433.2618       36.6643      -13.0327      -11.1650       34.4027      -4.36809      -14.2480      -18.1109       6.96807      -2.81800       9.45285      -10.2199       2.01984       2.12821     -0.996802      0.977826    -0.0605920     -0.110865       16.7842       22.2334       24.6038       25.3704       25.0193       23.2377       21.7726       18.7378       16.0720       13.3644       10.7207       8.47002       6.40752       4.70707       3.31121       2.35818       1.47612      0.962658
  21   7 1919.8080    0.5259  0.3530 10.1744 -0.0044  0.0163   0.0192   0.0349    0.0441   0.0000   437.2626       3.55954       17.6194      -3.87588     -0.542693      0.944471     0.0805719      -2.29257       1.36179     -0.279010      0.318096     -0.701739       1.11718     -0.314981     -0.439323     -0.155904      0.189039    -0.0421868       1.33587       1.72268       1.65763       1.95086       1.90993       1.83422       1.57080       1.35950       1.20613      0.954048      0.773427      0.668128      0.498283      0.324488      0.222375      0.164733      0.116023     0.0815508
  21   8 2077.7507    0.7142  0.5208 10.3782 -0.0109  0.0181   0.0213   0.0442    0.0573   0.0000   439.3196       2.34525       14.9502       3.72016      -4.73525     -0.338815       2.65003     -0.522056      -2.04189       3.43006       2.02509      0.176570     0.0916612     -0.301775    -0.0331607     0.0603360      0.194617    -0.0215305       1.32913       1.75149       1.94618       1.91204       2.02653       1.70466       1.69685       1.49701       1.24294       1.13383      0.830350      0.688426      0.497786      0.402543      0.261906      0.189766      0.131873     0.0811254
  21   9 2231.9007    0.9740  0.7777 10.7333 -0.0077  0.0242   0.0242   0.0566    0.0810   0.0000   437.3631       2.93084       14.0303      0.820590       3.64232       1.39635    -0.0403586     -0.407754       3.76959      -2.73152       1.64287      -1.39078      0.625447      0.252175      0.113678    0.00794845     -0.116931     -0.118999       1.71134       2.30744       2.51561       2.56566       2.54237       2.34027       2.07954       1.93619       1.74537       1.45513       1.10241      0.971024      0.689330      0.509565      0.362718      0.238922      0.161897      0.114961
  21  10 2381.8978    1.3848  0.8540 11.2372 -0.0030  0.0235   0.0318   0.0582    0.0773   0.0000   439.4202       1.04932       11.8072    -0.0740528     -0.328406       4.62815       1.08779     -0.994458     -0.389188      0.216258     -0.443035      0.765216     -0.235238      0.486124     -0.509095    -0.0514373     0.0428567     -0.120331       1.71697       2.38631       2.52940       2.58254       2.63576       2.24653       2.28497       1.79279       1.62455       1.36792       1.12604      0.868299      0.649349      0.466802      0.340821      0.225104      0.153779      0.103339
  21  11 2529.3430    1.8857  0.8673 11.6194 -0.0072  0.0228   0.0417   0.0541    0.0929   0.0000   436.5251       8.67032       21.7026      -3.26469      -1.57855      -1.57021       4.56766      -2.69306     -0.269912     -0.984846      0.592414     -0.172615      0.702168      0.240270     -0.345478      0.216351     0.0252064      0.147186       1.70407       2.30028       2.36064       2.59780       2.46897       2.36077       2.18942       1.94102       1.61847       1.35209       1.01778      0.850161      0.631666      0.479322      0.349129      0.245591      0.159454      0.110390
  21  12 2676.1953    2.3944  0.8884 12.2232  0.0013  0.0249   0.0553   0.0567    0.1127   0.0000   439.2540       3.62179       9.68312      -5.80412      0.774883       3.64727       1.33156     -0.648666      -2.51658      -3.80566      0.462747    -0.0949814      0.722143     -0.127002     -0.228163     -0.202206      0.324746      0.194408       1.81296       2.31379       2.72799       2.50509       2.68131       2.50387       2.20808       2.10013       1.73167       1.41110       1.15184      0.915682      0.681889      0.531028      0.366015      0.261820      0.180141      0.111844
  21  13 2822.9664    3.0795  0.8622 12.8154 -0.0038  0.0233   0.0723   0.0590    0.1030   0.0000   438.7325       6.16338       12.4678       3.82852      -1.21963      0.303609       2.08861     -0.217948      -1.57557     -0.447984       1.07869       1.48520     -0.669199     -0.831779     -0.156147      0.220722     -0.154639    -0.0384143       2.00222       2.50619       2.54368       2.63648       2.64695       2.27441       2.27291       2.09000       1.83282       1.47901       1.14859      0.965721      0.760342      0.540671      0.378393      0.272709      0.189023      0.119363
  21  14 2968.9035    3.6448  0.8425 12.8810 -0.0040  0.0228   0.0812   0.0515    0.0949   0.0000   441.1165       11.1281       6.68248       4.57083     -0.875119       2.29971      -2.38320      -4.67183     -0.690965      -2.51787      0.226113      -1.44756       1.09084      0.195994     -0.187522      0.174789     0.0983927    -0.0398038       1.84456       2.55291       2.54737       2.55152       2.40410       2.24275       2.10463       1.99112       1.77302       1.45443       1.22872      0.967680      0.749967      0.515292      0.362196      0.238067      0.165786      0.109931
  21  15 3113.9769    4.1104  0.9846 12.8222 -0.0024  0.0222   0.0851   0.0606    0.1231   0.0000   437.4602       6.02640       14.6174      0.876460      -5.33849      0.276356       4.24611      0.125178      -2.79036      0.130808       1.91721      0.442444      0.929475    -0.0271940     -0.235582     -0.166709     -0.113354     0.0757624       1.69351       2.11721       2.25227       2.45196       2.38231       2.22121       2.09079       1.83548       1.50350       1.27971       1.08164      0.785263      0.631061      0.469283      0.333545      0.234676      0.155823      0.109842
  21  16 3258.6249    3.6523  1.2492 13.2387 -0.0127  0.0299   0.0743   0.0717    0.0940   0.0000   436.9019       3.79325       14.8170       4.18660      -4.50734      -6.16995       7.82170      -1.81434       1.73104      0.280572      0.327307      -2.48117     -0.449421     -0.887749     -0.158264     -0.335107     -0.438727     0.0976198       2.10842       2.81699       3.00280       3.10554       3.25846       2.87719       2.79363       2.31935       2.07593       1.67298       1.38762       1.06972      0.818911      0.609661      0.455189      0.332293      0.202110      0.137081
  21  17 3402.9610    3.0873  1.6678 12.9518 -0.0012  0.0359   0.0549   0.0860    0.0727   0.0000   447.2518       6.93929       9.28521       7.13832       1.10718       2.73276    -0.0714468      -7.91207       1.05415     -0.999342      0.112784      0.590635       2.21251      -1.63944     -0.584818     -0.450608      0.647575   -0.00940811       2.58909       3.52431       3.73460       3.76652       3.95746       3.44449       3.28735       2.97070       2.47824       2.20178       1.69803       1.38373       1.05156      0.759505      0.547577      0.385221      0.256679      0.163646
  21  18 3547.3232    2.4832  2.8913 12.3425 -0.0034  0.0464   0.0363   0.1256    0.0609   0.0000   439.1595       10.4135       13.3151       14.6672      -5.18296      -4.14687       6.66551      -5.09701       1.23485      -6.41686      -5.60503       1.86599       2.38410      -2.07725     -0.723235    -0.0698877      0.124116   -0.00745625       3.33230       4.26246       4.80128       4.90257       4.88003       4.59843       4.26265       3.81817       3.23237       2.67678       2.21808       1.72945       1.31224       1.00939      0.725106      0.508800      0.339398      0.224548
  21  19 3691.5682    2.1287  4.1603 11.6328 -0.0017  0.0565   0.0266   0.1510    0.0659   0.0000   439.4331       14.0390       18.5885       7.31771      -8.31501      -3.68991     -0.128106     -0.887066      -1.22000      -1.86843       4.02575      -2.10086      -1.24393      -1.34299      0.414366     -0.888508     -0.423926     -0.326153       4.02480       5.40362       5.79683       6.18685       6.02764       5.73972       5.26330       4.57844       3.98807       3.38676       2.66527       2.15424       1.59471       1.23910      0.878660      0.618162      0.403702      0.274526
  21  20 3835.6607    1.7468  6.1683 11.1518 -0.0033  0.0714   0.0196   0.2104    0.0562   0.0000   429.2826       21.3112       15.3702       12.4841       3.27233     -0.221971       1.03347       9.29883       7.38786      -2.34524      -1.12915       5.90144      0.318373      -3.67330      -1.66953      0.135526      0.398278     -0.228147       5.28732       6.77683       7.63525       7.80118       7.81568       7.23061       6.73701       5.94181       5.12554       4.32458       3.42526       2.77911       2.09577       1.57377       1.12719      0.789696      0.528867      0.347509
  21  21 3979.8664    1.3855  7.2140 11.0783 -0.0033  0.0883   0.0165   0.2523    0.0447   0.0000   433.9606       18.9022       21.4525     -0.797749      -6.36935       12.6624      -4.11533       2.51073       10.5143      -11.7505      -1.66914      -3.05472       2.01270      -3.41543      0.189172       1.26628     -0.980988      0.627735       6.29585       8.28704       9.06053       9.32400       9.43034       8.75570       8.13378       7.12354       6.28676       5.28725       4.30929       3.32870       2.60079       1.93013       1.41271      0.983316      0.642519      0.430554
  21  22 4124.2771    1.1156  9.1281 10.8734 -0.0037  0.1135   0.0142   0.3285    0.0396   0.0000   436.4814       11.0595       25.4473       9.22118      -17.5797       7.98366       15.9368      -2.43499      -5.46640       4.57755      -2.34320      -2.80307       8.77370      -4.25222      -3.04026      0.795992       2.30288      0.261306       8.15083       10.5307       11.9726       11.9908       12.0664       11.4573       10.5267       9.33926       8.11379       6.73193       5.44603       4.33427       3.31531       2.48204       1.82469       1.29012      0.838762      0.557023
  21  23 4268.3408    0.9070 10.9609 10.8687 -0.0040  0.1448   0.0133   0.4418    0.0332   0.0000   406.3915       28.9198       60.2734      -7.87227      -3.61877      -20.6526      -4.53638       13.1491     -0.290212       3.67964      -1.52688      0.730736       5.24535       3.83200      -3.01150     -0.512115    -0.0360229      0.367204       10.4465       13.5169       14.9269       15.8706       15.0057       14.6393       13.3869       11.9999       10.2670       8.56246       7.02402       5.53515       4.33006       3.17007       2.34492       1.64537       1.07708      0.730399
  21  24 4412.9571    0.7242 12.2812 10.7630 -0.0095  0.1952   0.0124   0.5482    0.0310   0.0000   455.5905       44.4224      -3.49000       37.2208       29.2272       3.98200      -1.71247       27.7191      -2.34049      -19.8493       18.4822       13.5951       8.62475      -3.38878       4.88106      -1.85522      -1.10062     -0.687695       13.3788       18.4572       20.1384       21.0061       20.5575       19.8304       17.7526       16.0437       13.8205       11.5441       9.47033       7.50520       5.68496       4.37856       3.04413       2.22527       1.40752      0.925749
  21  25 4557.0455    0.5433 13.8454 10.6915 -0.0178  0.2768   0.0107   0.7406    0.0255   0.0000   428.1744      -45.6520       72.7886       67.9599       16.4001      -17.2467       48.9322       27.1182      -11.3190       11.6601       16.4827      -22.2033      -15.7067      -1.37887     0.0886425      -3.48464       1.75721       2.26961       19.1804       25.4289       28.6143       29.1352       28.8986       27.9370       25.3020       22.1393       19.6276       16.2826       13.4569       10.5558       8.23353       6.15589       4.37370       3.19153       2.02016       1.36150
  21  26 4701.2584    0.4431 15.5235 10.4658 -0.0111  0.3571   0.0086   0.8776    0.0221   0.0000   434.7975       20.5461       4.97378       11.8441       24.8913       58.7320      -5.86260      -80.4108       10.3757       37.7905      -23.8708      -2.09423       4.42532      -5.42187       9.73940      -4.19762      -3.04446       4.46875       24.3874       33.3248       35.5729       37.8306       37.1038       35.5099       32.7759       29.0361       25.1014       21.0972       17.0924       13.7009       10.5294       7.96095       5.72397       4.10044       2.63574       1.78331
  22   6 1781.5594    0.3691  0.3017 10.0035 -0.0044  0.0145   0.0146   0.0386    0.0367   0.0000   439.4308      -2.20941       18.2734       3.68465     -0.937090      0.317283      -1.35772     -0.555058      0.533466    -0.0946424     -0.542832    0.00854665     0.0436364   -0.00298812      0.107364     -0.161946     -0.136081     0.0636254       1.18084       1.44859       1.42355       1.56173       1.77575       1.62029       1.33576       1.28095       1.10808      0.913542      0.699592      0.468210      0.432750      0.342483      0.248277      0.176513      0.126500     0.0864398
  22   7 1945.0511    0.5650  0.4720 10.0664 -0.0047  0.0176   0.0167   0.0409    0.0492   0.0000   438.5740      0.308682       14.3198       2.83147      -1.97419       1.06589     -0.723933      -1.91497     -0.417191     0.0227116      -1.20437     0.0634226     0.0874481     -0.345116      0.173873     -0.209859     0.0672967    -0.0673106       1.32094       1.76427       1.95169       2.10633       2.09043       1.93746       1.67796       1.52583       1.29996       1.05338      0.839437      0.625138      0.479770      0.374145      0.279669      0.198390      0.136974     0.0894690
  22   8 2104.7274    0.7424  0.6666 10.3602 -0.0037  0.0223   0.0187   0.0473    0.0620   0.0000   439.7723      -2.31484       14.1098       2.70659       5.17590      -2.06615    -0.0846754      -4.74759     -0.779660     -0.771146     -0.433016     -0.738915      -1.86785     0.0170223      0.278470     -0.129570    -0.0639383    -0.0975932       1.52159       2.06935       2.22901       2.41199       2.43660       2.20507       2.04480       1.74632       1.58147       1.27368       1.06072      0.788528      0.614964      0.476422      0.353974      0.257164      0.171232      0.111256
  22   9 2259.9999    1.0629  0.7728 10.8604 -0.0000  0.0217   0.0253   0.0556    0.0692   0.0000   441.0518       5.16737       11.7323       1.94523       4.07889       1.92193     -0.187110      -3.05917      -2.05909      -2.17575       1.88708      0.642689    -0.0384416     -0.631619    -0.0678374     -0.168113     0.0299090      0.103084       1.45803       1.97194       2.12011       2.16595       2.25255       1.96939       1.98015       1.68954       1.47588       1.22065       1.01385      0.804748      0.648941      0.450790      0.347580      0.235904      0.165492      0.112954
  22  10 2410.7858    1.4425  0.9226 11.2049 -0.0031  0.0242   0.0311   0.0606    0.0968   0.0000   436.9950       1.30038       15.0272      -1.21676      -2.52323    -0.0528906       2.08079      0.316352     -0.705054      0.841217      0.512068       2.08713      0.862827    -0.0628427      0.240341      0.183550     -0.210181     0.0325159       1.60899       2.23305       2.26777       2.33835       2.39968       2.10879       2.12117       1.84986       1.65412       1.41115       1.13438      0.950194      0.713745      0.556093      0.388442      0.277895      0.180647      0.130593
  22  11 2559.2343    1.9972  0.8863 11.7250 -0.0011  0.0224   0.0436   0.0556    0.0851   0.0000   440.2027      0.352868       13.4224       2.49129       2.38993    -0.0939894      -6.20732      0.695854       2.81714      -2.47230      0.669323     -0.312713     -0.514757    -0.0783599      0.109342     -0.333928     -0.267458      0.293750       1.73359       2.13847       2.14004       2.24657       2.37771       2.25778       2.09470       1.70674       1.56304       1.36056       1.15866      0.914037      0.698693      0.491220      0.362450      0.262248      0.188692      0.126649
  22  12 2707.1250    2.4899  0.9094 12.4763 -0.0000  0.0235   0.0545   0.0566    0.0861   0.0000   439.3152      -2.61688       11.5786      0.938851      0.348235      -3.15723      0.569066      -1.87428       1.15448      0.450030       1.16052     -0.277005    -0.0572374     -0.690472      0.368688     0.0906728      0.205401      0.132753       1.56775       2.29616       2.38578       2.56794       2.55475       2.30069       2.20913       1.88631       1.65182       1.37748       1.09250      0.857400      0.688098      0.498730      0.384279      0.251911      0.177140      0.126386
  22  13 2854.7791    3.2196  0.7924 12.8477 -0.0018  0.0230   0.0744   0.0493    0.1053   0.0000   437.6974       5.00552       15.5833      0.616248      -3.01338       1.26545       1.72584      -1.13928      -4.64331      -1.49954      0.239626     0.0362547      0.558017     -0.428228  -0.000626438     0.0956828    0.00275567     -0.196354       1.76819       2.44093       2.58031       2.85680       2.64854       2.70315       2.25694       2.06366       1.61702       1.43024       1.07611      0.914877      0.687313      0.506392      0.350877      0.244175      0.176636      0.121291
  22  14 3001.4779    3.7135  0.7601 13.2433 -0.0030  0.0196   0.0867   0.0473    0.0851   0.0000   438.5129       7.71724       9.46084     0.0114715     -0.858738      0.899336      -2.43144      -3.06623      0.595063      -2.01631       1.02654      -1.72572      0.582273     -0.233033      0.147232    -0.0212381    -0.0293116      0.118168       1.51342       1.92065       2.06080       2.12344       2.04220       2.00271       1.85020       1.66859       1.42409       1.21973       1.01276      0.804695      0.634068      0.467340      0.337793      0.231250      0.165184      0.110065
  22  15 3147.0802    3.9452  1.0414 13.2169 -0.0039  0.0246   0.0803   0.0634    0.0965   0.0000   439.7290       6.81229       17.0594      -2.89873      -5.06861      -2.75870      -1.95028      -4.39054      -2.77549      -3.87038     0.0519202      0.871842    -0.0830853     -0.260353      0.155044     0.0741655      0.158292     -0.266716       1.77176       2.42210       2.50992       2.71555       2.78072       2.49971       2.28414       2.04674       1.73245       1.50895       1.19492      0.937030      0.758951      0.534180      0.389649      0.275746      0.186533      0.128433
  22  16 3292.2634    3.5173  1.3913 13.0728 -0.0048  0.0293   0.0644   0.0742    0.0879   0.0000   433.7857       9.30064       13.8155      -1.72003      -3.05178      -5.93462      -6.76096       3.17482      -1.73165     -0.990033      -1.44051      -3.23191      0.486143      0.509796     -0.403665      -1.02613      0.419763     -0.110582       2.05102       2.70980       2.92263       3.08860       3.06648       2.93900       2.67779       2.43900       2.02894       1.70040       1.38530       1.12332      0.862364      0.666223      0.466562      0.359205      0.244094      0.162622
  22  17 3437.2808    2.8876  2.1268 12.7202 -0.0029  0.0386   0.0454   0.0999    0.0603   0.0000   442.4755       7.54790       10.9624       6.84419       14.9468       2.74628      -4.48960      -5.64535       1.95918      -4.47926      -1.06417      -2.06282      0.452107      0.592186     0.0688889      0.613795      0.257159     -0.462543       2.61345       3.56424       3.72748       3.94834       3.86970       3.74800       3.38396       3.12314       2.70892       2.29031       1.83619       1.50063       1.18713      0.880793      0.635925      0.468533      0.308633      0.214258
  22  18 3582.1577    2.3041  3.2077 12.2904 -0.0007  0.0483   0.0312   0.1335    0.0480   0.0000   443.5076       15.1612     -0.846097      -6.65262      0.848610     -0.199627      -1.26310      -3.85069     -0.303171      -4.78425      0.790259      0.611465      -1.57727      0.829174       1.23818     0.0789053    -0.0462152     -0.143472       3.36768       4.47966       4.92180       4.91669       4.99957       4.78082       4.31512       3.93647       3.41656       2.97157       2.43229       1.90646       1.49494       1.12322      0.817759      0.603128      0.405642      0.265515
  22  19 3726.9335    1.9426  4.7079 11.6306 -0.0009  0.0611   0.0235   0.1680    0.0522   0.0000   434.2508       14.0420       14.6755     -0.655831       8.73475      -5.71567      -3.35255      -7.46421      0.409992      -4.09985     -0.936118      -1.87652      -2.34724      0.966175      -2.25335      -1.23620     -0.465892      0.491767       4.23999       5.66368       6.26041       6.37667       6.27245       6.05408       5.62511       4.99311       4.36625       3.69614       3.03235       2.39207       1.90707       1.43633       1.02600      0.773813      0.493877      0.343438
  22  20 3871.8214    1.5821  6.7810 11.1762 -0.0022  0.0777   0.0174   0.2255    0.0453   0.0000   444.0727       17.4898       25.8722      -9.85485      -14.3044       2.31936       2.22570       8.22699       2.20163      -8.90613      0.862601      -2.13644      -2.02101      0.569966     0.0128905      0.328972      0.279226     -0.808938       5.41241       7.18301       7.67189       8.15486       8.09780       7.62872       6.99114       6.39729       5.56938       4.66574       3.86523       3.11512       2.40465       1.81765       1.32676      0.964396      0.631368      0.437467
  22  21 4016.5201    1.3061  7.7017 11.0671 -0.0042  0.0924   0.0156   0.2672    0.0401   0.0000   422.8524       11.2257       20.9634       9.70018     -0.878512      -4.53027      -8.48047      -1.65212       19.0220      -7.51832      -4.01364       1.31969       2.38225      -4.04267      0.540802     -0.999246     -0.327062      -1.32033       6.31629       8.30492       9.23362       9.53747       9.54066       9.05815       8.38445       7.35576       6.63155       5.56680       4.50605       3.67468       2.81485       2.14655       1.57556       1.13115      0.753670      0.513199
  22  22 4160.8656    1.0497 10.0394 10.9015 -0.0033  0.1213   0.0136   0.3618    0.0347   0.0000   437.7936       32.7145       14.8705      -26.0146       3.75916      -8.15188      -9.94221      -2.82221      -4.03552      -17.8110      -9.42786      -2.17145      -1.90199      -3.00524      -3.94436       1.93960     -0.490140     -0.778716       8.35547       11.3267       12.3993       12.9166       12.7090       12.2162       11.2531       10.0442       8.66722       7.27500       6.07176       4.80442       3.76135       2.82762       2.07927       1.47927       1.01709      0.680243
  22  23 4305.8808    0.8308 11.2814 10.8756 -0.0012  0.1576   0.0133   0.4782    0.0315   0.0000   441.9184       4.77575      -24.5790     -0.970977      0.421504      -8.35145     -0.985267       34.6072      -2.84642      -4.58028      -5.54314       4.65342       3.15523       2.28535      -1.09134     -0.568481      0.267306      0.505684       10.6007       14.2661       15.7139       16.2291       16.1284       15.7084       14.1106       12.8859       11.0101       9.41187       7.80787       6.22363       4.85076       3.69123       2.68103       1.96668       1.28797      0.879759
  22  24 4450.1108    0.6608 11.9311 10.7632  0.0009  0.1969   0.0126   0.5807    0.0287   0.0000   408.1189      -6.30437       7.30846       43.0738       31.2449      -7.08068      -4.08578      -5.66815       5.78744       19.3268      -20.2593      -12.8159       2.12510       13.3206     -0.440343      -4.82627    -0.0263429     -0.363859       13.1802       17.1940       19.0251       20.1654       19.9601       18.8302       17.6813       15.8227       13.8255       11.6938       9.63216       7.89622       6.04303       4.62767       3.40179       2.45633       1.61722       1.11201
  22  25 4595.3870    0.4946 14.2349 10.6802 -0.0016  0.3007   0.0107   0.8143    0.0232   0.0000   469.2931       15.5072       31.4698     -0.643295       24.1573       60.8215      -52.1199      -12.8070       16.4223     -0.254831      -10.1212       12.0052       12.1213      -4.60848      -11.2312       2.19593       2.84879      0.218418       20.1244       26.8708       29.9826       31.1113       30.5776       29.6368       27.3994       24.3186       21.3482       17.8609       14.8382       11.8295       9.41597       7.01585       5.21094       3.75708       2.51380       1.69698
  23   6 1804.2036    0.3884  0.3036  9.9566 -0.0057  0.0149   0.0141   0.0315    0.0381   0.0000   439.4980     -0.447104       17.3238      -1.07609      -1.70089     -0.116377       1.95934      0.889942     -0.967533     0.0661425       1.11328      0.221789     -0.133485      0.353372      0.332977     -0.447507      0.199034   -0.00792174       1.07205       1.35357       1.53716       1.57248       1.57179       1.46689       1.32448       1.22887       1.12097      0.894164      0.728701      0.631397      0.469564      0.372439      0.264753      0.191712      0.129050     0.0877550
  23   8 2131.0807    0.8313  0.6267 10.3772  0.0011  0.0188   0.0207   0.0450    0.0572   0.0000   440.1683     -0.199382       16.9631      -3.25895      -1.92873      -1.99272       3.35544       1.21811      -1.31985      -2.01873      0.773411     0.0831754     -0.385962      0.261327      0.321392     0.0471811   -0.00160135     0.0380566       1.35864       1.84518       1.99868       2.12345       2.14081       1.91534       1.74568       1.62764       1.35980       1.20493      0.912825      0.751013      0.554346      0.418590      0.340175      0.244460      0.171426      0.114459
  23   9 2287.5055    1.1448  0.8141 10.7756 -0.0022  0.0211   0.0249   0.0522    0.0795   0.0000   438.4342       2.94403       14.9128       1.04951      -1.70679      -2.56384      -1.08572      -1.14906      -1.07376     -0.718769      -1.51387     -0.302489      0.310779      0.739043      0.472237     -0.173134      0.102985     0.0669669       1.41932       1.81753       1.99421       2.07621       2.17276       1.97524       1.85689       1.65167       1.40130       1.22954       1.01244      0.822605      0.633089      0.473197      0.380773      0.260131      0.179592      0.127958
  23  10 2439.1970    1.5587  0.8503 11.4473 -0.0105  0.0213   0.0341   0.0546    0.0834   0.0000   437.7410     -0.102440       15.5841      -4.87078       5.20510      0.424841       5.76017      -1.47231       1.06255      -2.26252    -0.0552294      0.651151      0.989429     0.0844816     -0.245589    -0.0126243     -0.221221     -0.372658       1.50527       1.85126       1.97238       2.15405       2.16518       1.99464       1.94355       1.69488       1.49515       1.27296       1.06605      0.858588      0.671409      0.497426      0.391403      0.278764      0.199447      0.140583
  23  11 2588.6447    2.0682  1.0448 11.8558  0.0042  0.0246   0.0417   0.0626    0.0885   0.0000   436.5834       1.95097       14.1988     -0.883534      -1.96833       1.06638      -1.80559      -6.03795      0.293793     0.0727700      0.795080       1.25217      -1.59885    -0.0966220     -0.101126      0.305949    -0.0854357     0.0797098       1.56355       2.12234       2.28906       2.42220       2.45767       2.23755       2.15121       1.91705       1.64062       1.44898       1.20763      0.938052      0.744814      0.590913      0.408597      0.312024      0.214699      0.141462
  23  12 2737.6116    2.6979  0.9780 12.2873 -0.0038  0.0221   0.0550   0.0611    0.0937   0.0000   438.1201       4.28178       14.3240      -3.47418       2.03748      -1.09174       1.31012      -1.38575     -0.324108     -0.777423      -1.09623     -0.842690     -0.115592       1.09160      0.375390     -0.203500    -0.0352077    -0.0130218       1.61624       2.15170       2.43150       2.53305       2.47637       2.37404       2.17845       1.89896       1.64399       1.36355       1.13231      0.862423      0.679442      0.516276      0.390891      0.287587      0.198652      0.139225
  23  13 2886.1013    3.2346  0.9128 12.8620 -0.0094  0.0227   0.0694   0.0548    0.1098   0.0000   438.9965       2.16609       12.9212       1.27389     -0.688155       2.46506      0.381422      -4.45628      -1.37589      -3.13959      -1.72460     -0.702446     -0.291254     -0.743386      0.389722    -0.0176253      0.105997     -0.110260       1.58623       1.99714       2.15593       2.33989       2.40453       2.26540       2.06132       1.83219       1.64897       1.48150       1.12519      0.852684      0.693607      0.552838      0.430789      0.310589      0.219979      0.150082
  23  14 3033.5157    3.7838  0.8674 13.1992 -0.0042  0.0232   0.0814   0.0515    0.1096   0.0000   436.9014       3.31091       15.8199      -1.16593      -4.77254       2.67877      -2.56255       1.08067       2.08878     -0.694813      0.830027      0.254240      0.512945     -0.572765      0.278427     -0.592229    -0.0139824     0.0561105       1.60600       2.16597       2.41163       2.41018       2.42936       2.31257       2.10806       1.79712       1.67331       1.46884       1.18872      0.987810      0.735655      0.571274      0.412487      0.293137      0.201128      0.132941
  23  15 3179.7873    3.8465  1.0375 13.2889 -0.0021  0.0248   0.0764   0.0595    0.0927   0.0000   438.9397       6.53703       11.0075       1.20521       3.72589      0.744579      -1.19573      0.925217      -1.87693      -1.60977       1.21198     0.0856596       1.08474    -0.0603658     -0.292681     -0.658745      0.379642     -0.101936       1.76537       2.17976       2.30567       2.53763       2.55578       2.32874       1.99864       2.03294       1.78939       1.50241       1.17430      0.975383      0.771757      0.589309      0.459050      0.315160      0.228326      0.160148
  23  16 3325.6022    3.4140  1.5861 12.9162  0.0036  0.0316   0.0575   0.0802    0.0773   0.0000   437.5864       9.08176       14.1615      -2.16685       4.12335       5.23947       2.21659      -3.95705     -0.410399      -1.41522       1.53122     -0.214893       1.90319     -0.856739     -0.932665      0.269282      0.343620      0.440076       1.99664       2.89045       2.86420       3.32643       3.13882       3.03338       2.71618       2.56379       2.16894       1.86064       1.52012       1.25299      0.961896      0.730421      0.545947      0.389983      0.264462      0.187493
  23  17 3471.2590    2.8227  2.2803 12.4942  0.0027  0.0380   0.0405   0.0964    0.0605   0.0000   440.6320       9.58436       4.23718       1.83711       3.91217       4.89723      -7.46184      -5.45202      -3.59725      -2.41445       4.53653      -1.65354      -1.19229     -0.627833     -0.505608      0.204177      0.446375      0.299552       2.65804       3.60274       3.90668       3.97447       3.94391       3.71482       3.55191       3.14551       2.80798       2.33836       1.96152       1.58734       1.22401      0.929413      0.700619      0.511646      0.348192      0.243636
  23  18 3616.7865    2.2425  3.5887 12.0424  0.0017  0.0492   0.0275   0.1365    0.0467   0.0000   446.5217       21.8544       9.01785       8.54018       9.68524      -1.31276       4.55252      -5.46811      -4.42415     -0.822197       4.06250      -1.17110      -1.25789      0.744832       1.49385     -0.256142    -0.0933081      0.600708       3.21680       4.42580       4.69843       5.00429       4.84026       4.68446       4.38443       3.90418       3.53590       2.92923       2.47703       1.99969       1.58965       1.21525      0.882344      0.645612      0.442954      0.309470
  23  19 3762.0553    1.8362  4.9068 11.6069  0.0005  0.0620   0.0220   0.1700    0.0490   0.0000   443.3919       16.5232       14.9839       7.30852       2.64884      -13.9876      -5.64859      -5.01451     -0.174400       2.01514      -1.90908    -0.0235035     -0.547048     0.0405919     -0.226188      0.370015      0.222440     -0.254421       4.14194       5.41749       6.05466       6.17894       6.35254       6.02929       5.63787       5.01216       4.38469       3.66545       3.14792       2.44914       2.00195       1.47546       1.13909      0.827273      0.568091      0.401064
  23  20 3907.3912    1.5261  6.3342 11.3096 -0.0033  0.0757   0.0180   0.2148    0.0437   0.0000   435.5312       5.56172       26.7048       15.8200      -13.7694      -15.4589       2.37892       8.35061      -1.72812      -1.73424       2.93936       1.39240      -1.79997     -0.390318       3.81730       1.05857     -0.335278     -0.748689       5.02685       6.66460       7.27327       7.79782       7.45024       7.31761       6.79268       6.06287       5.43319       4.53640       3.81429       3.11841       2.38752       1.87965       1.38526       1.00778      0.694253      0.481861
  23  21 4052.5646    1.2335  8.2843 11.0677 -0.0002  0.0959   0.0148   0.2808    0.0366   0.0000   426.8050       9.81858       24.5329      -10.9186      -7.39259       16.4777      -6.72729      -6.69750      -1.06746       4.07597       5.20377      -1.88636      -3.34742      -2.20626      0.748437       1.59976      0.164233      0.110910       6.31612       8.38822       9.23653       9.80566       9.66067       9.26648       8.60243       7.71248       6.82074       5.69407       4.80383       3.89753       3.07111       2.33160       1.75273       1.27897      0.865316      0.602187
  23  22 4197.6501    0.9906 10.2015 10.9570 -0.0053  0.1271   0.0136   0.3847    0.0323   0.0000   439.4135       39.9368       31.8156       21.3954       5.24097       11.3229      -7.14594       2.40242       13.9079      -13.0045       5.27550      -8.37262       5.90508      -4.68710       2.55845      -2.58390      0.268979     -0.143961       8.25095       10.7864       12.1749       12.4311       12.3682       12.1589       10.9803       10.2160       8.91105       7.58414       6.29814       5.09687       4.06580       3.14270       2.31924       1.72113       1.16678      0.808088
  23  25 4632.8289    0.4309 12.9777 10.6920  0.0053  0.3209   0.0122   0.8877    0.0236   0.0000   431.3695       86.7910       2.59489      -35.1632       5.47589       3.55321      -10.2839      -45.9595      -14.9891       1.03478      -36.6042      -8.84282       1.61964      -1.49931      -4.16415      -3.73711     -0.339983      0.743153       19.4280       27.1702       29.2315       31.3115       30.4257       30.2285       27.7270       25.3349       21.9785       18.7972       15.7717       12.7264       10.1804       7.92911       5.90396       4.32260       2.86649       2.01802
  24   5 1653.6795    0.2528  0.2323  9.8211 -0.0095  0.0163   0.0116   0.0340    0.0311   0.0000   442.2428      -1.44127       19.2694      0.927892      -3.24302      -1.84060       1.42079       1.06062      -2.07244     0.0770221       2.13577     -0.411767     -0.490955      0.654314      0.532184     -0.314109     0.0595735     0.0241731       1.11614       1.62820       1.75150       1.72401       1.85265       1.58916       1.52299       1.24738       1.17017       1.04343      0.867007      0.667588      0.496577      0.419196      0.301154      0.211245      0.153247      0.100994
  24   6 1826.2892    0.4137  0.4809  9.8993 -0.0008  0.0201   0.0123   0.0447    0.0425   0.0000   440.4747       1.06189       19.9968      -2.17786     -0.883556      0.798002      -1.31630     -0.112607     -0.190199     -0.126913       1.03308      0.456437     -0.405888     -0.271319      0.192020    -0.0102752     0.0119848      0.166606       1.24022       1.67496       1.93526       1.89586       1.80254       1.81212       1.64004       1.44407       1.40954       1.16602       1.00920      0.826955      0.630491      0.503905      0.361246      0.267925      0.177676      0.129326
  24   7 1993.5688    0.6097  0.5632 10.2304 -0.0053  0.0195   0.0165   0.0468    0.0492   0.0000   439.8219     -0.285131       18.6233      -6.36652      -4.14571      -1.06323     -0.156796      0.182685     -0.302168      -2.81378    -0.0915710      0.176901      0.702464     0.0801471     -0.558027      0.156649      0.346945     0.0388395       1.20880       1.83579       1.85312       1.92522       2.04472       1.80420       1.81074       1.56043       1.38260       1.19530      0.908207      0.800534      0.595527      0.469836      0.357654      0.246522      0.185181      0.130746
  24   8 2156.7780    0.8833  0.6556 10.4782 -0.0007  0.0186   0.0213   0.0460    0.0610   0.0000   438.7996     -0.215348       14.8333       1.18418      -2.66960       2.44653      0.929512      -3.43696     -0.751688     -0.929574       1.85492       1.02593      -1.50302      0.765847      0.504890     -0.158667      0.359242     0.0703057       1.23741       1.66637       1.76012       1.86375       1.85801       1.69929       1.60152       1.46246       1.34560       1.12809      0.994704      0.784938      0.634240      0.483944      0.355655      0.263072      0.186493      0.124027
  24   9 2314.2979    1.1838  0.8078 10.9947 -0.0072  0.0217   0.0266   0.0517    0.0723   0.0000   441.9033     -0.643866       11.7079      -3.43928      0.503173      0.373949       4.45353     -0.263066      0.879105     -0.792840       1.31202      0.128294     -0.925261    -0.0103005     -0.187994     -0.884215      0.284176      0.249001       1.43723       1.92856       2.05686       2.09380       2.20430       2.03012       1.91545       1.74722       1.54600       1.29661       1.06747      0.863838      0.702832      0.546869      0.420950      0.291547      0.210976      0.150137
  24  10 2467.0657    1.6329  0.8459 11.7676 -0.0037  0.0225   0.0359   0.0535    0.0779   0.0000   437.5889       1.12051       16.8854       4.04200      -1.23768     -0.653532      -2.34592      -2.02268       4.69679     -0.219799      -1.24396    -0.0563066     -0.701049      0.328299     -0.131910      0.374019      0.170633     0.0948630       1.60596       2.10862       2.32098       2.44853       2.53314       2.35661       2.23773       1.98005       1.72123       1.47342       1.15656      0.871238      0.698170      0.556381      0.445465      0.332189      0.251458      0.168168
  24  11 2617.6678    2.1940  0.8952 12.0054 -0.0031  0.0210   0.0451   0.0565    0.0880   0.0000   440.5910       2.12662       14.0854       1.45983     -0.510682       1.24150       1.33518     -0.735238      -1.26089      0.651412      0.802063      -2.14852    -0.0966669     -0.815545      0.348086     0.0926562      0.176794     -0.192723       1.38277       1.92899       2.02766       2.13350       2.11024       1.89792       1.90522       1.62406       1.47425       1.28398       1.12463      0.899262      0.709615      0.548883      0.397265      0.299343      0.199369      0.139357
  24  12 2767.6953    2.8555  0.8255 12.5751 -0.0028  0.0204   0.0610   0.0496    0.0813   0.0000   440.2463       4.65484       15.5689       3.16447       2.22481      -2.47204     -0.873604      -1.68586       1.21636      -2.24606      0.635246      0.282630      0.146340     -0.806560     -0.924304     -0.343182     0.0230317    -0.0553562       1.30049       1.79278       1.85899       2.10507       1.98379       1.99998       1.76843       1.61359       1.38250       1.21347       1.02218      0.809788      0.657197      0.488522      0.374608      0.281247      0.187303      0.134252
  24  13 2917.0074    3.5180  0.8341 13.0222 -0.0023  0.0199   0.0749   0.0499    0.0866   0.0000   438.9318      0.273723       15.0224       2.84138     -0.710998      0.461908      0.735160      -1.63366      -2.50119      -1.16240       1.70452     -0.719525    0.00855560      0.277495       1.15369      0.587989    -0.0785468    -0.0453930       1.38239       1.83189       1.90498       1.97491       1.92900       1.94918       1.84234       1.72523       1.45487       1.26985      0.982088      0.796309      0.641803      0.506130      0.398385      0.294899      0.216974      0.159533
  24  15 3212.0559    3.6915  1.2635 13.3934 -0.0023  0.0280   0.0708   0.0713    0.0973   0.0000   437.8645       7.22211       15.5011      0.909430      -1.89503       3.42507       1.46840     -0.470542      -3.45008      -2.41827      0.172735      0.393798     -0.791033      0.196800     -0.228048     -0.351881      0.276194      0.354534       1.83942       2.46458       2.58546       2.74982       2.63323       2.56861       2.40163       2.19482       1.91737       1.74602       1.44796       1.19584      0.953343      0.723906      0.532733      0.386917      0.285847      0.203339
  24  16 3358.5685    3.2388  1.6974 12.9927 -0.0040  0.0319   0.0536   0.0845    0.0681   0.0000   438.9613      0.343859       18.7768       1.66059       2.13539      -9.17198       1.48168       1.52117      -2.90353      -6.29561      0.803838      0.713579       3.03024      -1.34894     -0.858085     -0.376561     0.0687461     0.0207769       2.08917       2.85300       3.10357       3.29441       3.23104       3.10840       2.81675       2.62265       2.29229       1.94396       1.67571       1.30407       1.08431      0.818202      0.621027      0.436358      0.320493      0.223166
  24  17 3504.8819    2.6606  2.5353 12.4591 -0.0032  0.0397   0.0358   0.1039    0.0535   0.0000   445.8392       10.4778       8.55533       4.72323       2.50475     -0.298803      0.504537       1.17038       2.12722      -1.78641    -0.0291825      -1.83350      0.824147      -1.30380      0.416866     0.0473915      0.483453      0.357525       2.46757       3.41223       3.66649       3.89885       3.84209       3.83385       3.43136       3.16829       2.72936       2.36231       2.00083       1.65420       1.32247      0.993359      0.754099      0.548627      0.386787      0.266855
  24  18 3651.1603    2.1738  3.9562 11.8110 -0.0013  0.0507   0.0250   0.1365    0.0486   0.0000   438.2274       10.5545       6.55982      0.672106      -1.48829      -4.28126      -6.20142      -1.49717      -2.83842      -2.99077       1.34344      0.569846      -1.16750     -0.999734      -1.31276       1.31839      0.770320      0.332852       3.22734       4.24977       4.89115       4.89427       5.06586       4.78414       4.42622       4.08686       3.50558       3.07922       2.56549       2.04904       1.63971       1.30611      0.957813      0.725604      0.495387      0.348384
  24  19 3796.8731    1.8047  5.5105 11.4072 -0.0026  0.0617   0.0194   0.1786    0.0455   0.0000   445.9133       19.4199       15.6750       13.0555     -0.552063       1.95332      0.443243      0.819948      -2.70001      -6.23653      -1.59538      0.969094      -1.76452       1.45400       4.08247      0.163641      0.170035      0.490102       4.05426       5.18627       5.91018       6.12015       6.08878       5.98712       5.48811       5.03213       4.39469       3.76032       3.09787       2.52272       2.01172       1.59343       1.20201      0.901332      0.613669      0.443666
  24  20 3942.6029    1.4487  6.9596 11.1720 -0.0015  0.0787   0.0166   0.2262    0.0427   0.0000   432.6820       18.3031       24.7479      -10.1636      -3.98799       14.2842      -3.57626      -10.5908      -1.82568       4.49489      -7.47006     -0.108274     -0.848795     0.0635229    -0.0964731      -1.78119     -0.267426       1.06625       5.05323       6.60662       7.45263       7.55284       7.61788       7.33445       6.80564       6.31881       5.64439       4.81213       3.96877       3.22516       2.60904       2.02276       1.54976       1.16025      0.801517      0.574614
  24  21 4088.1352    1.1438  8.7843 11.0305 -0.0017  0.1039   0.0143   0.3012    0.0355   0.0000   435.3429       17.2036       27.9954       11.6179       2.53668      -7.00512      -1.39349      -8.60393       9.94404      -3.32895      -2.25961      -6.81256       2.49799       1.99585       1.89795      -1.52478      -2.00619      0.818602       6.40830       8.57304       9.67778       9.89108       9.86512       9.58015       8.76542       8.39379       7.12684       6.36024       5.10051       4.35949       3.41345       2.69411       1.98197       1.53735       1.02829      0.736152
  24  22 4234.2903    0.8873  9.8599 11.0198 -0.0025  0.1343   0.0141   0.4045    0.0314   0.0000   457.6770       2.30075       20.7330       27.4299      -15.8304      -7.53355       5.29043      -9.12581       16.7903      -6.49606      -14.7796       6.62190       4.82843      -1.22650      -2.40984       4.07554     -0.976001      0.280958       8.20670       10.9446       12.4637       12.5772       12.9255       12.3670       11.3731       10.6443       9.23902       8.10005       6.71873       5.50907       4.40848       3.44112       2.61402       1.93873       1.33600      0.934657
  24  23 4379.7308    0.7256 12.1819 10.9002 -0.0024  0.1855   0.0129   0.5511    0.0274   0.0000   446.6003      -16.5457       53.8429       48.4737      -23.6381      -15.6329       17.8920       18.3241      -13.3589      -23.0506      -15.0786       9.40174      -7.93362      -2.64855       1.90110       2.49380      0.841314     -0.536679       11.4345       15.1712       16.6822       17.8110       17.6019       17.0582       15.8563       14.6106       12.9219       11.0173       9.37952       7.57749       6.27980       4.73960       3.61780       2.64962       1.89696       1.32300
  24  24 4524.7441    0.5287 13.6629 10.8346  0.0069  0.2744   0.0125   0.7949    0.0236   0.0000   427.9907       28.1731       48.1607       42.1327       7.88687       11.1019       5.36992      -16.3340      -10.9048      -10.0455      -14.8008       3.65004      -1.39375      -7.89743      0.410683       3.58752      0.465705      -2.33102       16.6193       22.1850       24.9905       25.5528       26.3123       24.8482       23.5685       21.6033       18.8641       16.3747       14.0404       11.1933       9.10550       7.17216       5.37662       4.02585       2.75839       1.94585
  25   6 1847.8953    0.4396  0.3543 10.0571 -0.0042  0.0137   0.0148   0.0348    0.0367   0.0000   437.7482      -3.82552       18.1415      0.473077      0.917821       3.10672      0.634162      -1.39367       1.28667      0.740990      0.291946      0.116041     -0.144122    -0.0684861      0.377308     -0.475532     0.0311741    0.00471651      0.850724       1.12358       1.19737       1.24735       1.30886       1.24262       1.17717       1.04864      0.964011      0.803053      0.677497      0.554571      0.472277      0.369139      0.269502      0.200731      0.154977      0.105016
  25   7 2016.9091    0.6730  0.5087 10.1266 -0.0019  0.0165   0.0186   0.0406    0.0519   0.0000   441.2619      -1.72389       18.8360      -2.74042      -1.20209      0.267577     -0.542997      0.164548     -0.527583     -0.433040     -0.630479     -0.175267      -1.12308       1.04557     -0.789040     -0.225710    -0.0921184      0.412011       1.09407       1.43971       1.66577       1.56189       1.65580       1.48681       1.33727       1.34488       1.10647       1.07616      0.979900      0.798506      0.632196      0.488804      0.365015      0.263753      0.184070      0.124862
  25   8 2181.7109    0.9034  0.7983 10.5006  0.0020  0.0207   0.0197   0.0512    0.0642   0.0000   438.4105     -0.146561       19.3759      0.295834       2.87963       4.79329      0.438484      -3.23323      0.478447       1.76916       1.54567     -0.902760      -1.05248     -0.806677      0.627490      0.565153      0.260755    0.00528546       1.28849       1.67496       1.82356       1.97251       1.87164       1.83886       1.77846       1.57833       1.46037       1.20643       1.03674      0.844162      0.720400      0.542177      0.418451      0.304893      0.223909      0.155852
  25   9 2340.4917    1.2878  0.9317 11.0190 -0.0079  0.0225   0.0262   0.0548    0.0761   0.0000   440.9366       2.50349       16.9922      -4.71003      -1.89385      -2.58786       2.18582   -0.00101866      -1.89411      -3.75676      0.198999       1.34259      0.656298      -1.10411     -0.259747      0.655342   -0.00501537     -0.367677       1.50931       1.91909       2.13661       2.19258       2.32461       2.17463       2.05883       1.84672       1.52406       1.39384       1.15299      0.953878      0.798244      0.589201      0.451445      0.325612      0.235303      0.168106
  25  10 2494.3713    1.7369  1.0952 11.5085 -0.0018  0.0245   0.0323   0.0632    0.0897   0.0000   439.3684      0.946834       14.6387     -0.486969      0.160496      -1.64634       2.49568       2.01836      0.967789     -0.874521     0.0454454      0.518475     -0.474083     -0.462163     -0.198906    0.00991162     -0.155151      0.157416       1.48738       2.01418       2.04975       2.32438       2.27946       2.26656       2.10789       1.85818       1.70616       1.40860       1.25197      0.943870      0.809085      0.634226      0.478018      0.358912      0.265613      0.180199
  25  11 2646.2171    2.2468  1.0322 12.2025 -0.0013  0.0241   0.0447   0.0614    0.0878   0.0000   436.7543      0.252207       19.3209       3.47541      -3.65461      -1.68701       2.75937       2.00377      0.437735      -2.27640       1.21726      -1.84423      -1.18155      0.865817     -0.699383    -0.0394288     -0.316697     -0.333761       1.60604       2.11128       2.10368       2.27101       2.32501       2.27015       2.09062       1.98137       1.83826       1.66558       1.30745       1.02421      0.779685      0.630639      0.519397      0.429262      0.322695      0.244370
  25  12 2797.3860    2.9593  0.8450 12.6924 -0.0011  0.0210   0.0620   0.0491    0.0788   0.0000   440.6440       4.38185       14.2503      -2.29744       2.60992       1.09335     -0.415792      -3.41159      -1.30894       1.17032     0.0696399      -3.57226      0.672023     -0.364232      0.323023      0.209332     0.0873268     -0.337337       1.28586       1.79841       1.79380       2.03450       2.01225       1.91800       1.78278       1.66203       1.46851       1.27236       1.03538      0.843248      0.682431      0.533573      0.414591      0.311667      0.222464      0.158954
  25  13 2947.4619    3.6476  0.8128 12.8766  0.0025  0.0198   0.0767   0.0481    0.0869   0.0000   439.8708       3.04141       13.7057       2.59470       1.39299       3.43652      -1.72820      -1.99604      -3.71193     -0.716180      0.798475     -0.431793     -0.273315     -0.437356     -0.151925     -0.603632      0.792566     0.0145158       1.27398       1.72995       1.79080       1.83455       1.79428       1.85583       1.73321       1.53173       1.37971       1.19224       1.01034      0.852639      0.659714      0.524933      0.395703      0.307295      0.213384      0.155985
  25  14 3096.2022    4.1341  0.9631 13.2127 -0.0036  0.0216   0.0822   0.0545    0.1117   0.0000   438.5697       7.35879       12.0198      -2.60807      -2.47574       4.20512      -1.23444      -3.87681     -0.652948     -0.704739     -0.755391     -0.808466     -0.457801      0.543593     -0.160843     -0.708009    -0.0721363     -0.139374       1.34195       1.76393       1.89596       1.95611       2.04054       1.87283       1.88680       1.68327       1.45898       1.25504       1.09526      0.878981      0.714882      0.572775      0.407689      0.336916      0.237530      0.172635
  25  15 3244.0472    3.7212  1.1645 13.5437 -0.0040  0.0266   0.0766   0.0683    0.1035   0.0000   440.2082       7.54333       9.40070       2.06466       1.48623       1.41424      -3.04891      -4.82304      -2.62920      -3.78204       2.36126     -0.980714      -1.63385     -0.406801       1.33105     -0.937950      0.255319      0.403588       1.71195       2.15405       2.44599       2.50672       2.55145       2.45357       2.35032       2.15034       1.77672       1.64817       1.40019       1.11028      0.927055      0.717873      0.546721      0.404175      0.294067      0.209712
  25  16 3391.1403    3.1163  1.7761 13.0883 -0.0015  0.0323   0.0500   0.0884    0.0648   0.0000   442.5283       7.35990       18.9264     -0.273696      -3.00402      -2.15270     -0.778570      -5.21902     -0.786128      -3.31405      0.566010       1.14267     -0.601435     -0.126644      0.224686     0.0396895      0.316167      0.420218       2.08141       2.72538       2.95482       3.21670       3.32435       3.14888       2.84554       2.63344       2.38559       1.98721       1.74235       1.30264       1.17448      0.867431      0.673137      0.487518      0.357372      0.255266
  25  17 3538.1762    2.5333  2.8939 12.3561 -0.0007  0.0417   0.0318   0.1117    0.0486   0.0000   443.0661       8.63004       4.02656       3.16863       5.36180      -3.44396      -4.25856       1.60300      -6.74389      -5.81887       2.48679      -2.70711      -1.08819     -0.368227       1.12135      0.387214    -0.0417935     -0.147661       2.51696       3.43010       3.81889       3.87946       3.88490       3.77511       3.63365       3.26359       2.97296       2.51360       2.09846       1.77777       1.41336       1.13062      0.836351      0.653283      0.453076      0.331146
  25  18 3684.8926    2.0447  4.3668 11.7791 -0.0020  0.0532   0.0225   0.1453    0.0433   0.0000   440.7882       10.8127       7.68658       4.74697      -2.31919       2.57967      -8.25765      -3.03615       2.19119       7.70373      0.465518      -2.15884      0.970528       1.81728     -0.145116      -1.10660     0.0679002     -0.140587       3.30827       4.15658       4.97167       4.87017       5.10081       4.97429       4.52378       4.19388       3.72997       3.16477       2.74743       2.19030       1.79653       1.36489       1.09539      0.812243      0.585354      0.413230
  25  19 3831.2929    1.6770  5.9936 11.3612  0.0001  0.0664   0.0180   0.1889    0.0435   0.0000   442.0170       16.7229       12.8574       13.2503     -0.835810       5.98931      0.714825      -6.75428       2.78006      -4.47746      -3.22227       2.41513      0.319828     -0.959477      0.356060     -0.139075      -1.45057      0.553746       4.08924       5.45869       6.00892       6.09757       6.27369       6.06370       5.62964       5.21821       4.66189       4.07167       3.42641       2.83187       2.27746       1.78360       1.38205       1.03059      0.740163      0.523241
  25  20 3977.4765    1.3354  7.7204 11.2295 -0.0035  0.0869   0.0154   0.2497    0.0359   0.0000   426.6600       17.3457       10.1979       8.56103       13.7050      -13.7052       3.59504       11.8575       9.50353      -6.94887       2.67700      -1.96343       5.41891      -3.26277      -2.82733       2.05665      -2.61675     0.0105363       5.21731       6.76346       7.75562       8.11509       8.05225       7.88014       7.20454       6.81014       5.89914       5.19309       4.45464       3.67625       2.90871       2.35528       1.76101       1.33864      0.924472      0.665494
  25  21 4123.7015    1.0796  9.3073 11.0668  0.0011  0.1075   0.0144   0.3323    0.0336   0.0000   429.9079       16.2606       8.44804       7.89175      -14.6366       8.08474       4.18369      0.323360       3.87679      -1.00711      -4.51386      -2.64606       2.10077       2.78344       1.18995       2.33674      0.101164      -1.19182       6.48156       8.56796       9.76335       9.94449       10.2279       9.79826       9.19676       8.40164       7.51967       6.53466       5.45792       4.55444       3.60865       2.87586       2.19905       1.66509       1.18747      0.846996
  25  22 4269.6261    0.8249 10.4318 11.0454 -0.0024  0.1457   0.0140   0.4488    0.0289   0.0000   435.4858       35.7444       26.7628     0.0729171      -20.1040      -9.29629      -10.6052      -20.0445       4.51269      -5.82806      -5.76999       1.71169      -10.8447       6.72267       3.60551      0.191081     -0.714034      -1.93382       8.57286       11.4108       12.9883       13.1478       13.5269       12.9913       12.2061       11.1241       10.0999       8.68455       7.43644       6.15847       4.94349       3.93163       3.03304       2.25468       1.57635       1.12993
  25  24 4561.4952    0.4251 10.7618 10.8926 -0.0265  0.2785   0.0168   0.9104    0.0271   0.0000   440.4178       77.2327       26.7391       14.1739      0.736492       3.94395      -59.9474      -8.44120      -4.85975       13.4869       14.0389       2.75011      -31.9088       3.12637       9.17183      -9.03405      -2.70637       2.23437       16.0132       21.3251       24.3617       25.3983       25.0789       24.5772       23.8090       20.9711       19.0330       16.4160       13.9835       11.6087       9.37945       7.46794       5.60612       4.33861       3.01348       2.14509
  26   5 1694.0594    0.3077  0.2158  9.8463 -0.0040  0.0126   0.0129   0.0273    0.0305   0.0000   439.9287      -1.18619       18.9063     -0.220938      -3.16551      -3.14898      0.814969      -1.05924     -0.341527      0.968767     0.0196035      0.459270     -0.558543      0.468265     0.0401223      0.207567     0.0134231    -0.0312317      0.928316       1.15478       1.34595       1.36274       1.27920       1.12296       1.16929       1.11389      0.961235      0.874491      0.729442      0.601990      0.463521      0.370056      0.273350      0.215640      0.158553      0.107277
  26   6 1869.0291    0.4840  0.3643  9.9978 -0.0047  0.0165   0.0156   0.0331    0.0391   0.0000   441.7599      -1.42150       20.9658       2.04409      -3.61111     -0.380120      0.292741       2.13859     -0.353759     -0.419935       1.91997      0.909136     -0.357577     -0.520423      0.182839      0.453211    -0.0188342     0.0353090      0.987382       1.29631       1.21429       1.46940       1.44322       1.39383       1.37299       1.35467       1.06515      0.883467      0.841992      0.731298      0.522380      0.416504      0.326602      0.264879      0.187545      0.131053
  26   7 2039.7527    0.6850  0.5787 10.2549 -0.0030  0.0170   0.0168   0.0418    0.0501   0.0000   439.0949     -0.982241       19.3560      -3.42619     -0.610044      -1.80385      0.334129     -0.338467      -1.87881     0.0801918      0.940105     -0.311890     0.0506110      0.226246     0.0469530      0.213249     -0.102952      0.186215       1.04460       1.43090       1.51028       1.65516       1.57828       1.58761       1.45692       1.33984       1.19965       1.05181      0.893389      0.713631      0.603179      0.492934      0.353695      0.273833      0.195873      0.141568
  26   8 2206.0962    0.9812  0.7672 10.7043  0.0003  0.0204   0.0211   0.0483    0.0626   0.0000   439.0735      0.476124       18.7801       2.58190      0.802390      -1.89758     -0.976717      -1.57563      0.129660     -0.157637     -0.351358     -0.829824     -0.603580      0.285864     -0.133215     -0.185554    -0.0888709    -0.0314524       1.25058       1.59664       1.80898       1.89803       1.92541       1.79957       1.69283       1.57122       1.40845       1.22664       1.05775      0.830468      0.697315      0.525989      0.426782      0.332932      0.231420      0.169891
  26   9 2366.0806    1.3673  0.9319 11.1910 -0.0014  0.0230   0.0283   0.0557    0.0740   0.0000   439.9550       2.18618       17.6149       1.94547      -3.61482      -2.02615      0.147458      -2.84112     -0.240802     -0.680561       3.52407      0.900587      -2.36992      0.248213      0.303403      0.836326      0.545663     0.0404366       1.36404       1.98298       2.11492       2.34316       2.33866       2.15926       2.03721       1.88784       1.62001       1.40811       1.18668      0.984006      0.792004      0.622681      0.472066      0.362071      0.250714      0.183855
  26  10 2521.1940    1.8198  1.0307 11.6419 -0.0076  0.0243   0.0350   0.0569    0.0803   0.0000   439.2346       1.15551       17.6476       1.96184      -5.21489      -2.59695       1.54354      -3.38262      -2.94193      -3.64368       1.91760      -2.04532     -0.160041     -0.645455     -0.564766     -0.165468     -0.252648      0.139399       1.43955       2.05039       2.16211       2.29356       2.39005       2.20671       2.22805       1.81799       1.75757       1.45460       1.24010       1.02951      0.783789      0.665821      0.503283      0.368057      0.261752      0.196253
  26  11 2674.3842    2.3608  0.9131 12.2919 -0.0085  0.0222   0.0478   0.0541    0.0863   0.0000   439.2391       1.18645       17.1745       1.84845      0.305593      -2.11887       4.10766      -2.47566       1.86287      -4.52088    -0.0953695     -0.649417      -1.62240      0.206060     -0.255240     -0.639218     -0.335239     -0.410577       1.30875       1.84456       1.90493       2.00315       2.08104       1.94371       2.00124       1.71781       1.52783       1.32294       1.15470      0.900679      0.792296      0.579918      0.457033      0.345770      0.250337      0.183833
  26  12 2826.6156    3.0109  0.8949 12.7626 -0.0051  0.0203   0.0612   0.0536    0.0821   0.0000   439.7179       7.20720       15.4743       5.54078      -1.18183       1.81630       2.82399      -3.46048      -1.82257     -0.773523       1.28125     -0.548009     -0.509529      -1.77325    -0.0194528     -0.673501    -0.0193988      0.498108       1.26958       1.70198       1.87441       1.93048       1.99351       1.83311       1.81209       1.66362       1.49049       1.23857       1.06761      0.842098      0.686366      0.548613      0.435015      0.332255      0.244298      0.182740
  26  13 2977.4828    3.6712  0.8517 13.1954  0.0019  0.0207   0.0759   0.0484    0.0757   0.0000   438.6382       5.03702       10.9458       1.99892     -0.461091     -0.167263    -0.0523742      -1.70224      0.456252      0.909619       3.64493     0.0935542     -0.974125     0.0134082    -0.0991710     -0.247140    -0.0104988      0.349150       1.28359       1.75058       1.81433       2.02174       2.06194       1.90018       1.73167       1.67150       1.44937       1.31423       1.11059      0.871237      0.755719      0.603193      0.440744      0.330682      0.239722      0.177271
  26  14 3126.9804    3.8804  1.0981 13.5638 -0.0028  0.0244   0.0753   0.0657    0.0827   0.0000   437.9228       5.31026       13.5012       1.33628      0.183611    -0.0829519      0.559528      -4.74308      0.848545      -2.70230     -0.638146     -0.479996    -0.0412290      0.548968     -0.186142      0.325827      0.545332     0.0868044       1.40900       1.97393       2.14750       2.24321       2.35078       2.15155       2.11502       1.94573       1.69003       1.41129       1.23802      0.991597      0.822833      0.655621      0.477139      0.386981      0.276649      0.194560
  26  15 3275.4437    3.5100  1.4586 13.2325 -0.0025  0.0300   0.0633   0.0791    0.0940   0.0000   441.4936       6.40161       10.2899       2.23525      -1.67364      -1.48382       3.46485      -3.50363     -0.340048      -5.45700      0.960177      -2.01932     -0.868177     -0.240923     -0.881501      0.338709      0.367237      0.232727       1.97122       2.75436       2.91947       3.00441       2.94575       2.67849       2.56316       2.37493       2.15177       2.00610       1.74009       1.51946       1.20808      0.966781      0.700803      0.537174      0.379931      0.269492
  26  16 3423.3828    2.9445  1.9355 12.9659  0.0002  0.0347   0.0464   0.0904    0.0660   0.0000   441.0322       8.26120       10.7418      -3.27428     -0.201673     -0.416402       2.22424      -4.70204     -0.135847      -2.52491       4.22511     -0.440863      -1.38752     -0.155380      0.838284     -0.259397     0.0983730    -0.0883108       2.01807       2.81478       3.05424       3.17232       3.12275       3.02613       2.84084       2.68897       2.37506       2.09501       1.86024       1.52501       1.26234      0.998569      0.757218      0.568030      0.400498      0.292648
  26  17 3570.9827    2.3417  3.0523 12.4231 -0.0016  0.0441   0.0299   0.1206    0.0446   0.0000   441.4685       9.04210       7.53790       1.03878       9.33600      -5.31830       1.06048      -2.29469      -8.04620      -2.31657       1.22757       1.30712       2.66091      0.366416       1.09701     -0.253664      0.676870      0.158880       2.52952       3.42914       3.86091       3.84327       4.05463       3.93445       3.63225       3.42781       2.95728       2.66558       2.23372       1.84033       1.52293       1.19426      0.931086      0.694556      0.513634      0.372895
  26  18 3718.4153    1.9013  4.4344 11.8312 -0.0024  0.0547   0.0213   0.1487    0.0396   0.0000   436.5765       11.2888       19.2576       2.52997      -5.26455      -11.0093     -0.970734      -12.0293     -0.121968      0.248936       3.71374     -0.844101     -0.382820      -1.63067      -1.60113      -2.10110      -1.28299      0.715210       3.19472       4.27283       4.68603       4.95889       4.88359       4.77475       4.58871       4.25399       3.70823       3.30455       2.76984       2.33969       1.91556       1.49820       1.16325      0.893299      0.647483      0.476979
  26  19 3865.5343    1.5291  6.3603 11.4636  0.0007  0.0705   0.0170   0.2071    0.0363   0.0000   437.1601       13.5113       11.3801       25.9785      -6.32636       5.59000       7.83922      -13.3134      -2.90837      -9.84715       6.82139      0.457021       2.06300      -3.53645      -2.29924      0.517496       1.13890     -0.891899       4.14243       5.40265       6.19533       6.21718       6.48938       6.21398       5.86872       5.51741       4.86386       4.24608       3.55306       3.07565       2.44922       1.98173       1.51619       1.16187      0.825417      0.623762
  26  20 4012.2448    1.2626  7.7818 11.2170  0.0009  0.0884   0.0156   0.2609    0.0365   0.0000   452.8236       12.1544       21.0493       14.4063      -13.5022      -12.4840      -9.28718      -12.1813     -0.105382       3.05406      -3.18379      -6.44299      -2.70113      0.955406       1.77962      0.654636      -1.97325     -0.187896       5.07558       6.78440       7.70286       7.75762       8.03316       7.83416       7.30755       6.79281       6.13309       5.31170       4.48060       3.74471       3.07600       2.43197       1.88233       1.44956       1.03867      0.762747
  26  21 4159.0566    0.9834  9.1493 11.0974 -0.0063  0.1148   0.0146   0.3451    0.0328   0.0000   441.7252       38.2061       10.0473      -17.0820       20.5217      -2.10676      -13.0668       2.62428       1.33857      -16.2041      -1.80216     -0.876946       6.93730       7.49690       4.97824       1.95794      0.436449      0.278949       6.48868       8.73027       9.83625       10.2685       10.1544       10.1194       9.26818       8.85995       7.86814       6.93309       5.80902       4.89547       3.92152       3.19366       2.44776       1.89699       1.35309      0.973471
  26  22 4305.2841    0.7640 10.3970 11.0429 -0.0019  0.1498   0.0148   0.4814    0.0292   0.0000   440.6064       27.4804       36.9274     -0.162454      -16.3752      -17.4366      -4.41908       3.85167       18.0712       2.61431      -7.05248     -0.685871       5.11567      -4.69256       2.04607       5.19728      0.514934      0.947544       8.59447       11.3622       12.9854       13.3690       13.5660       13.2693       12.3490       11.5924       10.4391       8.81690       7.68419       6.48871       5.18421       4.21296       3.28595       2.46687       1.75462       1.27494
  27   5 1713.5983    0.3103  0.2814  9.8631 -0.0025  0.0154   0.0112   0.0300    0.0310   0.0000   439.4766     -0.967625       22.4364      0.391428      -2.27585      -1.01165       1.12056      0.291279      0.188768     -0.245656      0.638847    -0.0185140     0.0215209     -0.280326    -0.0692989      0.337334     -0.119252      0.124091      0.856121       1.24923       1.17669       1.38338       1.35887       1.36490       1.35332       1.17649       1.13555      0.896800      0.776652      0.606458      0.483597      0.401676      0.298056      0.258725      0.203611      0.141107
  27   7 2062.0302    0.7103  0.5940 10.2678 -0.0009  0.0190   0.0174   0.0410    0.0530   0.0000   441.0469      0.534476       18.7073      -1.13819      -2.95310      0.212067      -1.40167     -0.208963      -1.01993       1.75735       1.38114      -1.21929      0.871016      -1.13217     0.0708177      0.233812     -0.338166      0.312838       1.00206       1.40733       1.48464       1.62789       1.62983       1.58468       1.51650       1.45429       1.18484       1.11375      0.908322      0.766004      0.626662      0.488525      0.388500      0.293796      0.229721      0.169639
  27   8 2229.7077    1.0025  0.8616 10.7252  0.0006  0.0221   0.0203   0.0528    0.0644   0.0000   439.1710     -0.568636       18.5980      -1.14872      -2.36293      -1.27022      0.644244      -1.28384      -1.62074       2.00925      0.949233      0.903724      0.125450     -0.217613     -0.440587      0.696364    -0.0659012      0.255855       1.20801       1.66164       1.77070       1.93964       1.86106       1.80407       1.75594       1.71302       1.41000       1.32702       1.05059      0.939428      0.732625      0.628866      0.458033      0.356254      0.269679      0.198049
  27   9 2390.9874    1.4153  0.9480 11.1981 -0.0033  0.0214   0.0273   0.0532    0.0747   0.0000   439.5069     0.0272927       21.0638       2.35969      -5.36739      0.521323     -0.822208     -0.690262     -0.899609      -1.12362      0.661365     -0.677964       1.49505     -0.143591     -0.285633     -0.149335     -0.144066    -0.0242302       1.24427       1.64422       1.78834       1.85477       1.93660       1.82947       1.77529       1.66558       1.46627       1.27231       1.08298      0.938696      0.756921      0.633344      0.465369      0.365474      0.269064      0.194241
  27  10 2547.5634    1.8308  0.9640 11.9948  0.0021  0.0222   0.0367   0.0595    0.0701   0.0000   438.8406       3.69491       16.4774     0.0384976       6.73798       2.03704      -2.80588     0.0666178      -1.11986      -1.52855      0.803608      0.638994     -0.164990     -0.335286     -0.380974    0.00471916      0.340992      0.236775       1.34158       1.86285       2.00559       2.17268       2.03303       1.97267       1.81919       1.73084       1.53538       1.43271       1.25718       1.02069      0.832524      0.688928      0.506364      0.392684      0.291808      0.208652
  27  11 2702.1058    2.5502  0.8862 12.3598 -0.0008  0.0202   0.0494   0.0481    0.0799   0.0000   438.5883       3.09041       18.8706       1.14296      -2.41165      0.933158       3.78677       1.12254      0.109266      0.855802      0.629669      -1.53791      -1.22496     -0.225845     -0.686449     0.0754419      0.324193    -0.0508782       1.27062       1.62613       1.83365       1.94990       1.93097       1.91167       1.81233       1.63357       1.50720       1.28810       1.08055      0.906711      0.720461      0.552998      0.455212      0.351314      0.271714      0.193027
  27  12 2855.3956    3.1646  0.8763 12.9679 -0.0024  0.0206   0.0619   0.0506    0.0779   0.0000   439.8589       4.21529       15.4283       3.61536      -2.29279       1.77839      0.245843     -0.676808      0.128292      0.322547      0.256049      0.342146     -0.826033      0.459323      0.678082     -0.994598    -0.0797764    0.00919458       1.25640       1.77887       1.92728       2.02011       2.01622       1.88530       1.83324       1.65537       1.50659       1.28824       1.13039      0.949351      0.805197      0.604075      0.473598      0.361033      0.263111      0.186638
  27  13 3007.1266    3.7453  0.8999 13.2274 -0.0022  0.0208   0.0724   0.0506    0.0784   0.0000   437.3034       3.09662       14.3463       2.91305      -1.67155     -0.346017       1.35690     -0.423108       1.52496     -0.825007       1.03000       1.13031     -0.701047      0.754765     -0.289732     -0.486820      0.100309     0.0334217       1.19091       1.64631       1.67034       1.82152       1.82068       1.84896       1.67575       1.62968       1.35810       1.29400       1.03941      0.866308      0.715288      0.585929      0.461498      0.343642      0.262723      0.185821
  27  14 3157.3116    4.0218  1.0801 13.3120 -0.0010  0.0221   0.0730   0.0591    0.0851   0.0000   438.8721       6.26078       15.6912       1.54716      -1.44472       1.63730    -0.0712155      0.130046      -1.82748     -0.855783     -0.479297      -1.40328      0.123860      -1.11296     0.0354278     -0.307722    -0.0564919    -0.0105517       1.33726       1.83341       1.94800       2.05298       2.06204       1.99158       1.89138       1.76958       1.59179       1.43625       1.18025      0.977458      0.800680      0.626872      0.490135      0.382011      0.305222      0.218413
  27  15 3306.5585    3.5112  1.3989 13.3018 -0.0036  0.0284   0.0626   0.0738    0.0882   0.0000   435.5770       5.57727       13.3117       5.66969      0.967470      -5.22005      0.261791      -2.90501      -1.98255     -0.740479    -0.0117834      -1.94195      0.254337      -1.13686     -0.346708      0.842968      0.183339     -0.269564       1.58119       2.18342       2.43799       2.56780       2.71559       2.44078       2.39390       2.19699       1.88410       1.71016       1.41953       1.22680      0.963916      0.782615      0.618686      0.461904      0.337573      0.251576
  27  16 3455.2951    2.8359  2.0508 12.8141 -0.0046  0.0345   0.0436   0.0935    0.0700   0.0000   440.0484       6.98968       9.46196       6.23307      -2.48316      -5.52416       4.39487      -11.2227      -1.17951     -0.424683       1.52039      -1.21617      0.928197     -0.516138      0.421400      0.536584      0.343014      0.193162       1.97248       2.65600       2.86710       3.12316       3.08370       3.08694       2.87064       2.68309       2.34289       2.05139       1.78330       1.48858       1.21748       1.01501      0.776834      0.577983      0.427698      0.311428
  27  17 3603.5942    2.2736  3.5070 12.1898 -0.0027  0.0452   0.0270   0.1257    0.0449   0.0000   438.0593       11.2266       7.89735       2.25784       1.30738       5.05305      -7.45225      -5.76936       2.01115      -5.92343     -0.843657      -3.22056      -2.32450      0.192392      0.204384     -0.879445     -0.759539      0.166640       2.60544       3.44868       3.79612       4.06540       4.05618       4.01736       3.75519       3.47698       3.13488       2.74862       2.29816       1.97054       1.64552       1.31588      0.993049      0.781435      0.570076      0.412503
  27  18 3751.6176    1.8327  4.9589 11.7143 -0.0016  0.0576   0.0200   0.1593    0.0398   0.0000   439.3823       6.87436       13.4089       6.90982       18.3720     -0.322251      -10.4240      -2.33973       8.86276      -3.07335    0.00405320    -0.0547329      -3.12608     0.0899465       2.63760      0.582456      -1.21360     -0.689962       3.28525       4.36144       4.83664       5.10833       5.18874       4.95177       4.69224       4.43367       4.01144       3.44791       2.99493       2.49667       2.04613       1.64854       1.27492      0.990657      0.741259      0.544097
  27  19 3899.2112    1.4665  6.6677 11.4339 -0.0061  0.0721   0.0163   0.2143    0.0354   0.0000   442.7254      -1.11022       9.00528       23.3673       5.62824       8.90174      -15.1190      -5.49741       6.75124      -1.41027       10.9862      -5.23013       1.22006      -2.31141       3.30454      0.301877     -0.228500      0.584206       4.09215       5.32736       6.07754       6.34822       6.51769       6.18717       6.01554       5.46641       4.93655       4.34839       3.75085       3.12389       2.53089       2.07568       1.62705       1.23782      0.903962      0.668297
  27  20 4046.6115    1.1515  8.1667 11.2454 -0.0056  0.0940   0.0153   0.2824    0.0344   0.0000   445.6543       15.1546       23.8446       15.0721      -1.89873       1.43819      -10.1756      -10.8842       32.2749      -6.49360      -3.36653      -3.36688       7.35587       1.10958      -2.35972      -2.15907      0.884563     -0.930564       5.31564       6.94512       7.87723       8.17150       8.34121       8.08875       7.60468       7.21869       6.40303       5.66564       4.91334       4.11551       3.38161       2.72131       2.11041       1.67004       1.18622      0.890959
  27  21 4193.7009    0.9189  8.8106 11.1627 -0.0015  0.1136   0.0150   0.3551    0.0315   0.0000   435.8959       14.2187       13.7679       3.19886      -1.84230     -0.149568      -2.60955      -12.8747       4.13760      -1.21117      -2.50801      -9.58363      -7.45964       2.68536       4.62736       1.74833     -0.467841       2.34739       6.25240       8.29612       9.56931       9.83966       9.91761       9.85722       9.16865       8.64883       7.73116       6.75570       5.81128       4.93350       4.07597       3.25908       2.55254       1.99904       1.39745       1.04403
  27  22 4340.9367    0.7001 10.7369 11.0743  0.0005  0.1642   0.0169   0.5786    0.0303   0.0000   448.0095       22.2115       11.9127       26.1433       53.0361      -24.9176      -27.6365       27.7650       14.2820      -13.6697      -2.77865       11.0225       12.9625       1.40976      -1.30768      -2.34429       1.92447      -2.07829       8.88815       11.9573       13.3933       14.0491       14.4207       14.0811       13.3233       12.2452       11.1204       9.74154       8.35646       7.02634       5.75228       4.69033       3.64004       2.85987       2.02435       1.52204
  28   6 1910.1111    0.5336  0.4876  9.9326 -0.0009  0.0170   0.0140   0.0369    0.0431   0.0000   439.5012       2.33822       20.9788     -0.338950      -3.64769     -0.547562      0.795469     -0.853130      0.447683       1.19882    -0.0696701      0.486643      0.128455     0.0583224    -0.0392158     -0.320891     -0.137934      0.235477      0.901038       1.27750       1.27992       1.50671       1.46328       1.40993       1.35754       1.28245       1.11919       1.01786      0.825635      0.695233      0.560711      0.475609      0.351614      0.282304      0.220225      0.160344
  28   7 2083.9159    0.7592  0.6818 10.2899 -0.0030  0.0189   0.0167   0.0435    0.0557   0.0000   438.9457      0.388539       20.0098      0.934377      -2.89696      -2.84417      -2.59473      -1.73512     -0.443058      0.407406      0.536883      -1.22925      0.807764     -0.343571      0.150430     -0.168938    -0.0307435    -0.0166350       1.01061       1.38423       1.48024       1.61894       1.67184       1.58585       1.45667       1.38184       1.29040       1.11944      0.930778      0.819626      0.667923      0.525133      0.421062      0.324725      0.252080      0.177602
  28   8 2252.8365    1.1191  0.8006 10.8176 -0.0010  0.0189   0.0229   0.0486    0.0647   0.0000   440.5638      -1.76882       21.3098      -1.95503     -0.481042       2.02340     -0.884341       1.14778     0.0472453       1.87737       1.12294      0.802938     -0.717403      0.327691      0.990599      0.344169      0.345731     -0.197308       1.05827       1.40246       1.60683       1.59252       1.73597       1.59247       1.51450       1.47741       1.24211       1.15398      0.977620      0.814805      0.685106      0.559631      0.444709      0.335237      0.244881      0.192694
  28   9 2415.3347    1.4395  1.1306 11.3435  0.0007  0.0248   0.0263   0.0627    0.0752   0.0000   439.0595       1.27564       17.5105     -0.351589      0.670300     -0.896305      -1.49962     -0.524620     0.0103330      0.966333      0.115253     -0.990063     -0.813916      -1.06229     0.0601589      0.176654    -0.0736285     -0.278626       1.41659       1.91506       2.16861       2.19812       2.13446       2.13293       2.15134       1.99173       1.72912       1.62422       1.28465       1.04088      0.875157      0.692994      0.575785      0.456322      0.349316      0.266335
  28  10 2573.3534    1.9534  1.0650 11.9053  0.0002  0.0231   0.0366   0.0586    0.0773   0.0000   442.7089       4.32774       13.7316       2.77510      -5.27083      -4.38040      -1.10207      -2.43085     -0.669604       1.31773      0.789939      -1.33534      -1.34640       2.01006      0.139891      0.277518      0.612823      0.222625       1.29689       1.77725       1.87321       2.00053       1.99446       1.97590       1.87334       1.81096       1.59516       1.37882       1.16092      0.983444      0.847842      0.687909      0.529218      0.412281      0.304787      0.236288
  28  11 2729.3945    2.6312  0.8763 12.3999 -0.0004  0.0197   0.0505   0.0483    0.0727   0.0000   440.1195       1.38487       16.7443      -2.06863      -3.82652      0.515327      -2.41419      -2.67677      -1.63167      -1.95143       2.00366      -1.20162      -1.58085     0.0990146     -0.607010     -0.162177     -0.318753   -0.00431218       1.10710       1.49589       1.72076       1.81314       1.89687       1.78702       1.72781       1.60391       1.35872       1.18872       1.03483      0.845240      0.696428      0.558232      0.437592      0.333224      0.253570      0.179801
  28  12 2883.7463    3.2881  0.8646 12.9512  0.0014  0.0197   0.0644   0.0507    0.0794   0.0000   440.3494       4.54966       14.9217       3.09469      -1.87544      0.616870      -1.04826     -0.624755       2.95560      -2.29633       1.01764      0.429644     -0.775531     -0.221521     0.0427990     -0.512137     -0.392523     0.0560134       1.14581       1.55696       1.57485       1.63343       1.65516       1.68681       1.66431       1.50671       1.32680       1.17526       1.03396      0.910523      0.763537      0.609802      0.468275      0.360317      0.270265      0.202973
  28  13 3036.2550    3.8381  0.9135 13.2881 -0.0006  0.0201   0.0715   0.0497    0.0759   0.0000   436.8689       3.01229       17.7309      0.955258      -1.93734       3.55860      0.410690      0.144248      0.124780     -0.995931       1.38328     -0.843104      -2.18679   -0.00278285      0.315091      0.307763     0.0744490     0.0495573       1.18959       1.55190       1.69715       1.75084       1.78114       1.66556       1.64848       1.55061       1.41089       1.22898       1.10426      0.912029      0.768116      0.607134      0.472058      0.380287      0.286532      0.211183
  28  14 3187.2760    3.9180  1.2298 12.9425 -0.0022  0.0236   0.0652   0.0599    0.0941   0.0000   438.6496       8.38581       12.2071       3.48269      -1.44928       2.31838       3.42973      -2.43124       1.76304      -4.30659       2.37900     -0.372183      -1.54534      -1.03934      0.488316     -0.338382     -0.127890      0.101468       1.35558       1.82083       1.95111       2.02658       2.10824       1.97953       1.94021       1.82400       1.67097       1.54388       1.32377       1.09319      0.862124      0.661057      0.554770      0.460586      0.371245      0.263916
  28  15 3337.2987    3.3421  1.5206 13.2640 -0.0053  0.0287   0.0551   0.0738    0.0669   0.0000   438.1807       10.0299       17.4886       3.96868     -0.569884      -1.37413       2.70953       1.72336     -0.281596      -4.12253       4.29273      -2.35728       1.91156      0.838761      0.716157     -0.760170     -0.711975      0.275257       1.56611       2.08797       2.29009       2.42983       2.52128       2.40640       2.33397       2.20752       1.91723       1.73656       1.43933       1.21537       1.04670      0.819711      0.665292      0.516618      0.376192      0.275885
  28  16 3486.7902    2.7546  2.1831 12.8124  0.0008  0.0361   0.0417   0.0978    0.0638   0.0000   434.1854       6.02939       11.7475       6.29774       1.89010      -2.81322      -5.38929      -1.05098       2.53977      -5.41349      0.990324      0.840368      0.791579      -1.58668      -1.23025     -0.962726      0.195022     -0.105058       1.91191       2.62690       2.87551       2.93805       3.12754       2.97974       2.85035       2.66459       2.34690       2.16143       1.88757       1.56813       1.31318       1.04634      0.842978      0.656125      0.477432      0.357102
  28  17 3635.8308    2.1874  3.8264 12.0038 -0.0021  0.0480   0.0250   0.1316    0.0471   0.0000   443.2340       6.49104       17.6059      -1.42740      -5.30746      -2.26775       6.41091       3.12112      0.118034      -5.75886       2.12669      -3.97839       2.80508     -0.285705     -0.496091      -1.80532      0.110268      0.511499       2.57419       3.38805       3.96114       4.07667       4.18076       4.10902       3.80685       3.63544       3.20702       2.86483       2.44845       2.08238       1.74428       1.38071       1.11471      0.847010      0.625824      0.461253
  28  18 3784.4857    1.7286  5.4894 11.5898 -0.0032  0.0605   0.0183   0.1717    0.0381   0.0000   434.4821       13.0470       27.9250       2.69244      -15.7473      -2.31029       5.57343       4.35842      -5.20602      -4.54681       1.96742      -4.83181     -0.210199       1.37756       3.52508      -2.14167      -1.22442     -0.105585       3.31162       4.37569       5.00025       5.14272       5.20343       5.27113       4.82629       4.65633       4.10232       3.61248       3.13474       2.65979       2.16279       1.76636       1.36929       1.10525      0.810184      0.614441
  28  19 3932.5848    1.4135  7.0205 11.3378 -0.0017  0.0740   0.0157   0.2196    0.0352   0.0000   435.1537       20.2016       12.3240      -5.13216      -4.69123      -5.87808       4.13542      -10.3475       2.78362      -6.70989      -3.43523      -8.31602       1.91941       1.10385       4.16863      -1.00611      0.207243      -1.22188       4.07694       5.41010       6.14608       6.44570       6.46133       6.42833       6.05055       5.62765       5.10753       4.49857       3.87557       3.28635       2.66158       2.19107       1.73669       1.35333      0.996771      0.756026
  28  20 4080.5979    1.1078  8.7026 11.2555 -0.0020  0.0996   0.0153   0.3048    0.0323   0.0000   435.2380       13.9472       15.2515       9.49342       14.9955      -16.2281      -13.5962       9.86558       4.39751      -5.13991       1.20667      -5.13649      -2.43876       2.40751       3.36299      -5.24463      -1.04987     -0.173553       5.36369       7.06348       8.18217       8.47976       8.50462       8.47186       7.97015       7.46786       6.81661       5.99676       5.08617       4.43743       3.56593       2.91137       2.29981       1.82005       1.34385       1.00851
  28  21 4228.2190    0.8725 10.1204 11.1551  0.0039  0.1277   0.0162   0.4414    0.0305   0.0000   444.4035       27.3976      0.246175       10.9227       8.51506      -25.2789      -4.85503       10.1373     -0.153337       1.57079       4.59658      -5.88119       7.42161       1.55435     -0.161507      -1.00804     -0.826208     -0.725275       6.82929       8.92138       10.3032       10.7013       10.9176       10.7083       10.1620       9.48226       8.52627       7.65154       6.57683       5.61867       4.61778       3.75117       2.95407       2.32999       1.71973       1.30158
  28  22 4375.5886    0.5799  9.2245 11.1575 -0.0465  0.1755   0.0208   0.6685    0.0334   0.0000   404.3709       35.4411       12.4024      -15.2624      -1.28881      -9.84683      -27.9784       27.0507      -11.3278      -29.4747       1.47607      -11.4517      -3.12069       9.36386      -6.66205      -7.48150       2.05990       1.49890       9.03508       12.1754       14.0806       14.0453       14.8431       14.6355       13.7048       12.9744       11.4772       10.3129       8.89763       7.66913       6.24949       5.12603       3.99077       3.18549       2.28780       1.73195
  29   5 1751.5392    0.3507  0.2626  9.9008 -0.0086  0.0127   0.0125   0.0281    0.0310   0.0000   439.4501      0.569092       21.2541     0.0714870      -3.01752      0.666506     -0.144979      0.736054       1.22050      -1.48185     -0.637882     -0.375765     -0.739360     -0.121885      0.346904     -0.269540     -0.123408      0.244892      0.675433      0.880009      0.896777       1.02270      0.967130       1.11705       1.00477      0.974572      0.848324      0.698789      0.600043      0.567484      0.478320      0.388454      0.263126      0.255268      0.160584      0.133792
  29   6 1930.2253    0.5457  0.5009 10.0008 -0.0006  0.0159   0.0139   0.0383    0.0435   0.0000   439.6703       1.00294       21.3380       2.29397      -2.34198       2.48904       2.07257      -1.24950      -2.36898      0.719521       1.08385      -1.79047     -0.644915     -0.400251     -0.262449    -0.0307544     0.0853649     -0.125912      0.883279       1.12156       1.20044       1.24153       1.31212       1.39760       1.34551       1.21084       1.02225      0.920795      0.768498      0.724648      0.581020      0.451133      0.368942      0.281921      0.222115      0.160809
  29   8 2275.3157    1.1252  0.8502 10.9926 -0.0004  0.0210   0.0226   0.0486    0.0606   0.0000   439.1420       2.96967       19.1686      0.305266      -2.39855     -0.437495      -2.01555      0.112680       2.86438      -1.78519       2.05727      -1.78950     -0.848864     -0.193083      0.759983      0.379208     0.0127996     0.0524700       1.13969       1.47101       1.63063       1.92660       1.84764       1.77365       1.74763       1.59777       1.43152       1.24260       1.05434      0.914760      0.742365      0.610004      0.460300      0.372393      0.281656      0.212161
  29   9 2439.0916    1.6141  0.9997 11.3400 -0.0009  0.0213   0.0294   0.0544    0.0799   0.0000   437.8016      0.738741       14.3560      0.981830       1.84784     -0.928713      -4.11637       2.40216      0.548571     -0.941231     -0.127513    -0.0307714     0.0878114    -0.0767061     -0.763303    -0.0653745     -0.253812     -0.243682       1.14229       1.54002       1.62153       1.78502       1.78795       1.77781       1.68748       1.59011       1.41362       1.21798       1.15397      0.934918      0.785555      0.648512      0.508018      0.399940      0.315814      0.223243
  29  10 2598.6672    2.1027  1.0469 12.0073 -0.0019  0.0217   0.0378   0.0565    0.0738   0.0000   435.8364       1.33968       14.7488     -0.176115      -2.89916     -0.264130     -0.561445      -1.49892      -1.08684     0.0647405       2.62965      0.793671      0.716035      0.389637     -0.407408     -0.676449     0.0628259      0.259711       1.17010       1.62220       1.76560       1.88511       1.94178       1.82950       1.81003       1.69358       1.47315       1.30213       1.14353      0.980279      0.806669      0.633119      0.522750      0.414339      0.305595      0.227497
  29  11 2756.1725    2.8070  0.9552 12.5668 -0.0022  0.0211   0.0521   0.0511    0.0747   0.0000   438.8616       3.21934       14.0988       1.33009      -3.48556     -0.455489       2.41352    -0.0738220      -1.20531     -0.731667      0.442332     -0.528474      -1.44823      0.827385      0.643789     -0.636845    -0.0668568     -0.164280       1.15001       1.61153       1.66929       1.93896       1.77013       1.84791       1.70608       1.65080       1.41977       1.29527       1.07876      0.923318      0.787294      0.630402      0.508097      0.387745      0.301836      0.211768
  29  12 2911.7050    3.4311  0.8909 13.0274 -0.0035  0.0196   0.0640   0.0464    0.0832   0.0000   437.1535       5.55085       15.7064       1.41944      -1.97899      -1.82505     -0.573053      -3.37555      -2.76510      -1.82869      0.662770      -1.16158     0.0204333     -0.136864     -0.530724      0.769359      0.121073      0.233515       1.09903       1.44034       1.56752       1.73892       1.72161       1.68292       1.65501       1.51489       1.33091       1.17099       1.02486      0.894489      0.731534      0.591999      0.456338      0.364352      0.281140      0.207653
  29  13 3065.0158    3.8046  0.9951 13.2835 -0.0024  0.0220   0.0682   0.0522    0.0908   0.0000   437.7060       5.58339       18.0387       1.46468      0.387980      -1.33102      0.229013      0.987340      -1.39918      -2.52865      -1.98129     -0.409491      0.407711     -0.976807      0.558208     -0.103145      0.204707     -0.450526       1.11198       1.52695       1.64427       1.75921       1.79489       1.77806       1.74699       1.52098       1.42565       1.29995       1.10833      0.910245      0.792286      0.618054      0.506097      0.388018      0.305956      0.234752
  29  14 3216.8375    3.8528  1.2022 13.3418 -0.0018  0.0243   0.0661   0.0642    0.0834   0.0000   437.0585       1.83397       14.3711       1.39114      -1.02128      -1.52275      -1.91533      -1.04550     -0.659089      -1.78049      -2.00884      0.655870      -1.83748     -0.511738     -0.878224      0.438055      0.573436      0.224115       1.45693       2.12004       2.35156       2.60941       2.58118       2.58309       2.37772       2.20644       1.92660       1.67904       1.42358       1.13924      0.917340      0.745806      0.562318      0.445452      0.335846      0.256237
  29  15 3367.7309    3.2045  1.8049 12.8914 -0.0042  0.0297   0.0460   0.0770    0.0618   0.0000   438.4449       4.03415       10.3111       4.69516      -2.06022     -0.123410      -2.32686      -4.27474      -3.53404     -0.488824      0.120458       1.09218      0.574202     -0.158076      -1.85412    -0.0605894       1.34604      0.146579       1.67915       2.25880       2.53122       2.61328       2.67722       2.64819       2.49486       2.37791       2.17765       1.86807       1.64006       1.35938       1.11620      0.882212      0.710690      0.572034      0.451819      0.338274
  29  16 3517.9650    2.5861  2.9058 12.3701 -0.0010  0.0386   0.0317   0.1061    0.0546   0.0000   442.0315       6.81715       8.69600       3.74444       7.94538      0.170216      -5.82819      -1.10926       2.73093     0.0515732       2.03879      -2.11933     -0.702975      0.669842      0.885324      -1.13879      0.788621     -0.527373       2.10842       2.77049       3.16399       3.31735       3.40303       3.29874       3.18197       2.97146       2.66654       2.36401       2.03255       1.71400       1.42744       1.20282      0.921342      0.740475      0.553270      0.420586
  29  17 3667.7106    2.1240  4.3604 11.7704 -0.0009  0.0490   0.0224   0.1360    0.0456   0.0000   437.3507       4.84716       9.83733       4.87951      -6.25668      -6.05843       7.05905      -6.75668      -2.94199       2.49984       3.53752       1.22244       3.48921       1.14841      0.611993      0.185821     -0.448889      0.301290       2.62520       3.40830       3.91578       4.11831       4.20647       4.07469       3.96221       3.65628       3.30562       2.94734       2.61574       2.13662       1.82910       1.48438       1.18379      0.924656      0.701717      0.537001
  29  18 3816.8731    1.6796  5.4385 11.6129 -0.0034  0.0614   0.0179   0.1690    0.0364   0.0000   444.5118       13.2305       8.11112      -5.66980       8.25540       6.08157      -5.02333      -3.89451       10.2883      -12.0989      0.985333      -5.37947      -1.83408       1.31539       2.72113       1.11452      0.863440      0.526606       3.23883       4.26232       4.94566       5.00620       5.18202       5.06689       4.85130       4.56176       4.14851       3.63336       3.21686       2.71349       2.32081       1.85026       1.49884       1.15265      0.885862      0.659235
  29  19 3965.8719    1.2904  6.9334 11.4293 -0.0019  0.0796   0.0156   0.2268    0.0325   0.0000   438.2806       15.6343       15.7182       1.98368       3.20104      -2.33059     -0.118875       5.92805       6.10384      -4.44029      -3.17216      0.259896      -5.92830      -4.52613    0.00305299       1.39306      0.599833      -1.21106       4.18812       5.58766       6.38911       6.46417       6.70396       6.58676       6.25869       5.91186       5.30297       4.80252       4.13400       3.59552       2.99214       2.43252       1.94687       1.51665       1.15385      0.856613
  29  20 4114.1044    1.0022  8.7525 11.2673 -0.0046  0.1030   0.0152   0.3334    0.0315   0.0000   440.3134       21.7046       25.8227      -9.03180      -15.0831      -2.42557      -3.62656      -6.49138      -8.81612       2.33170       11.9328       3.53856      -2.67230      -5.05956     -0.314558      -4.42369       3.33828      0.455288       5.40020       7.05749       8.25736       8.48643       8.79172       8.49501       8.16745       7.68340       6.88003       6.23884       5.40281       4.54265       3.81023       3.06552       2.51381       1.99652       1.45617       1.10139
  30   5 1770.0349    0.3718  0.3011  9.9665 -0.0068  0.0152   0.0132   0.0295    0.0325   0.0000   440.5931      -1.20554       21.2858      0.892929      -2.99465      0.451022      -2.25652       2.85378      0.793055      -1.63115       1.01726     -0.128461      0.506052      0.424824      0.343785      0.589022      0.121217      0.142007      0.884400       1.07480       1.08660       1.19859       1.40387       1.44217       1.22535       1.08169      0.941327      0.936238      0.791306      0.639551      0.532202      0.441269      0.338127      0.282783      0.206025      0.153302
  30   6 1949.9412    0.6000  0.5183  9.9764  0.0011  0.0153   0.0143   0.0357    0.0454   0.0000   439.8676     -0.989000       21.0090      -2.99910      -1.44634       1.75723     -0.159030       1.48107       1.15999     0.0176709      0.788397     -0.443544     -0.418998      0.221079     -0.225999     -0.528193      0.193598      0.329212      0.787563       1.04734       1.17444       1.21483       1.25761       1.30701       1.13613       1.12233      0.985814      0.903211      0.782281      0.690430      0.552984      0.439219      0.372926      0.290658      0.225923      0.169360
  30   7 2126.3714    0.8253  0.7546 10.4338 -0.0010  0.0190   0.0169   0.0466    0.0590   0.0000   441.1907     -0.737059       22.4052      0.427098     -0.656283   -0.00265450     -0.837431      0.224479      -2.67952      0.176050     -0.615247      0.496904     -0.814400    -0.0695878      0.242570      0.426695     0.0481101     0.0413347       1.04102       1.40194       1.55968       1.53962       1.53653       1.50148       1.43294       1.35664       1.29890       1.14579       1.05126      0.929903      0.762579      0.641602      0.507593      0.403290      0.312680      0.233369
  30   8 2297.3497    1.1860  0.9404 10.8909  0.0000  0.0204   0.0222   0.0543    0.0679   0.0000   439.9103       1.85931       21.2911      0.354846      -1.79307      -1.94090       2.31573      -3.08143      0.689021       1.08211     -0.176267      -1.47063     -0.349836      -1.32699    -0.0908476      0.728622     -0.285173     -0.517184       1.14560       1.57688       1.80885       1.95223       2.05289       1.93690       1.85721       1.73768       1.52004       1.31618       1.15196      0.927947      0.786140      0.608023      0.509403      0.397473      0.290463      0.231925
  30   9 2462.2432    1.7068  0.9916 11.4683 -0.0028  0.0211   0.0302   0.0519    0.0774   0.0000   442.2194       2.54654       16.1242      0.318718      -1.18983       2.28309      0.590564      -1.75881      -2.19958      -2.53882       1.07311      -1.65061      -1.11821     -0.728162      0.615050      0.438982      0.324659    0.00916692       1.06796       1.46668       1.50145       1.72375       1.72777       1.71641       1.61857       1.55377       1.39250       1.20471       1.07340      0.917489      0.765230      0.635619      0.512295      0.400799      0.301133      0.233283
  30  10 2623.4976    2.2540  0.9767 12.1416  0.0000  0.0207   0.0401   0.0501    0.0771   0.0000   441.0121       1.25406       17.5785     -0.882413      -3.70928       2.43586      -1.73221      -1.50907      0.657333      -1.80335     -0.927165     -0.497222     -0.569036     -0.234561      0.268416     -0.298006     0.0680579      0.257876       1.11858       1.45186       1.60599       1.65936       1.76481       1.68905       1.72651       1.55819       1.39713       1.26184       1.06911      0.925586      0.769820      0.661231      0.518871      0.409400      0.312150      0.234459
  30  11 2782.5414    2.8696  0.9387 12.7531 -0.0010  0.0199   0.0530   0.0523    0.0679   0.0000   440.8271       2.82360       14.7162      0.578981     -0.437313     -0.458338     -0.330095      -2.97593     -0.495530     -0.571646     -0.127370     0.0976120     -0.226264     -0.692811      0.384270      0.179458     -0.378640     0.0341971       1.05722       1.47504       1.64510       1.74840       1.79909       1.72198       1.70910       1.56703       1.43554       1.22491       1.04812      0.881268      0.741896      0.579214      0.479735      0.370884      0.298411      0.221306
  30  12 2939.1227    3.5558  0.9091 13.3343 -0.0001  0.0199   0.0675   0.0501    0.0637   0.0000   438.5414       4.86513       14.5129    -0.0695024     0.0686491      -1.04080      -3.67789     -0.487109       1.36186      -2.33196      -1.32082      -2.25139      0.512888     -0.150431      0.140649      0.530178      0.197236      0.132590       1.06178       1.41872       1.45920       1.57687       1.71764       1.63372       1.58634       1.50204       1.28840       1.21054       1.01997      0.895695      0.724942      0.613258      0.481599      0.372814      0.299919      0.232409
  30  13 3093.4425    3.8579  1.0727 13.4011 -0.0001  0.0228   0.0685   0.0568    0.0855   0.0000   440.0311       3.53720       10.8506     -0.547779       2.00040       1.15883      -4.03657      -1.42074     0.0152453      -3.95715      -1.62928     -0.119795      -1.29001      -1.76274       1.12025     0.0867650     -0.519495      0.421834       1.15030       1.59940       1.70236       1.81849       1.90261       1.86773       1.73592       1.63415       1.44108       1.38774       1.18953       1.03232      0.847311      0.693882      0.541655      0.434952      0.351217      0.257346
  30  14 3246.0308    3.7020  1.3374 13.4025  0.0028  0.0251   0.0605   0.0668    0.0693   0.0000   439.8436       9.69345       13.9119       4.04397       2.84892     -0.627505      -1.28668     -0.817646      -1.75884      -3.05312      0.563539      -2.87959     -0.411449     -0.423997      0.208932      0.432511       1.01984     0.0436176       1.29179       1.80559       1.95087       1.98599       2.14163       2.00891       1.97564       1.84195       1.66582       1.57952       1.31437       1.13811      0.938332      0.781215      0.621490      0.510606      0.379879      0.297413
  30  15 3397.7483    3.0910  1.8761 12.9616  0.0013  0.0307   0.0432   0.0794    0.0545   0.0000   440.8781       7.34829       11.3153      -2.06649       6.06156      -2.72086      -5.36624      -3.60822       1.88376      0.813891       2.62729      -1.88615      0.242723     -0.267169      0.669178     -0.222274     -0.541889    -0.0375967       1.59665       2.17524       2.44111       2.53367       2.68672       2.55153       2.44503       2.36781       2.05096       1.85637       1.61213       1.36159       1.13814      0.942647      0.754559      0.594369      0.451690      0.341980
  30  16 3548.9063    2.4593  3.0189 12.4167  0.0003  0.0397   0.0290   0.1091    0.0456   0.0000   442.0269       8.48986       5.91600       5.76485       7.41081      -5.11580      -4.88467      -2.21419      -4.89854      -4.15744       3.59069       2.43053     -0.918157      -1.81219     -0.621110      0.233295      0.169351     -0.332747       2.01624       2.72805       3.10996       3.20998       3.37799       3.22494       3.07932       2.92689       2.67059       2.39729       2.09076       1.75137       1.47614       1.24003      0.971860      0.782898      0.597139      0.448412
  30  17 3699.2729    1.9987  4.3694 11.8927 -0.0003  0.0502   0.0214   0.1409    0.0406   0.0000   437.0650       11.2372       11.4569       6.03597      -1.16798       7.00318       7.18829     -0.164429     -0.367345      -4.77302      -2.34975       1.21741       3.19715      0.943606      0.718212      0.392903      -1.02753     -0.979665       2.54758       3.43496       3.82497       4.02751       4.15159       4.11343       3.94102       3.67640       3.36486       3.00577       2.59981       2.19834       1.88600       1.54393       1.25730      0.997303      0.747998      0.560770
  30  18 3849.0982    1.6100  6.4651 11.4140 -0.0003  0.0658   0.0164   0.1881    0.0368   0.0000   431.8132       2.97710       23.9943       11.5305      -21.1236     -0.965730      -1.39056      -5.21481       5.42234      -6.04350       3.21274     -0.876384      -4.44945      -2.28994      0.116055      0.104046      0.199992      0.218731       3.38641       4.46370       5.11365       5.22963       5.46842       5.26556       5.19617       4.78188       4.41891       3.91013       3.43540       2.98615       2.46859       2.06300       1.67158       1.31691      0.987521      0.749250
  30  19 3998.6252    1.2781  8.1727 11.2905  0.0012  0.0835   0.0145   0.2542    0.0316   0.0000   433.8174      -13.6126       15.8764       11.9182      -2.69056      -4.14168      -8.17707      -2.52929      -2.46746       2.45029      0.882925       3.48701       1.20539       1.17936      -1.04987      -2.10636       1.13461       1.36328       4.28771       5.74093       6.51351       6.85467       6.94066       6.87958       6.54068       6.11088       5.63378       4.99919       4.44227       3.79768       3.14740       2.64320       2.10528       1.66933       1.26939      0.948938
  30  20 4147.6032    0.9647  8.8924 11.2725 -0.0005  0.1065   0.0151   0.3433    0.0300   0.0000   434.3829       2.88101       4.33958       20.8978     -0.360242      -16.4448       12.4261       1.04333       5.53467      -8.82783      -4.16459      -8.35345      0.228114     -0.475326      -1.53523       2.99277     -0.359576      0.518893       5.31551       7.09850       7.98732       8.41021       8.75240       8.47734       8.13318       7.58023       7.07605       6.30642       5.52234       4.80270       3.95373       3.32247       2.61566       2.10439       1.60747       1.22276
  30  21 4296.2133    0.6788  9.5554 11.3093 -0.0119  0.1544   0.0223   0.6186    0.0336   0.0000   443.1715       6.71586       20.4009       21.9948      -18.5516      -2.33876       15.8008      -5.20622       5.82053      -7.50845      -2.65519      -1.57019       11.4345       3.69121      0.778054      -4.75818     -0.992939    -0.0107783       7.62038       10.2266       11.7624       12.1453       12.6389       12.1619       11.7722       11.1525       10.0201       9.16916       8.01815       6.85415       5.77740       4.81746       3.84562       3.11016       2.27353       1.73942
  31   5 1788.2330    0.3738  0.3562  9.9144 -0.0026  0.0151   0.0110   0.0312    0.0328   0.0000   439.1352      0.238045       21.1752     -0.858555      -3.41511      -2.25858     -0.107978       1.00419     -0.984136     -0.692240     -0.636676     -0.858097      0.406241      0.363901      0.707389     0.0895195     -0.308308     0.0180259      0.741734      0.965432       1.08189       1.13873       1.11895       1.21230       1.02164       1.03031       1.02460      0.812830      0.775199      0.628481      0.555425      0.461298      0.387159      0.304228      0.233488      0.159653
  31   6 1969.4210    0.5900  0.5620 10.1680 -0.0067  0.0164   0.0141   0.0393    0.0440   0.0000   439.6022      -3.15594       22.2059      -1.23765      -1.81308      0.980309       1.95881       1.69595      0.261790     -0.310384      0.500993     -0.398303       1.86819      -1.10754      0.104844     -0.467750     -0.136319      0.178240      0.833077       1.14795       1.19035       1.28954       1.26720       1.29461       1.23757       1.19743       1.07492      0.979645      0.841559      0.773219      0.646293      0.504781      0.404384      0.324049      0.260887      0.202868
  31   7 2147.0326    0.8911  0.7477 10.3363 -0.0027  0.0176   0.0177   0.0458    0.0585   0.0000   439.0806       2.79615       20.4531       1.89923      -4.67179     -0.205545       1.32842    -0.0348207      0.190634     -0.763582    -0.0383119      0.756430      0.784231     -0.137499      0.726951      0.407506      0.266403      0.456181      0.852484       1.18043       1.32902       1.39912       1.40595       1.37159       1.28376       1.25638       1.12752       1.04533      0.886862      0.801701      0.654291      0.540209      0.448660      0.339841      0.268065      0.210359
  31   8 2318.9286    1.2218  0.9584 11.1200  0.0004  0.0206   0.0226   0.0545    0.0636   0.0000   441.8312      -1.02183       19.4837       1.26265      -1.82101     -0.124757     -0.731145      0.489012     -0.468502     -0.660321     -0.223530     -0.455279     -0.927682     -0.471781      0.661036      0.552584      0.424748     -0.121871       1.04346       1.39086       1.51239       1.54058       1.66366       1.62921       1.58248       1.46942       1.36774       1.25644       1.09184      0.941453      0.765465      0.644757      0.518734      0.422825      0.342700      0.262011
  31   9 2485.0164    1.7129  1.0146 11.8048  0.0028  0.0215   0.0310   0.0531    0.0645   0.0000   440.9379     -0.472431       17.7680       3.26515      -1.56439     -0.586153       1.24928     -0.940071      -2.70636      -1.24090       1.71622      -1.80184      -1.85039      0.365916       1.24590      -1.00527      0.331305      0.384257       1.07183       1.42089       1.55136       1.69695       1.75099       1.67640       1.67219       1.49904       1.39576       1.25618       1.13863      0.958374      0.820810      0.680327      0.540767      0.437627      0.334119      0.261137
  31  10 2647.8095    2.3200  1.0755 12.0647 -0.0010  0.0215   0.0396   0.0533    0.0805   0.0000   438.2541       2.72146       16.2649      -1.32370     -0.161761      -1.23189      -3.64634      0.808005      0.612276      -1.17526      -1.37911       1.11015     -0.314519      -1.03564      -1.01076      0.195811      0.234456      0.199141       1.08249       1.45142       1.61075       1.70278       1.71646       1.73168       1.63241       1.58719       1.44070       1.28546       1.18249      0.965718      0.803674      0.674957      0.533430      0.444656      0.349499      0.278793
  31  11 2808.3680    3.1141  0.9664 12.7248  0.0016  0.0201   0.0544   0.0506    0.0709   0.0000   439.5766       3.50550       16.9082       1.85856     -0.432542      0.735170      -1.75412      -1.06420      0.770483      0.989901      0.664902      -1.78169     -0.553505     -0.650460     -0.389885     0.0411925     -0.146979      0.126799      0.942235       1.40770       1.48581       1.57762       1.63865       1.53456       1.55662       1.41121       1.32103       1.19194       1.03520      0.904024      0.756163      0.622972      0.489702      0.395220      0.296523      0.235476
  31  12 2966.1349    3.7007  0.8304 13.3149  0.0016  0.0182   0.0701   0.0449    0.0657   0.0000   439.9190       5.23826       13.9256       1.71364     0.0229688      -1.00821      -2.23359     -0.982579      -2.31962      0.551214       1.62232     -0.862559     -0.723820      -1.03356     -0.202083     -0.173373     0.0978898      0.120537      0.949717       1.22141       1.36688       1.42780       1.54219       1.41232       1.44006       1.40776       1.18906       1.08238      0.908540      0.849653      0.709546      0.575215      0.474254      0.361200      0.293642      0.215692
  31  13 3121.3534    3.8267  1.0685 13.3585 -0.0023  0.0208   0.0660   0.0552    0.0845   0.0000   439.8790       3.34779       15.7989       3.92736      -2.61290      -3.05674      -1.75248      -3.16970     -0.641829      -2.53775      -1.75462     -0.118153     -0.232556     -0.136267    -0.0780647      0.177654      0.243974      0.207961       1.04938       1.40490       1.50796       1.68767       1.68847       1.69189       1.61090       1.52948       1.35792       1.25446       1.06266      0.937453      0.775042      0.661721      0.530720      0.418544      0.318232      0.249693
  31  14 3274.8589    3.6443  1.3727 13.2055 -0.0022  0.0247   0.0563   0.0649    0.0760   0.0000   440.3617       6.93713       13.9284      -2.14835      -2.52950       1.37023    -0.0507935      -4.47626      0.337538      -2.40288     -0.383697      -1.64139      0.115860      0.617115       1.36466     -0.432015      0.439066     -0.257319       1.22779       1.69140       1.84779       1.96668       2.03186       1.96401       1.89439       1.80848       1.65594       1.47312       1.31629       1.10892      0.929121      0.779876      0.627355      0.509302      0.376443      0.304302
  31  15 3427.4097    2.9964  2.1659 12.7516 -0.0020  0.0322   0.0382   0.0841    0.0528   0.0000   441.4617       5.15069       8.78744      -1.54557       4.36936      -3.88829      -6.98695      -1.35680     -0.985868      -3.14222     0.0931267      -3.75918      -2.03884     -0.191598       1.25925     -0.325635      0.349129   -0.00946558       1.56961       2.14148       2.30729       2.50918       2.50116       2.55188       2.48505       2.30152       2.07802       1.90635       1.64689       1.44880       1.19467       1.02585      0.827684      0.657111      0.499583      0.377759
  31  16 3579.3093    2.3167  3.1421 12.4259 -0.0008  0.0407   0.0270   0.1116    0.0416   0.0000   443.7454       3.54359       6.79235     -0.217488       8.93623     -0.568725      -8.07281      -4.68834       3.19754    0.00159271       3.61012      -1.94661     -0.809738       1.81826      -1.99041       1.12480       1.02395     0.0952520       2.04213       2.72172       3.06810       3.25907       3.30948       3.28319       3.19272       2.90298       2.70526       2.42897       2.17062       1.88122       1.53614       1.30154       1.05340      0.857211      0.635268      0.507878
  31  17 3730.3821    1.8979  4.8969 11.7526 -0.0001  0.0529   0.0194   0.1515    0.0388   0.0000   443.7808       14.7522       16.0110      -3.79107      -2.72398      0.159004       3.52085       1.83895      -2.94694      0.724954      -1.81457      -2.95052       1.58246      -1.59213       2.37532      0.873952     -0.818000     0.0533885       2.60416       3.55001       4.05334       4.18864       4.35920       4.24388       4.14375       3.84695       3.55373       3.16176       2.72439       2.41815       2.04345       1.68873       1.35290       1.07572      0.830010      0.631027
  31  18 3880.9470    1.5379  6.2096 11.4470 -0.0007  0.0647   0.0159   0.1863    0.0350   0.0000   439.2016       17.1279       22.4585       4.25158       3.26033      -2.77701      -1.79169      -9.04242    -0.0927099     -0.558135      -4.55557      -4.45116      0.449347      -3.03332      -1.47116     0.0982434      -1.67810     -0.334681       3.17904       4.24512       4.83846       4.96731       5.23195       5.06474       4.89340       4.59166       4.22703       3.84708       3.37719       2.95927       2.45650       2.08126       1.67205       1.34057       1.03155      0.776006
  31  19 4031.0071    1.1967  7.9789 11.2869 -0.0043  0.0860   0.0143   0.2577    0.0315   0.0000   433.1461       8.63462       25.5004       3.36372      -18.9835       2.33448       6.77874       3.39487      -2.25327       6.46526       4.97085      -4.94398     0.0743454      -5.73523      -4.11473       2.99607     0.0462227      0.245553       4.10136       5.60879       6.32742       6.61267       6.85282       6.77117       6.53285       6.13979       5.62002       5.11654       4.39977       3.85919       3.20457       2.66285       2.18269       1.75160       1.31442       1.03202
  31  20 4180.6285    0.8958  9.3419 11.2842  0.0013  0.1166   0.0165   0.3919    0.0306   0.0000   441.1634       5.94619       16.1717       1.28021      -5.25823       8.56570      -2.65192      -7.35664       1.93025      -9.44183     -0.955343      -5.07200     0.0248240      -3.77226     0.0633239      -1.13177       1.36407    -0.0967235       5.66842       7.60329       8.79531       9.12623       9.51818       9.21843       8.96486       8.35368       7.58868       7.06433       6.05628       5.30848       4.41135       3.69098       2.99850       2.41022       1.83967       1.38888
  31  21 4329.9744    0.6314  9.6101 11.2731  0.0110  0.1669   0.0268   0.7755    0.0381   0.0000   415.2317      -18.9055       24.3444       16.6405      -21.9896      -19.3438       21.4655       8.55185       6.71317      -23.4643      0.198919      -6.36799      -17.4838      -16.6215       1.94386       8.06079     -0.434258      -3.91847       8.03105       10.5399       12.6712       12.4904       13.5484       13.2006       12.6142       11.7899       10.6980       9.72840       8.58646       7.36320       6.29535       5.24723       4.18318       3.41217       2.52358       1.96198
  32   4 1616.4392    0.2477  0.2047  9.8340 -0.0108  0.0119   0.0100   0.0240    0.0265   0.0000   441.4820     -0.160122       20.6017      -2.40974      -1.90769     -0.748604     -0.712012      0.379096      0.775419     -0.333284     -0.288353     -0.187068     -0.111032     -0.204413     -0.372722  -0.000920610      0.212621      0.131545      0.622211      0.780900      0.896216       1.00454      0.996259      0.991900      0.907583      0.901257      0.881192      0.813673      0.687801      0.587452      0.464847      0.377323      0.319640      0.285757      0.225519      0.163831
  32   6 1988.6474    0.6357  0.6077 10.1689 -0.0028  0.0163   0.0141   0.0406    0.0453   0.0000   442.6550      0.311020       20.4831      -1.14966      -3.38199       1.86731     -0.910464     -0.295431      0.274353      -1.51848     0.0556154      0.773380      0.414049     -0.412208      0.680173     -0.141105     -0.406399     0.0534013      0.799626       1.07553       1.16324       1.21100       1.18932       1.19843       1.22173       1.18297       1.05385      0.983578      0.845594      0.719464      0.592337      0.501499      0.424268      0.339235      0.285376      0.228904
  32   7 2167.3337    0.9114  0.7378 10.6498 -0.0015  0.0182   0.0181   0.0429    0.0525   0.0000   440.7572     -0.266642       18.4276      -2.94832      -3.09278       1.16375       2.87347      0.525664      0.888197       1.55497     -0.405204      -1.35114     -0.427612      0.149118      0.430558      0.184941    -0.0590267    -0.0159904      0.972476       1.28202       1.33342       1.37794       1.44147       1.46930       1.51761       1.42124       1.25177       1.09036      0.962654      0.822281      0.695083      0.578909      0.461478      0.370470      0.300739      0.240595
  32   8 2340.0570    1.3161  0.9057 11.0178 -0.0010  0.0192   0.0236   0.0484    0.0672   0.0000   441.6439       1.57755       21.5009       3.71191      -3.14813      -2.19536       1.01740     -0.525582       2.57351       1.15895      0.825666     -0.679384     -0.264806      0.630975      0.690111     -0.223963     -0.616139      0.261339      0.923589       1.26472       1.40783       1.42655       1.45849       1.48546       1.43441       1.36709       1.27046       1.11011       1.02142      0.876277      0.738501      0.614459      0.518288      0.393766      0.317900      0.256489
  32   9 2507.2821    1.8824  1.0926 11.5263 -0.0004  0.0208   0.0312   0.0546    0.0804   0.0000   440.9136      -1.33094       15.1002       1.13185     -0.176426      0.439673      -1.34458      -3.19799      -1.34972    0.00194622      0.566241     -0.388766     -0.262664   -0.00353443       1.50284      0.263762     -0.779080    -0.0542677      0.998585       1.32371       1.48464       1.58033       1.65199       1.54349       1.57008       1.48430       1.33721       1.22491       1.06738      0.937413      0.773823      0.657865      0.520473      0.434004      0.334955      0.266079
  32  10 2671.6853    2.5194  0.9970 12.2768 -0.0026  0.0196   0.0440   0.0528    0.0733   0.0000   439.0691       1.65804       18.7412       2.37280      0.445402       1.25235       3.86901       2.04048      -2.61701      -1.70839       2.49215      -1.42086      -1.30877      0.302477     -0.153106     -0.877785      0.334904    -0.0712907      0.991667       1.32656       1.49609       1.47252       1.64610       1.51762       1.58193       1.42929       1.28847       1.21229       1.00279      0.915673      0.765868      0.625501      0.520609      0.421774      0.319709      0.245131
  32  11 2833.7306    3.1147  0.8644 12.9212 -0.0009  0.0181   0.0564   0.0460    0.0638   0.0000   439.6128       2.68056       15.9168       2.50278     -0.401407      -1.64957      0.504319       1.45535      0.175096     -0.967279      -1.79048      0.105057      0.156229     -0.365771     -0.305698    -0.0720649      0.547354      0.292961      0.919090       1.24088       1.33854       1.37106       1.48710       1.38668       1.44237       1.30047       1.19329       1.10866      0.972171      0.843387      0.709393      0.589038      0.489648      0.387888      0.308778      0.245977
  32  12 2992.7325    3.6785  0.9573 13.3174 -0.0013  0.0188   0.0646   0.0516    0.0647   0.0000   441.9302       5.38331       14.5192       2.19374      -1.88375     -0.542661     -0.560324      -3.46705     -0.754768     -0.890259       1.12963      -2.99019      -1.74091     -0.756259     -0.413740     -0.270874     -0.391717    0.00526152      0.919099       1.21764       1.38368       1.46507       1.51378       1.47885       1.44965       1.36383       1.24671       1.12334       1.00381      0.851809      0.701345      0.593342      0.495132      0.402776      0.307068      0.239596
  32  13 3148.9206    4.0069  1.1010 13.2744  0.0012  0.0205   0.0666   0.0541    0.0835   0.0000   438.1231       6.49313       13.2154      0.235762     -0.277376     -0.225872      -2.65082      0.247324       2.43195      -1.04986      0.566344    -0.0729801     -0.402264      0.752220      0.522832      0.113668      0.593494      0.226142       1.03702       1.35086       1.50322       1.62310       1.65619       1.64014       1.59857       1.53380       1.36866       1.21567       1.10904      0.917514      0.772161      0.664772      0.559160      0.433891      0.333691      0.263194
  32  14 3303.3646    3.4521  1.4513 13.3945 -0.0052  0.0261   0.0539   0.0701    0.0636   0.0000   438.1511       3.10525       17.7342       6.16471      -2.12572      0.702981       3.72067      -2.43463       3.10333       1.48348    -0.0379896     -0.834013      0.377427      -1.19235      0.818209       1.18308     -0.390847     -0.255172       1.27977       1.71134       1.90373       1.98051       2.06211       2.05682       2.06119       1.91043       1.71627       1.57133       1.32276       1.16411      0.988430      0.838471      0.666455      0.553251      0.420535      0.330353
  32  15 3456.8261    2.8596  2.0970 12.8485 -0.0014  0.0326   0.0377   0.0845    0.0506   0.0000   442.1366       6.15451       6.49872      0.839963       4.05215      -2.42308      -5.58992      -1.61473       2.68563      -1.71971       1.21005     -0.517317     -0.675957      -1.93567       2.31030    -0.0844576      0.246239     -0.271918       1.53407       2.08889       2.39294       2.35067       2.55997       2.44137       2.35545       2.37075       2.03706       1.99954       1.62359       1.50968       1.21195       1.04966      0.859013      0.697014      0.533872      0.414999
  32  16 3609.4743    2.2430  3.5439 12.2280 -0.0012  0.0423   0.0237   0.1167    0.0377   0.0000   440.2196       4.30687       3.85774       1.28019       1.99239      -2.20441      -1.94712      -3.63073     0.0616756     -0.252869     -0.314061      -3.14957       1.14511      0.370897       1.91309      -1.48225      0.958291     -0.614064       2.03071       2.73201       3.12509       3.27069       3.43071       3.27025       3.21689       3.00401       2.79833       2.51163       2.20676       1.94327       1.66101       1.37903       1.12963      0.889569      0.711737      0.543644
  32  17 3761.2723    1.8218  4.9935 11.7996 -0.0009  0.0551   0.0187   0.1530    0.0357   0.0000   442.0133       8.34105       16.2134      -4.78923     -0.837393      -3.30546      -5.73174      -1.03036     -0.900886      -4.06764      -3.16331     -0.355217     -0.289959      -3.57908     -0.412088       1.83188     -0.250819      -1.13082       2.60256       3.50817       4.02841       4.08727       4.41274       4.30066       4.06140       3.90474       3.61101       3.21820       2.85303       2.48842       2.12087       1.72876       1.46075       1.15207      0.893589      0.692688
  32  18 3912.4409    1.4763  7.0952 11.3175 -0.0000  0.0702   0.0147   0.2018    0.0335   0.0000   436.9668       7.03803       21.1817       7.55391      -10.1820      -1.40131       5.78811      -5.52347       1.49554       1.10104      -8.71166      -2.31713       5.36411      -3.12712      -2.56195      -1.43042      0.443130      0.446165       3.35512       4.44908       5.09763       5.31918       5.53954       5.46409       5.25488       4.97969       4.49223       4.12914       3.69752       3.21675       2.73097       2.27149       1.87338       1.50149       1.16634      0.899485
  32  19 4062.9980    1.1216  8.4480 11.2826 -0.0042  0.0919   0.0145   0.2819    0.0304   0.0000   439.0416      -8.72906       18.4042      -2.44784      -12.9464      -7.76611       6.37038      -8.40012      -9.38646    -0.0308951     -0.775826      -2.28652      -1.63867     -0.214161       4.33015       1.03562      -1.63026    -0.0285081       4.32844       5.90392       6.65898       7.06431       7.21164       7.16216       6.92125       6.59449       5.99042       5.41805       4.75557       4.22045       3.52241       3.00512       2.42197       1.94220       1.50451       1.15624
  32  20 4213.6690    0.8160  9.4776 11.3328 -0.0131  0.1305   0.0197   0.4798    0.0325   0.0000   436.3680     -0.476461       24.8407      -17.7609      -14.7703      -14.2175      -1.61727      -14.1223       9.74937      -22.1231      -1.63950      -8.91157      -7.57821      -1.82085      0.839592       1.88129     -0.750519      -1.08598       6.06864       8.00414       9.28104       9.62580       10.1129       9.80782       9.52883       9.04811       8.43709       7.57582       6.72455       5.73850       5.05188       4.18412       3.36746       2.76611       2.12171       1.64509
  32  21 4363.6098    0.5462  8.1945 11.2812 -0.0750  0.1655   0.0266   0.7499    0.0392   0.0000   450.1442       11.5774      0.485245      -4.12982      -6.11541       13.3194      -36.4428      -38.8962       18.8942      -7.66704      -18.5535       12.3089      -1.05836      -8.40287      -4.57333      -6.58759       1.47998       5.38778       7.55022       10.0641       11.7992       12.1410       12.6468       12.5636       12.2180       11.2082       10.6939       9.48231       8.36105       7.49840       6.08085       5.29873       4.24737       3.48405       2.61310       2.02571
  33   4 1633.2150    0.2556  0.2270  9.8448 -0.0088  0.0110   0.0097   0.0284    0.0259   0.0000   440.5786     -0.122373       21.9777      -1.09851      -3.15591       1.55375       1.40735     -0.512643      0.407003       1.18099       1.06940      0.109794      0.833976      0.204566      0.264722     -0.142056     0.0704011      0.151044      0.522810      0.668258      0.750565      0.847961      0.815704      0.813401      0.843983      0.793684      0.670661      0.635373      0.609996      0.484207      0.442554      0.380224      0.292945      0.243229      0.184037      0.160082
  33   5 1823.8084    0.4285  0.3969  9.8814 -0.0062  0.0139   0.0118   0.0333    0.0350   0.0000   441.4024      -1.84803       23.6234     0.0779245      -3.63297      0.524795       3.50676     -0.608677      0.872693      -1.15212       1.97494      0.225106     -0.262099     -0.549862     -0.640034      0.118608     0.0499083     -0.254296      0.674525      0.941711       1.01580       1.02674       1.14052       1.05241       1.13420       1.01371      0.958238      0.833113      0.726603      0.634885      0.550402      0.507264      0.401168      0.335862      0.251709      0.184169
  33   6 2007.6067    0.6544  0.5883 10.1446 -0.0015  0.0157   0.0146   0.0400    0.0455   0.0000   441.5299      -1.07945       21.8716     0.0273848      -2.57625       2.27062       1.56501      -1.70937      0.454899      0.437364       2.22652     -0.158476     -0.601072    -0.0452171     0.0879264     -0.376048      0.116672     0.0277445      0.761019       1.03112       1.22808       1.30779       1.30621       1.32034       1.27978       1.17909       1.07518      0.980641      0.843258      0.712936      0.623231      0.499154      0.410647      0.305153      0.257097      0.206705
  33   7 2187.3426    0.9295  0.8156 10.6581 -0.0027  0.0191   0.0181   0.0459    0.0569   0.0000   440.3539     -0.150194       17.5754     -0.226461    -0.0470987     -0.426695       2.50371      0.495732      -2.29445      -1.41218       1.60881      -2.21965     0.0140315     -0.607471     -0.709453      0.804611     0.0275233      0.110171      0.873252       1.22766       1.31331       1.41577       1.42960       1.42601       1.32720       1.31698       1.20616       1.11820      0.990976      0.882937      0.729915      0.624220      0.510631      0.408792      0.324447      0.258368
  33   8 2360.7891    1.3880  0.9208 11.3453 -0.0018  0.0196   0.0247   0.0508    0.0604   0.0000   442.4052       1.96120       20.3256      -1.10259     -0.900922     0.0451847       1.90678      0.423573      0.574534    -0.0699769     -0.157383      -1.33396    -0.0270621       1.19251     -0.188097     -0.303845      0.105816      0.292205      0.900687       1.28896       1.31433       1.50223       1.56026       1.54511       1.53341       1.40703       1.25022       1.14248      0.983510      0.914160      0.715651      0.640176      0.502753      0.410470      0.324432      0.238639
  33   9 2529.1566    1.9318  1.0752 11.8384 -0.0022  0.0211   0.0325   0.0544    0.0735   0.0000   440.1756     -0.239832       15.1932       2.08549      -3.48824      -1.27138       1.12214      -2.62779      0.193825     -0.193043      0.361698      0.249022     -0.222354      0.511611      0.352747     -0.103063     -0.681125      0.531693       1.04841       1.41101       1.57220       1.63194       1.65918       1.62731       1.61079       1.54187       1.39596       1.28820       1.14548      0.953729      0.832535      0.734532      0.576166      0.503043      0.392147      0.311511
  33  10 2695.0389    2.5269  1.0527 12.4812 -0.0006  0.0203   0.0433   0.0548    0.0703   0.0000   441.5098       2.01188       18.8493      0.887381      -1.82359     -0.740351       1.22172      -2.31801      -1.83699      -1.82767     -0.732371      0.603556     -0.359723      0.274792     -0.475703      0.239550      0.299746    -0.0115114       1.00581       1.36095       1.48367       1.60561       1.59121       1.60058       1.52076       1.42581       1.35406       1.21479       1.11217      0.969783      0.836167      0.675939      0.562657      0.449552      0.360733      0.287116
  33  11 2858.5729    3.2634  0.9564 12.8201 -0.0009  0.0192   0.0551   0.0469    0.0753   0.0000   438.9246       2.86499       18.5712       2.57832      -4.21875     -0.409784     -0.348547       1.43589      0.432465      0.621161      0.374033     -0.826422    -0.0139917     -0.314820    -0.0588189     -0.215098     -0.242759      0.353935      0.917130       1.27070       1.38165       1.43823       1.50923       1.48341       1.46815       1.39087       1.28719       1.15262      0.968474      0.902779      0.731593      0.650984      0.520287      0.426621      0.330985      0.251493
  33  12 3018.8699    3.9674  0.8954 13.1982 -0.0001  0.0180   0.0679   0.0435    0.0701   0.0000   440.9660       2.13938       18.3631       2.80192      -1.34826     -0.751118     -0.820293      -2.70962      0.780632     -0.688999       1.27588     -0.855809      -1.23344     -0.317553      0.210067    -0.0954285     -0.768992     -0.259282      0.882913       1.19068       1.29669       1.46247       1.43742       1.38723       1.37805       1.32764       1.21373       1.09203      0.990450      0.806521      0.715997      0.601507      0.493686      0.411366      0.317844      0.253988
  33  13 3176.1484    3.9013  1.1790 13.2893 -0.0024  0.0223   0.0630   0.0571    0.0806   0.0000   440.7231       5.77691       16.0310       3.81519      -3.50616    -0.0223865       1.41436     -0.714030       2.61901      -3.24783      0.226063     -0.882072      0.430938       1.53898    -0.0568315      0.401946      0.178193     0.0585322       1.02756       1.45365       1.46193       1.64927       1.69530       1.65243       1.67617       1.54942       1.40736       1.32174       1.11888       1.03867      0.842457      0.735329      0.576458      0.489000      0.377144      0.294736
  33  14 3331.4596    3.3311  1.5638 13.3323 -0.0002  0.0270   0.0494   0.0737    0.0613   0.0000   440.2296       4.90139       15.6115       3.99782      -1.52757     -0.151489     -0.762328      -3.11773      -1.58821      0.653894       1.20932      -1.04709     -0.125631      0.474985     -0.537673     -0.500967      0.310856     -0.226039       1.22818       1.71972       1.84186       1.95959       2.02625       1.97742       1.97862       1.84308       1.81025       1.54632       1.39501       1.21939      0.990442      0.875625      0.693875      0.589054      0.452310      0.368729
  33  15 3485.7378    2.6750  2.6734 12.5876 -0.0025  0.0351   0.0310   0.0958    0.0462   0.0000   439.6393       5.75337       11.8617       2.44292       6.45838      -2.53309     -0.969434      -5.63872      -3.07164      -4.86164       3.41859       1.22361       1.77905     -0.870549       1.33961     0.0572286    -0.0567354     -0.505758       1.62704       2.20247       2.42961       2.55180       2.72140       2.60889       2.54746       2.41079       2.27154       2.01691       1.85003       1.56237       1.40820       1.15753      0.958016      0.769143      0.607101      0.473970
  33  16 3639.2530    2.1525  3.9649 12.0358 -0.0007  0.0439   0.0211   0.1220    0.0363   0.0000   439.6293       12.8830       13.0763      -3.92542       13.3061       2.13669      -4.56295      -4.61951     -0.730064       1.80788      -1.18538       4.01966      0.576611       1.33172      -2.03529       1.37696      0.306300       1.10805       2.06865       2.73130       3.19246       3.22341       3.42403       3.40481       3.25210       3.15692       2.85902       2.58377       2.28654       1.99510       1.70527       1.44728       1.17314      0.957964      0.755180      0.585413
  33  17 3791.7839    1.7379  5.5814 11.6326 -0.0025  0.0566   0.0165   0.1590    0.0333   0.0000   436.8199       6.20665       24.0134       5.48694      -11.3390      -10.1877      -1.36854      -9.44464      -3.36975      0.724703     -0.925096      0.962659       2.48114      -1.16505     -0.741742      0.808099       2.04871      -1.20722       2.66853       3.51417       4.04287       4.28027       4.35152       4.45428       4.14338       4.02764       3.72728       3.35557       2.90505       2.57097       2.21336       1.85168       1.53516       1.24083      0.972827      0.748907
  33  18 3943.7652    1.3931  7.2502 11.3589 -0.0033  0.0724   0.0143   0.2123    0.0315   0.0000   440.0987       4.37818       28.6383       2.04463      -1.16654      -2.71236       11.8743       4.26454       2.60418      -8.13660       2.85559      -6.35399      -1.89181      -2.26129       2.44352       3.38759      0.695167      -1.34934       3.32349       4.43413       5.11058       5.33675       5.53526       5.42967       5.29997       5.03859       4.69200       4.20191       3.81578       3.27099       2.86713       2.33431       1.94571       1.58091       1.24048      0.968768
  33  19 4094.9951    1.0808  8.5702 11.3033 -0.0009  0.0946   0.0144   0.2938    0.0292   0.0000   431.4791       9.48635       19.2447       1.78596      0.313635      -3.68048       2.71159      0.202856      -2.58352      -8.78269      -1.68900      -2.40345    -0.0567073      -2.51616       2.52920       3.05332     -0.258507      0.286598       4.23676       5.68369       6.44323       6.73670       7.11667       6.94335       6.75718       6.41994       5.99299       5.44133       4.83493       4.25509       3.57910       3.06260       2.51124       2.08022       1.57901       1.24375
  34   4 1649.7231    0.2691  0.2421  9.8179 -0.0100  0.0121   0.0098   0.0255    0.0264   0.0000   441.4442     -0.487033       19.3073      0.297408      -3.03331      0.669124      0.332699     -0.812299      0.690437      -1.46913       1.30283     -0.587676      0.564870      0.123712     -0.305613     0.0792445     0.0343168     -0.174556      0.569000      0.767873      0.808422      0.864321      0.971159      0.902076      0.874743      0.762437      0.767454      0.682714      0.682115      0.547358      0.465785      0.395166      0.340799      0.312014      0.222118      0.162360
  34   6 2026.3299    0.6831  0.6618 10.2063 -0.0001  0.0170   0.0142   0.0407    0.0479   0.0000   441.4757       1.00635       21.8306      0.613338      -3.63766      -1.57326      -1.36328      -1.84758      0.937492      -1.23033      0.441870       1.46425      -1.20625     -0.102065      0.219757      0.847241      0.496882      0.193686      0.813338       1.11204       1.20158       1.23067       1.28479       1.27158       1.28217       1.24993       1.15553       1.03210      0.929949      0.747677      0.654130      0.559131      0.465027      0.390460      0.313378      0.232548
  34   7 2207.0570    1.0065  0.8541 10.7250  0.0014  0.0193   0.0188   0.0471    0.0570   0.0000   441.3425     -0.135066       19.0195       3.59020      -3.06426      0.339780      -1.59678     -0.235994       1.46082      -2.44374      0.285637      0.144068      0.177984     -0.984681     0.0452880     -0.676247      0.602902      0.578625       1.00865       1.39837       1.56228       1.73338       1.81327       1.80707       1.79066       1.67888       1.48250       1.32995       1.12999      0.935221      0.765958      0.630356      0.532932      0.427107      0.340922      0.261194
  34   8 2381.1976    1.4470  0.9880 11.3166 -0.0012  0.0199   0.0249   0.0502    0.0649   0.0000   440.4132       2.52575       20.6949      -1.00748    -0.0385251       3.03801      -1.24799     0.0716872       1.40199       2.83495     -0.483784      0.580051      0.189306     -0.117064     -0.181347     -0.370405   -0.00876703     0.0807618      0.891878       1.24436       1.27312       1.42292       1.44038       1.47476       1.41036       1.36381       1.25692       1.14675       1.03052      0.910094      0.770639      0.634870      0.515471      0.433624      0.341360      0.285394
  34   9 2550.7121    2.0336  1.1634 11.6198 -0.0011  0.0213   0.0319   0.0549    0.0851   0.0000   441.1581       3.78377       20.1668      0.636212      -2.15809     -0.470124      -2.12928     -0.254962       1.53754      -1.34238      -3.86273     -0.633355     -0.362989      0.712267     -0.744068    -0.0296758      0.155940     0.0671609      0.960377       1.32914       1.42455       1.55442       1.61845       1.56041       1.54371       1.51456       1.35270       1.24992       1.12345      0.956567      0.819754      0.711385      0.559268      0.495549      0.375324      0.300582
  34  10 2718.0456    2.7099  1.0332 12.2080  0.0014  0.0188   0.0432   0.0485    0.0800   0.0000   440.3579       3.75006       18.3338       3.19068      -1.23091       1.48792      -2.15471    -0.0326611      0.494973     -0.494981      0.971918     -0.679690     -0.992568    -0.0986012     -0.235118      0.117703    -0.0682176    -0.0933005      0.909922       1.20113       1.32152       1.38846       1.48231       1.45318       1.42774       1.33979       1.24452       1.12519       1.01685      0.864592      0.764667      0.660071      0.547427      0.425688      0.353068      0.272668
  34  11 2882.9642    3.3251  0.9129 12.9110 -0.0027  0.0185   0.0567   0.0435    0.0729   0.0000   440.5037       3.40275       16.3203      0.701104     -0.999870      0.317191      0.259472      -3.55169    -0.0137172     -0.753327     0.0564731     -0.345531    -0.0940654     -0.489179      0.598986     -0.327765     -0.468049     0.0458242      0.911309       1.18630       1.31306       1.37665       1.47462       1.43720       1.41273       1.34864       1.20522       1.12329       1.01774      0.849226      0.768268      0.636686      0.519548      0.434285      0.345755      0.268354
  34  12 3044.4961    4.1034  0.8819 13.4797 -0.0019  0.0177   0.0724   0.0450    0.0657   0.0000   440.2617       3.76511       16.9531      0.256248      -3.08379     -0.175826      -1.63828      -2.68373       1.34964      -1.90957      0.820723      -1.12295      0.766611      0.388199     -0.338385     -0.415486      0.587725      0.496819      0.849578       1.11436       1.22228       1.33915       1.37394       1.28463       1.29245       1.27474       1.14283       1.05069      0.940158      0.809578      0.693021      0.602802      0.493110      0.413912      0.316889      0.253407
  34  13 3202.8826    3.9070  1.1548 13.6183 -0.0026  0.0220   0.0649   0.0585    0.0670   0.0000   440.9792       3.55866       21.0098       3.86617      -1.57072       1.31211      0.874842      -5.08003       4.56782      -2.06997       1.87293      0.766727     -0.394103      0.615555     -0.283123      0.151078     -0.657052     -0.335915       1.03260       1.42553       1.54793       1.73077       1.80640       1.72821       1.66605       1.56285       1.49422       1.33128       1.18847       1.01278      0.888027      0.759870      0.603034      0.485847      0.398314      0.317771
  34  14 3359.2698    3.2472  1.7275 13.1050 -0.0010  0.0272   0.0452   0.0721    0.0579   0.0000   439.2564       4.95791       15.6609     0.0730512      -3.07892      -3.44208     -0.595728      -5.77560       4.04493      -1.43875     -0.169614     -0.311110      -1.70112      -1.32933      0.356132       1.29054      0.191306     -0.407409       1.20966       1.70792       1.85255       1.99195       2.05319       2.00564       1.97452       1.84327       1.74198       1.58093       1.43302       1.25398       1.06978      0.934646      0.742593      0.619167      0.481574      0.378915
  34  15 3514.5444    2.5569  2.9068 12.4956 -0.0001  0.0366   0.0278   0.0983    0.0424   0.0000   439.4746       1.78182       8.00907       6.64023       1.31568     -0.397386      -5.92125      -2.08984       4.85102     -0.661233      -1.51967      -1.53987      -2.37146      -1.46061     -0.308624     -0.480431     -0.345978     -0.341585       1.63614       2.28575       2.48085       2.59284       2.71999       2.70035       2.64590       2.56517       2.33495       2.14446       1.89743       1.64867       1.42358       1.22341       1.00408      0.817288      0.655903      0.516156
  34  16 3668.8449    2.0718  4.2015 11.9474 -0.0014  0.0458   0.0203   0.1241    0.0371   0.0000   440.9637       8.29529       8.18030       1.42582       4.30518       5.07778    -0.0723584      -5.46453     -0.763226      -3.98507      0.107550     0.0202123      -2.35240      -2.33849      -1.84371      -1.44666     -0.161728     0.0282270       2.06843       2.77569       3.10499       3.23118       3.41806       3.34645       3.31869       3.17532       2.92030       2.67365       2.33034       2.07910       1.77633       1.53284       1.26600       1.02404      0.810235      0.643157
  34  17 3822.0132    1.6091  5.8568 11.6371 -0.0019  0.0607   0.0159   0.1675    0.0317   0.0000   437.6118       15.4207       19.7704      -10.5695      -3.18266      -1.24634      -2.05292      -5.74126      0.854076      -4.39206      -3.00691      -1.27175     -0.954253       1.93166      0.157262       1.75542       1.13822     0.0480108       2.68332       3.64711       4.15243       4.33232       4.55432       4.45457       4.42347       4.08610       3.86150       3.49749       3.10933       2.82525       2.36494       2.00901       1.69056       1.33922       1.08376      0.834441
  34  18 3974.5090    1.3037  7.5888 11.4001 -0.0009  0.0774   0.0142   0.2287    0.0297   0.0000   441.4348       22.3329       13.6524       6.22247       1.09128      -6.86983       1.74135       2.76947      -5.07272      -7.05610      -2.69043      -3.04109      -3.99590      -3.10321       5.09605      -1.13323      -2.27562      0.424866       3.45675       4.58462       5.25011       5.52850       5.71996       5.70686       5.52855       5.26013       4.89527       4.46443       3.97047       3.53059       3.06681       2.59704       2.15263       1.74652       1.38334       1.07439
  34  19 4126.5680    1.0148  9.0551 11.3179 -0.0012  0.1020   0.0152   0.3276    0.0295   0.0000   436.6981       18.3706       28.0594       4.04214       3.48907       5.66122       3.32507      -3.76431      -6.07273      -13.5779       2.63762       3.08434       1.34518      -2.31809      -2.22509   -0.00367594       3.06761     -0.998984       4.46471       6.09845       6.99918       7.21099       7.64233       7.48857       7.30460       6.95622       6.44473       5.88861       5.34315       4.60871       3.93500       3.39723       2.75686       2.28616       1.79482       1.41686
  34  20 4277.8745    0.6719  8.4662 11.4308 -0.0361  0.1420   0.0246   0.6261    0.0329   0.0000   439.1432       14.6189       39.9817       4.67095      -17.8598      -17.0667       19.5583      -39.8746      -2.05294       10.7975     -0.718145      -4.81564       2.46323       14.2630      0.714503       2.58129      -6.77549       1.81525       6.11886       8.21647       9.40536       10.0445       10.3584       10.4195       9.89746       9.70620       8.68906       8.10009       7.17547       6.43243       5.40728       4.65780       3.79793       3.16046       2.43595       1.93548
  35   4 1665.9288    0.2664  0.2839  9.8309 -0.0116  0.0129   0.0099   0.0352    0.0269   0.0000   440.8056      0.151026       21.8648     -0.113101      -3.45615     -0.469211       1.52517     -0.451334     -0.224423      0.588720     -0.664621    -0.0374235      0.229152      0.604750    -0.0444580      0.106860     0.0779525     -0.123472      0.725264      0.920809       1.03204       1.04056      0.895691      0.936626      0.965901      0.998569       1.10004      0.976407      0.804372      0.651551      0.480651      0.463543      0.371668      0.319848      0.285944      0.218570
  35   5 1858.4800    0.4748  0.4159  9.9987 -0.0113  0.0136   0.0125   0.0307    0.0353   0.0000   441.0931      -2.11039       21.4721      0.827957      -5.34640     -0.808413       1.69516     -0.101243      0.407881      -1.19250      0.537354     -0.499832      -2.17412     -0.684464      0.248385     -0.247482      0.314346    -0.0656495      0.618604      0.786822      0.906971      0.947917       1.00191      0.916070      0.919516      0.913428      0.812245      0.768300      0.730487      0.611367      0.563360      0.456691      0.372751      0.322552      0.248526      0.199927
  35   6 2044.8185    0.7229  0.6495 10.1523 -0.0031  0.0154   0.0146   0.0392    0.0488   0.0000   441.0123     -0.699201       19.8730     0.0879563      -1.29471      0.771728     -0.868323     -0.976440      -1.04699    -0.0542532       1.79848      0.375555     -0.899910       1.40050      0.800983      0.285447     -0.588444      0.175092      0.696164      0.888643      0.992284       1.09870       1.11665       1.14459       1.04666       1.00242      0.927374      0.933630      0.793336      0.712776      0.593513      0.537193      0.423689      0.352489      0.285706      0.223581
  35   7 2226.4422    1.0530  0.8268 10.6770 -0.0007  0.0177   0.0189   0.0434    0.0599   0.0000   441.1653       1.95052       21.0032      -1.42248      -4.54077     -0.759923      -1.68345      0.860194      -1.34767      -2.37862      0.746872       1.40033     -0.736042      0.256144     -0.199927     0.0847483     -0.299094      0.159850      0.815231       1.09467       1.17406       1.30640       1.30937       1.30732       1.18319       1.20454       1.10503       1.11226      0.923235      0.838004      0.699016      0.589040      0.509771      0.423905      0.335252      0.268201
  35   8 2401.3568    1.5396  1.0479 11.2271 -0.0016  0.0198   0.0251   0.0512    0.0733   0.0000   441.8402       1.53878       23.8158      0.368586      -1.95415      -1.88698      0.960409     -0.322154     -0.501596     -0.398298      0.330847    -0.0758695      0.762835     -0.491016     0.0761721     0.0809379      0.109106     -0.604455      0.887642       1.23574       1.33715       1.44866       1.48085       1.48137       1.43180       1.33167       1.23465       1.15087       1.06119      0.936427      0.797864      0.700343      0.575739      0.468928      0.372327      0.290775
  35   9 2571.8904    2.1063  1.0337 12.0038 -0.0018  0.0198   0.0348   0.0507    0.0682   0.0000   443.1924      0.340197       21.3228       1.77074       1.20938     -0.188266     -0.459818      -1.48474     0.0337070     -0.594620     -0.607277     -0.684214      0.197077      0.976471    -0.0208583      0.578526     -0.177571     0.0606728      0.890560       1.23977       1.30516       1.41754       1.51197       1.46197       1.40035       1.33631       1.23579       1.12267       1.04838      0.932863      0.793179      0.701338      0.578763      0.478556      0.380273      0.302377
  35  10 2740.5521    2.6832  1.0859 12.6118 -0.0070  0.0207   0.0450   0.0536    0.0675   0.0000   440.1418       2.86928       17.7937     -0.371024      -3.97906       1.20047      0.644162      -2.03013      0.240212      -3.26755     -0.762648      -1.00128     -0.941059    0.00877602      0.962033      -1.74902      0.371785      0.371915      0.921469       1.29154       1.41328       1.53413       1.54223       1.56620       1.50836       1.39558       1.29841       1.23293       1.08756      0.981814      0.856221      0.735974      0.593429      0.503964      0.396286      0.314551
  35  11 2906.8900    3.5137  0.9559 13.0714 -0.0005  0.0202   0.0584   0.0452    0.0692   0.0000   439.8222       4.11697       17.0794       1.85691     -0.391386     -0.282841     -0.381502      -1.07956      -3.47132      -1.82801     0.0175489      0.272880     -0.497615      0.262862      0.338040       1.26550      0.306580      0.191500      0.901078       1.35733       1.47207       1.65634       1.64522       1.66314       1.53272       1.55977       1.35272       1.31586       1.11455      0.981444      0.821636      0.700433      0.551433      0.461306      0.357646      0.289658
  35  12 3069.6352    3.9323  1.0853 13.3524 -0.0019  0.0209   0.0632   0.0502    0.0740   0.0000   440.4133       5.16517       18.0409      -1.69213      -1.17352      -4.62418      0.428642      -2.38898       1.14834       1.19105       1.84034     -0.297086     0.0977529     -0.390673      -1.31741      0.805925      0.398851     -0.276199      0.940315       1.31687       1.42644       1.52172       1.58541       1.57908       1.48683       1.42210       1.38955       1.21232       1.13911      0.938991      0.865545      0.717107      0.603058      0.484898      0.382935      0.311297
  35  13 3229.2104    3.8339  1.2954 13.4607 -0.0041  0.0238   0.0592   0.0607    0.0626   0.0000   440.9721       4.94719       14.9452      0.699677      -2.29271     -0.792918       2.85704     -0.811971      -3.09183       3.09544      -1.28076     -0.831354     -0.871872     -0.951584     -0.807962    -0.0237569      0.581850     -0.583679      0.965369       1.41865       1.49369       1.66328       1.69457       1.68317       1.68106       1.53100       1.48774       1.30931       1.18480       1.05751      0.923209      0.774933      0.654600      0.540296      0.421130      0.335948
  35  14 3386.6986    3.3127  1.7386 12.9645 -0.0021  0.0269   0.0438   0.0683    0.0577   0.0000   442.1991       4.50521       15.9003       5.55492      -1.54735      -3.88787      -3.66419      -2.22541      -1.90401      -2.19422      -2.15973      -1.28823      0.823524      -1.30846     -0.604728      0.210254     -0.243662     -0.461452       1.15137       1.61410       1.73303       1.84706       1.96033       1.90877       1.92192       1.75123       1.66930       1.54978       1.38350       1.25903       1.04028      0.912179      0.736750      0.617279      0.490395      0.392154
  35  15 3542.8487    2.4560  3.0535 12.4933 -0.0015  0.0377   0.0271   0.1030    0.0409   0.0000   442.7851       3.88833       9.21416       4.92648       4.48438      -3.24106      -12.0961      -6.03607       4.17286      -4.80979      -3.29376      -2.10839       1.76518     -0.519386     -0.891941     -0.336256     -0.889221      0.296945       1.63057       2.29451       2.45297       2.71404       2.74202       2.79968       2.69374       2.60885       2.33916       2.19966       1.97521       1.71995       1.50720       1.25602       1.06469      0.848240      0.696165      0.553533
  35  16 3697.9677    1.9694  4.5824 11.8728 -0.0007  0.0482   0.0184   0.1303    0.0331   0.0000   437.4041       3.56415       19.3036       8.25830      -4.78565      -3.70628      -5.45955       1.93698     -0.574759      0.721281      0.188147      -2.81415       4.92641     -0.808364     -0.543680     -0.923812     -0.854060      -1.25386       2.08416       2.82915       3.23897       3.33622       3.53949       3.46404       3.38637       3.23039       3.04600       2.74867       2.48616       2.21146       1.91997       1.63170       1.35489       1.11935      0.878698      0.711979
  35  17 3852.0249    1.5688  6.1159 11.5737  0.0006  0.0610   0.0154   0.1742    0.0314   0.0000   440.7364       8.55720       19.1960     -0.819924     -0.567692      0.876687       1.43700      -5.32585      0.218835      0.429200      -2.37157     -0.637522       2.16496      -2.00443     -0.236179     -0.178781      0.798368      -1.14428       2.68523       3.57814       4.18240       4.30242       4.62062       4.53038       4.43746       4.19780       3.87549       3.55754       3.19480       2.79989       2.43847       2.07177       1.70951       1.39953       1.11919      0.888446
  35  18 4005.2859    1.2400  8.0812 11.4133 -0.0008  0.0823   0.0141   0.2484    0.0282   0.0000   442.7137      0.646542       23.9447       9.79072     -0.507271      -10.5009      -1.56429       7.14909     -0.233097      0.257447      -8.13054      -5.82888      -2.35732     -0.906528      0.692283      0.101373      0.165476      0.183184       3.59236       4.72960       5.40369       5.71649       5.90642       5.93495       5.86896       5.56980       5.18141       4.66882       4.25621       3.75213       3.22899       2.74010       2.31648       1.89346       1.50087       1.18860
  35  19 4157.7608    0.9083  8.7780 11.3818 -0.0025  0.1102   0.0171   0.3691    0.0300   0.0000   427.6333       15.7940       29.6165      -1.69021      -11.1240       6.85901      -2.07801       16.5410      -2.53376       2.33399       4.07364       9.26085       8.64726      -1.38801      -3.08984      -1.68346      0.521232       4.22234       4.63245       6.29624       7.06553       7.57602       8.00227       7.76310       7.72676       7.42300       6.80647       6.16460       5.68351       4.93690       4.28036       3.65832       3.02620       2.49794       1.96761       1.57123
  36   3 1471.8514    0.1613  0.1377  9.7815 -0.0215  0.0109   0.0094   0.0285    0.0223   0.0000   441.4958     0.0474600       20.5801     -0.143157      -2.75582      0.510380     -0.961555     -0.760154     -0.271037      0.413365      0.273145     -0.384715      0.542231      0.664911     -0.341605      0.333625      0.240729     0.0361116      0.483025      0.613469      0.666758      0.777596      0.744276      0.722689      0.740935      0.701717      0.660971      0.603479      0.574602      0.516004      0.416379      0.345687      0.361280      0.246493      0.195439      0.152094
  36   5 1875.4252    0.5240  0.4464  9.9777 -0.0016  0.0134   0.0124   0.0307    0.0362   0.0000   440.6427      0.219834       19.8779     -0.888807      -1.03570     -0.235722      -1.13795      0.417673     -0.157225     -0.444513     -0.761104     -0.113365      0.621956    -0.0190913      0.439242     -0.273398     -0.326118     0.0737701      0.597840      0.774250      0.815795      0.828967      0.963007      0.957024      0.954507      0.885643      0.765066      0.752847      0.672157      0.622959      0.525800      0.424559      0.363120      0.297645      0.246393      0.207565
  36   6 2063.0569    0.7365  0.7477 10.1873 -0.0025  0.0171   0.0140   0.0435    0.0522   0.0000   439.8459      0.458417       21.0944       1.34401      -3.98921      -1.24112       1.92071      0.753524     -0.468378     -0.473449      -1.55614      0.427771      0.393739     -0.693206     -0.307765      0.347325      0.171719      0.336741      0.751316       1.04005       1.11076       1.21183       1.19555       1.23736       1.22076       1.16872       1.10594      0.971012      0.880028      0.755890      0.685194      0.593232      0.491564      0.407481      0.329268      0.263063
  36   7 2245.4974    1.0767  0.9627 10.7138 -0.0021  0.0200   0.0181   0.0478    0.0645   0.0000   441.0203       2.08035       20.1167       1.44366     -0.258191       1.78716     -0.454603      -3.66382      -1.03519       1.00744     -0.406015     -0.851155       1.09540     -0.255632      0.598419     -0.763030     0.0793612     -0.126490      0.870556       1.21770       1.33421       1.40851       1.51093       1.45935       1.43288       1.42327       1.28005       1.20101       1.01417      0.951707      0.779556      0.688977      0.572389      0.480005      0.382827      0.303412
  36   8 2421.0962    1.5954  1.0719 11.4023 -0.0003  0.0199   0.0256   0.0520    0.0703   0.0000   443.0421       2.49458       16.3383     -0.605104     -0.787496       1.65363     -0.560472      -1.12111       1.99692      -1.81242      0.454753      0.921097      -1.02501      0.130664     -0.137294     -0.336145    -0.0867545      0.460616      0.922133       1.22873       1.33581       1.44283       1.49317       1.50343       1.44997       1.40916       1.25807       1.18586       1.08846      0.958809      0.822844      0.674271      0.609398      0.483183      0.408139      0.315855
  36   9 2592.7403    2.1756  1.1207 12.0919 -0.0032  0.0213   0.0347   0.0539    0.0683   0.0000   441.0314       1.87473       22.3667       1.15474      -1.88025      0.373605     -0.248279      -1.33623      -1.96576      -1.63571      0.521999      0.432143      0.794346      0.670827     0.0196569      0.177335     0.0758598     -0.545161       1.01444       1.44436       1.65233       1.89693       1.95265       1.92474       1.89444       1.75000       1.60683       1.47407       1.25914       1.06371      0.887042      0.762704      0.599409      0.496565      0.397656      0.315319
  36  10 2762.7220    2.8662  0.9768 12.7587  0.0023  0.0187   0.0476   0.0478    0.0623   0.0000   439.8587       2.94759       19.5451      0.604222      -1.38989      0.420506      -2.74016     -0.833367       1.69066      0.175884      0.468391       1.22259    -0.0871493      -1.63764       1.14998      0.455223      0.452831    -0.0144418      0.808724       1.11461       1.17754       1.28728       1.33717       1.35488       1.36261       1.24122       1.16984       1.05404      0.964358      0.851210      0.765958      0.635074      0.547546      0.443788      0.352718      0.279288
  36  11 2930.3379    3.6367  0.8905 13.1138  0.0010  0.0173   0.0611   0.0429    0.0641   0.0000   440.6054       4.22811       18.7410       3.20815      -1.50550       1.26424      0.357885     -0.853739       1.99776      -1.20289       1.46322     -0.417631      -2.13024       1.18801     -0.162420     -0.437850      0.272975     -0.569401      0.747460       1.02058       1.12899       1.20464       1.21246       1.24755       1.20645       1.17118       1.08243      0.996241      0.895192      0.785046      0.700273      0.600099      0.487431      0.402240      0.336153      0.269740
  36  12 3094.3699    4.0374  1.0616 13.3706 -0.0002  0.0192   0.0644   0.0519    0.0733   0.0000   440.6532       4.34483       15.1100      0.850563      -2.46809      0.808376      -3.23112      -2.17841     -0.999932      -1.11031      0.910316     -0.371467      -1.32425     -0.761730    -0.0438937      0.410494     -0.129655      0.303475      0.835304       1.11559       1.23796       1.31734       1.40648       1.38213       1.36581       1.31658       1.20454       1.10561      0.986604      0.886424      0.751546      0.651364      0.529778      0.445113      0.360710      0.290709
  36  13 3255.2163    3.7157  1.3592 13.3485 -0.0000  0.0229   0.0545   0.0611    0.0603   0.0000   441.0980       2.37806       19.2626       1.61159      -4.40554     -0.652343       1.87424      -3.43325     -0.279344     -0.553670      0.340225     -0.996016     -0.873836      -1.87861      -1.63021     -0.445302     0.0120243    -0.0310960       1.01784       1.41040       1.51252       1.60245       1.66522       1.67027       1.67744       1.56127       1.47087       1.31023       1.21005       1.05453      0.956695      0.825767      0.688488      0.568819      0.442694      0.366893
  36  14 3413.7892    3.1553  2.0360 12.7246 -0.0028  0.0283   0.0380   0.0743    0.0516   0.0000   442.6896       4.91427       12.5650    -0.0994071      0.301797      0.491297      -2.02256      -4.13407       2.16408      0.575826      -3.50229      -2.39409       2.56750      0.361887     0.0402516      -1.81459       1.42898      0.907888       1.22094       1.65635       1.93588       1.96767       2.18283       2.06495       2.00093       2.01397       1.75945       1.68928       1.48371       1.29944       1.14350      0.936101      0.810880      0.672212      0.536621      0.430193
  36  15 3570.8657    2.4249  3.5766 12.1657 -0.0013  0.0382   0.0235   0.1062    0.0407   0.0000   438.6293       11.2078       17.3716       3.36777      -2.24267      -1.47910       5.70787      -1.48351       1.73558      -1.88941      -2.46011      -1.34956       3.19500     -0.916283     -0.415357     -0.835120      0.698114      0.745683       1.63950       2.19243       2.43810       2.62987       2.77034       2.71894       2.66351       2.52754       2.42096       2.14219       1.99148       1.74685       1.52484       1.30650       1.10702      0.913069      0.729216      0.590501
  36  16 3726.6839    1.8908  4.7542 11.8575 -0.0010  0.0481   0.0176   0.1397    0.0320   0.0000   439.8071       8.43367       10.6739      -1.31091     -0.636324      -1.72785       5.96038      -1.72201      0.392711       1.96102      -2.39472    -0.0212532      0.930577       1.30611     -0.166325      -2.62072     -0.139896      0.255646       2.04174       2.72390       3.12171       3.28185       3.45169       3.40649       3.38652       3.21057       2.98095       2.71490       2.51595       2.18326       1.95111       1.61638       1.37007       1.14020      0.932214      0.728434
  36  17 3881.6247    1.4764  6.7435 11.5990 -0.0020  0.0666   0.0149   0.1928    0.0288   0.0000   436.9877       6.36967       14.9073      -5.58318      -5.59314       1.65532       3.88466      -6.70101       5.50598      0.636997      -1.72571       1.10966    -0.0201293      -3.75160       3.21826      -1.69162      0.420308     -0.508698       2.83770       3.79966       4.38497       4.58435       4.76024       4.84945       4.64267       4.47968       4.16870       3.78880       3.47977       3.03186       2.65880       2.30382       1.91251       1.60774       1.26454       1.01518
  36  18 4035.6524    1.1392  8.3603 11.4425 -0.0029  0.0888   0.0149   0.2779    0.0287   0.0000   438.6182       11.5244       8.77388       7.79491      0.827367      -15.6218      0.954199      -8.64848       1.40463      -3.70680      -1.49992      -2.63138       6.82037     -0.862031     -0.380236       1.51036      -3.88223       2.92221       3.71463       4.93584       5.69710       5.99444       6.29696       6.33663       6.11676       5.88713       5.44092       5.03820       4.55580       4.04717       3.50088       2.99938       2.52749       2.11434       1.64851       1.32303
  36  19 4188.6079    0.8245  8.5121 11.4356 -0.0038  0.1181   0.0196   0.4266    0.0311   0.0000   438.3462       34.7242       10.3508      -11.5321     0.0627596      -9.82146       10.4450      -6.42888       4.67638      -8.86158      -17.4330      -1.54994       4.72433      0.779119      -3.78056      -2.67073    -0.0665951     -0.967815       4.76844       6.55519       7.55797       7.82743       8.36807       8.21668       8.07083       7.85576       7.19962       6.54950       6.00560       5.25919       4.53779       3.96589       3.29286       2.71275       2.14594       1.70874
  37   4 1697.5986    0.3252  0.2715  9.8051 -0.0062  0.0125   0.0101   0.0246    0.0274   0.0000   441.0985     -0.336226       21.2093      0.450395      -2.15004     -0.682395     -0.907889     -0.624541      0.994688      0.830918      0.650905      0.400308    -0.0182211      0.107583     -0.476688     -0.133674     -0.301683     0.0670167      0.488505      0.679686      0.764045      0.871010      0.872096      0.822047      0.983069      0.784710      0.816616      0.701302      0.655719      0.542873      0.441668      0.415772      0.322079      0.314684      0.212420      0.192644
  37   5 1892.2160    0.5288  0.4752  9.9742 -0.0001  0.0137   0.0121   0.0324    0.0373   0.0000   441.6823      0.763182       21.3828     -0.184665      -4.27594      0.887087      0.898278      -1.01264    -0.0482492     0.0515382      0.954666    -0.0428460     -0.344052     -0.733687      0.556376      0.232745      0.127110     -0.181957      0.615127      0.860889      0.986594       1.06897       1.15766       1.14505       1.12930       1.02384       1.00073      0.855025      0.814924      0.661708      0.588560      0.477691      0.403843      0.335025      0.256538      0.219398
  37   6 2081.1114    0.7853  0.7072 10.2461 -0.0041  0.0163   0.0148   0.0391    0.0519   0.0000   442.2473       1.36281       20.9452     -0.548690      -3.32841     -0.398507      -1.00565      0.723252     -0.384027      -1.08581      -1.07103     -0.439484      0.607635     -0.196739     -0.614551     0.0490092      0.650551      0.459635      0.711199      0.947309       1.04222       1.11603       1.10941       1.14027       1.16154       1.06781       1.02835      0.925454      0.840405      0.754799      0.646873      0.556994      0.477566      0.402231      0.313777      0.255734
  37   7 2264.3526    1.1586  0.9033 10.8496 -0.0021  0.0186   0.0194   0.0443    0.0588   0.0000   441.7302      0.607846       22.9376      -1.93864      -2.06018     -0.578325       2.98146      -2.06654      0.341831     -0.227867       1.61903     -0.534518     -0.481855     -0.114152     -0.648530      0.453967      0.545028      0.373963      0.788542       1.06472       1.20328       1.25428       1.32469       1.33050       1.34012       1.25586       1.11944       1.06088      0.928138      0.857230      0.768550      0.635732      0.564640      0.444658      0.373711      0.296991
  37   8 2440.6794    1.6287  1.1663 11.4692 -0.0027  0.0202   0.0254   0.0569    0.0689   0.0000   442.0768       2.36043       18.5354       1.92648    -0.0910034     -0.792481       2.01555     -0.494199      -1.06448      -1.10327       1.13974      0.152025     -0.273640      0.630232     -0.763406    -0.0412217     -0.243757     -0.248843      0.905374       1.19022       1.34462       1.45446       1.50524       1.48699       1.45391       1.36454       1.30379       1.17054       1.07600      0.992264      0.848429      0.723200      0.611725      0.527355      0.431966      0.338904
  37   9 2613.3641    2.2590  1.0903 11.9444 -0.0011  0.0189   0.0350   0.0513    0.0764   0.0000   440.4177       1.67167       19.3358       1.31506   -0.00469194      -4.15385     -0.227946      0.344392      -1.98649      0.195519     -0.463669      0.359150     -0.318768      -1.06342     -0.816466     0.0854553     -0.272306      0.176791      0.854513       1.13321       1.27419       1.34332       1.42288       1.36115       1.35258       1.29958       1.25200       1.13505       1.06852      0.924694      0.807922      0.653024      0.567688      0.474594      0.395811      0.321556
  37  10 2784.6038    3.0104  0.9677 12.7236  0.0011  0.0183   0.0482   0.0451    0.0654   0.0000   441.0988       2.64497       19.9089       1.53855       1.12616     -0.617058      -2.38481     -0.895759       1.01811      -1.30676      0.792957      -1.38369     -0.415337     -0.599683     -0.221068    -0.0430923      0.127221     -0.112613      0.792871       1.07851       1.16223       1.22589       1.28799       1.28320       1.21377       1.19812       1.14255       1.03915      0.980824      0.851351      0.773593      0.645978      0.538133      0.449481      0.363286      0.301049
  37  11 2953.2777    3.7498  1.0354 12.9398 -0.0018  0.0186   0.0587   0.0476    0.0776   0.0000   441.1357       4.03064       17.4987      0.493674      -4.43227      -1.62198      0.183787       2.74810      -1.10641      -1.88987      -1.27261     0.0629021      -1.03333      -1.12001      0.422566      -1.07035     -0.208448      0.744545      0.791101       1.10976       1.18694       1.30137       1.32304       1.29084       1.23228       1.25944       1.14062       1.07879      0.967292      0.871409      0.759101      0.662013      0.533424      0.463884      0.368685      0.291341
  37  12 3118.5978    3.9664  1.0193 13.6369 -0.0019  0.0193   0.0643   0.0505    0.0619   0.0000   439.6967       4.76645       18.0048      0.680068      -2.72226      -2.43347      -1.86806     0.0564201      0.859504      -2.43171       2.19407     0.0602950     -0.454709      -1.01122      0.696809     -0.418235     -0.184472     -0.110278      0.810146       1.08124       1.20858       1.28010       1.38294       1.31915       1.32832       1.22703       1.14236       1.10624      0.996694      0.880453      0.772864      0.683255      0.545988      0.461005      0.373021      0.299265
  37  13 3280.7121    3.6025  1.3502 13.4100 -0.0048  0.0226   0.0533   0.0614    0.0599   0.0000   441.1710       5.67631       15.4314      0.953978      0.984684     -0.834024     -0.116703     -0.849687       1.24036      -1.88167       1.48415      -2.03833       1.50423      -1.32822     -0.189396      -1.88528      0.250722     0.0808576      0.985840       1.31959       1.43072       1.52925       1.61296       1.63470       1.58646       1.55682       1.44164       1.35335       1.22050       1.05158      0.897914      0.748675      0.658011      0.584232      0.440610      0.364944
  37  14 3440.4356    2.9426  2.2873 12.7487 -0.0001  0.0307   0.0342   0.0806    0.0469   0.0000   441.1041       6.28349       11.3809      0.865445       6.30396       2.48047      -2.70933      -1.30626     -0.184926       1.96250       2.05491      -1.97220      -1.73658       3.81434       1.23074     -0.129717     -0.102227    -0.0394469       1.24457       1.72585       1.91772       2.03267       2.20391       2.13061       2.06073       2.01325       1.88519       1.74347       1.58771       1.36805       1.21131       1.03764      0.875764      0.741531      0.601048      0.475395
  37  15 3598.4747    2.2636  3.6757 12.2595 -0.0009  0.0396   0.0225   0.1129    0.0360   0.0000   443.7955       9.45149       13.4602       5.78412      -1.46244      -4.38784       3.92467       2.09842       3.99708      -6.09430      -1.62810      -3.53829       1.34424       1.42375     -0.217012     -0.245018      0.812278     0.0840887       1.65879       2.20098       2.53670       2.65577       2.84942       2.82139       2.71904       2.63830       2.45477       2.25988       2.03656       1.83039       1.57325       1.40154       1.15009      0.968744      0.781358      0.626076
  37  16 3755.1814    1.8102  5.2907 11.7692 -0.0011  0.0522   0.0166   0.1463    0.0312   0.0000   434.9055       3.63072       16.8033       3.00974      -4.98703       4.40508       1.81224      -4.95218       1.19239      -1.46504      -7.00461      -1.23545       1.89664      -1.47977     -0.638273      0.350452      0.492710       1.05675       2.14733       2.90286       3.25092       3.42521       3.63792       3.61535       3.54729       3.42668       3.21604       2.95360       2.66210       2.36839       2.07856       1.77679       1.50910       1.24451       1.02152      0.815795
  37  17 3910.8199    1.4050  7.0225 11.5705 -0.0008  0.0688   0.0146   0.2048    0.0286   0.0000   435.2812       11.2211       16.2840       4.69031      -5.07789      -1.11009      -3.51409      -4.94262      -5.65142       1.16811       7.18130       3.03919      -4.71416       2.25704       1.56800     -0.573979     -0.452321       2.32437       2.82984       3.84322       4.35148       4.57892       4.77367       4.76793       4.77089       4.51529       4.23348       3.93455       3.49467       3.18160       2.73265       2.38813       1.99961       1.67049       1.35027       1.07715
  37  18 4065.4124    1.0550  8.4229 11.5080  0.0002  0.0963   0.0164   0.3059    0.0296   0.0000   441.3016       15.3956       21.3180       9.79542       2.33851      -14.9416      -11.5231      -7.56722       4.12151      -2.02122       3.04089      -5.52989      -4.82820     0.0255821      -1.43553     -0.783625       1.22571       2.47345       3.83498       5.21060       5.91857       6.27307       6.67512       6.66651       6.46315       6.23336       5.91412       5.28826       4.86780       4.30851       3.78306       3.30659       2.73884       2.32332       1.81668       1.44870
  37  19 4219.2056    0.7433  8.3906 11.4804 -0.0019  0.1272   0.0252   0.5700    0.0367   0.0000   422.2644       37.4948       26.5165       1.44691      -12.3821      -12.3831       10.7644      -2.41691       10.5256      -11.5333      -1.66515       5.72149      0.958273      -2.11936       3.71909       2.53891     0.0855761       1.78996       5.02684       6.56268       7.91253       8.06207       8.66513       8.65291       8.33416       8.09261       7.56401       7.00279       6.30396       5.55098       4.98146       4.17086       3.60571       3.01453       2.30481       1.89298
  38   3 1501.5619    0.1728  0.1699  9.7642 -0.0179  0.0106   0.0080   0.0258    0.0222   0.0000   440.6911     -0.342866       22.3310     -0.231891      -2.15313      0.357853     -0.604671      0.236484      0.218383     -0.442715     0.0950234     -0.218827     0.0109069      0.394336     0.0498546    -0.0180837      0.488530      0.150824      0.521788      0.664819      0.753789      0.798542      0.762449      0.888451      0.860819      0.850085      0.736332      0.627553      0.552696      0.544339      0.458243      0.375258      0.333935      0.258922      0.216798      0.174907
  38   4 1713.0454    0.3331  0.2636  9.8462 -0.0039  0.0110   0.0101   0.0244    0.0268   0.0000   441.8583      0.493363       20.9440    -0.0558533      -2.46843     -0.508758       2.70687    -0.0514400      0.208854    -0.0729541      0.130810     -0.251564     -0.352758    -0.0110520      0.302850     -0.200048      0.123406      0.134240      0.463032      0.581284      0.686599      0.757262      0.768568      0.717661      0.735053      0.725249      0.611430      0.586884      0.542853      0.491013      0.429386      0.358564      0.336162      0.259379      0.225058      0.183779
  38   5 1908.7542    0.5370  0.5780 10.0169 -0.0057  0.0159   0.0116   0.0358    0.0403   0.0000   441.7622     -0.560635       20.6483       1.24857      -1.89260      -1.18602      0.901269      0.808053     -0.607433     -0.621377     -0.589754       1.10157     -0.683203       1.02624      0.345609     -0.225832     -0.171272      0.183721      0.648472      0.886809      0.981235       1.07627       1.15921       1.07906       1.06416       1.02812      0.949387      0.889066      0.806629      0.737020      0.638707      0.563222      0.480674      0.386119      0.324709      0.257061
  38   6 2098.9490    0.7863  0.7140 10.4317 -0.0022  0.0161   0.0148   0.0402    0.0478   0.0000   440.9329      0.444935       22.0104      0.513147      -2.16559       1.02595     -0.819108      0.715722      -1.29337      -1.08153       1.46251     -0.882795    0.00440438       1.09268      0.593626    0.00826743     -0.401938      0.299496      0.644330      0.922202      0.986288       1.08786       1.09069       1.11389       1.11199       1.06301      0.993029      0.902097      0.825960      0.711876      0.680458      0.567265      0.485969      0.416290      0.347532      0.264373
  38   7 2282.9208    1.1583  0.9163 11.0018 -0.0016  0.0181   0.0198   0.0480    0.0573   0.0000   441.6974       1.41870       19.1351     -0.821029      -2.72145      0.294245       1.16079      -2.70000      -3.57803      -2.27865       1.94981     -0.781869     -0.747882      0.428128      0.409027     0.0886767      0.192654     0.0897923      0.751108       1.00685       1.10279       1.23929       1.26066       1.27294       1.25818       1.20136       1.11377       1.08134      0.909272      0.842518      0.718150      0.655970      0.531011      0.456935      0.359545      0.296562
  38   8 2459.9993    1.7027  1.1280 11.5350  0.0015  0.0204   0.0263   0.0521    0.0705   0.0000   439.7914     -0.178259       21.0578      0.118424      -2.90269      -1.27011     -0.884357     0.0798069     -0.535425      -1.05117       1.21273      0.696657      0.445319     -0.860420    -0.0657236      0.343916     -0.833180     -0.789514      0.853279       1.16562       1.32875       1.41908       1.51024       1.48247       1.43793       1.38136       1.29080       1.19865       1.08782      0.957675      0.845812      0.731707      0.601512      0.520252      0.430789      0.333376
  38   9 2633.7614    2.3309  1.1128 12.3021 -0.0041  0.0206   0.0370   0.0536    0.0664   0.0000   439.5043       1.77926       19.9238      -2.02874      -1.42590       1.02048      -1.15756      -3.14447       1.80802      -2.95456      0.804532     -0.218306      0.293124      0.317094      0.665013      0.768348      0.308456      0.187684      0.848668       1.22141       1.31127       1.40231       1.48947       1.37384       1.39807       1.32180       1.29122       1.19774       1.08014      0.994045      0.842274      0.748250      0.606090      0.509047      0.408672      0.329924
  38  10 2806.1068    3.0992  1.0131 12.7107 -0.0003  0.0179   0.0487   0.0473    0.0694   0.0000   443.4768       2.38766       19.5427     -0.917559      0.932340     -0.115059      -1.40909      -1.84117     -0.404593     -0.117337      0.440313    -0.0851483     -0.642864      -1.11362     -0.436280      0.726196      0.278346      0.144438      0.766603       1.05957       1.15730       1.23948       1.34525       1.30333       1.29236       1.22140       1.16788       1.05856      0.955528      0.851794      0.772086      0.645718      0.537602      0.453482      0.369084      0.298488
  38  11 2975.9411    3.9137  0.9831 13.2639 -0.0008  0.0177   0.0625   0.0468    0.0681   0.0000   439.6289       2.69300       20.2076      0.582405      -2.34146       1.23785      0.801961      -2.90845      0.962108      -1.13559      0.255008      0.166423     -0.902516      -1.98991     -0.373487     -0.303660     -0.306714      0.236754      0.766402      0.970110       1.11343       1.16703       1.21702       1.20344       1.19821       1.19003       1.07450       1.01339      0.911418      0.822828      0.719467      0.620945      0.529437      0.443622      0.360432      0.297563
  38  12 3142.3783    4.0588  1.1306 13.5488 -0.0005  0.0197   0.0622   0.0536    0.0655   0.0000   441.8127       5.89107       19.8625       3.97362       2.00971      -1.90670     -0.105766     -0.376381       2.99189      -1.47763      0.985430      -1.91338      0.913539     -0.683535     -0.849295     -0.395863      0.428595     -0.326735      0.820212       1.08976       1.21310       1.32867       1.38394       1.37136       1.34569       1.30018       1.20150       1.10855      0.990712      0.909006      0.815659      0.702011      0.614401      0.509328      0.413079      0.320544
  38  13 3305.7549    3.5809  1.5308 13.2639 -0.0004  0.0242   0.0492   0.0643    0.0582   0.0000   439.1304       4.93100       17.7629       3.11426       1.38633      -2.14373      -1.19060      -4.58587     -0.565928     -0.378905       1.74519      -3.26185     -0.450820      -2.05585      -1.31714       1.45724      0.360785     -0.416495       1.00503       1.34328       1.53136       1.61349       1.70277       1.70878       1.70432       1.58637       1.53391       1.40118       1.25083       1.14213      0.955307      0.854133      0.718153      0.606446      0.490139      0.400653
  38  14 3466.7211    2.8309  2.3780 12.8373 -0.0006  0.0318   0.0328   0.0841    0.0420   0.0000   441.1758       7.83587       9.22081      0.715325       4.78891     -0.674795      -6.80281      -3.68083       1.59706      -4.74719      -1.12668     -0.554244    -0.0452418     -0.834926      0.606253     -0.696864     -0.446672      0.139760       1.24063       1.73298       1.94896       2.02339       2.19630       2.11160       2.15535       2.00709       1.88901       1.75537       1.58427       1.45175       1.25413       1.11024      0.909534      0.776169      0.630410      0.499066
  38  15 3625.7936    2.2016  3.9451 12.1141 -0.0017  0.0406   0.0206   0.1127    0.0342   0.0000   441.5552       4.88475       17.0274       4.86443      -1.57915      -5.38352      -3.52618       2.94206      -1.33771      -10.3408      -2.57280     -0.482434      -1.99352      -1.57186     -0.264754      0.583138       1.08017      0.576316       1.65570       2.20530       2.57849       2.63833       2.91354       2.83527       2.79654       2.65855       2.51130       2.27463       2.08938       1.86477       1.61936       1.42935       1.21819       1.01012      0.822382      0.661495
  38  16 3783.5068    1.7513  5.5872 11.7204 -0.0005  0.0527   0.0157   0.1528    0.0298   0.0000   435.5977       7.44095       18.0834       3.28788      -6.39352       4.10895      0.855431      -3.11284      -5.92008      -4.33809      0.285021     -0.839300      -1.24870       1.09041      -2.11440      0.452353      0.816123      0.679509       2.13174       2.86282       3.28406       3.46801       3.71468       3.65366       3.59146       3.45675       3.22181       2.98083       2.72626       2.41978       2.11667       1.84160       1.55036       1.30468       1.05901      0.854721
  38  17 3939.8794    1.3545  7.2814 11.5394 -0.0043  0.0717   0.0142   0.2113    0.0276   0.0000   433.5792       5.72381       15.9769     -0.845965       2.84135       6.87494      -4.86299       5.04497       11.6379      -4.99076       5.13053       4.36285      -2.28882      -6.94315       4.70576     -0.539785      -2.46893      -1.79482       2.85435       3.82670       4.34591       4.62886       4.78312       4.86649       4.71145       4.62669       4.37000       3.97106       3.67158       3.23211       2.85556       2.47992       2.08896       1.80383       1.41012       1.16198
  38  18 4095.3558    1.0287  8.7308 11.4869  0.0022  0.0975   0.0166   0.3257    0.0290   0.0000   436.1036       17.1930       13.0555      -4.40264      -4.15063       24.8388       7.15454      -5.84687      -8.06965      0.907622      -1.29082       3.09032       8.97233      -2.52092      -1.70724   -0.00576227      -1.27835      0.464030       3.88142       5.12027       6.05276       6.30958       6.71828       6.60517       6.61464       6.24599       5.93671       5.44112       4.95531       4.47372       3.86530       3.36654       2.86506       2.41823       1.93050       1.56795
  39   5 1925.1948    0.5694  0.5269 10.0113 -0.0031  0.0135   0.0123   0.0352    0.0392   0.0000   441.1748      0.271070       21.4317     -0.857391      -2.82787      0.910461      0.977758     -0.503110     -0.315166     -0.362048       1.87334       1.31297      0.223254     -0.959258     -0.482544      0.185945      0.123381    -0.0778421      0.558841      0.731952      0.821723      0.899326      0.943289      0.930810      0.931655      0.882764      0.859233      0.794309      0.691856      0.636423      0.522080      0.476429      0.383894      0.338180      0.282770      0.219713
  39   6 2116.5621    0.8327  0.7435 10.3314 -0.0034  0.0162   0.0152   0.0403    0.0520   0.0000   441.6186     0.0633936       21.1811      0.579158      -1.46378     -0.519287      -3.41455       1.92039      -1.58357     -0.657508      0.155469     -0.729088     -0.364187     -0.772958      0.207473     -0.691259      0.132051      0.432534      0.638049      0.857687      0.913902       1.00277       1.07813       1.07424       1.06973       1.01258      0.938227      0.871826      0.818353      0.723277      0.635824      0.541190      0.466266      0.408207      0.317629      0.263135
  39   7 2301.2589    1.2409  0.9038 11.1488 -0.0017  0.0184   0.0208   0.0452    0.0542   0.0000   441.4846      0.218771       19.3476     -0.331855      -1.01785      0.221511      0.798519      -2.44849     -0.782644       1.76398       1.38334      -1.84659      0.894826       1.75372      -1.26801     -0.330762      0.376362      0.117327      0.702918      0.962723       1.09385       1.19749       1.18794       1.19157       1.23278       1.10770       1.09025       1.01631      0.921092      0.813430      0.708739      0.649868      0.532348      0.457108      0.373415      0.303889
  39   8 2479.0939    1.7580  1.0212 11.8422 -0.0017  0.0197   0.0284   0.0489    0.0603   0.0000   441.2936      0.126468       23.3927       2.02751      -5.61882    -0.0355760      0.624813     -0.231497     -0.194168     -0.653371    0.00901619      0.364978      0.131471     -0.735304      0.373563      0.957423     -0.154714     -0.459956      0.781648       1.10471       1.24439       1.25305       1.41073       1.34518       1.39697       1.32155       1.19085       1.16513       1.00511      0.919840      0.792946      0.674183      0.582164      0.480480      0.392762      0.322974
  39   9 2653.8814    2.4561  1.0540 12.3202 -0.0009  0.0190   0.0383   0.0502    0.0657   0.0000   441.8259       1.46576       19.9695       1.13382      -1.08110      -1.53026       1.00119      -1.50072      -1.77280       1.66896       3.19691      -1.38274      0.597491     -0.645069     -0.341248     -0.240451      0.467163     -0.104426      0.828977       1.12490       1.27395       1.29186       1.30954       1.33190       1.35718       1.36279       1.24722       1.18148      0.999339      0.885319      0.795548      0.679720      0.579664      0.494406      0.391908      0.327399
  39  10 2827.3300    3.2486  0.9305 12.9644  0.0014  0.0175   0.0521   0.0441    0.0589   0.0000   441.8688       1.77043       20.1107      0.345759      -3.07109       1.51002     -0.118879      -1.45721      -1.11560      -2.37660       1.03164      0.392988     -0.727791     -0.840614     -0.333282      0.800494      0.594122     -0.577307      0.678740      0.970589       1.07045       1.13106       1.23105       1.19710       1.19407       1.17605       1.05871       1.03105      0.901448      0.777604      0.707572      0.605177      0.507796      0.428705      0.355170      0.287864
  39  11 2998.2098    3.9488  0.9411 13.3199 -0.0028  0.0172   0.0635   0.0444    0.0639   0.0000   440.5058       3.70833       18.5926       2.21541      -2.59783     -0.442852     -0.907749      -1.31503       1.98362      -4.06687     -0.335510    -0.0677131     -0.281596     -0.801188      0.124638     -0.689778     -0.236136     -0.269944      0.700017      0.966985       1.06527       1.12600       1.23180       1.15080       1.13659       1.11086       1.06801       1.04544      0.902617      0.799316      0.735296      0.585600      0.540021      0.430603      0.368714      0.300543
  39  12 3165.7773    4.1186  1.2623 13.3724 -0.0021  0.0208   0.0593   0.0551    0.0697   0.0000   442.9627       2.33190       20.0852       2.00498      -2.04216     -0.792461     -0.826053      -1.81631      0.604815      -2.13931     0.0792014      -2.11880      0.348925     -0.608608     -0.194384     -0.865818     -0.379738      0.283480      0.848342       1.14081       1.27142       1.37063       1.44631       1.36990       1.37859       1.33275       1.25440       1.17922       1.06922      0.973845      0.860348      0.749030      0.632820      0.533395      0.442596      0.366131
  39  13 3330.4859    3.5661  1.6405 13.1055 -0.0005  0.0242   0.0459   0.0656    0.0573   0.0000   439.8287       4.00355       16.3192       1.34791      -2.66075      -3.57870       1.41193      -3.06463      -1.14098      -2.72576       2.57648      -3.14973      -1.53881     -0.717695      -1.02431     -0.399909      0.657428      0.171244      0.973107       1.32273       1.48492       1.56251       1.63310       1.59264       1.60173       1.53177       1.44951       1.37984       1.25043       1.11872      0.988694      0.872219      0.755550      0.633123      0.513313      0.431197
  39  14 3492.7310    2.6956  2.7355 12.6381  0.0026  0.0329   0.0282   0.0900    0.0383   0.0000   445.7175       5.14374       9.18948       1.35009       8.95612      -1.53471      -6.70816      -3.31471       4.51146      -2.86571      -1.60095     -0.366179      0.394461     -0.110358      -1.28250       1.38716      0.296032     -0.181789       1.29123       1.77172       1.99970       2.05539       2.24161       2.21890       2.15560       2.15968       2.02107       1.84989       1.65875       1.48276       1.30782       1.15220      0.950356      0.826662      0.675107      0.547688
  39  15 3652.8294    2.1035  4.1995 12.0742 -0.0006  0.0437   0.0191   0.1181    0.0313   0.0000   441.0957       11.1593       11.3756     -0.734525       2.01291       1.41418      -1.01519      -4.93709      -3.11885      -2.74391     -0.686308      -1.79807     -0.610813      0.263906       1.35245      -1.15708      0.358652       1.65736       1.67878       2.25908       2.67447       2.69915       2.93807       2.94890       2.79198       2.84293       2.56678       2.43598       2.17511       1.96249       1.71708       1.50649       1.28395       1.08705      0.868638      0.712683
  39  16 3811.3905    1.6654  6.0770 11.6068 -0.0013  0.0574   0.0148   0.1592    0.0296   0.0000   436.1325       12.2419       23.4890       6.38802      -7.76135       2.08614       5.67821      -2.84855       1.86541      -3.84646       3.33892      -4.63837       5.84848       1.49856      -1.57003       2.86974     -0.959979      -2.47619       2.17426       2.99174       3.40126       3.61858       3.87334       3.80083       3.72862       3.61852       3.37830       3.15335       2.85611       2.59074       2.30602       2.00518       1.70297       1.45777       1.16229      0.947884
  39  17 3968.5056    1.2488  7.2151 11.5988 -0.0058  0.0750   0.0150   0.2287    0.0277   0.0000   441.2478      0.428636       24.3188       5.91414      -12.8070       2.65896      -5.47465      -7.64955      -3.93648     -0.489331      -10.5324      -2.77474       10.2152       1.71536      -1.05431     -0.929446      -1.61660     0.0940130       2.89136       3.90455       4.46441       4.71256       5.01089       5.04976       4.86449       4.71391       4.41635       4.14664       3.79627       3.38678       3.00790       2.64581       2.24428       1.87011       1.53970       1.24903
  39  18 4124.8740    0.9563  8.4550 11.5323 -0.0137  0.1014   0.0189   0.3678    0.0311   0.0000   439.4517       12.7852       27.2992       1.60596      -7.82225      -9.37873      -4.71468      -1.73376       7.68313      -6.04153      -1.16949      -9.46749      -5.64720      -5.12464      -2.76432      -3.57256     -0.619282       1.57679       3.85767       5.24927       6.01171       6.42574       6.70044       6.82073       6.60530       6.48788       5.97839       5.53778       5.14512       4.56298       4.05183       3.49665       3.01881       2.49501       2.03364       1.64729
  40   3 1530.3321    0.2091  0.1542  9.7944 -0.0003  0.0088   0.0088   0.0216    0.0220   0.0000   441.6556     -0.210870       21.4639      0.266708      -2.74877      0.713636    -0.0669982     -0.360618     -0.448885     -0.122641     -0.907998     -0.276616      0.249622    0.00546672     0.0216803      0.233700   -0.00901010    -0.0162347      0.377408      0.461783      0.591227      0.602706      0.634115      0.713836      0.606122      0.593182      0.630175      0.464208      0.666012      0.512607      0.350852      0.454947      0.356556      0.281006      0.205507      0.192406
  40   5 1941.4240    0.5908  0.5092 10.0765  0.0005  0.0134   0.0124   0.0309    0.0374   0.0000   441.2656    -0.0231025       22.9053     -0.686540      -2.81626      -1.27917      -1.25711     -0.452710      0.826292      0.604385      0.897545     -0.699585     -0.485207      0.619728     -0.104452   -0.00942927    -0.0372422      0.145610      0.539848      0.733547      0.809095      0.892799      0.968429      0.941638      0.910177      0.882693      0.794042      0.779393      0.684515      0.611846      0.544240      0.494373      0.417132      0.364309      0.290535      0.232985
  40   6 2133.9680    0.8976  0.7303 10.4717 -0.0009  0.0153   0.0161   0.0394    0.0487   0.0000   441.2369       2.21487       21.6450     -0.477018      -2.04074      0.319302      0.970258     -0.667036      0.351531      0.213856       1.13703     -0.797089     -0.211529      0.659952     -0.670483     -0.495313      0.179168     -0.272337      0.591684      0.824093      0.903820      0.957042       1.01868      0.977671       1.00587      0.982599      0.937871      0.831612      0.786303      0.672604      0.611603      0.524083      0.461917      0.378849      0.312266      0.254982
  40   7 2319.3388    1.2870  1.0041 11.1540 -0.0012  0.0189   0.0206   0.0491    0.0613   0.0000   441.2115       1.66809       23.2967    0.00357658      -2.40751      0.831379      0.384472      -2.72797     -0.238603      0.175280     -0.264580     -0.936076      0.563312     -0.394579     0.0233617      0.443159      0.211715     -0.240160      0.740726       1.03597       1.12814       1.19301       1.23608       1.22113       1.20186       1.21145       1.15099       1.08176       1.01778      0.849098      0.768591      0.650739      0.577340      0.461384      0.416404      0.333502
  40   8 2497.9789    1.8649  1.0217 11.8429  0.0004  0.0184   0.0292   0.0490    0.0608   0.0000   441.4073       1.70713       20.5409      0.319078     -0.651922     -0.433530      -3.13253      -1.57011       1.25173     -0.751903     -0.403700     -0.664709    0.00497378    -0.0275870      0.403478     -0.229523     -0.809500     -0.236183      0.721729      0.955847       1.04261       1.20492       1.21398       1.20702       1.19707       1.19770       1.08862       1.01180      0.943699      0.853127      0.737491      0.640750      0.559558      0.468519      0.380228      0.312805
  40   9 2673.8278    2.5240  1.0890 12.2731 -0.0003  0.0194   0.0376   0.0479    0.0697   0.0000   441.8435       2.41316       20.5607      0.326759      -2.93178      0.409571      -1.70244      -1.69759       1.69194     -0.752285      0.862209      -1.75452     -0.956462     -0.434742      0.622446     -0.965150     -0.473686      0.206294      0.760466       1.06563       1.10409       1.26335       1.24364       1.31311       1.20865       1.19798       1.17837       1.08099       1.00266      0.900742      0.799299      0.675028      0.571297      0.499347      0.419960      0.344293
  40  10 2848.3067    3.2908  0.9540 12.9997 -0.0027  0.0174   0.0512   0.0436    0.0602   0.0000   442.1343       2.40522       20.3488       2.27620     -0.159161     -0.960433      0.287582      0.553865     -0.230609      -1.40235       2.39044     -0.959707      0.134432     -0.436246      0.116137      0.250237      0.387127      0.172805      0.681527      0.946082       1.02567       1.15495       1.16900       1.20640       1.18394       1.12677       1.07050      0.973428      0.922797      0.812693      0.704364      0.620626      0.529960      0.457952      0.378679      0.295887
  40  11 3020.1180    3.8726  1.0237 13.4371 -0.0010  0.0180   0.0595   0.0479    0.0607   0.0000   440.9318       3.40476       19.6852      0.508571      -3.94463       1.82822       1.25660      -1.82818     -0.976360      0.203440     0.0261655     -0.582750     -0.994258      0.105349     -0.910968      -1.07357      0.431895      0.177313      0.707137      0.962630       1.07105       1.17688       1.20692       1.21069       1.20784       1.16593       1.08229       1.00512      0.950672      0.817417      0.738764      0.639571      0.543391      0.469208      0.382825      0.317247
  40  12 3188.7702    4.0648  1.2873 13.4241 -0.0027  0.0208   0.0579   0.0552    0.0626   0.0000   441.5634       3.70836       18.4577      0.560488     -0.900796     -0.203534     -0.359302      -3.58439       1.17878      -3.21794      -1.86622       1.51370       1.09671     -0.360014      0.211625      0.918933     -0.133304      0.251504      0.830812       1.12506       1.25471       1.30378       1.36890       1.38305       1.33848       1.36121       1.27410       1.19813       1.08262      0.970427      0.843494      0.734782      0.617574      0.526201      0.452198      0.382564
  40  13 3354.7363    3.2521  1.5979 13.3835 -0.0019  0.0255   0.0441   0.0658    0.0483   0.0000   441.2063       2.65975       15.1211      0.551644      0.947607      -1.05227      -1.21035      -2.23756       1.84488       1.23030       1.27212      -1.89098      0.535342     -0.433934     -0.353780      0.164223     -0.548518     -0.351666       1.00998       1.32631       1.51448       1.53382       1.70064       1.71457       1.68194       1.66003       1.51089       1.40499       1.30143       1.12764       1.04936      0.903934      0.785378      0.662818      0.548853      0.445814
  40  14 3518.1685    2.5699  2.9612 12.6154  0.0005  0.0338   0.0260   0.0963    0.0350   0.0000   441.5333       7.86869       11.2988       5.08746       5.72746      -5.39835      -6.18642      -5.52724      0.869480      -3.89387      -1.34604     -0.959275       1.97017       1.14404      -1.79951     -0.196910    -0.0208235     -0.813625       1.31150       1.79672       2.02090       2.15933       2.31888       2.25882       2.25814       2.16941       2.03220       1.88893       1.71934       1.58271       1.36697       1.20053       1.02370      0.873978      0.719510      0.594588
  40  15 3679.4644    2.0533  4.5914 11.9591 -0.0002  0.0445   0.0178   0.1235    0.0303   0.0000   443.1196       5.90003       12.6036       4.08639    -0.0211456      -6.57696      -11.5066       1.19469       2.44005      0.510860       4.09559      -3.75592      -1.27878       2.14018      0.214438      -2.02064      0.918028      0.390561       1.70689       2.31568       2.69458       2.73117       3.02843       2.96827       2.92598       2.87827       2.63298       2.53210       2.23508       2.03182       1.79321       1.55235       1.35751       1.13444      0.929261      0.759275
  40  16 3838.7952    1.5451  6.3178 11.7278 -0.0020  0.0622   0.0153   0.1748    0.0285   0.0000   441.4254       5.57103       18.8956       13.9026       2.62083      -2.24022       13.4167       7.05147       5.91747      -7.28889       4.06209      -1.68280      0.758848       1.58000       1.88914     -0.403915      -1.14754     -0.360261       2.31231       3.17526       3.67199       3.83990       4.13796       4.13525       4.01151       3.94226       3.67874       3.39700       3.13645       2.80576       2.49571       2.17197       1.86957       1.57704       1.27663       1.03166
  40  17 3996.7803    1.2197  7.7429 11.5562 -0.0026  0.0800   0.0155   0.2473    0.0289   0.0000   443.1930       7.63416       20.8011      -2.96688      -13.2118      -1.15512       16.4419      -16.9102      -5.43390      -1.51365       3.59055      -1.08977       6.70794      -5.10224       1.03388      -3.16081       1.59679       1.23728       2.93062       4.09626       4.58774       4.93881       5.20181       5.19585       5.18297       4.93478       4.70175       4.35110       4.03200       3.65803       3.15607       2.79133       2.36026       2.03687       1.64328       1.35373
  40  18 4153.8444    0.8235  8.2623 11.6306 -0.0154  0.1201   0.0308   0.5837    0.0443   0.0000   426.4032       3.29208       33.9353      -8.47374      -27.8814       6.32928       16.6796      -4.43552       4.75007      -3.73426      -9.13703      -1.21675       3.35697       2.09355      -3.45601      -1.30471     -0.315669      -6.73186       4.29508       5.92298       6.82824       7.26126       7.66850       7.59812       7.66346       7.29979       6.93608       6.42923       5.88704       5.30633       4.70869       4.08175       3.53353       2.99847       2.38116       1.97132
  41   4 1758.0498    0.3898  0.3455  9.8278 -0.0037  0.0119   0.0102   0.0271    0.0291   0.0000   440.7811     -0.976029       21.8346      0.737771      -3.19567      0.646749      0.951167      0.409980      0.122752     -0.124681     -0.282994     -0.118050     -0.283553     -0.184530      0.442206     -0.497961     -0.259719     -0.116548      0.414310      0.588692      0.659096      0.696850      0.728792      0.736228      0.753262      0.729559      0.702403      0.631040      0.572533      0.522663      0.446801      0.411714      0.346065      0.293190      0.233050      0.188483
  41   5 1957.4509    0.6123  0.5466 10.0892 -0.0012  0.0133   0.0125   0.0347    0.0396   0.0000   441.3187     -0.668036       21.9282     -0.120458      -1.55011       1.01730      0.942324   -0.00747666      -1.78374      0.906094      0.586990      0.388752     -0.608743     -0.371226      0.184255     -0.590655      0.123992      0.348788      0.531306      0.708716      0.756691      0.857450      0.844616      0.878204      0.883820      0.872363      0.818267      0.737863      0.671278      0.595226      0.542934      0.491240      0.423241      0.352382      0.290563      0.236778
  41   6 2151.1007    0.9152  0.7937 10.5777 -0.0011  0.0171   0.0159   0.0427    0.0489   0.0000   440.8247      -1.36442       19.0146      0.257239      -3.59994    -0.0123384      0.524811       1.92048     -0.670437     -0.645873       1.65212     -0.643842     -0.544420     -0.869830     -0.284352     -0.342458      0.439570      0.231987      0.610688      0.912646      0.987210       1.09403       1.13757       1.12350       1.11407       1.06410      0.967237      0.952210      0.841846      0.778642      0.680723      0.589865      0.502107      0.417171      0.364890      0.303368
  41   7 2337.1785    1.3575  1.0406 11.0514 -0.0032  0.0186   0.0207   0.0478    0.0647   0.0000   441.7649      0.504171       21.8370      0.451119      -3.95130     -0.498394      0.642613      0.346799      -2.07680      -1.14323      -1.13856       1.07487      0.815819     -0.204100     -0.126474      0.239108    -0.0933342      0.344589      0.700726      0.979348       1.07573       1.17155       1.21324       1.20439       1.14489       1.13309       1.04158       1.02122      0.941914      0.883391      0.776421      0.698163      0.585610      0.491420      0.421559      0.339258
  41   8 2516.5885    1.8916  1.1385 11.8558  0.0007  0.0201   0.0284   0.0516    0.0642   0.0000   440.5543       1.10377       21.9077      0.619358      -1.50602      -1.56811      -2.50986      0.818174     0.0825714     -0.714846      0.826610      -2.74103      -1.32055      0.672383     -0.407761     -0.462887    -0.0764925      0.145894      0.781379       1.08284       1.14325       1.26707       1.29871       1.33413       1.26191       1.33141       1.20792       1.13002       1.04206      0.933624      0.796415      0.729204      0.603891      0.542237      0.437502      0.373466
  41   9 2693.5335    2.5885  1.1414 12.3985  0.0002  0.0196   0.0380   0.0500    0.0681   0.0000   441.7223       2.49907       21.7484     -0.794560      -4.20219      0.963082      0.902057      -2.87258      -1.63799     -0.820863      0.735122    -0.0472103     -0.372213      -1.08823      0.153416      0.555939     -0.468877      0.310240      0.773456       1.05965       1.17065       1.26101       1.30825       1.29903       1.26946       1.22175       1.16350       1.10910       1.02954      0.946658      0.829707      0.707791      0.611666      0.527334      0.441546      0.349419
  41  10 2868.9686    3.4694  0.9953 12.8172 -0.0016  0.0168   0.0519   0.0447    0.0705   0.0000   441.0367       2.72971       18.2319       3.05831      -4.78922     -0.889444      -1.25626      -2.17547      -1.29717     -0.489136      0.453984      -1.25800     -0.103382      0.558068      0.122284     -0.237553      0.378534     -0.267927      0.684333      0.892267      0.997490       1.09030       1.12331       1.08274       1.06795       1.09689       1.01394      0.946993      0.879653      0.796504      0.695217      0.599549      0.530216      0.453436      0.389793      0.310528
  41  11 3041.6641    4.0827  1.0517 13.4238 -0.0016  0.0189   0.0617   0.0466    0.0661   0.0000   442.0218       1.16454       18.1257      0.744835     -0.185476       1.45146      0.396024      -2.00079      0.355881      -1.40116       1.07299     -0.667161     -0.338177     -0.421388      0.782336      0.680980     0.0361856     -0.476343      0.693722      0.990281       1.07921       1.16425       1.25557       1.21336       1.22067       1.21061       1.11369       1.04944      0.979407      0.832060      0.769832      0.658126      0.563114      0.483122      0.394505      0.334818
  41  12 3211.3988    3.9010  1.3125 13.4787 -0.0011  0.0216   0.0552   0.0572    0.0615   0.0000   442.8485       4.04573       17.7601       2.17628      -4.35890      -2.76158      -1.12831     -0.246787      0.768153      0.202357     -0.860048      -2.27489       1.45241     -0.482887     -0.239319     -0.139613      0.431008     0.0625240      0.803839       1.13427       1.22281       1.30505       1.37926       1.35939       1.41026       1.32591       1.26770       1.18677       1.09645      0.962460      0.889568      0.758462      0.657676      0.553072      0.464519      0.382431
  41  13 3378.6394    3.2761  1.8758 13.0915 -0.0011  0.0257   0.0393   0.0717    0.0464   0.0000   442.4716       3.06092       17.0857       1.33404       1.55449      -3.41331      -1.50656      -1.68076    -0.0389599      -1.53505       1.57312      -3.41700      0.260589     -0.413538      -1.03040     0.0892370      0.530300       1.06924      0.991973       1.37301       1.59405       1.65001       1.73581       1.73940       1.69967       1.68754       1.55493       1.45434       1.31744       1.20963       1.05699      0.961112      0.797876      0.689642      0.585442      0.484922
  41  14 3543.3976    2.5134  3.3910 12.3624 -0.0017  0.0355   0.0231   0.0974    0.0328   0.0000   443.4694       8.28253       9.41742       4.67412       6.16308      -1.93086      -5.38555      -3.79743       1.69206      -6.56971     -0.597635      -2.45833     0.0651097      -3.60890       2.06286      -1.27266     0.0638654       1.66910       1.33176       1.79692       2.06192       2.19076       2.35524       2.33012       2.33251       2.24036       2.13229       1.94672       1.77287       1.62853       1.43309       1.27673       1.08006      0.930947      0.768974      0.633392
  41  15 3705.7579    1.9777  5.0878 11.8553 -0.0004  0.0476   0.0162   0.1291    0.0280   0.0000   440.0242       12.6426       13.4215       2.99034       1.15809      -1.98937     0.0608967      -1.90787     -0.257261      -1.22498    0.00830047     -0.615532     -0.736419     -0.385738      0.113469      -1.63673      0.407212      0.232907       1.75113       2.40994       2.74828       2.88408       3.12584       3.13607       3.04234       2.95206       2.83846       2.57856       2.40565       2.15074       1.91065       1.68834       1.41310       1.23402      0.998249      0.813696
  41  16 3866.1104    1.5224  6.4867 11.7119 -0.0023  0.0622   0.0149   0.1793    0.0275   0.0000   439.7891       13.2455       17.6981       5.22931      -9.40974       4.79272       1.84372       1.15956      -7.99163      -10.0051       6.95657       2.62991       2.02650      -5.49809      -3.66267       4.07078      0.910552      -1.64417       2.23538       3.09943       3.53558       3.74120       3.97873       3.94405       3.94730       3.75669       3.65018       3.36894       3.11428       2.80317       2.44162       2.20718       1.87043       1.59678       1.31771       1.08606
  41  17 4025.0102    1.1529  8.4040 11.5782 -0.0002  0.0882   0.0167   0.2900    0.0297   0.0000   440.8199      -6.14630       18.9198      -3.18408      -5.59582      -4.42007       8.95383       3.35726       2.58969      -7.18898       1.34193       1.77883       2.11327       2.48144       2.56828    -0.0265252       1.04659     -0.761662       3.16774       4.41467       4.98474       5.35123       5.67038       5.67139       5.65513       5.39248       5.15723       4.76597       4.43628       3.94958       3.56400       3.07471       2.67636       2.27210       1.81865       1.53803
  42   4 1772.6451    0.3977  0.3672  9.8712 -0.0041  0.0114   0.0103   0.0293    0.0288   0.0000   441.8882      -1.23288       21.9305      0.359204      -4.21241      0.385090      0.780128      -1.98648      0.909417      0.585982     -0.882577     -0.315958      0.774574    -0.0437655      0.245173     0.0524348    -0.0686449      0.568971      0.432723      0.576199      0.640413      0.681550      0.726904      0.727002      0.733372      0.700711      0.621394      0.605242      0.567102      0.537302      0.491268      0.397305      0.380204      0.323802      0.278449      0.243694
  42   5 1973.3458    0.6496  0.5722 10.0109  0.0002  0.0138   0.0125   0.0323    0.0419   0.0000   441.4028     -0.134561       23.0789     -0.786390      -4.53693       1.18119     0.0264796      0.331198      0.221430      0.798749     -0.120436      0.996767      0.593579     -0.308686     -0.375034      0.462591      0.290220    -0.0722946      0.502172      0.673788      0.778262      0.769416      0.850987      0.857463      0.853191      0.849864      0.775463      0.726588      0.653629      0.632771      0.530207      0.491793      0.418581      0.362172      0.302100      0.250278
  42   6 2168.0895    0.9334  0.8357 10.5649  0.0002  0.0171   0.0153   0.0407    0.0511   0.0000   440.9131     -0.114881       21.5066       1.26845      -1.49736     -0.420305      -1.76084      0.675524      0.670699     -0.214453      0.600617      0.170961      0.804382    -0.0363794     -0.888140      0.237073     -0.287556      0.130299      0.615752      0.868924      0.912534       1.00948       1.03964       1.05933       1.08166       1.02953      0.979544      0.902697      0.827428      0.767409      0.672318      0.610703      0.537121      0.448545      0.382836      0.304976
  42   7 2354.8526    1.4171  1.0122 11.3066 -0.0025  0.0188   0.0219   0.0466    0.0601   0.0000   440.7851      0.112964       20.4582      -1.85197    -0.0614363     -0.972821      0.203354     -0.569220      0.140925       1.04692     -0.252583      0.484796      -1.35138      0.192141     -0.268229      -1.16413     -0.594093     -0.527368      0.696697      0.961849       1.04214       1.12092       1.19920       1.18093       1.20710       1.16874       1.14524       1.03039      0.955711      0.828127      0.741652      0.658390      0.572127      0.497709      0.415027      0.332549
  42   8 2535.0830    1.9745  1.1079 12.0039 -0.0017  0.0198   0.0300   0.0502    0.0621   0.0000   441.4206       1.30512       20.6440     -0.200282     -0.654225       1.70755      -1.29475      -1.53543       1.78511      -1.43472      -1.61607       1.13228       1.74926     -0.623164      -1.83733       1.03675      0.603489     -0.663772      0.726733       1.01005       1.08164       1.23234       1.27498       1.25514       1.27176       1.22227       1.17311       1.07193       1.00822      0.915811      0.810803      0.691124      0.605240      0.505895      0.448587      0.359932
  42   9 2713.0690    2.6761  1.0942 12.5560  0.0029  0.0188   0.0401   0.0496    0.0646   0.0000   440.5063       3.20208       19.4058      0.183854      -2.02460      -1.01397      -5.38434      0.711761       2.59303     -0.254177      -1.52768      0.277570     -0.317891     0.0734991     -0.230122     -0.414426      0.482029      0.376985      0.743464       1.00137       1.14085       1.17604       1.25155       1.22575       1.23383       1.19769       1.14812       1.07078       1.01510      0.894082      0.806414      0.713453      0.600406      0.514347      0.418176      0.350068
  42  10 2889.4277    3.5376  1.0692 12.9204 -0.0024  0.0178   0.0510   0.0467    0.0697   0.0000   441.9877       4.45083       18.3414       1.51658      -2.17780       1.12717       1.42974     -0.840650      0.505535      0.204826       1.43288      -1.67364     0.0479467     -0.566293      0.570469     -0.845623      0.159787      0.487838      0.658264      0.884072      0.982175       1.06922       1.10239       1.09994       1.14308       1.08983       1.01593      0.961602      0.896922      0.804086      0.721194      0.625146      0.537128      0.471342      0.373921      0.329387
  42  11 3063.0130    4.0396  1.0357 13.5659 -0.0019  0.0185   0.0615   0.0461    0.0596   0.0000   442.3017       5.58692       19.3756       2.23006      -1.64389      0.528651      0.280658     -0.373017       1.00027      -1.37575      -2.03468      -1.55099       2.02509     -0.729699      0.148353     0.0374221     -0.159397      0.179587      0.717136      0.966084       1.07273       1.13712       1.19645       1.16116       1.22517       1.18965       1.16126       1.06879      0.944774      0.834989      0.757975      0.652051      0.560163      0.488042      0.410615      0.340237
  42  12 3233.7315    3.7606  1.4016 13.5006 -0.0022  0.0220   0.0518   0.0596    0.0521   0.0000   441.3802       4.43641       19.1208       1.98550      -1.18684       1.74823      -2.72412      -3.44151     -0.679735      -4.58698      0.687729     0.0986777     -0.320064      0.619289     -0.761237     -0.447483      0.245307     -0.747237      0.840101       1.09743       1.29306       1.39725       1.47728       1.46701       1.47544       1.40768       1.30586       1.26251       1.12632       1.02479      0.914346      0.800440      0.690907      0.571803      0.480857      0.394580
  42  13 3402.0690    3.1818  1.9838 12.9398  0.0024  0.0263   0.0371   0.0727    0.0480   0.0000   441.8632       5.80203       15.3225      0.815420       1.70993      -2.79857      -5.64124       1.18475       2.78009      -1.47518      -2.37829     -0.670694     -0.190799     0.0330107     -0.770957     -0.738142     -0.370423     -0.580701      0.950185       1.28975       1.45534       1.57421       1.65303       1.63918       1.65216       1.60325       1.46392       1.38941       1.31331       1.18246       1.05987      0.943912      0.815252      0.705396      0.594033      0.490924
  42  14 3568.1927    2.3986  3.6249 12.2814 -0.0001  0.0374   0.0213   0.1033    0.0320   0.0000   441.8588      0.836162       13.8107       2.68732       6.73865      -1.40055      -5.57970      -1.22866       5.24592      -2.75033      -1.23523       1.76692      -1.44207      -1.62106      -1.90914       1.36309      0.332616     -0.225812       1.32327       1.85084       2.08777       2.22999       2.32350       2.38645       2.32221       2.29937       2.14801       1.99322       1.85734       1.67976       1.52071       1.30661       1.14116      0.970536      0.803008      0.667294
  42  15 3731.6133    1.9045  5.0648 11.9213 -0.0002  0.0482   0.0162   0.1348    0.0272   0.0000   436.7934       8.24935       17.7817       2.71295      -2.45428      -3.51928       1.68274      0.643938     -0.934750      0.577341      -1.16001      0.234956      0.572145      -3.45546      0.605852       2.41104     -0.739247      0.184570       1.71000       2.36030       2.69881       2.87390       3.09859       3.09617       3.01373       2.98344       2.76000       2.63019       2.40581       2.14678       1.93278       1.69805       1.46437       1.25038       1.03496      0.853162
[truncated: 711,613 more chars]
