# Supplementary material for: Global-Mode Analysis of Full-Disk Data from the Michelson Doppler Imager and the Helioseismic and Magnetic Imager
Source: Sol Phys. 2018 Jan 31;293(2):29. doi: 10.1007/s11207-017-1201-5 (PMC6566312; doi:10.1007/s11207-017-1201-5)
Supplement: Supplementary file 2 — (TAR 362.4 MB) [file 11207_2017_1201_MOESM2_ESM.tar › HMI/hmiv72dasym.6616]

   0  13 1957.7143    0.6016  0.4350  8.5158  0.0000       13.5543  0.1182   0.1121   0.2060    1.3673   0.0000       8.79690    -0.0000       0.00000       0.00000       0.00000       0.00000       0.00000       0.00000       0.00000       0.00000       0.00000       0.00000       0.00000
   0  19 2764.2289    2.9199  0.6930 11.0669  0.0000      0.260889  0.1200   0.4627   0.4226    3.5000   0.0000       3.26595    -0.0000       0.00000       0.00000       0.00000       0.00000       0.00000       0.00000       0.00000       0.00000       0.00000       0.00000       0.00000
   0  20 2899.0914    3.5580  0.5364  9.8315 -0.0075      0.770976  0.1233   0.6200   0.2688    9.0066   0.0000       2.57426    -0.0000       0.00000       0.00000       0.00000       0.00000       0.00000       0.00000       0.00000       0.00000       0.00000       0.00000       0.00000
   0  21 3033.7116    4.2362  0.7919  9.9425  0.0019       3.05542  0.2050   0.8430   0.6767   32.4933   0.0000       3.52000    -0.0000       0.00000       0.00000       0.00000       0.00000       0.00000       0.00000       0.00000       0.00000       0.00000       0.00000       0.00000
   0  23 3303.8437    4.6266  0.9526 -2.4350  0.0000       2.72167  0.2194   0.6159   0.3466 1000.0000   0.0000       4.56787    -0.0000       0.00000       0.00000       0.00000       0.00000       0.00000       0.00000       0.00000       0.00000       0.00000       0.00000       0.00000
   0  24 3438.3750    3.1465  2.6200  6.4521  0.0000      -3.12636  0.3596   0.4626   1.1656  896.9272   0.0000       2.33794    -0.0000       0.00000       0.00000       0.00000       0.00000       0.00000       0.00000       0.00000       0.00000       0.00000       0.00000       0.00000
   1  12 1885.2234    0.4467  0.4682  9.5747  0.0000       14.9165  0.1240   0.0519   0.2199    0.2912   0.0000       7.70554   456.5244      -36.1141       0.00000       0.00000       0.00000       0.00000       84.6804       76.1272       0.00000       0.00000       0.00000       0.00000
   1  13 2020.8703    0.5082  0.1975 10.4297  0.0000       17.2705  0.0520   0.0931   0.1128    0.1625   0.0000       14.5632   454.6535      -75.6175       0.00000       0.00000       0.00000       0.00000       59.7136       33.3301       0.00000       0.00000       0.00000       0.00000
   1  14 2156.9666    0.7723  0.6218 10.0900  0.0000       7.53666  0.0966   0.0774   0.1792    0.4132   0.0000       4.13783   483.6745       18.1995       0.00000       0.00000       0.00000       0.00000       104.522       49.8747       0.00000       0.00000       0.00000       0.00000
   1  17 2559.1989    2.0547  0.8289  9.8057  0.0000       1.56568  0.0957   0.1848   0.3298    3.8841   0.0000       1.51042   492.4883      -40.2056       0.00000       0.00000       0.00000       0.00000       74.6226       66.2062       0.00000       0.00000       0.00000       0.00000
   1  18 2693.2790    2.5935  0.7458 11.4238  0.0000      -1.85281  0.1105   0.2288   0.1763    1.2302   0.0000       2.39044   322.4775       65.4756       0.00000       0.00000       0.00000       0.00000       83.9971       65.2498       0.00000       0.00000       0.00000       0.00000
   1  19 2828.3149    3.2490  0.8031 12.2156  0.0104       4.33574  0.1179   0.2756   0.1860    0.7183   0.0000       4.11659   354.0363       16.0343       0.00000       0.00000       0.00000       0.00000       99.7107       53.0453       0.00000       0.00000       0.00000       0.00000
   1  20 2963.5168    3.6258  1.0749  5.5450  0.0000       2.34881  0.1124   0.2695   0.3123 1000.0000   0.0000       2.98863   268.5104      -15.2192       0.00000       0.00000       0.00000       0.00000       103.851       50.8105       0.00000       0.00000       0.00000       0.00000
   1  21 3098.2745    3.3401  1.0485 13.1332  0.0000     -0.371702  0.1453   0.3034   0.3300    0.7312   0.0000       3.67522   687.6793       126.274       0.00000       0.00000       0.00000       0.00000       123.053       75.1299       0.00000       0.00000       0.00000       0.00000
   1  22 3233.3067    3.5557  0.9269 12.6870 -0.0002       2.10690  0.1130   0.3004   0.2780    0.9180   0.0000       1.99858   487.3600       65.5108       0.00000       0.00000       0.00000       0.00000       107.113       57.5269       0.00000       0.00000       0.00000       0.00000
   1  23 3368.6870    3.6298  1.6597 11.7287  0.0000     -0.476144  0.1632   0.2591   0.3949    2.2026   0.0000       1.11544   523.2413       10.4154       0.00000       0.00000       0.00000       0.00000       120.366       84.3504       0.00000       0.00000       0.00000       0.00000
   1  24 3504.2682    2.8327  3.6597  4.3100  0.0000      0.478012  0.2745   0.1447   0.5522  776.0063   0.0000      0.435113   609.0275       108.465       0.00000       0.00000       0.00000       0.00000       244.512       115.355       0.00000       0.00000       0.00000       0.00000
   1  25 3640.4201    2.3087  3.5000 11.5530 -0.0391       1.14842  0.2626   0.1381   0.6309    0.8345   0.0000      0.720752   -13.5025       87.6108       0.00000       0.00000       0.00000       0.00000       218.872       131.493       0.00000       0.00000       0.00000       0.00000
   1  26 3777.1164    2.0527  5.9661 -1.3017  0.0000    0.00774194  0.3916   0.0742   0.7726 1000.0000   0.0000      0.468963   150.4154      -66.4681       0.00000       0.00000       0.00000       0.00000       253.798       160.354       0.00000       0.00000       0.00000       0.00000
   1  27 3914.1837    1.7375  6.4292 10.8325  0.0064       1.11805  0.5240   0.0767   0.8551    0.3226   0.0000      0.594331  -219.6868       427.464       0.00000       0.00000       0.00000       0.00000       364.371       205.101       0.00000       0.00000       0.00000       0.00000
   2  12 1945.8992    0.4604  0.3386 10.2006  0.0000       16.3447  0.0615   0.0437   0.1021    0.1592   0.0000       7.51032   443.5432       5.86477       10.7822      -2.30869       0.00000       0.00000       33.1732       28.8441       24.1857       7.62368       0.00000       0.00000
   2  13 2081.9872    0.7655  0.6414  9.8242  0.0000       1.50723  0.0702   0.0577   0.1529    0.3320   0.0000       3.00509   407.4486       93.7783       12.4158      -19.7225       0.00000       0.00000       39.9681       31.3755       18.6072       7.72184       0.00000       0.00000
   2  14 2217.6504    0.9210  0.7297  9.2393  0.0000       4.76237  0.0945   0.0614   0.1311    0.8670   0.0000       2.19532   422.5698      -20.7837      -5.46712       2.34281       0.00000       0.00000       46.9597       35.5586       29.7914       9.70889       0.00000       0.00000
   2  15 2352.4233    1.2391  0.9399 10.0047  0.0000       7.45399  0.0896   0.0756   0.1816    0.6811   0.0000       2.43021   369.5040       33.6796      -4.78526      -6.05631       0.00000       0.00000       45.9668       41.0812       18.6185       8.41951       0.00000       0.00000
   2  16 2485.8797    1.4851  0.8227 11.6590  0.0000       4.59992  0.0895   0.1026   0.1821    0.3286   0.0000       2.82361   406.4854      -74.7776       2.33938       11.3088       0.00000       0.00000       46.5382       37.2090       28.7600       9.26165       0.00000       0.00000
   2  18 2754.6102    2.9804  0.8490  5.1486  0.0000       2.32118  0.0717   0.1831   0.1503  537.3122   0.0000       1.45955   425.5824       15.4820      -9.15012       4.97006       0.00000       0.00000       36.8893       30.2052       19.0686       6.97030       0.00000       0.00000
   2  19 2889.6470    3.2926  0.9579 11.3554  0.0000       1.31649  0.0848   0.1913   0.1721    1.5342   0.0000       1.52323   473.5337      -26.9802      -8.42282       5.22083       0.00000       0.00000       45.0193       38.4792       20.9049       8.46350       0.00000       0.00000
   2  20 3024.8816    3.9185  0.8002 12.4905  0.0000       3.05834  0.0780   0.2570   0.1491    0.7104   0.0000       1.62508   398.6317       28.9373      -2.04250       7.25083       0.00000       0.00000       44.5704       35.2464       21.6182       7.37812       0.00000       0.00000
   2  21 3160.0748    4.0942  0.9578 13.6273  0.0000       5.05939  0.1027   0.2617   0.2116    0.3547   0.0000       2.43837   345.2690       63.3139      -14.3954      -11.6705       0.00000       0.00000       63.1400       47.2709       22.6622       8.15199       0.00000       0.00000
   2  22 3294.7685    3.5582  1.4598 12.6014  0.0000      -2.48475  0.1253   0.1915   0.2298    0.5740   0.0000       1.18684   411.7718       55.6095      -9.16260       4.26296       0.00000       0.00000       57.7920       47.4890       31.1937       10.6978       0.00000       0.00000
   2  23 3430.8041    3.0918  2.2808 11.1197  0.0000      0.244879  0.1582   0.1260   0.2700    0.9388   0.0000      0.568907   445.0333      -14.9506       7.83363       29.0516       0.00000       0.00000       73.9482       65.7326       33.9970       14.2975       0.00000       0.00000
   2  24 3566.7608    2.5841  2.9769 11.6869  0.0006      0.112151  0.1736   0.0979   0.3861    0.3397   0.0000      0.549056   344.1693       120.153      -19.6637      -4.57315       0.00000       0.00000       78.7501       69.4741       42.4830       16.8035       0.00000       0.00000
   3  13 2137.8620    0.8464  0.7112  8.5739  0.0000       6.21519  0.0600   0.0474   0.1127    1.0261   0.0000       1.67804   424.5200      -3.75226      -23.0287      -1.00387     -0.851708      -1.35052       22.9467       19.5525       16.8465       11.6724       4.79350       1.30259
   3  14 2273.5169    0.9614  0.8845 10.4275  0.0000       8.54451  0.0983   0.0564   0.1337    0.3209   0.0000       2.49593   451.9069       12.9067      -7.50660       7.04861      -2.06806     -0.547597       31.2901       28.6888       23.6480       15.8573       6.47082       1.97876
   3  15 2407.8679    1.4293  0.7741 10.7494  0.0000       7.27295  0.0683   0.0824   0.1178    0.4147   0.0000       2.39249   441.7649       10.1793       9.56163       6.33129      -8.06380     -0.452570       24.6682       23.2646       18.2051       11.7591       4.97135       1.47425
   3  16 2541.6703    1.7116  1.0199 11.2388  0.0000      0.586392  0.0820   0.0918   0.1580    0.4763   0.0000       1.69996   397.2596      -23.1063      -26.6849     -0.259861      -2.91853     -0.759466       30.6461       28.0295       20.8762       12.9345       5.50205       1.62189
   3  18 2811.5123    2.9564  0.9352 11.4770  0.0000      0.914265  0.0882   0.1536   0.1344    1.0323   0.0000       1.28503   421.1505      -15.7245       13.5644       4.09525       9.33715     -0.520216       35.8265       29.9781       24.2432       15.3151       5.96152       1.46282
   3  19 2946.9667    3.1871  0.9043 12.5943  0.0000       2.63375  0.0857   0.1699   0.1320    0.4109   0.0000       1.96539   374.4787       16.9152       15.7455      -12.1020      0.896261      -1.48020       28.1480       30.5754       24.7001       11.2269       7.41087       2.11536
   3  20 3082.3674    4.0556  0.7662 13.0283  0.0000     -0.260766  0.0702   0.2237   0.1214    0.3984   0.0000       2.05220   402.8584       42.7070       8.84375       6.73766       2.10980      0.295346       28.8798       22.5434       21.0406       14.0186       5.75541       1.28601
   3  21 3217.6912    3.6512  1.2677 12.9088 -0.0030     -0.327115  0.0922   0.1774   0.2136    0.4437   0.0000       1.29471   412.9879      -21.0167      -62.6843       10.3922      -6.87769      -1.24130       35.4244       34.1845       24.0589       12.5367       5.87991       1.73434
   3  22 3353.8586    3.4990  1.8711 11.6343  0.0023       1.37563  0.1128   0.1348   0.2090    0.6725   0.0000      0.633414   398.7111       71.0878      -34.4804      -1.41384       3.15902       1.05659       37.5241       32.9453       26.8444       17.4154       7.10786       1.98884
   3  23 3490.0034    2.7213  2.6059 11.5832  0.0000       2.19476  0.1442   0.0932   0.2619    0.3392   0.0000      0.654812   401.2726       74.3977      -12.7296       1.35637       19.4023       2.03768       43.9521       45.5041       35.5957       18.9467       10.4290       3.12997
   3  24 3626.2619    2.5647  3.5603 10.8362  0.0000      0.265891  0.1574   0.0740   0.3097    0.4007   0.0000      0.363585   453.6181      -26.1696       12.7179      0.503132      -13.2508      -2.00419       57.4397       53.7716       39.1529       21.7051       9.99818       2.82441
   4  10 1778.0119    0.3329  0.2714  9.8447  0.0000       12.9894  0.0455   0.0287   0.0739    0.0973   0.0000       7.61287   432.2745       35.2840      -3.52611      -6.63064      -5.29487     -0.208279       15.1742       15.1391       11.7031       9.19941       5.29840       2.15732
   4  11 1914.7492    0.5094  0.2968  9.9886  0.0000       6.18146  0.0664   0.0399   0.0631    0.1122   0.0000       5.12137   436.5706      -28.3940       5.31227       1.79878     -0.137637      -5.11608       27.4341       28.8837       18.0011       12.0418       4.88181       2.67381
   4  12 2051.7451    0.6605  0.3938 10.0334  0.0000       6.33464  0.0610   0.0468   0.0837    0.1514   0.0000       2.93896   399.9438       5.74694       1.81177      -2.21441     -0.996781       2.56894       18.9751       13.7647       11.6843       10.6882       8.46795       4.03319
   4  14 2324.1753    1.2069  1.0390  1.8306  0.0000       2.28986  0.0759   0.0507   0.1286 1000.0000   0.0000       1.25866   450.9208       20.5548       2.24709      -7.83086      -7.23796      -1.68270       23.5937       24.4757       20.7054       12.2011       7.76679       3.53782
   4  15 2458.8343    1.6182  0.8998 11.0555 -0.0006       5.36130  0.0715   0.0761   0.1222    0.4564   0.0000       1.78781   409.2659      -43.3216      -8.75448       12.3691       8.88856      -4.91728       18.6588       20.5090       15.7143       12.6993       8.38628       3.22137
   4  16 2593.0716    2.1041  0.9732 11.4102  0.0000       1.47258  0.0712   0.0997   0.1376    0.5747   0.0000       1.46022   395.6980      -7.18420       11.8357      -20.4045      -9.75255       3.28611       18.4312       21.3773       17.1534       11.6940       7.33839       3.39871
   4  17 2728.4690    2.6821  0.7271 11.7437  0.0000       1.55466  0.0798   0.1360   0.1063    0.5855   0.0000       1.71957   426.2301       14.9028      -5.08304      -10.8376     -0.839055    -0.0267721       24.9282       27.3904       19.7829       12.7269       7.23382       2.89483
   4  18 2864.2581    3.1207  0.7800 12.5258  0.0000      0.560935  0.0570   0.1499   0.1162    0.3718   0.0000       1.41123   415.8247      -19.1710       1.48846      -14.8583      -7.22717      -4.48940       16.9489       19.1291       15.2217       9.76002       5.50244       3.06256
   4  19 3000.2268    3.8560  0.6347 13.0818  0.0000       3.17852  0.0532   0.2153   0.1001    0.3058   0.0000       1.47055   473.2173       25.3965       4.47678       6.41102      0.194126       2.68164       17.6462       15.9910       14.2959       10.0348       5.15073       2.94203
   4  20 3136.0815    3.9529  0.9452 12.9452  0.0000       2.48233  0.0661   0.1845   0.1310    0.3986   0.0000       1.62745   454.7358       25.3410       9.83191       12.1581       6.91593      -2.19706       19.4310       20.5710       16.1231       10.7422       6.41230       2.80003
   4  21 3271.8112    3.6018  1.3606 13.0911  0.0000       1.26458  0.0937   0.1530   0.1672    0.3260   0.0000       1.26849   466.5916       16.3378      0.322512       11.6389       21.8944      -1.54115       24.3464       24.1137       20.2670       15.5923       10.3808       4.24230
   4  22 3408.3190    3.2061  1.7425 12.7870  0.0000       1.56349  0.1165   0.1234   0.1962    0.2592   0.0000      0.891624   421.4410      -29.4595       9.58595      -1.23092      -8.51315     -0.707090       26.8976       29.1892       26.3291       16.9046       10.9787       5.52443
   4  23 3545.1103    2.6920  3.3015 11.4726  0.0000       1.49185  0.1426   0.0746   0.2693    0.2619   0.0000      0.416343   392.8908      -34.2396      -19.7051       13.6589      -18.0887     -0.767063       34.4879       36.8279       31.0754       21.9611       12.5909       6.67526
   4  24 3681.4746    2.1979  3.8654 11.4849  0.0000      0.316442  0.1654   0.0587   0.2997    0.1745   0.0000      0.334224   541.8492      -6.87214      -26.0375       10.6357       31.0737      -24.1261       39.0446       42.5287       35.4123       26.3165       15.6871       7.82215
   4  26 3956.6821    1.5608  7.6347 10.8459 -0.0039      0.312643  0.2571   0.0358   0.5179    0.1238   0.0000      0.186729   477.0723      -72.9532      -73.9665      -2.72999       11.1566      -2.84438       59.9491       64.2170       55.0517       39.3063       23.9941       11.7485
   5  10 1823.4347    0.3610  0.2776  9.9239 -0.0004       18.3199  0.0371   0.0264   0.0562    0.0881   0.0000       6.25021   436.3537      -2.20177       6.96708       4.96944       2.71158       1.38540       10.1967       8.97750       8.41113       7.96006       5.74281       3.53047
   5  11 1960.5985    0.5796  0.4244  9.7080  0.0000       6.05196  0.0441   0.0335   0.0745    0.1408   0.0000       2.76292   442.7552      -8.71010       5.59333       1.28452       1.64994     -0.970424       11.4842       11.0871       9.32873       9.63579       6.59663       3.37701
   5  12 2098.5392    0.7191  0.5732 10.0601  0.0000       7.92849  0.0462   0.0375   0.0838    0.1693   0.0000       2.09744   441.1544       9.14067      -3.07937      0.909092       15.9859       4.76699       12.5148       12.4603       11.2609       9.04545       6.49796       3.50633
   5  13 2235.4944    0.9337  0.7278 10.5745  0.0046       4.82496  0.0580   0.0435   0.0949    0.1935   0.0000       1.96435   445.4725       21.9696       17.4285       12.5473      -4.67889      -4.21691       12.7907       13.3483       13.4103       10.2877       6.15529       4.14903
   5  14 2371.1133    1.3617  0.8103 10.7796  0.0000       1.73400  0.0479   0.0609   0.1151    0.2595   0.0000       1.43857   449.3365       3.38045      -19.1718      -20.2079      -8.99278      -2.10826       12.3723       12.4304       11.7700       8.47251       6.28321       3.54883
   5  15 2506.2027    1.6320  0.9746 11.4370  0.0010       3.75856  0.0657   0.0686   0.1203    0.2478   0.0000       1.61254   415.2384      -4.27409      -14.4668     -0.229898       1.06681      -5.59871       15.1326       17.0838       13.7786       11.0170       8.08502       4.69560
   5  16 2641.1539    2.2308  0.9403 11.6059  0.0000      0.806782  0.0755   0.0944   0.1093    0.3916   0.0000       1.33495   453.7179      -11.3609       19.5031      -3.12670      -3.46020     -0.705733       16.5849       14.3139       16.5665       12.3826       7.67220       4.96926
   5  18 2913.7499    3.4890  0.8914 12.6598  0.0000       1.64785  0.0578   0.1502   0.1149    0.3992   0.0000       1.33001   429.7801       21.7331      -7.38073      -11.0068      -1.58906      -9.45447       14.1486       14.7058       12.4516       10.5196       7.21667       4.51119
   5  19 3050.0863    4.0038  0.8671 11.9803  0.0007       2.60130  0.0551   0.1787   0.1053    1.0551   0.0000       1.50335   446.5423       20.4308      -1.85496       6.29711      -4.45261     -0.556038       13.3962       13.5761       12.9074       9.96525       6.47156       4.26937
   5  20 3186.2764    4.0111  1.1346 13.1515 -0.0116     -0.298172  0.0806   0.1795   0.1369    0.6311   0.0000       1.28487   428.0673     -0.103020       13.7420     0.0103791      -5.86742      -3.59433       16.2640       18.2527       15.6590       12.8730       9.80726       5.44565
   5  21 3322.6938    3.4591  1.6242 12.7206  0.0004       1.10583  0.0852   0.1280   0.1939    0.3972   0.0000      0.766197   437.0940      -2.84290       2.00463     -0.127884       6.92017       2.50184       18.9444       21.1890       18.3354       14.1286       9.71108       5.81510
   5  22 3459.3939    3.1531  2.3365  2.4008  0.0000      0.211982  0.1018   0.0883   0.1810 1000.0000   0.0000      0.447477   411.0326       55.2167      -33.1165       5.67288      -14.2900      -4.99978       22.5498       24.6742       21.0002       17.3754       11.1847       6.68475
   5  23 3596.8160    2.4568  3.2313 11.9181  0.0002      0.375985  0.1444   0.0682   0.2467    0.1997   0.0000      0.349840   423.9934      -7.81180      -21.3705      -16.5605      -28.4636       15.1710       31.4777       33.5978       30.1529       23.1872       16.0063       9.62043
   5  24 3734.2288    2.1134  4.6696 11.1929  0.0000      0.458119  0.1634   0.0468   0.3257    0.1615   0.0000      0.212305   459.2162      0.613956       14.5947       10.2840       14.2936      -1.46182       31.3304       36.8253       31.9074       27.2963       17.0283       10.7897
   5  25 3872.3787    1.6849  6.7700 10.8212  0.0000      0.543288  0.2155   0.0330   0.4055    0.1089   0.0000      0.157214   340.6554      -34.7744       6.38175       44.1704      -3.46074       11.0210       44.5649       46.7601       41.6738       34.8228       25.3978       15.5588
   5  26 4009.5527    1.4656  8.1564 10.6866  0.0000      0.105924  0.2430   0.0289   0.4938    0.0955   0.0000      0.144435   455.7893       82.5409       118.211       20.6106       10.3709      -16.2430       48.5319       56.8220       48.5282       38.7234       26.2135       15.6095
   5  28 4286.1195    1.0014 12.9496 10.3902  0.0000     -0.102343  0.4462   0.0212   0.8076    0.0724   0.0000      0.134821   423.6324       16.4628       72.1530       29.0072      -11.4800       12.9300       73.9997       86.4984       75.7699       59.9179       41.0942       24.4823
   6  11 2004.1484    0.5673  0.5963  9.7868  0.0000       9.87015  0.0473   0.0273   0.0897    0.1332   0.0000       2.37004   431.0411      -2.56251       16.2183       7.20376       4.95988      -7.50989       10.5938       10.5320       8.74545       8.32345       6.76067       5.21955
   6  12 2142.5624    0.8436  0.4692 10.2724  0.0000       5.93199  0.0348   0.0418   0.0667    0.1443   0.0000       1.82794   434.2784      -25.2170       7.61239       13.7760      -9.84653      0.332612       8.36559       9.57092       8.14843       6.81684       5.28570       3.18576
   6  13 2279.8989    1.0874  0.8650  9.8441  0.0000       5.39092  0.0503   0.0415   0.0948    0.3161   0.0000       1.29607   434.1484       9.91231       16.1941       4.50988       12.2686      -4.76292       10.2515       11.1310       9.68522       9.33374       6.35634       4.35914
   6  14 2415.5327    1.4307  0.9173 10.9761  0.0000       1.12019  0.0544   0.0558   0.1048    0.2463   0.0000       1.28843   431.2452      -18.6572       8.14287       12.1772       6.20070       2.46417       11.2831       12.0387       10.7202       10.0950       7.24568       4.77351
   6  15 2551.1975    1.8248  0.8808 11.8928  0.0000       3.33494  0.1109   0.0780   0.1027    0.1877   0.0000       1.50804   453.2572       3.68550       14.1695       11.6632       10.3862     0.0865459       32.6898       38.5533       33.1687       20.7291       12.3668       6.67886
   6  16 2687.2590    2.4111  0.9130 12.2946  0.0000       3.63971  0.0540   0.0947   0.1035    0.2045   0.0000       1.41271   441.2909       12.6952       14.7950       8.13096       6.88397     -0.285167       10.6396       12.2932       11.3549       9.03453       6.63121       4.30567
   6  17 2823.7950    3.0707  0.8516 12.3810  0.0000       1.80441  0.0477   0.1195   0.1059    0.2408   0.0000       1.14611   420.2632       3.68829       14.4152       11.7759       1.42796       2.88746       10.0235       13.2775       11.1262       9.42073       6.30843       3.70505
   6  18 2960.6870    3.5908  0.7556 12.8146  0.0000       2.26130  0.0478   0.1513   0.0882    0.2284   0.0000       1.34616   438.4462       3.79732       7.60753       1.25891      -8.52101       3.62088       10.6699       10.6899       10.4634       8.76407       6.28351       3.59081
   6  19 3097.3370    3.9220  1.0944 12.6028  0.0000       1.23648  0.0720   0.1436   0.1144    0.4180   0.0000       1.60940   425.8901       27.0796       11.1662      -2.66631       2.29203      -2.04404       15.8423       19.0188       16.3404       12.6310       8.72087       4.85553
   6  20 3233.9836    3.4073  1.1580 13.6946  0.0000     -0.783715  0.0801   0.1462   0.1365    0.2169   0.0000       1.83633   422.9267       36.8836       18.1395      -2.65013      -6.15875      -4.20391       14.3045       16.6122       14.8926       13.2951       9.01871       5.23688
   6  21 3370.9535    3.3525  1.6253 12.6439  0.0000    -0.0871577  0.0801   0.1108   0.1480    0.3110   0.0000      0.588604   437.7695      -7.88245      -23.8184       11.8077      -5.11904     -0.900048       14.1697       16.8497       14.8432       12.1832       9.88700       7.07024
   6  22 3508.4461    2.8256  2.8003 11.7752  0.0021       1.06205  0.1132   0.0681   0.2029    0.2186   0.0000      0.337090   459.6388       25.3566       17.1620      -26.9319      -13.3600       1.84033       19.4436       24.4733       20.6419       17.7859       12.8896       8.33525
   6  23 3646.4864    2.3105  3.7758 11.5027  0.0000      0.972488  0.1326   0.0500   0.2548    0.1523   0.0000      0.292054   432.8789      -32.6294       61.5297      0.957504       8.08757      -15.5949       23.0547       26.4670       25.4598       20.5741       15.0779       9.90538
   6  24 3783.8607    1.8740  4.9313 11.3634  0.0000      0.238620  0.1706   0.0401   0.3157    0.1188   0.0000      0.231152   413.0551      -9.79997      -4.81281       10.9850      -31.4876      -1.82069       29.3597       36.2215       32.2945       27.7975       19.2165       12.6016
   6  25 3922.1757    1.7154  8.0132 10.6109  0.0000      0.210284  0.2179   0.0274   0.4093    0.0916   0.0000      0.109519   409.0518       14.3244       30.2038       11.8056      -18.2948      -2.16863       33.5576       41.4495       37.5965       32.5314       23.3614       15.4754
   6  26 4061.0661    1.3872 10.6788 10.3799  0.0000      0.170346  0.2779   0.0214   0.5334    0.0738   0.0000      0.102404   466.8440       35.6050       3.25249       3.19826       15.5016      -2.14611       43.2225       50.4770       48.2574       40.2033       29.2488       19.3782
   6  27 4198.6175    1.2083 11.6984 10.2980  0.0000     -0.183625  0.3145   0.0198   0.6054    0.0694   0.0000      0.105204   464.1143       30.1901      -44.4624      -15.1508      -37.4573       4.41896       46.2550       55.1141       53.1584       42.1559       32.7718       21.3394
   6  28 4337.5042    0.9869 14.0146 10.2614  0.0000     -0.117463  0.4201   0.0189   0.7861    0.0659   0.0000      0.108832   557.8989       34.1711       13.8998      -36.4759      -18.6874       30.4508       58.2838       70.7701       66.6269       54.8758       40.4399       27.8789
   7   8 1627.5736    0.1962  0.2067 10.0141  0.0000       24.8820  0.0325   0.0174   0.0735    0.0600   0.0000       20.3330   441.5836       1.20325       18.0381      0.881696      -1.92562     -0.840534       6.60406       8.82217       11.6016       6.05060       7.19170       6.55481
   7   9 1767.7164    0.3108  0.1963  9.9792  0.0000       15.5121  0.0211   0.0221   0.0411    0.0705   0.0000       7.66205   442.5370      -5.82255      -1.63075      -4.97121      -1.74500      -4.89405       4.16865       4.69239       4.70331       4.32442       3.17963       2.15562
   7  10 1906.9476    0.4748  0.4496  9.9926  0.0000       13.5211  0.0353   0.0240   0.0678    0.0877   0.0000       3.25756   437.5656       4.57286       8.40810       6.53784     -0.340055      -3.17685       6.13153       8.42582       7.19098       6.58199       4.38076       3.62061
   7  11 2045.9107    0.5993  0.6218 10.0032  0.0000       8.16042  0.0431   0.0267   0.0883    0.1189   0.0000       2.25739   425.5095       5.43374       6.96687     -0.485095      -2.09113       1.29466       8.20861       8.77244       8.00104       7.28842       5.84717       4.45996
   7  12 2184.5961    0.8428  0.6419 10.3207  0.0005       4.14970  0.0457   0.0348   0.0781    0.1530   0.0000       1.62001   429.9779       9.91424       5.16762       4.85134      -5.57042       2.16461       11.0752       13.4188       12.0845       10.1355       6.89156       4.64514
   7  13 2322.2427    1.0528  0.7842 10.6682  0.0000       6.05790  0.0447   0.0415   0.0920    0.1851   0.0000       1.47772   444.7472       3.32871       21.8835      -3.85274       10.4276      -7.11927       8.16242       9.27836       8.53587       7.78590       5.86191       4.34279
   7  14 2458.3321    1.6151  0.8888 11.1802  0.0000       4.30814  0.0510   0.0572   0.0920    0.2007   0.0000       1.27291   433.8396      -14.7681    -0.0668023     -0.293121       18.6863      -6.02353       9.14723       10.9269       10.5943       8.65935       6.43687       4.67621
   7  15 2594.2739    1.8336  0.8923 11.9955  0.0000       1.75761  0.0553   0.0675   0.1063    0.1662   0.0000       1.45250   451.4695       4.56317       12.0984      -9.64138      -5.05001     -0.340687       11.4730       13.3850       11.8007       10.1453       7.16591       5.17368
   7  16 2731.2083    2.4061  1.0952 12.0356  0.0000       2.01291  0.0577   0.0807   0.1154    0.2169   0.0000       1.36544   435.5177       17.2092       14.8884      -19.3741      -3.36899     -0.466395       8.90622       9.80785       8.75202       8.28391       7.06299       4.77284
   7  17 2868.3645    3.3709  0.8523 12.2654  0.0000      0.759511  0.0440   0.1202   0.0883    0.2952   0.0000       1.00115   443.2618      -12.8938       14.4354       12.0277      -7.34344      -4.58387       8.68957       9.66414       9.29907       7.52839       5.84544       4.12512
   7  18 3005.6848    3.8310  0.9380 12.4326  0.0000       2.01096  0.0474   0.1333   0.0921    0.3159   0.0000       1.14362   430.4011       29.2835       3.37138      -14.5199     -0.202597       2.97832       8.15831       9.86219       8.85051       7.59791       5.74799       4.39269
   7  19 3142.7652    3.7290  1.0025 13.0739  0.0000     -0.105289  0.0610   0.1318   0.0973    0.2340   0.0000       1.49490   440.6447       16.2300      -15.1312      -13.8611       3.44251      -13.4735       9.65578       12.0729       11.0632       8.87656       7.44532       4.56799
   7  20 3279.8422    3.5859  1.4799 12.5683 -0.0046     -0.462809  0.0688   0.1042   0.1282    0.2523   0.0000      0.726727   438.4589       12.9220       37.2495      -9.85756      -8.46888      -2.70942       10.2655       12.2760       11.2603       9.88240       7.75212       5.53849
   7  21 3417.5870    3.0976  2.1719 11.8452  0.0005      0.937213  0.0846   0.0750   0.1527    0.2249   0.0000      0.405740   450.9629       11.2839       33.7819      -18.1404       2.20051      -9.73647       12.8546       15.2077       14.8173       12.0445       9.85342       6.73035
   7  22 3555.4721    2.6668  3.2349 11.4643  0.0020      0.578881  0.1032   0.0569   0.2023    0.2051   0.0000      0.283374   452.7838       2.17807       17.1416       20.4394      -4.25705     -0.306526       15.9475       18.5458       18.0523       16.0928       11.6562       8.33972
   7  23 3693.9582    2.1767  4.4087 11.4265  0.0000      0.820050  0.1349   0.0428   0.2570    0.1249   0.0000      0.204305   440.2519       19.4609       13.3024      -21.9149       14.6074      -14.7048       19.6974       23.4772       22.1600       20.1215       15.2598       11.5855
   7  25 3970.5253    1.5381  8.1175 10.6402  0.0000      0.261360  0.2110   0.0240   0.3895    0.0779   0.0000      0.116270   452.1589       2.87015       41.1352      -11.4389       33.4996       7.02253       30.2069       35.7174       35.4559       30.4196       23.3543       16.5035
   7  28 4386.8661    0.9350 14.9289 10.2851  0.0000     -0.216617  0.4411   0.0165   0.7696    0.0552   0.0000      0.114262   448.1697       11.1242       84.5421      -48.4750      -18.8283      -18.7249       51.9743       61.7246       61.1702       52.0912       41.5535       29.5239
   8   9 1806.2618    0.3542  0.2792  9.9029 -0.0001       19.9602  0.0257   0.0208   0.0458    0.0717   0.0000       5.40049   431.7800       1.95768       9.45993    -0.0110057      0.924240     -0.181375       4.54112       5.19971       5.54662       4.52622       3.67417       3.27472
   8  10 1946.0810    0.5019  0.4092 10.0016  0.0000       7.22354  0.0309   0.0244   0.0628    0.0918   0.0000       2.77430   434.4348      0.518050       11.9778       4.61301      -1.53962       2.47507       5.95054       6.64889       6.90599       6.54143       4.63140       3.06535
   8  11 2086.2383    0.6871  0.5146 10.2707  0.0000       8.54772  0.0318   0.0305   0.0673    0.1068   0.0000       1.96935   440.1672      -3.68268       11.5414      -9.91493      -3.09879       1.15277       5.11551       6.03464       6.44687       5.26256       4.37941       3.57162
   8  12 2225.3066    0.9647  0.7316 10.1183  0.0007       5.72394  0.0367   0.0348   0.0798    0.1670   0.0000       1.27200   440.2087     -0.730411       6.68621       1.70668      -5.17539      -3.07970       5.36357       6.40725       6.50431       5.54322       4.82875       3.71423
   8  13 2363.0406    1.3530  0.7471 10.5888  0.0002       5.52145  0.0384   0.0472   0.0733    0.2010   0.0000       1.20246   432.5541       5.25410       17.0809      -1.16739       1.24657      -3.74014       5.81665       7.30160       6.78605       5.90558       5.27957       3.72378
   8  14 2499.5410    1.6843  0.8503 11.6176  0.0000       2.12147  0.0421   0.0603   0.0938    0.1613   0.0000       1.20037   443.1120       9.93830       24.6542       5.02961      -9.58520       2.83388       6.22296       7.56032       7.17461       6.10395       5.58164       4.48116
   8  15 2636.2384    2.1729  1.0178 11.8654  0.0000       2.96716  0.0507   0.0692   0.0954    0.1948   0.0000       1.10789   446.5071       9.09040       11.2862       10.5479      -5.22830       8.35936       7.89543       8.77925       7.62145       7.27490       6.64257       5.18258
   8  16 2773.8309    2.8048  0.8605 12.1268  0.0000       1.86627  0.0423   0.0959   0.0864    0.2194   0.0000       1.21488   425.9912       6.03361       9.80104     -0.927850     -0.873171       8.98487       7.26133       7.65581       6.80914       6.48506       5.81541       4.48898
   8  17 2911.5832    3.2150  0.8358 13.0768  0.0000      0.140861  0.0430   0.1133   0.0884    0.1541   0.0000       1.20835   437.1792       4.71558      -2.02261      -2.85112      -3.90463       4.98131       6.56394       7.73747       7.55662       6.95462       5.59715       3.93867
   8  18 3049.1416    3.8659  0.9848 12.9560 -0.0005       1.74352  0.0501   0.1255   0.0953    0.2202   0.0000      0.870249   440.2986       5.05091       10.1870      -10.3124      -4.96027       4.40524       6.55617       8.14556       7.80506       7.40130       5.46909       4.24706
   8  19 3186.7600    3.7144  1.0450 13.1971 -0.0000     -0.561164  0.0562   0.1214   0.0959    0.2099   0.0000       1.07871   426.4176       17.5052       2.75495       4.78865      -8.54037      -4.76331       7.98484       9.35161       9.25201       7.48460       6.73355       5.43326
   8  20 3324.5222    3.4360  1.5602 12.9127  0.0000       3.21076  0.0696   0.0964   0.1274    0.1655   0.0000       1.10319   428.9913       9.67033       1.73374       2.43672       5.27621      -3.06783       9.84358       11.2071       10.9268       9.39218       8.43315       6.14406
   8  21 3462.5709    2.8515  2.2788 12.2542  0.0000      0.724268  0.0871   0.0685   0.1497    0.1484   0.0000      0.509568   435.0444      -6.42804       31.9725       16.0686      -7.83701       10.5374       11.3994       13.6672       13.7409       12.0114       9.69506       7.70780
   8  23 3739.5845    2.0909  4.8834 11.2025  0.0000      0.497923  0.1312   0.0367   0.2477    0.1119   0.0000      0.163944   462.2063       3.22822      -1.32359       10.7528       17.6164      -1.52796       17.7841       20.3760       21.1855       18.3934       14.8485       11.0997
   8  24 3878.4809    1.7390  6.9079 10.8647  0.0000      0.350161  0.1714   0.0260   0.3201    0.0776   0.0000      0.122479   432.6134       46.7890       32.0380      -38.2446       5.43257       29.5051       22.4784       27.5511       26.4258       24.2451       18.9003       14.7294
   8  25 4017.2568    1.4892  9.5253 10.5486  0.0000      0.159543  0.2202   0.0208   0.4173    0.0661   0.0000     0.0937796   454.3733      -79.4552       37.0883      -26.7065      -12.5702       1.47054       26.5005       33.1931       31.6105       29.7459       23.1380       18.0326
   9   8 1702.4002    0.2652  0.2291  9.9108  0.0000       9.95808  0.0349   0.0177   0.0504    0.0571   0.0000       7.67299   442.6246      -2.88902       10.3975      0.805834      -6.45772       4.54765       5.63036       6.36369       4.09617       4.56126       4.04061       4.40966
   9  10 1984.2570    0.5635  0.4499 10.1269  0.0000       6.96362  0.0289   0.0248   0.0611    0.0902   0.0000       2.32364   430.1786      -5.20662       17.9201      -6.42376      0.933250      -3.93602       4.53471       6.14426       5.44576       5.47651       4.61824       3.36157
   9  11 2125.2054    0.7441  0.6425 10.1124  0.0000       7.68609  0.0362   0.0269   0.0668    0.1300   0.0000       1.59955   433.5833     0.0403135       7.00150      -13.0964       7.30539      -6.30427       5.11639       6.79795       6.57994       6.15312       4.80896       3.78034
   9  12 2264.7051    0.9415  0.7565 10.6205  0.0000       6.66628  0.0384   0.0332   0.0847    0.1249   0.0000       1.49869   446.3600      0.859860       14.0285       8.20890      -5.43490      -5.95880       5.36944       6.49383       5.82688       5.51891       4.80955       3.91869
   9  13 2402.3979    1.4361  0.7746 11.3979  0.0000       5.23038  0.0455   0.0496   0.0798    0.1260   0.0000       1.50242   436.1046       2.61329       9.33043      -1.14403      -3.62921      -3.96770       6.83610       8.54824       8.66574       7.36101       5.56352       4.18123
   9  14 2539.6126    1.8271  0.8289 11.8010  0.0000       2.06073  0.0384   0.0626   0.0859    0.1438   0.0000       1.12451   431.3394       20.9396       7.61710     -0.156169       5.09263      -3.79488       5.29921       6.32181       6.32697       5.72304       4.71326       4.06962
   9  15 2677.0940    2.2815  0.8957 12.2211  0.0000       3.41112  0.0418   0.0739   0.0887    0.1565   0.0000       1.05282   438.7722       6.25893       27.2624       2.09571      -6.62715      -1.41082       5.83450       6.90828       6.68000       6.37772       5.30009       4.08343
   9  16 2815.3292    2.8668  0.7986 12.7599  0.0000       2.90381  0.0378   0.0983   0.0815    0.1398   0.0000       1.19312   441.1935       3.92533       1.10437      -14.7069       4.58500       2.43248       5.47291       6.04064       5.88521       5.81922       5.11294       3.55993
   9  17 2953.6228    3.6738  0.8797 12.4857  0.0000       1.35747  0.0381   0.1161   0.0780    0.2195   0.0000      0.909381   445.4365      -2.31816       6.33748       3.25570       5.79037       1.79225       4.89563       6.28406       5.90353       5.69479       4.81876       3.64049
   9  18 3091.7077    3.9915  1.0080 12.8719 -0.0008       2.42945  0.0484   0.1173   0.0853    0.2112   0.0000      0.962066   446.2788       21.0057       20.8059       1.96440       1.56849      -7.76909       5.76751       7.12433       7.36302       6.79373       5.35809       4.56401
   9  19 3229.6417    3.7230  1.1946 13.1090  0.0000       1.68827  0.0532   0.1109   0.1042    0.1998   0.0000       1.13845   420.7583       14.2043       10.3541      -18.3549      -4.29084       3.73093       6.67553       8.09397       8.07998       8.02707       6.26013       4.80157
   9  20 3367.7667    3.2050  1.8477 12.7374  0.0000      0.527661  0.0730   0.0780   0.1342    0.1312   0.0000      0.654921   422.5090       31.0525       23.1558      -5.62537       5.27945      -2.13692       8.84103       10.4264       9.91834       9.13539       8.21657       6.71832
   9  21 3506.4902    2.7884  2.5533 12.3142  0.0000      0.865680  0.0897   0.0591   0.1566    0.1054   0.0000      0.377933   436.6199       24.0956       23.9244      -12.8505       3.14644      -6.39240       10.2354       12.9926       11.5718       11.5973       9.89037       7.96159
   9  22 3645.3806    2.3275  3.5758 11.7581  0.0000      0.561561  0.1076   0.0437   0.1883    0.0936   0.0000      0.256065   425.6164      -6.42291       32.6136      -1.31824      -5.28497      -5.94308       12.9201       16.1280       16.1485       14.3016       12.3914       9.18178
   9  23 3784.4978    1.9595  5.4327 11.2197  0.0000      0.356224  0.1359   0.0307   0.2549    0.0802   0.0000      0.151333   450.6937       30.2880      -24.6904      0.376641       2.63787      -2.55142       15.8877       20.4589       19.6069       18.1702       14.9868       11.5250
   9  24 3923.8697    1.6690  7.3446 10.8442  0.0005      0.367772  0.1706   0.0240   0.3161    0.0705   0.0000      0.104661   422.5389       25.9274       59.2450       30.8235      -7.38210      -2.57560       18.9297       23.3649       23.3114       21.9880       18.0220       14.5319
   9  25 4063.6108    1.4343  9.6067 10.4652  0.0000      0.322014  0.2042   0.0185   0.3947    0.0595   0.0000     0.0884376   435.9110      -21.2377      -1.19049       13.2044       43.9408       1.08573       22.3955       28.2193       27.5880       25.5898       20.9314       17.0790
   9  26 4203.2106    1.1722 11.8564 10.4003  0.0000      0.161837  0.2751   0.0162   0.4917    0.0501   0.0000     0.0934976   376.8828       12.3292       107.220      -70.3170      -28.6557      -18.6623       27.6159       33.6240       34.7650       31.4169       26.6106       21.2425
  10   6 1443.4614    0.1298  0.0870 10.0010  0.0000       64.7434  0.0392   0.0157   0.0331    0.0528   0.0000       53.0018   437.3951      -1.36948       8.86345       2.77804      -2.28724      -2.36365       3.84208       6.61412       4.98559       6.04374       3.60144       2.84690
  10   8 1737.8679    0.3144  0.2786  9.9736  0.0000       13.4121  0.0284   0.0175   0.0472    0.0584   0.0000       5.91402   436.8976       7.84227       5.71615       1.16176      0.126348     -0.527049       4.74286       5.69948       5.31968       4.69376       4.45282       3.41152
  10   9 1880.0886    0.4462  0.3286 10.0110  0.0000       12.6347  0.0232   0.0216   0.0453    0.0706   0.0000       3.04223   437.3899       9.98300       6.06001       1.34900     -0.977227      0.451345       3.44182       4.07183       4.21569       3.51286       3.42135       2.92484
  10  10 2021.5874    0.5976  0.4566 10.2007  0.0000       11.0100  0.0280   0.0248   0.0542    0.0807   0.0000       2.32268   437.6952       11.5572       18.2242     -0.274164     -0.785638       3.48741       3.92053       5.52014       5.16865       5.16913       4.13309       3.20303
  10  11 2163.0257    0.8444  0.6247 10.2242  0.0000       5.29008  0.0329   0.0298   0.0633    0.1251   0.0000       1.43613   427.3846    -0.0501288       22.1737      -5.27014      -7.13949      -1.46866       4.29965       5.44071       5.69010       5.44715       4.93728       3.48086
  10  12 2302.9309    1.1883  0.6819 10.8085  0.0001       5.80654  0.0340   0.0405   0.0676    0.1350   0.0000       1.25340   441.4807       6.59737       12.8640       6.28692      0.597689     -0.989837       4.89170       5.89593       5.83910       5.18307       4.39298       3.86604
  10  13 2440.8733    1.4792  1.0192 11.2618  0.0000       3.99185  0.0471   0.0430   0.0878    0.1478   0.0000      0.891898   437.5967       7.56824       23.4888      -9.15354      0.159022       6.33554       5.21322       6.53143       6.47134       5.92778       5.12983       4.46415
  10  14 2578.5867    1.9643  0.9481 11.4752  0.0000     -0.275787  0.0445   0.0570   0.0767    0.1845   0.0000      0.638007   436.5895      -11.1851       20.9139      -4.29787       3.10154      -3.22019       5.40904       6.07605       6.65366       5.99184       4.96515       4.42018
  10  15 2717.0726    2.4181  0.9145 12.4423  0.0000       1.16462  0.0431   0.0737   0.0822    0.1391   0.0000      0.922989   435.8949      -4.75083       7.94243      -12.9661      -4.73960     -0.988324       5.14618       5.97846       5.90031       5.94639       4.69069       4.55010
  10  16 2855.7483    3.1378  0.8035 12.6317  0.0000       1.00026  0.0360   0.1003   0.0747    0.1442   0.0000       1.07307   439.4681      -7.06674       12.8982       2.80795      -2.82004       3.14034       4.56241       5.51966       5.61093       5.12989       4.61413       3.50891
  10  17 2994.5314    3.8609  0.8082 13.0913  0.0000      0.503752  0.0358   0.1204   0.0717    0.1398   0.0000      0.984679   432.9675       2.09478       9.68807       5.47396       4.55714       2.03669       4.31966       5.08954       5.34611       4.81984       4.19302       3.68490
  10  18 3133.0046    3.9184  0.9837 13.2471  0.0000       1.31411  0.0429   0.1163   0.0845    0.1689   0.0000      0.878793   440.9248       6.45681       11.4019      -13.7130      -1.27179      0.966371       5.18696       6.27333       6.34693       6.21523       5.18781       4.04453
  10  19 3271.5118    3.4573  1.1974 13.4310  0.0000       1.94618  0.0604   0.1021   0.1008    0.1577   0.0000       1.15878   447.0851       14.6173       14.3356       8.93395       4.88712      -3.64143       6.66642       7.92651       8.02262       7.49392       6.43554       5.10672
  10  20 3410.2351    3.1323  1.9425 12.4343  0.0000      0.916460  0.0703   0.0673   0.1206    0.1208   0.0000      0.507619   440.1481       25.2283       2.43352     -0.289301      -14.4488      -4.13577       7.36324       9.13860       9.67414       9.09103       7.52578       6.12333
  10  21 3549.3513    2.6151  3.0570 11.7664  0.0000      0.886946  0.0871   0.0465   0.1584    0.0989   0.0000      0.273345   441.6318       19.9959       25.6240       1.10719       9.44681      -10.0250       9.42518       12.0323       11.8902       11.2172       9.56094       7.68781
  10  22 3688.6631    2.1564  3.9818 11.6721  0.0000      0.443068  0.1066   0.0366   0.2063    0.0748   0.0000      0.227972   442.4878       2.54975       18.6107       1.62201      -13.0245      -21.0381       11.1755       14.1485       13.6768       13.5639       11.4520       9.35546
  10  23 3828.1392    1.8987  5.6931 11.1780  0.0000      0.279318  0.1351   0.0278   0.2413    0.0705   0.0000      0.127219   456.5932      -4.01874       13.2189      -6.19213      -11.1642      -4.15539       14.2300       17.8256       17.8697       17.0212       14.5978       11.7567
  10  24 3968.4839    1.5500  7.8858 10.7823  0.0000      0.637862  0.1734   0.0208   0.3128    0.0575   0.0000      0.100684   443.8491       10.4627       15.9009       9.04711       4.29018       6.01004       17.1352       21.2959       21.1341       20.3603       17.8446       14.3549
  10  25 4108.0811    1.2854  9.8519 10.6625  0.0000      0.254730  0.2138   0.0176   0.4192    0.0493   0.0000      0.104454   443.1305       53.1503      -3.41444       3.00875       7.73248      -3.04468       20.9478       25.8241       26.6815       24.3052       21.5685       17.6824
  10  26 4247.3383    1.0871 13.6020 10.3825  0.0000     -0.202895  0.3127   0.0148   0.5505    0.0462   0.0000     0.0898503   422.4311       5.58252      -32.5764      -45.3433       38.8671       1.09110       26.7169       34.5470       33.5938       32.7307       27.9845       22.8329
  11   6 1477.1830    0.1241  0.0833 10.0418 -0.0064       34.8745  0.0278   0.0225   0.0633    0.0441   0.0000       51.9359   434.6763      -6.51035       14.0338       3.07122      -1.50158      0.869498       4.01993       3.18464       3.80149       3.36068       6.33473       3.54556
  11   8 1772.2507    0.3311  0.2676 10.0024  0.0000       18.1060  0.0221   0.0186   0.0458    0.0564   0.0000       5.55183   436.3034      -3.54497       20.4498       1.76856      -2.34870     -0.245061       2.73126       3.33504       3.32000       3.38548       3.14882       2.39377
  11   9 1915.4410    0.4961  0.3945  9.9888  0.0005       7.39263  0.0254   0.0205   0.0495    0.0742   0.0000       2.28958   436.3618      -2.81213       12.6800     -0.744698       3.95212       3.16170       2.90196       4.07648       3.62607       3.69861       3.35548       2.75414
  11  10 2058.0513    0.6752  0.5764 10.1445  0.0000       5.92833  0.0300   0.0241   0.0654    0.0985   0.0000       1.62854   435.8978       9.08270       3.63789     -0.968392       3.82807      -2.09031       4.00735       5.02635       5.20924       4.49628       3.87945       3.51579
  11  11 2199.8869    0.8874  0.7021 10.2679  0.0000       5.40332  0.0342   0.0285   0.0638    0.1282   0.0000       1.28263   433.8291      -1.23859       16.5677       1.63146      -3.05702       1.97252       4.08065       5.10771       5.37742       4.95218       4.31894       3.41742
  11  12 2340.0840    1.2158  0.7442 10.7730  0.0000       2.12668  0.0353   0.0385   0.0664    0.1569   0.0000       1.32413   446.3143      -11.7724       8.03010       1.09708       4.52412       3.32806       4.29770       5.54423       5.61842       5.70435       4.96186       3.80895
  11  13 2478.4474    1.5291  0.9761 11.5944  0.0000      0.553464  0.0461   0.0439   0.0880    0.1350   0.0000       1.25130   443.5176      0.979300       11.5881      -5.62930       6.45217      -5.19570       4.44306       5.52258       5.35709       5.16249       4.94932       4.19311
  11  14 2616.9885    2.1195  0.8617 11.9264  0.0000       1.51056  0.0370   0.0622   0.0709    0.1463   0.0000      0.834822   436.5879      -1.77643       11.4291      -5.55032      0.214299       4.51722       4.02775       4.71683       5.00145       4.95177       4.20382       3.65982
  11  15 2756.2799    2.7083  0.8530 12.3723  0.0000       3.25864  0.0395   0.0774   0.0660    0.1393   0.0000      0.967069   436.5579       6.12093       10.6842       1.13637      -3.50642      -8.90621       4.28295       5.42218       5.61523       5.41156       4.48411       3.71001
  11  16 2895.4830    3.1701  0.8352 13.1742  0.0000       1.18873  0.0374   0.0965   0.0767    0.1171   0.0000       1.25917   430.4151       4.12119       7.65601      -2.44218      -1.40641      -7.79829       4.18245       5.15331       5.02076       4.75539       4.20192       3.60408
  11  17 3034.5760    3.7067  0.8784 13.2492  0.0000      0.429978  0.0416   0.1077   0.0695    0.1354   0.0000       1.03961   442.1133       10.2187       5.19474       12.8443      -7.59026      -2.54034       4.80432       6.17196       6.36347       5.92727       4.68646       4.21746
  11  18 3173.4938    3.5985  1.0415 13.2907  0.0000      0.590873  0.0439   0.1007   0.0861    0.1475   0.0000      0.865288   449.8509       12.4381       12.6229       1.74769      0.191583      -10.9218       4.57759       5.59381       6.06670       5.86381       4.83942       4.06579
  11  19 3312.4294    3.4242  1.2734 13.4268  0.0000       1.62436  0.0561   0.0936   0.1050    0.1331   0.0000       1.03879   443.0792       24.2368       10.3505       4.16411      -6.69114       3.53050       5.69857       7.39937       7.60082       7.06472       6.12436       5.20316
  11  20 3451.6361    3.0125  2.3352 12.1474  0.0000      0.214867  0.0718   0.0567   0.1280    0.1067   0.0000      0.381327   429.0222       13.8141       20.8980       7.22577      -1.69943       2.82238       7.00740       8.65462       8.79108       8.27079       7.39831       6.24704
  11  21 3591.4078    2.4867  3.2692 11.8543  0.0000      0.682812  0.0908   0.0425   0.1631    0.0814   0.0000      0.237653   429.8298      -11.5806       16.9810       15.9175       8.26726      -17.1819       8.81141       11.0967       11.1584       10.8465       9.57887       7.97941
  11  22 3730.9988    2.0746  4.6948 11.2889  0.0000      0.604759  0.1125   0.0299   0.1992    0.0696   0.0000      0.160398   443.7288       35.7505       30.2178      -8.14361      -16.2203       3.29315       10.9186       13.1917       13.4447       12.7066       11.6328       9.74255
  11  23 3870.9890    1.7559  6.3443 11.0594  0.0000      0.345474  0.1434   0.0237   0.2555    0.0599   0.0000      0.124189   443.9992       3.44139       10.4444      -6.16970       6.86154      0.423440       13.3386       16.8729       16.5384       16.0962       14.2270       11.9737
  11  24 4011.5426    1.4576  8.6194 10.6964  0.0000      0.352789  0.1764   0.0185   0.3278    0.0530   0.0000     0.0883885   451.9697       24.6761       23.3231      -31.4327       19.2168       7.43017       16.1223       20.1440       20.4669       19.9226       17.3666       14.7612
  11  25 4151.7049    1.2269 10.7881 10.5657  0.0000      0.235166  0.2249   0.0162   0.4251    0.0475   0.0000     0.0890052   461.8932       53.1984      -6.27522      -29.6733       4.73921     -0.819301       20.0066       25.3338       25.7810       24.7450       21.3901       18.2210
  11  26 4291.8819    1.0341 13.7663 10.3517 -0.0002   -0.00910295  0.3092   0.0134   0.5506    0.0452   0.0000     0.0911250   455.5668       19.6097      -9.68805      -6.04086       6.05790      -8.80215       24.5548       31.2334       31.8149       30.8217       27.1740       22.5604
  11  27 4431.9901    0.8825 17.4821 10.2165 -0.0011     -0.200495  0.4364   0.0104   0.6975    0.0386   0.0000     0.0972002   443.3893      -91.3054       26.9628       20.0229     -0.569996      -9.61237       30.6455       38.9953       40.9790       38.1473       34.3406       28.6415
  12   5 1351.8842    0.0983  0.0627 10.0153  0.1409      -11.9928  0.0391   0.0122   0.0300    0.0364   0.0000       86.1794   435.8360       9.14875       15.4262      -8.61910      -2.83025       5.05444       4.81782       6.27966       4.88977       6.02279       5.71676       4.55144
  12   6 1509.6787    0.1582  0.1248 10.0580  0.0000       20.0420  0.0212   0.0149   0.0510    0.0426   0.0000       29.1994   437.3624     -0.635959       9.12976      0.994233      -1.61800       1.39953       3.85171       3.26223       2.18762       2.61607       3.11304       2.69177
  12   9 1950.0130    0.5019  0.4613 10.0294  0.0000       10.6302  0.0287   0.0192   0.0519    0.0736   0.0000       2.29750   438.9909     -0.472851       17.0080     -0.944764      0.523164     -0.544838       3.40240       4.07895       5.60120       5.88418       5.55451       3.87907
  12  10 2093.6999    0.6775  0.5270 10.2094  0.0000       9.35403  0.0278   0.0235   0.0517    0.0934   0.0000       1.69587   433.3480       1.04113       13.4377     -0.809775       2.81305      0.395665       3.33398       3.80665       3.68662       3.44529       3.33785       3.23976
  12  11 2235.9156    1.0038  0.7319 10.3359  0.0000       4.52689  0.0316   0.0294   0.0649    0.1290   0.0000       1.10848   435.9850       2.77551       16.5563      -2.68692       4.03277       3.59641       3.31303       3.92187       4.06026       4.00329       3.65254       2.96067
  12  12 2376.3974    1.2909  0.8380 11.3210  0.0000       4.75162  0.0390   0.0383   0.0755    0.1192   0.0000       1.17714   441.2677       8.31274       4.83255      0.166329      -1.15033      -1.95965       3.94929       5.28574       4.82381       5.08346       4.23588       3.67993
  12  13 2515.4929    1.6894  0.9987 11.3895  0.0000       3.59307  0.0439   0.0467   0.0774    0.1711   0.0000       1.02643   438.7468       10.7242       8.25163      -2.01303      -2.41121      0.857334       3.91115       5.04683       5.48449       5.10135       4.51046       3.90237
  12  14 2654.6359    2.2413  0.9355 12.0284  0.0000       1.78995  0.0378   0.0622   0.0776    0.1568   0.0000       1.10832   437.7192       7.81471       16.7788     -0.518845      0.912743       2.95561       3.83844       4.78513       4.92482       4.86856       4.19466       3.61811
  12  15 2794.5703    2.9550  0.7854 12.4760  0.0000      0.365810  0.0350   0.0840   0.0625    0.1412   0.0000      0.912801   431.0626      -3.73970       2.16038     -0.831740       2.06682      -8.91460       3.71442       4.61099       4.42246       4.31742       4.03511       3.37311
  12  16 2934.4416    3.4089  0.8242 13.0981  0.0000       2.44205  0.0347   0.1021   0.0768    0.1236   0.0000      0.882940   443.4697      -2.48291       14.2878       4.80398      -3.91362       1.10192       3.63846       4.52108       4.23573       4.30451       3.98010       3.57405
  12  17 3073.9806    3.7826  0.9277 13.4317 -0.0004       2.41818  0.0432   0.1055   0.0693    0.1206   0.0000      0.874357   435.8028       3.47819       4.03947       1.02898       4.15411      -8.56794       4.05965       5.18128       5.27550       5.17265       4.56193       3.93294
  12  18 3213.2146    3.5714  1.2178 13.3572 -0.0000     -0.439657  0.0522   0.0918   0.0955    0.1425   0.0000      0.706950   441.5400      0.594747       20.7960      -7.52728      -10.0834      -4.92157       5.09522       6.53462       6.59236       6.53250       5.72711       4.91317
  12  19 3352.6772    3.4717  1.6072 12.8293  0.0000     -0.184307  0.0581   0.0746   0.1054    0.1240   0.0000      0.508253   443.1614       5.83374       18.5821       4.85933    -0.0252367      -9.67036       4.87890       6.77706       6.24254       6.93448       5.73850       4.97309
  12  20 3492.5029    2.7848  2.2223 12.4480  0.0000       1.26146  0.0713   0.0539   0.1270    0.0904   0.0000      0.358089   438.9552       13.9718      -3.77313       12.6595       10.3931      -9.26250       6.24248       7.79185       7.56108       7.92260       7.05027       6.01875
  12  21 3632.7639    2.3622  3.6354 11.5363  0.0000      0.807921  0.0897   0.0354   0.1600    0.0751   0.0000      0.208761   443.5967       6.95624       12.1370      -16.5664      -25.6417      -5.48244       8.05659       9.88308       9.98127       10.0091       8.76170       7.71586
  12  22 3772.9391    1.9875  5.3669 11.1461  0.0000      0.651123  0.1173   0.0260   0.2041    0.0605   0.0000      0.131180   414.7953       7.65973       29.1085       4.38178       10.8478      -8.47299       10.2710       12.6987       13.0103       13.1252       11.2811       10.0792
  12  23 3913.4220    1.6604  7.6376 10.7980  0.0000      0.476379  0.1533   0.0199   0.2687    0.0554   0.0000     0.0980032   446.7117       10.1623       2.07074       9.79691       19.1792       13.8842       13.4710       17.2033       17.8187       16.8245       14.9613       12.8556
  12  24 4053.8863    1.3893  9.7215 10.6620  0.0000      0.185650  0.1872   0.0162   0.3501    0.0455   0.0000     0.0842151   449.2868      -3.13607       17.3009       17.7119       8.56175      -33.7613       15.3088       19.0407       19.8953       19.2785       17.7002       14.8146
  12  25 4194.4082    1.1681 12.5524 10.4685  0.0000      0.174250  0.2508   0.0141   0.4644    0.0427   0.0000     0.0784584   457.5706       33.0786       11.7769       42.3695      -9.03919      -16.4882       18.6483       24.5254       25.1155       24.8387       21.6847       18.8489
  12  26 4334.9956    1.0007 14.7385 10.3545  0.0000    0.00458407  0.3237   0.0121   0.5627    0.0404   0.0000     0.0896955   436.7907       33.0323       41.1003      -5.43824      -32.3946      -4.67338       22.8713       28.8530       29.8426       28.8146       26.0574       22.5290
  13   6 1541.1302    0.1711  0.1622  9.9960  0.0000       44.3702  0.0281   0.0149   0.0562    0.0462   0.0000       21.4862   433.6470      -1.60566       6.27703     -0.703428      0.810091      -2.54370       4.15581       8.81646       8.38062       10.0980       11.6380       6.02458
  13   7 1692.3605    0.2863  0.1891  9.9631  0.0000       10.2266  0.0154   0.0162   0.0333    0.0467   0.0000       7.40143   438.2638      -4.71292       14.9440      0.169159     -0.808162    -0.0263110       1.57532       2.07066       1.93740       2.30086       1.73403       1.64580
  13   8 1838.7282    0.3973  0.3041  9.9997  0.0000       12.2683  0.0208   0.0172   0.0391    0.0596   0.0000       3.60457   439.7641       4.88965       15.3579     -0.826935       1.67947      -5.45203       2.26004       2.66772       3.06948       2.91647       2.45354       2.22976
  13   9 1983.8595    0.5670  0.4548  9.9331  0.0000       9.77750  0.0239   0.0201   0.0478    0.0762   0.0000       1.84008   438.0607       5.57973       13.2318     -0.561124       1.16961       2.00669       2.32506       3.09710       3.11077       3.13054       2.87262       2.51520
  13  10 2128.6201    0.8123  0.5955 10.1665  0.0000       9.03542  0.0269   0.0255   0.0559    0.0980   0.0000       1.39006   437.1318     -0.978609       9.91366      -1.38700      -5.84111      -4.84966       2.58911       3.52781       3.45432       3.37219       3.18639       2.81350
  13  11 2271.2854    1.0580  0.7348 10.6182  0.0000       6.91069  0.0302   0.0305   0.0669    0.1109   0.0000       1.20174   437.5761     -0.459468       14.1768       3.06165      -6.17316       2.52588       2.80515       3.55561       3.80198       3.64133       3.10530       3.00779
  13  12 2411.9411    1.4884  0.9052 11.2533  0.0000       2.85675  0.0368   0.0400   0.0728    0.1273   0.0000      0.999188   436.3309      0.513190       13.2356       3.85815      0.724587      -6.71893       3.25287       4.22381       4.20846       4.42099       3.83083       3.27628
  13  13 2551.8369    1.8063  0.9623 11.7257  0.0000       3.07188  0.0388   0.0485   0.0783    0.1499   0.0000      0.969162   437.6126       3.36730       6.51594       5.52645       4.22622      -2.99524       3.71752       4.48023       4.60879       4.77340       3.99487       3.75215
  13  14 2691.7879    2.5372  0.8092 11.8403  0.0000       1.81230  0.0311   0.0715   0.0650    0.1772   0.0000      0.838348   437.0620      -5.73268       11.5068      0.965288       8.06065      -2.21373       2.79873       3.76954       3.78740       3.86327       3.31541       3.02653
  13  15 2832.2507    3.0168  0.8760 12.5355  0.0000       2.58291  0.0338   0.0822   0.0698    0.1619   0.0000      0.851369   431.0314       3.71141       8.30819      -5.41960       1.22827      -3.44534       3.14941       4.05410       4.13082       4.28721       3.75976       3.27589
  13  16 2972.7361    3.5646  0.8655 13.1505  0.0000       1.86587  0.0365   0.0977   0.0646    0.1402   0.0000      0.753971   436.0517       5.46729       13.6228       2.00528       5.75238      -3.73699       3.38649       4.13030       4.19936       4.23386       3.92235       3.46603
  13  17 3112.4370    4.0207  0.8930 13.3249  0.0000     -0.719006  0.0345   0.1062   0.0706    0.1337   0.0000      0.652647   444.0323      0.131900       12.0889       2.83357      -4.17858       2.95438       3.34355       3.95791       4.16837       4.08371       3.78546       3.39920
  13  18 3252.4084    3.5593  1.1263 13.3970  0.0000      0.188263  0.0478   0.0915   0.0850    0.1344   0.0000      0.821601   439.2498       9.45852       6.94067       9.11743      -9.14554      -4.14775       4.28151       5.57243       5.64596       5.45533       5.18452       4.24136
  13  19 3392.4452    3.1664  1.9291 12.7582 -0.0007      0.632144  0.0642   0.0630   0.1152    0.0950   0.0000      0.459078   443.4954       14.0966       9.70491       7.53888      -3.52935      -14.2916       5.13168       6.49861       6.40113       6.53858       5.83943       5.26808
  13  20 3532.8270    2.7006  2.8212 11.9108  0.0000       1.19218  0.0738   0.0441   0.1319    0.0840   0.0000      0.263047   445.6622       11.3361       20.2837      -15.9727       11.3733      -10.0779       6.32893       7.53810       7.72484       7.74484       7.24588       6.14654
  13  21 3673.2298    2.2036  3.7889 11.6325  0.0000      0.581756  0.0907   0.0318   0.1656    0.0655   0.0000      0.211506   444.4369       10.0506       9.18518      -3.76576      -8.98378      -21.5352       7.47460       9.00205       9.62762       9.60282       8.74177       7.45704
  13  22 3813.7485    1.8727  5.8780 11.1510  0.0000      0.209229  0.1199   0.0233   0.2151    0.0543   0.0000      0.113555   451.8877       18.2003       10.8580       1.48012      -2.58199      -2.52683       9.78537       12.5366       12.8791       12.8330       11.4981       10.1151
  13  23 3954.4873    1.5759  8.2098 10.8433  0.0000      0.275983  0.1558   0.0182   0.2888    0.0471   0.0000     0.0884247   417.8805       28.6220       10.6991       10.8262       1.91499      -11.9223       11.8678       14.8164       16.4237       15.4806       14.1104       12.4356
  13  24 4095.3644    1.3088 10.1726 10.6423  0.0019      0.144340  0.1964   0.0156   0.3622    0.0448   0.0000     0.0834626   439.7936       26.2295       27.7298      -17.4449       31.2248       24.6303       15.0137       18.8901       19.6342       19.7091       17.7519       15.5287
  13  25 4237.0477    1.1191 12.9620 10.4461  0.0000     0.0954141  0.2570   0.0132   0.4684    0.0416   0.0000     0.0804199   431.0935       24.5553      -36.2259       19.1866      -6.99617      -27.3292       17.9646       22.3864       23.6527       23.3014       21.4405       18.4847
  13  26 4377.4120    0.9384 15.7042 10.3250  0.0003    -0.0557743  0.3607   0.0107   0.5878    0.0366   0.0000     0.0902109   398.6102       39.7044       45.1221      -10.1363      -2.88499       22.4144       22.7424       28.9583       30.7576       29.2187       27.5235       23.6392
  14   6 1571.5744    0.2051  0.1547  9.9694  0.0644      -2.59918  0.0167   0.0179   0.0389    0.0446   0.0000       16.0321   438.8047      -1.62994       16.8258      -1.42138      -2.21951     0.0176278       1.79732       2.16069       2.38891       2.29692       1.78648       2.22529
  14   7 1723.5325    0.3069  0.2158  9.8768  0.0000       23.2463  0.0156   0.0163   0.0365    0.0473   0.0000       5.47980   435.0287       3.23347       14.8423      0.878039     -0.799396      -2.62613       1.87924       2.53737       2.55119       2.08249       2.02877       1.79987
  14   8 1870.9073    0.4436  0.3248  9.9363  0.0000       15.4137  0.0188   0.0181   0.0407    0.0619   0.0000       2.87785   435.9030       4.25728       18.2321     -0.762520      -2.11390      -2.82780       1.98878       2.28871       2.49545       2.37758       2.27259       1.97888
  14   9 2017.0518    0.6234  0.4698 10.1237  0.0000       7.79853  0.0243   0.0210   0.0430    0.0821   0.0000       1.68618   440.3502       1.95251       10.7057       1.69337      -1.63673       2.87454       2.27100       2.73129       2.97234       2.99061       2.70985       2.43186
  14  10 2162.6902    0.8387  0.6652 10.1259  0.0000       7.79382  0.0275   0.0242   0.0572    0.1040   0.0000       1.20898   435.5911      -3.82141       22.1924       3.19919      -7.64489    -0.0606177       2.54352       3.35476       3.41582       3.46654       3.07082       2.66888
  14  11 2305.8677    1.1248  0.7919 10.8369  0.0000       6.23429  0.0309   0.0309   0.0693    0.1093   0.0000       1.12092   436.2740      -1.79526       19.1758       6.72598      -1.96261       1.96244       2.72644       3.40379       3.76584       3.77541       3.42073       2.99907
  14  12 2446.8296    1.4493  0.8707 11.4820  0.0000       2.95773  0.0347   0.0385   0.0692    0.1056   0.0000       1.02221   434.5549      -4.69332       10.1440       6.82875       5.40266      -4.17644       3.04354       3.74981       3.92127       3.86703       3.40639       3.30982
  14  13 2587.4282    1.9821  1.0150 11.7391  0.0000       3.07901  0.0383   0.0487   0.0751    0.1305   0.0000      0.909873   438.3114       5.89077       5.55605      -2.60608       5.96655      -6.37563       3.12337       4.02234       3.97302       3.84711       3.60180       3.47531
  14  14 2728.2875    2.5859  0.8313 12.3007  0.0000       2.48208  0.0322   0.0694   0.0631    0.1376   0.0000      0.896455   435.9798       4.82175       15.9461     -0.501065      -1.06708       1.53616       2.87885       3.81542       3.69736       3.72895       3.35668       3.06597
  14  15 2869.3585    3.3086  0.8107 12.6390  0.0000       1.92586  0.0313   0.0896   0.0620    0.1591   0.0000      0.826830   433.1421       9.88311       9.43618      -3.13189      -5.39868       3.12378       3.23010       4.13414       4.15044       4.34676       3.75299       3.35219
  14  16 3010.2169    3.9108  0.8145 13.1387  0.0000       1.62542  0.0311   0.1039   0.0611    0.1473   0.0000      0.873333   438.9995       10.0793       9.85556      -5.18659      -4.73653      -3.49617       2.85498       3.62529       3.78988       3.81520       3.43000       3.14501
  14  17 3150.6177    3.9915  0.9130 13.5878  0.0001       1.27484  0.0377   0.1065   0.0665    0.1248   0.0000       1.01035   432.6365       8.56082       17.9565      0.276148       2.52133      -4.11111       3.20086       3.87412       4.02211       4.18097       3.64127       3.24378
  14  18 3290.9193    3.4915  1.2250 13.7624  0.0000      0.981758  0.0506   0.0886   0.0951    0.1100   0.0000      0.951187   441.5445       2.34055       18.5945       2.16465       3.72001      -9.06322       3.87872       5.14153       5.04563       5.01886       4.75872       4.13666
  14  19 3431.6439    2.9817  1.9358 12.7789  0.0000       1.33385  0.0618   0.0589   0.1106    0.0920   0.0000      0.477490   441.6059       11.5766       16.9896       1.38336       7.98071      -7.86819       5.01914       6.70047       6.86937       6.71349       6.14270       5.15270
  14  20 3572.2461    2.4904  3.2844 11.9154 -0.0021      0.561124  0.0775   0.0375   0.1482    0.0699   0.0000      0.225212   446.6604       17.8621       13.8655      -3.95257      0.987090      -17.9800       6.06969       7.59528       8.22902       7.89031       7.25590       6.49615
  14  21 3713.3959    2.1156  4.4359 11.5230  0.0000      0.762049  0.0979   0.0285   0.1761    0.0584   0.0000      0.164318   440.9285       8.34765       13.0598      -3.06624      -3.88197      -9.75079       7.07946       9.29427       9.48545       9.47751       8.80031       7.85536
  14  22 3854.2791    1.7613  6.2338 11.0499  0.0000      0.175510  0.1235   0.0207   0.2222    0.0528   0.0000      0.113614   431.7681       14.6021       9.23809       5.83307       4.13245       5.58535       9.16615       11.5805       12.1556       12.2167       11.5255       10.0318
  14  23 3995.7890    1.4429  8.5939 10.8432  0.0000      0.275107  0.1610   0.0164   0.3062    0.0434   0.0000     0.0872085   420.9647       23.9667       3.82550      -7.57199       2.82512       3.10064       11.4701       14.7000       15.3114       14.9526       14.1814       12.5072
  14  24 4137.0562    1.2301 10.7108 10.6366  0.0000      0.284668  0.2030   0.0141   0.3760    0.0409   0.0000     0.0845898   426.0186      -12.7766       4.93737      -10.2969       1.80657      -6.67246       13.9351       17.7063       18.7001       18.3722       17.1470       15.2469
  14  26 4420.3799    0.8642 16.9197 10.3405  0.0000      0.150378  0.3968   0.0096   0.6335    0.0343   0.0000     0.0939843   494.6218       43.6362      -3.40125       23.9482      -9.17304      -4.28794       21.7257       28.1807       30.3184       29.2230       27.1702       24.2034
  15   5 1440.0743    0.1277  0.0891 10.0809  0.0000       14.3733  0.0216   0.0124   0.0267    0.0341   0.0000       50.2180   437.1842      -2.32163       13.4359       3.30142      -2.24599      -1.84925       2.11956       4.15900       3.12089       2.98095       2.88948       2.79579
  15   7 1753.8093    0.3163  0.3551  9.8552  0.0000       10.3650  0.0232   0.0133   0.0460    0.0512   0.0000       3.72094   438.0829      -3.51319       11.9458    -0.0252167      -1.96878       2.13035       2.26273       2.61145       2.58734       2.84298       2.60145       2.37281
  15   8 1902.3676    0.5065  0.3621  9.8869  0.0000       14.8946  0.0202   0.0187   0.0379    0.0631   0.0000       2.18522   436.1587      0.858308       14.6867      -2.70842     -0.511812      -1.46161       1.79308       2.18986       2.48901       2.23166       2.11756       1.86748
  15   9 2049.7175    0.6198  0.5465 10.1925  0.0000       9.16433  0.0244   0.0196   0.0548    0.0753   0.0000       1.80128   443.2112      -3.21155       12.4139       4.30591      -2.33367      -2.95978       2.05708       2.69107       2.73893       3.03885       2.55188       2.39560
  15  10 2195.8854    0.9098  0.7286 10.2535  0.0000       5.66400  0.0300   0.0243   0.0557    0.1106   0.0000       1.13049   439.5803      0.111560       10.3904      -8.32870      -1.74205       3.03095       2.73859       3.35587       3.55381       3.51126       3.24748       2.71810
  15  11 2339.6077    1.2635  0.8195 10.9283  0.0000       4.91452  0.0339   0.0317   0.0613    0.1110   0.0000       1.05211   435.6294      0.965216       6.38500       5.16114       1.24846      -2.11775       2.71013       3.40908       3.30350       3.39765       3.20762       2.97536
  15  12 2481.1096    1.6335  0.8999 11.6396  0.0000       3.14839  0.0352   0.0415   0.0687    0.1102   0.0000      0.972273   440.9986       5.55552       8.39866      -2.78201       1.22870      0.323084       2.87828       3.95854       3.89731       4.15711       3.60629       3.31104
  15  13 2622.4787    2.2043  0.8932 11.9085  0.0000       2.64238  0.0335   0.0540   0.0630    0.1232   0.0000      0.869838   439.6150     -0.851250       13.5110       4.98997       1.76288      -3.05981       2.71724       3.57943       3.64968       3.82224       3.42596       3.25128
  15  14 2764.1815    2.7504  0.8550 12.4536  0.0000       2.36122  0.0340   0.0691   0.0586    0.1266   0.0000      0.830592   436.5074       3.90677       20.3378       6.28813      -3.80006      -2.94124       2.87216       3.68334       3.63618       3.45826       3.46575       3.34070
  15  15 2905.8772    3.5366  0.7518 12.7817  0.0000       2.51994  0.0295   0.0937   0.0519    0.1446   0.0000      0.797661   439.6263       9.18668       11.3755      0.219034      -5.22582      -3.79518       2.42293       3.01404       3.28244       3.22142       2.97610       2.87079
  15  16 3047.2157    3.8236  0.9151 13.1636  0.0000       2.50163  0.0353   0.0965   0.0647    0.1456   0.0000      0.919180   437.3822       9.24073       7.80434       1.37153       1.20229     0.0463321       2.79692       3.44892       3.71220       3.71593       3.68320       3.23463
  15  17 3188.0613    3.7318  1.0017 13.6988 -0.0004      0.849733  0.0402   0.0971   0.0759    0.1224   0.0000      0.958091   438.9876       6.08078       15.3373      -2.64395      -5.41096      -4.35934       3.32075       4.34154       4.52451       4.47985       4.02438       3.49833
  15  18 3329.0154    3.3249  1.5039 13.2035  0.0000       1.98584  0.0538   0.0724   0.0951    0.1096   0.0000      0.741630   437.6860       12.4695       20.8776       5.92642       8.87158      -3.74996       3.77010       5.04481       5.23299       5.30794       4.73644       4.19167
  15  19 3469.9419    2.9101  2.2650 12.4187  0.0000      0.257968  0.0646   0.0510   0.1126    0.0929   0.0000      0.407178   435.6072       4.76173       12.0340       2.29113      -8.51739       5.36047       4.72962       5.72198       6.09979       6.06132       5.50120       5.30930
  15  20 3611.4224    2.4049  3.6073 11.7640 -0.0008      0.330921  0.0809   0.0335   0.1507    0.0671   0.0000      0.188234   445.2770       5.17730       22.4288      -2.80610      -1.46456      -4.83492       5.71702       7.36881       7.46514       7.73658       7.18842       6.29437
  15  21 3752.8854    2.0430  4.9443 11.3235  0.0000      0.468103  0.1029   0.0251   0.1834    0.0577   0.0000      0.129013   422.9850       8.31934       17.2593       1.67438       3.24165       6.44129       7.15790       9.79976       9.84952       10.1277       9.19374       8.19611
  15  22 3894.7672    1.7057  6.8092 10.9581 -0.0004      0.573978  0.1282   0.0188   0.2297    0.0480   0.0000     0.0958656   442.0898      -2.80307       1.39922       7.65224       18.3036       3.38766       8.58222       11.1273       11.8674       11.6929       10.9671       9.54937
  15  23 4036.4440    1.3847  9.2406 10.7643 -0.0003      0.492825  0.1688   0.0155   0.3137    0.0418   0.0000     0.0872300   444.4856      -2.61099      -4.45600       34.3977       1.72878       5.01413       11.1170       14.2395       15.3793       14.9942       14.0489       12.8977
  15  25 4319.9861    1.0035 14.7994 10.3973 -0.0003      0.151943  0.3011   0.0107   0.5110    0.0369   0.0000     0.0848460   443.1038      -47.6096       12.4918       27.4506      -21.7617      -17.9474       16.5999       21.9709       22.9470       22.9686       21.8045       19.1394
  16   5 1467.2914    0.1395  0.1294 10.0196  0.0000       49.2529  0.0204   0.0121   0.0363    0.0387   0.0000       31.2844   435.8202       2.10850       15.4061      -2.67977      -3.59554       2.23095       1.69910       2.21535       2.58576       2.52690       2.30431       1.90341
  16   6 1629.5112    0.2377  0.1994 10.0709  0.0000       8.65151  0.0160   0.0131   0.0370    0.0381   0.0000       9.85090   435.7397      -1.29664       13.1753       1.38710      -1.84736     0.0655954       1.35359       1.64165       1.80868       1.79863       1.72967       1.50981
  16   7 1783.2853    0.3399  0.3236 10.0277  0.0000       2.93825  0.0233   0.0138   0.0410    0.0483   0.0000       3.55093   437.9865     -0.201918       13.6649     -0.889854      -1.70251      -1.79987       1.59491       2.60792       2.41825       2.83084       2.12107       2.15395
  16   8 1933.1839    0.5052  0.4168 10.0061  0.0000       9.76628  0.0218   0.0168   0.0411    0.0639   0.0000       2.03858   436.0327      -1.34508       16.8922      0.486260     -0.841477      0.640918       1.96938       2.69772       3.28067       3.27903       3.25514       2.89991
  16   9 2081.7272    0.6927  0.5563 10.1745  0.0000       9.27782  0.0249   0.0207   0.0486    0.0856   0.0000       1.49169   440.0594       4.90206       16.4444       2.05471      -3.06787      -5.31776       1.96934       2.47340       2.49585       2.69836       2.52886       2.18537
  16  10 2228.4433    0.9860  0.7545 10.2434  0.0000       5.33000  0.0284   0.0257   0.0592    0.1253   0.0000      0.965047   436.8575       3.41495       10.8237      -2.44056      -9.20179      -4.27342       2.62561       3.41005       3.89780       3.81751       3.78590       3.05023
  16  11 2372.7383    1.3588  0.7634 11.0834  0.0000       5.39054  0.0286   0.0343   0.0563    0.1050   0.0000       1.04608   440.3019     -0.437198       14.7952       2.19017       3.39383      -2.06999       2.17994       2.71218       2.68803       2.83705       2.64359       2.59373
  16  12 2514.9105    1.7817  0.9648 11.5426  0.0000       2.32259  0.0359   0.0411   0.0646    0.1209   0.0000      0.845552   434.7213      -1.52259       13.4524       3.36684      -2.58560       2.49251       2.65741       3.26347       3.45540       3.65655       3.18076       3.11592
  16  13 2657.0629    2.3351  0.9045 12.1558  0.0015       3.75537  0.0333   0.0569   0.0660    0.1110   0.0000      0.888258   435.0090     -0.141099       14.0327      -2.93369      0.228213       1.26294       2.47154       3.30826       3.36496       3.37137       3.19732       2.87201
  16  14 2799.5941    2.8414  0.7840 12.9628  0.0000       2.31633  0.0307   0.0743   0.0600    0.0954   0.0000       1.00061   438.9503       3.78658       8.11072      -8.05711      -5.57583      -2.46138       2.48669       3.03168       2.97089       3.17092       3.07906       2.83227
  16  15 2941.8295    3.6783  0.7649 13.0461  0.0007       2.44479  0.0277   0.0941   0.0562    0.1199   0.0000      0.808755   439.1473       3.47946       11.8129      -1.10082       3.42080      -2.58668       2.34430       2.47212       2.80745       3.03598       2.72788       2.50900
  16  16 3083.5768    3.8400  0.9465 13.4698  0.0000       1.73777  0.0371   0.0946   0.0667    0.1171   0.0000      0.968270   440.7186       5.16176       17.6294      -2.36054     -0.796286      -1.02139       2.55894       3.26411       3.22123       3.51760       3.22130       2.89506
  16  17 3225.0230    3.8434  1.1361 13.1559  0.0000       1.70805  0.0397   0.0869   0.0756    0.1688   0.0000      0.770032   437.7624       12.8390       14.1526       5.69807      0.886473      -2.23946       2.77599       3.61717       3.95949       3.86662       3.74285       3.46100
  16  18 3366.4995    3.3060  1.8070 12.7097 -0.0058       1.18376  0.0549   0.0628   0.0982    0.1256   0.0000      0.553210   433.0183      0.475404       12.7860      -1.48307      -1.23236      -5.06922       3.80456       4.80600       4.94664       5.01047       4.79361       4.36594
  16  19 3507.9945    2.8487  2.4421 12.2428 -0.0003      0.138778  0.0653   0.0471   0.1130    0.0985   0.0000      0.331276   440.6565      0.102456       11.5445       9.28477      -6.82110      -21.9200       4.42743       5.80243       6.02332       6.32219       5.73258       5.21760
  16  20 3649.9570    2.3232  4.0013 11.6054  0.0000      0.491644  0.0834   0.0302   0.1601    0.0653   0.0000      0.152683   440.4183       2.92841       6.20291      -2.44977      0.361053       5.32718       5.70167       7.00292       7.63193       7.58991       7.24455       6.52865
  16  21 3792.0038    1.9397  5.6974 11.1156  0.0000      0.628225  0.1065   0.0220   0.1922    0.0538   0.0000      0.107138   447.4285       10.9955       12.3515      -9.95628      -8.85591       2.54339       6.95703       8.95422       9.21284       9.54401       8.94937       8.22470
  16  22 3933.9764    1.6531  7.7655 10.8719  0.0000      0.418970  0.1344   0.0172   0.2465    0.0444   0.0000     0.0824291   438.4645       19.7349       22.1520      -18.1400      -14.4880      -8.93065       8.62620       11.3504       12.0014       12.1981       11.5444       10.3064
  16  23 4075.9321    1.3267  9.7732 10.6831 -0.0004      0.452962  0.1755   0.0139   0.3146    0.0398   0.0000     0.0828351   421.7210       19.0345      0.850862      -6.74733       1.54343      -10.1110       10.7439       13.4846       14.9305       14.8705       14.2493       12.5469
  16  24 4217.9742    1.1413 13.1305 10.5141  0.0000     0.0924270  0.2444   0.0116   0.4197    0.0375   0.0000     0.0791490   459.4217       3.81169       36.3112       17.3800      0.421244       11.4620       13.4404       17.7186       18.2986       19.0736       17.6243       16.2536
  16  25 4359.8470    0.9328 15.5291 10.4232 -0.0008     0.0278832  0.3305   0.0095   0.5262    0.0327   0.0000     0.0846242   458.1268       30.0473       30.8282      -31.9767      -16.6525       5.83861       16.3489       21.0905       22.4758       22.8167       21.9693       19.4973
  17   6 1657.0880    0.2342  0.2173 10.0480  0.0000       18.2381  0.0206   0.0121   0.0341    0.0399   0.0000       8.70183   436.9545      0.369399       12.7891      -2.19964      -3.53640       1.28133       1.64165       2.33806       2.15698       2.44101       2.13016       2.21484
  17   7 1812.0123    0.3802  0.3004 10.0660  0.0000       12.9115  0.0190   0.0153   0.0336    0.0460   0.0000       3.37335   436.2009       3.35169       14.4931     -0.949968      0.290529       1.91066       1.57274       2.19123       2.43465       2.64979       2.35890       2.22440
  17   8 1963.3861    0.5558  0.5213  9.8431  0.0000       9.49577  0.0227   0.0169   0.0486    0.0749   0.0000       1.56465   435.5487      -1.06116       17.1135       2.27977     -0.382074      -2.08150       1.90781       2.57175       2.69860       2.52479       2.29059       2.16109
  17   9 2113.1120    0.7510  0.5452 10.3693  0.0000       9.16561  0.0223   0.0220   0.0464    0.0802   0.0000       1.44854   436.4487      0.951044       11.1452      0.255971     -0.524696       1.34616       1.76119       2.23506       2.32241       2.34289       2.16475       2.09455
  17  10 2260.4270    1.0661  0.7662 10.8007  0.0000       5.38445  0.0290   0.0267   0.0571    0.0963   0.0000       1.04024   437.1589       1.71888       12.7216       1.21044      -3.37983      -1.67694       2.11975       2.61131       2.70797       2.70604       2.75911       2.49575
  17  11 2405.1216    1.4110  0.9981 11.2028  0.0000       4.67317  0.0358   0.0321   0.0676    0.1118   0.0000      0.918813   439.4574       1.58783       15.9608     -0.641283      -6.67730       1.11902       2.42312       2.96513       3.08127       3.35836       3.30333       2.79886
  17  12 2548.1606    1.8366  0.8691 11.8698  0.0000       2.25576  0.0318   0.0437   0.0610    0.1070   0.0000      0.923902   434.8673     -0.531436       14.7997       2.27481      -4.22533     -0.200424       2.20151       2.86962       2.90837       3.06469       2.76428       2.72503
  17  13 2691.1223    2.4186  0.8651 12.2015  0.0000       2.17001  0.0290   0.0575   0.0628    0.1067   0.0000      0.860400   435.0656       4.30260       14.6085       1.39496      -4.06787     -0.924605       2.02930       2.53028       2.72229       2.82089       2.49874       2.45346
  17  14 2834.3967    3.0958  0.8787 12.6995  0.0000       1.96321  0.0305   0.0715   0.0592    0.1167   0.0000      0.808649   437.3229    -0.0267500       9.86731      0.261120       2.87832      0.786217       2.16343       2.82592       2.93858       3.00736       2.70908       2.48617
  17  15 2977.2650    3.6815  0.9366 12.9982 -0.0004       2.00104  0.0319   0.0834   0.0604    0.1270   0.0000      0.976342   440.2195       3.86700       16.3046       3.92921      -1.24565      -2.10767       2.24009       2.76823       2.94840       3.24117       2.93448       2.66734
  17  16 3119.3605    3.7863  0.9793 13.5129  0.0001     -0.531317  0.0353   0.0886   0.0646    0.1124   0.0000       1.01945   441.5596       4.35306       10.9637      -2.14197      -4.31333       1.19527       2.50476       3.16059       3.29914       3.42788       3.16191       2.93984
  17  17 3261.4100    3.5791  1.2225 13.6777 -0.0016   -0.00290342  0.0454   0.0846   0.0855    0.1214   0.0000      0.860200   440.9973      -1.75699       13.4885       5.98969      -2.08352      -4.06539       2.82823       3.50713       3.79459       4.05771       3.40147       3.30248
  17  18 3403.4206    3.1198  1.9753 12.5743  0.0002      0.292138  0.0547   0.0556   0.1032    0.1167   0.0000      0.358676   439.0249       3.80739       21.5849      0.780200       2.72402      -11.2927       3.49053       4.45929       4.69659       4.77142       4.67107       4.16472
  17  19 3545.6578    2.6760  2.8453 12.0100  0.0000      0.746363  0.0652   0.0394   0.1257    0.0885   0.0000      0.230406   437.9492       14.1569       21.3141      -9.85120      -7.09724      -6.38005       4.15041       5.24120       5.61345       5.89587       5.52403       5.08517
  17  20 3687.9690    2.2329  4.4456 11.4842  0.0000      0.360234  0.0856   0.0270   0.1619    0.0628   0.0000      0.137663   443.8286       12.9848       17.2923      -5.25419      -4.39484      -18.6876       5.55260       7.10315       7.52919       7.50717       7.47099       6.83853
  17  21 3830.3737    1.8966  5.8961 11.0344  0.0000      0.314674  0.1046   0.0207   0.1931    0.0549   0.0000     0.0975630   429.1016       8.07120       24.1330      -3.56239      -8.35658       3.60282       6.65169       8.36726       8.93004       8.90634       8.79245       8.06487
  17  22 3972.8217    1.5426  8.4162 10.7583 -0.0008      0.315366  0.1388   0.0152   0.2589    0.0420   0.0000     0.0726805   420.0986     0.0586784       9.73172       11.8695      -23.0475      -11.3786       8.44207       10.8677       11.5042       11.5700       11.3485       10.2841
  17  23 4115.3931    1.2868 11.0777 10.6065  0.0000      0.483949  0.1866   0.0126   0.3430    0.0380   0.0000     0.0751987   434.6977       4.39189     -0.728147      -11.0470       1.33447      -4.63260       10.5189       13.5970       14.5925       14.9954       14.1249       13.0894
  18   4 1341.5151    0.0937  0.0385 10.1401  0.0000       7.97779  0.0164   0.0130   0.0174    0.0291   0.0000       150.539   437.8513       3.63845       19.1885      -2.23802      -1.20674      0.573816       1.29339       2.08596       1.73989       2.32246       2.01722       2.13483
  18   5 1518.7591    0.1626  0.1708 10.0766  0.0000       27.4226  0.0254   0.0105   0.0391    0.0348   0.0000       20.1546   437.4089      -1.00183       18.2687       2.23894      -4.44049      -1.06358       2.60279       2.22085       1.69225       1.81932       2.71984       2.47286
  18   6 1683.6810    0.2888  0.2033  9.9862  0.0000       18.6463  0.0157   0.0135   0.0258    0.0395   0.0000       6.08402   439.6046      -2.47686       15.2444       1.11920      -1.48547      -1.80176       1.23434       1.55145       1.64425       1.88433       1.72114       1.48175
  18   7 1840.0081    0.4280  0.3707  9.9762  0.0000       7.61986  0.0183   0.0148   0.0385    0.0517   0.0000       2.37455   438.6845    -0.0567577       18.6855       1.94928      -1.69726      -1.95846       1.45090       1.73679       1.83804       1.92536       1.87111       1.68535
  18   8 1992.9184    0.5996  0.4475  9.9736  0.0000       10.0110  0.0188   0.0183   0.0400    0.0686   0.0000       1.52264   436.8241      -4.77934       16.2032       1.14027      -2.99431      -3.89251       1.42210       1.77387       1.84432       2.08020       1.83787       1.78250
  18   9 2143.8308    0.8367  0.5577 10.2056  0.0000       9.41757  0.0217   0.0227   0.0450    0.0848   0.0000       1.25938   436.0896       2.36876       14.5575      -1.89647     -0.685151      0.805945       1.62335       2.22252       2.25734       2.37990       2.31967       2.00950
  18  10 2291.7022    1.1486  0.7895 10.6160  0.0000       3.97963  0.0291   0.0272   0.0522    0.1105   0.0000      0.913228   435.0627       1.29509       18.3722       2.13963     -0.521344      -1.37184       1.95512       2.57763       2.57017       2.59708       2.57834       2.44051
  18  11 2436.9936    1.5359  0.9158 11.2792  0.0000       4.02767  0.0309   0.0352   0.0618    0.1154   0.0000      0.813849   435.2674       1.71668       12.0045      -4.93495       1.37907      -3.54254       2.08974       2.50114       2.68825       2.87408       2.71796       2.44367
  18  12 2580.9843    1.9545  1.0449 11.7620  0.0000       4.58277  0.0361   0.0425   0.0677    0.1192   0.0000      0.885038   438.5160     -0.247142       11.8279       2.03042      -8.82673      -5.14133       2.44228       3.17424       3.37944       3.46867       3.27265       3.07199
  18  13 2724.8141    2.5455  0.8960 12.2848  0.0000       1.40074  0.0331   0.0565   0.0553    0.1177   0.0000      0.849931   440.8784      0.431341       17.0003      -3.45717      -1.13451      -1.39815       2.27629       2.99448       3.13847       3.35076       3.11840       2.79034
  18  14 2868.7202    3.2693  0.7595 12.9013  0.0000       1.53644  0.0255   0.0796   0.0546    0.0968   0.0000      0.889226   440.9985     -0.539439       13.1522      -1.72691      -1.89011      -4.52911       1.85605       2.38849       2.58629       2.77638       2.57127       2.47791
  18  15 3012.1666    3.8384  0.8826 13.1769  0.0000      0.519426  0.0294   0.0878   0.0592    0.1089   0.0000      0.820217   443.7840       1.35232       19.1864      -1.59613     -0.285730      -1.30523       2.07782       2.77745       3.07137       3.22279       2.95121       2.76274
  18  16 3154.8922    4.0126  0.9580 13.4350  0.0000      0.926538  0.0309   0.0892   0.0631    0.1064   0.0000      0.685069   437.8579       5.48515       13.8607     -0.605021      -1.10228      -4.22658       2.00085       2.55443       2.78499       2.84503       2.67889       2.57362
  18  17 3297.5898    3.5466  1.2907 13.4672  0.0000       3.06901  0.0413   0.0756   0.0860    0.1046   0.0000      0.708321   440.8236       6.51062       21.8846       2.80760      -6.73219       1.99198       2.61622       3.37352       3.57300       3.66170       3.33238       3.18039
  18  18 3440.2096    2.9848  2.0594 12.6183  0.0000       1.74320  0.0559   0.0522   0.1037    0.0959   0.0000      0.455393   439.0056       8.64974       15.8832      -2.44239       1.63590      -6.65859       3.29868       4.43805       4.35252       4.89785       4.45213       4.18240
  18  19 3582.7122    2.5753  3.3089 11.7460  0.0000      0.290126  0.0721   0.0346   0.1291    0.0861   0.0000      0.217352   440.3730       17.6816       17.5937      -13.1117      -9.06761       1.95786       4.35359       5.50414       5.79274       6.13469       5.94272       5.47410
  18  20 3725.4814    2.1104  4.7166 11.3880  0.0000      0.184362  0.0888   0.0241   0.1704    0.0563   0.0000      0.125504   430.5030      -6.32746       49.0038       4.52220      -12.8634       9.07922       5.08702       6.60188       7.05621       7.21148       7.05778       6.51789
  18  21 3868.3778    1.7904  6.6580 10.9076  0.0000      0.417660  0.1132   0.0180   0.2083    0.0478   0.0000     0.0869038   445.2029       3.54523       10.5500      -3.75315       13.3842       6.50598       6.49478       8.41800       9.00474       9.27108       8.68208       8.12955
  18  22 4011.2923    1.4704  9.3553 10.6617  0.0000      0.241677  0.1492   0.0135   0.2781    0.0387   0.0000     0.0706168   444.0569       7.20457       9.59336       17.7060       27.6059      -15.5188       8.42274       10.9037       11.6612       11.8153       11.4122       10.5885
  18  23 4154.2606    1.2477 12.6261 10.5387  0.0000      0.322900  0.2111   0.0112   0.3753    0.0354   0.0000     0.0726320   419.9816       12.3087       18.4985      -4.30155      -26.2489       7.81309       10.5285       13.8993       14.7902       15.3586       14.7349       13.3719
  18  25 4439.8084    0.8292 16.5913 10.3708 -0.0022     0.0343226  0.3678   0.0077   0.5650    0.0286   0.0000     0.0980296   425.7848      0.725812      -5.07006      -17.8794      -14.6961       13.2867       15.8146       20.7620       22.2304       22.7935       21.4075       20.1457
  19   3 1173.2473    0.0848  0.0354 10.2159  0.0000       10.1141  0.0308   0.0169   0.0233    0.0276   0.0000       241.703   437.8449     -0.178481       17.9879     -0.222563     0.0690991      0.646207       2.80076       4.48837       5.21947       4.55688       3.74694       3.63713
  19   6 1709.3602    0.2900  0.1922 10.0723  0.0000       15.7203  0.0129   0.0135   0.0270    0.0385   0.0000       6.24454   436.5098      -1.61605       14.3066    -0.0876001     -0.986677       2.01567       1.01727       1.29024       1.25832       1.33155       1.20307       1.23740
  19   7 1867.3199    0.4618  0.3432 10.0095  0.0000       10.2312  0.0160   0.0162   0.0374    0.0519   0.0000       2.30341   440.4050      -4.15287       13.7602      0.256171    -0.0797935      -1.31179       1.25944       1.56841       1.86360       1.67242       1.68293       1.54554
  19   8 2021.8100    0.6187  0.5711 10.0328  0.0000       8.49334  0.0232   0.0170   0.0461    0.0727   0.0000       1.37122   437.6608      0.300971       15.0746     0.0274888      -2.64355       3.18488       1.50003       1.98941       2.10224       2.13813       2.01666       1.92191
  19   9 2173.9126    0.8644  0.5983 10.5445  0.0000       10.0953  0.0226   0.0230   0.0497    0.0755   0.0000       1.36071   436.6275      -1.70052       13.1464       1.16215      -4.58120      0.528310       1.62993       2.21434       2.18758       2.36720       2.36848       2.10087
  19  10 2322.4142    1.2448  0.8624 10.7991  0.0000       4.49340  0.0281   0.0283   0.0575    0.1099   0.0000      0.967451   436.5249       6.45304       14.9549     -0.244264       1.27893      0.948142       1.87534       2.42216       2.59902       2.63514       2.54353       2.31807
  19  11 2468.1131    1.6353  0.9758 11.3084  0.0000      0.573385  0.0332   0.0346   0.0622    0.1217   0.0000      0.811236   441.8246      -1.61412       12.3750      -1.75729      -2.51904      -4.03613       1.99964       2.82463       2.85915       3.13516       2.79603       2.78045
  19  12 2613.1764    2.0389  1.0632 11.4193  0.0000       2.85650  0.0355   0.0409   0.0620    0.1631   0.0000      0.649709   439.3691       1.21417       18.0127       5.57634       2.15410     -0.276459       2.06072       2.67414       3.01191       3.07766       2.97905       2.70230
  19  13 2758.0390    2.5888  0.8557 12.6510  0.0000       3.01316  0.0284   0.0600   0.0592    0.0965   0.0000      0.870570   439.9761     -0.502119       14.3519      -4.84013     -0.263184       2.38998       1.77109       2.42699       2.29829       2.62097       2.42647       2.24966
  19  14 2902.5872    3.3920  0.8312 12.9665  0.0000      0.701653  0.0283   0.0756   0.0532    0.1055   0.0000      0.802780   439.3938       6.34670       11.3445       1.32727     -0.352830       2.67339       1.89325       2.47892       2.59064       2.68363       2.53035       2.39499
  19  15 3046.6120    3.9514  0.8609 13.3022  0.0000       1.88184  0.0289   0.0874   0.0551    0.0998   0.0000      0.766147   435.9821       2.68848       14.0366      -3.67874      -2.08783      -3.22897       1.84820       2.57781       2.65811       2.77898       2.59954       2.53111
  19  16 3189.8339    3.8567  1.2577 13.2632  0.0000      0.848652  0.0405   0.0758   0.0755    0.1169   0.0000      0.732144   439.5210       3.15373       12.3148     0.0417140       4.69732      -3.19942       2.34514       3.03583       3.28823       3.45839       3.29834       3.11105
  19  17 3333.0800    3.4543  1.5911 13.0328  0.0000       1.51085  0.0491   0.0607   0.0819    0.0940   0.0000      0.518527   440.1175       4.37808       9.52167      -4.34059       1.50833      -5.37221       2.77473       3.58019       3.61296       3.76758       3.70886       3.50085
  19  18 3476.3846    2.8846  2.3569 12.4973  0.0007       1.86420  0.0618   0.0452   0.1061    0.0798   0.0000      0.360003   438.8828       12.7610       13.6443       12.1143       1.25501      -7.85254       3.37463       4.46292       4.58787       4.84532       4.81682       4.51235
  19  19 3619.5243    2.3652  3.4764 11.9378  0.0008      0.573710  0.0741   0.0319   0.1384    0.0673   0.0000      0.208105   442.8990       18.1608       13.5624      -2.26664       3.14319      -15.8472       4.17908       5.48262       5.82575       6.13089       5.85694       5.55474
  19  20 3762.8102    2.0069  5.0724 11.3747  0.0000      0.636150  0.0931   0.0224   0.1744    0.0518   0.0000      0.124769   445.6863      0.795862       31.0370       6.50525      -2.26641       1.44197       5.07713       6.54770       7.08737       7.21942       6.98359       6.50710
  19  21 3906.0676    1.7267  7.3643 10.9025 -0.0001      0.324152  0.1181   0.0163   0.2194    0.0421   0.0000     0.0784666   441.3328      -10.9560       12.5559      0.362722       8.99733      -15.6722       6.48006       8.46744       8.74052       9.31573       8.93720       8.42292
  19  22 4049.7009    1.3916  9.6499 10.7161  0.0000      0.434079  0.1566   0.0127   0.2853    0.0351   0.0000     0.0745994   429.6771       12.3649       25.5060      -20.0762      -2.52721     -0.151956       8.07962       10.7215       11.3527       11.7132       11.3405       10.4928
  19  23 4192.5589    1.1784 12.6236 10.5382  0.0000      0.141395  0.2178   0.0103   0.3752    0.0333   0.0000     0.0737788   431.6357       1.27092       22.9045      -2.47191       6.96178      -4.12360       10.3898       13.6717       14.7891       15.0049       14.7436       13.5617
  19  24 4336.4905    0.9604 14.9940 10.4987 -0.0009      0.169990  0.2981   0.0086   0.4737    0.0290   0.0000     0.0847079   478.9566      -18.1883       4.49640       17.2922      -6.69129      -24.9766       12.7764       16.6428       18.1130       18.4624       17.9044       16.7048
  20   4 1386.5081    0.1281  0.0749 10.0311  0.0000       21.2889  0.0194   0.0115   0.0193    0.0293   0.0000       52.6805   439.2977     -0.202603       19.1570      -1.98688      -2.29922       1.19961       1.09287       1.24125       1.66469       1.72350       1.38762       1.35088
  20   6 1734.2247    0.3413  0.2547  9.9889  0.0000       15.9067  0.0150   0.0138   0.0295    0.0391   0.0000       4.23494   440.3262      -1.46376       15.3086      0.886254      -4.57756     -0.318714       1.04259       1.35441       1.33185       1.30752       1.41974       1.35645
  20   7 1893.9834    0.4717  0.3698 10.1083  0.0000       13.7192  0.0177   0.0153   0.0353    0.0483   0.0000       2.42448   438.7452       1.51788       16.1487       1.23831      -3.51915      0.945562       1.20103       1.56871       1.70541       1.88751       2.01946       1.86818
  20   8 2050.1569    0.6445  0.5522 10.1344  0.0000       7.90640  0.0218   0.0170   0.0443    0.0697   0.0000       1.41582   438.6526      0.937343       16.2525      -1.50891       1.74487      -1.58137       1.41016       1.85582       2.00146       2.01065       1.80075       1.85923
  20   9 2203.3003    0.9584  0.6999 10.4855 -0.0008       7.95488  0.0244   0.0230   0.0497    0.0874   0.0000       1.02645   437.9866      -2.62621       14.1154      0.461988    -0.0813800       2.65921       1.58926       1.99936       2.06481       2.21117       2.09631       2.21109
  20  10 2352.5246    1.2796  0.9007 10.9521  0.0000       5.46231  0.0298   0.0280   0.0571    0.1004   0.0000      0.869916   438.6301      -1.06267       12.3776      -2.23491     -0.326220     -0.515174       1.77932       2.12031       2.42846       2.58953       2.45772       2.26221
  20  11 2499.0576    1.6878  0.9220 11.4240  0.0000       2.98605  0.0311   0.0362   0.0574    0.1113   0.0000      0.841530   439.2685      0.581928       12.5250      -2.26797      -1.38019     -0.222398       1.72164       2.24808       2.44250       2.64565       2.71868       2.23791
  20  12 2644.9739    2.2781  0.8092 12.1192  0.0000       4.31540  0.0286   0.0504   0.0499    0.1003   0.0000      0.884976   438.8206     -0.321716       13.7253      0.242137      -5.70923       2.38959       1.77079       2.25335       2.26753       2.37024       2.40621       2.20084
  20  13 2790.7327    2.9419  0.7793 12.8328  0.0000       1.46409  0.0258   0.0684   0.0520    0.0852   0.0000      0.884816   437.9582       3.61579       13.5545       1.96512      -1.83817      -3.27877       1.60272       2.04205       2.09199       2.22482       2.18343       2.07014
  20  14 2935.9863    3.7565  0.7803 12.9421  0.0000       2.37551  0.0236   0.0850   0.0505    0.1063   0.0000      0.742263   439.1127       2.96683       11.9710      -3.58296      -1.93853      -2.78693       1.47969       1.91717       1.96446       2.25160       2.01673       2.05578
  20  15 3080.4908    3.8916  0.8332 13.4316  0.0000      0.394612  0.0297   0.0856   0.0499    0.0987   0.0000       1.06051   437.5595       3.24094       9.67484       4.29571      -4.12606      -2.11137       1.78868       2.28240       2.39315       2.66378       2.51814       2.43314
  20  16 3224.3963    3.8514  1.1356 13.6065  0.0000     -0.482004  0.0383   0.0796   0.0706    0.1007   0.0000      0.765866   436.9581       6.44036       11.4410      -2.07268      -2.01950      -5.43771       2.09305       2.66037       2.82705       2.96114       2.84633       2.80155
  20  17 3368.3020    3.3167  1.7937 12.8426 -0.0003       1.47670  0.0507   0.0540   0.0849    0.0810   0.0000      0.369216   433.6565       3.20890       13.8472      -1.41393      -2.97371      -3.16943       2.71709       3.46784       3.61169       3.85560       3.73021       3.48055
  20  18 3512.1063    2.7721  2.7068 12.1914 -0.0003       1.40298  0.0640   0.0375   0.1084    0.0685   0.0000      0.282768   436.9191       6.90284       10.2170      0.729251      -1.61170       2.79962       3.38355       4.27485       4.47794       4.70388       4.57244       4.39664
  20  19 3655.6979    2.2897  4.0152 11.6093  0.0000      0.512265  0.0779   0.0270   0.1411    0.0617   0.0000      0.162520   443.0514       7.58583       10.9290       4.28504      -10.3173      -4.85729       4.27006       5.31261       5.88915       5.93398       5.90969       5.68196
  20  20 3799.5333    1.9349  5.8530 11.2006  0.0000      0.348906  0.0986   0.0197   0.1850    0.0467   0.0000     0.0953778   438.2797       1.38693       4.87879       4.84477      -4.27257       6.04073       5.20367       6.97808       7.28777       7.64353       7.46698       6.95189
  20  21 3943.4844    1.6239  7.9076 10.8466  0.0002      0.374151  0.1235   0.0149   0.2332    0.0388   0.0000     0.0750595   444.2604      0.749227      -4.66576       2.17672      0.241171      -10.9611       6.29506       8.15464       8.83045       9.14011       9.04970       8.33755
  20  22 4087.1794    1.3608 10.5324 10.6611  0.0000      0.313899  0.1647   0.0119   0.2999    0.0327   0.0000     0.0675043   436.4563       1.42174       18.3168     -0.642834      -7.28559      -5.55403       7.89312       10.2625       11.0489       11.3883       11.3252       10.5441
  20  23 4231.2208    1.1149 13.1986 10.5689  0.0000      0.313448  0.2273   0.0098   0.3914    0.0303   0.0000     0.0756121   460.7617       36.4713       21.1741       4.73973      -9.54161       3.86485       10.0784       12.7785       13.6178       14.6609       13.9996       13.1068
  20  24 4374.7681    0.9039 15.3671 10.4995  0.0013     0.0615713  0.3138   0.0082   0.4904    0.0272   0.0000     0.0955365   430.5643      -1.63417       9.79596       17.6205       13.3346      -19.6006       12.7633       16.9270       18.5491       18.8895       18.3294       17.3118
  21   5 1589.2889    0.2090  0.1716 10.0501  0.0000       14.9377  0.0143   0.0108   0.0285    0.0331   0.0000       10.9465   438.7483      -3.44640       18.4741       2.94657      -3.56167      -1.27574      0.932098       1.24869       1.16208       1.36901       1.34864       1.24090
  21   6 1758.2441    0.3345  0.2777 10.0268  0.0000       10.8768  0.0158   0.0124   0.0305    0.0406   0.0000       3.81586   439.3164     -0.938242       19.1992      0.784146      -3.10439       1.48410       1.04472       1.39599       1.58400       1.62655       1.53273       1.38634
  21   7 1919.8960    0.5077  0.4512 10.0689  0.0000       9.77857  0.0186   0.0147   0.0405    0.0532   0.0000       1.84113   438.5192     0.0477928       18.3363      -2.17220      -4.07021      -2.29202       1.20875       1.74052       1.81823       1.89633       1.80775       1.62738
  21   8 2077.8535    0.6928  0.5761 10.3577  0.0000       10.7131  0.0219   0.0177   0.0434    0.0637   0.0000       1.45760   438.5928     -0.375549       18.5496       2.63416      -3.62043      -3.86972       1.35132       1.73514       1.79383       1.84714       1.84775       1.80500
  21   9 2231.9607    0.9782  0.7186 10.5878  0.0000       4.82120  0.0244   0.0227   0.0497    0.0923   0.0000      0.950708   438.8415       2.14487       14.8003      -1.44101      -2.67166     -0.525940       1.53444       1.98673       2.26479       2.30310       2.28391       2.29617
  21  10 2382.0342    1.3398  0.9869 11.2075  0.0000       4.39543  0.0331   0.0282   0.0623    0.0952   0.0000      0.941668   439.4488     -0.974649       17.0740       1.65592      -3.17672      -6.50701       1.72860       2.17178       2.42888       2.55475       2.57176       2.30611
  21  11 2529.4609    1.7717  0.9684 11.8341  0.0000       4.41979  0.0307   0.0370   0.0617    0.0930   0.0000      0.828996   439.3693      -3.14007       14.9321     -0.367424      -2.81159       1.66044       1.77310       2.33403       2.51134       2.68697       2.49729       2.46589
  21  12 2676.3229    2.3252  0.9096 12.3462  0.0000       4.33164  0.0285   0.0500   0.0598    0.0982   0.0000      0.826546   435.0544       1.75587       15.5860      0.507468      -3.57370     0.0902160       1.71932       2.34646       2.46724       2.55350       2.44066       2.57930
  21  13 2823.0157    3.0381  0.8741 12.7582  0.0000       2.44779  0.0270   0.0647   0.0551    0.1007   0.0000      0.812943   436.0550       1.98092       17.1405       5.54727      0.586218    -0.0140650       1.56870       1.94213       2.04352       2.29658       2.16180       2.13194
  21  14 2968.9513    3.6695  0.8591 13.0984  0.0000      0.913216  0.0278   0.0775   0.0508    0.0998   0.0000      0.713024   438.0598       4.57547       15.7629       1.85443      -3.88928      -1.71397       1.59570       2.09948       2.21324       2.25021       2.32731       2.27797
  21  15 3114.0222    4.0857  0.9796 13.4694  0.0000       2.03110  0.0295   0.0848   0.0612    0.0989   0.0000      0.775459   441.7059       3.73857       15.2826     -0.157079     -0.367424      -3.36070       1.71015       2.16100       2.35568       2.53338       2.38298       2.42579
  21  16 3258.5452    3.6635  1.3721 13.4626  0.0000      0.555432  0.0419   0.0679   0.0778    0.0890   0.0000      0.686353   441.7963      0.663621       18.8765     -0.847938      -2.66165      -2.76608       2.36537       3.08118       3.12467       3.30753       3.26717       3.09316
  21  17 3403.0277    3.1098  1.8421 12.9147  0.0000      0.800976  0.0492   0.0492   0.0890    0.0711   0.0000      0.402051   430.0918       7.74345       10.3158      -2.80376       1.77831      0.567427       2.59343       3.16901       3.49708       3.69465       3.58689       3.37399
  21  18 3547.3843    2.7021  2.8937 12.0566  0.0002       1.06220  0.0607   0.0338   0.1111    0.0609   0.0000      0.220737   436.1295       6.93625       15.9836     -0.273697     -0.328648      -5.69083       3.05811       4.01743       4.28765       4.43510       4.46497       4.11863
  21  19 3691.7579    2.2168  4.1722 11.6248  0.0000      0.626893  0.0779   0.0248   0.1424    0.0530   0.0000      0.151421   439.7208       6.27759       13.5885       13.9716       5.22696      -4.95140       3.83661       5.00199       5.44418       5.62529       5.40680       5.25036
  21  20 3836.1171    1.8338  5.9218 11.2018 -0.0007      0.477764  0.0984   0.0184   0.1842    0.0438   0.0000     0.0986124   434.3914       10.7123       19.7344       5.80569      0.876512      0.837492       4.98262       6.35441       6.90289       7.16872       7.17547       6.77952
  21  21 3980.2825    1.5218  8.2857 10.8792  0.0000      0.394411  0.1298   0.0138   0.2386    0.0356   0.0000     0.0774217   437.5177       15.3887       21.1975      -2.40198      -5.76547       5.49079       6.42438       8.36419       9.16917       9.49232       9.48779       8.62212
  21  22 4124.2571    1.2910 11.1303 10.6180 -0.0004      0.147350  0.1759   0.0107   0.3048    0.0316   0.0000     0.0699771   440.4087       11.6322       30.7111       3.16003      -16.4325      -13.6274       8.03241       10.2833       11.3741       11.7500       11.5875       10.8979
  21  24 4412.9353    0.8344 16.1334 10.5503 -0.0014      0.164344  0.3450   0.0076   0.5235    0.0251   0.0000     0.0987855   432.7304       1.70247       4.76947       21.9198       3.43707      -22.9851       12.7964       16.6661       18.3846       19.0500       18.6430       17.7109
  22   4 1429.1148    0.1082  0.0872 10.1009  0.0000       23.0743  0.0257   0.0103   0.0217    0.0288   0.0000       58.1088   439.0529     -0.840925       21.2536      -3.69006      -3.61086     -0.858397       1.42421       1.80098       2.39091       2.40947       2.57689       2.09105
  22   6 1781.5715    0.3904  0.3183  9.8632  0.0000       13.5318  0.0146   0.0132   0.0328    0.0435   0.0000       2.76220   440.2521      0.742101       17.0635     -0.376752      -2.63949     -0.205746      0.920263       1.19540       1.38064       1.40342       1.42121       1.26321
  22   7 1945.0834    0.5470  0.4736 10.0834  0.0000       8.24330  0.0184   0.0152   0.0404    0.0556   0.0000       1.57841   440.5781    -0.0553858       16.8508      -2.79850       1.32561       2.39364       1.09779       1.46645       1.49654       1.70067       1.49701       1.41934
  22   8 2104.8624    0.7705  0.6417 10.1958  0.0000       7.77011  0.0222   0.0183   0.0463    0.0760   0.0000       1.18750   437.8159       1.83279       12.4565      -4.22360      -3.19203       1.29048       1.27987       1.62048       1.68827       1.93892       1.79397       1.73040
  22   9 2260.0808    1.0629  0.8454 10.6609  0.0000       4.40892  0.0273   0.0225   0.0549    0.0948   0.0000      0.879522   437.3878      0.367503       15.2077      -1.44317       3.00999      0.736223       1.55080       1.99685       2.22360       2.37184       2.41769       2.22661
  22  10 2410.8711    1.4672  0.8228 11.4044  0.0000       4.35713  0.0260   0.0323   0.0543    0.0902   0.0000      0.894737   439.0166      -2.44673       16.8301     -0.308107       1.46539      -1.94753       1.46955       1.86571       2.04651       2.12709       2.15461       1.96586
  22  11 2559.3128    1.9568  0.9117 11.9391  0.0000       3.61058  0.0308   0.0400   0.0520    0.0895   0.0000      0.850844   437.3528      0.229344       13.6757     -0.925805      -1.81472       3.97220       1.58951       2.07279       2.13355       2.29698       2.24562       2.15264
  22  12 2707.1415    2.4639  0.8909 12.3262  0.0000       3.05669  0.0277   0.0511   0.0540    0.1019   0.0000      0.785022   434.3587       2.49119       14.6455      -2.42241     -0.213170      -3.83182       1.55254       1.97362       2.17203       2.29672       2.17196       2.13200
  22  13 2854.7618    3.1188  0.8460 13.1134  0.0000       1.84999  0.0288   0.0668   0.0506    0.0849   0.0000      0.869903   441.8114       5.13376       11.6553      -2.00075       1.83327     -0.730779       1.54757       2.13524       2.24515       2.40593       2.46610       2.34991
  22  14 3001.4186    3.6774  0.8896 13.3480  0.0000       1.37586  0.0282   0.0770   0.0533    0.0916   0.0000      0.776480   436.4309       6.15425       15.3623      0.202274      -2.64055       2.00438       1.47511       1.99818       2.10658       2.24343       2.17949       2.11252
  22  15 3147.0725    3.9975  1.0266 13.5908  0.0000       2.01671  0.0329   0.0799   0.0586    0.0925   0.0000      0.858323   439.7047       8.26379       15.2392       2.00800      -3.24523       1.08255       1.66902       2.20213       2.37548       2.55841       2.45580       2.23756
  22  16 3292.2586    3.5873  1.4507 13.1964  0.0000      0.314639  0.0414   0.0623   0.0759    0.0902   0.0000      0.621602   441.0922       2.98590       12.1722      -5.74945       1.64092      -2.77786       2.05644       2.61637       2.77584       2.95999       2.89795       2.84244
  22  17 3437.3368    3.0124  2.2478 12.6905  0.0000      0.765057  0.0545   0.0428   0.0989    0.0611   0.0000      0.317447   437.2647       6.41489       14.9696       4.06019      -8.70782      -7.62551       2.56407       3.52198       3.58462       4.01141       3.64281       3.59316
  22  18 3582.3116    2.5342  3.0791 12.0747  0.0000      0.757325  0.0630   0.0306   0.1164    0.0536   0.0000      0.205676   443.1215       6.91625       9.34228      -7.20456      0.624691      -4.38891       3.02145       4.03121       4.36217       4.53011       4.50249       4.28597
  22  19 3727.3414    1.9842  4.5984 11.6652  0.0000      0.683901  0.0861   0.0219   0.1553    0.0435   0.0000      0.144818   440.6117       11.3802       16.6439       1.30639      -9.00554     -0.657114       4.06782       5.28700       5.77180       5.88866       5.86037       5.57075
  22  20 3872.0156    1.7505  6.7509 11.0538  0.0004      0.471875  0.1068   0.0161   0.1920    0.0384   0.0000     0.0844931   440.4167       12.3096       12.0267       1.94058       8.61348      -6.15329       5.07340       6.56401       7.12173       7.52589       7.38726       6.93765
  22  21 4017.0291    1.4477  9.2701 10.8047  0.0000      0.480878  0.1406   0.0124   0.2592    0.0318   0.0000     0.0729526   433.9002       8.24200      -3.11605       10.0653       11.6495      -6.22855       6.33092       8.37643       8.93114       9.52155       9.34774       8.90943
  22  22 4161.1870    1.2261 11.4300 10.5984  0.0000      0.161656  0.1852   0.0101   0.3180    0.0306   0.0000     0.0719938   427.2428      0.261989       46.1903       18.1498      -10.9177      -14.6164       7.85973       10.2867       11.2555       11.7448       11.4376       10.8643
  22  23 4306.2162    0.9863 14.2708 10.5560  0.0012      0.238739  0.2616   0.0082   0.4330    0.0267   0.0000     0.0825711   436.7400       4.28548       10.2494      -22.5446       7.75696      -13.9493       9.68678       13.0469       14.2240       14.7108       14.5042       13.6600
  23   3 1252.2263    0.0642  0.0234 10.1363  0.0000       7.09543  0.0185   0.0130   0.0128    0.0250   0.0000       415.593   441.6347      0.423410       18.2598      0.584741      -2.40640     -0.775501       1.14105       1.19610       1.52233       1.60094       1.21699       1.26059
  23   5 1632.8294    0.2675  0.1986  9.9696  0.0000       23.9633  0.0125   0.0117   0.0264    0.0344   0.0000       6.73976   440.5929      0.120697       18.4526      0.822394     -0.767235      0.692874      0.789577      0.986428      0.976249       1.13716       1.00230      0.985857
  23   6 1804.2576    0.3831  0.3952  9.9322  0.0000       11.7266  0.0184   0.0119   0.0374    0.0444   0.0000       2.76208   441.1501     -0.946659       22.3242      -1.08895      -4.80176       1.37751       1.15841       1.53372       1.52579       1.66781       1.57877       1.54911
  23   7 1969.6620    0.5535  0.5693 10.0041  0.0000       7.53130  0.0229   0.0139   0.0411    0.0582   0.0000       1.45538   439.7231     -0.345170       18.2678       2.44472      -3.32747     -0.113963       1.15167       1.65086       1.70517       1.89780       1.69721       1.74644
  23   8 2131.2040    0.7815  0.6944 10.2407  0.0000       7.44215  0.0233   0.0176   0.0489    0.0754   0.0000       1.12378   440.8977      -2.20209       17.1293      -1.87315      -1.10264      -1.73883       1.33882       1.65135       1.89320       1.91581       1.96353       1.81229
  23   9 2287.5313    1.1379  0.8049 10.7824  0.0000       5.15348  0.0241   0.0243   0.0539    0.0879   0.0000      0.890491   437.9709      0.791630       13.0694     -0.160544     -0.119723      0.831909       1.34881       1.73957       1.88276       1.99247       1.92191       1.81863
  23  10 2439.2992    1.5463  0.9714 11.2583  0.0000       4.74220  0.0316   0.0303   0.0536    0.1056   0.0000      0.784519   438.1919     -0.254341       17.3264       2.11643      -3.08521      -1.90767       1.54915       2.06594       2.17061       2.32999       2.27019       2.14938
  23  11 2588.7817    2.0374  0.9384 12.0370  0.0000       3.80264  0.0297   0.0411   0.0541    0.0931   0.0000      0.788015   437.8895      0.789585       14.5759     -0.225463       1.66254     -0.194351       1.55190       2.05585       2.20811       2.32911       2.36008       2.24972
  23  12 2737.6409    2.6631  0.8842 12.4606  0.0000       2.79590  0.0267   0.0547   0.0524    0.0926   0.0000      0.824826   437.4957      0.552296       11.0914      -1.25654     -0.256383      -2.95879       1.40146       1.89855       2.06696       2.13178       2.09386       1.98632
  23  13 2886.0819    3.3070  0.8584 13.0438  0.0000       1.04726  0.0268   0.0676   0.0492    0.0897   0.0000      0.747173   436.9816       4.91906       12.0329      -3.86477      -3.90255      -3.18452       1.41036       1.87173       2.03526       2.14890       2.22542       2.18179
  23  14 3033.5277    3.9189  0.9362 13.4232  0.0000       1.97047  0.0295   0.0794   0.0536    0.0938   0.0000      0.740429   438.3411       1.86632       14.0572       2.06823      -1.61290     -0.275754       1.59930       1.91244       1.97644       2.19788       2.24606       2.13789
  23  15 3179.7627    3.9513  0.9927 13.6204  0.0000       1.19409  0.0308   0.0784   0.0585    0.0891   0.0000      0.759151   441.9199       3.52612       11.6076      -3.00975      -5.02395      -1.48848       1.52724       2.10040       2.23261       2.36573       2.42356       2.19373
  23  16 3325.6814    3.5027  1.4536 13.2302  0.0000       1.41223  0.0408   0.0596   0.0746    0.0814   0.0000      0.566711   440.8641       2.85579       11.7088      -1.02165     -0.101840      -3.71931       1.91249       2.50091       2.77486       2.91845       2.96399       2.69777
  23  17 3471.3576    2.8725  2.2843 12.5945  0.0000      0.919137  0.0541   0.0400   0.0958    0.0601   0.0000      0.329691   440.3379       3.81610       9.39170      -1.80816      -2.43861      -9.76536       2.51315       3.37764       3.42964       3.71490       3.62792       3.59242
  23  18 3616.9877    2.3822  3.8115 11.7898  0.0000      0.666350  0.0700   0.0254   0.1271    0.0445   0.0000      0.155444   439.7944      0.210580       12.6612      -5.13488     0.0739295      -13.0951       3.24695       4.16602       4.54857       4.86780       4.67961       4.45570
  23  19 3762.5436    1.9777  5.2075 11.3848  0.0017      0.708367  0.0859   0.0195   0.1631    0.0403   0.0000      0.114426   435.8660       9.86869       13.4224       5.15710       6.98597      -7.90036       3.90598       5.15314       5.51548       5.85558       5.77664       5.53486
  23  20 3907.7940    1.6541  7.1783 10.9383  0.0001      0.405721  0.1087   0.0146   0.2041    0.0369   0.0000     0.0837871   451.8588       7.63332       8.34754       10.8916      -1.45443      -2.62065       5.00260       6.44703       7.19127       7.45846       7.39061       7.17315
  23  21 4052.9498    1.4142 10.2532 10.6999  0.0000      0.283604  0.1519   0.0114   0.2741    0.0310   0.0000     0.0660602   439.2632       15.6532       11.0182       6.53773       6.20121      -16.0755       6.55154       8.41753       9.31650       9.81218       9.60004       9.17203
  23  22 4198.0676    1.1726 12.9874 10.5669 -0.0019      0.267630  0.2151   0.0090   0.3506    0.0283   0.0000     0.0703731   437.0083      -10.4677       30.9756      -20.6683      -9.27752      -3.35900       8.33921       11.0301       12.0489       12.5298       12.5418       11.9130
  23  23 4342.7296    0.9494 14.9528 10.5153  0.0000      0.182281  0.2810   0.0077   0.4410    0.0255   0.0000     0.0882725   429.7009       17.0205       36.4959       1.63782      -7.15628       4.55817       10.1237       13.3616       14.6943       15.3326       15.1199       14.3748
  24   4 1469.7907    0.1387  0.0920 10.0519  0.0058      -2.11781  0.0138   0.0104   0.0237    0.0266   0.0000       34.7045   440.2270    0.00997128       19.1734     -0.507335      -3.13538     -0.547049      0.719295      0.988135       1.03048       1.09206       1.06623      0.961167
  24   5 1653.7143    0.2580  0.2514  9.9888  0.0000       12.6285  0.0154   0.0103   0.0327    0.0344   0.0000       5.68703   440.6096      0.182548       19.3781      0.234422      -5.44420     -0.286976      0.938718       1.25797       1.30266       1.25384       1.28991       1.25860
  24   6 1826.3702    0.4055  0.3702 10.0015  0.0000       15.1660  0.0168   0.0125   0.0342    0.0444   0.0000       2.67830   439.4020      0.264959       20.0127      -1.77690      -3.49030      -1.54647      0.942285       1.18149       1.42177       1.47784       1.60226       1.56771
  24   7 1993.6285    0.6200  0.5390 10.0494  0.0000       7.48198  0.0181   0.0156   0.0419    0.0631   0.0000       1.27829   438.0855      -1.02727       17.8313     -0.751047      -2.10372    -0.0288617       1.02401       1.29476       1.41609       1.49340       1.57136       1.46872
  24   8 2156.8558    0.8765  0.6693 10.3131  0.0000       7.61854  0.0208   0.0194   0.0445    0.0758   0.0000      0.994002   440.6911      0.577599       15.6786      0.758474     -0.343659      -1.48716       1.16286       1.43984       1.59588       1.76918       1.81577       1.59451
  24   9 2314.3671    1.2150  0.8204 11.0551  0.0000       4.67718  0.0261   0.0249   0.0503    0.0838   0.0000      0.901988   437.5661      -2.37680       10.0867       2.36757      -1.29513      -5.66198       1.40853       1.74291       1.97069       2.01342       2.03182       1.99996
  24  10 2467.1650    1.6578  0.9381 11.5960  0.0000       4.32484  0.0291   0.0329   0.0543    0.0912   0.0000      0.856020   438.7672       2.10381       17.5623     -0.754634      -1.85545      0.864212       1.42187       1.86357       1.89626       2.14614       2.01343       2.05242
  24  11 2617.7073    2.1713  0.9614 12.1369  0.0000       2.87017  0.0296   0.0425   0.0543    0.0936   0.0000      0.771953   440.1060       2.22332       8.98914       2.01540      -2.60345     -0.619292       1.54863       2.08891       2.26105       2.44793       2.34395       2.21888
  24  12 2767.7723    2.8373  0.8767 12.5021  0.0000       3.08623  0.0262   0.0562   0.0490    0.0935   0.0000      0.831513   439.8681      -1.96769       12.8126       4.06621      -4.25234      -3.89785       1.37340       1.77063       1.91315       2.00090       1.88882       1.88449
  24  13 2917.0011    3.5075  0.9057 12.9826  0.0000      0.454054  0.0267   0.0681   0.0513    0.0960   0.0000      0.795918   438.1001       2.73448       15.8031      -1.31846     -0.463189      -2.40375       1.28394       1.71259       1.76911       1.87969       1.97584       1.81882
  24  14 3065.0176    4.0421  0.9471 13.5110  0.0000      0.466257  0.0294   0.0782   0.0524    0.0914   0.0000      0.711476   436.3587       8.00755       15.1667       1.86672      0.743980      -5.41192       1.43512       1.89550       1.91271       2.13124       2.12599       2.04185
  24  15 3212.0765    3.7422  1.2435 13.3773  0.0000      0.812348  0.0370   0.0674   0.0663    0.1003   0.0000      0.624060   442.4460       5.35737       13.9064       1.90586      -1.50210      -4.33283       1.75076       2.23253       2.32853       2.52871       2.49078       2.34793
  24  16 3358.5735    3.3369  1.5908 13.1862  0.0000       1.14594  0.0428   0.0537   0.0768    0.0727   0.0000      0.532880   440.3524       7.27772       20.5422     -0.261595      0.652993       1.20269       1.92634       2.52047       2.71482       2.88746       2.81199       2.71149
  24  17 3504.9894    2.7998  2.6903 12.4140  0.0000      0.473025  0.0569   0.0345   0.1005    0.0517   0.0000      0.252614   441.3338       4.48090       11.7178      0.714213      -1.22812      -5.82697       2.54898       3.26976       3.58605       3.80623       3.76540       3.67953
  24  18 3651.2527    2.2998  3.8947 11.8324  0.0000      0.698715  0.0693   0.0241   0.1286    0.0418   0.0000      0.144149   432.9164       4.50449       17.2098      -1.99481      -1.97700      -9.12831       3.11810       4.13185       4.37179       4.61867       4.55879       4.51723
  24  19 3797.2486    1.8901  5.4417 11.4327  0.0000      0.659500  0.0884   0.0181   0.1655    0.0366   0.0000      0.111351   442.3380       11.4605       3.32755      -4.94720       7.76793      -11.7067       3.94111       5.06627       5.54712       5.86397       5.80237       5.58211
  24  20 3943.1427    1.6051  7.7418 10.9618  0.0000      0.466375  0.1153   0.0135   0.2080    0.0334   0.0000     0.0795610   444.4192      -3.10020       17.1068      -1.44538      -1.45808      -13.3048       4.96437       6.44606       7.19978       7.53776       7.45177       7.07690
  24  21 4088.4726    1.3419 10.5577 10.7425  0.0000      0.223642  0.1595   0.0106   0.2806    0.0291   0.0000     0.0695780   451.7456      -6.70889       2.26226      -13.4176      -10.9511       14.1726       6.38565       8.25035       9.09970       9.43630       9.34147       9.06328
  24  22 4234.1335    1.1125 13.7579 10.6035 -0.0010      0.230216  0.2282   0.0083   0.3764    0.0266   0.0000     0.0707949   434.7681      0.130178       15.6979      -1.94767      0.207673      -23.2084       8.26972       10.8368       11.8981       12.5831       12.5509       11.9246
  24  23 4380.0104    0.9185 15.9069 10.5185 -0.0011      0.282206  0.2974   0.0071   0.4555    0.0241   0.0000     0.0821850   448.1678       11.1068       30.9389      -26.7293       17.3388      -2.55301       9.86741       12.8804       14.2652       14.9599       14.6229       14.2956
  25   3 1289.4065    0.0888  0.0511 10.1587  0.0000       25.0107  0.0208   0.0111   0.0153    0.0250   0.0000       135.327   440.9782       2.08871       17.7805      -1.99477      -2.49926       2.16156       1.01080       1.78659       1.59646       2.47429       1.99783       1.99862
  25   4 1489.4699    0.1564  0.0892 10.0504  0.0000       29.8790  0.0147   0.0103   0.0168    0.0280   0.0000       28.2194   440.2027      -2.48502       20.1268      -3.17555      -3.06967     -0.937046       1.13966       1.21611       1.11062       1.17052       1.23831       1.21058
  25   6 1847.9527    0.4106  0.4339  9.9355 -0.0005       14.1370  0.0184   0.0117   0.0382    0.0464   0.0000       2.36784   440.0442      0.664319       19.2691      -3.01699      -2.74247       2.54997      0.937633       1.23690       1.40684       1.34809       1.39524       1.32885
  25   7 2016.9835    0.6681  0.5271 10.0423  0.0000       7.67823  0.0183   0.0159   0.0360    0.0625   0.0000       1.23236   440.8339     -0.231021       19.1706    -0.0121693      -3.66968      -1.92930      0.986639       1.23412       1.33979       1.47918       1.48209       1.41448
  25   8 2181.8547    0.9201  0.7696 10.4573  0.0000       6.42781  0.0246   0.0188   0.0481    0.0792   0.0000       1.00401   441.7779      0.269678       18.1547       1.58822      -5.00390      -2.77092       1.21872       1.48057       1.74455       1.77487       1.79338       1.77953
  25   9 2340.6628    1.3233  0.8536 11.1349  0.0000       6.64404  0.0266   0.0263   0.0483    0.0815   0.0000      0.908106   438.3191       3.59913       15.3727      -1.88355     -0.379093     -0.759470       1.26525       1.56274       1.76150       1.88771       1.81332       1.75366
  25  10 2494.4687    1.7008  0.9922 11.5206  0.0000       3.21651  0.0293   0.0317   0.0551    0.0957   0.0000      0.808647   438.4520      -2.45180       16.0249      -2.64355      -4.05107       3.10038       1.33730       1.73347       1.85387       2.00052       1.84980       1.86932
  25  11 2646.2731    2.3532  0.9227 12.2255  0.0000       2.06494  0.0272   0.0450   0.0507    0.0926   0.0000      0.767363   440.3494       1.23028       13.9756     -0.984845     -0.706906      -1.02830       1.28302       1.71863       1.87486       1.97486       1.96582       1.94332
  25  12 2797.3816    2.9822  0.8944 12.7275  0.0000       1.31775  0.0260   0.0575   0.0498    0.0882   0.0000      0.853365   438.7997       3.55936       15.4355      0.256015       1.69111     -0.650337       1.31122       1.71200       1.94441       1.95126       1.90434       1.83793
  25  13 2947.3984    3.5793  0.8279 13.1037  0.0000     0.0343299  0.0236   0.0708   0.0469    0.0878   0.0000      0.671004   442.6423       4.12263       17.2667      0.934880      -5.03776     -0.615315       1.18473       1.44902       1.61578       1.68718       1.64720       1.59704
  25  14 3096.2570    3.9793  0.9880 13.3525  0.0000       1.45294  0.0291   0.0734   0.0529    0.0939   0.0000      0.728359   439.9647       5.06007       17.7778       1.72680      -3.61941      0.522645       1.31168       1.81269       1.86669       2.00336       2.05442       2.04078
  25  15 3243.9033    3.6681  1.3625 13.4445  0.0000     -0.115075  0.0404   0.0630   0.0670    0.0837   0.0000      0.665945   438.9407       3.59956       15.6017       1.85492       3.18882      -3.74219       1.71204       2.27030       2.35038       2.67926       2.49470       2.46989
  25  16 3391.1419    3.1208  1.7701 12.9478  0.0000      0.634309  0.0451   0.0463   0.0802    0.0671   0.0000      0.404709   437.9210       5.41500       20.5904      0.897624     -0.415368      -1.10366       1.86787       2.65368       2.71985       2.93816       2.85445       2.79088
  25  17 3538.1656    2.6291  2.9504 12.2981  0.0005      0.420238  0.0591   0.0306   0.1066    0.0476   0.0000      0.221420   442.7933       8.25994       14.6559       4.49765     -0.279785      -8.38569       2.50908       3.32311       3.61732       3.80387       3.77311       3.72637
  25  18 3685.0462    2.1759  4.3589 11.6392  0.0000      0.500234  0.0733   0.0211   0.1335    0.0401   0.0000      0.126120   441.1253       5.93132       9.97422      -8.24347      -7.38623      -6.49514       3.25845       4.16500       4.59333       4.76823       4.94759       4.61709
  25  19 3831.6447    1.8047  6.2982 11.3349  0.0001      0.539585  0.0989   0.0158   0.1765    0.0324   0.0000     0.0934067   441.0076       6.11616       18.0601      -3.42664      -6.78645     -0.703005       3.92968       5.26578       5.75798       6.13006       5.97679       5.72641
  25  20 3978.0054    1.4918  8.2824 10.9605 -0.0005      0.419729  0.1264   0.0124   0.2220    0.0310   0.0000     0.0795560   425.8811       6.92335       18.0528       6.54957       5.23351      -11.2658       4.97099       6.58348       7.21037       7.59805       7.66625       7.25735
  25  21 4124.3098    1.2419 10.6024 10.7759 -0.0008      0.305629  0.1643   0.0099   0.2966    0.0277   0.0000     0.0763474   435.2778      -5.47740       34.0067      0.308319      -8.55321      -15.3934       6.11412       7.91774       8.89516       9.29811       9.34149       9.10704
  25  22 4270.0931    1.0570 14.1457 10.6018 -0.0002      0.199034  0.2449   0.0078   0.3853    0.0254   0.0000     0.0769664   428.3186       4.38544       24.6065      0.406740     -0.309753       3.45339       8.33094       10.8301       11.9463       12.7071       12.5256       12.1384
  25  23 4415.4412    0.8695 16.4596 10.4995  0.0014     0.0715600  0.3094   0.0069   0.4792    0.0239   0.0000     0.0790345   441.8839       3.80271      -6.77701       13.6633       5.28923      -3.71761       9.70557       12.7332       14.2960       14.7041       14.8696       14.3110
  26   4 1508.7100    0.1847  0.1034 10.0251  0.0000       25.4068  0.0108   0.0119   0.0235    0.0277   0.0000       19.6757   440.9637      0.333226       20.6905     -0.751982      -1.73178      -1.50990      0.668929      0.816962      0.992717      0.948752      0.868480       1.12850
  26   5 1694.0769    0.2923  0.3055  9.9400  0.0000       15.7024  0.0149   0.0102   0.0357    0.0356   0.0000       4.36066   438.8811     -0.472035       20.1583       1.69547      -1.19084      0.427100      0.821666       1.11400       1.13917       1.23427       1.22593       1.18481
  26   6 1869.0943    0.4343  0.4424  9.9917  0.0000       13.6664  0.0178   0.0119   0.0374    0.0470   0.0000       2.22652   438.3498      -1.30270       18.7396     -0.189458      -2.52229      -1.73553      0.902001       1.22796       1.28413       1.42610       1.46520       1.38545
  26   7 2039.8166    0.6782  0.6260 10.0978  0.0000       8.91314  0.0205   0.0155   0.0425    0.0664   0.0000       1.20288   441.8829     -0.338887       18.6762      0.430237      -2.43244     -0.819828       1.03676       1.39594       1.45849       1.47747       1.47985       1.53694
  26   8 2206.1669    0.9572  0.7422 10.6088  0.0000       7.67215  0.0236   0.0198   0.0458    0.0730   0.0000       1.07027   438.9439       1.38488       17.1754      0.158912      -4.84761      0.797471       1.18068       1.48773       1.64793       1.77170       1.71595       1.67211
  26   9 2366.1691    1.3303  0.8745 11.3306  0.0000       4.82264  0.0269   0.0260   0.0502    0.0773   0.0000      0.904905   439.1190      -1.80515       13.1990      -1.31275     -0.209942     -0.471816       1.20659       1.66538       1.77832       1.93299       1.87895       1.85868
  26  10 2521.3181    1.8466  1.0143 11.6834  0.0000       4.79924  0.0288   0.0337   0.0554    0.0909   0.0000      0.801698   441.7381       1.63568       15.5179      -2.00507      -1.73709      -2.13135       1.27090       1.72133       1.83818       1.92749       1.97629       1.94442
  26  11 2674.3929    2.4659  0.9938 12.0608  0.0000       1.60050  0.0270   0.0452   0.0547    0.1088   0.0000      0.706107   441.3319       3.40603       16.0553      -2.85758      -3.87209     -0.475499       1.27754       1.59509       1.69156       1.89817       1.80738       1.80264
  26  12 2826.6182    3.1153  0.7998 13.0027  0.0000       2.37389  0.0247   0.0615   0.0446    0.0762   0.0000      0.765542   440.2754      -1.15706       13.3323       2.49524      -5.12000      -3.12619       1.13051       1.54361       1.58920       1.77373       1.70632       1.71482
  26  13 2977.4962    3.8823  0.8569 13.2877  0.0000       2.11501  0.0242   0.0752   0.0479    0.0844   0.0000      0.723358   437.8984       2.10884       14.5701      -4.34083      -1.92297      -2.65533       1.17902       1.46829       1.59230       1.68240       1.74087       1.67333
  26  14 3126.9918    3.9707  0.9604 13.5549  0.0000       1.58481  0.0269   0.0760   0.0539    0.0863   0.0000      0.749654   437.9672       2.53824       14.9523       1.25160     -0.860849     -0.579754       1.24883       1.56642       1.62083       1.83261       1.75842       1.72511
  26  15 3275.4917    3.5959  1.4399 13.1554 -0.0003       1.01427  0.0383   0.0572   0.0687    0.0844   0.0000      0.521209   441.0435       5.91064       14.8446       2.79288      -1.63920      -2.25269       1.59489       2.13721       2.31511       2.61300       2.66545       2.43634
  26  16 3423.5163    3.0956  2.1186 12.6706  0.0000       1.70401  0.0483   0.0416   0.0867    0.0647   0.0000      0.342909   440.5485       6.39140       11.2962       5.31557       2.29945      -4.02487       1.94961       2.55778       2.83166       2.97219       2.98784       2.85590
  26  17 3571.1045    2.4794  3.2352 12.1074  0.0000      0.659466  0.0610   0.0273   0.1104    0.0463   0.0000      0.206991   441.0425       7.34351       12.9808       3.53837       3.61848      -4.55259       2.46273       3.31993       3.59256       3.85085       3.70047       3.63829
  26  18 3718.6310    2.1124  4.7948 11.5730  0.0000      0.470442  0.0786   0.0195   0.1404    0.0376   0.0000      0.120926   438.8032       4.74601       17.3974     -0.736943      0.255036      -5.00610       3.17703       4.18977       4.48212       4.81658       4.82960       4.74315
  26  19 3865.6588    1.7336  6.6786 11.2243  0.0000      0.446274  0.1002   0.0146   0.1823    0.0320   0.0000     0.0850427   432.3761       11.4168       12.2861      -4.10522      -1.28625      -8.24645       4.03105       5.29772       5.77312       6.02617       6.19359       6.01157
  26  20 4012.8820    1.4560  9.2626 10.8451  0.0000      0.546959  0.1324   0.0113   0.2381    0.0295   0.0000     0.0698597   444.3980       14.5906       27.3596       15.3196      -6.29691      -2.58797       5.04045       6.64050       7.20922       7.65651       7.77241       7.48416
  26  21 4159.4728    1.2478 12.0602 10.6721  0.0006      0.349948  0.1821   0.0090   0.3121    0.0268   0.0000     0.0680375   436.2309       6.79128      -10.2246       6.80729      -2.27399      -12.1692       6.43758       8.31371       9.34007       9.74338       9.66115       9.52781
  26  22 4306.0304    0.9783 14.7844 10.5826 -0.0001      0.379030  0.2639   0.0071   0.4216    0.0240   0.0000     0.0881878   420.8874       16.3948       31.9868       12.0083     -0.448486       8.99902       8.48552       11.3876       12.4212       13.1246       13.1721       12.7262
  27   3 1325.1904    0.1024  0.1239 10.0966  0.0000       2.03188  0.0231   0.0086   0.0332    0.0245   0.0000       59.0220   440.8130     -0.841533       19.3496       1.34406      -3.11721      0.884930       1.14532       1.58862       1.60865       1.82279       2.14251       1.89633
  27   5 1713.6220    0.3162  0.3580  9.9254  0.0000       17.3649  0.0167   0.0099   0.0353    0.0377   0.0000       3.63309   440.6459     -0.273279       21.1181      0.338003      -2.34850     -0.923697      0.891164       1.20892       1.35210       1.42290       1.40332       1.36247
  27   6 1889.8199    0.4831  0.4379 10.0520  0.0000       11.4461  0.0162   0.0128   0.0356    0.0484   0.0000       1.99940   440.0187     -0.289178       20.0000       1.06333      -3.86580      -1.52151      0.854970       1.11799       1.16296       1.33805       1.36178       1.34282
  27   7 2062.1356    0.7095  0.5992 10.2366  0.0000       8.33075  0.0200   0.0156   0.0387    0.0649   0.0000       1.15618   440.2396      -1.93746       16.2150       3.67196      -2.75669     -0.651829       1.03206       1.30674       1.40637       1.52157       1.58455       1.48037
  27   8 2229.8811    1.0074  0.8331 10.6856  0.0000       8.17949  0.0254   0.0195   0.0483    0.0750   0.0000      0.977872   440.8107       1.28725       19.6187     -0.356003     -0.977309      -3.22841       1.14925       1.52381       1.76997       1.80853       1.77615       1.73676
  27   9 2391.0337    1.4440  0.9548 11.1886  0.0000       4.68096  0.0270   0.0261   0.0519    0.0851   0.0000      0.824714   438.1808      0.502182       18.9873      -1.73383      -2.82965     0.0772772       1.13724       1.50043       1.63308       1.80897       1.76938       1.73439
  27  10 2547.6206    1.9017  1.0184 11.9661  0.0000       3.14995  0.0297   0.0343   0.0552    0.0811   0.0000      0.818305   438.4750     -0.518181       12.9078       3.85820     -0.377215      -3.59098       1.19897       1.55026       1.77826       1.83259       1.75321       1.74147
  27  11 2702.1228    2.5001  0.9675 12.4128  0.0000       2.64533  0.0278   0.0449   0.0509    0.0861   0.0000      0.746358   441.7358      0.211159       16.0911      -1.39409       1.53177      -4.75938       1.15724       1.63192       1.65033       1.90946       1.78977       1.72393
  27  12 2855.3738    3.3028  0.8973 12.9188  0.0000       1.66090  0.0260   0.0609   0.0463    0.0908   0.0000      0.781673   439.4458       2.81229       15.7684       1.37520      -4.84614      -3.95671       1.14563       1.55271       1.65590       1.77975       1.77439       1.69676
  27  13 3007.0647    3.8302  0.9373 13.2191  0.0000      0.696316  0.0259   0.0696   0.0502    0.0895   0.0000      0.810391   437.7775       2.24879       11.4654      0.370029      -4.46024     -0.611287       1.23270       1.54637       1.65201       1.87124       1.88311       1.88388
  27  14 3157.2472    3.8713  1.0634 13.6355  0.0000     0.0347891  0.0307   0.0698   0.0561    0.0824   0.0000      0.726891   440.5551       3.00154       13.9605      -3.47288       2.41003      -1.36052       1.24921       1.63973       1.76499       1.86161       1.92030       1.81755
  27  15 3306.5799    3.4777  1.5400 13.3880  0.0000      0.725718  0.0422   0.0552   0.0724    0.0722   0.0000      0.500764   440.9658    -0.0415085       11.0008      -1.90742      -3.97292       1.76677       1.67953       2.21485       2.42386       2.52293       2.52032       2.48305
  27  16 3455.3472    2.9401  2.3096 12.6314  0.0000      0.987692  0.0510   0.0373   0.0871    0.0577   0.0000      0.301531   441.7945       4.40809       10.3808      -1.31124      0.448048      -5.41941       2.01075       2.62209       2.86948       3.01416       3.01811       3.02418
  27  17 3603.5507    2.3926  3.4919 12.0604 -0.0002      0.501222  0.0618   0.0250   0.1163    0.0423   0.0000      0.177356   440.9398       3.17122       10.2299       3.15774      0.170207     -0.420768       2.51510       3.23371       3.61181       3.86023       3.85771       3.62526
  27  18 3751.8191    2.0238  5.0591 11.4956  0.0000      0.603815  0.0783   0.0178   0.1460    0.0360   0.0000      0.110968   440.6800       4.80409       10.5813      -7.29132       5.92103      -1.68382       3.03245       4.10523       4.36663       4.64180       4.66463       4.57477
  27  19 3899.3158    1.6892  7.7138 11.0666  0.0000      0.304486  0.1081   0.0131   0.1981    0.0313   0.0000     0.0756506   442.3170      -13.1204       12.3862      -8.32674       1.72697      -6.09171       4.17324       5.52701       6.06666       6.44998       6.42774       6.23816
  27  20 4047.0076    1.4430 10.3880 10.7872  0.0000      0.313133  0.1437   0.0103   0.2576    0.0286   0.0000     0.0646621   440.7046      -3.07408       10.5254       3.74143      -6.71979      -7.15422       5.16546       6.76769       7.57678       7.87989       8.00562       7.79274
  27  21 4193.9865    1.1779 12.2362 10.6760  0.0002      0.193628  0.1898   0.0084   0.3197    0.0264   0.0000     0.0683867   456.4931       7.31494       26.4526       1.23486       10.8293       14.1292       6.35931       8.36336       9.27893       9.69197       9.89491       9.53080
  27  22 4342.1815    0.9582 15.3586 10.5584 -0.0000      0.585413  0.2576   0.0070   0.4088    0.0233   0.0000     0.0817918   432.5333       6.32848       15.8865      -6.05777      -2.47303       5.62852       7.81189       10.3877       11.3511       12.0966       12.1930       11.9253
  28   4 1546.0097    0.1896  0.1695 10.0258  0.0000       8.58335  0.0131   0.0091   0.0276    0.0271   0.0000       13.0234   440.3154     -0.634268       21.0052      -1.53440      -2.50687      -1.75031      0.687954       1.00177       1.09218       1.15283       1.19615       1.03083
  28   5 1732.7956    0.3264  0.3496  9.9211  0.0000       15.4549  0.0187   0.0099   0.0325    0.0376   0.0000       3.72737   439.8895      -1.04744       23.0045     -0.416441      -3.68531       1.61955       1.01178       1.94686       1.77719       2.61559       1.96419       2.40643
  28   6 1910.2348    0.5319  0.4543 10.0360  0.0000       13.8962  0.0169   0.0136   0.0340    0.0473   0.0000       1.71877   440.9568      0.917731       18.0365      -1.05973      -2.20704      0.978743      0.846342       1.01173       1.12108       1.13388       1.20114       1.16294
  28   7 2083.9910    0.7402  0.6358 10.2588  0.0000       8.42903  0.0199   0.0156   0.0411    0.0641   0.0000       1.16501   440.5513      0.159208       18.9167      -1.58402      -4.06176     -0.300046      0.940960       1.13869       1.29667       1.39923       1.44724       1.33386
  28   8 2252.8711    1.1118  0.7605 10.7702  0.0000       5.48973  0.0223   0.0213   0.0437    0.0747   0.0000      0.928845   439.8669      0.637048       19.4833      -4.83543     -0.849065      -2.56446       1.01857       1.34010       1.47318       1.55018       1.55127       1.43932
  28   9 2415.3859    1.5486  0.9796 11.2877  0.0000       4.25761  0.0277   0.0275   0.0513    0.0916   0.0000      0.768557   440.8195       1.66301       15.4085       5.06972      -3.39389      -1.03779       1.22043       1.59406       1.71676       1.86533       1.83711       1.73428
  28  10 2573.4339    2.0759  0.9496 11.9821  0.0000       2.49874  0.0270   0.0372   0.0491    0.0857   0.0000      0.740963   438.4721       1.24998       21.5094      -4.33486     -0.752732      -1.01134       1.12332       1.52546       1.56293       1.73859       1.69670       1.72264
  28  11 2729.4369    2.6763  1.0086 12.1758  0.0000       2.77324  0.0262   0.0461   0.0520    0.1043   0.0000      0.650983   439.6496     -0.110609       14.4943       2.64226      -2.98956      0.496297       1.14123       1.48926       1.64849       1.75461       1.75977       1.71138
  28  12 2883.7513    3.3068  0.9125 13.1357  0.0000       1.79569  0.0260   0.0606   0.0490    0.0778   0.0000      0.753595   438.6060       3.54703       12.1463       1.60035      -2.29927      0.361546       1.08619       1.42993       1.54230       1.63262       1.61318       1.62829
  28  13 3036.2874    3.9127  1.0132 13.2664  0.0000       2.51842  0.0270   0.0681   0.0530    0.0884   0.0000      0.731825   438.8706       2.37628       17.1830      -1.22754      -4.65634      -2.23138       1.14587       1.42103       1.58058       1.66305       1.64000       1.64790
  28  14 3187.2226    3.8721  1.1475 13.5570  0.0000      0.751177  0.0327   0.0670   0.0594    0.0874   0.0000      0.763315   438.6055       4.31019       16.7574      -1.00743      -1.03127      -2.48634       1.28808       1.79418       1.83814       1.99295       2.00676       1.99567
  28  15 3337.3462    3.3997  1.7505 13.0532  0.0000      0.924790  0.0416   0.0482   0.0743    0.0671   0.0000      0.409267   440.5151       1.17185       14.8914      -4.52718      -3.63682      -3.02068       1.62173       2.07271       2.19706       2.46168       2.42199       2.41270
  28  16 3486.8839    2.8749  2.5329 12.4625  0.0000      0.684256  0.0519   0.0340   0.0912    0.0530   0.0000      0.252977   439.0920       10.4912       9.11950       4.54264     -0.898718     -0.366550       1.94141       2.57093       2.82215       3.06260       2.98261       3.04940
  28  17 3636.0244    2.3478  3.9251 11.6953  0.0000      0.863347  0.0650   0.0224   0.1158    0.0432   0.0000      0.135409   436.7222       10.1163       14.5455       5.21857      -5.61074     -0.992593       2.45415       3.30775       3.61686       3.90669       3.75102       3.73362
  28  18 3784.6508    1.9551  5.5548 11.3804  0.0000      0.593666  0.0829   0.0165   0.1513    0.0343   0.0000      0.101954   446.4894       4.60809       13.5542       4.63764      -2.69478       5.41930       3.10855       4.05724       4.41073       4.77578       4.83724       4.66186
  28  19 3932.9049    1.5936  7.8316 11.0324  0.0000      0.420080  0.1099   0.0122   0.2028    0.0299   0.0000     0.0783847   438.9306       9.54196       10.3735      -1.40567       11.4306     -0.528937       4.08710       5.34441       5.81148       6.27029       6.37213       6.27910
  28  20 4080.7142    1.3485 10.3551 10.7927  0.0000      0.289817  0.1517   0.0098   0.2574    0.0280   0.0000     0.0689252   437.9595       1.25079      -3.55283       9.99311     -0.649999      -9.69112       5.17908       6.87676       7.46498       7.96242       7.94020       7.79284
  28  21 4228.6334    1.1070 12.9069 10.6774  0.0000      0.366141  0.2048   0.0078   0.3393    0.0244   0.0000     0.0805193   430.9152       17.8752       42.4352      -2.55508      -26.5927      -4.08826       6.37050       8.43453       9.39293       10.0035       9.95040       9.65071
  29   4 1564.1643    0.2152  0.1748  9.9780  0.0000       14.6904  0.0117   0.0095   0.0269    0.0283   0.0000       9.86983   441.3597     -0.122550       20.4961      0.664690      -2.65302    -0.0747895      0.589277      0.700271      0.907785      0.973980      0.952243      0.877248
  29   5 1751.5829    0.3612  0.3159  9.9761  0.0000       18.0857  0.0142   0.0109   0.0293    0.0370   0.0000       3.28452   440.9044     -0.202164       21.3035      0.682357      -4.17396      0.191193      0.720557      0.896499      0.941203      0.944940       1.07307       1.05447
  29   6 1930.2643    0.5594  0.5326  9.9509  0.0000       7.67749  0.0177   0.0128   0.0370    0.0565   0.0000       1.39614   438.5465     -0.152204       21.7595      0.439962      -2.64116      0.341709      0.877314       1.12939       1.28377       1.30033       1.41569       1.39218
  29   7 2105.4368    0.8173  0.6878 10.4036  0.0000       7.78307  0.0222   0.0165   0.0404    0.0643   0.0000       1.15013   441.1441      0.170346       20.9403      -2.78294      -4.83417       1.28068      0.953026       1.23274       1.23487       1.36090       1.38941       1.45102
  29   8 2275.4399    1.1419  0.8898 10.8505  0.0000       6.11034  0.0253   0.0208   0.0486    0.0780   0.0000      0.906516   439.0355     -0.646448       16.9461      0.756647      -3.09543       1.29949       1.04378       1.39572       1.46581       1.64690       1.64450       1.61556
  29   9 2439.1707    1.6094  1.0576 11.4844  0.0000       3.76371  0.0287   0.0275   0.0559    0.0870   0.0000      0.761243   440.7774      0.819455       17.3027      0.227968     -0.201736       1.78781       1.10520       1.49347       1.58253       1.76930       1.81538       1.77249
  29  10 2598.8565    2.1379  1.0173 12.0093  0.0000       4.50485  0.0277   0.0364   0.0504    0.0841   0.0000      0.713056   441.4023       1.84078       14.7467      -1.72680      0.165899      -1.04156       1.11766       1.44475       1.65291       1.79274       1.82348       1.82487
  29  11 2756.1668    2.7742  0.8854 12.8305  0.0000       2.67993  0.0249   0.0511   0.0473    0.0711   0.0000      0.958448   440.1058       2.42098       18.3431       2.52576     -0.984211      -2.30855       1.05964       1.33534       1.54206       1.60195       1.55291       1.62957
  29  12 2911.6307    3.5492  1.0147 12.7785  0.0000      0.173932  0.0269   0.0591   0.0480    0.1083   0.0000      0.613037   439.8211      0.390606       13.1626       1.04324       2.00016      -2.09556       1.09700       1.36008       1.51947       1.61172       1.67155       1.65429
  29  13 3065.0914    3.9698  0.9813 13.5746  0.0000       2.21096  0.0265   0.0710   0.0530    0.0806   0.0000      0.628237   436.3642       2.54423       12.5292       1.74396      0.347384      -4.39555       1.08071       1.43625       1.61087       1.72884       1.66770       1.65589
  29  14 3216.9383    3.7843  1.3792 13.2429  0.0000       2.31552  0.0350   0.0578   0.0639    0.0840   0.0000      0.574878   438.6433      0.322714       18.0311       1.22156      -4.47689      -3.21327       1.29984       1.73101       1.88401       2.06853       2.06233       2.00739
  29  15 3367.7347    3.3406  1.6631 13.2381  0.0000       1.01049  0.0406   0.0483   0.0725    0.0629   0.0000      0.490934   436.4712       5.53653       14.9035      0.668712    -0.0175086      -5.62242       1.50386       2.06981       2.17773       2.38680       2.37010       2.34966
  29  16 3518.0724    2.7541  2.8575 12.3810  0.0002      0.790113  0.0528   0.0304   0.0997    0.0468   0.0000      0.219461   436.6833       8.32328       16.9195    0.00458702      -3.76103      -5.74168       1.96292       2.63177       2.88712       3.15936       3.14730       3.07243
  29  17 3667.8735    2.2857  4.3120 11.6874  0.0000      0.701942  0.0672   0.0209   0.1224    0.0406   0.0000      0.120221   436.3973      0.740575       11.7522       2.80098      -2.24822      -2.52509       2.53226       3.30670       3.53571       3.79125       3.89231       3.81866
  29  18 3817.1619    1.8831  6.2735 11.2487  0.0000      0.456168  0.0872   0.0147   0.1622    0.0321   0.0000     0.0857571   441.5003       6.98398       10.6574       5.41818      -5.44536       8.71910       3.17833       4.09024       4.54882       4.85398       4.96521       4.90940
  29  19 3966.2019    1.5346  8.4534 10.9952  0.0000      0.472051  0.1166   0.0112   0.2137    0.0282   0.0000     0.0739313   435.8908       16.7966       22.9243       2.07427      -8.10687      -5.83941       4.07287       5.37759       5.94391       6.43563       6.43245       6.35573
  29  20 4114.5131    1.2682 11.3080 10.8253 -0.0004      0.324886  0.1675   0.0088   0.2852    0.0258   0.0000     0.0734470   445.0267      -1.08363       3.73200      -3.65198       4.90337       4.24133       5.32188       7.01756       7.88786       8.22390       8.39824       8.24832
  29  21 4262.5999    1.0558 13.8146 10.6947 -0.0022      0.237028  0.2285   0.0070   0.3648    0.0229   0.0000     0.0809270   427.9563      -7.99511    -0.0827134       18.6820      -3.85434      -1.46159       6.71542       8.71718       9.91711       10.3323       10.6813       10.2714
  30   3 1376.5924    0.1102  0.0587 10.0684  0.0000       37.6630  0.0115   0.0097   0.0172    0.0240   0.0000       69.7482   440.1716      0.857549       18.8429     -0.432674      -1.87706      0.577073      0.592902      0.741939      0.745806      0.947837      0.915297      0.887335
  30   4 1581.9168    0.2239  0.2019  9.9731  0.0000       29.4290  0.0123   0.0092   0.0265    0.0291   0.0000       8.85368   440.3741   -0.00267100       21.9583       1.16151      -1.72749      -1.56007      0.553115      0.735774      0.871064      0.810009      0.906432       1.04884
  30   5 1770.0729    0.3715  0.3365  9.8929  0.0000       15.4056  0.0136   0.0107   0.0305    0.0383   0.0000       2.95244   440.6885      -1.38910       18.1235      -2.12050      -2.64725     -0.200487      0.695129      0.898910      0.968457       1.03862       1.02381       1.10444
  30   6 1950.0323    0.5845  0.5373 10.0257  0.0000       9.98396  0.0189   0.0130   0.0349    0.0522   0.0000       1.35091   441.6474      -1.45069       21.4868      0.989333      -3.31983      -1.44770      0.811634       1.18839       1.17242       1.32942       1.34218       1.29691
  30   7 2126.4970    0.8042  0.7169 10.4608  0.0000       8.67142  0.0214   0.0161   0.0428    0.0610   0.0000       1.08335   441.3365      -2.08086       19.3599      0.537860      -2.87242     -0.877962      0.857848       1.17498       1.24980       1.34950       1.32462       1.32265
  30   8 2297.4580    1.1693  0.9132 10.8466  0.0000       5.48996  0.0246   0.0207   0.0509    0.0781   0.0000      0.886439   440.9797     -0.792605       18.4013      -1.05942      -1.29154      -1.92464      0.967407       1.23906       1.39941       1.47709       1.54254       1.48387
  30   9 2462.3730    1.7320  1.0348 11.4780  0.0000       3.87704  0.0264   0.0292   0.0538    0.0864   0.0000      0.750761   438.3940       1.66858       15.7681      -1.98091      -1.44064       1.80885       1.00822       1.32717       1.43218       1.54783       1.55626       1.53972
  30  10 2623.5022    2.2370  1.0296 12.2291  0.0000       2.00440  0.0272   0.0383   0.0536    0.0821   0.0000      0.784887   440.3960      0.276706       16.5757      -3.14105      -4.46792     -0.764049       1.04921       1.38679       1.49252       1.60601       1.56963       1.59840
  30  11 2782.5127    2.9595  0.8767 12.7492  0.0000       1.16919  0.0226   0.0527   0.0472    0.0757   0.0000      0.690989   440.9366       1.46148       14.6658      -1.43092   -0.00355334     -0.517108      0.900032       1.18168       1.25940       1.41930       1.36404       1.45389
  30  12 2939.1565    3.6401  0.9010 13.2371  0.0001       2.08913  0.0236   0.0650   0.0464    0.0801   0.0000      0.735942   438.0797       1.96149       14.5602     -0.236194     -0.238084      -1.34898      0.983402       1.25121       1.37605       1.54176       1.53014       1.54265
  30  13 3093.3754    4.1036  0.9563 13.5425 -0.0015      0.492718  0.0255   0.0715   0.0500    0.0815   0.0000      0.743527   439.1211       1.32219       13.1776      0.503809      -2.42606      -3.66652      0.998246       1.31051       1.42263       1.56012       1.54404       1.48531
  30  14 3246.0651    3.9003  1.3433 13.3607  0.0008       1.17317  0.0329   0.0605   0.0634    0.0811   0.0000      0.563295   441.0747       4.76348       16.5929      0.964050      -3.21916      -6.03408       1.18372       1.56806       1.70728       1.81814       1.75899       1.85568
  30  15 3397.7245    3.2131  1.9369 12.9642  0.0000      0.686810  0.0414   0.0413   0.0782    0.0526   0.0000      0.357145   438.7373       3.82129       17.4390      -1.20661      -1.56981      -3.64137       1.48144       1.94561       2.13360       2.32877       2.36706       2.32078
  30  16 3548.9274    2.6198  3.0976 12.2231  0.0000      0.957019  0.0563   0.0273   0.0981    0.0440   0.0000      0.191872   445.1931       6.73356       13.2641      -5.48109      -1.17400      -7.96587       2.01191       2.59871       2.90252       3.08103       3.10828       3.04360
  30  17 3699.3427    2.1992  4.7691 11.4486  0.0000      0.508717  0.0685   0.0185   0.1292    0.0378   0.0000      0.106203   434.5019       3.07662       18.7647      -1.06667      0.671536      0.317554       2.49253       3.25852       3.57689       3.84375       3.87010       3.81570
  30  18 3849.4459    1.7824  6.7657 11.1839  0.0000      0.561821  0.0958   0.0137   0.1683    0.0306   0.0000     0.0806492   435.1296       2.66897       11.3939       1.40941     -0.959578      -1.50771       3.37751       4.35122       4.79838       5.13589       5.16736       5.17683
  30  19 3999.0458    1.5027  8.9361 10.9180 -0.0002      0.516491  0.1212   0.0106   0.2190    0.0272   0.0000     0.0729700   434.5040       9.91269       15.7726      -9.78934      -10.7996      -16.6156       4.01828       5.28861       5.82039       6.26209       6.41682       6.28834
  30  20 4147.7252    1.2511 12.5269 10.7210  0.0012      0.294258  0.1857   0.0079   0.3053    0.0246   0.0000     0.0684963   428.2045      -4.66040       15.2722       8.65907      -17.3411      -5.64461       5.41242       7.21952       7.92922       8.45031       8.51256       8.53874
  30  21 4297.4766    0.9903 14.3405 10.6773 -0.0004      0.547552  0.2389   0.0070   0.3765    0.0223   0.0000     0.0848890   442.5036       7.44981       27.2682      0.907156       2.56351      -5.36215       6.57001       8.62331       9.73439       10.1446       10.4503       10.2718
  31   4 1599.3509    0.2410  0.2015  9.9505  0.0000       19.5315  0.0140   0.0091   0.0225    0.0293   0.0000       7.04484   440.6300      0.334066       19.9054     -0.617899      -3.12797     -0.549846      0.737091      0.839426      0.823607      0.938295      0.986258      0.875666
  31   5 1788.2957    0.3945  0.3522  9.9868  0.0000       18.1027  0.0148   0.0110   0.0293    0.0381   0.0000       2.72512   441.0081      0.145183       21.3263       1.48351      -4.16893       1.56028      0.684793      0.737563      0.918866       1.01334       1.00760      0.988518
  31   6 1969.4799    0.5897  0.6016 10.0453  0.0000       8.69278  0.0184   0.0126   0.0398    0.0538   0.0000       1.38661   441.3155      0.330996       20.1244      0.456367      -2.38583      -1.32181      0.800257       1.04278       1.12529       1.23503       1.23038       1.25453
  31   7 2147.1250    0.8893  0.6963 10.4926  0.0000       5.71553  0.0198   0.0173   0.0404    0.0649   0.0000      0.984726   440.5352      -1.11447       17.6140      -2.27272      -2.49888      -2.87357      0.828439       1.10634       1.18470       1.32783       1.28449       1.25439
  31   8 2319.0644    1.2847  0.9191 11.0020  0.0000       6.48554  0.0238   0.0224   0.0491    0.0762   0.0000      0.817351   440.9062     -0.580405       20.3395     -0.627934      -2.40663      -2.22685      0.919062       1.20658       1.30664       1.44583       1.44522       1.44863
  31   9 2485.1216    1.7953  0.9996 11.7806  0.0000       3.97820  0.0272   0.0304   0.0494    0.0781   0.0000      0.781384   441.2885     -0.412174       19.3694       1.23410      -3.74223     -0.391903       1.02095       1.36767       1.52322       1.64930       1.67647       1.62337
  31  10 2647.8847    2.3797  1.0387 12.2268  0.0000       2.36946  0.0268   0.0395   0.0521    0.0886   0.0000      0.708895   440.0611       1.97434       15.7488       1.59758      -1.36177      -2.65332       1.00430       1.35815       1.48287       1.62081       1.62784       1.62189
  31  11 2808.3651    3.0063  1.0068 13.0140  0.0000       2.22627  0.0261   0.0515   0.0531    0.0734   0.0000      0.789932   441.2338       1.64806       15.9618       1.09904      -3.14954      -5.08160       1.01693       1.34356       1.47445       1.62639       1.62353       1.59646
  31  12 2966.1275    3.7369  0.9084 13.3966  0.0000       1.00501  0.0243   0.0651   0.0465    0.0718   0.0000      0.710701   439.4538       2.21009       15.8488      -1.32958      0.485985      -4.49152      0.956956       1.25037       1.35511       1.47837       1.54508       1.49794
  31  14 3274.7977    3.6383  1.3372 13.5989  0.0000     -0.414368  0.0344   0.0576   0.0649    0.0720   0.0000      0.456233   438.7587      0.553626       14.7865    0.00501141      -5.14021      -4.32145       1.23427       1.62348       1.74432       1.92087       1.88817       1.91067
  31  15 3427.3981    3.0802  2.2654 12.6843  0.0000      0.353649  0.0445   0.0360   0.0820    0.0508   0.0000      0.234562   442.0929       8.93615       10.8555     -0.934771      -6.22237      -4.82175       1.58579       2.08547       2.29648       2.42005       2.53285       2.42888
  31  16 3579.3964    2.5327  3.3117 12.0487  0.0000      0.716968  0.0554   0.0248   0.1016    0.0439   0.0000      0.159235   438.0525       5.69051       14.0577      -2.40513      0.300273      -1.99442       1.95828       2.56765       2.86264       3.03357       3.04526       2.99566
  31  17 3730.7033    2.0744  4.9267 11.6111  0.0000      0.581051  0.0756   0.0175   0.1327    0.0337   0.0000      0.114041   442.5360       7.45197       14.3827      -7.23567      -1.09256      -3.48847       2.47791       3.42886       3.61916       4.05134       3.96490       4.06251
  31  18 3881.1528    1.7532  7.4888 11.0424  0.0000      0.473029  0.0975   0.0123   0.1794    0.0299   0.0000     0.0724638   441.1758       4.98434       18.7638     0.0881189      -3.39814      -1.53340       3.28884       4.23286       4.76301       5.01336       5.19796       5.11522
  31  19 4031.0955    1.4727 10.3987 10.8313  0.0001      0.319911  0.1401   0.0095   0.2419    0.0270   0.0000     0.0677878   439.4262      -2.03797       21.3597      -4.43563      -9.69252      -1.61997       4.35889       5.74824       6.28517       6.78752       6.89048       6.83984
  31  20 4180.6787    1.2287 12.8402 10.7127  0.0000      0.117456  0.1894   0.0075   0.3065    0.0246   0.0000     0.0733955   437.0925       10.5630       7.15738       2.56720       3.44694      -2.93767       5.42256       7.25160       7.96135       8.57929       8.74493       8.67744
  32   3 1409.4503    0.1297  0.1093 10.0352  0.0000       34.7253  0.0132   0.0080   0.0236    0.0247   0.0000       37.6292   441.4471     -0.937703       19.9401      0.314266      -2.18334     -0.924512      0.599972      0.698283      0.771312      0.865357      0.850056      0.919966
  32   4 1616.4491    0.2322  0.1891 10.0365  0.0000       21.9802  0.0123   0.0091   0.0220    0.0279   0.0000       8.35782   440.6701      0.287569       20.0148      0.299794      -2.39336     -0.532507      0.538378      0.785489      0.813316      0.875701      0.945803      0.850404
  32   5 1806.2193    0.3959  0.3751  9.9919  0.0000       14.6608  0.0147   0.0105   0.0295    0.0385   0.0000       2.61021   440.8564     -0.375032       20.6053      -1.81568      -2.35150     -0.269160      0.656786      0.836878      0.928924      0.961535      0.975597       1.00408
  32   6 1988.7259    0.6584  0.5929 10.0630  0.0000       8.36738  0.0188   0.0135   0.0355    0.0581   0.0000       1.21686   440.8557       1.17067       18.2111    -0.0887258      -1.51074     -0.340100      0.762328      0.979661       1.02598       1.14056       1.14397       1.23948
  32   7 2167.4394    0.9106  0.7571 10.4421  0.0000       6.88962  0.0201   0.0170   0.0436    0.0702   0.0000      0.927831   439.9716       1.16659       20.7662      0.899411      -1.61533     -0.595284      0.817889       1.09766       1.18379       1.27264       1.32579       1.27568
  32   8 2340.1738    1.3368  0.9642 11.1063  0.0000       3.70491  0.0245   0.0227   0.0508    0.0818   0.0000      0.783457   438.9101     0.0714383       17.9753       3.14306      -3.84361      -1.85921      0.940605       1.25995       1.38789       1.44253       1.39985       1.44346
  32   9 2507.3296    1.8193  1.0614 11.7586  0.0000       3.00165  0.0272   0.0297   0.0531    0.0807   0.0000      0.727168   439.5112       1.89314       17.7912    -0.0769014      -1.60049       1.46404      0.953912       1.34392       1.37538       1.55715       1.53945       1.56400
  32  10 2671.7572    2.4865  1.0382 12.3870  0.0000       3.09161  0.0271   0.0409   0.0509    0.0795   0.0000      0.777719   441.3127       1.13265       18.3293      0.970553      -2.29443      -2.13803      0.956734       1.27163       1.31309       1.52327       1.48459       1.58351
  32  11 2833.7295    3.2031  0.9476 12.9408  0.0000       1.17021  0.0244   0.0537   0.0466    0.0764   0.0000      0.709917   439.7387       2.94580       15.1235      -1.78852      -4.11672      -1.01156      0.902889       1.16165       1.32284       1.35657       1.41509       1.46635
  32  12 2992.7804    3.9062  0.9451 13.3137  0.0000       2.28669  0.0238   0.0652   0.0465    0.0799   0.0000      0.618386   440.5709       2.45500       16.8155      0.601336      -3.65471      -1.11746      0.888623       1.16401       1.25320       1.36167       1.31732       1.40712
  32  13 3148.9385    4.0416  1.1826 13.4596 -0.0016       1.96528  0.0308   0.0635   0.0544    0.0900   0.0000      0.728234   439.4803       2.74650       15.3660      0.120744     -0.389409      -2.23757       1.05986       1.36616       1.47714       1.62019       1.60200       1.66922
  32  14 3303.3103    3.5175  1.5133 13.4942  0.0000      0.437242  0.0372   0.0517   0.0675    0.0628   0.0000      0.556565   437.8815       2.62377       13.2017      -2.30005       1.32141      -1.43500       1.24872       1.70090       1.82255       1.94678       1.95696       1.94558
  32  15 3456.9014    2.9840  2.3058 12.8017 -0.0002      0.870996  0.0465   0.0349   0.0841    0.0471   0.0000      0.276839   437.5476       2.89220       14.2702      -3.40695       3.76094      -1.95791       1.54235       2.05991       2.25378       2.41326       2.45021       2.43072
  32  16 3609.6959    2.4622  3.8657 11.8868 -0.0006      0.952027  0.0613   0.0219   0.1071    0.0373   0.0000      0.141884   438.1477       6.75250       16.5366      0.632974      -3.21176      -6.17308       2.00440       2.66506       2.93629       3.21659       3.16124       3.17359
  32  17 3761.6539    2.0454  5.4685 11.3603 -0.0002      0.685602  0.0747   0.0158   0.1380    0.0332   0.0000     0.0965851   431.0543       6.42302       20.5042       5.55506      -11.2657      -8.11667       2.50503       3.22761       3.54641       3.89692       3.97407       3.86888
  32  18 3912.8062    1.6901  8.1690 10.9417 -0.0001      0.459191  0.1031   0.0112   0.1901    0.0282   0.0000     0.0702858   441.1216      -3.29369       14.3677       3.17077      -8.22731      -10.1340       3.29161       4.32931       4.81690       5.21201       5.17462       5.24559
  32  19 4063.1110    1.3904 10.9783 10.8190  0.0002      0.213974  0.1540   0.0086   0.2603    0.0257   0.0000     0.0710450   438.6425       8.84833       15.1533       6.89424       5.39576      -24.5500       4.51865       5.87585       6.44584       6.96864       7.14684       7.10000
  32  20 4213.3471    1.1263 13.3055 10.6933 -0.0013      0.196878  0.2103   0.0069   0.3301    0.0236   0.0000     0.0791040   433.2808      -14.3358       26.7637      -6.27065     -0.843751       2.94673       5.54081       7.44773       8.16472       8.74908       8.74548       8.80390
  33   3 1425.4313    0.1422  0.1132 10.0203  0.0000       54.6415  0.0128   0.0084   0.0227    0.0258   0.0000       29.6593   441.2459     -0.312861       20.6941     -0.313026      -2.92923      0.337172      0.569199      0.752805      0.996778       1.22895       1.13210       1.15564
  33   4 1633.2336    0.2545  0.2476 10.0323  0.0000       12.7373  0.0137   0.0088   0.0284    0.0297   0.0000       6.28573   440.4886      -1.64714       21.0016      -2.44161      -4.03808     -0.711739      0.682123      0.922944      0.998807      0.987937      0.980258      0.891414
  33   5 1823.8741    0.4193  0.4600 10.0171  0.0000       12.5348  0.0213   0.0103   0.0337    0.0410   0.0000       2.24220   440.7602     -0.968304       22.2716      0.281922      -2.24364     -0.566618       1.06676       1.60455       1.79170       1.83799       1.66888       1.57869
  33   6 2007.7050    0.6518  0.5462 10.1939  0.0000       10.6375  0.0168   0.0136   0.0342    0.0519   0.0000       1.37618   441.2201    0.00693951       23.5525      -1.69545      -2.84891      0.356565      0.666043      0.872117      0.924915       1.08915       1.06519       1.03911
  33   7 2187.4182    0.9877  0.7579 10.6776  0.0000       5.47783  0.0209   0.0180   0.0410    0.0649   0.0000      0.933632   440.6905      -1.01056       21.5673       1.24013      -3.22285      -3.00923      0.803781      0.996383       1.07770       1.26761       1.30694       1.24567
  33   8 2360.9248    1.4055  1.0343 11.1253  0.0000       4.45410  0.0269   0.0225   0.0499    0.0835   0.0000      0.767058   439.3852       1.32958       21.3692       2.61267      -2.23495      -1.69970      0.927241       1.26476       1.35428       1.49065       1.52850       1.55359
  33   9 2529.1773    1.9223  1.1571 11.8185  0.0000       2.02891  0.0291   0.0301   0.0561    0.0836   0.0000      0.743140   440.2410       2.88036       17.4489     -0.558604      -2.26587      0.216822      0.974138       1.26397       1.34354       1.51676       1.52801       1.51957
  33  10 2695.0953    2.6331  0.9860 12.6158  0.0000       2.46777  0.0252   0.0434   0.0493    0.0753   0.0000      0.730427   440.9239       1.68368       18.4944       2.48318      0.657337      -1.11916      0.915093       1.19464       1.26470       1.32620       1.34142       1.34171
  33  11 2858.6205    3.3704  0.9818 13.0231  0.0000       2.86658  0.0250   0.0556   0.0475    0.0757   0.0000      0.746213   439.7430       1.22525       15.7282      0.457824      -1.78906     -0.896542      0.884618       1.18859       1.34475       1.43613       1.45799       1.49628
  33  12 3018.8940    3.8992  0.9564 13.6073  0.0000       1.36251  0.0240   0.0663   0.0491    0.0661   0.0000      0.833086   439.6186       2.27078       14.4688       1.62545      -3.14383      -1.83471      0.833146       1.08220       1.20773       1.33007       1.35909       1.32193
  33  13 3176.0743    3.9972  1.1640 13.6786  0.0000      0.585186  0.0289   0.0634   0.0582    0.0751   0.0000      0.688640   441.2944       1.52605       15.5009      0.508491      -1.74961     -0.708811      0.954862       1.26335       1.35908       1.48125       1.41978       1.52083
  33  14 3331.5340    3.6297  1.7423 12.9453  0.0000       1.33602  0.0365   0.0453   0.0660    0.0624   0.0000      0.342834   440.1225       4.80007       13.0689       4.00739      -2.29773      -2.82892       1.19494       1.60284       1.70261       1.85245       1.91394       1.87779
  33  15 3485.9432    2.9052  2.6803 12.3517  0.0000       1.17008  0.0461   0.0301   0.0876    0.0478   0.0000      0.224577   440.1444       7.54959       14.9648     -0.321145      0.719447      -2.60626       1.53733       2.03535       2.20422       2.39425       2.44697       2.47106
  33  16 3639.3368    2.3881  4.0000 11.7750  0.0000      0.475773  0.0598   0.0201   0.1089    0.0359   0.0000      0.132683   437.1843       3.29011       20.0073      -2.17333      -2.51104      -5.38237       1.92021       2.59581       2.81628       3.06136       3.08692       3.02757
  33  17 3792.1648    1.9719  5.8875 11.3058  0.0000      0.541271  0.0788   0.0145   0.1439    0.0316   0.0000     0.0853257   440.9552       1.56425       10.7674      -1.63918       2.96758     -0.660368       2.51523       3.30846       3.66063       3.99740       4.02540       3.98271
  33  18 3944.0884    1.5944  8.3699 10.9768  0.0000      0.436424  0.1090   0.0106   0.1984    0.0273   0.0000     0.0714703   442.3215       5.15804       25.7999       1.25616      -4.92338      -2.44824       3.28329       4.39821       4.82148       5.23679       5.25511       5.22266
  33  19 4095.4816    1.3394 11.3191 10.8018 -0.0002      0.397620  0.1590   0.0081   0.2688    0.0250   0.0000     0.0696491   436.6609       8.37644       19.2254       7.36263       4.16660      -9.24525       4.47590       5.91300       6.54747       7.00133       7.23091       7.12238
  33  20 4246.6673    1.0886 14.4587 10.7139  0.0000      0.404732  0.2302   0.0066   0.3494    0.0220   0.0000     0.0796374   446.8611       18.5415       8.96298       5.42472       10.9019      -3.04693       5.79053       7.64696       8.44072       9.13694       9.19686       9.10235
  34   2 1208.0193    0.0581  0.0256 10.1761  0.0000       81.9867  0.0226   0.0109   0.0130    0.0221   0.0000       512.173   442.6876     -0.909794       22.7704      0.509218      -6.73860   0.000918329       1.01343       1.12401       1.11562       1.20102       1.38184       1.73578
  34   3 1441.1631    0.1388  0.1243 10.0579  0.0000       16.5791  0.0118   0.0081   0.0298    0.0230   0.0000       28.8217   441.8344     -0.731346       20.5368    -0.0605537      -3.76698    -0.0165153      0.420659      0.598146      0.714829      0.679711      0.757394      0.742195
  34   4 1649.7745    0.2847  0.2119  9.9799  0.0000       28.1064  0.0128   0.0098   0.0214    0.0297   0.0000       5.69387   441.3129     -0.840521       21.5647     -0.545655      -3.75617     -0.749009      0.586385      0.918774      0.956098       1.09021      0.986495       1.14305
  34   5 1841.3283    0.4567  0.4554  9.9029  0.0000       13.4890  0.0161   0.0105   0.0302    0.0431   0.0000       1.80683   441.0510     0.0234803       21.4899      0.793916      -2.81537     -0.663255      0.672075      0.886166      0.963522       1.02286       1.10137       1.07931
  34   6 2026.4140    0.6984  0.5734 10.1377  0.0000       10.8159  0.0165   0.0138   0.0341    0.0570   0.0000       1.22917   440.5619       1.69214       18.8383      -2.28052      -1.87879     0.0414994      0.636381      0.801294      0.905991      0.943913       1.05595       1.00219
  34   7 2207.0757    0.9797  0.8550 10.6871  0.0000       5.35423  0.0228   0.0171   0.0453    0.0697   0.0000      0.895367   441.6522       1.22577       17.9009      -2.37673      -1.90914       1.17487      0.854868       1.18322       1.33552       1.48093       1.50655       1.49255
  34   8 2381.3466    1.4664  0.9889 11.3423  0.0000       4.79763  0.0256   0.0243   0.0486    0.0814   0.0000      0.774724   440.9297       1.05711       17.7938       1.48475      -2.68224      -1.64598      0.874564       1.19344       1.21531       1.38859       1.39222       1.48690
  34   9 2550.7507    2.0259  1.1160 11.8722  0.0000       2.86880  0.0275   0.0310   0.0531    0.0839   0.0000      0.705187   441.2012       2.84884       20.0850     -0.751699      -3.31555      0.868345      0.893286       1.20641       1.29949       1.43679       1.41714       1.39487
  34  10 2718.1395    2.7298  1.0687 12.4096  0.0000       3.90279  0.0260   0.0427   0.0500    0.0881   0.0000      0.676560   440.3428       1.52554       20.7423     -0.337869      -2.99562     -0.920458      0.916580       1.21623       1.36024       1.44151       1.43822       1.42322
  34  11 2882.9623    3.4650  0.9428 13.1875  0.0000       1.73064  0.0240   0.0566   0.0455    0.0726   0.0000      0.841776   440.5767      0.592703       19.4936     0.0632592      0.593048      -3.51576      0.866567       1.15841       1.28986       1.39701       1.41479       1.42804
  34  12 3044.4460    4.1633  0.9039 13.5832  0.0003      0.238528  0.0224   0.0694   0.0443    0.0748   0.0000      0.677760   439.1440       3.39452       17.6761   -0.00147272      -1.46200     -0.415183      0.831550       1.09350       1.20570       1.25539       1.26973       1.27366
  34  13 3202.8820    3.9822  1.2690 13.5431  0.0000       1.17404  0.0310   0.0594   0.0577    0.0755   0.0000      0.582204   440.5249       2.27485       17.0467      0.245215     -0.357541      -3.58277       1.01341       1.34747       1.45099       1.64883       1.61497       1.61256
  34  14 3359.2190    3.4046  1.8262 13.1430  0.0000      0.642467  0.0377   0.0434   0.0713    0.0563   0.0000      0.371833   440.3584       4.31797       15.8900      -1.55459      -3.34888      -1.10980       1.22460       1.59073       1.70827       1.87351       1.95963       1.92292
  34  15 3514.5952    2.7795  2.8145 12.4443  0.0000      0.834997  0.0504   0.0285   0.0887    0.0437   0.0000      0.211096   437.3843       1.91435       12.8400       3.08838     -0.252552      -3.61287       1.59348       2.16444       2.34609       2.49683       2.55019       2.55504
  34  16 3668.8591    2.3470  4.4615 11.6285  0.0001      0.563802  0.0629   0.0187   0.1135    0.0356   0.0000      0.110497   437.3530       3.71285       13.8507       2.65675      -3.12241      0.856324       1.99808       2.64746       2.88434       3.20419       3.19243       3.20264
  34  17 3822.3270    1.8939  6.7141 11.1893  0.0000      0.481057  0.0850   0.0129   0.1570    0.0294   0.0000     0.0756892   439.8253       2.71406       8.92060       2.87383       5.90937      -7.17293       2.61232       3.44370       3.80092       4.17846       4.29476       4.21407
  34  18 3974.9334    1.5837  8.8643 10.9294  0.0000      0.463046  0.1120   0.0100   0.2003    0.0266   0.0000     0.0661332   437.4284       3.70901       13.8514      -1.01193       3.65220      -6.96494       3.35666       4.42804       4.84518       5.31362       5.45724       5.42683
  34  19 4127.1017    1.3063 11.6672 10.7520 -0.0001      0.439525  0.1618   0.0076   0.2675    0.0246   0.0000     0.0725693   442.0282     -0.714095       26.2710       2.68204       1.25635      -6.13572       4.35175       5.71840       6.40153       6.86923       6.99030       6.98128
  35   3 1456.6342    0.1519  0.1411 10.0212  0.0000       16.3412  0.0107   0.0079   0.0283    0.0235   0.0000       21.5936   440.8991      0.168240       21.3756      0.310732      -3.28325      -1.01154      0.449868      0.514354      0.607422      0.722808      0.773135      0.695769
  35   4 1665.9755    0.2738  0.2529 10.0089  0.0000       21.7134  0.0123   0.0088   0.0247    0.0294   0.0000       5.75176   440.7972     -0.156967       19.9757     -0.397456      -4.19482     0.0350937      0.508428      0.646276      0.714990      0.742279      0.782053      0.786418
  35   5 1858.4974    0.4706  0.4534  9.9438  0.0000       11.2657  0.0145   0.0108   0.0324    0.0429   0.0000       1.82115   440.3899      0.147465       21.1097    -0.0444706      -1.59112     -0.917693      0.583043      0.769497      0.892065      0.937490      0.952513      0.999134
  35   6 2044.9716    0.6892  0.7032 10.0399  0.0000       10.7455  0.0196   0.0126   0.0392    0.0599   0.0000       1.11853   441.1301       1.52166       20.3808      0.234906     -0.785795       1.54401      0.701729      0.984565       1.01292       1.18930       1.23708       1.20987
  35   7 2226.5106    1.0845  0.8613 10.5509  0.0000       6.46542  0.0223   0.0179   0.0411    0.0743   0.0000      0.823532   440.8048      0.828131       19.8998     -0.215077      -2.66024     -0.212452      0.757171      0.987304       1.10399       1.22444       1.22530       1.24404
  35   8 2401.4734    1.5631  0.9801 11.4882  0.0000       4.69742  0.0245   0.0252   0.0471    0.0736   0.0000      0.747662   440.2822     -0.324699       21.6195      -2.05404      -4.79770     -0.990387      0.833877       1.08262       1.16119       1.30159       1.30605       1.30444
  35   9 2571.9535    2.1416  1.0575 12.0582  0.0000       3.87932  0.0257   0.0336   0.0501    0.0796   0.0000      0.705497   441.7480       4.88175       20.5802     0.0507225      -3.68121      0.508386      0.860720       1.11853       1.21699       1.26460       1.30908       1.33888
  35  10 2740.6173    2.7907  1.0030 12.7564  0.0000       2.71058  0.0254   0.0446   0.0470    0.0729   0.0000      0.776364   440.1484       3.63137       18.6386     -0.425629      -2.20944      -2.94251      0.830993       1.08010       1.21238       1.31973       1.33924       1.34470
  35  11 2906.8907    3.5930  0.9383 13.1318  0.0000       1.41384  0.0221   0.0578   0.0458    0.0727   0.0000      0.654496   439.1628       1.56656       20.9256       1.32966     -0.812939      -1.28925      0.780782      0.977580       1.07887       1.19398       1.20531       1.25945
  35  12 3069.7299    4.0276  1.0529 13.6317 -0.0020       3.43996  0.0264   0.0636   0.0498    0.0713   0.0000      0.725486   439.2452       2.09958       15.6001       2.56882      -3.32202      -3.92752      0.841627       1.12981       1.21616       1.34392       1.34993       1.31735
  35  13 3229.1970    3.7628  1.4152 13.5097  0.0011      0.986662  0.0321   0.0534   0.0636    0.0640   0.0000      0.606764   441.1427       2.09931       17.0030       1.59910      -1.99970      -1.91264      0.967134       1.31686       1.42210       1.51612       1.53319       1.55991
  35  14 3386.7188    3.2888  2.0357 12.9483 -0.0001      0.704710  0.0396   0.0388   0.0733    0.0518   0.0000      0.310813   440.8803       3.17198       16.7161       3.20309       3.18604      -1.13000       1.25497       1.72061       1.79612       2.06744       2.09201       2.06726
  35  15 3542.8814    2.6821  3.1781 12.2659  0.0000      0.744048  0.0522   0.0250   0.0941    0.0391   0.0000      0.177667   438.4158       2.17927       20.7128       1.76763      0.462718      -4.78362       1.59268       2.07224       2.28974       2.47411       2.62131       2.59388
  35  16 3698.1600    2.2121  4.6901 11.6219  0.0000      0.707023  0.0670   0.0175   0.1167    0.0338   0.0000      0.110831   439.7869       3.18511       13.7450      0.104966      -4.89680       2.33680       2.04309       2.66100       2.95428       3.20326       3.33386       3.34901
  35  17 3852.0597    1.8368  7.0320 11.1344  0.0000      0.446128  0.0876   0.0123   0.1597    0.0290   0.0000     0.0764710   439.2458    -0.0643080       16.9301      -7.67140      -2.34122     -0.748954       2.65556       3.55206       3.88910       4.21260       4.36476       4.37354
  35  18 4005.1502    1.5310  9.9227 10.9096  0.0000      0.210278  0.1290   0.0091   0.2183    0.0253   0.0000     0.0648870   442.8478       1.76159       15.8641       3.89548      -8.09974      -6.15140       3.50997       4.75721       5.24043       5.67096       5.74677       5.70787
  35  19 4158.2616    1.2403 12.9400 10.7060 -0.0005      0.393590  0.1878   0.0067   0.2908    0.0235   0.0000     0.0764153   429.6983       12.5378       12.2000       15.0090      -8.65473      -3.05464       4.59859       6.27255       6.92352       7.50218       7.65034       7.63554
  36   2 1235.6370    0.0721  0.0307 10.1248  0.0000       76.9797  0.0159   0.0104   0.0148    0.0218   0.0000       292.795   440.8324       1.19045       22.5937    -0.0329710      -5.26556      -1.50371      0.837515      0.941817      0.818324      0.850570       1.27345       1.19569
  36   4 1681.9167    0.3157  0.2657  9.9605  0.0000       20.9183  0.0115   0.0094   0.0235    0.0306   0.0000       4.11891   440.8306      0.109026       21.1003      0.760331      -3.24040      0.539635      0.460317      0.625624      0.680965      0.750796      0.741008      0.737522
  36   5 1875.5419    0.5015  0.4605 10.0498  0.0000       13.9583  0.0142   0.0112   0.0318    0.0411   0.0000       1.78099   441.0661     -0.226950       21.5758       1.04535      -2.52809      0.319861      0.564744      0.734334      0.795446      0.848415      0.876282      0.831092
  36   6 2063.1668    0.7441  0.7067 10.2926  0.0000       8.73737  0.0198   0.0135   0.0384    0.0584   0.0000       1.08848   440.1021      0.260300       21.4102      0.317331      -4.77790     -0.430616      0.684575      0.910760       1.02419       1.07906       1.13760       1.13016
  36   7 2245.6242    1.1154  0.9202 10.8769  0.0000       5.18711  0.0240   0.0180   0.0446    0.0692   0.0000      0.857202   440.0647      -1.05497       21.0696     -0.505315      -3.21178      -1.24040      0.756287       1.02302       1.15267       1.23118       1.29620       1.31497
  36   8 2421.1829    1.5860  1.0941 11.5784  0.0000       2.42178  0.0284   0.0245   0.0500    0.0774   0.0000      0.775050   440.1896      0.925585       19.9383      -3.14063      -3.53968       2.31413      0.863716       1.19843       1.26854       1.38908       1.44152       1.44145
  36   9 2592.7714    2.1994  1.1082 12.3403  0.0000       2.41287  0.0274   0.0344   0.0523    0.0712   0.0000      0.739534   440.5984       2.46351       19.8110       1.17094      -3.58813      -2.96881      0.867447       1.10906       1.20931       1.32551       1.36151       1.41019
  36  10 2762.7925    2.9429  0.9582 12.8241  0.0000       2.72418  0.0237   0.0472   0.0442    0.0749   0.0000      0.700639   441.5010       3.01133       17.3697     0.0109311      -3.47766      -1.31937      0.782142       1.06697       1.11863       1.27368       1.25088       1.26963
  36  11 2930.3465    3.7338  0.9357 13.3429  0.0000       2.35863  0.0235   0.0597   0.0432    0.0705   0.0000      0.711636   440.2013       3.14703       18.0641      -1.23029      -2.41710     -0.222923      0.776827      0.989882       1.06701       1.20942       1.22226       1.21711
  36  12 3094.4173    4.1065  1.0626 13.6308  0.0006       2.22023  0.0259   0.0636   0.0493    0.0759   0.0000      0.531535   440.6991       3.14092       18.2326     -0.454097      -2.70652      -4.65769      0.856719       1.18276       1.25402       1.38773       1.41084       1.40701
  36  13 3255.0321    3.8473  1.4884 13.3672  0.0001     -0.440263  0.0324   0.0515   0.0599    0.0646   0.0000      0.319720   440.5469       2.15271       15.1834      -1.12765      -1.92473     -0.785579       1.00489       1.38420       1.48137       1.61269       1.61216       1.65572
  36  14 3413.8373    3.2218  2.0887 12.8895  0.0000      0.550909  0.0403   0.0364   0.0731    0.0474   0.0000      0.263165   442.1496       6.67972       16.2766    -0.0570073     -0.790128      -4.14416       1.19350       1.57545       1.74449       1.85306       1.99822       1.94774
  36  15 3570.9297    2.5973  3.3605 12.1447  0.0000      0.752340  0.0519   0.0234   0.0973    0.0383   0.0000      0.161773   439.5311       2.16901       16.1479      0.295053       1.11682      -2.64683       1.57088       2.12297       2.31195       2.51283       2.61472       2.57918
  36  16 3726.7715    2.1239  5.2212 11.5000  0.0000      0.480953  0.0693   0.0156   0.1259    0.0310   0.0000     0.0979648   438.8942       7.98667       13.4238       2.47876     -0.787057     -0.933863       2.04115       2.71006       2.97024       3.28777       3.29609       3.29173
  36  17 3881.5694    1.7547  7.4627 11.1716  0.0000      0.350350  0.0944   0.0114   0.1695    0.0273   0.0000     0.0733559   440.7885       6.67981       13.4847      0.450382      -5.23057      -3.00345       2.70888       3.54908       3.96890       4.24139       4.41895       4.43689
  36  18 4035.9985    1.3957  9.9146 10.9367 -0.0001      0.422689  0.1335   0.0085   0.2312    0.0249   0.0000     0.0751828   437.4023       9.77794       12.5362      -6.18904       11.1246       1.93280       3.50761       4.64791       5.23057       5.68348       5.83349       5.73049
  36  19 4189.0532    1.2204 13.9202 10.7370  0.0000      0.203760  0.2038   0.0063   0.3101    0.0218   0.0000     0.0756180   438.2250       15.7871       7.94968      -11.4296      -4.77434       2.71735       4.70632       6.29179       6.96979       7.51740       7.68552       7.64041
  37   3 1486.8382    0.1623  0.1530 10.0219  0.0000       44.1671  0.0114   0.0076   0.0244    0.0258   0.0000       17.4626   441.8197      0.115064       21.9483     -0.845857      -2.91781     -0.131447      0.504006      0.633278      0.719766      0.813588      0.786170      0.819778
  37   4 1697.6147    0.3097  0.3135  9.9572  0.0000       17.3312  0.0126   0.0087   0.0286    0.0318   0.0000       3.86740   441.5124     -0.752695       21.2391     -0.347961      -2.10964     -0.751882      0.499902      0.614072      0.698754      0.752725      0.740198      0.720418
  37   5 1892.2668    0.5229  0.4912 10.0073  0.0000       10.8308  0.0155   0.0110   0.0315    0.0443   0.0000       1.63058   441.2492     -0.108854       21.6408      0.294398      -1.46258      0.192465      0.599222      0.825963      0.884254      0.972608       1.00414       1.02575
  37   6 2081.2466    0.7496  0.6785 10.4343  0.0000       8.93666  0.0188   0.0137   0.0377    0.0536   0.0000       1.15655   440.2497      -1.49274       21.4123      0.904623      -3.49441       1.34553      0.664109      0.878299      0.980238       1.06462       1.09678       1.08412
  37   7 2264.4889    1.1426  0.9315 10.8857  0.0000       5.76432  0.0237   0.0182   0.0444    0.0708   0.0000      0.824926   441.1748       1.35663       20.4851      -1.59014      -2.50243      -2.15573      0.746834      0.985358       1.08158       1.21145       1.26135       1.23943
  37   8 2440.7664    1.6284  1.0505 11.7136  0.0000       4.32232  0.0267   0.0254   0.0490    0.0709   0.0000      0.830284   439.3133     0.0271633       19.0511      -2.31284      0.737774     -0.772477      0.854158       1.11338       1.26620       1.40197       1.38253       1.39802
  37   9 2613.3948    2.2649  1.1555 12.4161  0.0001       2.15894  0.0287   0.0343   0.0527    0.0751   0.0000      0.768955   440.5124       1.94481       20.3148      0.477371      -2.19074      -2.29617      0.880226       1.09251       1.22781       1.38497       1.39845       1.48589
  37  10 2784.5909    3.0996  0.9560 12.8142  0.0000       1.41697  0.0230   0.0487   0.0436    0.0783   0.0000      0.705814   441.2857       3.83920       19.6445       2.83010      -4.44698      -1.31996      0.777127       1.02535       1.13698       1.28105       1.29740       1.23401
  37  11 2953.3368    3.7647  0.9818 13.4161  0.0000       1.09908  0.0236   0.0591   0.0455    0.0714   0.0000      0.670714   441.1031       2.07276       20.6317       1.42342      -3.60681      -1.09316      0.754381       1.01275       1.08916       1.20349       1.23334       1.25455
  37  12 3118.5433    4.1026  1.2104 13.5729  0.0000       1.51882  0.0294   0.0599   0.0533    0.0788   0.0000      0.730203   440.7728       3.53896       18.2701      0.442474     -0.681737      -2.73856      0.844376       1.11961       1.24926       1.32969       1.35317       1.41317
  37  13 3280.6598    3.7772  1.5563 13.3914  0.0000      0.294362  0.0333   0.0488   0.0604    0.0593   0.0000      0.475303   440.6668       5.44352       17.1290      0.758083      -3.24890      -2.94763      0.982083       1.29912       1.47524       1.57191       1.59954       1.60577
  37  14 3440.4532    3.1179  2.5167 12.6734  0.0000      0.517576  0.0431   0.0317   0.0795    0.0422   0.0000      0.212733   439.8895       3.39750       17.7377      -2.17101     -0.376319     -0.418343       1.26058       1.63803       1.77440       2.02492       2.00504       1.99086
  37  15 3598.7383    2.5459  3.7684 12.0214  0.0000      0.807461  0.0550   0.0214   0.1005    0.0360   0.0000      0.137336   440.8602       4.66480       12.2779       3.57675      -2.56316      -1.18287       1.62740       2.16677       2.37803       2.60472       2.73951       2.71386
  37  16 3755.3960    2.0623  5.7060 11.4448  0.0001      0.466413  0.0732   0.0144   0.1339    0.0299   0.0000     0.0893147   440.3921       6.38362       15.7741      -2.09150      -1.81293      -8.53309       2.07240       2.77550       3.06868       3.33650       3.38766       3.46776
  37  17 3911.1190    1.7226  8.1396 11.0533  0.0000      0.453018  0.0990   0.0105   0.1788    0.0274   0.0000     0.0682325   441.2145       6.33803       18.4911      0.436149      -17.2140      -12.6782       2.76688       3.61831       4.02818       4.40578       4.49907       4.55597
  37  18 4065.7707    1.4220 11.2650 10.9115  0.0001      0.327383  0.1501   0.0079   0.2498    0.0240   0.0000     0.0702559   448.8741       3.68841       15.9901       6.29501       3.25016      -3.60169       3.70709       4.95838       5.42929       5.93563       6.14148       6.10275
  37  19 4219.6229    1.1288 13.6353 10.7906 -0.0010      0.146119  0.2118   0.0061   0.3223    0.0211   0.0000     0.0822192   440.3932       4.24329       20.2527      -11.7353      -10.1045      -5.09322       4.82863       6.31140       7.10298       7.63816       7.89186       7.86038
  38   3 1501.5576    0.1778  0.1596 10.0101  0.0008       35.1325  0.0115   0.0075   0.0213    0.0247   0.0000       15.1650   440.9655      -1.15883       21.2940    0.00224762      -3.12444      -1.18290      0.477503      0.523549      0.636072      0.663744      0.729681      0.691522
  38   4 1713.0743    0.3381  0.2654  9.9446  0.0000       21.9554  0.0107   0.0095   0.0221    0.0315   0.0000       3.80089   441.3521      0.378438       20.8065     -0.375393      -3.09410      0.697817      0.410330      0.547999      0.599570      0.654316      0.660330      0.647304
  38   5 1908.9009    0.5351  0.5238  9.9349  0.0000       14.2749  0.0162   0.0109   0.0318    0.0462   0.0000       1.51391   442.0744     -0.654248       20.8526     -0.323211      -2.55230      0.445685      0.547488      0.726001      0.777203      0.880739      0.906158      0.921442
  38   6 2099.0527    0.8184  0.6830 10.4053  0.0000       8.07279  0.0177   0.0143   0.0364    0.0556   0.0000       1.01985   440.9824       1.18439       23.7901      0.910894      -2.64432      -1.11506      0.610580      0.813852      0.882976      0.979856       1.01071       1.02825
  38   7 2283.0503    1.1854  0.9652 11.0623  0.0000       5.44111  0.0243   0.0187   0.0459    0.0676   0.0000      0.832516   441.3179     -0.437430       21.2257      -1.57859      -1.84827     -0.237101      0.757227       1.01728       1.08268       1.14873       1.25794       1.30528
  38   8 2460.1187    1.7404  1.1169 11.7745  0.0000       3.88092  0.0277   0.0263   0.0512    0.0734   0.0000      0.779639   443.3548     -0.104479       21.2277      0.308460      -3.21300    -0.0324937      0.857131       1.13360       1.24728       1.41754       1.42645       1.39204
  38   9 2633.8173    2.3353  1.1320 12.4002  0.0001       2.83063  0.0279   0.0348   0.0512    0.0737   0.0000      0.749599   442.3499      0.558871       20.8564      0.938994      -2.49929     -0.415199      0.810916       1.07980       1.22091       1.35663       1.40599       1.37790
  38  10 2806.1698    3.1564  1.0364 13.0795  0.0000       3.87629  0.0241   0.0486   0.0494    0.0681   0.0000      0.870191   440.9726      0.794824       18.4013     -0.803210      -3.68003      -1.44423      0.737679      0.943906       1.06230       1.18918       1.19429       1.21069
  38  11 2975.9342    3.8944  1.0161 13.3436  0.0000      0.188360  0.0243   0.0585   0.0446    0.0735   0.0000      0.750808   440.8289       2.63778       18.6152     0.0249889     -0.340391      -1.23238      0.719717      0.970944       1.04867       1.18940       1.15730       1.19990
  38  12 3142.3778    4.2132  1.1338 13.7050  0.0000      0.626361  0.0272   0.0626   0.0504    0.0740   0.0000      0.625868   439.5266       3.31797       15.9619       1.97492      -3.73801      -4.75937      0.784998       1.07800       1.13948       1.30755       1.30938       1.34611
  38  13 3305.7313    3.6452  1.7413 13.1517 -0.0025      0.621391  0.0348   0.0430   0.0643    0.0553   0.0000      0.392109   441.5577       1.53553       17.0964      -1.49392      -1.13324      -2.07325       1.00528       1.31472       1.39539       1.53359       1.57141       1.57099
  38  14 3466.8277    3.0333  2.4896 12.7422  0.0000      0.464767  0.0440   0.0310   0.0793    0.0417   0.0000      0.248690   440.7279       6.04997       14.7894    -0.0138265      -3.54053      -4.44347       1.21810       1.63645       1.79816       1.93425       1.97436       2.04193
  38  15 3625.9410    2.4316  4.0596 11.9100  0.0000      0.501350  0.0571   0.0196   0.1038    0.0338   0.0000      0.122461   440.2261       1.52872       11.7721       2.11354      -4.70541     -0.379930       1.60739       2.12878       2.36158       2.62462       2.68167       2.69315
  38  16 3783.7345    2.0172  6.3020 11.3587  0.0010      0.399450  0.0777   0.0133   0.1412    0.0282   0.0000     0.0788202   435.5738      0.822883       17.3938       3.25859       2.47408      -6.03860       2.18496       2.90083       3.24989       3.49558       3.56893       3.58633
  38  17 3940.1274    1.6342  8.8554 11.0635 -0.0004      0.472180  0.1101   0.0097   0.1960    0.0256   0.0000     0.0713671   433.3961       4.45696       7.06584      -1.17281       7.12553       2.61413       2.83320       3.78503       4.24086       4.56290       4.78960       4.78934
  38  18 4095.6638    1.3239 11.6793 10.8968 -0.0006      0.334844  0.1614   0.0072   0.2676    0.0231   0.0000     0.0740864   442.7711       7.65191       25.6244      -4.67662      -13.1868       6.82805       3.79855       5.00086       5.64425       5.97032       6.30696       6.20493
  38  19 4250.7931    1.0987 14.1868 10.7800  0.0005      0.461497  0.2148   0.0061   0.3277    0.0202   0.0000     0.0800229   431.6595       7.92971       18.5325      0.287525      -8.12461       1.29817       4.70308       6.28120       6.93174       7.61032       7.69960       7.75058
  39   2 1275.7402    0.0914  0.0922 10.1225  0.0000       27.0353  0.0181   0.0076   0.0262    0.0202   0.0000       94.4351   441.5063      0.607675       20.9031     -0.418060      -2.93285      0.111224      0.576139      0.804080      0.935955      0.924401       1.05686      0.973605
  39   3 1516.0770    0.1635  0.1977 10.0301  0.0000       21.9930  0.0134   0.0069   0.0282    0.0238   0.0000       14.9036   440.9101     -0.737466       22.2854      0.309500      -1.93997       1.21832      0.443681      0.642808      0.691620      0.719582      0.815471      0.726528
  39   4 1728.3029    0.3280  0.3292  9.9966  0.0000       24.5473  0.0151   0.0087   0.0264    0.0315   0.0000       3.96554   441.4241     0.0463114       21.0936     -0.565486      -2.64516      0.476128      0.569642      0.846982       1.09398       1.12735       1.11744       1.21871
  39   5 1925.2777    0.5690  0.5190 10.0573  0.0000       11.2616  0.0152   0.0112   0.0305    0.0448   0.0000       1.43246   441.5698      0.740232       19.8405     -0.692366      -1.79220       1.29413      0.532973      0.707467      0.831778      0.938027      0.976116      0.968294
  39   6 2116.6755    0.8361  0.8764 10.3369 -0.0000       7.07370  0.0217   0.0134   0.0435    0.0634   0.0000      0.922401   439.2926     -0.399384       22.1925     -0.867365      -3.91960      0.256417      0.682325      0.878652      0.961647       1.05480       1.09365       1.09993
  39   7 2301.3337    1.2552  1.0099 10.9317  0.0000       4.31141  0.0244   0.0186   0.0462    0.0770   0.0000      0.786186   440.5379      0.465852       20.5637       2.64759      -5.57868     -0.324666      0.719080      0.939125       1.05781       1.15633       1.17232       1.23049
  39   8 2479.1565    1.7883  1.0321 11.9368  0.0000       4.00195  0.0249   0.0273   0.0492    0.0675   0.0000      0.792052   440.7712      0.783102       18.6390       1.32825      -4.77820       1.88684      0.728627       1.00790       1.08142       1.21388       1.22215       1.23729
  39   9 2653.9499    2.4717  1.1833 12.3639  0.0000       2.88640  0.0282   0.0354   0.0506    0.0804   0.0000      0.731446   440.7581    -0.0860596       18.8978     -0.637130      0.859568     -0.391675      0.826856       1.10753       1.23068       1.33894       1.38699       1.36037
  39  10 2827.3255    3.2675  1.0403 12.9525  0.0000       1.28397  0.0243   0.0479   0.0459    0.0753   0.0000      0.680451   438.0029      0.381590       19.5284      0.912665      -1.66898      -1.50306      0.760021       1.01537       1.10277       1.19637       1.23066       1.24888
  39  11 2998.1891    3.9164  0.9546 13.6297  0.0000       1.80242  0.0224   0.0610   0.0445    0.0652   0.0000      0.723880   441.2848       2.01850       19.1644       1.09172      -3.76262      -1.03574      0.688569      0.913439      0.995714       1.13399       1.12600       1.13437
  39  12 3165.7325    4.0684  1.2484 13.6128  0.0000      0.835852  0.0294   0.0573   0.0525    0.0733   0.0000      0.647695   440.6628       3.59356       18.2880      0.938919      -2.51828      -1.98563      0.813875       1.14169       1.19733       1.36016       1.35928       1.39480
  39  13 3330.4650    3.5794  1.6971 13.3255  0.0000      0.699375  0.0350   0.0442   0.0645    0.0540   0.0000      0.416001   439.0465      0.740866       15.1429       1.21876      -3.07280      -1.96684      0.976986       1.31851       1.43942       1.56068       1.60869       1.60746
  39  14 3492.7645    2.9076  2.9014 12.4533  0.0000      0.853005  0.0460   0.0264   0.0842    0.0375   0.0000      0.192776   441.4277       4.43770       16.5301       3.30589      -2.89332      -4.71241       1.25563       1.68651       1.89523       2.09088       2.11465       2.19073
  39  15 3653.0683    2.3491  4.4736 11.8669 -0.0001      0.628408  0.0594   0.0180   0.1132    0.0310   0.0000      0.119286   439.1342       1.74254       16.7010      -5.14675      -2.73489      -2.82430       1.64643       2.18389       2.47166       2.65261       2.74522       2.73498
  39  16 3811.3672    1.9306  6.5585 11.3345 -0.0003      0.366355  0.0809   0.0125   0.1450    0.0275   0.0000     0.0810413   437.3645       6.28257       17.5711      -4.70564      0.640477      -3.73439       2.16840       2.89664       3.21177       3.50999       3.59894       3.63211
  39  17 3968.5778    1.6289  9.6036 11.0471  0.0007      0.322144  0.1200   0.0091   0.2064    0.0252   0.0000     0.0685492   438.1628       11.2643       12.8401       5.61953      -10.6229      -8.83254       2.96114       3.98486       4.40169       4.86377       4.98120       5.01040
  39  18 4124.7563    1.3011 12.0443 10.9061  0.0010      0.239401  0.1721   0.0069   0.2679    0.0225   0.0000     0.0781399   442.1953       6.34049       16.3541    -0.0394516      -5.66881      -11.5402       3.82517       5.13082       5.60237       6.23959       6.33475       6.33417
  40   2 1288.7475    0.0910  0.0933 10.1203  0.0000       12.4701  0.0168   0.0074   0.0254    0.0199   0.0000       91.1287   441.6481     -0.620913       21.2664     -0.782773      -3.71860      0.820037      0.487944      0.669010      0.803345      0.739853      0.981494      0.920685
  40   3 1530.3253    0.1952  0.1459 10.0472  0.0000       15.0767  0.0104   0.0089   0.0269    0.0233   0.0000       13.3027   441.4822     0.0745039       22.0386     -0.445956      -2.64712     -0.107828      0.433615      0.791970       1.07700       1.14750       1.24245      0.891128
  40   4 1743.3109    0.3666  0.3506  9.9476  0.0000       18.6738  0.0126   0.0091   0.0265    0.0330   0.0000       2.93124   442.4237     -0.363376       21.2354     -0.162717      -3.44165     -0.624145      0.446851      0.579321      0.627033      0.693672      0.698383      0.718149
  40   5 1941.5002    0.5913  0.5521  9.9830  0.0000       10.4981  0.0157   0.0113   0.0309    0.0484   0.0000       1.29625   440.6205      0.116266       20.7396     -0.600709      -3.39868     -0.184368      0.538810      0.721898      0.775903      0.845739      0.884984      0.881912
  40   6 2134.0305    0.8694  0.7626 10.4598  0.0000       5.76413  0.0189   0.0142   0.0381    0.0587   0.0000      0.931248   441.5563     -0.759059       20.7468      0.261884      -2.91575      0.138502      0.602343      0.787797      0.880579      0.942063      0.971738      0.993897
  40   7 2319.4898    1.3007  1.0609 11.0641  0.0000       6.67466  0.0252   0.0193   0.0476    0.0754   0.0000      0.771040   440.5180     -0.434940       22.6704       1.59012      -2.00364     -0.228664      0.713461      0.961202       1.03158       1.17665       1.20041       1.21869
  40   8 2498.0168    1.8785  1.2260 11.6314  0.0000       3.78712  0.0278   0.0259   0.0502    0.0795   0.0000      0.639122   441.7427       3.97961       21.7013       1.70294      -3.05308     -0.667991      0.765418       1.01070       1.09266       1.24386       1.27612       1.29433
  40   9 2673.8865    2.4812  1.1487 12.4921  0.0000       3.03071  0.0270   0.0361   0.0500    0.0771   0.0000      0.701214   441.4581       1.83122       20.7052       1.09199      -1.87308      -2.78460      0.760292       1.02856       1.10748       1.22896       1.22502       1.25070
  40  10 2848.3450    3.4087  1.0486 13.0419  0.0014       2.63057  0.0238   0.0499   0.0455    0.0747   0.0000      0.702090   441.1567       1.42772       20.5730     -0.960107      -2.89581      -2.33978      0.684819      0.888310      0.979013       1.08355       1.07760       1.12397
  40  11 3020.1109    4.0846  1.0696 13.4566  0.0000      0.957206  0.0251   0.0587   0.0447    0.0732   0.0000      0.688460   440.8977      0.848787       20.8279     -0.107137      -2.76819     -0.716806      0.704190      0.938085       1.00387       1.11719       1.12679       1.19406
  40  12 3188.7193    4.1968  1.3573 13.4821  0.0007      0.876163  0.0295   0.0553   0.0534    0.0705   0.0000      0.532249   441.3098       1.89357       17.8625      -3.12187      -4.28230      -2.98020      0.802896       1.02456       1.15856       1.27228       1.30950       1.26616
  40  13 3354.7509    3.5539  1.8770 13.0325  0.0000       1.15877  0.0357   0.0395   0.0639    0.0503   0.0000      0.340901   443.2355       3.30124       15.9088       3.59455       1.73680      -3.64135      0.947802       1.29402       1.39083       1.57315       1.58270       1.59205
  40  14 3518.2758    2.7852  3.1039 12.4543  0.0000      0.826383  0.0478   0.0249   0.0909    0.0350   0.0000      0.199423   439.9447       3.85816       16.7603       4.03706      -3.50795      -1.71037       1.30183       1.71866       1.87331       2.08963       2.08884       2.17013
  40  15 3679.5627    2.2743  4.7424 11.7358 -0.0002      0.446161  0.0629   0.0165   0.1135    0.0304   0.0000      0.113987   440.0507       2.83005       15.4108      -1.33432      -7.85692      -4.21690       1.69060       2.24220       2.45451       2.69579       2.76358       2.86319
  40  16 3838.9586    1.8678  7.2718 11.2898 -0.0007      0.244868  0.0892   0.0115   0.1572    0.0261   0.0000     0.0773644   440.0872       2.17909       10.1859      -4.26041       1.38360      -7.17842       2.27033       3.07298       3.34440       3.70068       3.85267       3.84994
  40  17 3996.8846    1.5396 10.5400 11.0252 -0.0001      0.197089  0.1368   0.0081   0.2287    0.0238   0.0000     0.0700672   436.6301       5.80378       19.2335       3.88369      -1.81230     -0.665582       3.10203       4.11654       4.69181       5.06454       5.29662       5.28137
  40  18 4154.3877    1.2338 12.7954 10.8480 -0.0016      0.431840  0.1842   0.0063   0.2873    0.0215   0.0000     0.0805553   442.6356       9.71243       24.2849       3.75879      -5.84610      -17.2343       3.90907       5.31346       5.94737       6.40914       6.64167       6.74389
  41   2 1301.5512    0.0953  0.0888 10.0810  0.0000       32.1971  0.0130   0.0073   0.0268    0.0204   0.0000       79.2924   441.3872     -0.627135       22.6058     -0.229321      -2.28267      -1.04363      0.442302      0.624637      0.759482      0.758747      0.872093      0.842342
  41   3 1544.4004    0.1971  0.1729 10.0370  0.0000       34.9675  0.0100   0.0077   0.0222    0.0234   0.0000       12.1336   441.4396     -0.489406       22.3728      0.488140      -3.60301     -0.424350      0.352459      0.500846      0.575791      0.552480      0.650121      0.708210
  41   4 1758.0853    0.3689  0.3676 10.0171  0.0000       16.9384  0.0134   0.0089   0.0270    0.0320   0.0000       2.86525   441.5902     -0.369910       21.7742     -0.716352      -3.30544     -0.724474      0.452271      0.553701      0.679873      0.738815      0.761430      0.804286
  41   5 1957.5593    0.5964  0.5460 10.1831  0.0000       10.8147  0.0156   0.0114   0.0314    0.0442   0.0000       1.40711   442.0128    -0.0170964       22.1124       1.36055      -4.21536     -0.575970      0.486349      0.649727      0.742061      0.808363      0.860972      0.831675
  41   6 2151.2661    0.9188  0.8383 10.5496  0.0001       7.81941  0.0207   0.0146   0.0403    0.0616   0.0000      0.917915   441.6920       1.63780       22.5236      0.621731      -4.51621      0.112111      0.650625      0.877265      0.950669       1.07470       1.17281       1.11847
  41   7 2337.2749    1.3627  0.9942 11.2690  0.0000       5.24560  0.0232   0.0204   0.0455    0.0691   0.0000      0.781828   439.9390      0.799895       20.6511       2.29348      -3.85570     -0.426779      0.688665      0.889770      0.983986       1.07872       1.11531       1.17631
  41   8 2516.6387    1.9132  1.1469 11.9555  0.0000       2.88296  0.0268   0.0273   0.0499    0.0710   0.0000      0.730463   442.4263       1.05217       21.2911      -1.39117      -2.50903     -0.928069      0.703927      0.973039       1.05414       1.19578       1.27807       1.26150
  41   9 2693.6271    2.6233  1.0546 12.6751  0.0000       3.43595  0.0246   0.0383   0.0466    0.0686   0.0000      0.724957   441.9668      0.515065       19.0034       1.90374      -3.59631     -0.655857      0.703925      0.898831      0.981045       1.07573       1.13833       1.15432
  41  10 2868.9908    3.5370  1.0191 13.1579  0.0000       1.93259  0.0227   0.0515   0.0449    0.0695   0.0000      0.788505   441.6084       1.50247       21.1266     -0.475675      -2.42087      -2.33694      0.619596      0.828560      0.904143       1.02416       1.01543       1.04584
  41  11 3041.6983    4.1811  1.0184 13.5348  0.0000      0.327458  0.0230   0.0606   0.0436    0.0725   0.0000      0.778512   440.2537       2.24731       19.4727      0.715491      -3.43337      -1.50835      0.673464      0.888783      0.997670       1.11827       1.12607       1.14259
  41  12 3211.3673    3.9784  1.3190 13.7701  0.0000    -0.0918294  0.0301   0.0552   0.0553    0.0622   0.0000      0.555391   440.9792       2.53551       20.5688      -2.04585      -2.72815      -5.07167      0.798305       1.08030       1.13212       1.31050       1.34719       1.34126
  41  13 3378.6805    3.3784  2.1322 12.9273  0.0000       1.05302  0.0380   0.0354   0.0700    0.0449   0.0000      0.255644   440.3362       1.18478       20.7874       2.99658      0.513826      -2.63297      0.987434       1.35308       1.43949       1.58636       1.64166       1.67810
  41  14 3543.5175    2.7282  3.4256 12.2772  0.0000       1.10362  0.0497   0.0229   0.0930    0.0338   0.0000      0.162527   442.3856       6.33844       19.0458      0.223448      -1.91743      0.431407       1.30201       1.74098       1.94013       2.15950       2.23315       2.25288
  41  15 3706.0299    2.2246  5.0879 11.5863  0.0000      0.796135  0.0638   0.0151   0.1182    0.0292   0.0000      0.108972   441.3357       1.64869       17.3536     -0.797927       1.69237      -4.73460       1.65629       2.15145       2.46477       2.69657       2.72681       2.77237
  41  16 3866.1800    1.7756  7.5119 11.3141 -0.0010      0.298539  0.0946   0.0108   0.1658    0.0255   0.0000     0.0850079   440.7122      -1.28105       11.5741      -2.55355      -6.04672      -7.47318       2.29749       3.09465       3.44115       3.71180       3.88099       3.90277
  41  17 4025.2731    1.4885 10.3959 11.0220 -0.0002      0.285538  0.1356   0.0078   0.2251    0.0234   0.0000     0.0718102   439.4580       1.68183       14.5545    0.00245897      -5.21132      -4.62277       3.08104       4.12360       4.62841       4.97629       5.17736       5.20647
  41  18 4183.3312    1.2163 13.2279 10.8629  0.0008      0.420652  0.1872   0.0063   0.2839    0.0206   0.0000     0.0827138   441.3606       7.50482       28.7596      -11.9207      -5.23125       1.31870       3.83479       5.14671       5.83072       6.20557       6.53934       6.57479
  42   2 1314.2364    0.1062  0.0647 10.1012  0.0000       89.7240  0.0103   0.0085   0.0171    0.0226   0.0000       81.4350   441.7099     -0.626508       21.3838    -0.0147593      -3.66034      0.227034      0.348014      0.435921      0.503587      0.530240      0.575261      0.527247
  42   3 1558.1969    0.2203  0.1966 10.0021  0.0000       16.1152  0.0092   0.0078   0.0243    0.0234   0.0000       8.81393   441.5394      -1.12067       20.5351      0.274765      -2.23615      -1.06230      0.317910      0.410639      0.453577      0.559342      0.584614      0.592492
  42   4 1772.6685    0.3962  0.3896  9.9346  0.0000       13.9596  0.0132   0.0090   0.0276    0.0339   0.0000       2.43923   441.4851     0.0684242       21.9976      0.220414      -3.08455      0.308049      0.459791      0.593139      0.703368      0.750113      0.841087      0.860363
  42   5 1973.4051    0.6230  0.5807 10.1452  0.0000       10.3970  0.0164   0.0113   0.0308    0.0470   0.0000       1.25416   440.5063      0.421630       21.1406     -0.369626      -3.10572      0.911510      0.508412      0.658293      0.731804      0.787347      0.827970      0.890372
  42   6 2168.2378    0.9642  0.8334 10.4504  0.0000       6.07310  0.0193   0.0149   0.0394    0.0665   0.0000      0.838083   441.1780       1.86110       21.6508      0.826539      -3.42445      -1.14110      0.580092      0.755636      0.877764      0.936631      0.992368      0.966256
  42   7 2354.9031    1.4117  1.0167 11.3676  0.0000       5.34730  0.0238   0.0208   0.0445    0.0681   0.0000      0.760468   442.1475      0.845575       22.0623      0.982949      -1.63609      -3.11640      0.675339      0.874918      0.994005       1.07594       1.14442       1.10113
  42   8 2535.1467    2.0365  1.1425 11.8487  0.0000       2.97709  0.0260   0.0279   0.0486    0.0817   0.0000      0.665787   441.3360       2.19297       20.0131     -0.786531      -4.35713     -0.794655      0.675981      0.931170       1.02905       1.12803       1.16061       1.18353
  42   9 2713.1763    2.6595  1.1800 12.6563  0.0000       3.68123  0.0275   0.0368   0.0499    0.0710   0.0000      0.735935   440.0398       1.99707       19.4516      -2.26724      -1.64871    -0.0169789      0.682632      0.935179       1.00999       1.15425       1.15270       1.14781
  42  10 2889.4476    3.6273  1.0322 13.1835  0.0000       1.58405  0.0230   0.0522   0.0443    0.0759   0.0000      0.687210   440.4104       1.31193       22.4805     -0.185773      -2.51899      -1.10149      0.660893      0.870203      0.957334       1.06991       1.07197       1.11283
  42  11 3062.9843    4.2662  1.0991 13.6376  0.0000       1.18519  0.0243   0.0607   0.0470    0.0700   0.0000      0.669280   440.6413       2.37382       20.1423       1.01406      -2.15890     -0.282793      0.658826      0.867043      0.959258       1.08636       1.10390       1.15465
  42  12 3233.6737    4.0354  1.3921 13.5304  0.0000       1.17114  0.0300   0.0520   0.0542    0.0655   0.0000      0.564215   441.4838       1.83022       20.2019      -1.41356      -1.56565      -1.27094      0.789499       1.04068       1.13729       1.30384       1.30039       1.34338
  42  13 3402.0830    3.3493  2.2414 12.8429  0.0000      0.534411  0.0387   0.0335   0.0699    0.0445   0.0000      0.290112   441.5605       2.97367       20.7004       2.69421      -6.01372     -0.860061      0.991352       1.29397       1.45811       1.59064       1.61284       1.65750
  42  14 3568.2079    2.6879  3.6777 12.1473  0.0000      0.487977  0.0513   0.0214   0.0930    0.0339   0.0000      0.133249   437.7722       2.26810       15.4230       4.27941     -0.412940      -2.74866       1.32655       1.76229       1.95609       2.14062       2.21971       2.23357
  42  15 3732.0417    2.1728  5.6433 11.5322  0.0000      0.768451  0.0680   0.0141   0.1244    0.0277   0.0000     0.0870277   440.7475       7.29361       19.1424     -0.524854     -0.476295      -8.81540       1.72308       2.28082       2.58529       2.80098       2.86174       2.94830
  42  16 3893.3587    1.7592  8.1880 11.2215 -0.0006      0.568211  0.0984   0.0101   0.1763    0.0254   0.0000     0.0802674   441.6325       3.64690       22.3474       10.3308      -3.42152       1.64381       2.36098       3.16826       3.53100       3.87341       4.06262       4.14590
  42  17 4052.8096    1.4480 11.3109 10.9955  0.0010      0.156821  0.1498   0.0072   0.2363    0.0224   0.0000     0.0825249   438.8204       4.38391       20.2698      -13.1182      -12.2018      -7.08960       3.17574       4.20295       4.68773       5.18269       5.34290       5.37305
  43   3 1571.8190    0.2290  0.1931 10.0327  0.0000       19.8210  0.0097   0.0079   0.0205    0.0232   0.0000       8.81387   441.6304     -0.784496       22.5932      0.638300      -3.24313      0.151676      0.339344      0.412239      0.491925      0.585940      0.623467      0.621064
  43   4 1787.0913    0.4165  0.3423  9.9800  0.0000       16.9280  0.0112   0.0097   0.0240    0.0318   0.0000       2.42062   441.4034      0.128068       21.2277     -0.233651      -3.06058     -0.101138      0.369060      0.463982      0.530904      0.566798      0.620636      0.598642
  43   5 1989.1656    0.6427  0.6158 10.1416  0.0000       9.38235  0.0157   0.0112   0.0339    0.0484   0.0000       1.23099   441.4550     -0.608127       21.0531      0.496325      -2.30391     -0.907561      0.466739      0.629192      0.703216      0.740571      0.793938      0.800995
  43   6 2185.0222    0.9903  0.8149 10.7473  0.0000       8.03605  0.0192   0.0156   0.0398    0.0552   0.0000      0.972257   441.3312     -0.554612       22.1136      -1.36058      -2.30701      -1.07846      0.569642      0.779772      0.860957      0.936901      0.994224       1.02417
  43   7 2372.3298    1.4420  1.0699 11.4782 -0.0016       3.35433  0.0245   0.0207   0.0482    0.0648   0.0000      0.773631   439.6482       1.34831       22.3208     -0.456708      -3.25434      0.524147      0.649532      0.834435      0.947632       1.10454       1.08760       1.11042
  43   8 2553.5070    2.1143  1.1792 11.9091  0.0000       3.68804  0.0256   0.0284   0.0492    0.0802   0.0000      0.648407   440.8985       1.22330       22.0415     -0.461088      -1.62290      0.443473      0.656617      0.901221      0.960604       1.10704       1.13143       1.08291
  43   9 2732.4542    2.8589  1.0718 12.6552  0.0000       2.82970  0.0242   0.0393   0.0442    0.0720   0.0000      0.683837   442.5168       1.18232       21.1798     -0.464473      -3.64880      -1.60756      0.630504      0.837387      0.936668       1.06837       1.09015       1.14955
  43  10 2909.6888    3.6796  1.0162 13.2883  0.0000       2.59400  0.0230   0.0523   0.0432    0.0670   0.0000      0.812631   440.6982       1.70933       20.7247       2.32706      -4.91557       1.28824      0.602354      0.767805      0.881630      0.993905       1.00409       1.03770
  43  11 3084.0110    4.2073  1.0955 13.6856  0.0000      0.242232  0.0253   0.0588   0.0446    0.0659   0.0000      0.751830   440.8800       1.26613       20.1253      -1.35750      -2.28011      -2.55836      0.650095      0.869141      0.949960       1.05473       1.04354       1.10058
  43  12 3255.7264    3.9373  1.6137 13.3465  0.0000      0.788350  0.0318   0.0459   0.0565    0.0548   0.0000      0.384660   441.3029       4.64057       18.7791      -1.43434     -0.315582      -4.31969      0.806409       1.09452       1.20194       1.32663       1.37284       1.38855
  43  13 3425.2770    3.2481  2.4382 12.7091  0.0000      0.693595  0.0395   0.0308   0.0739    0.0433   0.0000      0.251179   441.4031       3.25182       19.1369       2.53768      -4.90667     -0.894237       1.01640       1.33046       1.47865       1.64425       1.72025       1.72814
  43  14 3592.5679    2.5931  3.7234 12.1633  0.0000      0.520670  0.0524   0.0203   0.0950    0.0325   0.0000      0.150514   441.8599       4.39256       14.7354      -1.67448      -3.34508      -4.43467       1.30421       1.74035       1.93804       2.10334       2.15836       2.20900
  43  15 3757.2051    2.1070  6.0965 11.4879  0.0000      0.362622  0.0736   0.0131   0.1302    0.0269   0.0000     0.0861240   439.9779       6.24694       20.4624       2.34633      -4.35263      -7.37206       1.76754       2.35943       2.62879       2.88823       2.93123       2.99829
  43  16 3919.6753    1.7162  9.0230 11.1920  0.0008      0.339402  0.1112   0.0092   0.1862    0.0244   0.0000     0.0766207   437.9172      0.442849       25.1417      -4.60312      -9.39704      -8.27089       2.47664       3.33125       3.70327       4.13701       4.17553       4.23467
  43  17 4080.2854    1.3606 11.2581 11.0294  0.0008     0.0399171  0.1597   0.0069   0.2495    0.0222   0.0000     0.0894414   437.0887    -0.0806851       19.1172      -3.17790      -3.77694      -5.97559       3.18896       4.34953       4.88835       5.23597       5.43377       5.53359
  44   2 1339.0912    0.1085  0.0932 10.0881  0.0473      -4.23759  0.0129   0.0074   0.0204    0.0187   0.0000       54.3348   442.3264     -0.700595       22.1734     -0.686040      -4.58112      0.897080      0.441923      0.552726      0.698980      0.766173      0.745989      0.800394
  44   3 1585.2254    0.2348  0.1813  9.9999  0.0000       21.8586  0.0087   0.0080   0.0197    0.0230   0.0000       8.69477   441.8778     -0.397010       21.5102     -0.622136      -3.62291    -0.0971815      0.302386      0.409146      0.459692      0.515785      0.568708      0.535117
  44   4 1801.2881    0.4105  0.4090 10.0153  0.0000       14.4917  0.0133   0.0090   0.0278    0.0333   0.0000       2.27027   442.2303      0.576351       20.7013     -0.123017      -3.39920      0.599223      0.408661      0.547146      0.581840      0.675918      0.652635      0.682265
  44   5 2004.7371    0.6714  0.6684 10.0643  0.0000       10.8701  0.0165   0.0113   0.0341    0.0528   0.0000       1.13559   440.9721     -0.239284       22.5421     -0.242806      -3.33783     0.0372316      0.476359      0.627661      0.706584      0.762812      0.788467      0.819638
  44   6 2201.5681    1.0087  0.8548 10.7872  0.0000       7.15742  0.0203   0.0153   0.0392    0.0582   0.0000      0.919064   441.9226      0.221925       21.4187      0.979625      -1.83795     -0.325446      0.550855      0.748310      0.808671      0.932354      0.928443      0.990315
  44   7 2389.5457    1.5287  1.0793 11.4892  0.0000       3.72785  0.0249   0.0214   0.0453    0.0674   0.0000      0.748863   441.6008      0.845461       20.9903       1.31803      -3.34501      -2.67971      0.645748      0.872017      0.948464       1.04892       1.11358       1.15042
  44   8 2571.5620    2.1108  1.1677 12.1904  0.0000       3.64338  0.0264   0.0295   0.0493    0.0701   0.0000      0.709489   443.2395      0.707871       21.3541     -0.748134      -4.53055    -0.0532737      0.690101      0.875132      0.986228       1.07776       1.13183       1.18068
  44   9 2751.6526    2.8674  1.1616 12.7059  0.0000       3.77953  0.0253   0.0388   0.0480    0.0708   0.0000      0.676348   441.8858       1.69192       20.2102     -0.583098      -3.15248     0.0130249      0.659316      0.875591      0.978993       1.07158       1.11150       1.16100
  44  10 2929.7114    3.8100  1.0477 13.2703  0.0000       2.65164  0.0233   0.0524   0.0422    0.0701   0.0000      0.649371   441.3116       1.17396       22.0549      -1.35386      -1.41108     -0.445725      0.608148      0.826651      0.889731      0.968453       1.00728       1.02000
  44  11 3104.9071    4.2086  1.1302 13.6793  0.0000       2.21376  0.0252   0.0579   0.0471    0.0698   0.0000      0.738627   441.4364       2.85760       20.0449     -0.482922      -2.23864      -3.59033      0.667981      0.854768      0.954343       1.03632       1.04413       1.06203
  44  12 3277.3801    3.9278  1.7062 13.2405  0.0000      0.579249  0.0318   0.0436   0.0590    0.0541   0.0000      0.401388   441.5180       2.12737       21.6027      -2.19314      -4.07938      -3.32159      0.775946       1.04879       1.13138       1.29225       1.30322       1.33373
  44  13 3448.1162    3.1852  2.5955 12.6501  0.0000      0.996212  0.0412   0.0287   0.0749    0.0397   0.0000      0.220198   442.8240      0.320244       18.5080       1.09945      -5.32165      -2.76784      0.991469       1.32210       1.44928       1.58861       1.63176       1.63647
  44  14 3616.6234    2.4830  4.1075 12.0348  0.0000      0.707753  0.0561   0.0184   0.1003    0.0308   0.0000      0.138839   442.8080       6.99103       18.1185       1.34595      -4.28031      -3.06774       1.33595       1.79176       2.00561       2.15998       2.30070       2.29094
  44  15 3782.5918    2.0283  6.4822 11.4853 -0.0001      0.560084  0.0769   0.0123   0.1433    0.0260   0.0000     0.0918463   440.4674       5.63859       15.9935       5.96501      -4.94987     -0.819122       1.81634       2.40408       2.65708       2.94491       3.01127       3.05990
  44  16 3946.0707    1.6559  9.1657 11.2191  0.0004      0.206499  0.1149   0.0088   0.1956    0.0236   0.0000     0.0782754   443.7213       3.42028       15.9953       3.63586      -3.48640      -1.55884       2.49023       3.35986       3.73091       4.09711       4.29025       4.31222
  44  17 4107.7841    1.3336 12.4756 10.9969 -0.0009      0.434090  0.1790   0.0064   0.2705    0.0209   0.0000     0.0803276   439.8872      -2.52257       17.6863      -9.83977      -3.03387      -7.92803       3.48470       4.61415       5.24084       5.64073       5.86535       5.92679
  45   2 1351.2653    0.1082  0.1306 10.0577  0.0000       5.29091  0.0139   0.0064   0.0279    0.0196   0.0000       45.6452   442.2083      -1.17759       23.1866     0.0313459      -4.94172      0.979063      0.396602      0.518856      0.664006      0.663894      0.809787      0.853965
  45   3 1598.4357    0.2322  0.2199 10.0249  0.0000       22.0721  0.0124   0.0073   0.0198    0.0241   0.0000       7.84225   441.0970      -1.16004       21.3027     -0.134178      -3.28958     -0.738043      0.455087      0.624228      0.737038      0.744747      0.816627      0.793073
  45   4 1815.3763    0.4383  0.4429 10.0215  0.0000       13.2081  0.0140   0.0091   0.0276    0.0345   0.0000       1.95505   440.5477      -1.47863       20.7933       1.74238      -2.61742       1.69655      0.399533      0.555325      0.564056      0.659963      0.649103      0.682204
  45   5 2020.1205    0.6882  0.6641 10.3198 -0.0005       11.5864  0.0172   0.0116   0.0335    0.0474   0.0000       1.20742   443.0024     -0.823021       21.2658      -1.38592      -3.17041      0.107043      0.474372      0.629336      0.710731      0.782361      0.785115      0.831807
  45   6 2217.9184    1.0483  0.8205 10.8895  0.0000       7.55442  0.0200   0.0159   0.0374    0.0567   0.0000      0.952050   439.8038     -0.547224       20.4228      0.323377      -3.60697      0.126663      0.543315      0.754482      0.783043      0.874283      0.899030      0.936531
  45   7 2406.5258    1.5862  1.2400 11.3612  0.0000       3.43893  0.0274   0.0206   0.0485    0.0739   0.0000      0.675006   440.9390     -0.157060       22.5245    -0.0311284      -1.91069     -0.255539      0.670215      0.906004       1.00224       1.10211       1.15905       1.17859
  45   8 2589.4776    2.2688  1.1627 12.2357  0.0000       2.33359  0.0261   0.0305   0.0468    0.0741   0.0000      0.680826   440.6132       1.05098       20.9684     -0.334303      -2.92466      -2.01391      0.631034      0.862131      0.912815       1.06000       1.03224       1.08010
  45   9 2770.5967    3.0986  1.0615 12.8646  0.0000       2.16449  0.0230   0.0422   0.0435    0.0688   0.0000      0.657502   440.5548       2.64306       20.7542     -0.666929      -1.07382      0.738269      0.595334      0.796290      0.876616      0.979320       1.02410       1.05658
  45  10 2949.5199    3.9123  1.1095 13.2721  0.0000       1.76249  0.0244   0.0524   0.0441    0.0761   0.0000      0.625968   441.0415       1.27392       19.9863      -2.30063      -4.08026      -1.22556      0.635922      0.892009      0.944620       1.04689       1.04987       1.07470
  45  11 3125.4468    4.3075  1.2254 13.6504  0.0000       2.06610  0.0259   0.0566   0.0495    0.0676   0.0000      0.598150   442.0233       2.54331       20.4528      0.161431      -3.75353      -1.92244      0.613647      0.863817      0.890338       1.03624       1.03992       1.04232
  45  12 3298.9245    3.7218  1.7686 13.2557  0.0000       1.51349  0.0337   0.0406   0.0589    0.0496   0.0000      0.397038   442.2797       5.33446       20.2077       1.64161      -2.61416      -4.07757      0.805667       1.07734       1.18457       1.30813       1.36200       1.41292
  45  13 3470.6951    3.1241  2.7950 12.6193  0.0000       1.42268  0.0424   0.0272   0.0771    0.0373   0.0000      0.215362   441.6945       5.90694       19.9643    0.00765847    -0.0138368      -4.38533       1.00648       1.33712       1.49101       1.64990       1.71213       1.71864
  45  14 3640.2259    2.4600  4.7697 11.7927  0.0000      0.658428  0.0581   0.0164   0.1075    0.0305   0.0000      0.110936   443.5423       1.56472       18.5519     -0.762401     -0.717858      -2.24619       1.41228       1.85723       2.08391       2.28341       2.40028       2.45777
  45  15 3807.3303    1.9691  7.0110 11.4613  0.0000      0.461167  0.0834   0.0113   0.1497    0.0253   0.0000     0.0872553   438.1918       2.98682       18.2194       4.50278      -5.22723     -0.870934       1.91555       2.54989       2.85740       3.12376       3.25206       3.33574
  45  16 3971.7150    1.5547  9.3081 11.2582 -0.0013      0.295684  0.1248   0.0083   0.2059    0.0235   0.0000     0.0865166   440.2433       7.77191       20.8893      -3.13112       3.07931       2.53169       2.56180       3.45159       3.82208       4.24064       4.29921       4.42049
  46   1 1072.0082    0.0533  0.0297 10.2920  0.0000       34.6732  0.0236   0.0082   0.0136    0.0176   0.0000       668.434   440.5969      0.721519       21.0542      -1.61389      -3.50197      -1.15249      0.597717       1.01164       1.06959       1.38387      0.893921       1.07852
  46   2 1363.3083    0.1292  0.1242 10.0479  0.0000       35.5730  0.0108   0.0066   0.0228    0.0201   0.0000       35.0137   441.7463   -0.00888242       21.9896     -0.636284      -3.37807    -0.0548886      0.314201      0.421388      0.501646      0.533127      0.506834      0.653999
  46   3 1611.4536    0.2497  0.2544  9.9853  0.0000       22.9057  0.0112   0.0072   0.0229    0.0250   0.0000       6.20172   442.0779      -1.32025       21.5292     -0.158634      -3.57068     -0.448368      0.342241      0.422830      0.515704      0.520649      0.598011      0.585982
  46   4 1829.2351    0.4637  0.4311 10.0199  0.0000       10.9079  0.0130   0.0094   0.0258    0.0350   0.0000       1.88106   441.9567     -0.644956       21.4399     -0.627897      -2.05262    -0.0638051      0.399676      0.520828      0.586617      0.621775      0.636952      0.670622
  46   5 2035.3683    0.7211  0.7261 10.1396  0.0000       9.29298  0.0174   0.0114   0.0349    0.0532   0.0000       1.01737   442.3922     -0.799302       21.1508      0.268661      -2.59627      0.106146      0.453911      0.633730      0.696338      0.736343      0.810459      0.847628
  46   6 2234.1062    1.1006  0.9763 10.7670  0.0000       7.65494  0.0220   0.0154   0.0427    0.0664   0.0000      0.851245   442.5516       2.11280       21.3548     -0.495715      -2.24592    -0.0111032      0.563122      0.745459      0.818267      0.935025      0.951666      0.963971
  46   7 2423.4080    1.6583  1.1831 11.4743  0.0000       3.96092  0.0269   0.0217   0.0469    0.0761   0.0000      0.748857   442.2560      0.271386       21.2603      0.232517      -2.53626     -0.598370      0.648141      0.836246      0.927551       1.02678       1.06042       1.08914
  46   8 2607.3286    2.3003  1.2170 12.2228  0.0000       2.93717  0.0266   0.0298   0.0492    0.0743   0.0000      0.709889   442.2572      0.474372       22.0367       2.53625      -1.51354     -0.604655      0.629525      0.837695      0.924252       1.02291       1.06393       1.06101
  46   9 2789.3798    3.1315  1.0609 12.9978  0.0000       1.50158  0.0223   0.0425   0.0438    0.0656   0.0000      0.686175   441.3182       2.00956       21.1120     -0.524699      -2.79681     -0.780206      0.566748      0.773189      0.851177      0.935662      0.982990      0.992687
  46  10 2969.0867    4.0691  1.0811 13.3691 -0.0006      0.924618  0.0231   0.0544   0.0435    0.0727   0.0000      0.650331   441.9250       1.35165       19.6855     -0.659656      -1.46179     -0.584897      0.590544      0.795973      0.869026      0.965587      0.995213       1.01201
  46  11 3145.7566    4.3449  1.2855 13.5875  0.0021      0.969561  0.0266   0.0550   0.0489    0.0644   0.0000      0.539812   442.4058       2.18024       20.3769      -1.17709      -3.86431      -3.69176      0.637582      0.813883      0.935945       1.04220       1.04661       1.08727
  46  12 3320.1923    3.8141  1.8321 13.2335  0.0000       1.24749  0.0330   0.0404   0.0592    0.0484   0.0000      0.348400   441.9194       1.72244       20.7417      0.742663      -4.39057      -4.70190      0.770119       1.03398       1.12752       1.26108       1.32622       1.35023
  46  13 3492.8464    3.0447  3.1566 12.3234  0.0001      0.971517  0.0445   0.0242   0.0778    0.0374   0.0000      0.167648   439.6964       4.11697       19.0063       1.38670      -1.57264      -4.00250       1.06853       1.39417       1.56693       1.72724       1.83497       1.89216
  46  14 3663.4965    2.4120  4.9173 11.8125  0.0000      0.580437  0.0615   0.0159   0.1085    0.0298   0.0000      0.107111   446.2009       1.03463       16.7823       1.23428       1.53709      -2.01398       1.43800       1.93837       2.11831       2.35998       2.44799       2.53007
  46  15 3831.8939    1.9307  7.5394 11.4017  0.0000      0.614499  0.0893   0.0106   0.1575    0.0250   0.0000     0.0810959   439.0995       5.02035       20.0689       1.82770    0.00284765       3.93361       1.93679       2.61393       2.93429       3.20768       3.31436       3.35724
  46  16 3997.5461    1.5743 10.2992 11.1998 -0.0010      0.479195  0.1331   0.0078   0.2153    0.0229   0.0000     0.0881054   444.7589       9.12431       14.4602      -5.28860       5.48767      -5.86215       2.63739       3.54155       3.99388       4.36556       4.50336       4.61738
  47   2 1375.1745    0.1219  0.1322 10.0257  0.0000       43.8841  0.0128   0.0064   0.0259    0.0201   0.0000       37.2096   442.1617      0.111789       20.8891     -0.969299      -3.04690      0.489282      0.322004      0.441781      0.580971      0.605805      0.570721      0.636112
  47   3 1624.2664    0.2625  0.2346 10.0191  0.0000       29.1391  0.0103   0.0076   0.0209    0.0247   0.0000       6.16446   442.0427      0.582899       21.7026      0.152913      -3.21860     -0.202281      0.295219      0.400962      0.448187      0.497399      0.559180      0.601360
  47   4 1842.9925    0.4899  0.4498 10.0542  0.0000       13.5161  0.0129   0.0097   0.0269    0.0365   0.0000       1.76686   441.7162      0.193787       20.0401      0.205936      -1.89831     0.0403242      0.362409      0.481212      0.539603      0.603970      0.596009      0.634375
  47   5 2050.4275    0.7521  0.6561 10.2167  0.0000       9.12253  0.0159   0.0120   0.0314    0.0516   0.0000       1.04553   441.2745      0.258295       21.4926      -1.57878      -3.98452     -0.509026      0.457341      0.586581      0.629459      0.732946      0.770890      0.766525
  47   6 2250.0942    1.1536  0.9518 10.7955  0.0000       7.63064  0.0214   0.0160   0.0409    0.0646   0.0000      0.860813   442.2570       1.51248       21.6341      0.701693      -2.57117     -0.216319      0.526913      0.700890      0.790934      0.871157      0.880971      0.932079
  47   7 2440.0991    1.6769  1.1069 11.8305  0.0000       5.07696  0.0247   0.0232   0.0469    0.0636   0.0000      0.773636   440.9105       1.08026       21.1366      0.136664      -3.49886      -2.51490      0.586511      0.785767      0.873634       1.00257       1.01073       1.04363
  47   8 2625.0350    2.4158  1.1947 12.1898  0.0000       4.51936  0.0249   0.0311   0.0473    0.0764   0.0000      0.727299   440.8523       1.51625       20.5784     -0.827832      -2.83063      0.396742      0.582120      0.760295      0.857394      0.958947       1.02484       1.00091
  47   9 2808.0109    3.2551  1.0157 12.9483  0.0000      0.700921  0.0214   0.0438   0.0408    0.0689   0.0000      0.673740   441.1655       1.52384       20.7138       1.09731      -2.67870      -1.73377      0.542148      0.729659      0.811958      0.883950      0.876608      0.933465
  47  10 2988.5542    4.0295  1.0373 13.4620 -0.0001       1.20365  0.0219   0.0542   0.0421    0.0669   0.0000      0.494581   439.4469      0.785871       21.8258       1.27384      -1.94940      -2.35670      0.549443      0.723320      0.805785      0.868996      0.932649      0.935470
  47  11 3165.7890    4.1834  1.3494 13.6523  0.0000     -0.830006  0.0275   0.0521   0.0528    0.0624   0.0000      0.385680   442.2605      0.780604       21.0468      0.366428      -2.99273      -3.52029      0.646888      0.853092      0.935511       1.04397       1.11430       1.11494
  47  12 3341.1580    3.7323  2.1143 12.9100  0.0000      0.747060  0.0356   0.0355   0.0609    0.0480   0.0000      0.230098   441.3979       4.18028       20.2419      -1.05351      -1.98704     -0.539775      0.820882       1.08732       1.21616       1.32238       1.38486       1.39979
  47  13 3514.7773    2.9354  3.3228 12.2837  0.0001      0.594240  0.0453   0.0228   0.0841    0.0359   0.0000      0.162095   439.9835       3.80283       21.6204     -0.210491      -5.01094      -2.51870       1.07364       1.44265       1.60589       1.78037       1.84334       1.85936
  47  14 3686.5398    2.3583  5.4478 11.7343  0.0000      0.529695  0.0659   0.0147   0.1163    0.0281   0.0000     0.0997025   442.0319       1.75550       19.9065      -3.31870       2.27599     -0.714087       1.46197       1.99033       2.20676       2.40447       2.55864       2.54664
  47  15 3855.7793    1.8591  7.8333 11.3945 -0.0004      0.333498  0.0950   0.0100   0.1659    0.0250   0.0000     0.0854086   439.0531       2.09983       12.1568      -7.62420      -1.22144      -2.34116       2.01989       2.66338       3.03210       3.31007       3.48521       3.51684
  47  16 4022.7451    1.4577 10.6420 11.2012 -0.0040      0.424360  0.1494   0.0071   0.2303    0.0220   0.0000     0.0928459   441.1568       5.85852       21.3360      -4.59987      -9.09419       6.79912       2.81442       3.74524       4.22855       4.62209       4.86000       4.91890
  48   2 1386.9357    0.1280  0.1140 10.0459  0.0000       18.3427  0.0134   0.0066   0.0203    0.0191   0.0000       35.5921   441.7593      -1.17661       22.2418      0.148935      -4.26563     0.0621785      0.273065      0.475046      0.488441      0.494606      0.598512      0.591926
  48   3 1636.8995    0.2808  0.2582  9.9959  0.0000       23.2802  0.0104   0.0076   0.0219    0.0251   0.0000       5.03500   441.8931     -0.314582       21.8574      0.810414      -3.61651     -0.416631      0.299898      0.379629      0.481551      0.532812      0.555106      0.568836
  48   4 1856.5780    0.4823  0.5260 10.0626  0.0000       13.4135  0.0146   0.0090   0.0306    0.0377   0.0000       1.69134   441.9873     -0.249267       21.9440     -0.174085      -3.71612     -0.161705      0.406701      0.536951      0.591477      0.659519      0.708763      0.704235
  48   5 2065.3986    0.7888  0.7192 10.2473  0.0000       10.1871  0.0166   0.0121   0.0335    0.0554   0.0000      0.997262   442.5385      0.639929       21.4375       1.08546      -5.95643     -0.763533      0.437629      0.591968      0.646418      0.719932      0.745876      0.788864
  48   6 2265.8683    1.1950  1.0472 10.8061  0.0000       6.98778  0.0223   0.0161   0.0439    0.0742   0.0000      0.767947   441.1038      0.475529       20.3516      0.394792      -2.36254      -1.18773      0.543201      0.716365      0.799996      0.863563      0.916910      0.938292
  48   7 2456.6150    1.7710  1.1692 11.7926  0.0000       4.49577  0.0257   0.0236   0.0468    0.0677   0.0000      0.771942   442.1314       2.10325       22.0467     -0.924259      -2.84412     -0.249190      0.582174      0.784188      0.870936       1.00762      0.989293      0.999206
  48   8 2642.4672    2.4881  1.2758 12.2361  0.0000       1.51040  0.0261   0.0306   0.0478    0.0724   0.0000      0.604735   441.4900       1.11472       22.2553      0.882545      -1.86749      0.857088      0.618303      0.838697      0.915840       1.00891       1.02999       1.06007
  48   9 2826.5654    3.2743  1.0709 13.1410  0.0000       2.22552  0.0230   0.0437   0.0430    0.0647   0.0000      0.654444   441.2285       1.08884       20.5947       1.29493      -1.90352     -0.324826      0.547922      0.738975      0.814237      0.902376      0.947827      0.997401
  48  10 3007.7846    4.1505  1.1457 13.4954  0.0007       2.71773  0.0244   0.0539   0.0448    0.0711   0.0000      0.660296   442.3769       2.76488       22.1522      0.470782      -1.55174      -3.95653      0.587317      0.803706      0.865613      0.943814       1.00633       1.01488
  48  11 3185.9105    4.1724  1.3483 13.7185  0.0000       1.33260  0.0282   0.0516   0.0512    0.0623   0.0000      0.608202   440.9147       3.12447       20.1490       1.52976      0.613791      -2.16777      0.644360      0.838224      0.930602       1.01959       1.06117       1.11172
  48  12 3361.9552    3.5670  2.0778 13.1338  0.0000       1.12814  0.0342   0.0348   0.0654    0.0415   0.0000      0.314767   441.9297       2.67771       21.4619       1.95969      -2.69699      -4.13025      0.786656       1.04654       1.14781       1.26285       1.29296       1.31866
  48  13 3536.5144    2.8827  3.7103 12.2090  0.0003      0.738119  0.0482   0.0207   0.0872    0.0326   0.0000      0.145474   443.5200       2.60185       22.1018       1.25469      -4.61321      -4.57957       1.08970       1.44837       1.63516       1.79117       1.87501       1.91371
  48  14 3709.0801    2.2761  5.6744 11.7324  0.0000      0.481910  0.0676   0.0139   0.1224    0.0282   0.0000     0.0980746   441.5947       2.70104       21.1382      -2.60924      -1.60515      -2.72527       1.51011       1.98572       2.24432       2.44924       2.56158       2.64743
  48  15 3879.7044    1.8265  8.3910 11.4156  0.0000      0.523224  0.1057   0.0094   0.1749    0.0250   0.0000     0.0870689   439.7338       5.03706       20.5257      -1.62310      -3.65210       2.82036       2.10017       2.80866       3.17768       3.44984       3.65651       3.69086
  48  16 4047.7232    1.4650 11.5825 11.1781  0.0026      0.505169  0.1572   0.0068   0.2409    0.0213   0.0000     0.0895033   442.9167      -5.57981       24.4231     -0.703032       1.40284      0.549688       2.84334       3.79566       4.27001       4.66569       4.86148       4.99715
  49   1 1101.2381    0.0580  0.0215 10.2445  0.0000       25.7117  0.0271   0.0108   0.0102    0.0171   0.0000       864.501   440.5489     0.0884724       22.6787     -0.451340      -3.13470     -0.436440      0.799723      0.755630      0.740842       1.12182       1.05221       1.39747
  49   2 1398.5198    0.1336  0.1355 10.0525  0.0000       34.0208  0.0117   0.0064   0.0263    0.0200   0.0000       31.0960   442.1842    0.00885828       21.8206     -0.224293      -3.73971      0.131447      0.296602      0.318796      0.425441      0.494742      0.449978      0.472792
  49   3 1649.3495    0.2872  0.3081  9.9672  0.0000       19.5607  0.0114   0.0072   0.0246    0.0256   0.0000       4.34594   441.5338    -0.0234924       21.4581     0.0693170      -2.34080      0.134697      0.322803      0.422963      0.479403      0.487698      0.534731      0.549679
  49   4 1870.0665    0.5000  0.5396  9.9997  0.0000       12.6219  0.0143   0.0091   0.0308    0.0397   0.0000       1.55223   442.5166     -0.370742       21.3940      0.947672      -1.38111       1.34601      0.404713      0.534986      0.594367      0.623006      0.656394      0.656977
  49   5 2080.1700    0.8000  0.7872 10.3607  0.0000       9.09589  0.0181   0.0119   0.0365    0.0538   0.0000       1.02839   442.8701     -0.522867       20.9269      0.391231      -2.90593      0.702411      0.465648      0.605799      0.685973      0.733298      0.758860      0.781752
  49   6 2281.4745    1.2252  0.9922 11.1868  0.0000       7.19752  0.0226   0.0171   0.0413    0.0593   0.0000      0.872974   441.3880      0.930589       21.2401      0.213653      -3.40936       1.05152      0.537084      0.712360      0.787555      0.831608      0.891913      0.899503
  49   7 2472.8785    1.7734  1.2319 11.7917  0.0000       2.56994  0.0257   0.0224   0.0487    0.0628   0.0000      0.682058   441.1258     -0.139806       19.6244      0.281850      -2.85636     -0.699119      0.589147      0.785598      0.874996      0.985968       1.03693       1.03731
  49   8 2659.9015    2.5440  1.1944 12.4786  0.0000       2.44500  0.0247   0.0328   0.0474    0.0707   0.0000      0.638220   441.6079       1.03643       22.9796      -2.18531      -4.34583      -2.52391      0.547534      0.745342      0.828242      0.913779      0.962768      0.966917
  49   9 2844.9045    3.3784  1.1236 13.1484  0.0000       3.67189  0.0234   0.0441   0.0446    0.0648   0.0000      0.654296   441.0891       1.43412       21.2143    -0.0778574      -2.52859     -0.426885      0.536891      0.732290      0.826166      0.894375      0.917553      0.960493
  49  10 3026.8621    4.0849  1.1576 13.5654  0.0000       2.68354  0.0239   0.0532   0.0462    0.0669   0.0000      0.677160   441.3878       3.68254       22.0249      -1.77160      -2.85531      -2.70842      0.563379      0.742326      0.817422      0.912376      0.922710      0.951028
  49  11 3205.7030    4.2374  1.5164 13.3620  0.0000       1.56759  0.0276   0.0471   0.0527    0.0576   0.0000      0.453089   442.0101      0.895023       21.4624     0.0221850     -0.104409      -2.61715      0.615130      0.839898      0.920110      0.994923       1.03089       1.09357
  49  12 3382.6195    3.5453  2.1710 13.0368  0.0003       1.44181  0.0354   0.0342   0.0644    0.0431   0.0000      0.304466   441.8336       5.50563       19.9835       1.71292     -0.281090     -0.377141      0.807227       1.06151       1.18837       1.30690       1.39457       1.43380
  49  13 3557.9299    2.7776  3.7333 12.1968  0.0000      0.547946  0.0486   0.0199   0.0878    0.0315   0.0000      0.148237   441.4330       2.57838       20.3162       1.55493      -2.25648      -1.08238       1.05006       1.43799       1.58930       1.74720       1.81493       1.86484
  49  14 3731.5335    2.2330  5.9644 11.6645 -0.0004      0.503769  0.0691   0.0131   0.1288    0.0272   0.0000     0.0956752   438.5583     -0.500942       20.4166       2.72653      -7.56290      -5.19948       1.48663       1.93866       2.20569       2.41529       2.52140       2.58614
  49  15 3902.9641    1.7978  8.9830 11.3819  0.0011      0.422457  0.1121   0.0088   0.1870    0.0241   0.0000     0.0873334   439.5057       5.64818       19.4870       4.23026      -2.72676     -0.656569       2.14504       2.88842       3.21441       3.50240       3.66964       3.73432
  50   3 1661.6317    0.2962  0.3392  9.9681  0.0000       18.4942  0.0129   0.0072   0.0248    0.0267   0.0000       3.75032   441.8895     -0.502708       21.8117      0.925923      -3.70542     -0.914195      0.377760      0.482842      0.485890      0.545444      0.585548      0.602760
  50   4 1883.3555    0.5077  0.5215 10.1048  0.0000       12.2337  0.0151   0.0091   0.0279    0.0383   0.0000       1.65705   441.9088     0.0463824       23.6320       1.01090      -3.71261      0.480741      0.377040      0.493277      0.582230      0.625183      0.627060      0.662421
  50   5 2094.8330    0.8269  0.8956 10.1055  0.0000       8.93795  0.0200   0.0114   0.0379    0.0684   0.0000      0.873673   442.9469      0.141918       20.7323      -1.25189      -2.49515     -0.110240      0.496522      0.658609      0.714383      0.800007      0.841099      0.875581
  50   6 2296.8887    1.2642  1.0994 11.1238  0.0000       5.06964  0.0240   0.0164   0.0443    0.0638   0.0000      0.793681   442.1851      0.659780       22.2224     -0.892217      -2.75697      -1.23069      0.553895      0.751861      0.847610      0.933192      0.979997      0.986761
  50   7 2489.1460    1.8753  1.1481 11.9766  0.0000       3.29657  0.0247   0.0244   0.0460    0.0650   0.0000      0.755958   441.3987      0.602219       21.5954     -0.285751      -2.49244      -1.42548      0.534739      0.753409      0.781491      0.910881      0.919793      0.937795
  50   8 2677.0817    2.5378  1.2003 12.8063  0.0000       1.47734  0.0257   0.0334   0.0490    0.0614   0.0000      0.805606   441.0443      0.832874       21.7692      0.408513      -3.38785      -2.05223      0.569302      0.750389      0.821056      0.923644      0.930564      0.957625
  50   9 2862.9727    3.5081  1.1210 13.1275  0.0000      0.689667  0.0233   0.0447   0.0429    0.0683   0.0000      0.669503   440.9972       2.40825       21.9100     -0.822118     -0.988434      -2.09672      0.525365      0.690116      0.779083      0.859923      0.885690      0.917642
  50  10 3045.6688    4.2573  1.1799 13.7104  0.0000      0.731104  0.0248   0.0540   0.0457    0.0641   0.0000      0.663514   440.7980      0.395344       22.0411      0.190077      -4.14595     -0.454420      0.538729      0.715901      0.793976      0.863416      0.946333      0.966188
  50  11 3225.2999    4.0389  1.4899 13.6235  0.0000      0.548790  0.0290   0.0467   0.0518    0.0535   0.0000      0.475469   441.7291       2.44377       20.4561    -0.0322129      -2.13951      -3.32838      0.634952      0.840238      0.944312       1.02449       1.07086       1.08998
  50  12 3402.9963    3.4789  2.5003 12.8979  0.0000      0.636949  0.0376   0.0303   0.0690    0.0385   0.0000      0.226682   442.1371       2.47282       20.4755       1.47595      -2.35881      -5.93227      0.800240       1.08594       1.20052       1.35172       1.38797       1.40222
  50  13 3579.1638    2.6953  3.8979 12.2129  0.0000      0.547230  0.0500   0.0188   0.0918    0.0302   0.0000      0.139595   439.5747       2.32556       25.7763       1.30947      -3.53101      -2.23515       1.07718       1.45093       1.62201       1.78615       1.90239       1.95428
  50  14 3753.7749    2.1646  6.4134 11.6333  0.0002      0.524530  0.0746   0.0121   0.1334    0.0267   0.0000     0.0940179   442.7842       4.29723       21.3118      -2.14413      -9.84464     -0.612438       1.54948       2.02050       2.26811       2.50194       2.65681       2.74472
  50  15 3926.1960    1.7076  9.5876 11.4283 -0.0008      0.336126  0.1268   0.0081   0.2001    0.0233   0.0000     0.0988207   441.0383      -2.06622       17.0269       1.52946     -0.800173      -6.88212       2.26192       3.01962       3.39735       3.76331       3.94174       4.05175
  51   2 1421.2779    0.1481  0.1375 10.0209  0.0000       33.8984  0.0107   0.0063   0.0187    0.0196   0.0000       24.1064   441.8495     -0.176863       21.9899      0.395101      -3.28059     0.0188361      0.267065      0.352396      0.431373      0.442820      0.537196      0.518039
  51   3 1673.7427    0.3098  0.3095  9.9670  0.0000       16.8011  0.0114   0.0074   0.0226    0.0259   0.0000       3.89928   441.4384      0.330520       22.0881     -0.229791      -3.54349     -0.453747      0.341542      0.467128      0.547839      0.598009      0.591666      0.613027
  51   4 1896.5719    0.5359  0.5866 10.0345  0.0000       13.7809  0.0152   0.0091   0.0305    0.0409   0.0000       1.45691   441.9204      0.813531       23.0545      0.630962      -3.19303     -0.536848      0.406227      0.553380      0.609845      0.670563      0.710996      0.720475
  51   5 2109.2993    0.8478  0.8414 10.3658  0.0000       9.19783  0.0185   0.0120   0.0375    0.0565   0.0000      0.967677   442.1961      0.447405       21.8592      0.367928      -4.16423     -0.313639      0.436848      0.564539      0.666554      0.732316      0.750644      0.782643
  51   6 2312.0931    1.3290  1.1114 11.1586  0.0000       4.83516  0.0235   0.0171   0.0446    0.0655   0.0000      0.769066   442.2477      0.357722       21.0095     -0.343600      -4.27934     -0.867294      0.517785      0.718795      0.763332      0.866363      0.880313      0.939605
  51   7 2505.1536    1.9534  1.2928 11.7638 -0.0009       3.03150  0.0262   0.0230   0.0462    0.0641   0.0000      0.583677   441.4405      0.596332       21.5836      -1.26474      -3.89649       1.33066      0.559218      0.767094      0.833160      0.973004      0.998786       1.03040
  51   8 2694.2535    2.6759  1.2379 12.5425  0.0000       3.56254  0.0249   0.0326   0.0462    0.0632   0.0000      0.640989   441.3565       1.11418       22.6038      0.872523      -3.31040     -0.338240      0.543871      0.724621      0.801193      0.889337      0.915788      0.923028
  51   9 2880.9595    3.6315  1.1314 13.0769  0.0000       1.45730  0.0230   0.0454   0.0428    0.0718   0.0000      0.649298   441.4648       2.14754       21.1545      0.553930      -2.82988      -1.77295      0.504525      0.678540      0.735560      0.814618      0.863704      0.895005
  51  10 3064.4233    4.3257  1.1598 13.6404  0.0000       1.66512  0.0237   0.0544   0.0437    0.0677   0.0000      0.604552   442.1173       2.74241       21.0971     -0.916149      -1.55919     0.0672169      0.525726      0.696532      0.800594      0.867756      0.892125      0.889575
  51  11 3244.8025    4.1007  1.5900 13.4751  0.0000       1.65261  0.0297   0.0446   0.0526    0.0521   0.0000      0.474126   442.4046       1.97639       19.8900       1.26443      -2.20465      -2.30541      0.617272      0.826785      0.930153       1.02931       1.08186       1.09255
  51  12 3423.2648    3.3755  2.6331 12.7002  0.0000      0.599454  0.0383   0.0280   0.0703    0.0380   0.0000      0.229117   439.6646       2.55266       18.3504    -0.0452231      -2.35512      -4.33360      0.802938       1.07643       1.17609       1.33234       1.35765       1.42325
  51  13 3600.2752    2.6020  4.5015 12.0595  0.0000      0.660236  0.0545   0.0169   0.1013    0.0287   0.0000      0.123515   442.0523       2.45472       22.2460     -0.273079      -2.36040      -4.09740       1.14758       1.54226       1.73923       1.90996       2.03670       2.06567
  51  14 3775.5269    2.1543  7.0873 11.6046 -0.0013      0.247526  0.0822   0.0113   0.1443    0.0260   0.0000     0.0892994   442.9506     -0.225522       20.2739       1.09615      -2.72284      -2.45478       1.63839       2.19462       2.43548       2.67682       2.81665       2.87709
  51  15 3948.9024    1.6513  9.5393 11.4326 -0.0005      0.413229  0.1305   0.0080   0.2036    0.0231   0.0000      0.100958   439.6432      -3.27346       16.7941     -0.395522       2.87210      -8.75738       2.29281       3.08063       3.48738       3.82869       3.98984       4.08897
  52   2 1432.4538    0.1553  0.1246 10.0099  0.0000       27.2369  0.0095   0.0066   0.0168    0.0193   0.0000       23.4429   441.7897      0.248359       21.2002      0.410972      -3.45179      -1.00853      0.282699      0.371536      0.430929      0.452705      0.546151      0.537697
  52   3 1685.7232    0.3272  0.3371  9.9752  0.0000       19.8124  0.0113   0.0075   0.0239    0.0267   0.0000       3.34868   441.6876     -0.216812       22.0009      0.147438      -4.42390     -0.446056      0.319712      0.407057      0.446186      0.485274      0.544460      0.565956
  52   4 1909.6458    0.5628  0.5883 10.0231  0.0000       12.7608  0.0145   0.0093   0.0300    0.0410   0.0000       1.38217   442.3851      0.540315       21.1347      0.394514      -3.86686      0.655965      0.371477      0.478933      0.536849      0.587753      0.601581      0.641433
  52   5 2123.6307    0.8937  0.9071 10.4960  0.0000       8.97483  0.0202   0.0123   0.0380    0.0554   0.0000      0.943126   441.8186      0.407506       23.1465      0.802067      -3.19227       1.39821      0.448529      0.581300      0.663494      0.739120      0.753317      0.790716
  52   6 2327.2081    1.3568  1.1193 11.1688 -0.0024       5.02753  0.0240   0.0171   0.0443    0.0671   0.0000      0.780063   441.4221       1.22284       21.6739     -0.588094      -1.92977     -0.354616      0.498110      0.691635      0.760961      0.844644      0.900399      0.913246
  52   7 2521.0658    1.9874  1.2843 11.8886 -0.0003       3.32138  0.0265   0.0236   0.0463    0.0617   0.0000      0.639612   440.9343       1.60220       21.5381      0.217704      -4.27922     -0.724634      0.574590      0.766401      0.830428      0.920219      0.930947      0.983436
  52   8 2711.1668    2.8194  1.2273 12.6103  0.0047       2.13746  0.0241   0.0348   0.0461    0.0712   0.0000      0.640042   441.5989       1.87607       21.0383      0.654980      -2.41852      -1.47643      0.514056      0.685873      0.756615      0.851265      0.858159      0.898525
  52   9 2898.8535    3.7448  1.1355 13.3727  0.0000       2.14360  0.0234   0.0471   0.0440    0.0623   0.0000      0.726403   441.1515       2.31215       21.6553     -0.426558      -1.88429      -2.20210      0.497612      0.640088      0.720542      0.788165      0.816661      0.850706
  52  10 3082.9236    4.2413  1.2805 13.4859 -0.0013      0.882818  0.0254   0.0503   0.0460    0.0699   0.0000      0.561271   443.4483      0.435849       20.9518      -1.58574      -2.24124     -0.366877      0.549456      0.739304      0.803150      0.885601      0.910949      0.975906
  52  11 3264.1461    4.0425  1.6578 13.4142  0.0001       1.40015  0.0293   0.0428   0.0540    0.0510   0.0000      0.404511   440.5882       2.57044       20.1859       1.69615      -1.58900      -2.05351      0.610384      0.814318      0.926695       1.00049       1.05599       1.07834
  52  12 3443.3909    3.2686  2.7542 12.6414  0.0000      0.647366  0.0386   0.0263   0.0713    0.0365   0.0000      0.210493   439.7356       1.61022       20.4551     -0.612991      -2.07530       1.22033      0.818282       1.06556       1.19406       1.31460       1.37759       1.42875
  52  13 3621.0976    2.5798  4.7678 11.9334 -0.0000      0.666496  0.0553   0.0159   0.1034    0.0288   0.0000      0.114565   444.2292       2.15840       17.9159       1.02529      0.964531      -6.14993       1.15197       1.54145       1.72334       1.87115       1.96824       2.01659
  52  14 3797.1225    1.9692  6.8281 11.6768 -0.0017      0.239645  0.0865   0.0108   0.1480    0.0259   0.0000      0.107718   441.4482       6.14889       21.4636      -4.56611      -5.89471      -1.64409       1.64776       2.19081       2.47025       2.74859       2.90455       2.96555
  52  15 3971.5721    1.6371 10.4278 11.4181  0.0000      0.505388  0.1411   0.0075   0.2181    0.0218   0.0000     0.0951408   440.3777       5.63318       20.4924       7.32895     -0.261696      -5.37560       2.38171       3.18607       3.59760       3.93299       4.13144       4.22320
  53   3 1697.5136    0.3243  0.3441  9.9601  0.0000       17.5615  0.0117   0.0074   0.0245    0.0267   0.0000       3.39417   441.8062      0.563738       22.4474      0.727239      -3.34416      0.175264      0.321221      0.412279      0.460755      0.515891      0.571775      0.587971
  53   4 1922.5895    0.5738  0.6312 10.1065  0.0000       11.6611  0.0159   0.0093   0.0309    0.0420   0.0000       1.31503   442.1821     0.0545591       22.3003     -0.405106      -3.35806     -0.277087      0.396546      0.522167      0.587823      0.625370      0.671728      0.693101
  53   5 2137.8157    0.9197  0.8242 10.5936  0.0000       7.80651  0.0181   0.0130   0.0359    0.0539   0.0000      0.935063   441.3897     -0.155552       21.8301      0.569521      -2.13915      -1.08447      0.438474      0.579898      0.655338      0.715269      0.737558      0.757073
  53   6 2342.1476    1.4062  1.2174 11.1212  0.0005       6.14305  0.0250   0.0172   0.0467    0.0662   0.0000      0.719166   440.8456       1.27734       22.7328      -1.01987      -2.94443      0.620628      0.504506      0.679644      0.767109      0.848352      0.890637      0.923402
  53   7 2536.8374    2.0885  1.2665 11.9611  0.0000       3.22189  0.0251   0.0247   0.0465    0.0644   0.0000      0.643999   440.6519       1.31794       22.6359     -0.469598      -3.21961      -2.79557      0.518300      0.683991      0.769123      0.872730      0.895878      0.895291
  53   8 2727.9701    2.8402  1.1825 12.6818  0.0000       2.27167  0.0235   0.0350   0.0457    0.0691   0.0000      0.656207   442.2721       1.50349       21.0309      -1.62579      -2.85127     -0.490914      0.494666      0.673564      0.739200      0.833673      0.869311      0.883863
  53   9 2916.5995    3.7949  1.1254 13.4200  0.0000       2.28273  0.0236   0.0480   0.0416    0.0650   0.0000      0.658622   441.6141       1.35512       21.5586      0.336810      -2.84490      -1.08532      0.524153      0.701575      0.762137      0.833180      0.879524      0.921566
  53  10 3101.4249    4.3006  1.2257 13.6041  0.0000       1.31416  0.0243   0.0521   0.0446    0.0631   0.0000      0.603362   440.8875       1.51647       21.4511     -0.204286      -4.31059     -0.413573      0.516609      0.708500      0.782935      0.852700      0.861671      0.901666
  53  11 3283.2801    3.8912  1.6985 13.4915  0.0000       1.22089  0.0301   0.0413   0.0557    0.0453   0.0000      0.435152   441.5039       2.89429       21.2356     -0.295954     -0.853043      -3.34152      0.627635      0.855232      0.948595       1.05342       1.08414       1.12101
  53  12 3463.2356    3.1886  2.9839 12.4830  0.0000      0.432327  0.0399   0.0241   0.0728    0.0356   0.0000      0.182695   441.8432       2.21934       19.0047      -1.13168      -3.27210      -4.87023      0.835933       1.08221       1.23450       1.36216       1.42253       1.46463
  53  13 3641.8322    2.5083  4.9227 11.9708  0.0000      0.562267  0.0578   0.0152   0.1068    0.0273   0.0000      0.108077   439.7639       1.78688       19.6984      -1.84808      -4.02051      -4.69737       1.16021       1.57679       1.73452       1.96025       2.01792       2.08060
  53  14 3818.9173    2.0178  7.8888 11.5747 -0.0000      0.701151  0.0972   0.0100   0.1630    0.0256   0.0000     0.0968170   441.8427       3.28752       19.5810      -1.62709       2.69853      -3.87385       1.75160       2.36054       2.66566       2.94153       3.04657       3.13492
  54   2 1454.4062    0.1587  0.1474 10.0705  0.0000       49.6278  0.0093   0.0063   0.0197    0.0205   0.0000       19.6252   442.1893      0.297590       21.8998     -0.459612      -3.20340     0.0374761      0.244876      0.298024      0.359358      0.378095      0.431016      0.463756
  54   3 1709.1440    0.3430  0.3815  9.9981  0.0000       15.3906  0.0120   0.0074   0.0256    0.0273   0.0000       3.02488   441.3084     -0.803396       22.2847      0.794922      -1.63072     -0.540443      0.316398      0.431886      0.476147      0.496510      0.576680      0.581124
  54   4 1935.3884    0.5892  0.6102 10.2262  0.0000       11.5251  0.0148   0.0096   0.0312    0.0394   0.0000       1.37069   441.7212       1.12123       21.1323     -0.579622      -2.96085      0.579811      0.371875      0.455060      0.530213      0.589289      0.620207      0.612376
  54   5 2151.8709    0.9425  0.8774 10.6077  0.0000       8.04528  0.0189   0.0128   0.0361    0.0552   0.0000      0.896602   441.2224      0.934520       21.9935      0.216910      -3.59639    -0.0220784      0.420973      0.563295      0.625253      0.716717      0.739934      0.764954
  54   6 2356.8920    1.4453  1.2261 11.4221  0.0017       5.31462  0.0253   0.0176   0.0471    0.0586   0.0000      0.733044   442.2809      0.551071       20.2071      0.751177      -1.97257      0.848920      0.493636      0.671110      0.754818      0.830133      0.863527      0.894920
  54   7 2552.4295    2.1475  1.3037 12.1211  0.0000       2.94593  0.0263   0.0251   0.0459    0.0616   0.0000      0.608597   440.8869      0.496527       22.6335     -0.345409      -3.30741      -1.37875      0.549233      0.726867      0.811495      0.889337      0.958908      0.965739
  54   8 2744.7161    3.0377  1.1964 12.6591  0.0000       2.86908  0.0238   0.0361   0.0420    0.0736   0.0000      0.604517   441.6799       1.19158       21.5688      -1.38282      -3.74046      -1.50665      0.481596      0.638338      0.722891      0.807828      0.841809      0.848911
  54   9 2934.1232    3.8503  1.0627 13.5626  0.0000       2.63764  0.0225   0.0487   0.0398    0.0576   0.0000      0.735978   441.6665       2.26186       21.8751      0.205599      -3.26201      -2.06083      0.473583      0.650502      0.724706      0.803695      0.823558      0.870200
  54  10 3119.5938    4.1667  1.3431 13.6702  0.0000       1.04091  0.0267   0.0489   0.0475    0.0590   0.0000      0.637132   440.9363       1.51963       19.5889     -0.371361      -2.64407      -2.00127      0.548837      0.743377      0.809926      0.916933      0.979335      0.969603
  54  11 3302.2651    3.8719  1.9146 13.2350  0.0000      0.524164  0.0316   0.0371   0.0565    0.0450   0.0000      0.334801   440.7681       1.96705       20.9406       2.13210      -2.22826      -1.96959      0.631023      0.878554      0.954451       1.09196       1.14705       1.15270
  54  12 3483.1417    3.1088  3.2068 12.4422  0.0001      0.609366  0.0422   0.0226   0.0766    0.0344   0.0000      0.165984   441.9302       1.67274       20.5502     -0.965652      -2.43524      -2.03541      0.824674       1.11291       1.23631       1.35901       1.45384       1.49083
  54  13 3662.3588    2.4756  5.6099 11.8234  0.0003      0.478726  0.0641   0.0139   0.1147    0.0286   0.0000      0.101109   438.9552       6.45106       23.9291      -2.44772      -1.29215      -6.13645       1.24638       1.67985       1.86379       2.06742       2.13392       2.23287
  54  14 3839.8344    1.9718  8.3348 11.5565  0.0003      0.317377  0.1041   0.0091   0.1669    0.0249   0.0000      0.104446   439.9142       4.69804       17.6118      -1.56396      -2.11303      -1.19583       1.75481       2.35210       2.64446       2.94981       3.04951       3.12393
  55   1 1156.9551    0.0644  0.0681 10.1966  0.0000       32.0455  0.0174   0.0079   0.0258    0.0166   0.0000       253.024   439.7967      -1.32964       22.6361       1.16210      -4.26513     -0.945521      0.365259      0.570743      0.563950      0.759907      0.608037      0.682192
  55   2 1465.1623    0.1695  0.1628 10.0063  0.0000       21.5538  0.0102   0.0061   0.0166    0.0191   0.0000       16.8372   442.1105     -0.167619       22.3672     0.0819541      -3.90862     -0.544100      0.263103      0.338019      0.411145      0.410300      0.451196      0.513272
  55   3 1720.6658    0.3705  0.3547  9.9994  0.0000       18.4023  0.0118   0.0078   0.0220    0.0272   0.0000       2.85282   442.2779     -0.571354       22.0886      0.685913      -2.45697     -0.129934      0.301149      0.455448      0.474745      0.578788      0.622609      0.588969
  55   4 1948.1067    0.6266  0.6195 10.1314  0.0000       10.5064  0.0146   0.0097   0.0290    0.0418   0.0000       1.22104   442.0554     -0.332232       21.4193     -0.642618      -3.54141     -0.159410      0.347939      0.448336      0.489996      0.551861      0.618386      0.640888
  55   5 2165.7851    0.9820  0.9622 10.6148  0.0000       7.39457  0.0198   0.0129   0.0393    0.0582   0.0000      0.847805   441.6341      0.797101       22.6468     -0.325464      -3.55562     -0.626914      0.426180      0.575516      0.642145      0.706018      0.725164      0.767455
  55   7 2567.9731    2.1959  1.2825 12.2255  0.0000       3.69729  0.0257   0.0261   0.0469    0.0604   0.0000      0.686218   442.1634      0.958302       20.5755      -1.12344      -2.41044      -1.24834      0.499259      0.643236      0.737285      0.820800      0.858517      0.880158
  55   8 2761.2760    3.0609  1.1860 12.7929  0.0000       1.83335  0.0236   0.0368   0.0429    0.0691   0.0000      0.648463   441.4256       2.01751       20.4639     -0.609311      -3.98347      -2.14088      0.478694      0.629269      0.706052      0.780074      0.838428      0.845860
  55   9 2951.5079    3.9488  1.2012 13.3761  0.0000       2.23407  0.0239   0.0471   0.0431    0.0677   0.0000      0.613441   442.8447       1.37306       21.7412     -0.701115      -4.27627     -0.686922      0.491608      0.642589      0.716472      0.767863      0.830021      0.869039
  55  10 3137.7794    4.3163  1.3747 13.5333  0.0000       2.02293  0.0253   0.0478   0.0452    0.0577   0.0000      0.534181   441.6673       1.52674       21.5507      0.814799      -3.83429      -2.24188      0.507271      0.675425      0.754364      0.843142      0.884397      0.916270
  55  11 3321.1097    3.8393  2.0896 13.0231  0.0000      0.450986  0.0320   0.0342   0.0587    0.0434   0.0000      0.301799   442.0622       1.53755       19.9039      0.540017      -3.12992      -1.67723      0.630104      0.840801      0.944955       1.01766       1.08655       1.09812
  55  12 3502.7996    3.0668  3.3779 12.3905  0.0001      0.707355  0.0434   0.0217   0.0765    0.0332   0.0000      0.145423   441.4214       2.39099       21.1851      -1.90974      -2.45666      -2.92469      0.847106       1.15816       1.25299       1.42754       1.49127       1.49636
  55  13 3682.7798    2.4073  5.6493 11.8924  0.0000      0.542864  0.0652   0.0138   0.1179    0.0274   0.0000      0.105751   443.3408       4.87324       20.0669      0.924112       2.14470      -3.24186       1.24682       1.66699       1.89834       2.08794       2.16624       2.24093
  55  14 3861.1219    1.8809  8.4652 11.5511 -0.0006      0.497860  0.1089   0.0088   0.1734    0.0246   0.0000      0.110481   443.3281       4.31634       16.2857       3.56896      -3.15355      -4.17088       1.83172       2.43957       2.78270       3.06455       3.22279       3.30833
  56   1 1165.8824    0.0599  0.0331 10.1911  0.0000       19.6806  0.0160   0.0072   0.0270    0.0164   0.0000       448.332   440.7405      0.446842       21.3747      0.320099      -2.71699      0.776385      0.262261      0.479876      0.524017      0.572604      0.639180      0.822748
  56   2 1475.8105    0.1758  0.1786 10.0136  0.0000       16.4734  0.0109   0.0061   0.0193    0.0191   0.0000       14.8314   442.0163      0.119141       21.8292     -0.407461      -4.01408      0.806456      0.265528      0.369312      0.469480      0.478461      0.500501      0.528973
  56   3 1732.0032    0.3814  0.3832  9.9444  0.0000       16.1578  0.0117   0.0077   0.0234    0.0283   0.0000       2.55436   441.8717      0.164714       21.6335     -0.381793      -4.23817      0.481614      0.294890      0.398552      0.421560      0.469965      0.509805      0.539666
  56   4 1960.7236    0.6543  0.6169 10.1840  0.0000       10.8380  0.0143   0.0102   0.0291    0.0419   0.0000       1.19724   442.5081      0.485812       22.1278     -0.792079      -3.90207      0.690616      0.337793      0.429150      0.462638      0.539668      0.582246      0.597157
  56   5 2179.5453    1.0180  0.9462 10.5987  0.0000       6.88553  0.0193   0.0131   0.0385    0.0596   0.0000      0.855473   441.7461      0.547213       21.9234     -0.944086      -2.66619      0.624990      0.400127      0.548790      0.607550      0.671943      0.699676      0.748468
  56   6 2385.8952    1.5448  1.2311 11.5167  0.0000       2.99019  0.0250   0.0184   0.0449    0.0590   0.0000      0.683028   442.1093      0.668960       21.2626      0.443636      -1.31030      0.487788      0.503738      0.673322      0.771882      0.853468      0.924197      0.926487
  56   7 2583.4304    2.2478  1.2827 12.3257  0.0000       3.71366  0.0256   0.0266   0.0471    0.0575   0.0000      0.668301   441.9230      0.341691       20.8439     -0.960015      -3.81829      -1.47909      0.486495      0.660729      0.740166      0.791894      0.831427      0.863777
  56   8 2777.7674    3.1524  1.1689 12.8968  0.0000       3.10085  0.0231   0.0381   0.0416    0.0666   0.0000      0.631823   441.6455       2.22501       21.2173     -0.290266      -3.10032      -1.65709      0.454259      0.605866      0.676337      0.754675      0.806225      0.821602
  56   9 2968.7137    4.0488  1.1539 13.4872  0.0005       2.09422  0.0223   0.0488   0.0424    0.0639   0.0000      0.795839   440.7874       1.77032       21.0359    -0.0334522      -2.90535      -3.46194      0.452665      0.588586      0.662182      0.731192      0.795461      0.787101
  56  10 3155.6482    4.3023  1.3114 13.7072  0.0000     -0.169436  0.0246   0.0498   0.0471    0.0581   0.0000      0.581526   442.3693       2.38486       21.9810       1.45471      -3.91201     -0.871609      0.495245      0.672298      0.732425      0.807499      0.843910      0.867254
  56  11 3339.9050    3.7339  2.0629 13.1564  0.0000      0.783284  0.0321   0.0340   0.0594    0.0408   0.0000      0.268374   442.0628       3.01438       21.2979     -0.286056      -2.74744      -1.77963      0.633587      0.878040      0.943983       1.06636       1.12728       1.15470
  56  12 3522.2325    2.9852  3.5636 12.3044  0.0000      0.359709  0.0444   0.0202   0.0806    0.0318   0.0000      0.151403   441.1787      0.281494       21.9570      0.323414      -3.00604      -2.28885      0.877797       1.16857       1.30324       1.46589       1.54559       1.57251
  56  13 3703.0086    2.2986  5.9253 11.8632  0.0000      0.443922  0.0701   0.0128   0.1230    0.0268   0.0000      0.109158   440.7647     -0.423349       24.4472       2.09142      -2.28482      -5.03334       1.27339       1.69051       1.93433       2.09237       2.21055       2.30321
  56  14 3881.8718    1.8692  9.0261 11.5274  0.0008      0.206546  0.1152   0.0083   0.1815    0.0238   0.0000     0.0991832   442.8005      0.336095       22.0964      -3.31660      -3.66343      0.875750       1.87193       2.51599       2.82081       3.13436       3.33086       3.41056
  57   2 1486.3111    0.1828  0.1880 10.0088  0.0000       21.1262  0.0102   0.0061   0.0197    0.0194   0.0000       13.0219   441.8006      0.214317       21.6238     0.0236095      -3.45147     -0.140933      0.232704      0.303647      0.372217      0.388252      0.402520      0.382940
  57   3 1743.2586    0.3745  0.4194  9.9475  0.0000       16.6110  0.0117   0.0073   0.0263    0.0287   0.0000       2.51638   442.0596     -0.318889       22.9370     -0.448207      -4.58091      0.866090      0.284114      0.375534      0.432056      0.477435      0.483179      0.492641
  57   4 1973.2782    0.6729  0.6217 10.2244  0.0000       11.1410  0.0138   0.0103   0.0293    0.0419   0.0000       1.17014   442.5471     -0.977600       20.4439      0.706492      -3.41863       1.16566      0.323665      0.423670      0.471111      0.522713      0.538748      0.592803
  57   5 2193.1487    1.0407  1.0170 10.7357 -0.0001       6.99065  0.0210   0.0132   0.0405    0.0610   0.0000      0.868504   442.9448     0.0783675       20.9686      0.193853      -2.28723      0.201227      0.423778      0.589574      0.649412      0.716964      0.749621      0.793980
  57   6 2400.1763    1.5752  1.3475 11.5765  0.0000       3.21429  0.0268   0.0181   0.0477    0.0561   0.0000      0.655990   442.7339       2.08501       20.8713      -1.84221      -3.38201      -1.72205      0.497519      0.690604      0.742925      0.832476      0.858397      0.888122
  57   7 2598.7161    2.3056  1.3852 12.1640  0.0000       3.34332  0.0256   0.0255   0.0468    0.0578   0.0000      0.563271   442.2113       1.48297       21.0576      0.762059      -3.78831       1.18955      0.504575      0.663670      0.747788      0.819392      0.869413      0.912964
  57   8 2794.0463    3.2395  1.1744 12.9607  0.0000       1.30322  0.0234   0.0382   0.0413    0.0650   0.0000      0.667062   442.0178       1.30860       21.9876     -0.851988      -3.17086      -1.57632      0.440551      0.613158      0.657402      0.756446      0.766865      0.798028
  57   9 2985.8163    3.9403  1.1054 13.7437 -0.0000       1.16576  0.0222   0.0491   0.0416    0.0546   0.0000      0.686359   441.4550      0.525818       21.1156      0.926178      -3.67786      -1.82990      0.447361      0.595613      0.667362      0.731290      0.770318      0.812638
  57  10 3173.5903    4.2050  1.4743 13.5188  0.0001       1.03088  0.0270   0.0443   0.0484    0.0528   0.0000      0.489549   442.2584       1.73052       21.2481     -0.678932      -3.34649      -4.75834      0.516433      0.689148      0.768169      0.856145      0.881081      0.911459
  57  11 3358.5553    3.6395  2.1800 13.1924  0.0000       1.25053  0.0332   0.0325   0.0621    0.0375   0.0000      0.291800   441.8017       3.08704       20.9367     -0.604498     -0.866165     0.0366983      0.637404      0.856934      0.942527       1.03939       1.10702       1.13997
  57  12 3541.6796    2.9095  3.9081 12.1850  0.0000      0.781260  0.0467   0.0185   0.0855    0.0317   0.0000      0.143250   441.6016       4.16394       21.4203      0.378470      -4.11205     -0.509084      0.881700       1.17614       1.31863       1.47646       1.53951       1.58601
  57  13 3723.0750    2.2967  6.4189 11.7947  0.0006      0.490201  0.0746   0.0121   0.1304    0.0275   0.0000      0.106127   444.1563       4.55404       19.7287       1.86834      -2.67795      -3.74683       1.34621       1.77267       2.01792       2.23591       2.29419       2.39372
  57  14 3902.7546    1.7714  9.3430 11.5832  0.0000      0.305925  0.1256   0.0079   0.1943    0.0229   0.0000      0.108116   441.2147       3.63839       19.3608       5.73658      -8.03648      -1.67195       1.93001       2.56881       2.97746       3.23808       3.39311       3.47314
  58   2 1496.7192    0.1961  0.1591 10.0281  0.0000       31.9995  0.0076   0.0065   0.0178    0.0194   0.0000       13.3092   441.7953     -0.133063       22.1125      0.303611      -3.29083      0.360098      0.186698      0.241013      0.275970      0.309452      0.366191      0.347154
  58   3 1754.3336    0.4059  0.4171 10.0242  0.0000       16.4642  0.0118   0.0078   0.0245    0.0287   0.0000       2.34995   442.1367      0.234348       22.0029     -0.158924      -3.68908      0.609229      0.288757      0.391128      0.436603      0.471078      0.495236      0.504255
  58   4 1985.6357    0.6840  0.6831 10.2660  0.0000       9.64094  0.0150   0.0103   0.0320    0.0441   0.0000       1.12679   442.2940      0.415142       22.4557      0.105883      -3.17493     -0.437755      0.330681      0.454194      0.507068      0.570819      0.594187      0.604028
  58   5 2206.6619    1.0700  1.0497 10.7334  0.0000       8.07868  0.0213   0.0132   0.0405    0.0606   0.0000      0.847873   441.7587      0.599134       22.2928      0.261618      -3.39052      -1.75259      0.411632      0.567565      0.618762      0.711706      0.765964      0.765675
  58   6 2414.3957    1.6828  1.2992 11.5533  0.0000       3.65484  0.0245   0.0189   0.0453    0.0574   0.0000      0.634939   441.8710      0.311729       21.8768    -0.0100565      -3.27990     -0.514167      0.467204      0.616747      0.682929      0.788460      0.797132      0.860770
  58   7 2613.8081    2.4363  1.3482 12.1896  0.0000       2.10979  0.0250   0.0265   0.0445    0.0603   0.0000      0.574942   441.6606      0.201261       22.1112      0.220372      -3.85328     -0.956378      0.465789      0.642649      0.712577      0.794730      0.801262      0.839260
  58   8 2810.1980    3.2966  1.1833 13.0500  0.0000       1.51492  0.0231   0.0394   0.0422    0.0669   0.0000      0.651244   442.1494       1.72402       22.0883       1.21497      -2.98275      -1.14255      0.448860      0.615882      0.679662      0.763720      0.791978      0.818323
  58   9 3002.7974    4.1136  1.1909 13.6290 -0.0002       1.03957  0.0229   0.0488   0.0436    0.0588   0.0000      0.628306   442.1467       1.55380       21.4960      0.599290      -2.41082      -2.45946      0.434957      0.572853      0.644778      0.720182      0.774420      0.811164
  58  10 3191.2938    4.2029  1.5557 13.4146  0.0000       2.14170  0.0266   0.0427   0.0476    0.0513   0.0000      0.434266   441.8117       2.04233       22.9931      0.596836      -4.25863      -3.66431      0.515457      0.681367      0.771051      0.873481      0.905922      0.951795
  58  11 3376.9327    3.6561  2.4008 12.8649  0.0000      0.327056  0.0338   0.0293   0.0608    0.0383   0.0000      0.240337   441.7697       3.07728       21.5281     -0.729812      -2.39811     -0.531980      0.657818      0.874544      0.991763       1.07919       1.12966       1.15413
  58  12 3560.9904    2.8243  4.1773 12.2256  0.0000      0.852947  0.0495   0.0176   0.0883    0.0287   0.0000      0.121580   441.5958       3.92424       22.2657      0.140012      -2.99062     -0.177669      0.917279       1.22090       1.36634       1.51141       1.59700       1.63552
  58  13 3743.0990    2.1976  6.5341 11.8056 -0.0005      0.634924  0.0784   0.0113   0.1326    0.0262   0.0000      0.114138   441.2058       3.26782       22.3502     -0.240359     -0.934261      -4.05031       1.32998       1.77892       2.01498       2.22684       2.36848       2.44023
  58  14 3923.3138    1.7295  9.9367 11.5891  0.0000      0.304868  0.1359   0.0076   0.2035    0.0216   0.0000      0.108238   444.1191      0.550946       18.7507      -1.32755      -4.50707      -4.59248       2.02522       2.74333       3.07566       3.42246       3.56536       3.68155
  59   1 1192.2623    0.0644  0.0386 10.1648  0.0000       27.5707  0.0136   0.0071   0.0124    0.0157   0.0000       348.616   440.3228      -1.35638       21.9612      0.902764      -4.66601      0.501173      0.267771      0.413658      0.490186      0.435701      0.538945      0.561426
  59   2 1506.9764    0.1972  0.1989  9.9703  0.0000       27.5760  0.0095   0.0060   0.0195    0.0201   0.0000       10.9785   442.2398      0.125177       21.9262      0.864157      -3.31472     -0.288995      0.223453      0.314009      0.366718      0.387498      0.440542      0.427110
  59   3 1765.3077    0.4081  0.4272  9.9743  0.0000       13.6509  0.0122   0.0075   0.0239    0.0302   0.0000       2.20202   442.0204    -0.0208713       22.5886      0.238896      -3.20266      0.235741      0.278881      0.374521      0.395754      0.454276      0.483151      0.518767
  59   4 1997.9596    0.6783  0.7368 10.3539  0.0000       9.82586  0.0169   0.0099   0.0328    0.0439   0.0000       1.15035   442.4023       1.13320       22.6529     -0.481627      -4.22284      0.124941      0.363724      0.481251      0.537488      0.592115      0.628051      0.654797
  59   5 2220.0034    1.0965  1.0332 10.8553  0.0000       8.24443  0.0213   0.0137   0.0388    0.0579   0.0000      0.840727   441.6953      0.751491       21.6963      0.502447      -3.12948     -0.676738      0.416261      0.549756      0.627168      0.689553      0.716576      0.724579
  59   6 2428.4553    1.7108  1.2788 11.7135  0.0000       3.32963  0.0254   0.0196   0.0448    0.0598   0.0000      0.706901   442.3263      0.464727       21.7875      0.611881      -3.99968     -0.341789      0.466350      0.619131      0.683605      0.800507      0.833101      0.855165
  59   7 2628.8617    2.4891  1.3968 12.1488  0.0000       1.78006  0.0244   0.0260   0.0458    0.0604   0.0000      0.520100   441.8522       1.03191       21.7784      0.334713      -2.28081      -1.17732      0.452477      0.619812      0.692731      0.768664      0.802912      0.842979
  59   8 2826.2537    3.3874  1.1765 13.0424  0.0000       1.36549  0.0222   0.0394   0.0416    0.0656   0.0000      0.749643   442.7052       1.61400       21.1381      0.613826      -4.70615     -0.903075      0.422036      0.559911      0.629362      0.699018      0.736073      0.774963
  59   9 3019.5656    4.2673  1.2085 13.4239 -0.0007    -0.0274442  0.0228   0.0487   0.0418    0.0706   0.0000      0.602781   442.3467       1.62247       21.8654       1.03264      -4.18199      -1.21695      0.447863      0.610358      0.670052      0.746694      0.773985      0.809233
  59  10 3208.8257    4.2300  1.6450 13.4331  0.0000      0.897249  0.0276   0.0416   0.0491    0.0478   0.0000      0.343171   442.3261       2.09780       20.5122      0.163999      -2.18845      -1.72360      0.510070      0.690763      0.755499      0.876261      0.909169      0.945123
  59  11 3395.3515    3.5854  2.4697 12.7272  0.0000      0.903343  0.0338   0.0278   0.0615    0.0388   0.0000      0.227834   441.6100       4.52529       22.1502     -0.134251      -1.51433      -2.16814      0.623636      0.835647      0.938307       1.02870       1.08432       1.12160
  59  12 3579.9545    2.7337  4.2763 12.1741  0.0000      0.498323  0.0503   0.0167   0.0914    0.0289   0.0000      0.135072   441.0488      0.550124       20.8463     -0.684222      -4.02011     -0.655132      0.908519       1.23075       1.36895       1.52919       1.61007       1.68536
  59  13 3762.7430    2.1823  7.0589 11.7660  0.0000      0.417322  0.0849   0.0107   0.1413    0.0264   0.0000      0.104998   442.5468       1.41298       24.0822     -0.702237      -3.94148      -4.33945       1.40105       1.88318       2.11018       2.33285       2.47420       2.57356
  60   1 1200.8687    0.0805  0.0498 10.1745  0.0000       81.0542  0.0123   0.0071   0.0148    0.0166   0.0000       198.181   440.5813      0.346096       21.6563      0.721236      -2.84479      0.339810      0.284310      0.294163      0.414108      0.441709      0.465010      0.618226
  60   2 1517.1136    0.1967  0.2380  9.9866  0.0000       33.2358  0.0107   0.0058   0.0222    0.0204   0.0000       10.2136   441.7363    -0.0675848       22.1865      0.235081      -3.55075    -0.0445307      0.243328      0.315061      0.364958      0.400272      0.413418      0.426662
  60   3 1776.1749    0.4245  0.4355 10.0146  0.0000       16.2327  0.0115   0.0077   0.0245    0.0306   0.0000       2.16737   442.0220      0.240012       22.1375      0.247221      -2.54541      0.389246      0.264628      0.344964      0.396080      0.445500      0.485083      0.493461
  60   4 2010.1370    0.7145  0.7432 10.1998  0.0000       8.92289  0.0162   0.0097   0.0312    0.0471   0.0000       1.05536   441.8959     0.0945932       22.3384     0.0762650      -3.34979      0.405132      0.330304      0.448907      0.517765      0.563813      0.581237      0.595839
  60   5 2233.1937    1.1404  1.0781 10.9217  0.0000       5.82602  0.0214   0.0137   0.0413    0.0576   0.0000      0.806258   442.3322      0.118507       22.1710     0.0761287      -2.70730     -0.674036      0.390222      0.550952      0.596643      0.661547      0.696145      0.759421
  60   6 2442.4210    1.7696  1.3386 11.7083  0.0003       4.45029  0.0259   0.0195   0.0450    0.0575   0.0000      0.643247   441.8259    -0.0694041       22.2187      0.831751      -3.03520      0.483815      0.467235      0.639019      0.696418      0.792993      0.825683      0.867029
  60   7 2643.8480    2.5210  1.2557 12.5698  0.0000       2.12229  0.0240   0.0287   0.0442    0.0570   0.0000      0.669559   442.2811      0.227867       21.3863      -1.13904      -2.66165     -0.628469      0.432953      0.586779      0.670977      0.738083      0.787129      0.808959
  60   8 2842.2193    3.4772  1.1812 13.2737  0.0000       1.62607  0.0231   0.0405   0.0420    0.0600   0.0000      0.724879   442.3947      0.623177       21.7800     -0.584259      -2.35055     -0.403141      0.422402      0.572986      0.625988      0.706438      0.734120      0.778360
  60  10 3226.2583    4.1742  1.6402 13.4380 -0.0002      0.976513  0.0271   0.0409   0.0490    0.0480   0.0000      0.374172   442.4357       1.92154       20.6608     -0.304716      -1.91510      -1.06408      0.492770      0.672090      0.745864      0.828501      0.862957      0.902068
  60  11 3413.5246    3.4073  2.7197 12.8002  0.0000      0.778925  0.0367   0.0258   0.0659    0.0348   0.0000      0.201151   441.4426       3.31668       21.7234      0.809920      -1.10241      -2.47299      0.667071      0.886022      0.998014       1.09532       1.17749       1.22102
  60  12 3599.0445    2.7448  4.6483 12.0541  0.0000      0.806284  0.0524   0.0158   0.0932    0.0291   0.0000      0.117040   440.8861     -0.105594       24.3373       5.37007      -1.80323      -3.45587      0.941382       1.25655       1.39877       1.55852       1.65190       1.71894
  60  13 3782.3512    2.1198  7.4247 11.7807 -0.0000      0.448528  0.0902   0.0100   0.1490    0.0255   0.0000      0.117740   441.3383       6.07541       18.0394     -0.807522     -0.325573     -0.350168       1.43902       1.93135       2.16127       2.36875       2.50906       2.58079
  61   2 1527.1375    0.2225  0.1941  9.9916  0.0003       31.5121  0.0080   0.0065   0.0193    0.0200   0.0000       9.31629   441.8947    0.00944403       21.9513      0.365344      -4.20021     -0.737760      0.187116      0.226896      0.283629      0.287603      0.306063      0.310399
  61   3 1786.9504    0.4314  0.4734 10.0103  0.0000       19.0922  0.0124   0.0076   0.0268    0.0310   0.0000       2.18013   442.1335     -0.720963       21.4891      0.190821      -3.75765      0.123335      0.262687      0.365644      0.389731      0.426616      0.451691      0.506871
  61   4 2022.2629    0.7510  0.7934 10.1855  0.0000       10.5206  0.0162   0.0100   0.0337    0.0499   0.0000       1.00740   442.4968      0.129390       21.6640     -0.264651      -2.91228      0.500395      0.324432      0.427653      0.484583      0.527268      0.562901      0.574548
  61   5 2246.2734    1.1864  1.1292 10.8607  0.0000       5.86986  0.0218   0.0139   0.0415    0.0642   0.0000      0.753965   442.0048      0.165177       21.5460      0.586883      -4.16093     -0.480779      0.409692      0.555328      0.615719      0.661711      0.705586      0.710322
  61   6 2456.2027    1.7937  1.3563 11.7570  0.0014       3.85810  0.0246   0.0195   0.0460    0.0548   0.0000      0.596922   442.2469     -0.743967       20.8660      0.147524      -3.74348      -1.04605      0.435667      0.592107      0.660727      0.725937      0.771276      0.797452
  61   7 2658.7731    2.5712  1.2732 12.5966  0.0000       3.44825  0.0243   0.0290   0.0441    0.0566   0.0000      0.637543   441.7018       1.93299       21.1667     -0.614907      -2.55353      -1.60348      0.426662      0.578532      0.631043      0.714803      0.749096      0.757544
  61   8 2858.1351    3.5528  1.2651 13.0516  0.0000       3.69517  0.0232   0.0389   0.0427    0.0611   0.0000      0.634523   442.2534       1.67745       21.3248       1.39692      -3.98397      -2.72536      0.408959      0.563308      0.629163      0.696309      0.739680      0.752883
  61   9 3052.9060    4.1905  1.2284 13.7877  0.0000       1.00648  0.0243   0.0479   0.0419    0.0535   0.0000      0.725734   441.5445       1.55319       21.9754      -1.08252      -3.52635      -1.28895      0.430843      0.571696      0.645020      0.715908      0.739141      0.787775
  61  10 3243.5658    4.0497  1.7537 13.3533  0.0000      0.399745  0.0281   0.0375   0.0507    0.0438   0.0000      0.351778   441.6297       2.14955       21.7042     -0.211057      -4.23002      -1.76599      0.515706      0.660349      0.757758      0.840361      0.854503      0.907638
  61  11 3431.7337    3.3594  2.8363 12.6747  0.0000      0.998634  0.0372   0.0244   0.0663    0.0342   0.0000      0.189383   443.0363       2.63775       20.9919     -0.791459      -1.63859      -1.42178      0.669951      0.897498      0.999109       1.10486       1.17794       1.22175
  61  12 3617.7653    2.6362  4.8963 12.0534 -0.0000      0.415182  0.0546   0.0148   0.0997    0.0278   0.0000      0.123558   441.8800       3.90039       18.9573      -1.14563     -0.169649      -4.28660      0.940546       1.27129       1.40144       1.59702       1.67674       1.73833
  61  13 3801.8185    2.0764  8.0291 11.7982  0.0013      0.245899  0.0999   0.0095   0.1601    0.0244   0.0000      0.107405   438.0894       6.27513       26.1826     -0.107899      -9.24472       5.30553       1.51005       2.04143       2.29435       2.52872       2.67135       2.74132
  62   1 1217.8589    0.0837  0.0845 10.1569  0.0000       37.9230  0.0143   0.0064   0.0196    0.0160   0.0000       126.399   440.9433     -0.196746       22.4633      0.306471      -4.21893      0.791855      0.314891      0.363587      0.447778      0.523424      0.500715      0.549670
  62   2 1537.0153    0.2159  0.2181  9.9972  0.0000       28.3110  0.0093   0.0062   0.0208    0.0198   0.0000       8.89980   442.0303      0.541789       22.1386     -0.547186      -4.17809      0.137199      0.219073      0.306768      0.354244      0.374166      0.384308      0.362788
  62   3 1797.5920    0.4513  0.5097  9.9432  0.0000       17.5801  0.0126   0.0074   0.0264    0.0324   0.0000       1.86718   442.2462     -0.176419       21.6355     0.0456832      -2.85284     -0.394155      0.264539      0.367807      0.409798      0.474978      0.507628      0.518540
  62   4 2034.2600    0.7802  0.7769 10.3354 -0.0002       9.70797  0.0154   0.0104   0.0332    0.0474   0.0000      0.991411   442.0671     -0.384876       21.6092      0.304441      -3.89342     -0.442562      0.313197      0.423800      0.471871      0.540311      0.555970      0.580659
  62   5 2259.2363    1.2052  1.1493 11.0540  0.0000       6.48991  0.0227   0.0143   0.0422    0.0590   0.0000      0.838868   443.0480      0.697956       20.7125      0.474373      -1.97931       1.16793      0.403850      0.556397      0.605614      0.678226      0.717855      0.741355
  62   6 2469.8167    1.8529  1.4114 11.6981  0.0000       1.85686  0.0251   0.0192   0.0464    0.0555   0.0000      0.573715   442.5028    -0.0593448       21.4599      0.770222      -3.34451      -1.11885      0.436221      0.582579      0.661506      0.714842      0.746398      0.774523
  62   7 2673.4545    2.6645  1.3716 12.4802  0.0000       2.02752  0.0243   0.0279   0.0440    0.0538   0.0000      0.504538   442.3758      0.409492       21.4107      -1.88981      -3.33172      -1.54789      0.433616      0.592066      0.657781      0.760525      0.777886      0.797552
  62   8 2873.7806    3.7038  1.2192 13.0907 -0.0011       2.16928  0.0219   0.0405   0.0404    0.0620   0.0000      0.551382   441.8881       1.86114       22.1370     -0.265401      -3.38354      -1.70675      0.397243      0.536680      0.607090      0.678513      0.669992      0.720210
  62   9 3069.3651    4.3489  1.2024 13.7741  0.0000       2.05512  0.0227   0.0497   0.0422    0.0604   0.0000      0.633880   442.4291       2.50422       22.6313      0.493226      -3.45529      -1.59056      0.409265      0.534614      0.600586      0.668154      0.713714      0.758887
  62  10 3260.8541    4.0046  1.8505 13.3168  0.0000       1.66688  0.0285   0.0361   0.0532    0.0425   0.0000      0.353493   441.5137       2.01672       20.7038     -0.214286      -3.08866      -1.89429      0.499394      0.673347      0.755305      0.845054      0.885885      0.914145
  62  11 3449.7256    3.3210  2.9488 12.6691  0.0000       1.05811  0.0375   0.0237   0.0687    0.0337   0.0000      0.200303   442.1054       2.72289       21.4345     -0.452954      -3.05414      -2.89266      0.655712      0.866297      0.992723       1.08966       1.16657       1.18816
  62  12 3636.4856    2.5560  5.1163 12.0845  0.0000      0.493279  0.0580   0.0142   0.1053    0.0276   0.0000      0.126268   440.5527      0.616468       22.9582     -0.118474      -3.61862      0.582390      0.992987       1.32055       1.51259       1.67065       1.74869       1.81614
  62  13 3821.4084    1.9310  7.7346 11.8275 -0.0013      0.309700  0.1024   0.0090   0.1623    0.0240   0.0000      0.122843   444.2191       1.18563       21.2069       2.73399     -0.910247      -2.68696       1.51018       2.04242       2.28175       2.54286       2.68259       2.73774
  63   1 1226.2411    0.0852  0.1030 10.1267 -0.0094      -1.11458  0.0168   0.0058   0.0255    0.0158   0.0000       106.699   440.5593     -0.140223       21.7636     -0.273466      -3.74230     0.0709459      0.293622      0.402426      0.507543      0.467562      0.515542      0.567453
  63   2 1546.8177    0.2268  0.2077  9.9883  0.0000       18.0016  0.0091   0.0062   0.0178    0.0196   0.0000       7.73738   442.1139     -0.331213       22.1972      0.626471      -3.36539     -0.720755      0.209882      0.252411      0.293197      0.322009      0.361542      0.389571
  63   3 1808.0877    0.4510  0.4939 10.0880  0.0000       17.7476  0.0126   0.0077   0.0258    0.0305   0.0000       1.97088   442.6184      0.379938       21.8531     -0.235921      -3.66274     -0.599791      0.257679      0.361753      0.392476      0.453980      0.480709      0.495466
  63   4 2046.1674    0.7931  0.8483 10.2452  0.0000       9.20374  0.0172   0.0101   0.0331    0.0525   0.0000      0.947249   442.0816     -0.146635       22.3839      -1.02712      -3.87512      -1.10363      0.334909      0.444187      0.494626      0.552643      0.592545      0.602633
  63   5 2271.9805    1.2410  1.2142 11.0350  0.0000       5.13258  0.0233   0.0141   0.0435    0.0619   0.0000      0.752508   441.7206      0.508169       21.9929     -0.606366      -3.37412     -0.885414      0.393907      0.535936      0.607631      0.678054      0.705972      0.728663
  63   6 2483.4292    1.9197  1.3554 11.7333  0.0000       3.72436  0.0238   0.0199   0.0438    0.0554   0.0000      0.605547   442.0864      0.693495       21.9813       1.90479      -3.14294    -0.0919537      0.420691      0.555710      0.616276      0.701040      0.735348      0.761172
  63   7 2688.0580    2.7962  1.3436 12.4835  0.0000      0.960757  0.0239   0.0289   0.0426    0.0592   0.0000      0.555949   442.7918       1.28393       21.3673     -0.878059      -3.36133      -1.59742      0.403397      0.551526      0.595903      0.676114      0.706074      0.718716
  63   8 2889.3195    3.6848  1.1931 13.3989  0.0000       1.62392  0.0222   0.0417   0.0413    0.0585   0.0000      0.584799   442.2139       1.08634       22.2542     0.0184955      -3.05533      -1.87262      0.389727      0.524604      0.593349      0.657267      0.693203      0.752244
  63   9 3085.7018    4.2734  1.3461 13.7209  0.0025       2.21509  0.0249   0.0462   0.0438    0.0506   0.0000      0.564656   442.4398       1.80871       22.3675    -0.0182145      -3.90018      -2.30218      0.427594      0.579484      0.629785      0.715261      0.744315      0.764567
  63  10 3277.9066    4.0137  1.9697 13.2673  0.0000      0.891590  0.0293   0.0349   0.0544    0.0405   0.0000      0.342241   442.5610       2.18472       21.1180     -0.122157      -3.41493     -0.766426      0.504425      0.683152      0.754371      0.844398      0.904429      0.947828
  63  11 3467.5164    3.2527  3.2429 12.5165  0.0000      0.661256  0.0387   0.0218   0.0726    0.0329   0.0000      0.163676   442.3158       4.93250       22.5782      0.928481      -1.60478      -3.14102      0.681307      0.918417       1.01796       1.13317       1.18975       1.23246
  63  12 3655.1843    2.4967  5.5174 12.0629  0.0005      0.603904  0.0637   0.0135   0.1093    0.0271   0.0000      0.110756   441.8045       3.46967       21.3900      0.594352      -6.41339     -0.711187       1.03840       1.39329       1.57716       1.73293       1.81589       1.88670
  63  13 3840.9053    1.9395  8.4289 11.7904 -0.0007      0.881286  0.1076   0.0087   0.1718    0.0234   0.0000      0.116542   443.3470       2.41305       20.6522       5.37460      -6.19139      -4.67517       1.53547       2.08765       2.34694       2.58964       2.71732       2.80258
  64   1 1234.5513    0.0954  0.0744 10.1445  0.0000       59.9891  0.0104   0.0060   0.0165    0.0162   0.0000       107.201   440.1899      0.351572       21.6234      0.929883      -3.06819     0.0658023      0.211714      0.289792      0.343817      0.336430      0.407820      0.406960
  64   2 1556.4764    0.2217  0.2453 10.0258  0.0000       20.4946  0.0100   0.0059   0.0206    0.0202   0.0000       7.87518   441.9946     -0.665546       22.3776     -0.185402      -3.95153    0.00250836      0.217442      0.284269      0.309301      0.348017      0.371050      0.386339
  64   3 1818.5009    0.4748  0.5484 10.0566  0.0000       11.7186  0.0130   0.0076   0.0276    0.0328   0.0000       1.68649   442.4962     -0.601994       22.4587    -0.0586996      -4.03557     -0.918206      0.271154      0.367767      0.412942      0.457879      0.482239      0.500928
  64   4 2057.9442    0.7968  0.8724 10.3498 -0.0000       8.62855  0.0177   0.0100   0.0343    0.0487   0.0000      0.977898   442.7177      0.266540       22.5803      -1.10845      -3.92186      0.614104      0.328759      0.439155      0.499185      0.552833      0.580186      0.612536
  64   5 2284.6582    1.3203  1.1479 11.1656  0.0000       4.24070  0.0220   0.0152   0.0411    0.0607   0.0000      0.759978   442.3456     -0.978118       20.4837      0.142409      -3.87632      0.402438      0.391506      0.525638      0.572563      0.634685      0.684059      0.709613
  64   6 2496.8823    1.9919  1.4150 11.7261  0.0000       3.16533  0.0246   0.0202   0.0439    0.0551   0.0000      0.520798   442.6158      0.576294       22.3952     -0.859220      -4.28264     -0.141580      0.415294      0.568764      0.609540      0.687235      0.715699      0.764330
  64   7 2702.6628    2.8271  1.3418 12.6872  0.0000       2.60363  0.0245   0.0305   0.0430    0.0572   0.0000      0.609725   442.4274      0.816161       21.3513      0.306659      -4.63387      -1.15770      0.421151      0.563869      0.627562      0.709999      0.748054      0.773538
  64   8 2904.7692    3.8256  1.1822 13.4084  0.0000       1.00975  0.0220   0.0432   0.0398    0.0620   0.0000      0.651458   442.2771       1.15914       22.9264      0.847315      -4.45826      -1.41078      0.382013      0.523435      0.581674      0.648398      0.685354      0.709581
  64   9 3101.8497    4.3559  1.3561 13.5915  0.0000      0.894214  0.0228   0.0451   0.0438    0.0531   0.0000      0.469390   442.4965       1.33970       21.4427      -1.03648      -2.64175      -1.42206      0.399585      0.539570      0.596445      0.650363      0.709781      0.734754
  64  10 3294.8726    3.9908  1.8871 13.3960 -0.0001       1.27334  0.0285   0.0357   0.0530    0.0395   0.0000      0.325506   441.5209       2.78936       21.0232     -0.301286      -2.64331      -1.02178      0.484836      0.652135      0.730136      0.812066      0.840163      0.881077
  64  11 3485.3652    3.1524  3.4216 12.5264  0.0000      0.906648  0.0410   0.0205   0.0754    0.0305   0.0000      0.168800   441.0804       2.53229       23.8651       1.02167      -4.38264     -0.554579      0.688440      0.921261       1.04017       1.15529       1.23142       1.24840
  64  12 3673.6070    2.4069  5.6151 12.0805 -0.0017      0.607428  0.0650   0.0129   0.1145    0.0265   0.0000      0.124359   442.1700       2.98946       20.6539      -3.79101      -4.64001       2.67278       1.04384       1.41058       1.58019       1.79086       1.87647       1.92417
  64  13 3859.7553    1.9054  9.1129 11.7661 -0.0003      0.405861  0.1183   0.0082   0.1807    0.0226   0.0000      0.114561   442.4150       5.02509       24.5968       2.26294      -2.91647      -3.91799       1.62211       2.19211       2.47945       2.72713       2.86034       2.94788
  65   1 1242.7871    0.0829  0.0817 10.1886  0.0000       14.7844  0.0148   0.0060   0.0189    0.0153   0.0000       131.919   440.6371     -0.303550       21.9073     0.0116036      -4.67865      0.217697      0.251920      0.383240      0.433092      0.463030      0.492914      0.505766
  65   2 1566.0387    0.2339  0.2811  9.9711  0.0000       24.3481  0.0104   0.0057   0.0219    0.0209   0.0000       6.66424   442.0491   -0.00676837       21.9668      0.374784      -3.75914      0.557248      0.220967      0.283867      0.313632      0.346850      0.370878      0.405912
  65   3 1828.8441    0.4860  0.5053 10.0922  0.0000       14.2030  0.0120   0.0079   0.0256    0.0331   0.0000       1.78922   441.8384     -0.676834       21.7722     -0.642398      -3.89219     0.0235265      0.253640      0.340584      0.376156      0.423587      0.431902      0.437683
  65   4 2069.6986    0.8047  0.8502 10.5312  0.0000       10.4435  0.0174   0.0103   0.0337    0.0452   0.0000       1.03878   442.8328      0.652268       21.9453     -0.225708      -3.34657   -0.00687281      0.321301      0.435221      0.486333      0.537730      0.567708      0.584855
  65   5 2297.2487    1.2991  1.2348 11.2460  0.0000       4.89729  0.0234   0.0145   0.0438    0.0552   0.0000      0.750676   441.3719      0.650562       21.6385   -0.00570668      -4.36233      0.164839      0.390698      0.533587      0.602297      0.678695      0.721916      0.740947
  65   6 2510.2296    2.0297  1.4357 11.8631  0.0004       3.52251  0.0243   0.0203   0.0448    0.0515   0.0000      0.605311   442.2051       1.11695       22.4090     -0.616522      -3.74285      -1.36291      0.405624      0.547146      0.613342      0.695127      0.698620      0.753320
  65   7 2717.0196    2.8586  1.3131 12.8366  0.0000      0.447622  0.0234   0.0304   0.0436    0.0514   0.0000      0.616978   442.4981       1.85064       20.8301     -0.915510      -2.92833      -1.08151      0.399049      0.534321      0.594239      0.662514      0.688366      0.696185
  65   8 2920.1351    3.9039  1.1054 13.6084  0.0000       1.21547  0.0208   0.0448   0.0382    0.0543   0.0000      0.593430   443.5179       1.02096       21.6089      0.186750      -2.93360      -1.67700      0.349853      0.479348      0.537588      0.603462      0.624241      0.641347
  65   9 3117.9505    4.4358  1.3180 13.7648  0.0000       1.90437  0.0227   0.0473   0.0439    0.0534   0.0000      0.591533   441.6521       1.91588       21.0774     -0.609667      -3.83962      -1.64132      0.385505      0.519935      0.564717      0.631058      0.676076      0.684982
  65  10 3311.6432    3.8592  2.0990 13.2916 -0.0000      0.333099  0.0306   0.0325   0.0556    0.0377   0.0000      0.303373   442.6474       1.87764       22.0585     -0.796028      -3.40954      -1.02097      0.504356      0.691857      0.750412      0.860842      0.880977      0.935977
  65  11 3503.0255    3.0921  3.6378 12.4855 -0.0000      0.813145  0.0424   0.0196   0.0775    0.0306   0.0000      0.140201   441.4859       2.11647       22.9544       1.21276      -2.85535      -3.74180      0.715571      0.984874       1.08874       1.23583       1.30389       1.35637
  65  12 3691.9375    2.4477  6.0261 11.9960  0.0019      0.531633  0.0674   0.0122   0.1173    0.0269   0.0000      0.112444   441.8236       2.59679       22.8283     -0.558313      -2.81502      -7.98999       1.05394       1.41826       1.60386       1.75434       1.85719       1.93540
  65  13 3878.9315    1.8499  9.2253 11.7611  0.0007      0.470814  0.1218   0.0079   0.1833    0.0224   0.0000      0.115371   445.6005       2.19642       23.1791      -2.71921      -1.77686      -1.06471       1.64858       2.25759       2.54887       2.81095       2.94264       3.05765
  66   1 1250.9166    0.0824  0.1084 10.1430  0.0000       18.2088  0.0142   0.0058   0.0277    0.0156   0.0000       106.238   440.6868    -0.0317148       22.1478     -0.234066      -3.76624      0.616175      0.267899      0.329260      0.435384      0.463045      0.471140      0.482283
  66   2 1575.4877    0.2370  0.2646 10.0201  0.0000       33.7015  0.0097   0.0059   0.0216    0.0203   0.0000       7.21562   441.5783     -0.123714       21.8366    -0.0735728      -4.42812      0.418111      0.209450      0.277510      0.317909      0.363798      0.380209      0.407597
  66   3 1839.1029    0.5030  0.5142 10.0698  0.0000       16.5819  0.0122   0.0079   0.0247    0.0336   0.0000       1.74962   442.3648     0.0237963       22.8126      0.189735      -3.95380     -0.648482      0.239474      0.328049      0.373163      0.403300      0.422499      0.456280
  66   4 2081.2955    0.8283  0.9142 10.4243 -0.0004       8.85500  0.0180   0.0101   0.0358    0.0498   0.0000      0.981594   441.9520      0.597365       22.2423     -0.334670      -3.91234      0.287027      0.336453      0.450309      0.501567      0.547754      0.584849      0.600148
  66   5 2309.6648    1.3853  1.2821 11.1580  0.0000       5.13417  0.0238   0.0150   0.0427    0.0614   0.0000      0.711486   442.3456       1.24744       23.1370     -0.474991      -4.52536     -0.498551      0.394160      0.524509      0.583322      0.659597      0.689062      0.715484
  66   6 2523.4912    2.0827  1.4048 11.9715  0.0000       2.16567  0.0247   0.0212   0.0446    0.0546   0.0000      0.585264   442.2356      0.510986       21.5847      0.419441      -3.85140      0.105869      0.407443      0.553499      0.618079      0.696951      0.725644      0.777625
  66   7 2731.4611    2.9099  1.2822 12.8967  0.0000       1.77692  0.0234   0.0313   0.0436    0.0542   0.0000      0.637590   442.2560      0.485838       20.8622      0.203099      -3.38099     -0.614129      0.378970      0.505049      0.559828      0.641398      0.660473      0.691909
  66   8 2935.3866    3.9786  1.2443 13.4288  0.0000       1.98954  0.0222   0.0426   0.0402    0.0566   0.0000      0.609990   441.7998       1.32039       21.9113      0.580223      -3.86470      -1.86883      0.379475      0.507625      0.569833      0.629291      0.674715      0.697687
  66   9 3133.8897    4.3819  1.3806 13.7927  0.0000      0.790413  0.0238   0.0457   0.0443    0.0484   0.0000      0.571019   442.3096       3.37166       21.5518     -0.185773      -2.83551      -1.12511      0.392737      0.530276      0.583504      0.670452      0.663818      0.706360
  66  10 3328.4662    3.8924  2.2762 12.9854  0.0000      0.554867  0.0306   0.0299   0.0550    0.0383   0.0000      0.236939   442.1850       2.90938       21.6134      0.166668      -2.50571      -1.50589      0.514014      0.694167      0.777133      0.873166      0.915056      0.949702
  66  11 3520.5290    3.0132  3.8173 12.4877  0.0002      0.622982  0.0442   0.0186   0.0809    0.0289   0.0000      0.149498   441.1129       1.36750       22.1990     -0.599237      -3.20162     -0.230314      0.722656      0.974501       1.10139       1.20265       1.28188       1.32728
  66  12 3710.1068    2.3251  6.2866 12.0122  0.0000      0.288632  0.0735   0.0115   0.1262    0.0263   0.0000      0.119108   441.3221       1.62094       20.3302      0.307185      -4.11460     -0.525927       1.10028       1.46776       1.68652       1.85212       1.95643       2.04835
  67   2 1584.8154    0.2491  0.2618 10.0104  0.0000       21.2697  0.0093   0.0060   0.0202    0.0206   0.0000       6.25733   442.1575      0.200328       22.2258    -0.0914659      -2.56423     -0.138791      0.193299      0.266633      0.316413      0.344640      0.377221      0.423032
  67   3 1849.2552    0.5205  0.5976 10.0051  0.0000       17.6915  0.0136   0.0077   0.0268    0.0343   0.0000       1.57931   441.8384      0.612548       22.6030      0.164432      -4.59880     -0.159263      0.259662      0.339505      0.391701      0.425804      0.453953      0.494506
  67   4 2092.7993    0.8730  0.9290 10.4806  0.0000       8.60338  0.0181   0.0105   0.0348    0.0515   0.0000      0.918753   442.5701     0.0299637       22.6261     0.0355543      -2.61085     -0.531905      0.322783      0.421091      0.482249      0.548704      0.562182      0.618718
  67   5 2322.0009    1.4448  1.2869 11.2846  0.0000       4.93204  0.0229   0.0154   0.0430    0.0548   0.0000      0.652022   442.4681      0.857818       22.6478      0.232555      -2.76473     -0.144915      0.375381      0.514268      0.560387      0.646067      0.696221      0.730307
  67   6 2536.7127    2.1658  1.3811 11.9832 -0.0004       3.54596  0.0240   0.0219   0.0431    0.0567   0.0000      0.547376   442.5586      0.743632       21.7062      0.654657      -3.07682      -1.08242      0.387395      0.529242      0.578848      0.667646      0.710668      0.750367
  67   7 2745.7419    3.0401  1.2620 12.8434  0.0000       3.30829  0.0221   0.0323   0.0417    0.0572   0.0000      0.632232   442.3237       1.32090       21.6238     -0.226054      -4.34749     -0.883270      0.359819      0.496005      0.536892      0.630161      0.636450      0.665357
  67   8 2950.4809    4.0428  1.2643 13.3677  0.0000       1.21098  0.0219   0.0425   0.0408    0.0601   0.0000      0.611297   442.3316       1.14150       21.3504     -0.789240      -3.52063      -2.55920      0.364552      0.490713      0.542544      0.615217      0.644241      0.657899
  67   9 3149.7996    4.3023  1.5017 13.5452  0.0000      0.761306  0.0242   0.0414   0.0450    0.0481   0.0000      0.490733   442.2203       1.76463       20.7345    -0.0109707      -3.78085      -2.06097      0.406140      0.547058      0.606231      0.687576      0.704290      0.733130
  67  10 3345.1206    3.8060  2.2887 13.0920 -0.0001      0.136678  0.0307   0.0295   0.0574    0.0364   0.0000      0.245932   441.5942       1.94977       20.9146       1.02929      -3.28304      -2.15408      0.509519      0.686185      0.762644      0.831700      0.903763      0.917347
  67  11 3537.9292    2.9641  4.1408 12.3757  0.0001      0.696209  0.0460   0.0174   0.0857    0.0290   0.0000      0.123166   441.8656       2.46764       22.3995      0.796780      -5.15491     -0.552833      0.738149      0.988103       1.11906       1.24256       1.32234       1.38168
  67  12 3728.3739    2.2542  6.6318 12.0141 -0.0010      0.660716  0.0800   0.0108   0.1342    0.0260   0.0000      0.122363   443.0037       4.58253       22.2992       2.36002      -4.81364      -2.68864       1.16093       1.54496       1.76355       1.97612       2.09606       2.19219
  68   1 1267.0619    0.1130  0.1348 10.1181  0.0052     -0.755309  0.0117   0.0055   0.0232    0.0156   0.0000       50.6042   440.6696     -0.317671       21.9374      0.328201      -3.78682     -0.301564      0.220569      0.270983      0.335345      0.337754      0.408070      0.434126
  68   2 1594.0352    0.2564  0.2627  9.9760  0.0000       25.0470  0.0093   0.0060   0.0189    0.0210   0.0000       5.45625   442.0798      0.277874       22.4790     0.0402676      -4.06386      0.132731      0.199934      0.264035      0.313610      0.348487      0.370237      0.369736
  68   3 1859.2709    0.5263  0.5612 10.0573  0.0000       11.3520  0.0130   0.0078   0.0251    0.0352   0.0000       1.51018   442.0213     -0.357057       22.4474      0.566180      -3.38981     -0.415370      0.254370      0.341164      0.375289      0.418500      0.445909      0.468172
  68   4 2104.2219    0.8887  0.9461 10.5274  0.0000       8.87544  0.0188   0.0105   0.0346    0.0504   0.0000      0.946213   442.1141     0.0382253       22.3898      0.384786      -3.50162     -0.309454      0.322238      0.461602      0.500004      0.586963      0.608665      0.623724
  68   5 2334.1850    1.4617  1.3081 11.2852  0.0000       3.96305  0.0228   0.0152   0.0432    0.0552   0.0000      0.637930   442.6405    -0.0369553       21.7505      0.723953      -3.04097     -0.889625      0.370306      0.494323      0.544728      0.627079      0.650451      0.696666
  68   6 2549.7656    2.1763  1.4289 12.0933  0.0000       3.16267  0.0238   0.0215   0.0446    0.0499   0.0000      0.544172   442.2840     -0.335470       22.0212       1.29059      -3.70977      -1.21911      0.396401      0.519611      0.588111      0.658561      0.701281      0.722333
  68   7 2759.8484    3.1577  1.2676 13.0294  0.0000       1.66675  0.0226   0.0333   0.0414    0.0529   0.0000      0.640565   443.0673      0.648976       21.4618    0.00911776      -2.85976      -1.13165      0.356401      0.480161      0.523058      0.606097      0.611276      0.647875
  68   8 2965.5033    4.1890  1.2321 13.3975  0.0000       1.54627  0.0210   0.0438   0.0388    0.0623   0.0000      0.552285   442.4304      0.952120       22.5072     -0.469249      -4.11025      -2.09952      0.353523      0.466816      0.524520      0.593116      0.634492      0.673716
  68   9 3165.5228    4.3848  1.5446 13.5182  0.0000      0.948259  0.0244   0.0410   0.0452    0.0469   0.0000      0.471101   442.5174       2.82006       20.9930      0.102675      -3.92806      -1.33296      0.396078      0.519399      0.584487      0.642107      0.693345      0.708321
  68  10 3361.6422    3.7357  2.4854 12.8498  0.0000      0.232252  0.0319   0.0269   0.0587    0.0370   0.0000      0.228375   442.5637       2.64848       22.5905      0.318864      -4.72109      -1.82483      0.511640      0.687221      0.770079      0.874824      0.921849      0.941871
  68  11 3555.2760    2.9165  4.1530 12.3587 -0.0004      0.552990  0.0464   0.0169   0.0849    0.0289   0.0000      0.127055   441.3254       2.12468       21.7424      0.621042      -2.32439      -2.27068      0.736898      0.974927       1.12007       1.24601       1.32517       1.34505
  68  12 3746.4042    2.2416  7.2216 11.9802  0.0002      0.592822  0.0868   0.0101   0.1397    0.0250   0.0000      0.116273   440.4309    -0.0863802       19.4102      0.891374      -3.09111      0.409292       1.19154       1.61579       1.81111       2.01441       2.15076       2.24414
  69   1 1274.9968    0.1005  0.0997 10.1349  0.0000       10.3467  0.0123   0.0057   0.0190    0.0152   0.0000       75.2941   440.5963      0.258635       21.8111     -0.689171      -3.62145      0.648444      0.200371      0.324019      0.333201      0.356089      0.380525      0.428730
  69   2 1603.1666    0.2659  0.3129  9.9846  0.0000       26.0005  0.0104   0.0059   0.0215    0.0216   0.0000       5.02271   442.0914     -0.248625       21.5198      0.167212      -3.41446      0.413314      0.207285      0.268488      0.301373      0.331512      0.365377      0.360872
  69   3 1869.2940    0.5367  0.6080 10.1282  0.0000       15.4956  0.0134   0.0079   0.0279    0.0346   0.0000       1.48749   442.1919    -0.0178602       22.3029      0.597970      -2.78029    -0.0135087      0.254363      0.326755      0.374664      0.414828      0.443247      0.459319
  69   4 2115.5779    0.8942  0.9964 10.5382  0.0000       9.04656  0.0195   0.0105   0.0362    0.0528   0.0000      0.915858   442.3581     -0.108145       22.5776     -0.548699      -3.83827     -0.618766      0.322328      0.439609      0.491368      0.558711      0.580623      0.601613
  69   5 2346.2782    1.4625  1.3765 11.3267  0.0000       3.80691  0.0238   0.0147   0.0451    0.0506   0.0000      0.632693   442.4920      0.875626       22.8175     0.0465741      -3.38702     -0.658454      0.384475      0.512524      0.573681      0.628823      0.682293      0.706943
  69   6 2562.7380    2.2563  1.5078 11.9836  0.0000       3.26312  0.0246   0.0211   0.0444    0.0510   0.0000      0.486984   442.6336       1.40633       22.1566      -1.00306      -2.07246     -0.836963      0.396911      0.544980      0.604032      0.665792      0.695858      0.715973
  69   7 2773.9378    3.1272  1.3274 12.9436 -0.0004       2.50611  0.0233   0.0319   0.0417    0.0521   0.0000      0.611272   442.0843       1.43764       22.0543     -0.590146      -3.04352     -0.658639      0.369504      0.497511      0.543466      0.599583      0.645859      0.675360
  69   8 2980.4107    4.1162  1.2659 13.6418  0.0000       1.15806  0.0223   0.0436   0.0414    0.0535   0.0000      0.607342   442.1425      0.738428       22.3563     -0.269733      -2.88751      -1.55695      0.345629      0.479527      0.509941      0.596269      0.616995      0.664720
  69   9 3181.1828    4.4170  1.5800 13.5609  0.0000       1.42483  0.0245   0.0409   0.0458    0.0460   0.0000      0.415065   441.9673       2.69210       21.9625      -1.39656      -3.33133      -1.56329      0.385101      0.520524      0.587133      0.654926      0.681424      0.714488
  69  10 3378.1644    3.6277  2.6862 12.8364  0.0000      0.809279  0.0334   0.0254   0.0625    0.0354   0.0000      0.213679   442.5889       1.11643       21.7617      0.224362      -1.91791      -2.25209      0.534859      0.707376      0.793179      0.881688      0.921494      0.971579
  69  11 3572.4675    2.8062  4.4894 12.3513  0.0000      0.802452  0.0509   0.0159   0.0908    0.0283   0.0000      0.139646   444.0052      0.402418       20.9329      0.220970      -1.52077      -3.93309      0.770523       1.03627       1.16009       1.28939       1.36975       1.44205
  69  12 3764.2624    2.1937  7.5212 11.9887  0.0004      0.394446  0.0910   0.0098   0.1454    0.0246   0.0000      0.118667   441.8357      0.560546       22.7395     0.0866433   -0.00874320      -3.86571       1.23437       1.64718       1.88498       2.08968       2.22010       2.29966
  70   1 1282.9056    0.1007  0.1136 10.1098  0.0000       6.16450  0.0123   0.0055   0.0208    0.0153   0.0000       65.4843   440.8282     -0.697977       21.4234      0.443384      -3.58843     0.0251704      0.215737      0.282974      0.365226      0.389249      0.370080      0.419950
  70   2 1612.1884    0.2838  0.2887  9.9877  0.0000       23.6979  0.0093   0.0062   0.0196    0.0213   0.0000       4.89596   441.6074     0.0969514       22.3735      0.164537      -3.85050     -0.222137      0.180841      0.238038      0.279568      0.304957      0.319425      0.321456
  70   3 1879.1601    0.5646  0.6384 10.1170  0.0000       10.7849  0.0137   0.0079   0.0278    0.0363   0.0000       1.33695   442.3155     -0.227465       21.8274      0.215052      -3.18244     -0.332492      0.256144      0.334419      0.378747      0.424216      0.455241      0.464163
  70   4 2126.7999    0.9198  1.0649 10.6794  0.0000       8.08061  0.0206   0.0107   0.0383    0.0497   0.0000      0.905359   442.1874      0.288066       22.7787     -0.238328      -3.28643     -0.629715      0.323601      0.448705      0.490788      0.575828      0.574937      0.594687
  70   5 2358.2352    1.5290  1.3455 11.3206  0.0003       4.22068  0.0239   0.0154   0.0424    0.0560   0.0000      0.653955   442.5523      0.858815       22.7204      0.544915      -2.89988      0.718642      0.378901      0.497660      0.563894      0.636936      0.674925      0.698200
  70   6 2575.6568    2.3643  1.4129 12.1515  0.0000       3.33314  0.0231   0.0231   0.0439    0.0532   0.0000      0.556980   441.6405      0.253133       22.2258      0.255611      -3.93348      -1.70693      0.365609      0.483338      0.550426      0.612884      0.652307      0.685113
  70   7 2787.9280    3.2738  1.3569 12.9229  0.0000       1.64121  0.0219   0.0328   0.0423    0.0509   0.0000      0.526110   443.0345       1.57023       21.4347      0.958688      -3.18332     -0.155734      0.357177      0.481285      0.522056      0.598121      0.630670      0.642546
  70   8 2995.1794    4.2212  1.2897 13.5435  0.0000       1.70324  0.0217   0.0429   0.0404    0.0502   0.0000      0.565823   442.0051      0.872347       21.9554      0.578707      -3.42193      0.180930      0.340726      0.462061      0.499592      0.578249      0.604591      0.627810
  70   9 3196.7116    4.3694  1.5655 13.6161  0.0000      0.854152  0.0249   0.0404   0.0443    0.0449   0.0000      0.430116   442.1094       2.45470       20.3552      -1.04889      -3.86474     -0.814620      0.396197      0.528612      0.612073      0.676344      0.704059      0.716377
  70  10 3394.4235    3.5786  2.9156 12.7237  0.0000      0.712307  0.0353   0.0236   0.0625    0.0331   0.0000      0.177873   442.9558       2.19799       20.9948     -0.331622      -1.76247     -0.819612      0.545153      0.737580      0.826720      0.916746      0.966073       1.01237
  70  11 3589.6145    2.7860  4.8717 12.2659  0.0004      0.883068  0.0533   0.0150   0.0956    0.0275   0.0000      0.140570   441.5495       2.84585       21.5946       1.34648      -3.47171      -1.90665      0.786662       1.05855       1.17462       1.32924       1.41096       1.48740
  70  12 3781.6892    2.0800  7.7003 11.9963 -0.0000     -0.151919  0.0993   0.0093   0.1548    0.0244   0.0000      0.131295   442.3813       3.00592       22.9932       1.75478     -0.645911      -5.18488       1.26774       1.69523       1.91789       2.14673       2.26986       2.38421
  71   1 1290.7524    0.1023  0.1148 10.1115  0.0000       34.2459  0.0124   0.0056   0.0192    0.0154   0.0000       64.5617   440.6831      0.299569       22.1280     -0.485437      -3.60669     -0.606874      0.254202      0.359852      0.388994      0.421580      0.444056      0.465420
  71   2 1621.1044    0.2748  0.3349 10.0099  0.0000       24.8648  0.0108   0.0058   0.0226    0.0216   0.0000       4.85613   441.6846     0.0778502       22.5163     -0.332656      -3.87823     -0.315285      0.205228      0.273890      0.310087      0.346386      0.370888      0.414350
  71   3 1888.9706    0.5844  0.6203 10.1243  0.0000       11.5671  0.0133   0.0081   0.0265    0.0363   0.0000       1.34028   441.8283     -0.216320       22.7029     -0.230346      -3.47335     -0.198393      0.247161      0.337821      0.383971      0.430195      0.448285      0.478223
  71   4 2137.9235    0.9615  1.0014 10.6629  0.0000       5.84159  0.0190   0.0111   0.0361    0.0527   0.0000      0.855446   442.3803      0.175712       22.3988     -0.471155      -3.74769    -0.0109475      0.310837      0.426092      0.485040      0.526854      0.557249      0.592827
  71   5 2370.1852    1.5448  1.3324 11.6514  0.0000       5.22555  0.0244   0.0165   0.0438    0.0499   0.0000      0.711147   442.2332      0.353689       21.0532     -0.253839      -1.65600      -1.80475      0.369677      0.490767      0.544127      0.612840      0.646354      0.678556
  71   6 2588.4421    2.3664  1.4430 12.2478  0.0000       2.90936  0.0237   0.0229   0.0440    0.0486   0.0000      0.573253   443.0206      0.833644       21.3258     -0.408759      -3.88249      -2.06189      0.363646      0.493916      0.555602      0.639190      0.650050      0.704455
  71   7 2801.7686    3.3214  1.3241 13.0708  0.0002       1.01083  0.0227   0.0335   0.0409    0.0511   0.0000      0.645848   442.5886      0.670153       21.0456     -0.368366      -3.43318     -0.748955      0.346195      0.467909      0.521520      0.582058      0.596712      0.652665
  71   8 3009.8269    4.3240  1.3001 13.4895  0.0000      0.481972  0.0216   0.0430   0.0400    0.0542   0.0000      0.520940   442.3804       1.87830       21.1215     -0.391233      -2.97096     -0.884048      0.337460      0.451788      0.513052      0.577714      0.602343      0.626671
  71   9 3212.1704    4.3549  1.6917 13.5670  0.0001      0.994581  0.0260   0.0389   0.0467    0.0415   0.0000      0.367776   442.1866       1.31687       21.9778     -0.192199      -2.61678      -1.63607      0.395817      0.541036      0.586493      0.666146      0.692028      0.726559
  71  10 3410.6474    3.5195  2.8835 12.8038  0.0000      0.653454  0.0352   0.0236   0.0632    0.0326   0.0000      0.206655   441.7543       2.47232       21.6086      -1.21319      -2.13801    -0.0805283      0.538569      0.720611      0.822178      0.907850      0.962392       1.00127
  71  11 3606.4966    2.7084  5.1932 12.1938  0.0005      0.284774  0.0579   0.0139   0.1010    0.0279   0.0000      0.122402   444.1297       3.19147       22.1585     -0.673811      0.298893      -2.66303      0.843169       1.13765       1.26254       1.40261       1.49622       1.56094
  71  12 3799.9212    2.0393  7.8241 11.9801 -0.0000      0.661689  0.1008   0.0091   0.1606    0.0241   0.0000      0.122813   442.2906       1.47921       22.4106     -0.710918      -7.31009      -1.46485       1.31025       1.75368       2.00918       2.20514       2.35653       2.44364
  72   1 1298.4919    0.1021  0.0982 10.0932  0.0083      -5.77939  0.0106   0.0052   0.0169    0.0148   0.0000       70.1117   440.7477    -0.0580248       22.0559      0.295100      -3.69185      0.374899      0.191569      0.267179      0.307732      0.349888      0.411089      0.381338
  72   2 1629.9261    0.2897  0.3248  9.9729  0.0000       22.1401  0.0096   0.0059   0.0216    0.0217   0.0000       4.22507   441.7120     -0.278324       22.2274     -0.215621      -3.93614     0.0467626      0.184643      0.242956      0.278625      0.311272      0.332092      0.353270
  72   3 1898.7412    0.5786  0.6549 10.1260  0.0000       13.3716  0.0137   0.0079   0.0281    0.0358   0.0000       1.36516   441.9233      0.178270       21.9043     -0.315500      -4.50169      0.857668      0.239034      0.319977      0.359376      0.401776      0.413372      0.450246
  72   4 2148.9978    0.9712  1.0226 10.6591  0.0000       8.14095  0.0191   0.0110   0.0362    0.0531   0.0000      0.871858   442.2700      0.286099       21.9461     -0.250428      -4.93921     -0.111132      0.312011      0.413331      0.451658      0.511474      0.552186      0.570404
  72   5 2381.8862    1.6152  1.4561 11.3194  0.0000       4.07849  0.0240   0.0151   0.0440    0.0514   0.0000      0.564545   442.0144      0.759152       22.5176      0.562441      -3.07073      -1.16833      0.360005      0.487252      0.537058      0.607182      0.636664      0.682862
  72   6 2601.1760    2.3894  1.4412 12.3409  0.0000       3.11288  0.0243   0.0230   0.0430    0.0471   0.0000      0.550276   442.5655      0.578399       21.3921     -0.294232      -3.92622      -1.16729      0.353728      0.499543      0.524804      0.616791      0.630673      0.686811
  72   7 2815.5577    3.3688  1.3191 13.0749  0.0000       1.76553  0.0222   0.0336   0.0415    0.0515   0.0000      0.568957   442.4484       2.09591       22.8237      0.170338      -2.47583     -0.860578      0.344801      0.467327      0.520689      0.584607      0.617555      0.629413
  72   8 3024.4986    4.2888  1.2871 13.6728  0.0000       2.59058  0.0217   0.0438   0.0402    0.0506   0.0000      0.586502   443.0820       1.02156       23.2266     -0.948139      -4.02973      -1.08163      0.334840      0.444973      0.489342      0.560983      0.600146      0.624134
  72   9 3227.4813    4.2267  1.7574 13.5077  0.0000      0.694056  0.0264   0.0365   0.0465    0.0400   0.0000      0.387985   442.8611       2.63894       21.3136      -1.08763      -2.55378      -2.67732      0.400537      0.539986      0.595393      0.688793      0.719425      0.742003
  72  10 3426.8292    3.4430  3.0116 12.8222  0.0000      0.670648  0.0363   0.0229   0.0657    0.0318   0.0000      0.181986   443.4883       2.36737       22.8113      0.364777      -1.29200     -0.424471      0.552524      0.747614      0.836320      0.937746       1.00764       1.03494
  72  11 3623.5317    2.6299  5.2509 12.2501 -0.0004      0.674194  0.0597   0.0135   0.1025    0.0271   0.0000      0.125120   443.2205      0.446203       21.7044     -0.883950      -3.13796      -1.45493      0.836335       1.12402       1.28428       1.42309       1.49764       1.55388
  72  12 3817.7740    1.9711  8.0927 11.9673 -0.0018       1.01621  0.1059   0.0088   0.1624    0.0235   0.0000      0.131353   440.0301       3.90409       23.3095      -1.13002      -4.69001      -4.33760       1.30783       1.75241       1.99896       2.22443       2.33205       2.47134
  73   1 1306.2131    0.1055  0.1184 10.1194  0.0000       25.6095  0.0108   0.0053   0.0203    0.0152   0.0000       58.3858   440.6902     -0.145570       22.4236     -0.118322      -4.35146     -0.393333      0.181880      0.257377      0.306903      0.302349      0.334430      0.354013
  73   2 1638.6510    0.3032  0.3120 10.0468  0.0005       26.6471  0.0094   0.0062   0.0199    0.0211   0.0000       4.36892   441.9078    -0.0746681       21.7289      0.144875      -3.57430     -0.364182      0.178634      0.230328      0.263206      0.303414      0.313335      0.345168
  73   3 1908.3926    0.5952  0.6807 10.1432  0.0000       10.9385  0.0140   0.0079   0.0283    0.0383   0.0000       1.25922   441.8165     -0.460385       22.4861     -0.110857      -3.62612     -0.292764      0.242529      0.337435      0.380206      0.439601      0.472648      0.489605
  73   4 2159.9362    0.9975  1.0195 10.8325  0.0000       7.93179  0.0193   0.0113   0.0362    0.0496   0.0000      0.906897   442.3067      0.101278       22.7075      -1.43409      -4.21461     -0.579866      0.301143      0.407004      0.444907      0.506299      0.540185      0.555852
  73   5 2393.5883    1.6402  1.4121 11.6153  0.0000       4.25950  0.0243   0.0160   0.0439    0.0491   0.0000      0.645881   442.7056      0.291776       21.0912     -0.655505      -4.09640     -0.820160      0.358214      0.483804      0.529518      0.602830      0.630024      0.652910
  73   6 2613.7668    2.4814  1.5013 12.1855  0.0000       2.17608  0.0236   0.0226   0.0424    0.0502   0.0000      0.477647   442.6915      0.506355       21.5919     -0.180935      -2.40211      0.102461      0.358581      0.478394      0.535101      0.603583      0.640619      0.668722
  73   7 2829.2454    3.4818  1.3683 13.1015  0.0000       1.92652  0.0222   0.0337   0.0414    0.0495   0.0000      0.533983   442.3224      0.425661       22.7407     -0.173626      -3.77524      -1.54529      0.338230      0.442513      0.503522      0.556799      0.585806      0.608091
  73   8 3038.9461    4.2843  1.3891 13.6618  0.0000       1.62678  0.0227   0.0416   0.0408    0.0486   0.0000      0.540442   442.9828       2.09536       21.9290     -0.479530      -3.46856      -1.35761      0.347575      0.467026      0.518013      0.583611      0.611128      0.640013
  73   9 3242.7260    4.1972  1.9234 13.3047  0.0000      0.470608  0.0269   0.0340   0.0492    0.0409   0.0000      0.333955   442.6995       2.93690       21.8635      0.152909      -3.34127      -1.72915      0.401029      0.541502      0.601571      0.681115      0.708612      0.747049
  73  10 3442.8902    3.3733  3.1748 12.8134  0.0000      0.567056  0.0376   0.0218   0.0676    0.0303   0.0000      0.168850   442.5161       3.21093       23.6035      0.502680      -4.55102     -0.123545      0.554211      0.738788      0.844147      0.936030      0.995793       1.05617
  73  11 3640.2959    2.5814  5.4174 12.2475  0.0000      0.623753  0.0614   0.0129   0.1063    0.0271   0.0000      0.127639   442.5229       2.65956       20.8000     -0.587289    -0.0490429     -0.538099      0.856869       1.14758       1.30392       1.44189       1.53881       1.61079
  74   2 1647.2485    0.3185  0.3396 10.0275  0.0000       16.8543  0.0094   0.0062   0.0216    0.0226   0.0000       3.76312   441.6797     -0.130237       21.6268     -0.206796      -3.94237     -0.174554      0.187043      0.246892      0.294863      0.323415      0.340632      0.360889
  74   3 1918.0234    0.6020  0.6902 10.1458  0.0000       12.4613  0.0142   0.0078   0.0281    0.0378   0.0000       1.31270   442.2218     -0.349415       22.1624  -0.000869540      -3.74978     -0.513589      0.241468      0.315756      0.354613      0.401255      0.441538      0.448008
  74   4 2170.8103    1.0274  1.1000 10.8223  0.0000       7.44957  0.0211   0.0112   0.0380    0.0523   0.0000      0.930184   442.7447      0.263709       21.7989     -0.201601      -3.56602     -0.413725      0.317415      0.428666      0.469427      0.528999      0.565290      0.588565
  74   5 2405.1191    1.6612  1.4840 11.4319  0.0000       3.49966  0.0243   0.0151   0.0436    0.0485   0.0000      0.560193   442.7949    -0.0326495       22.1409     -0.347962      -5.16311      -1.16084      0.360852      0.477256      0.552171      0.610652      0.641095      0.659163
  74   6 2626.3718    2.5242  1.4458 12.4443  0.0000       2.57175  0.0236   0.0240   0.0432    0.0484   0.0000      0.524996   442.3965     0.0669366       22.9081    -0.0589374      -2.97175      -1.36080      0.350107      0.485742      0.538508      0.601337      0.641306      0.668767
  74   7 2842.8496    3.5834  1.3155 13.0983  0.0000       2.51987  0.0218   0.0348   0.0387    0.0536   0.0000      0.589845   442.8715       1.14812       22.0662      0.591968      -3.29854      -1.35240      0.325013      0.438054      0.480691      0.537623      0.574469      0.587220
  74   8 3053.2696    4.3571  1.3766 13.6083  0.0000      0.709795  0.0223   0.0421   0.0405    0.0516   0.0000      0.562185   442.4922       1.48770       21.9969    -0.0925460      -2.23985     -0.228554      0.340488      0.457250      0.506753      0.573514      0.602629      0.619072
  74   9 3257.8903    4.1622  1.8598 13.4869  0.0000      0.368253  0.0272   0.0348   0.0486    0.0394   0.0000      0.348263   442.3814       1.32589       21.7843      -1.03470      -3.64031      -2.34952      0.395108      0.535059      0.594630      0.664257      0.699665      0.733338
  74  10 3458.8859    3.3169  3.3051 12.7213  0.0000      0.482829  0.0379   0.0206   0.0695    0.0299   0.0000      0.160636   442.8691       1.91942       22.1100     -0.971751      -3.88436      -2.28951      0.551943      0.730695      0.820009      0.934856      0.988882       1.02674
  74  11 3657.0385    2.5584  6.1101 12.1777  0.0008      0.628460  0.0696   0.0119   0.1156    0.0273   0.0000      0.121991   442.3054       2.93108       20.9639       2.65318      -3.29400      -2.93340      0.915132       1.23559       1.38564       1.53654       1.64387       1.69270
  75   1 1321.4267    0.1186  0.1466 10.0768  0.0000       42.5106  0.0098   0.0049   0.0237    0.0159   0.0000       41.9345   440.3985     0.0122106       22.4059     0.0654029      -4.56167      0.168524      0.169089      0.236605      0.271379      0.296926      0.311487      0.298420
  75   2 1655.7927    0.3170  0.3836  9.9849  0.0000       21.8618  0.0103   0.0060   0.0239    0.0228   0.0000       3.66167   441.6796     -0.488934       22.8944     -0.527220      -3.34615      0.888792      0.187284      0.244801      0.282417      0.317778      0.333506      0.378768
  75   3 1927.5488    0.6325  0.7077 10.1142  0.0000       12.6109  0.0139   0.0081   0.0288    0.0405   0.0000       1.21820   441.6847     -0.232420       22.4011      0.397058      -4.08130     0.0972318      0.238863      0.337615      0.374688      0.430102      0.458519      0.486245
  75   4 2181.6430    1.0589  1.0826 10.9031  0.0005       9.46678  0.0202   0.0117   0.0373    0.0497   0.0000      0.911385   442.5717      0.776038       22.0646     -0.621046      -3.53353     -0.302587      0.299663      0.398860      0.441753      0.497373      0.541954      0.560210
  75   5 2416.6440    1.7356  1.4770 11.6416  0.0000       5.57090  0.0240   0.0164   0.0450    0.0481   0.0000      0.605242   441.9612      0.424160       22.5239     -0.460622      -4.00635     -0.487187      0.341942      0.459768      0.511252      0.576203      0.609828      0.630864
  75   6 2638.9081    2.6357  1.4955 12.2873  0.0000       2.33419  0.0233   0.0236   0.0417    0.0495   0.0000      0.471121   442.9924       1.47293       23.0347      0.361193      -3.74561      0.250526      0.334546      0.462663      0.502186      0.575431      0.622414      0.640283
  75   7 2856.3948    3.6809  1.3048 13.0970  0.0000       2.14691  0.0211   0.0356   0.0388    0.0552   0.0000      0.533159   442.6192      0.778585       21.7888     -0.398138      -3.79844      -2.13475      0.312953      0.416729      0.457962      0.529849      0.526052      0.572241
  75   8 3067.5425    4.3194  1.4302 13.5947  0.0001       1.52687  0.0225   0.0403   0.0421    0.0472   0.0000      0.523832   442.6558      0.429439       20.8527     -0.387614      -3.14713      -1.10465      0.337839      0.458863      0.506940      0.568334      0.603574      0.630605
  75   9 3272.9311    4.1010  2.0799 13.3006 -0.0001      0.582434  0.0278   0.0312   0.0520    0.0357   0.0000      0.312466   442.7478       1.15274       21.7163     -0.402140      -2.09730     -0.874040      0.408183      0.554470      0.624937      0.697116      0.756396      0.785472
  75  10 3474.7453    3.3082  3.6225 12.5282  0.0001      0.487220  0.0392   0.0189   0.0725    0.0302   0.0000      0.150162   442.0462       2.26941       23.4655       2.48945      -1.93251      -2.74189      0.569826      0.759760      0.859214      0.959919       1.00989       1.05790
  75  11 3673.5748    2.5102  6.1339 12.1843  0.0000      0.386743  0.0706   0.0115   0.1172    0.0265   0.0000      0.123800   440.4450       3.02822       22.7453      0.717288      -3.70600      -2.18828      0.903990       1.23477       1.35924       1.53629       1.60895       1.68169
  76   1 1328.9716    0.1124  0.1211 10.1093  0.0000       71.2406  0.0104   0.0051   0.0193    0.0160   0.0000       51.3165   440.5506     0.0959360       22.2558    -0.0580163      -4.19040     -0.341638      0.191841      0.258482      0.311320      0.319633      0.334782      0.347389
  76   2 1664.2278    0.3255  0.4031  9.9960  0.0000       22.7550  0.0110   0.0059   0.0232    0.0231   0.0000       3.32496   441.6916      0.132899       21.7633      0.449411      -3.73010     -0.113211      0.198323      0.267056      0.312776      0.344416      0.348822      0.392991
  76   3 1937.0235    0.6227  0.7522 10.2954  0.0000       14.5052  0.0153   0.0080   0.0306    0.0367   0.0000       1.33472   441.6797     -0.156153       22.9594     -0.248735      -4.34333    -0.0843588      0.238067      0.323331      0.358925      0.405760      0.425119      0.452500
  76   4 2192.2593    1.0694  1.1884 10.9391  0.0000       6.70644  0.0220   0.0116   0.0403    0.0527   0.0000      0.878539   441.9284      0.174872       22.3898     0.0150849      -3.33157      0.778219      0.317163      0.433562      0.484763      0.537671      0.578732      0.610315
  76   5 2427.9777    1.7790  1.5534 11.5041  0.0000       3.43287  0.0239   0.0157   0.0447    0.0482   0.0000      0.497999   443.0022       1.02944       21.8227     -0.455050      -3.79172     -0.475101      0.342024      0.464920      0.516378      0.578108      0.606000      0.641696
  76   6 2651.3063    2.6332  1.4698 12.5972  0.0000       2.65115  0.0236   0.0247   0.0436    0.0455   0.0000      0.538606   442.4194      0.256603       22.1847       1.14070      -3.43912     -0.523237      0.339264      0.464692      0.519861      0.582645      0.620888      0.648208
  76   7 2869.8021    3.6632  1.3140 13.4403  0.0000       1.93997  0.0220   0.0366   0.0401    0.0480   0.0000      0.563403   443.2274       1.73059       22.7281      0.436733      -1.53229      -1.88521      0.320799      0.438652      0.490562      0.554984      0.591835      0.623843
  76   8 3081.8026    4.4329  1.4465 13.6583  0.0000       2.36236  0.0221   0.0415   0.0426    0.0471   0.0000      0.464636   442.1592       1.47623       22.3225       1.23761      -4.06489     -0.721388      0.322299      0.426561      0.489925      0.552200      0.581267      0.607633
  76   9 3288.0060    4.0274  2.0996 13.3088  0.0000       1.56435  0.0281   0.0308   0.0516    0.0360   0.0000      0.321804   443.4414       2.21308       22.0563      0.300907      -3.63305      -2.47995      0.403570      0.535532      0.602072      0.680827      0.713974      0.742872
  76  10 3490.4531    3.2544  3.7209 12.5638  0.0000      0.472947  0.0409   0.0186   0.0739    0.0300   0.0000      0.168850   444.5016       2.70057       22.9437     -0.403953      -2.20968      -3.53108      0.578660      0.776258      0.882519      0.966429       1.04704       1.10481
  76  11 3690.0474    2.4413  6.4887 12.2069  0.0012      0.221882  0.0770   0.0109   0.1257    0.0259   0.0000      0.128914   442.9095       3.13875       20.8995      -1.02609      -2.39422      -1.26467      0.954235       1.29106       1.47218       1.60818       1.70473       1.78955
  77   1 1336.4282    0.1239  0.1254 10.0944  0.0000       38.0936  0.0094   0.0051   0.0170    0.0151   0.0000       42.3550   441.0978     -0.274297       22.2033     0.0303482      -4.19399     -0.366797      0.165719      0.212870      0.240820      0.250555      0.302084      0.324837
  77   2 1672.5738    0.3313  0.3650 10.0500  0.0000       19.0156  0.0101   0.0061   0.0213    0.0228   0.0000       3.46090   441.3058      0.270281       21.6035      0.207357      -4.21659      0.125890      0.175603      0.254511      0.284440      0.327822      0.362536      0.375851
  77   3 1946.4174    0.6559  0.7453 10.2460  0.0000       10.2229  0.0144   0.0082   0.0293    0.0393   0.0000       1.17295   442.3353    0.00245225       22.0206     -0.220968      -3.71047      0.142401      0.233641      0.303241      0.349008      0.399395      0.421154      0.444245
  77   4 2202.8456    1.1252  1.2161 10.8863  0.0000       6.03283  0.0218   0.0119   0.0398    0.0576   0.0000      0.789262   442.1920      0.687602       22.2591      0.120659      -4.40181      -1.54072      0.306399      0.429278      0.473979      0.519785      0.566376      0.582971
  77   5 2439.3118    1.8157  1.4845 11.7445  0.0000       4.17918  0.0234   0.0166   0.0434    0.0442   0.0000      0.549672   442.4529       1.14954       23.0122      0.475295      -3.53078     -0.388973      0.331246      0.449003      0.503067      0.559988      0.594780      0.621840
  77   6 2663.6521    2.6711  1.4679 12.6515  0.0000       2.22185  0.0232   0.0251   0.0437    0.0460   0.0000      0.545093   442.9259      0.443104       22.5047      0.520206      -3.52871     -0.655777      0.331900      0.447945      0.498176      0.567897      0.601309      0.631392
  77   7 2883.1190    3.7584  1.2732 13.4164  0.0000       1.38572  0.0213   0.0376   0.0394    0.0522   0.0000      0.615008   443.0699       1.61124       21.4167     0.0522505      -2.68188      -1.39748      0.303263      0.417377      0.446655      0.525848      0.536256      0.570957
  77   8 3095.8537    4.4761  1.4753 13.7073  0.0001       1.26003  0.0231   0.0412   0.0418    0.0447   0.0000      0.512391   442.9318       1.32522       22.5172     -0.629486      -2.51689     -0.963867      0.324536      0.438792      0.501275      0.562661      0.603279      0.627264
  77   9 3302.8228    4.0578  2.2705 13.1701  0.0000      0.502503  0.0290   0.0292   0.0525    0.0355   0.0000      0.263905   442.6262       2.80804       22.1189       1.12064      -2.72350      -2.19824      0.411870      0.545057      0.608788      0.674073      0.732903      0.762661
  77  10 3506.2068    3.1051  3.8601 12.5867  0.0026      0.538215  0.0434   0.0176   0.0766    0.0287   0.0000      0.154137   442.1824       1.65823       20.3800       1.17935     -0.966204      -2.59293      0.601824      0.812677      0.898041       1.00312       1.08962       1.12603
  77  11 3706.5251    2.3393  6.5546 12.2686 -0.0012      0.481008  0.0809   0.0107   0.1316    0.0250   0.0000      0.140036   443.4395       3.63681       21.5043     -0.686103     -0.882459      0.122914      0.977407       1.32204       1.49923       1.66581       1.79742       1.85933
  78   1 1343.8296    0.1247  0.1351 10.0585  0.0000       22.9291  0.0094   0.0050   0.0189    0.0149   0.0000       39.3347   440.4662     -0.601845       22.2638     0.0420038      -4.24607    -0.0690139      0.149579      0.208633      0.241732      0.256530      0.290922      0.320338
  78   2 1680.8206    0.3339  0.3977 10.0487  0.0000       22.7504  0.0107   0.0060   0.0231    0.0229   0.0000       3.40899   441.6286     -0.349555       22.5531     0.0451082      -4.41660     -0.283901      0.182050      0.247531      0.285406      0.315022      0.338920      0.358015
  78   3 1955.7298    0.6820  0.7896 10.1697  0.0000       10.1835  0.0150   0.0082   0.0300    0.0425   0.0000       1.13367   441.6485      0.120415       21.6787    -0.0592649      -3.67909     0.0942521      0.242931      0.320371      0.367455      0.421217      0.450667      0.470375
  78   4 2213.3178    1.1213  1.1892 11.0900  0.0000       5.39857  0.0213   0.0121   0.0413    0.0506   0.0000      0.883516   442.0364      -1.16032       22.4578     -0.681566      -4.46526     -0.543587      0.304385      0.410698      0.464577      0.511774      0.540367      0.575520
  78   5 2450.4104    1.8191  1.5780 11.5937  0.0000       2.74908  0.0245   0.0159   0.0443    0.0476   0.0000      0.507094   442.5467       1.04726       22.0112      0.209080      -3.40764     -0.197982      0.343923      0.456809      0.512826      0.584447      0.604890      0.636931
  78   6 2675.9395    2.7617  1.4122 12.7345  0.0024       2.23876  0.0233   0.0264   0.0411    0.0455   0.0000      0.564093   442.2183      0.813923       22.1198      0.962716      -2.83336     -0.333370      0.327632      0.442537      0.499441      0.555019      0.599793      0.627818
  78   7 2896.3188    3.9368  1.3481 13.2641  0.0000       1.16429  0.0218   0.0370   0.0389    0.0525   0.0000      0.620378   442.0892       1.08949       22.8971      0.228758      -3.13300      -1.70833      0.301821      0.400176      0.458025      0.519442      0.550048      0.562111
  78   8 3109.8018    4.5351  1.5228 13.5731  0.0000      0.346010  0.0229   0.0401   0.0419    0.0462   0.0000      0.424617   443.2215       1.69356       21.7920     -0.792032      -3.39216      -1.89217      0.334242      0.449849      0.504729      0.565752      0.622373      0.621662
  78   9 3317.6576    3.9610  2.2964 13.1664  0.0000       1.14072  0.0296   0.0287   0.0531    0.0360   0.0000      0.239283   442.7068       1.67408       21.3997      -1.31365     -0.791471      -2.01823      0.415365      0.561944      0.631145      0.710420      0.755257      0.775427
  78  10 3521.8567    3.0578  4.1286 12.5205 -0.0001      0.725883  0.0448   0.0168   0.0811    0.0285   0.0000      0.149802   442.1610       2.69698       21.9350       2.32584      -1.06015      -3.57206      0.613106      0.817312      0.927173       1.04316       1.10722       1.15617
  78  11 3722.9562    2.2993  7.1610 12.2309 -0.0008      0.689013  0.0895   0.0101   0.1396    0.0241   0.0000      0.138570   442.1485       2.68355       23.0371      -1.71754      -7.77539     -0.861348       1.03968       1.42049       1.60452       1.76579       1.88946       1.99125
  79   1 1351.1706    0.1362  0.1307 10.0891  0.0000       28.3712  0.0086   0.0051   0.0164    0.0150   0.0000       33.9514   440.5585     -0.393836       21.9146     -0.488492      -4.49184      0.314921      0.146235      0.174554      0.205664      0.232288      0.230387      0.244379
  79   2 1688.9845    0.3550  0.4343 10.0092  0.0000       17.4906  0.0111   0.0060   0.0231    0.0241   0.0000       2.89361   441.2555     -0.544195       22.3427      0.678849      -3.84101    -0.0474740      0.185377      0.248593      0.284167      0.321434      0.346007      0.366690
  79   3 1965.0462    0.6781  0.7503 10.2599  0.0000       13.0434  0.0145   0.0083   0.0290    0.0408   0.0000       1.21563   442.1112     0.0272309       22.5358      0.391115      -3.93681      0.206111      0.230219      0.308517      0.350279      0.405753      0.436531      0.455980
  79   4 2223.7112    1.1528  1.1522 11.1413  0.0000       5.37128  0.0211   0.0123   0.0390    0.0512   0.0000      0.871429   442.6817      0.131721       21.8226     -0.136481      -3.36223      0.246646      0.292792      0.391496      0.436039      0.499558      0.524976      0.544089
  79   5 2461.6012    1.8932  1.5200 11.8943  0.0000       4.37948  0.0243   0.0171   0.0441    0.0434   0.0000      0.579990   442.3319     0.0923954       22.3797      0.209485      -5.39645     -0.297859      0.338540      0.455000      0.505470      0.564301      0.592884      0.634524
  79   6 2688.1145    2.7883  1.5521 12.5826  0.0000       1.79545  0.0234   0.0243   0.0431    0.0427   0.0000      0.482664   443.0456      0.637304       22.2259      0.166630      -2.23455      0.467939      0.326645      0.450792      0.497194      0.568415      0.585031      0.633728
  79   7 2909.4966    3.9270  1.3476 13.3607  0.0000       1.42686  0.0214   0.0369   0.0405    0.0508   0.0000      0.576665   442.7137       1.29084       22.0978      0.665658      -2.86536      -1.42383      0.299455      0.394881      0.438038      0.495143      0.538351      0.561758
  79   8 3123.7354    4.5202  1.5661 13.5824  0.0000      0.951056  0.0232   0.0388   0.0424    0.0428   0.0000      0.447237   443.5338      0.544440       22.0617      0.816176      -3.26649      -1.61634      0.327248      0.436174      0.499847      0.550183      0.597647      0.608583
  79   9 3332.2693    3.9654  2.4586 13.0382  0.0000      0.583259  0.0298   0.0268   0.0547    0.0342   0.0000      0.245889   443.6415       1.19889       21.0183   -0.00679568      -4.40186     -0.526182      0.405943      0.552537      0.622744      0.706019      0.742529      0.766469
  79  10 3537.2420    3.0064  4.4795 12.5103 -0.0008      0.217623  0.0487   0.0158   0.0870    0.0280   0.0000      0.140472   441.4510       2.17366       22.1356     0.0811646      -2.60705     -0.445626      0.639977      0.872523      0.978817       1.09478       1.15158       1.21555
  79  11 3739.2829    2.2628  7.3665 12.2184  0.0013      0.585997  0.0912   0.0097   0.1434    0.0236   0.0000      0.129147   443.8849       2.90668       23.9810     -0.562456      -5.14533      -5.84277       1.03737       1.40454       1.58462       1.77812       1.89898       1.96471
  80   1 1358.4726    0.1441  0.1534 10.0745  0.0000       18.5172  0.0085   0.0050   0.0191    0.0150   0.0000       27.8656   440.5003     -0.172834       22.6459      0.705528      -4.14167     -0.511620      0.126882      0.183791      0.210414      0.230577      0.241435      0.262789
  80   2 1697.0860    0.3551  0.4354 10.0334  0.0000       20.1247  0.0109   0.0060   0.0233    0.0240   0.0000       2.88656   441.4140    -0.0998081       22.6732      0.398196      -3.49967      0.215994      0.179597      0.247938      0.270909      0.313155      0.337432      0.343113
  80   3 1974.2685    0.7086  0.8222 10.3424  0.0000       12.0341  0.0154   0.0083   0.0308    0.0407   0.0000       1.13227   442.3808    -0.0308288       22.0230    -0.0534279      -4.56763      0.352331      0.230350      0.317228      0.346939      0.393247      0.430439      0.439133
  80   4 2234.1228    1.1868  1.1793 11.1722  0.0000       7.69192  0.0213   0.0126   0.0392    0.0524   0.0000      0.875575   442.9886      0.181467       22.8076    -0.0780564      -3.82047     -0.167509      0.292061      0.394966      0.447381      0.497160      0.519856      0.552217
  80   5 2472.6199    1.9130  1.5312 11.9634  0.0000       3.24433  0.0242   0.0174   0.0445    0.0444   0.0000      0.550866   442.1716     0.0739867       22.7848      0.999131      -3.93964      -1.08431      0.330199      0.447890      0.502160      0.565095      0.607849      0.628749
  80   6 2700.2883    2.8391  1.4232 12.6630  0.0000       2.93289  0.0221   0.0254   0.0407    0.0452   0.0000      0.517089   442.1443       1.08752       21.7811     -0.151729      -3.92489     -0.669452      0.295354      0.401063      0.456533      0.500966      0.523961      0.550491
  80   7 2922.5981    3.9181  1.3387 13.4909  0.0000       2.84947  0.0216   0.0372   0.0394    0.0480   0.0000      0.567275   442.1605       1.01182       21.9471     -0.126858      -2.34678     -0.944608      0.292966      0.398916      0.439475      0.502857      0.522096      0.555573
  80   8 3137.5813    4.4550  1.5256 13.7655  0.0000       1.65348  0.0232   0.0399   0.0427    0.0424   0.0000      0.488661   442.6917       1.82746       23.1221     -0.908712      -3.66960      -2.05817      0.313925      0.423453      0.474003      0.545422      0.555182      0.593506
  80   9 3346.9677    3.8716  2.6224 13.0079  0.0000      0.900868  0.0310   0.0254   0.0572    0.0345   0.0000      0.225209   442.5618       1.31067       22.8602      0.508406      -4.32204      -2.13580      0.422310      0.571292      0.647566      0.723092      0.757315      0.788170
  80  10 3552.7717    2.9593  4.5720 12.5190  0.0000      0.669874  0.0505   0.0152   0.0875    0.0279   0.0000      0.152575   444.5445       1.41855       22.0725      -2.65351      -3.29070      -2.36659      0.656875      0.880507       1.00081       1.12776       1.22053       1.24357
  80  11 3755.2228    2.2072  7.6783 12.2329  0.0001      0.281075  0.0993   0.0092   0.1511    0.0229   0.0000      0.140374   442.3718     -0.203357       22.5058      0.826215      -1.52209      -7.15953       1.11407       1.50806       1.70168       1.90371       2.00134       2.12882
  81   1 1365.7087    0.1368  0.1704 10.0617  0.0000       28.9028  0.0098   0.0049   0.0217    0.0151   0.0000       28.5443   440.0695      0.324995       21.5282      0.497337      -4.10334     0.0565540      0.150851      0.214408      0.248843      0.238008      0.259097      0.268479
  81   2 1705.0749    0.3667  0.4317  9.9811  0.0000       17.2046  0.0107   0.0060   0.0224    0.0250   0.0000       2.70941   441.2169     -0.394372       22.5952      0.328506      -3.40548    0.00369630      0.175777      0.233664      0.263132      0.286163      0.310797      0.323035
  81   3 1983.4211    0.7206  0.8725 10.2166  0.0000       10.5826  0.0160   0.0081   0.0319    0.0448   0.0000       1.06324   441.9956     -0.186484       22.3663      0.693207      -3.74024     -0.622605      0.237177      0.313642      0.356435      0.403760      0.437040      0.448130
  81   4 2244.3020    1.2035  1.3187 11.1688  0.0000       5.96743  0.0228   0.0119   0.0425    0.0461   0.0000      0.793593   442.3449     -0.380378       21.2505    -0.0887252      -3.19286      -1.01222      0.306207      0.417885      0.470546      0.535553      0.561942      0.599319
  81   5 2483.5581    1.9820  1.5785 11.8239  0.0000       2.91705  0.0241   0.0170   0.0435    0.0440   0.0000      0.507713   442.5811      0.849219       22.1748     -0.332764      -3.41805      -1.32226      0.319734      0.440732      0.484591      0.546928      0.570012      0.612999
  81   6 2712.3634    2.9095  1.4894 12.6919  0.0000       2.53331  0.0227   0.0261   0.0421    0.0454   0.0000      0.535936   442.3232      0.899217       21.7461     -0.628120      -3.90895      -1.59147      0.309390      0.412858      0.464098      0.521691      0.551548      0.587811
  81   7 2935.4956    4.0279  1.3615 13.4085  0.0000      0.866748  0.0207   0.0375   0.0393    0.0481   0.0000      0.534135   442.5015       1.81816       21.8384      0.151426      -4.44494      -1.82906      0.290542      0.387855      0.442844      0.501774      0.528003      0.551780
  81   8 3151.3114    4.4704  1.6818 13.4877  0.0000      0.833648  0.0234   0.0370   0.0433    0.0418   0.0000      0.359264   443.1633       1.59960       21.4517      0.302848      -3.55136      -2.35151      0.320495      0.427006      0.478845      0.543693      0.570294      0.607946
  81   9 3361.5386    3.8169  2.7241 12.9971 -0.0000      0.762049  0.0318   0.0246   0.0583    0.0319   0.0000      0.219231   443.4719       2.24139       22.7367      -1.08272      -2.51427      -4.01178      0.427701      0.573517      0.648955      0.733481      0.768733      0.807294
  81  10 3568.0371    2.9462  4.8138 12.4562  0.0009      0.242314  0.0532   0.0149   0.0917    0.0285   0.0000      0.131295   442.0337       2.99778       22.8142      0.231092      -5.02370      -3.33945      0.682296      0.918260       1.02861       1.15049       1.23428       1.28889
  81  11 3771.8167    2.0830  7.3218 12.1661  0.0001       1.35576  0.0962   0.0093   0.1486    0.0240   0.0000      0.147058   442.2824       2.47416       20.7217      -2.11644      -2.39646      -3.46604       1.06739       1.43663       1.63094       1.82666       1.95634       2.03081
  82   1 1372.9075    0.1331  0.1563 10.0647  0.0000       10.1749  0.0093   0.0048   0.0198    0.0147   0.0000       31.0016   440.4177    -0.0838195       22.2792     -0.257548      -3.97367      0.769031      0.158170      0.186240      0.242488      0.244115      0.280390      0.294946
  82   2 1713.0258    0.3796  0.4438  9.9886  0.0000       21.9437  0.0106   0.0062   0.0224    0.0247   0.0000       2.60948   441.1657     -0.195573       21.3934    -0.0454972      -3.59424      0.245983      0.175874      0.234513      0.260206      0.300175      0.303744      0.321236
  82   3 1992.5420    0.7262  0.8884 10.2941  0.0000       11.8446  0.0164   0.0083   0.0324    0.0441   0.0000       1.09517   442.2547      0.398162       22.4279     -0.201739      -3.82708    -0.0346708      0.237502      0.317550      0.360905      0.401512      0.431504      0.443460
  82   4 2254.4663    1.2730  1.3080 11.1172  0.0000       6.80074  0.0218   0.0124   0.0406    0.0485   0.0000      0.737544   442.0485     -0.236491       22.5117      0.173592      -3.83908     -0.437198      0.295123      0.397920      0.448831      0.501738      0.529770      0.561129
  82   5 2494.4883    2.0269  1.5553 11.9214  0.0000       3.13925  0.0234   0.0175   0.0443    0.0434   0.0000      0.513085   442.8071      0.845772       23.2962      0.328914      -2.94784     -0.972309      0.310070      0.431441      0.475500      0.537853      0.571903      0.588014
  82   6 2724.3815    2.9821  1.4193 12.8095  0.0000       3.67072  0.0223   0.0270   0.0394    0.0443   0.0000      0.537601   442.1268      0.961200       21.0952     -0.486058      -4.30976      -1.12987      0.296736      0.408510      0.453177      0.510301      0.540271      0.571818
  82   7 2948.4370    4.1151  1.4475 13.4060  0.0000       1.69814  0.0217   0.0366   0.0396    0.0458   0.0000      0.526185   442.7410       1.15215       21.9527    0.00195937      -4.90350      -1.54747      0.297407      0.398778      0.453022      0.501298      0.529119      0.566343
  82   8 3164.9388    4.4708  1.6340 13.5732  0.0000      0.609221  0.0237   0.0373   0.0428    0.0416   0.0000      0.420782   442.6045       1.80351       21.2013      0.364073      -2.83738     -0.464008      0.317835      0.429439      0.474066      0.535598      0.574603      0.600113
  82   9 3376.0231    3.7233  2.7305 13.0136  0.0000      0.685191  0.0323   0.0238   0.0586    0.0312   0.0000      0.209168   442.6958       1.77871       22.7560     -0.213490      -3.47915      -2.83323      0.420986      0.575497      0.642033      0.718396      0.773389      0.805689
  82  10 3583.4668    2.7474  5.0022 12.5194 -0.0011      0.716003  0.0581   0.0138   0.0985    0.0267   0.0000      0.153545   443.9163       2.25043       20.2674     -0.452912      -3.58765      -3.05094      0.703417      0.945996       1.08647       1.20113       1.28332       1.33148
  83   1 1380.0270    0.1486  0.1621 10.0341  0.0000       11.8379  0.0086   0.0049   0.0174    0.0150   0.0000       24.5421   440.4815     -0.298186       21.8874      0.407455      -3.88255    -0.0502162      0.143004      0.183821      0.216889      0.226484      0.242217      0.263213
  83   2 1720.8470    0.3803  0.4946  9.9752  0.0000       16.2074  0.0116   0.0059   0.0247    0.0257   0.0000       2.38591   441.2356      0.151502       21.9340     -0.164147      -4.14611     -0.390067      0.180868      0.254339      0.280734      0.315215      0.330086      0.349965
  83   3 2001.5590    0.7468  0.8828 10.3103  0.0000       10.9621  0.0160   0.0084   0.0321    0.0438   0.0000       1.08222   442.0299    -0.0286492       22.5325      0.147454      -4.12388     -0.670312      0.237185      0.313363      0.346992      0.395417      0.416073      0.430758
  83   4 2264.4733    1.2793  1.3575 11.1021 -0.0001       4.51743  0.0220   0.0121   0.0414    0.0475   0.0000      0.683828   442.7140      0.375298       21.9418     -0.256297      -3.21719      0.460032      0.293731      0.398804      0.456581      0.510107      0.548986      0.580261
  83   5 2505.3415    2.0402  1.6309 11.9401  0.0000       3.79397  0.0245   0.0172   0.0445    0.0425   0.0000      0.489822   442.8482      0.955237       21.8654    -0.0814871      -4.64538      -1.72486      0.320435      0.434538      0.495295      0.545971      0.584039      0.608587
  83   6 2736.2858    3.0911  1.5310 12.5992 -0.0000       2.11332  0.0225   0.0261   0.0407    0.0471   0.0000      0.517270   442.3618       1.19562       22.2785      -1.07305      -3.68307      -2.75484      0.298579      0.396317      0.448483      0.498123      0.529655      0.563155
  83   7 2961.1608    4.1545  1.4108 13.4175  0.0000      0.577921  0.0215   0.0374   0.0390    0.0491   0.0000      0.502164   442.8389       1.42836       23.1696     -0.408741      -3.15977     -0.955359      0.286954      0.393536      0.431645      0.489656      0.515951      0.553610
  83   8 3178.5239    4.5010  1.6908 13.4982  0.0002       1.25853  0.0236   0.0364   0.0432    0.0410   0.0000      0.354424   442.9006       1.54940       21.9124     -0.545832      -2.79918     -0.788534      0.309312      0.418103      0.466520      0.532838      0.569500      0.605508
  83   9 3390.4566    3.6781  2.9200 12.9273  0.0002       1.06937  0.0332   0.0228   0.0608    0.0311   0.0000      0.198838   442.4856       2.42886       21.8358     -0.638189      -2.47900      -2.47878      0.435129      0.584454      0.653138      0.735802      0.780015      0.812466
  83  10 3598.6739    2.8129  5.2791 12.4664  0.0004      0.851099  0.0586   0.0134   0.1014    0.0268   0.0000      0.145387   442.2850       3.67957       23.0017      -2.06335      -2.56255      -1.38046      0.708043      0.954861       1.08949       1.19913       1.28932       1.35450
  84   1 1387.1048    0.1525  0.1876 10.0209  0.0000       27.4103  0.0096   0.0048   0.0188    0.0151   0.0000       21.9499   440.1142     -0.293295       22.3578     0.0917452      -4.10403     -0.506493      0.153541      0.210057      0.224831      0.259954      0.262574      0.266440
  84   2 1728.6266    0.3922  0.4799  9.9868  0.0000       17.3432  0.0112   0.0060   0.0234    0.0257   0.0000       2.46601   441.2328     -0.159816       21.8125      0.125240      -3.67857      0.512934      0.176661      0.237425      0.267140      0.294088      0.324499      0.343168
  84   3 2010.5456    0.7442  0.8051 10.4599  0.0000       11.7696  0.0150   0.0087   0.0301    0.0407   0.0000       1.18272   441.9024      0.596546       22.0079     -0.213616      -3.33175     -0.415278      0.220023      0.299942      0.327567      0.379111      0.395925      0.428671
  84   4 2274.4797    1.2899  1.3882 11.2063  0.0000       5.85698  0.0229   0.0121   0.0426    0.0457   0.0000      0.714188   442.1226     0.0920633       22.7708      0.921213      -4.50378     0.0338165      0.299055      0.392143      0.450790      0.512176      0.527204      0.560722
  84   5 2516.0615    2.1040  1.5909 12.0552  0.0000       3.63271  0.0242   0.0180   0.0439    0.0420   0.0000      0.521247   442.2033      0.139007       22.2149       1.68683      -5.19334      -1.48087      0.305791      0.420406      0.466332      0.532788      0.560819      0.588864
  84   6 2748.1060    3.1341  1.4878 12.7261  0.0000       2.38457  0.0218   0.0270   0.0405    0.0461   0.0000      0.519821   442.9270       1.22656       22.1633     -0.732721      -3.63419     0.0246218      0.283549      0.387391      0.421466      0.481920      0.506035      0.537927
  84   7 2973.9757    4.2616  1.4421 13.4317  0.0000      0.641844  0.0215   0.0376   0.0392    0.0467   0.0000      0.524587   442.3634       1.64419       21.8166      0.904515      -3.72963     -0.866511      0.282024      0.381725      0.424774      0.488105      0.512938      0.525506
  84   8 3191.9896    4.3324  1.8036 13.5212  0.0002      0.579045  0.0247   0.0340   0.0451    0.0370   0.0000      0.346236   442.5828       1.49009       23.0028     0.0557353      -2.32588      -1.68064      0.327566      0.446343      0.496884      0.546197      0.592646      0.613401
  84   9 3404.6501    3.6436  3.0726 12.8608  0.0001      0.595369  0.0347   0.0218   0.0616    0.0308   0.0000      0.187251   442.5759       1.73288       22.0249     -0.281982      -2.27135      -2.17535      0.440497      0.596287      0.664216      0.754545      0.800176      0.842226
  84  10 3613.5508    2.7332  5.3199 12.4468 -0.0001      0.443371  0.0608   0.0131   0.1029    0.0273   0.0000      0.146767   443.9627       3.21864       21.4235     -0.315520     -0.512365      -2.39420      0.715355      0.957035       1.07726       1.20010       1.27117       1.33950
  85   1 1394.1175    0.1485  0.1839 10.0610  0.0000       7.24667  0.0096   0.0048   0.0187    0.0151   0.0000       22.8850   439.9544     -0.298243       21.7951     0.0274619      -4.07387     -0.275509      0.167826      0.224843      0.247702      0.272431      0.283720      0.268621
  85   2 1736.3504    0.4003  0.5189  9.9913  0.0000       18.7697  0.0119   0.0060   0.0242    0.0273   0.0000       2.25357   441.1425      0.608463       22.0747     -0.166680      -4.35642     -0.244515      0.185585      0.250834      0.285726      0.322915      0.340696      0.347354
  85   3 2019.4626    0.7801  0.9773 10.2798  0.0000       10.8511  0.0172   0.0083   0.0344    0.0481   0.0000       1.04283   442.2806     -0.306075       22.1422      0.382887      -3.91894     -0.284800      0.231094      0.308692      0.361161      0.392893      0.431168      0.455880
  85   4 2284.3794    1.3445  1.3802 11.1960  0.0000       5.46415  0.0226   0.0124   0.0410    0.0483   0.0000      0.682296   442.2454      0.413388       21.9275      0.838362      -3.95872      -1.33397      0.291474      0.391017      0.435739      0.492581      0.524846      0.549837
  85   5 2526.7547    2.1434  1.6148 12.0191  0.0001       3.22965  0.0238   0.0177   0.0432    0.0415   0.0000      0.489279   442.9850    -0.0520720       21.7278    -0.0943530      -2.80123     -0.857763      0.302647      0.413298      0.463571      0.530532      0.557913      0.582956
  85   6 2759.9065    3.1711  1.5283 12.8503  0.0000       2.01638  0.0227   0.0272   0.0419    0.0455   0.0000      0.561118   443.2305       1.49518       22.5498      0.546525      -4.21872    -0.0205252      0.294134      0.398406      0.450526      0.492589      0.525905      0.556925
  85   7 2986.5802    4.2819  1.4497 13.5243  0.0000      0.379515  0.0217   0.0375   0.0397    0.0453   0.0000      0.489279   442.7309       2.33299       22.8815      0.774130      -3.75685      -1.02784      0.283774      0.376712      0.418672      0.468955      0.495941      0.523292
  85   8 3205.4408    4.3695  1.8444 13.5067  0.0000       1.29596  0.0249   0.0342   0.0458    0.0390   0.0000      0.326437   443.3655       1.23071       21.2352      0.588461      -2.37864     -0.440381      0.328882      0.443547      0.494068      0.552816      0.604024      0.627806
  85   9 3418.9471    3.5775  3.1920 12.8973  0.0000      0.668898  0.0357   0.0211   0.0647    0.0298   0.0000      0.198444   442.9747      0.895437       22.3489     -0.230811      -4.87844      -2.11235      0.448392      0.610976      0.687776      0.768206      0.813524      0.856374
  85  10 3628.6780    2.7370  5.8836 12.4126  0.0009      0.469824  0.0676   0.0121   0.1106    0.0268   0.0000      0.142082   444.0106       3.07734       22.2127      -1.43540      -1.85256      -1.96846      0.754844       1.01862       1.15761       1.29007       1.39864       1.43764
  86   1 1401.1069    0.1573  0.1817 10.0408  0.0000       20.2406  0.0088   0.0047   0.0173    0.0154   0.0000       21.0501   440.3302     0.0556711       21.6005     0.0559971      -3.71227    -0.0860208      0.135721      0.183899      0.194100      0.222551      0.221819      0.239648
  86   2 1743.9383    0.4125  0.5363  9.9563  0.0000       17.3347  0.0121   0.0059   0.0245    0.0281   0.0000       2.12029   441.2907     -0.328696       21.7369     -0.194858      -3.27811     0.0689903      0.193640      0.264296      0.298089      0.327141      0.343159      0.361018
  86   3 2028.3596    0.7917  1.0029 10.4254  0.0000       11.2065  0.0178   0.0086   0.0352    0.0465   0.0000       1.04196   442.0085      0.217763       22.3474     -0.455126      -3.97407     -0.350782      0.241594      0.327812      0.367176      0.408954      0.432318      0.460162
  86   4 2294.1907    1.3620  1.3982 11.3216  0.0001       6.10391  0.0229   0.0126   0.0418    0.0455   0.0000      0.719357   442.0014     -0.208372       21.5430      0.154396      -3.12779     -0.828908      0.289136      0.386349      0.442581      0.503595      0.521593      0.558969
  86   5 2537.3252    2.1602  1.7455 11.9692  0.0000       2.71248  0.0245   0.0170   0.0461    0.0405   0.0000      0.439277   442.4645      0.979162       22.6891      0.195315      -2.57015      0.130789      0.306431      0.422365      0.462452      0.524930      0.562583      0.581106
  86   6 2771.6818    3.2122  1.4527 13.0332  0.0000       2.77884  0.0219   0.0281   0.0410    0.0423   0.0000      0.539137   443.1017      0.917546       22.5664     0.0554953      -3.81445     -0.697194      0.282123      0.381368      0.430832      0.484860      0.506748      0.538078
  86   7 2999.2054    4.2366  1.4025 13.6727  0.0000       1.82845  0.0214   0.0387   0.0394    0.0457   0.0000      0.562692   443.1315       1.98664       22.2828    -0.0812551      -4.20193      -2.43588      0.277943      0.369797      0.414550      0.473434      0.494361      0.527647
  86   8 3218.7496    4.4226  1.9698 13.3501  0.0000      0.767477  0.0250   0.0324   0.0460    0.0383   0.0000      0.320153   443.3969       1.91195       22.1314    -0.0947051      -3.43675      -1.98335      0.320088      0.424281      0.486424      0.548436      0.581678      0.600699
  86   9 3433.0810    3.5394  3.4261 12.7549 -0.0002      0.676124  0.0371   0.0196   0.0669    0.0306   0.0000      0.174703   442.0536       1.60430       22.3394      0.133010      -2.97842      -2.22494      0.457932      0.622633      0.694136      0.786790      0.838535      0.876211
  86  10 3643.6258    2.6103  5.9930 12.4670 -0.0003      0.425156  0.0713   0.0115   0.1150    0.0254   0.0000      0.152167   442.6802       1.53839       23.3648       1.10114      -5.68997      -3.29043      0.775333       1.05726       1.18979       1.33689       1.42100       1.48265
  87   1 1408.0362    0.1486  0.2561 10.0233  0.0000       46.3332  0.0125   0.0046   0.0261    0.0165   0.0000       18.4817   440.1312     -0.118360       21.7930      0.246679      -4.25071     -0.286997      0.188826      0.252119      0.272951      0.311376      0.335979      0.367968
  87   2 1751.4997    0.4144  0.5436 10.0506  0.0000       19.4872  0.0124   0.0060   0.0244    0.0274   0.0000       2.23780   441.3894     -0.411120       22.1417      0.128850      -3.67755     -0.469638      0.181349      0.243668      0.271330      0.304830      0.324240      0.334195
  87   3 2037.1880    0.7994  0.9584 10.5638 -0.0000       10.6930  0.0174   0.0087   0.0332    0.0426   0.0000       1.05268   441.8791    -0.0457098       22.3914    -0.0646001      -3.21353      0.143524      0.234062      0.315793      0.344952      0.399470      0.426892      0.458041
  87   4 2303.9026    1.3973  1.5069 11.1355  0.0002       5.28578  0.0227   0.0119   0.0421    0.0454   0.0000      0.588313   441.7834      0.572874       22.7727     -0.432471      -3.89762     -0.343184      0.287802      0.383292      0.428603      0.485078      0.511609      0.534969
  87   5 2547.9507    2.2451  1.7393 12.0295  0.0002       2.97793  0.0242   0.0176   0.0449    0.0410   0.0000      0.426993   442.6601      0.363102       22.9427       1.04368      -4.40394      -1.04995      0.307672      0.418918      0.467828      0.527718      0.573323      0.591645
  87   6 2783.3573    3.2909  1.5012 12.9648  0.0000       4.06244  0.0217   0.0278   0.0404    0.0412   0.0000      0.621388   443.1416       1.60780       22.8783      0.739440      -3.15346     -0.799456      0.270871      0.361633      0.413038      0.472901      0.499100      0.519937
  87   7 3011.5895    4.3940  1.4779 13.4903  0.0000     -0.102620  0.0218   0.0373   0.0388    0.0471   0.0000      0.499984   442.5065       1.10017       22.5823     0.0406691      -3.68983      -1.14772      0.270945      0.372905      0.404583      0.461210      0.493244      0.519944
  87   8 3232.0247    4.3281  2.0367 13.3515  0.0000      0.792922  0.0260   0.0309   0.0465    0.0365   0.0000      0.255354   443.2201       1.57587       22.4405      0.336503      -3.53951      -2.27060      0.326272      0.440917      0.490240      0.558502      0.588333      0.622020
  87   9 3447.2096    3.4935  3.5407 12.7675  0.0011      0.889390  0.0370   0.0191   0.0686    0.0293   0.0000      0.173875   442.9871       2.34604       23.4473      0.453804      -4.28209      -2.09894      0.459625      0.612721      0.701831      0.773751      0.825964      0.864066
  87  10 3658.4581    2.5727  6.4357 12.4652  0.0000      0.269347  0.0776   0.0110   0.1220    0.0250   0.0000      0.152424   442.2136      0.386637       21.9088       1.21494      -4.45102      -1.78666      0.819661       1.10689       1.25381       1.39666       1.49684       1.54423
  88   1 1414.9199    0.1657  0.2100  9.9893  0.0000       36.9761  0.0089   0.0046   0.0203    0.0158   0.0000       17.2093   440.0869      0.192843       22.1174     -0.573013      -3.78192      0.463658      0.133364      0.198727      0.219702      0.257245      0.268458      0.286529
  88   2 1758.9725    0.4353  0.5464  9.9692  0.0000       17.9486  0.0119   0.0061   0.0240    0.0287   0.0000       2.07736   441.5222     -0.319558       22.1380     -0.146499      -4.70051      0.204867      0.176336      0.229430      0.262290      0.292631      0.313230      0.326420
  88   3 2045.9281    0.8363  1.0279 10.4699  0.0000       8.44904  0.0181   0.0088   0.0344    0.0468   0.0000      0.995437   442.0130     -0.518394       22.4510      0.129092      -3.09456      0.803775      0.230719      0.322840      0.355954      0.396825      0.423405      0.438165
  88   4 2313.5258    1.4539  1.5005 11.1678  0.0000       3.65733  0.0227   0.0124   0.0415    0.0474   0.0000      0.575708   442.2028      0.591894       22.0220       1.53039      -4.10419     0.0986161      0.283325      0.377596      0.435791      0.476172      0.521027      0.546398
  88   5 2558.4040    2.2848  1.7046 12.1821  0.0000       3.33362  0.0240   0.0184   0.0448    0.0395   0.0000      0.456099   442.7799       1.17186       22.5068      0.100202      -4.87671      -1.17671      0.300110      0.406879      0.452405      0.518781      0.542788      0.583911
  88   6 2794.9182    3.3407  1.5149 12.9721  0.0000       2.19006  0.0222   0.0279   0.0407    0.0418   0.0000      0.507172   442.9707      0.829798       21.2036    -0.0902910      -3.63048      -1.28050      0.276823      0.363796      0.416867      0.465383      0.494898      0.516532
  88   7 3024.1174    4.3396  1.4761 13.6241  0.0000       1.82219  0.0217   0.0373   0.0411    0.0430   0.0000      0.554612   442.3645      0.729559       22.5417       1.23471      -3.05947      -1.83778      0.271374      0.362349      0.401458      0.453186      0.484721      0.505277
  88   8 3245.1727    4.2754  2.0886 13.4264  0.0000      0.598729  0.0263   0.0304   0.0486    0.0334   0.0000      0.349134   442.9812       2.46707       22.4859       1.20151      -4.35448     -0.171448      0.324378      0.444310      0.491290      0.554495      0.589799      0.618952
  88   9 3461.0763    3.4035  3.7008 12.7885 -0.0000     0.0324195  0.0395   0.0186   0.0725    0.0288   0.0000      0.176466   442.2960       1.46218       21.8668       1.17306      -3.60560      -1.13991      0.481552      0.645349      0.729217      0.814508      0.876588      0.914306
  88  10 3673.0930    2.4609  6.5439 12.4607 -0.0004      0.180541  0.0833   0.0107   0.1293    0.0248   0.0000      0.148934   442.2401       4.79645       22.1274      0.671144      -5.80581      -6.66588      0.858023       1.15822       1.30319       1.46278       1.57634       1.64009
  89   1 1421.7382    0.1589  0.2359 10.0008  0.0000       37.8840  0.0108   0.0045   0.0223    0.0161   0.0000       16.9127   440.2216      0.152412       22.5741     -0.167020      -3.77636     -0.292451      0.161994      0.229518      0.282698      0.320106      0.360819      0.361951
  89   2 1766.4015    0.4388  0.5363 10.0342  0.0000       21.0693  0.0117   0.0062   0.0240    0.0282   0.0000       2.15396   440.8765      0.423898       21.9233     -0.288876      -4.50422     0.0285455      0.164721      0.231139      0.259416      0.286470      0.310719      0.309831
  89   3 2054.6172    0.8257  1.0518 10.4793  0.0000       8.60983  0.0185   0.0087   0.0354    0.0485   0.0000      0.991472   442.3096      0.710665       21.7550      0.144699      -3.83653     -0.174944      0.242065      0.321615      0.363728      0.397335      0.440806      0.449879
  89   4 2323.1150    1.4528  1.5431 11.3460  0.0000       4.82491  0.0238   0.0125   0.0436    0.0434   0.0000      0.635157   441.7186      0.582802       22.0302    0.00933248      -3.39926     -0.215973      0.287705      0.381705      0.434419      0.488012      0.514736      0.548091
  89   5 2568.7740    2.3643  1.7163 12.1753  0.0000       2.07517  0.0246   0.0188   0.0433    0.0409   0.0000      0.441901   442.0516       1.29203       22.1262     -0.295879      -3.63146      -1.25279      0.302307      0.416210      0.455230      0.515303      0.556896      0.589572
  89   6 2806.4495    3.4399  1.5656 12.9301 -0.0000       2.75142  0.0217   0.0280   0.0407    0.0421   0.0000      0.437141   442.4423       1.30133       22.0023     0.0146809      -3.91436      -1.08993      0.267546      0.362558      0.408503      0.465143      0.485855      0.514269
  89   7 3036.4342    4.4030  1.5308 13.5812  0.0003       1.73943  0.0219   0.0368   0.0401    0.0427   0.0000      0.507039   443.0759       1.34418       22.5769      0.985816      -3.46321     -0.925447      0.267601      0.361351      0.400098      0.459441      0.482030      0.508021
  89   8 3258.2956    4.2441  2.1479 13.3875 -0.0001      0.471386  0.0268   0.0294   0.0488    0.0331   0.0000      0.311215   442.4033       1.42669       21.7855      0.642482      -2.12161      -1.45919      0.325598      0.441269      0.495381      0.545905      0.592530      0.637239
  89   9 3475.1780    3.2941  3.9128 12.7819 -0.0006      0.487610  0.0433   0.0174   0.0772    0.0289   0.0000      0.165235   442.8302       1.84619       22.9312     -0.201385      -1.51550     -0.671722      0.504062      0.679309      0.767075      0.851832      0.907349      0.953829
  89  10 3688.1201    2.4573  6.8309 12.4592 -0.0002      0.950458  0.0846   0.0105   0.1320    0.0238   0.0000      0.152052   443.2233       2.92303       24.7235     -0.290201      -2.26959      -5.40154      0.863261       1.15485       1.32939       1.45704       1.56272       1.65239
  90   1 1428.5305    0.1637  0.2167 10.0478  0.0000       50.9454  0.0091   0.0047   0.0218    0.0160   0.0000       17.1412   440.4966     -0.148898       21.9767      0.303498      -4.03139      0.302454      0.136160      0.192380      0.213166      0.238908      0.257875      0.274594
  90   2 1773.7768    0.4405  0.5744  9.9940  0.0000       20.1373  0.0127   0.0060   0.0247    0.0293   0.0000       2.03880   440.9673      0.234176       21.8477      0.198278      -4.35871     -0.357352      0.173394      0.240715      0.281937      0.305951      0.323406      0.331020
  90   3 2063.3010    0.8639  1.0486 10.4385  0.0000       7.93865  0.0181   0.0088   0.0347    0.0511   0.0000      0.959883   442.1523      0.295350       21.9403      0.942958      -3.82674     -0.450566      0.227003      0.310361      0.347344      0.391466      0.418987      0.433333
  90   4 2332.6299    1.4916  1.5091 11.5376  0.0000       4.99326  0.0236   0.0132   0.0430    0.0412   0.0000      0.658560   442.8100      0.191881       21.8007     -0.217805      -3.65846     -0.855904      0.286164      0.382600      0.418782      0.480155      0.516418      0.539319
  90   5 2579.1179    2.3335  1.7193 12.2706  0.0000       1.64935  0.0249   0.0186   0.0446    0.0401   0.0000      0.496813   442.3200      0.937415       22.9382      0.767259      -3.30065     -0.825165      0.305496      0.410380      0.458311      0.518941      0.551512      0.572260
  90   6 2817.8585    3.5050  1.6061 12.9347  0.0000       1.15934  0.0221   0.0281   0.0413    0.0442   0.0000      0.434198   442.4266      0.734420       22.3535       1.07801      -3.60000      -1.37862      0.269026      0.365028      0.408316      0.458650      0.492404      0.520744
  90   7 3048.6555    4.3981  1.5304 13.6592  0.0000       1.10054  0.0220   0.0368   0.0404    0.0416   0.0000      0.481522   443.0344       1.28676       21.1544     -0.279613      -3.18168      -2.19081      0.268179      0.352090      0.405838      0.459919      0.483217      0.510333
  90   8 3271.3434    4.2093  2.1695 13.3072  0.0000      0.568366  0.0271   0.0287   0.0483    0.0350   0.0000      0.283845   442.5230       1.29982       22.1411     -0.795010      -2.03636      -1.97808      0.326418      0.439782      0.498611      0.551187      0.590179      0.628526
  90   9 3489.1205    3.3232  4.2511 12.6987  0.0006      0.913134  0.0452   0.0166   0.0803    0.0292   0.0000      0.164834   443.5845       3.11076       21.6388     -0.584490      -4.48732      -1.30706      0.509887      0.689418      0.790759      0.875330      0.946945      0.980885
  90  10 3702.5462    2.4295  6.8674 12.4612  0.0008      0.276711  0.0850   0.0103   0.1302    0.0235   0.0000      0.157942   443.7592       1.78865       22.6503      -1.95983    -0.0974117      -4.16120      0.842857       1.14150       1.29469       1.44273       1.53993       1.61021
  91   1 1435.2678    0.1697  0.2224 10.0325  0.0000       25.7128  0.0095   0.0046   0.0197    0.0155   0.0000       15.7664   440.1078     -0.205701       21.8343      0.330127      -3.61585      0.274366      0.150264      0.196057      0.238314      0.252219      0.275435      0.267871
  91   2 1781.0533    0.4615  0.5859 10.0486  0.0000       17.4891  0.0121   0.0062   0.0255    0.0296   0.0000       1.93782   441.1947     -0.366291       22.6494      0.398697      -4.46212     -0.540122      0.165178      0.226409      0.252251      0.282361      0.292331      0.314265
  91   3 2071.9318    0.8626  1.1147 10.5833  0.0000       10.0389  0.0196   0.0089   0.0369    0.0476   0.0000       1.03671   442.2044      0.417227       22.1650     -0.252821      -3.96825     -0.621654      0.241014      0.337947      0.374186      0.426729      0.452426      0.472503
  91   4 2342.0193    1.5364  1.6069 11.4527  0.0000       3.46823  0.0236   0.0127   0.0438    0.0405   0.0000      0.560670   442.3878      0.226758       22.5356     -0.164008      -3.71965     -0.229341      0.280369      0.379601      0.424903      0.484249      0.508647      0.532918
  91   5 2589.4853    2.4212  1.7221 12.2942  0.0000       2.91847  0.0246   0.0189   0.0437    0.0389   0.0000      0.485789   443.1030      0.327094       23.0066      0.349890      -4.82259     -0.898751      0.295252      0.399654      0.456783      0.515260      0.553089      0.569832
  91   6 2829.2228    3.5060  1.5482 13.1411  0.0000       1.51388  0.0219   0.0286   0.0405    0.0387   0.0000      0.479417   442.7423      0.566501       22.8427     -0.328867      -3.00480     -0.698497      0.260959      0.347521      0.394842      0.447227      0.477789      0.508949
  91   7 3060.8729    4.4497  1.5121 13.7458  0.0000       1.57201  0.0217   0.0373   0.0398    0.0393   0.0000      0.479758   443.0416       1.46023       22.8314      0.119484      -3.08454      -1.09507      0.261404      0.352398      0.399912      0.448577      0.477940      0.504769
  91   8 3284.3528    4.1731  2.2405 13.3889 -0.0000      0.994175  0.0275   0.0283   0.0500    0.0328   0.0000      0.329985   442.9016      0.829107       21.5229     -0.100301      -3.40146      -1.50831      0.327644      0.445043      0.496567      0.564378      0.584577      0.627976
  91   9 3502.7138    3.2653  4.3374 12.6823 -0.0004    -0.0348274  0.0467   0.0161   0.0816    0.0295   0.0000      0.173960   443.6599       1.70568       22.5446     -0.618773      -4.86310      -3.17350      0.526519      0.711320      0.797367      0.895654      0.966433       1.01002
  92   1 1441.9460    0.1776  0.2249  9.9861  0.0000       29.4197  0.0089   0.0046   0.0191    0.0158   0.0000       14.2005   440.2447    0.00455969       21.7271     0.0358410      -3.60294     -0.518043      0.132384      0.168462      0.185728      0.218126      0.226443      0.240031
  92   2 1788.2731    0.4733  0.6140 10.0322  0.0000       18.2244  0.0123   0.0062   0.0255    0.0293   0.0000       1.84475   440.7913     -0.167571       22.0859     0.0218061      -3.57751    0.00959853      0.170690      0.230608      0.254721      0.293764      0.304036      0.317466
  92   3 2080.4846    0.8782  1.0989 10.7165  0.0000       9.77859  0.0195   0.0091   0.0361    0.0442   0.0000       1.06158   442.0123      0.511888       23.0086      0.298673      -4.56587     -0.227410      0.232226      0.311363      0.354684      0.389184      0.420767      0.434590
  92   4 2351.3188    1.5778  1.6401 11.3570  0.0000       2.48095  0.0237   0.0125   0.0431    0.0421   0.0000      0.539735   442.7701      0.140618       21.6904    -0.0987117      -2.83443     -0.997414      0.279955      0.381545      0.429633      0.480896      0.501993      0.531576
  92   5 2599.7142    2.4610  1.7400 12.3691  0.0000       2.27817  0.0238   0.0192   0.0446    0.0370   0.0000      0.455780   442.4959      0.252343       23.1397      0.471650      -3.04308      -1.01390      0.288715      0.390718      0.440549      0.492939      0.516702      0.556949
  92   6 2840.5321    3.6250  1.5193 13.1437  0.0002       1.07418  0.0219   0.0299   0.0394    0.0429   0.0000      0.531392   442.9402       1.07758       21.8130    -0.0960577      -2.75906     -0.133155      0.255362      0.353903      0.389702      0.439405      0.466305      0.497313
  92   7 3072.9349    4.5362  1.6000 13.5511  0.0000      0.514961  0.0222   0.0359   0.0399    0.0419   0.0000      0.429570   442.7680       1.40821       21.6712    -0.0862076      -2.87975      -1.16920      0.262106      0.349155      0.389216      0.438353      0.469194      0.487184
  92   8 3297.1970    4.1535  2.4270 13.3402  0.0000      0.660050  0.0287   0.0271   0.0523    0.0316   0.0000      0.244485   442.9624       1.93834       21.2739     -0.458870      -2.94186     -0.840161      0.341937      0.464900      0.521785      0.581285      0.628045      0.656315
  92   9 3516.6539    3.1042  4.3137 12.7375  0.0002      0.691625  0.0481   0.0156   0.0845    0.0284   0.0000      0.177589   443.3679       1.61293       21.7576       1.05077      -3.73656     -0.229257      0.539882      0.712400      0.813367      0.907955      0.985926       1.02860
  93   1 1448.5782    0.1682  0.2265 10.0402  0.0000       42.9190  0.0096   0.0045   0.0193    0.0161   0.0000       15.3412   440.2947     -0.416203       22.3938     0.0291836      -3.89371     -0.175355      0.133685      0.188734      0.209999      0.238899      0.264999      0.263338
  93   2 1795.4182    0.4725  0.6259 10.0701  0.0000       14.7593  0.0125   0.0061   0.0262    0.0304   0.0000       1.77445   440.9483      0.403845       22.3060      0.692470      -3.93715     -0.473866      0.173856      0.234068      0.275638      0.304311      0.318979      0.338380
  93   3 2088.9331    0.8900  1.1483 10.7249  0.0000       8.58892  0.0200   0.0090   0.0371    0.0462   0.0000      0.999940   441.6191     -0.522144       22.7803    -0.0205614      -3.90292     -0.293683      0.237515      0.320984      0.357209      0.412127      0.426200      0.456718
  93   4 2360.5989    1.5668  1.6908 11.5147  0.0000       3.40613  0.0248   0.0124   0.0451    0.0388   0.0000      0.562934   441.9692      0.848893       21.9112     -0.413507      -3.79009     -0.406144      0.282042      0.392664      0.427159      0.493892      0.509115      0.548041
  93   5 2609.9206    2.5190  1.6906 12.2611  0.0000       1.78549  0.0230   0.0191   0.0425    0.0414   0.0000      0.441997   442.4941    -0.0583330       22.8955     -0.324407      -2.99472      -1.29550      0.273758      0.371685      0.415506      0.466309      0.495526      0.525115
  93   6 2851.8655    3.7164  1.4935 13.1126  0.0000       2.06690  0.0208   0.0298   0.0386    0.0436   0.0000      0.474317   442.8278       1.13003       22.5910      0.774224      -3.24374     -0.323589      0.253969      0.335756      0.375138      0.430236      0.464156      0.488957
  93   7 3084.9859    4.5088  1.6816 13.6136  0.0000       1.37560  0.0224   0.0347   0.0416    0.0383   0.0000      0.428629   442.4338       1.28819       22.5855      0.325097      -3.72998      -1.60618      0.269143      0.361793      0.404966      0.464769      0.485587      0.510033
  93   8 3310.0677    4.1092  2.4774 13.3195  0.0002      0.574107  0.0287   0.0264   0.0525    0.0318   0.0000      0.246605   442.8920       2.06084       21.5153      0.496661      -2.44699     -0.875692      0.337901      0.459745      0.517624      0.593571      0.622876      0.655336
[truncated: 195,844 more chars]
