# Supplementary material for: Global-Mode Analysis of Full-Disk Data from the Michelson Doppler Imager and the Helioseismic and Magnetic Imager
Source: Sol Phys. 2018 Jan 31;293(2):29. doi: 10.1007/s11207-017-1201-5 (PMC6566312; doi:10.1007/s11207-017-1201-5)
Supplement: Supplementary file 2 — (TAR 362.4 MB) [file 11207_2017_1201_MOESM2_ESM.tar › HMI/hmiv72dasym.7984.36]

   0  23 3303.6071    4.2557  1.5043 12.0612 -0.0222     -0.118947  0.3395   0.5955   0.5234   11.8048   0.0000       2.92874    -0.0000       0.00000       0.00000       0.00000       0.00000       0.00000       0.00000       0.00000       0.00000       0.00000       0.00000       0.00000       0.00000       0.00000       0.00000       0.00000       0.00000       0.00000       0.00000       0.00000       0.00000       0.00000       0.00000       0.00000       0.00000       0.00000       0.00000       0.00000       0.00000       0.00000       0.00000       0.00000       0.00000       0.00000       0.00000       0.00000       0.00000       0.00000       0.00000       0.00000       0.00000       0.00000       0.00000       0.00000       0.00000       0.00000       0.00000       0.00000       0.00000       0.00000       0.00000       0.00000       0.00000       0.00000       0.00000       0.00000       0.00000       0.00000       0.00000       0.00000       0.00000       0.00000       0.00000       0.00000       0.00000       0.00000       0.00000       0.00000       0.00000       0.00000       0.00000       0.00000
   1  12 1885.1021    0.5441  0.2332  9.4354  0.0000       7.64249  0.0948   0.0837   0.1059    0.2569   0.0000       7.04367   475.1092       48.0791       0.00000       0.00000       0.00000       0.00000       0.00000       0.00000       0.00000       0.00000       0.00000       0.00000       0.00000       0.00000       0.00000       0.00000       0.00000       0.00000       0.00000       0.00000       0.00000       0.00000       0.00000       0.00000       0.00000       0.00000       0.00000       0.00000       0.00000       0.00000       0.00000       0.00000       0.00000       0.00000       0.00000       0.00000       44.3870       74.2231       0.00000       0.00000       0.00000       0.00000       0.00000       0.00000       0.00000       0.00000       0.00000       0.00000       0.00000       0.00000       0.00000       0.00000       0.00000       0.00000       0.00000       0.00000       0.00000       0.00000       0.00000       0.00000       0.00000       0.00000       0.00000       0.00000       0.00000       0.00000       0.00000       0.00000       0.00000       0.00000       0.00000       0.00000
   1  13 2020.9544    0.6383  0.4541  9.6669  0.0000       12.0389  0.0676   0.0695   0.1550    0.3164   0.0000       4.87009   386.0203       11.3432       0.00000       0.00000       0.00000       0.00000       0.00000       0.00000       0.00000       0.00000       0.00000       0.00000       0.00000       0.00000       0.00000       0.00000       0.00000       0.00000       0.00000       0.00000       0.00000       0.00000       0.00000       0.00000       0.00000       0.00000       0.00000       0.00000       0.00000       0.00000       0.00000       0.00000       0.00000       0.00000       0.00000       0.00000       76.0447       43.3538       0.00000       0.00000       0.00000       0.00000       0.00000       0.00000       0.00000       0.00000       0.00000       0.00000       0.00000       0.00000       0.00000       0.00000       0.00000       0.00000       0.00000       0.00000       0.00000       0.00000       0.00000       0.00000       0.00000       0.00000       0.00000       0.00000       0.00000       0.00000       0.00000       0.00000       0.00000       0.00000       0.00000       0.00000
   1  14 2157.1523    0.6401  0.5565 10.0855  0.0000       21.4736  0.1023   0.0686   0.1546    0.2371   0.0000       7.39338   439.0789       70.4029       0.00000       0.00000       0.00000       0.00000       0.00000       0.00000       0.00000       0.00000       0.00000       0.00000       0.00000       0.00000       0.00000       0.00000       0.00000       0.00000       0.00000       0.00000       0.00000       0.00000       0.00000       0.00000       0.00000       0.00000       0.00000       0.00000       0.00000       0.00000       0.00000       0.00000       0.00000       0.00000       0.00000       0.00000       88.1637       49.2089       0.00000       0.00000       0.00000       0.00000       0.00000       0.00000       0.00000       0.00000       0.00000       0.00000       0.00000       0.00000       0.00000       0.00000       0.00000       0.00000       0.00000       0.00000       0.00000       0.00000       0.00000       0.00000       0.00000       0.00000       0.00000       0.00000       0.00000       0.00000       0.00000       0.00000       0.00000       0.00000       0.00000       0.00000
   1  15 2292.0981    1.0949  0.7051 10.5803  0.0000       8.49507  0.0919   0.1098   0.2383    0.4270   0.0000       4.86456   315.8892      -68.1706       0.00000       0.00000       0.00000       0.00000       0.00000       0.00000       0.00000       0.00000       0.00000       0.00000       0.00000       0.00000       0.00000       0.00000       0.00000       0.00000       0.00000       0.00000       0.00000       0.00000       0.00000       0.00000       0.00000       0.00000       0.00000       0.00000       0.00000       0.00000       0.00000       0.00000       0.00000       0.00000       0.00000       0.00000       92.4492       42.9917       0.00000       0.00000       0.00000       0.00000       0.00000       0.00000       0.00000       0.00000       0.00000       0.00000       0.00000       0.00000       0.00000       0.00000       0.00000       0.00000       0.00000       0.00000       0.00000       0.00000       0.00000       0.00000       0.00000       0.00000       0.00000       0.00000       0.00000       0.00000       0.00000       0.00000       0.00000       0.00000       0.00000       0.00000
   1  21 3098.4180    3.8673  1.1981  2.2873  0.0000       2.23680  0.1502   0.3086   0.3020 1000.0000   0.0000       2.77570   551.1827      -67.0253       0.00000       0.00000       0.00000       0.00000       0.00000       0.00000       0.00000       0.00000       0.00000       0.00000       0.00000       0.00000       0.00000       0.00000       0.00000       0.00000       0.00000       0.00000       0.00000       0.00000       0.00000       0.00000       0.00000       0.00000       0.00000       0.00000       0.00000       0.00000       0.00000       0.00000       0.00000       0.00000       0.00000       0.00000       118.656       64.8621       0.00000       0.00000       0.00000       0.00000       0.00000       0.00000       0.00000       0.00000       0.00000       0.00000       0.00000       0.00000       0.00000       0.00000       0.00000       0.00000       0.00000       0.00000       0.00000       0.00000       0.00000       0.00000       0.00000       0.00000       0.00000       0.00000       0.00000       0.00000       0.00000       0.00000       0.00000       0.00000       0.00000       0.00000
   1  24 3504.7633    2.9374  2.5372 10.6767  0.0002       1.38838  0.2105   0.1757   0.4576    2.5429   0.0000      0.859953   529.4964       219.141       0.00000       0.00000       0.00000       0.00000       0.00000       0.00000       0.00000       0.00000       0.00000       0.00000       0.00000       0.00000       0.00000       0.00000       0.00000       0.00000       0.00000       0.00000       0.00000       0.00000       0.00000       0.00000       0.00000       0.00000       0.00000       0.00000       0.00000       0.00000       0.00000       0.00000       0.00000       0.00000       0.00000       0.00000       154.154       108.284       0.00000       0.00000       0.00000       0.00000       0.00000       0.00000       0.00000       0.00000       0.00000       0.00000       0.00000       0.00000       0.00000       0.00000       0.00000       0.00000       0.00000       0.00000       0.00000       0.00000       0.00000       0.00000       0.00000       0.00000       0.00000       0.00000       0.00000       0.00000       0.00000       0.00000       0.00000       0.00000       0.00000       0.00000
   1  25 3640.6082    2.3465  3.3597 11.5054 -0.0116      0.912693  0.2572   0.1420   0.6613    0.7524   0.0000      0.784227   558.9664       292.898       0.00000       0.00000       0.00000       0.00000       0.00000       0.00000       0.00000       0.00000       0.00000       0.00000       0.00000       0.00000       0.00000       0.00000       0.00000       0.00000       0.00000       0.00000       0.00000       0.00000       0.00000       0.00000       0.00000       0.00000       0.00000       0.00000       0.00000       0.00000       0.00000       0.00000       0.00000       0.00000       0.00000       0.00000       236.826       120.114       0.00000       0.00000       0.00000       0.00000       0.00000       0.00000       0.00000       0.00000       0.00000       0.00000       0.00000       0.00000       0.00000       0.00000       0.00000       0.00000       0.00000       0.00000       0.00000       0.00000       0.00000       0.00000       0.00000       0.00000       0.00000       0.00000       0.00000       0.00000       0.00000       0.00000       0.00000       0.00000       0.00000       0.00000
   1  26 3777.1811    1.9053  5.5810 11.1489  0.0000      0.973794  0.4502   0.0950   0.8021    0.4239   0.0000      0.714418   302.9105       378.423       0.00000       0.00000       0.00000       0.00000       0.00000       0.00000       0.00000       0.00000       0.00000       0.00000       0.00000       0.00000       0.00000       0.00000       0.00000       0.00000       0.00000       0.00000       0.00000       0.00000       0.00000       0.00000       0.00000       0.00000       0.00000       0.00000       0.00000       0.00000       0.00000       0.00000       0.00000       0.00000       0.00000       0.00000       311.466       191.776       0.00000       0.00000       0.00000       0.00000       0.00000       0.00000       0.00000       0.00000       0.00000       0.00000       0.00000       0.00000       0.00000       0.00000       0.00000       0.00000       0.00000       0.00000       0.00000       0.00000       0.00000       0.00000       0.00000       0.00000       0.00000       0.00000       0.00000       0.00000       0.00000       0.00000       0.00000       0.00000       0.00000       0.00000
   2  12 1945.8366    0.5318  0.4621  9.8045  0.0000       6.06610  0.0549   0.0449   0.1264    0.2193   0.0000       4.29931   426.7323      -27.6695       11.9829       7.88212       0.00000       0.00000       0.00000       0.00000       0.00000       0.00000       0.00000       0.00000       0.00000       0.00000       0.00000       0.00000       0.00000       0.00000       0.00000       0.00000       0.00000       0.00000       0.00000       0.00000       0.00000       0.00000       0.00000       0.00000       0.00000       0.00000       0.00000       0.00000       0.00000       0.00000       0.00000       0.00000       36.2813       30.1226       16.6868       6.01988       0.00000       0.00000       0.00000       0.00000       0.00000       0.00000       0.00000       0.00000       0.00000       0.00000       0.00000       0.00000       0.00000       0.00000       0.00000       0.00000       0.00000       0.00000       0.00000       0.00000       0.00000       0.00000       0.00000       0.00000       0.00000       0.00000       0.00000       0.00000       0.00000       0.00000       0.00000       0.00000
   2  13 2082.1838    0.7172  0.4251  9.8719  0.0000       9.67770  0.0446   0.0618   0.1173    0.2380   0.0000       3.75409   425.5490      -9.62714       18.0531      -7.12110       0.00000       0.00000       0.00000       0.00000       0.00000       0.00000       0.00000       0.00000       0.00000       0.00000       0.00000       0.00000       0.00000       0.00000       0.00000       0.00000       0.00000       0.00000       0.00000       0.00000       0.00000       0.00000       0.00000       0.00000       0.00000       0.00000       0.00000       0.00000       0.00000       0.00000       0.00000       0.00000       26.4409       25.2677       11.7237       5.18793       0.00000       0.00000       0.00000       0.00000       0.00000       0.00000       0.00000       0.00000       0.00000       0.00000       0.00000       0.00000       0.00000       0.00000       0.00000       0.00000       0.00000       0.00000       0.00000       0.00000       0.00000       0.00000       0.00000       0.00000       0.00000       0.00000       0.00000       0.00000       0.00000       0.00000       0.00000       0.00000
   2  14 2217.7234    0.9305  0.6072 10.0872  0.0000       5.93625  0.0899   0.0703   0.1503    0.3786   0.0000       3.48170   459.9036      -9.59736     -0.530689       2.39427       0.00000       0.00000       0.00000       0.00000       0.00000       0.00000       0.00000       0.00000       0.00000       0.00000       0.00000       0.00000       0.00000       0.00000       0.00000       0.00000       0.00000       0.00000       0.00000       0.00000       0.00000       0.00000       0.00000       0.00000       0.00000       0.00000       0.00000       0.00000       0.00000       0.00000       0.00000       0.00000       42.0314       32.8221       29.4358       8.96607       0.00000       0.00000       0.00000       0.00000       0.00000       0.00000       0.00000       0.00000       0.00000       0.00000       0.00000       0.00000       0.00000       0.00000       0.00000       0.00000       0.00000       0.00000       0.00000       0.00000       0.00000       0.00000       0.00000       0.00000       0.00000       0.00000       0.00000       0.00000       0.00000       0.00000       0.00000       0.00000
   2  17 2619.8881    2.2236  0.8324 10.3338  0.0072       3.90569  0.0739   0.1356   0.1564    1.0791   0.0000       1.92304   422.0956       30.4294       27.9017      -2.24130       0.00000       0.00000       0.00000       0.00000       0.00000       0.00000       0.00000       0.00000       0.00000       0.00000       0.00000       0.00000       0.00000       0.00000       0.00000       0.00000       0.00000       0.00000       0.00000       0.00000       0.00000       0.00000       0.00000       0.00000       0.00000       0.00000       0.00000       0.00000       0.00000       0.00000       0.00000       0.00000       46.5195       35.5538       18.2440       6.31629       0.00000       0.00000       0.00000       0.00000       0.00000       0.00000       0.00000       0.00000       0.00000       0.00000       0.00000       0.00000       0.00000       0.00000       0.00000       0.00000       0.00000       0.00000       0.00000       0.00000       0.00000       0.00000       0.00000       0.00000       0.00000       0.00000       0.00000       0.00000       0.00000       0.00000       0.00000       0.00000
   2  18 2754.6592    2.6457  0.8819 11.2081  0.0000       2.28414  0.0917   0.1622   0.1695    1.1641   0.0000       1.53648   453.6722       9.89140       34.1847       3.03614       0.00000       0.00000       0.00000       0.00000       0.00000       0.00000       0.00000       0.00000       0.00000       0.00000       0.00000       0.00000       0.00000       0.00000       0.00000       0.00000       0.00000       0.00000       0.00000       0.00000       0.00000       0.00000       0.00000       0.00000       0.00000       0.00000       0.00000       0.00000       0.00000       0.00000       0.00000       0.00000       43.4190       37.5528       27.7701       9.94176       0.00000       0.00000       0.00000       0.00000       0.00000       0.00000       0.00000       0.00000       0.00000       0.00000       0.00000       0.00000       0.00000       0.00000       0.00000       0.00000       0.00000       0.00000       0.00000       0.00000       0.00000       0.00000       0.00000       0.00000       0.00000       0.00000       0.00000       0.00000       0.00000       0.00000       0.00000       0.00000
   2  19 2889.5431    3.2696  1.0917 11.0115  0.0000      -3.18000  0.0991   0.1849   0.1970    2.2886   0.0000       1.79545   402.2404       19.7251       3.57395       1.03261       0.00000       0.00000       0.00000       0.00000       0.00000       0.00000       0.00000       0.00000       0.00000       0.00000       0.00000       0.00000       0.00000       0.00000       0.00000       0.00000       0.00000       0.00000       0.00000       0.00000       0.00000       0.00000       0.00000       0.00000       0.00000       0.00000       0.00000       0.00000       0.00000       0.00000       0.00000       0.00000       49.2739       38.9070       23.4689       8.18347       0.00000       0.00000       0.00000       0.00000       0.00000       0.00000       0.00000       0.00000       0.00000       0.00000       0.00000       0.00000       0.00000       0.00000       0.00000       0.00000       0.00000       0.00000       0.00000       0.00000       0.00000       0.00000       0.00000       0.00000       0.00000       0.00000       0.00000       0.00000       0.00000       0.00000       0.00000       0.00000
   2  23 3430.8744    3.0160  2.1112 12.2233  0.0000      -1.01754  0.1732   0.1473   0.2628    0.4677   0.0000      0.880512   381.8492       50.3001       4.82457       7.78487       0.00000       0.00000       0.00000       0.00000       0.00000       0.00000       0.00000       0.00000       0.00000       0.00000       0.00000       0.00000       0.00000       0.00000       0.00000       0.00000       0.00000       0.00000       0.00000       0.00000       0.00000       0.00000       0.00000       0.00000       0.00000       0.00000       0.00000       0.00000       0.00000       0.00000       0.00000       0.00000       79.6404       74.5041       36.0531       16.8496       0.00000       0.00000       0.00000       0.00000       0.00000       0.00000       0.00000       0.00000       0.00000       0.00000       0.00000       0.00000       0.00000       0.00000       0.00000       0.00000       0.00000       0.00000       0.00000       0.00000       0.00000       0.00000       0.00000       0.00000       0.00000       0.00000       0.00000       0.00000       0.00000       0.00000       0.00000       0.00000
   2  24 3567.2277    2.6108  3.3024 10.2918  0.0000      0.205348  0.1688   0.0893   0.3611    1.0868   0.0000      0.314311   566.2359      -25.9142       25.5586       18.0192       0.00000       0.00000       0.00000       0.00000       0.00000       0.00000       0.00000       0.00000       0.00000       0.00000       0.00000       0.00000       0.00000       0.00000       0.00000       0.00000       0.00000       0.00000       0.00000       0.00000       0.00000       0.00000       0.00000       0.00000       0.00000       0.00000       0.00000       0.00000       0.00000       0.00000       0.00000       0.00000       79.8613       72.2045       40.7690       16.9842       0.00000       0.00000       0.00000       0.00000       0.00000       0.00000       0.00000       0.00000       0.00000       0.00000       0.00000       0.00000       0.00000       0.00000       0.00000       0.00000       0.00000       0.00000       0.00000       0.00000       0.00000       0.00000       0.00000       0.00000       0.00000       0.00000       0.00000       0.00000       0.00000       0.00000       0.00000       0.00000
   3  11 1865.2904    0.4344  0.3098  9.8803  0.0000       19.6859  0.0431   0.0418   0.0946    0.1434   0.0000       6.71339   417.0985       27.2108       25.9858      -9.48788      0.584212      0.680106       0.00000       0.00000       0.00000       0.00000       0.00000       0.00000       0.00000       0.00000       0.00000       0.00000       0.00000       0.00000       0.00000       0.00000       0.00000       0.00000       0.00000       0.00000       0.00000       0.00000       0.00000       0.00000       0.00000       0.00000       0.00000       0.00000       0.00000       0.00000       0.00000       0.00000       17.1079       18.6058       13.0769       9.45413       3.33330       1.33091       0.00000       0.00000       0.00000       0.00000       0.00000       0.00000       0.00000       0.00000       0.00000       0.00000       0.00000       0.00000       0.00000       0.00000       0.00000       0.00000       0.00000       0.00000       0.00000       0.00000       0.00000       0.00000       0.00000       0.00000       0.00000       0.00000       0.00000       0.00000       0.00000       0.00000
   3  12 2001.1816    0.6221  0.3937  9.7727  0.0000       1.42871  0.1596   0.0481   0.1021    0.2150   0.0000       4.28411   406.4962      -11.9342    -0.0481616      -1.21160      -3.44792      -1.71897       0.00000       0.00000       0.00000       0.00000       0.00000       0.00000       0.00000       0.00000       0.00000       0.00000       0.00000       0.00000       0.00000       0.00000       0.00000       0.00000       0.00000       0.00000       0.00000       0.00000       0.00000       0.00000       0.00000       0.00000       0.00000       0.00000       0.00000       0.00000       0.00000       0.00000       103.564       100.248       52.8970       20.7372       5.19736      0.972462       0.00000       0.00000       0.00000       0.00000       0.00000       0.00000       0.00000       0.00000       0.00000       0.00000       0.00000       0.00000       0.00000       0.00000       0.00000       0.00000       0.00000       0.00000       0.00000       0.00000       0.00000       0.00000       0.00000       0.00000       0.00000       0.00000       0.00000       0.00000       0.00000       0.00000
   3  13 2137.7736    0.8550  0.4324  9.8711  0.0000       5.19476  0.0540   0.0577   0.0741    0.3038   0.0000       2.24246   432.4764       62.7723       16.5108      -9.71851       4.35576       1.93217       0.00000       0.00000       0.00000       0.00000       0.00000       0.00000       0.00000       0.00000       0.00000       0.00000       0.00000       0.00000       0.00000       0.00000       0.00000       0.00000       0.00000       0.00000       0.00000       0.00000       0.00000       0.00000       0.00000       0.00000       0.00000       0.00000       0.00000       0.00000       0.00000       0.00000       20.2871       20.7107       16.8489       8.19443       4.82396       1.41910       0.00000       0.00000       0.00000       0.00000       0.00000       0.00000       0.00000       0.00000       0.00000       0.00000       0.00000       0.00000       0.00000       0.00000       0.00000       0.00000       0.00000       0.00000       0.00000       0.00000       0.00000       0.00000       0.00000       0.00000       0.00000       0.00000       0.00000       0.00000       0.00000       0.00000
   3  14 2273.4707    1.0450  0.7961 10.0503  0.0000       3.33242  0.0736   0.0592   0.1234    0.5048   0.0000       1.83957   444.2632       17.3152      -3.76095      0.900529      -1.67737      0.680071       0.00000       0.00000       0.00000       0.00000       0.00000       0.00000       0.00000       0.00000       0.00000       0.00000       0.00000       0.00000       0.00000       0.00000       0.00000       0.00000       0.00000       0.00000       0.00000       0.00000       0.00000       0.00000       0.00000       0.00000       0.00000       0.00000       0.00000       0.00000       0.00000       0.00000       27.8641       23.6157       20.1325       13.6444       5.40747       1.44805       0.00000       0.00000       0.00000       0.00000       0.00000       0.00000       0.00000       0.00000       0.00000       0.00000       0.00000       0.00000       0.00000       0.00000       0.00000       0.00000       0.00000       0.00000       0.00000       0.00000       0.00000       0.00000       0.00000       0.00000       0.00000       0.00000       0.00000       0.00000       0.00000       0.00000
   3  15 2407.7126    1.4791  0.8434  9.5068  0.0000       1.92145  0.0766   0.0787   0.1177    1.3250   0.0000       1.39097   391.2107      -5.35671       31.7473       3.23899      -3.41606      0.256117       0.00000       0.00000       0.00000       0.00000       0.00000       0.00000       0.00000       0.00000       0.00000       0.00000       0.00000       0.00000       0.00000       0.00000       0.00000       0.00000       0.00000       0.00000       0.00000       0.00000       0.00000       0.00000       0.00000       0.00000       0.00000       0.00000       0.00000       0.00000       0.00000       0.00000       29.9910       25.9719       20.3747       12.6239       5.27149       1.46218       0.00000       0.00000       0.00000       0.00000       0.00000       0.00000       0.00000       0.00000       0.00000       0.00000       0.00000       0.00000       0.00000       0.00000       0.00000       0.00000       0.00000       0.00000       0.00000       0.00000       0.00000       0.00000       0.00000       0.00000       0.00000       0.00000       0.00000       0.00000       0.00000       0.00000
   3  18 2811.5738    2.9736  0.8524 11.8127  0.0000       3.19050  0.0751   0.1570   0.1348    0.6976   0.0000       1.77212   469.0486       20.7620       6.52770       9.63190      -7.54120       3.11337       0.00000       0.00000       0.00000       0.00000       0.00000       0.00000       0.00000       0.00000       0.00000       0.00000       0.00000       0.00000       0.00000       0.00000       0.00000       0.00000       0.00000       0.00000       0.00000       0.00000       0.00000       0.00000       0.00000       0.00000       0.00000       0.00000       0.00000       0.00000       0.00000       0.00000       26.2523       24.6208       20.5722       11.4681       6.22377       1.56365       0.00000       0.00000       0.00000       0.00000       0.00000       0.00000       0.00000       0.00000       0.00000       0.00000       0.00000       0.00000       0.00000       0.00000       0.00000       0.00000       0.00000       0.00000       0.00000       0.00000       0.00000       0.00000       0.00000       0.00000       0.00000       0.00000       0.00000       0.00000       0.00000       0.00000
   3  20 3082.5304    3.8048  1.1057  9.0329  0.0000       1.66507  0.0819   0.1811   0.1580   18.1337   0.0000       1.30125   468.4604       63.3317       32.7437       21.5122     0.0319521      0.189393       0.00000       0.00000       0.00000       0.00000       0.00000       0.00000       0.00000       0.00000       0.00000       0.00000       0.00000       0.00000       0.00000       0.00000       0.00000       0.00000       0.00000       0.00000       0.00000       0.00000       0.00000       0.00000       0.00000       0.00000       0.00000       0.00000       0.00000       0.00000       0.00000       0.00000       29.8417       29.7949       19.3347       10.0471       4.70887       1.44165       0.00000       0.00000       0.00000       0.00000       0.00000       0.00000       0.00000       0.00000       0.00000       0.00000       0.00000       0.00000       0.00000       0.00000       0.00000       0.00000       0.00000       0.00000       0.00000       0.00000       0.00000       0.00000       0.00000       0.00000       0.00000       0.00000       0.00000       0.00000       0.00000       0.00000
   3  21 3217.9282    3.8174  1.4032 11.3115  0.0000      0.503191  0.1038   0.1774   0.1716    2.0207   0.0000       1.21635   452.1684       42.4826       6.36434       1.10376     -0.485985     -0.674649       0.00000       0.00000       0.00000       0.00000       0.00000       0.00000       0.00000       0.00000       0.00000       0.00000       0.00000       0.00000       0.00000       0.00000       0.00000       0.00000       0.00000       0.00000       0.00000       0.00000       0.00000       0.00000       0.00000       0.00000       0.00000       0.00000       0.00000       0.00000       0.00000       0.00000       41.7999       43.4073       27.6578       13.6863       6.68584       2.17469       0.00000       0.00000       0.00000       0.00000       0.00000       0.00000       0.00000       0.00000       0.00000       0.00000       0.00000       0.00000       0.00000       0.00000       0.00000       0.00000       0.00000       0.00000       0.00000       0.00000       0.00000       0.00000       0.00000       0.00000       0.00000       0.00000       0.00000       0.00000       0.00000       0.00000
   3  22 3353.6589    3.2641  2.1809 11.6357 -0.0014    -0.0625183  0.1300   0.1149   0.2273    0.5344   0.0000      0.617998   403.5485       58.9556       14.4709       23.4757       3.37483       2.52638       0.00000       0.00000       0.00000       0.00000       0.00000       0.00000       0.00000       0.00000       0.00000       0.00000       0.00000       0.00000       0.00000       0.00000       0.00000       0.00000       0.00000       0.00000       0.00000       0.00000       0.00000       0.00000       0.00000       0.00000       0.00000       0.00000       0.00000       0.00000       0.00000       0.00000       46.8238       48.4230       30.7010       19.0789       7.19833       2.76382       0.00000       0.00000       0.00000       0.00000       0.00000       0.00000       0.00000       0.00000       0.00000       0.00000       0.00000       0.00000       0.00000       0.00000       0.00000       0.00000       0.00000       0.00000       0.00000       0.00000       0.00000       0.00000       0.00000       0.00000       0.00000       0.00000       0.00000       0.00000       0.00000       0.00000
   3  23 3489.7133    2.8966  2.3514 11.3315  0.0000      0.132177  0.1250   0.0972   0.2368    0.4951   0.0000      0.515264   431.3333       63.5196       17.6736       2.42680      -6.62991      0.252823       0.00000       0.00000       0.00000       0.00000       0.00000       0.00000       0.00000       0.00000       0.00000       0.00000       0.00000       0.00000       0.00000       0.00000       0.00000       0.00000       0.00000       0.00000       0.00000       0.00000       0.00000       0.00000       0.00000       0.00000       0.00000       0.00000       0.00000       0.00000       0.00000       0.00000       41.3339       39.0460       30.3270       18.5904       8.32086       2.49835       0.00000       0.00000       0.00000       0.00000       0.00000       0.00000       0.00000       0.00000       0.00000       0.00000       0.00000       0.00000       0.00000       0.00000       0.00000       0.00000       0.00000       0.00000       0.00000       0.00000       0.00000       0.00000       0.00000       0.00000       0.00000       0.00000       0.00000       0.00000       0.00000       0.00000
   3  24 3626.2889    2.5509  4.2307  9.3567  0.0042      0.356745  0.1642   0.0631   0.3229    0.8595   0.0000      0.204613   396.6014       60.7462       24.3462       13.8423     -0.810291      0.139048       0.00000       0.00000       0.00000       0.00000       0.00000       0.00000       0.00000       0.00000       0.00000       0.00000       0.00000       0.00000       0.00000       0.00000       0.00000       0.00000       0.00000       0.00000       0.00000       0.00000       0.00000       0.00000       0.00000       0.00000       0.00000       0.00000       0.00000       0.00000       0.00000       0.00000       60.9150       59.4520       41.7056       22.8358       10.3297       3.17057       0.00000       0.00000       0.00000       0.00000       0.00000       0.00000       0.00000       0.00000       0.00000       0.00000       0.00000       0.00000       0.00000       0.00000       0.00000       0.00000       0.00000       0.00000       0.00000       0.00000       0.00000       0.00000       0.00000       0.00000       0.00000       0.00000       0.00000       0.00000       0.00000       0.00000
   4  10 1777.9817    0.3072  0.3701  9.8797  0.0004      0.656923  0.0506   0.0246   0.1045    0.0966   0.0000       6.60128   422.9104      -1.96427       4.34509       17.8388      0.949357       5.14248      0.985399     0.0269188       0.00000       0.00000       0.00000       0.00000       0.00000       0.00000       0.00000       0.00000       0.00000       0.00000       0.00000       0.00000       0.00000       0.00000       0.00000       0.00000       0.00000       0.00000       0.00000       0.00000       0.00000       0.00000       0.00000       0.00000       0.00000       0.00000       0.00000       0.00000       16.3738       14.8358       15.7124       9.77156       5.49699       3.45061       1.21268      0.243479       0.00000       0.00000       0.00000       0.00000       0.00000       0.00000       0.00000       0.00000       0.00000       0.00000       0.00000       0.00000       0.00000       0.00000       0.00000       0.00000       0.00000       0.00000       0.00000       0.00000       0.00000       0.00000       0.00000       0.00000       0.00000       0.00000       0.00000       0.00000
   4  12 2051.7265    0.6162  0.4975 10.1089 -0.0171       8.23311  0.0561   0.0416   0.1097    0.1586   0.0000       3.19030   437.7828       26.3789       15.1184      -4.18550       1.65493      -4.15710      -1.29468      0.423328       0.00000       0.00000       0.00000       0.00000       0.00000       0.00000       0.00000       0.00000       0.00000       0.00000       0.00000       0.00000       0.00000       0.00000       0.00000       0.00000       0.00000       0.00000       0.00000       0.00000       0.00000       0.00000       0.00000       0.00000       0.00000       0.00000       0.00000       0.00000       14.4017       17.8077       14.9846       8.56203       7.40275       2.02540       1.54793      0.392075       0.00000       0.00000       0.00000       0.00000       0.00000       0.00000       0.00000       0.00000       0.00000       0.00000       0.00000       0.00000       0.00000       0.00000       0.00000       0.00000       0.00000       0.00000       0.00000       0.00000       0.00000       0.00000       0.00000       0.00000       0.00000       0.00000       0.00000       0.00000
   4  13 2188.4572    0.8923  0.7449  9.9852 -0.0067       5.47480  0.0521   0.0442   0.1086    0.2502   0.0000       1.80976   445.1486       12.1057      -5.69610       1.04370       2.59291       8.21767    -0.0334283     -0.592309       0.00000       0.00000       0.00000       0.00000       0.00000       0.00000       0.00000       0.00000       0.00000       0.00000       0.00000       0.00000       0.00000       0.00000       0.00000       0.00000       0.00000       0.00000       0.00000       0.00000       0.00000       0.00000       0.00000       0.00000       0.00000       0.00000       0.00000       0.00000       15.0483       15.6496       13.0558       9.28881       5.82945       2.61568       1.06165      0.274912       0.00000       0.00000       0.00000       0.00000       0.00000       0.00000       0.00000       0.00000       0.00000       0.00000       0.00000       0.00000       0.00000       0.00000       0.00000       0.00000       0.00000       0.00000       0.00000       0.00000       0.00000       0.00000       0.00000       0.00000       0.00000       0.00000       0.00000       0.00000
   4  14 2324.3172    1.1742  0.6557 10.6950 -0.0010       7.03996  0.0615   0.0608   0.0942    0.2431   0.0000       2.03251   449.3648       16.0588      -7.34011       6.01908       8.83995       2.60503      0.205295     -0.375605       0.00000       0.00000       0.00000       0.00000       0.00000       0.00000       0.00000       0.00000       0.00000       0.00000       0.00000       0.00000       0.00000       0.00000       0.00000       0.00000       0.00000       0.00000       0.00000       0.00000       0.00000       0.00000       0.00000       0.00000       0.00000       0.00000       0.00000       0.00000       15.0799       19.1882       15.4410       10.4691       7.15935       2.97272       1.44962      0.414253       0.00000       0.00000       0.00000       0.00000       0.00000       0.00000       0.00000       0.00000       0.00000       0.00000       0.00000       0.00000       0.00000       0.00000       0.00000       0.00000       0.00000       0.00000       0.00000       0.00000       0.00000       0.00000       0.00000       0.00000       0.00000       0.00000       0.00000       0.00000
   4  18 2864.4288    3.0656  0.9695 10.4222 -0.0018       1.27588  0.0779   0.1362   0.1156    2.2138   0.0000       1.73641   467.6801       40.5346       31.2911       13.7816       1.86750     -0.921784       1.31712    -0.0393755       0.00000       0.00000       0.00000       0.00000       0.00000       0.00000       0.00000       0.00000       0.00000       0.00000       0.00000       0.00000       0.00000       0.00000       0.00000       0.00000       0.00000       0.00000       0.00000       0.00000       0.00000       0.00000       0.00000       0.00000       0.00000       0.00000       0.00000       0.00000       16.7190       24.2721       15.3609       14.4387       7.04786       4.33186       1.34694      0.553614       0.00000       0.00000       0.00000       0.00000       0.00000       0.00000       0.00000       0.00000       0.00000       0.00000       0.00000       0.00000       0.00000       0.00000       0.00000       0.00000       0.00000       0.00000       0.00000       0.00000       0.00000       0.00000       0.00000       0.00000       0.00000       0.00000       0.00000       0.00000
   4  19 3000.2623    3.8331  0.8123 11.8030 -0.0003     -0.795119  0.0507   0.1853   0.1168    0.8028   0.0000       1.22630   435.7329       34.2556       39.6202      -9.32701      -2.08694      -3.40702     0.0585258    -0.0525252       0.00000       0.00000       0.00000       0.00000       0.00000       0.00000       0.00000       0.00000       0.00000       0.00000       0.00000       0.00000       0.00000       0.00000       0.00000       0.00000       0.00000       0.00000       0.00000       0.00000       0.00000       0.00000       0.00000       0.00000       0.00000       0.00000       0.00000       0.00000       15.9490       15.9569       13.0516       9.64700       5.68976       2.83520       1.05711      0.290795       0.00000       0.00000       0.00000       0.00000       0.00000       0.00000       0.00000       0.00000       0.00000       0.00000       0.00000       0.00000       0.00000       0.00000       0.00000       0.00000       0.00000       0.00000       0.00000       0.00000       0.00000       0.00000       0.00000       0.00000       0.00000       0.00000       0.00000       0.00000
   4  21 3271.8328    3.5545  1.7855 -0.3819  0.0008     -0.302775  0.0874   0.1198   0.1914  113.5561   0.0000      0.555256   430.3474       86.1809       51.0217      -5.86537      -2.08661     0.0290195     0.0743259     -0.338443       0.00000       0.00000       0.00000       0.00000       0.00000       0.00000       0.00000       0.00000       0.00000       0.00000       0.00000       0.00000       0.00000       0.00000       0.00000       0.00000       0.00000       0.00000       0.00000       0.00000       0.00000       0.00000       0.00000       0.00000       0.00000       0.00000       0.00000       0.00000       22.1359       22.5494       19.9655       14.9278       8.43093       4.46962       1.60931      0.428894       0.00000       0.00000       0.00000       0.00000       0.00000       0.00000       0.00000       0.00000       0.00000       0.00000       0.00000       0.00000       0.00000       0.00000       0.00000       0.00000       0.00000       0.00000       0.00000       0.00000       0.00000       0.00000       0.00000       0.00000       0.00000       0.00000       0.00000       0.00000
   4  22 3408.3595    3.1299  2.0968 12.1349 -0.0017      0.768472  0.1097   0.1072   0.2044    0.3416   0.0000      0.581699   429.9067       36.0807      -20.1866       1.25146       4.57116       5.91068      0.701330     -0.353356       0.00000       0.00000       0.00000       0.00000       0.00000       0.00000       0.00000       0.00000       0.00000       0.00000       0.00000       0.00000       0.00000       0.00000       0.00000       0.00000       0.00000       0.00000       0.00000       0.00000       0.00000       0.00000       0.00000       0.00000       0.00000       0.00000       0.00000       0.00000       28.3073       28.5121       24.9372       17.5619       11.0120       5.06768       1.98298      0.482589       0.00000       0.00000       0.00000       0.00000       0.00000       0.00000       0.00000       0.00000       0.00000       0.00000       0.00000       0.00000       0.00000       0.00000       0.00000       0.00000       0.00000       0.00000       0.00000       0.00000       0.00000       0.00000       0.00000       0.00000       0.00000       0.00000       0.00000       0.00000
   4  23 3544.8266    2.8378  2.7218 10.9357 -0.0001      0.243499  0.1150   0.0812   0.2208    0.5191   0.0000      0.390410   366.3780       105.341       26.8890      -4.38244       4.88496      -3.56943       1.59289      0.387671       0.00000       0.00000       0.00000       0.00000       0.00000       0.00000       0.00000       0.00000       0.00000       0.00000       0.00000       0.00000       0.00000       0.00000       0.00000       0.00000       0.00000       0.00000       0.00000       0.00000       0.00000       0.00000       0.00000       0.00000       0.00000       0.00000       0.00000       0.00000       30.0902       31.4088       26.1918       18.7483       11.3110       5.34902       2.12384      0.555798       0.00000       0.00000       0.00000       0.00000       0.00000       0.00000       0.00000       0.00000       0.00000       0.00000       0.00000       0.00000       0.00000       0.00000       0.00000       0.00000       0.00000       0.00000       0.00000       0.00000       0.00000       0.00000       0.00000       0.00000       0.00000       0.00000       0.00000       0.00000
   4  24 3681.9431    2.2422  4.5493 10.8485  0.0006      0.484435  0.1620   0.0527   0.3221    0.2647   0.0000      0.206264   430.5244       101.877       26.3316       17.8403       20.1017       17.4976      0.566512     -0.102520       0.00000       0.00000       0.00000       0.00000       0.00000       0.00000       0.00000       0.00000       0.00000       0.00000       0.00000       0.00000       0.00000       0.00000       0.00000       0.00000       0.00000       0.00000       0.00000       0.00000       0.00000       0.00000       0.00000       0.00000       0.00000       0.00000       0.00000       0.00000       43.0621       44.4111       36.6730       26.6895       15.7922       7.51775       2.84504      0.738043       0.00000       0.00000       0.00000       0.00000       0.00000       0.00000       0.00000       0.00000       0.00000       0.00000       0.00000       0.00000       0.00000       0.00000       0.00000       0.00000       0.00000       0.00000       0.00000       0.00000       0.00000       0.00000       0.00000       0.00000       0.00000       0.00000       0.00000       0.00000
   5  11 1960.6446    0.5040  0.4346  9.8075 -0.0012       7.81026  0.0422   0.0303   0.0830    0.1386   0.0000       2.70335   444.9563       9.25833       2.77474      -6.28426      -3.02055      0.627268     -0.553966      0.309740     -0.158513   -0.00301340       0.00000       0.00000       0.00000       0.00000       0.00000       0.00000       0.00000       0.00000       0.00000       0.00000       0.00000       0.00000       0.00000       0.00000       0.00000       0.00000       0.00000       0.00000       0.00000       0.00000       0.00000       0.00000       0.00000       0.00000       0.00000       0.00000       13.7042       15.3455       12.8034       9.00415       6.02464       3.22086       1.51093      0.595939      0.214457     0.0462376       0.00000       0.00000       0.00000       0.00000       0.00000       0.00000       0.00000       0.00000       0.00000       0.00000       0.00000       0.00000       0.00000       0.00000       0.00000       0.00000       0.00000       0.00000       0.00000       0.00000       0.00000       0.00000       0.00000       0.00000       0.00000       0.00000
   5  13 2235.4534    0.9859  0.8164  9.4420 -0.0000       4.37266  0.0541   0.0423   0.1012    0.4044   0.0000       1.24611   435.6570       12.8404       1.44004      -10.1373       3.06362      -3.09799       1.70926    -0.0474208      0.321029    -0.0548127       0.00000       0.00000       0.00000       0.00000       0.00000       0.00000       0.00000       0.00000       0.00000       0.00000       0.00000       0.00000       0.00000       0.00000       0.00000       0.00000       0.00000       0.00000       0.00000       0.00000       0.00000       0.00000       0.00000       0.00000       0.00000       0.00000       14.8353       15.3240       13.1722       10.2081       7.16115       3.98123       1.95519      0.784660      0.263034     0.0585210       0.00000       0.00000       0.00000       0.00000       0.00000       0.00000       0.00000       0.00000       0.00000       0.00000       0.00000       0.00000       0.00000       0.00000       0.00000       0.00000       0.00000       0.00000       0.00000       0.00000       0.00000       0.00000       0.00000       0.00000       0.00000       0.00000
   5  14 2371.2046    1.3952  0.8843 10.0387 -0.0025       2.65409  0.0653   0.0567   0.0976    0.4557   0.0000       1.27522   427.4182       25.2686       13.8091      -2.22004      -4.23420       5.96146       2.16560     -0.317272     -0.342720     0.0859840       0.00000       0.00000       0.00000       0.00000       0.00000       0.00000       0.00000       0.00000       0.00000       0.00000       0.00000       0.00000       0.00000       0.00000       0.00000       0.00000       0.00000       0.00000       0.00000       0.00000       0.00000       0.00000       0.00000       0.00000       0.00000       0.00000       14.8965       17.3559       13.9280       10.8406       7.51930       4.16046       2.00748      0.829810      0.283536     0.0738338       0.00000       0.00000       0.00000       0.00000       0.00000       0.00000       0.00000       0.00000       0.00000       0.00000       0.00000       0.00000       0.00000       0.00000       0.00000       0.00000       0.00000       0.00000       0.00000       0.00000       0.00000       0.00000       0.00000       0.00000       0.00000       0.00000
   5  15 2506.2530    1.7227  0.9566 10.2011 -0.0019       3.57790  0.0617   0.0664   0.1034    0.7010   0.0000       1.13678   444.6512       4.43561       8.09754      -10.4129      -12.5220      -1.86454       1.30700      0.378233     0.0437635     0.0482310       0.00000       0.00000       0.00000       0.00000       0.00000       0.00000       0.00000       0.00000       0.00000       0.00000       0.00000       0.00000       0.00000       0.00000       0.00000       0.00000       0.00000       0.00000       0.00000       0.00000       0.00000       0.00000       0.00000       0.00000       0.00000       0.00000       12.8881       15.4083       13.0396       10.7950       7.07035       4.62691       2.04077       1.02888      0.320414     0.0842776       0.00000       0.00000       0.00000       0.00000       0.00000       0.00000       0.00000       0.00000       0.00000       0.00000       0.00000       0.00000       0.00000       0.00000       0.00000       0.00000       0.00000       0.00000       0.00000       0.00000       0.00000       0.00000       0.00000       0.00000       0.00000       0.00000
   5  16 2641.3452    2.1346  1.0882 11.2884 -0.0062       2.64342  0.0711   0.0902   0.1266    0.5735   0.0000       1.29791   432.5250       7.82506       23.2172       9.50077      -2.07018       4.62084       2.04750       1.08948     -0.536982    -0.0227162       0.00000       0.00000       0.00000       0.00000       0.00000       0.00000       0.00000       0.00000       0.00000       0.00000       0.00000       0.00000       0.00000       0.00000       0.00000       0.00000       0.00000       0.00000       0.00000       0.00000       0.00000       0.00000       0.00000       0.00000       0.00000       0.00000       16.3700       18.5516       15.5560       11.6578       7.98674       4.77744       2.10418      0.995248      0.348330     0.0817606       0.00000       0.00000       0.00000       0.00000       0.00000       0.00000       0.00000       0.00000       0.00000       0.00000       0.00000       0.00000       0.00000       0.00000       0.00000       0.00000       0.00000       0.00000       0.00000       0.00000       0.00000       0.00000       0.00000       0.00000       0.00000       0.00000
   5  18 2913.9075    3.4635  1.0427  5.0140  0.0000       1.28975  0.0681   0.1339   0.1144  773.5740   0.0000       1.21302   425.5368       40.8233       3.07775       14.6487       1.42976      -1.69913       0.00000       0.00000       0.00000       0.00000       0.00000       0.00000       0.00000       0.00000       0.00000       0.00000       0.00000       0.00000       0.00000       0.00000       0.00000       0.00000       0.00000       0.00000       0.00000       0.00000       0.00000       0.00000       0.00000       0.00000       0.00000       0.00000       0.00000       0.00000       0.00000       0.00000       15.3157       17.7025       15.0421       11.2510       7.58524       3.89873       2.38305      0.858129      0.330153     0.0783732       0.00000       0.00000       0.00000       0.00000       0.00000       0.00000       0.00000       0.00000       0.00000       0.00000       0.00000       0.00000       0.00000       0.00000       0.00000       0.00000       0.00000       0.00000       0.00000       0.00000       0.00000       0.00000       0.00000       0.00000       0.00000       0.00000
   5  19 3050.0640    3.9037  1.0201 12.0598 -0.0023      0.457587  0.0722   0.1663   0.1211    1.3078   0.0000       1.25003   456.2094       29.2978       2.13558       4.50412      -15.8813      -5.18693       2.44933     -0.843285     -0.176898     0.0630759       0.00000       0.00000       0.00000       0.00000       0.00000       0.00000       0.00000       0.00000       0.00000       0.00000       0.00000       0.00000       0.00000       0.00000       0.00000       0.00000       0.00000       0.00000       0.00000       0.00000       0.00000       0.00000       0.00000       0.00000       0.00000       0.00000       14.0393       19.5188       14.2078       13.4681       7.84598       5.66781       2.11017       1.32114      0.348014      0.115175       0.00000       0.00000       0.00000       0.00000       0.00000       0.00000       0.00000       0.00000       0.00000       0.00000       0.00000       0.00000       0.00000       0.00000       0.00000       0.00000       0.00000       0.00000       0.00000       0.00000       0.00000       0.00000       0.00000       0.00000       0.00000       0.00000
   5  20 3186.3014    3.9332  1.2109  3.1261  0.0000      0.629468  0.0730   0.1570   0.1389 1000.0000   0.0000       1.16327   448.9122       36.4708      -7.77142       4.39043      -13.0088      -3.29157       0.00000       0.00000       0.00000       0.00000       0.00000       0.00000       0.00000       0.00000       0.00000       0.00000       0.00000       0.00000       0.00000       0.00000       0.00000       0.00000       0.00000       0.00000       0.00000       0.00000       0.00000       0.00000       0.00000       0.00000       0.00000       0.00000       0.00000       0.00000       0.00000       0.00000       15.0677       16.3961       14.6363       11.5514       8.13486       5.18364       2.23910       1.12905      0.357477     0.0816548       0.00000       0.00000       0.00000       0.00000       0.00000       0.00000       0.00000       0.00000       0.00000       0.00000       0.00000       0.00000       0.00000       0.00000       0.00000       0.00000       0.00000       0.00000       0.00000       0.00000       0.00000       0.00000       0.00000       0.00000       0.00000       0.00000
   5  21 3322.7584    3.3722  1.6712 11.9445 -0.0080      0.408533  0.0908   0.1143   0.1784    0.7815   0.0000      0.686485   455.0489       34.0837       31.7794       19.6422      0.856285      0.532267       3.15236     -0.808382     -0.298750     -0.171257       0.00000       0.00000       0.00000       0.00000       0.00000       0.00000       0.00000       0.00000       0.00000       0.00000       0.00000       0.00000       0.00000       0.00000       0.00000       0.00000       0.00000       0.00000       0.00000       0.00000       0.00000       0.00000       0.00000       0.00000       0.00000       0.00000       18.3055       20.1097       18.8455       14.8718       10.5604       7.00964       2.97978       1.59002      0.482807      0.111016       0.00000       0.00000       0.00000       0.00000       0.00000       0.00000       0.00000       0.00000       0.00000       0.00000       0.00000       0.00000       0.00000       0.00000       0.00000       0.00000       0.00000       0.00000       0.00000       0.00000       0.00000       0.00000       0.00000       0.00000       0.00000       0.00000
   5  23 3596.8490    2.4783  3.8651 10.8178 -0.0023      0.235743  0.1370   0.0575   0.2569    0.3967   0.0000      0.217683   458.5925       41.5237       7.02039       1.70244       13.5044       13.3417      -2.53481     -0.763929     -0.555948      0.187346       0.00000       0.00000       0.00000       0.00000       0.00000       0.00000       0.00000       0.00000       0.00000       0.00000       0.00000       0.00000       0.00000       0.00000       0.00000       0.00000       0.00000       0.00000       0.00000       0.00000       0.00000       0.00000       0.00000       0.00000       0.00000       0.00000       27.7667       32.0209       29.0795       22.4133       15.3286       9.07533       4.75783       2.10865      0.729781      0.166877       0.00000       0.00000       0.00000       0.00000       0.00000       0.00000       0.00000       0.00000       0.00000       0.00000       0.00000       0.00000       0.00000       0.00000       0.00000       0.00000       0.00000       0.00000       0.00000       0.00000       0.00000       0.00000       0.00000       0.00000       0.00000       0.00000
   6  10 1866.1875    0.4127  0.3912  9.7928 -0.0040       10.2555  0.0497   0.0252   0.0762    0.0961   0.0000       3.99458   439.7806       6.64994       3.45820      -15.8229       1.81998       2.42198      0.552471     -0.630875     -0.223414     0.0729337    -0.0218257    -0.0214418       0.00000       0.00000       0.00000       0.00000       0.00000       0.00000       0.00000       0.00000       0.00000       0.00000       0.00000       0.00000       0.00000       0.00000       0.00000       0.00000       0.00000       0.00000       0.00000       0.00000       0.00000       0.00000       0.00000       0.00000       7.96737       12.0023       9.49798       7.90050       6.66791       4.28956       2.32194       1.54174      0.425157      0.255094     0.0848227     0.0214698       0.00000       0.00000       0.00000       0.00000       0.00000       0.00000       0.00000       0.00000       0.00000       0.00000       0.00000       0.00000       0.00000       0.00000       0.00000       0.00000       0.00000       0.00000       0.00000       0.00000       0.00000       0.00000       0.00000       0.00000
   6  12 2142.5729    0.8012  0.6545  9.6615 -0.0031       5.70224  0.0439   0.0347   0.0839    0.2279   0.0000       1.42106   439.0449      -14.6411       9.26780       2.40397       1.27985      -2.12083    -0.0733991      0.231964     -0.532026     -0.386090    -0.0411877   -0.00171030       0.00000       0.00000       0.00000       0.00000       0.00000       0.00000       0.00000       0.00000       0.00000       0.00000       0.00000       0.00000       0.00000       0.00000       0.00000       0.00000       0.00000       0.00000       0.00000       0.00000       0.00000       0.00000       0.00000       0.00000       9.20409       10.4134       8.91745       7.81328       5.94821       4.33074       2.26074       1.21057      0.489106      0.216124     0.0577252     0.0136497       0.00000       0.00000       0.00000       0.00000       0.00000       0.00000       0.00000       0.00000       0.00000       0.00000       0.00000       0.00000       0.00000       0.00000       0.00000       0.00000       0.00000       0.00000       0.00000       0.00000       0.00000       0.00000       0.00000       0.00000
   6  13 2279.8222    1.0868  0.8594 10.0384 -0.0142       2.36694  0.0529   0.0449   0.1019    0.3484   0.0000       1.10742   422.3878       16.0314       8.82653      -1.52421       5.32855     -0.500227       5.14909     -0.957396      0.549247      0.348768      0.107747   -0.00778404       0.00000       0.00000       0.00000       0.00000       0.00000       0.00000       0.00000       0.00000       0.00000       0.00000       0.00000       0.00000       0.00000       0.00000       0.00000       0.00000       0.00000       0.00000       0.00000       0.00000       0.00000       0.00000       0.00000       0.00000       11.1608       12.7608       11.6927       9.42790       7.17166       4.62420       2.77137       1.42345      0.595998      0.244172     0.0718280     0.0153013       0.00000       0.00000       0.00000       0.00000       0.00000       0.00000       0.00000       0.00000       0.00000       0.00000       0.00000       0.00000       0.00000       0.00000       0.00000       0.00000       0.00000       0.00000       0.00000       0.00000       0.00000       0.00000       0.00000       0.00000
   6  14 2415.6996    1.3516  1.0264  9.7197  0.0004       3.03492  0.0557   0.0476   0.1090    0.5038   0.0000       1.07076   445.6361       9.32482       23.6557      -14.0815      -5.14388      -1.96845      -2.79774     -0.603398      0.198924      0.227497    -0.0249842    -0.0117914       0.00000       0.00000       0.00000       0.00000       0.00000       0.00000       0.00000       0.00000       0.00000       0.00000       0.00000       0.00000       0.00000       0.00000       0.00000       0.00000       0.00000       0.00000       0.00000       0.00000       0.00000       0.00000       0.00000       0.00000       10.9135       13.0857       11.7050       9.22195       6.64143       4.24831       2.41029       1.33690      0.542468      0.229028     0.0708366     0.0154317       0.00000       0.00000       0.00000       0.00000       0.00000       0.00000       0.00000       0.00000       0.00000       0.00000       0.00000       0.00000       0.00000       0.00000       0.00000       0.00000       0.00000       0.00000       0.00000       0.00000       0.00000       0.00000       0.00000       0.00000
   6  15 2551.2633    1.9019  1.0220 10.6126  0.0001       4.00708  0.0623   0.0664   0.0969    0.4693   0.0000       1.07135   437.6764       26.9711       6.90289      -9.69806       6.10743       1.91221      0.715922     -0.750100      0.385878    0.00805080    -0.0215050   -0.00359021       0.00000       0.00000       0.00000       0.00000       0.00000       0.00000       0.00000       0.00000       0.00000       0.00000       0.00000       0.00000       0.00000       0.00000       0.00000       0.00000       0.00000       0.00000       0.00000       0.00000       0.00000       0.00000       0.00000       0.00000       11.9901       13.7519       12.1905       10.5187       7.03872       4.84744       2.72741       1.49278      0.639531      0.260139     0.0685466     0.0161238       0.00000       0.00000       0.00000       0.00000       0.00000       0.00000       0.00000       0.00000       0.00000       0.00000       0.00000       0.00000       0.00000       0.00000       0.00000       0.00000       0.00000       0.00000       0.00000       0.00000       0.00000       0.00000       0.00000       0.00000
   6  16 2687.1606    2.4390  0.9385 11.5761 -0.0075       1.58848  0.0525   0.0941   0.1025    0.3804   0.0000       1.08182   432.1027       23.9113       27.9736      -15.0985      -6.89502     0.0274582      0.976044      -2.52524       1.10584     -0.221489     0.0404661     0.0266535       0.00000       0.00000       0.00000       0.00000       0.00000       0.00000       0.00000       0.00000       0.00000       0.00000       0.00000       0.00000       0.00000       0.00000       0.00000       0.00000       0.00000       0.00000       0.00000       0.00000       0.00000       0.00000       0.00000       0.00000       10.4665       12.1217       11.1541       9.25771       6.39277       4.42175       2.50779       1.35835      0.606067      0.241851     0.0687180     0.0156782       0.00000       0.00000       0.00000       0.00000       0.00000       0.00000       0.00000       0.00000       0.00000       0.00000       0.00000       0.00000       0.00000       0.00000       0.00000       0.00000       0.00000       0.00000       0.00000       0.00000       0.00000       0.00000       0.00000       0.00000
   6  17 2823.7757    3.1046  0.9370 10.6674 -0.0075       1.86644  0.0541   0.1122   0.0904    1.3756   0.0000      0.938300   434.2050       29.3341       24.8852       13.2051       1.53251     -0.554662       4.23321     -0.293465     0.0120260      0.180733     0.0536924    -0.0321371       0.00000       0.00000       0.00000       0.00000       0.00000       0.00000       0.00000       0.00000       0.00000       0.00000       0.00000       0.00000       0.00000       0.00000       0.00000       0.00000       0.00000       0.00000       0.00000       0.00000       0.00000       0.00000       0.00000       0.00000       11.1270       12.0296       11.1577       9.53951       6.66103       4.07509       2.63650       1.35517      0.608307      0.206918     0.0634718     0.0131874       0.00000       0.00000       0.00000       0.00000       0.00000       0.00000       0.00000       0.00000       0.00000       0.00000       0.00000       0.00000       0.00000       0.00000       0.00000       0.00000       0.00000       0.00000       0.00000       0.00000       0.00000       0.00000       0.00000       0.00000
   6  19 3097.4646    3.9629  0.9935 11.5543  0.0107      0.157793  0.0606   0.1432   0.1060    0.7175   0.0000      0.948379   432.1565       42.6073       17.8107       25.2257       1.47460       1.50889       2.43016      -1.20050      0.645145     0.0381192     0.0293284    -0.0315513       0.00000       0.00000       0.00000       0.00000       0.00000       0.00000       0.00000       0.00000       0.00000       0.00000       0.00000       0.00000       0.00000       0.00000       0.00000       0.00000       0.00000       0.00000       0.00000       0.00000       0.00000       0.00000       0.00000       0.00000       12.0608       11.8120       11.9517       10.6250       7.75658       4.31853       3.11457       1.76263      0.727473      0.241763     0.0744985     0.0138542       0.00000       0.00000       0.00000       0.00000       0.00000       0.00000       0.00000       0.00000       0.00000       0.00000       0.00000       0.00000       0.00000       0.00000       0.00000       0.00000       0.00000       0.00000       0.00000       0.00000       0.00000       0.00000       0.00000       0.00000
   6  20 3234.2610    3.6882  1.3309 11.8776 -0.0070       1.57124  0.0820   0.1210   0.1218    0.7415   0.0000      0.884347   438.5375       36.5289      -4.30223      -12.6033      -1.78835      -7.69174      -6.95375      -2.67706     -0.427922     0.0225541     -0.111581    -0.0374151       0.00000       0.00000       0.00000       0.00000       0.00000       0.00000       0.00000       0.00000       0.00000       0.00000       0.00000       0.00000       0.00000       0.00000       0.00000       0.00000       0.00000       0.00000       0.00000       0.00000       0.00000       0.00000       0.00000       0.00000       15.3067       19.1875       16.0357       13.1504       8.76490       5.50158       3.17802       1.50467      0.722517      0.260532     0.0836987     0.0192356       0.00000       0.00000       0.00000       0.00000       0.00000       0.00000       0.00000       0.00000       0.00000       0.00000       0.00000       0.00000       0.00000       0.00000       0.00000       0.00000       0.00000       0.00000       0.00000       0.00000       0.00000       0.00000       0.00000       0.00000
   6  21 3371.2234    3.3760  2.3627 10.6180 -0.0018      0.888344  0.0912   0.0790   0.1727    0.8286   0.0000      0.432720   424.3828       22.5171       25.6003       11.0693      0.456729      -15.5398      -4.04476     -0.468582     -0.532457     -0.327155     -0.166712   -0.00475444       0.00000       0.00000       0.00000       0.00000       0.00000       0.00000       0.00000       0.00000       0.00000       0.00000       0.00000       0.00000       0.00000       0.00000       0.00000       0.00000       0.00000       0.00000       0.00000       0.00000       0.00000       0.00000       0.00000       0.00000       17.1476       18.5690       17.3116       14.4981       10.6392       7.30313       4.20721       2.09368      0.989514      0.368801      0.105930     0.0211793       0.00000       0.00000       0.00000       0.00000       0.00000       0.00000       0.00000       0.00000       0.00000       0.00000       0.00000       0.00000       0.00000       0.00000       0.00000       0.00000       0.00000       0.00000       0.00000       0.00000       0.00000       0.00000       0.00000       0.00000
   6  22 3508.6081    2.8531  3.1199 10.6677 -0.0072      0.625265  0.1125   0.0623   0.1995    0.5413   0.0000      0.261329   397.2375       19.4140       15.0636       17.0576       13.4347       2.89580      -7.57301      -4.59070      -1.18502      -1.22544     0.0263671    -0.0669668       0.00000       0.00000       0.00000       0.00000       0.00000       0.00000       0.00000       0.00000       0.00000       0.00000       0.00000       0.00000       0.00000       0.00000       0.00000       0.00000       0.00000       0.00000       0.00000       0.00000       0.00000       0.00000       0.00000       0.00000       19.8993       22.8203       21.7184       18.1595       13.1056       8.48779       5.17156       2.82413       1.26684      0.492895      0.149366     0.0308268       0.00000       0.00000       0.00000       0.00000       0.00000       0.00000       0.00000       0.00000       0.00000       0.00000       0.00000       0.00000       0.00000       0.00000       0.00000       0.00000       0.00000       0.00000       0.00000       0.00000       0.00000       0.00000       0.00000       0.00000
   6  23 3646.4373    2.3726  4.2419 10.4852 -0.0014      0.478163  0.1298   0.0450   0.2438    0.2844   0.0000      0.182057   454.2421       38.2278       76.9771       30.7250       12.1833      -14.4790      -9.68890      -4.59269      -3.27556      -1.10898      0.166228    -0.0369965       0.00000       0.00000       0.00000       0.00000       0.00000       0.00000       0.00000       0.00000       0.00000       0.00000       0.00000       0.00000       0.00000       0.00000       0.00000       0.00000       0.00000       0.00000       0.00000       0.00000       0.00000       0.00000       0.00000       0.00000       23.2220       26.2106       25.1994       20.4776       15.9192       10.0120       6.44458       3.16149       1.56576      0.557437      0.185204     0.0343877       0.00000       0.00000       0.00000       0.00000       0.00000       0.00000       0.00000       0.00000       0.00000       0.00000       0.00000       0.00000       0.00000       0.00000       0.00000       0.00000       0.00000       0.00000       0.00000       0.00000       0.00000       0.00000       0.00000       0.00000
   6  24 3784.2760    2.0311  5.8587 10.2124  0.0008      0.304180  0.1589   0.0345   0.3085    0.2206   0.0000      0.125509   456.8405       53.8107      -8.04070       66.7903       30.1314      -10.1830      -3.43455      0.586357      0.490807      -1.22702      0.172132    -0.0292185       0.00000       0.00000       0.00000       0.00000       0.00000       0.00000       0.00000       0.00000       0.00000       0.00000       0.00000       0.00000       0.00000       0.00000       0.00000       0.00000       0.00000       0.00000       0.00000       0.00000       0.00000       0.00000       0.00000       0.00000       28.0868       32.6829       30.5152       26.0661       18.9676       11.8069       7.64196       3.83280       1.86799      0.665440      0.220288     0.0451290       0.00000       0.00000       0.00000       0.00000       0.00000       0.00000       0.00000       0.00000       0.00000       0.00000       0.00000       0.00000       0.00000       0.00000       0.00000       0.00000       0.00000       0.00000       0.00000       0.00000       0.00000       0.00000       0.00000       0.00000
   6  26 4061.0739    1.4354 10.5128 10.0287  0.0010      0.150738  0.2714   0.0213   0.4893    0.1032   0.0000     0.0897059   475.1376       110.993      -23.7638       22.8531       39.8644       11.7359      -7.20908      -5.14688       4.55586      -1.00209     -0.325173      0.120344       0.00000       0.00000       0.00000       0.00000       0.00000       0.00000       0.00000       0.00000       0.00000       0.00000       0.00000       0.00000       0.00000       0.00000       0.00000       0.00000       0.00000       0.00000       0.00000       0.00000       0.00000       0.00000       0.00000       0.00000       40.4953       50.6100       47.4134       38.5149       29.9328       19.3995       11.7747       6.20764       2.87227       1.14382      0.378793     0.0763292       0.00000       0.00000       0.00000       0.00000       0.00000       0.00000       0.00000       0.00000       0.00000       0.00000       0.00000       0.00000       0.00000       0.00000       0.00000       0.00000       0.00000       0.00000       0.00000       0.00000       0.00000       0.00000       0.00000       0.00000
   7  11 2045.9022    0.6580  0.5876  9.8374 -0.0021       5.13412  0.0439   0.0288   0.0761    0.1452   0.0000       1.77454   440.6612      0.369748       9.22967      -5.64822      -2.88041      -5.22371       3.32320       1.61615     -0.588953     -0.145936    -0.0959161    -0.0539683   0.000341231    0.00133993       0.00000       0.00000       0.00000       0.00000       0.00000       0.00000       0.00000       0.00000       0.00000       0.00000       0.00000       0.00000       0.00000       0.00000       0.00000       0.00000       0.00000       0.00000       0.00000       0.00000       0.00000       0.00000       7.67848       8.02000       8.70097       6.83633       6.09950       4.52573       2.62484       1.77983      0.975846      0.361433      0.170043     0.0695562     0.0177975    0.00286294       0.00000       0.00000       0.00000       0.00000       0.00000       0.00000       0.00000       0.00000       0.00000       0.00000       0.00000       0.00000       0.00000       0.00000       0.00000       0.00000       0.00000       0.00000       0.00000       0.00000       0.00000       0.00000
   7  12 2184.6175    0.9436  0.6954  9.6719  0.0024       3.55617  0.0417   0.0375   0.0818    0.2534   0.0000       1.17833   440.8011       9.64017       4.93274      -6.25088       2.25141      -4.05904      -3.59538      -1.56444      0.927803    -0.0969669     -0.121394    -0.0529866     0.0224257  -0.000280400       0.00000       0.00000       0.00000       0.00000       0.00000       0.00000       0.00000       0.00000       0.00000       0.00000       0.00000       0.00000       0.00000       0.00000       0.00000       0.00000       0.00000       0.00000       0.00000       0.00000       0.00000       0.00000       6.85948       8.72855       7.97211       7.57629       4.95719       4.37103       2.45028       1.67068      0.706915      0.450378      0.151823     0.0680838     0.0142544    0.00370235       0.00000       0.00000       0.00000       0.00000       0.00000       0.00000       0.00000       0.00000       0.00000       0.00000       0.00000       0.00000       0.00000       0.00000       0.00000       0.00000       0.00000       0.00000       0.00000       0.00000       0.00000       0.00000
   7  13 2322.3480    1.2084  0.8375  9.9458 -0.0022       3.81654  0.0539   0.0490   0.0860    0.3534   0.0000       1.00370   440.1737      -1.68533       12.5694      -4.84461      -1.00747       8.22741      -5.63619      -2.09301     -0.152061      0.893653    0.00634874     0.0987867   -0.00138846    0.00580546       0.00000       0.00000       0.00000       0.00000       0.00000       0.00000       0.00000       0.00000       0.00000       0.00000       0.00000       0.00000       0.00000       0.00000       0.00000       0.00000       0.00000       0.00000       0.00000       0.00000       0.00000       0.00000       9.24752       9.24128       10.7764       8.87034       6.33190       5.10896       3.54997       1.89408      0.940279      0.582618      0.221119     0.0806047     0.0183399    0.00320019       0.00000       0.00000       0.00000       0.00000       0.00000       0.00000       0.00000       0.00000       0.00000       0.00000       0.00000       0.00000       0.00000       0.00000       0.00000       0.00000       0.00000       0.00000       0.00000       0.00000       0.00000       0.00000
   7  14 2458.2608    1.5836  1.1771  9.8418 -0.0023       3.43636  0.0612   0.0508   0.1102    0.6348   0.0000       1.11539   440.4426       7.96346       8.35746       17.0114      -5.44362       6.82966      -5.77493       1.25666     -0.127071      0.422130      0.108828     0.0660981  -0.000392406    0.00370748       0.00000       0.00000       0.00000       0.00000       0.00000       0.00000       0.00000       0.00000       0.00000       0.00000       0.00000       0.00000       0.00000       0.00000       0.00000       0.00000       0.00000       0.00000       0.00000       0.00000       0.00000       0.00000       9.14638       11.1527       10.5047       9.10530       6.89771       5.19807       3.12768       1.99203      0.960317      0.500433      0.184105     0.0759082     0.0192283    0.00416098       0.00000       0.00000       0.00000       0.00000       0.00000       0.00000       0.00000       0.00000       0.00000       0.00000       0.00000       0.00000       0.00000       0.00000       0.00000       0.00000       0.00000       0.00000       0.00000       0.00000       0.00000       0.00000
   7  15 2594.3801    1.9457  0.9277 10.7388 -0.0008      0.494744  0.0520   0.0667   0.0872    0.4198   0.0000      0.962865   438.0302       10.8174      -10.8196       13.4493      -1.89154      -1.17327       3.15770      -1.37189     -0.234462     0.0149056     0.0393678    -0.0201893     0.0141663   0.000219072       0.00000       0.00000       0.00000       0.00000       0.00000       0.00000       0.00000       0.00000       0.00000       0.00000       0.00000       0.00000       0.00000       0.00000       0.00000       0.00000       0.00000       0.00000       0.00000       0.00000       0.00000       0.00000       8.44981       9.97825       9.19333       8.20714       6.38603       4.64755       3.16100       1.69750      0.985026      0.407286      0.197328     0.0601922     0.0181194    0.00369497       0.00000       0.00000       0.00000       0.00000       0.00000       0.00000       0.00000       0.00000       0.00000       0.00000       0.00000       0.00000       0.00000       0.00000       0.00000       0.00000       0.00000       0.00000       0.00000       0.00000       0.00000       0.00000
   7  16 2731.4145    2.6571  0.9159 10.5722  0.0002       3.13693  0.0481   0.0890   0.0871    0.6304   0.0000      0.814820   426.6972       27.0181      -1.33619       11.8887      -7.08456       6.00369       1.32907      0.878890      0.135919    -0.0268806      0.385748   -0.00127633    -0.0106761    0.00126000       0.00000       0.00000       0.00000       0.00000       0.00000       0.00000       0.00000       0.00000       0.00000       0.00000       0.00000       0.00000       0.00000       0.00000       0.00000       0.00000       0.00000       0.00000       0.00000       0.00000       0.00000       0.00000       9.16441       10.0792       8.82762       7.77030       6.52088       5.08623       3.18925       1.74251      0.797228      0.400158      0.153135     0.0558766     0.0140131    0.00299541       0.00000       0.00000       0.00000       0.00000       0.00000       0.00000       0.00000       0.00000       0.00000       0.00000       0.00000       0.00000       0.00000       0.00000       0.00000       0.00000       0.00000       0.00000       0.00000       0.00000       0.00000       0.00000
   7  17 2868.5270    3.2977  0.9385 11.2717  0.0072       1.82786  0.0513   0.1109   0.0861    0.4751   0.0000       1.04353   432.6219      -1.66765       5.74478       16.0851      -17.2293      -8.75617     -0.185885      -1.82720      0.653471     -0.495605     -0.152563    0.00393179     0.0335314   -0.00628824       0.00000       0.00000       0.00000       0.00000       0.00000       0.00000       0.00000       0.00000       0.00000       0.00000       0.00000       0.00000       0.00000       0.00000       0.00000       0.00000       0.00000       0.00000       0.00000       0.00000       0.00000       0.00000       8.81805       9.58970       9.42180       8.43239       6.56699       4.20597       2.74139       1.85077      0.977019      0.458038      0.163842     0.0604412     0.0165162    0.00310820       0.00000       0.00000       0.00000       0.00000       0.00000       0.00000       0.00000       0.00000       0.00000       0.00000       0.00000       0.00000       0.00000       0.00000       0.00000       0.00000       0.00000       0.00000       0.00000       0.00000       0.00000       0.00000
   7  18 3005.7955    3.8520  0.7390 12.4260 -0.0045      0.347650  0.0458   0.1484   0.0737    0.2893   0.0000       1.38992   423.3895       19.7547       10.8261      0.477367     -0.359027       5.56106       1.97258     -0.541749       1.26116     -0.436949      0.206466     0.0137810    0.00407327    0.00292109       0.00000       0.00000       0.00000       0.00000       0.00000       0.00000       0.00000       0.00000       0.00000       0.00000       0.00000       0.00000       0.00000       0.00000       0.00000       0.00000       0.00000       0.00000       0.00000       0.00000       0.00000       0.00000       7.37032       8.95889       8.14140       7.37404       5.89549       4.04877       2.85409       1.54876      0.869492      0.397572      0.172924     0.0547420     0.0178246    0.00356650       0.00000       0.00000       0.00000       0.00000       0.00000       0.00000       0.00000       0.00000       0.00000       0.00000       0.00000       0.00000       0.00000       0.00000       0.00000       0.00000       0.00000       0.00000       0.00000       0.00000       0.00000       0.00000
   7  19 3142.8461    3.8071  1.1236 12.2688 -0.0059      -1.12180  0.0719   0.1374   0.1033    0.4188   0.0000      0.973784   434.4533       17.7481       21.2443       8.90439       8.71936      -10.8824       3.57344      -4.57788       2.14477     -0.551861      0.292629    -0.0703985    -0.0133497   -0.00618358       0.00000       0.00000       0.00000       0.00000       0.00000       0.00000       0.00000       0.00000       0.00000       0.00000       0.00000       0.00000       0.00000       0.00000       0.00000       0.00000       0.00000       0.00000       0.00000       0.00000       0.00000       0.00000       14.4290       14.0947       10.6637       9.86441       10.9500       8.82349       5.54848       3.03308       1.35373      0.506440      0.214302     0.0762042     0.0210209    0.00388518       0.00000       0.00000       0.00000       0.00000       0.00000       0.00000       0.00000       0.00000       0.00000       0.00000       0.00000       0.00000       0.00000       0.00000       0.00000       0.00000       0.00000       0.00000       0.00000       0.00000       0.00000       0.00000
   7  20 3280.1715    3.8798  1.4457 -2.3425 -0.0075      0.768341  0.0702   0.1139   0.1121   49.7562   0.0000      0.542048   440.5990       30.2988      -1.55037       10.8863       2.19150       9.47033      -2.45299       1.99218      0.378385     -0.577055      0.160630    -0.0719300    -0.0647506   -0.00628547       0.00000       0.00000       0.00000       0.00000       0.00000       0.00000       0.00000       0.00000       0.00000       0.00000       0.00000       0.00000       0.00000       0.00000       0.00000       0.00000       0.00000       0.00000       0.00000       0.00000       0.00000       0.00000       11.9438       14.6290       13.8981       11.0205       8.48764       5.52657       3.61810       1.97032      0.996257      0.505063      0.198098     0.0714002     0.0229859    0.00371451       0.00000       0.00000       0.00000       0.00000       0.00000       0.00000       0.00000       0.00000       0.00000       0.00000       0.00000       0.00000       0.00000       0.00000       0.00000       0.00000       0.00000       0.00000       0.00000       0.00000       0.00000       0.00000
   7  21 3417.7365    3.2555  2.4510 10.3804  0.0016      0.581133  0.0825   0.0702   0.1591    0.6595   0.0000      0.362036   448.4649       26.3665       14.2505       9.71745       23.2057      -1.84512       2.07507      -3.30397      0.603691     0.0285864    -0.0784209     0.0188330    -0.0298201   -0.00733120       0.00000       0.00000       0.00000       0.00000       0.00000       0.00000       0.00000       0.00000       0.00000       0.00000       0.00000       0.00000       0.00000       0.00000       0.00000       0.00000       0.00000       0.00000       0.00000       0.00000       0.00000       0.00000       12.7677       15.2775       14.7323       12.1628       9.42590       6.98549       4.26536       2.58059       1.37043      0.613800      0.272028     0.0997732     0.0267807    0.00521590       0.00000       0.00000       0.00000       0.00000       0.00000       0.00000       0.00000       0.00000       0.00000       0.00000       0.00000       0.00000       0.00000       0.00000       0.00000       0.00000       0.00000       0.00000       0.00000       0.00000       0.00000       0.00000
   7  22 3555.6068    2.6913  3.6319 10.4078 -0.0035      0.302997  0.1132   0.0470   0.1815    0.3619   0.0000      0.212842   439.1051       17.1931      -1.49878       25.0771      -16.5979       1.28129       5.65613      -10.5272     -0.571151     -0.106267      0.172879    -0.0732331     0.0113241   -0.00264753       0.00000       0.00000       0.00000       0.00000       0.00000       0.00000       0.00000       0.00000       0.00000       0.00000       0.00000       0.00000       0.00000       0.00000       0.00000       0.00000       0.00000       0.00000       0.00000       0.00000       0.00000       0.00000       16.6682       20.9343       19.2179       16.7011       12.7894       9.24605       5.85585       3.58243       1.87000      0.889021      0.369000      0.134210     0.0374406    0.00763009       0.00000       0.00000       0.00000       0.00000       0.00000       0.00000       0.00000       0.00000       0.00000       0.00000       0.00000       0.00000       0.00000       0.00000       0.00000       0.00000       0.00000       0.00000       0.00000       0.00000       0.00000       0.00000
   7  23 3693.8480    2.2369  5.0408 10.0103 -0.0018      0.214953  0.1356   0.0338   0.2341    0.2457   0.0000      0.130236   445.3447       48.5548      -1.31468       24.2149      -2.97300      -5.73223      -10.8530       5.06292      -2.30556      -1.49461     0.0857651      0.321321     -0.114511   -0.00482976       0.00000       0.00000       0.00000       0.00000       0.00000       0.00000       0.00000       0.00000       0.00000       0.00000       0.00000       0.00000       0.00000       0.00000       0.00000       0.00000       0.00000       0.00000       0.00000       0.00000       0.00000       0.00000       19.5051       25.2956       22.6862       20.3239       15.4570       11.2964       7.19498       4.27372       2.32748       1.06290      0.459746      0.164732     0.0469455    0.00991431       0.00000       0.00000       0.00000       0.00000       0.00000       0.00000       0.00000       0.00000       0.00000       0.00000       0.00000       0.00000       0.00000       0.00000       0.00000       0.00000       0.00000       0.00000       0.00000       0.00000       0.00000       0.00000
   7  25 3970.9986    1.5659  8.8895 10.1176 -0.0001      0.345913  0.2149   0.0221   0.3836    0.1050   0.0000     0.0926035   456.7210       27.0108       31.2559       71.7474       16.0828      -22.2305      -1.57036      -3.91924      -2.65992      -3.02798     -0.106017     -0.164482   -0.00203398   -0.00324982       0.00000       0.00000       0.00000       0.00000       0.00000       0.00000       0.00000       0.00000       0.00000       0.00000       0.00000       0.00000       0.00000       0.00000       0.00000       0.00000       0.00000       0.00000       0.00000       0.00000       0.00000       0.00000       30.3043       36.5328       35.0528       30.1059       24.4269       17.4747       11.4572       6.72677       3.74213       1.67445      0.737273      0.259016     0.0746514     0.0139003       0.00000       0.00000       0.00000       0.00000       0.00000       0.00000       0.00000       0.00000       0.00000       0.00000       0.00000       0.00000       0.00000       0.00000       0.00000       0.00000       0.00000       0.00000       0.00000       0.00000       0.00000       0.00000
   7  26 4109.9920    1.3760 11.3516  9.9627 -0.0015     0.0993132  0.2585   0.0182   0.4800    0.0842   0.0000     0.0807869   439.1990       2.23269      -32.4493      -11.9714       2.47972      -4.18057       21.4966     -0.477332      -7.99487      -1.25244      0.980814     0.0719752    -0.0394910    0.00998765       0.00000       0.00000       0.00000       0.00000       0.00000       0.00000       0.00000       0.00000       0.00000       0.00000       0.00000       0.00000       0.00000       0.00000       0.00000       0.00000       0.00000       0.00000       0.00000       0.00000       0.00000       0.00000       35.0512       42.3051       40.8813       35.6919       27.9479       20.2954       13.0279       8.07200       4.38781       2.06692      0.865312      0.314524     0.0854119     0.0161090       0.00000       0.00000       0.00000       0.00000       0.00000       0.00000       0.00000       0.00000       0.00000       0.00000       0.00000       0.00000       0.00000       0.00000       0.00000       0.00000       0.00000       0.00000       0.00000       0.00000       0.00000       0.00000
   8  11 2086.1757    0.7070  0.5248 10.0432 -0.0028       4.65084  0.0371   0.0314   0.0695    0.1208   0.0000       1.52901   439.3543      -5.67085       28.4969       1.69503       10.6410       1.12759       2.83973      -1.56898      0.794530      0.644675      0.161478    -0.0831336     0.0236916  -5.17815e-05   -0.00197120  -0.000118863       0.00000       0.00000       0.00000       0.00000       0.00000       0.00000       0.00000       0.00000       0.00000       0.00000       0.00000       0.00000       0.00000       0.00000       0.00000       0.00000       0.00000       0.00000       0.00000       0.00000       5.73126       6.87232       7.35306       6.45198       4.43964       4.08666       2.68926       1.56866       1.06570      0.572871      0.253852      0.133307     0.0558711     0.0159849    0.00360777   0.000729748       0.00000       0.00000       0.00000       0.00000       0.00000       0.00000       0.00000       0.00000       0.00000       0.00000       0.00000       0.00000       0.00000       0.00000       0.00000       0.00000       0.00000       0.00000       0.00000       0.00000
   8  12 2225.2917    0.9773  0.7427 10.2157 -0.0107       5.17735  0.0504   0.0372   0.0817    0.1987   0.0000       1.14716   437.6798       9.35503       9.01777      -1.69497      -5.04383       3.79331     -0.453830       1.79160     -0.390311      0.587253      0.416892      0.160470     0.0232976   -0.00952668    0.00230862   -0.00149310       0.00000       0.00000       0.00000       0.00000       0.00000       0.00000       0.00000       0.00000       0.00000       0.00000       0.00000       0.00000       0.00000       0.00000       0.00000       0.00000       0.00000       0.00000       0.00000       0.00000       7.56838       8.69470       9.81493       7.78975       7.22308       4.76224       3.59435       2.64435       1.08684      0.728319      0.433414      0.167880     0.0578263     0.0227076    0.00558669   0.000808651       0.00000       0.00000       0.00000       0.00000       0.00000       0.00000       0.00000       0.00000       0.00000       0.00000       0.00000       0.00000       0.00000       0.00000       0.00000       0.00000       0.00000       0.00000       0.00000       0.00000
   8  13 2362.9834    1.2941  1.0208  9.3067 -0.0073       2.71178  0.0502   0.0393   0.0850    0.6331   0.0000      0.855496   433.0215       13.7265       8.93223    -0.0648179       2.01496       2.09289     -0.313208       2.02737     -0.539876      0.719046     -0.253940     0.0616885    0.00489142    -0.0187201    0.00558435  -0.000881560       0.00000       0.00000       0.00000       0.00000       0.00000       0.00000       0.00000       0.00000       0.00000       0.00000       0.00000       0.00000       0.00000       0.00000       0.00000       0.00000       0.00000       0.00000       0.00000       0.00000       7.30923       8.49839       8.45997       7.57935       5.94045       4.54048       3.27923       1.98684       1.16789      0.632054      0.301928      0.139753     0.0528981     0.0162376    0.00428299   0.000769967       0.00000       0.00000       0.00000       0.00000       0.00000       0.00000       0.00000       0.00000       0.00000       0.00000       0.00000       0.00000       0.00000       0.00000       0.00000       0.00000       0.00000       0.00000       0.00000       0.00000
   8  14 2499.5610    1.6825  0.9512 10.9413 -0.0043       2.25975  0.0562   0.0546   0.0909    0.2797   0.0000       1.03307   432.4981       8.68817     -0.208127       12.1103       2.48180      -5.22030      -2.09450      -1.76124       1.22515     -0.809246      0.196423     -0.151972    -0.0293777    0.00132588    0.00281326  -0.000364051       0.00000       0.00000       0.00000       0.00000       0.00000       0.00000       0.00000       0.00000       0.00000       0.00000       0.00000       0.00000       0.00000       0.00000       0.00000       0.00000       0.00000       0.00000       0.00000       0.00000       8.89959       10.2512       10.7684       9.43806       6.79929       4.87179       3.81773       2.20948       1.11617      0.668914      0.364190      0.171879     0.0578663     0.0172254    0.00456735   0.000807051       0.00000       0.00000       0.00000       0.00000       0.00000       0.00000       0.00000       0.00000       0.00000       0.00000       0.00000       0.00000       0.00000       0.00000       0.00000       0.00000       0.00000       0.00000       0.00000       0.00000
   8  15 2636.2478    2.2826  0.9333 10.6873 -0.0048      0.932642  0.0504   0.0759   0.0809    0.5177   0.0000      0.990573   421.8609       8.10300       21.1580       6.13997      -1.58715      0.761999       2.35721      0.283102      0.657098      0.474877     -0.158664     -0.195826     0.0831182    -0.0275006    0.00534775   -0.00147657       0.00000       0.00000       0.00000       0.00000       0.00000       0.00000       0.00000       0.00000       0.00000       0.00000       0.00000       0.00000       0.00000       0.00000       0.00000       0.00000       0.00000       0.00000       0.00000       0.00000       7.85381       8.47876       8.63625       7.67081       6.22969       4.66582       3.21600       2.02579       1.27061      0.653018      0.303685      0.133495     0.0520437     0.0156682    0.00374233   0.000633075       0.00000       0.00000       0.00000       0.00000       0.00000       0.00000       0.00000       0.00000       0.00000       0.00000       0.00000       0.00000       0.00000       0.00000       0.00000       0.00000       0.00000       0.00000       0.00000       0.00000
   8  16 2773.8436    2.8697  0.8583  9.8026 -0.0070      0.259954  0.0384   0.1018   0.0838    2.0382   0.0000      0.897745   444.2845       18.5068       1.40854      -3.21352      -10.9032       2.91525      0.588348     0.0889090      -2.20178    -0.0949518     -0.558130     -0.183940     0.0274168   -0.00674563    0.00433845  -0.000147079       0.00000       0.00000       0.00000       0.00000       0.00000       0.00000       0.00000       0.00000       0.00000       0.00000       0.00000       0.00000       0.00000       0.00000       0.00000       0.00000       0.00000       0.00000       0.00000       0.00000       5.84273       6.93238       6.47386       5.98072       4.83192       3.97711       2.69443       1.76533      0.972251      0.526581      0.260696      0.115024     0.0406146     0.0142974    0.00352792   0.000677905       0.00000       0.00000       0.00000       0.00000       0.00000       0.00000       0.00000       0.00000       0.00000       0.00000       0.00000       0.00000       0.00000       0.00000       0.00000       0.00000       0.00000       0.00000       0.00000       0.00000
   8  17 2911.6390    3.2927  0.8603 11.7176 -0.0058     0.0102193  0.0426   0.1089   0.0792    0.4332   0.0000      0.791547   439.9999       6.21875       7.03442      -2.66128       3.99552    -0.0775152       4.76317       1.50816      0.203775     -0.467290    -0.0590495    -0.0240165    -0.0240194  -0.000191807    0.00306254  -0.000410869       0.00000       0.00000       0.00000       0.00000       0.00000       0.00000       0.00000       0.00000       0.00000       0.00000       0.00000       0.00000       0.00000       0.00000       0.00000       0.00000       0.00000       0.00000       0.00000       0.00000       6.89029       7.71984       7.87995       7.30580       5.28927       4.19211       2.98636       1.87235      0.988921      0.585017      0.297148      0.133446     0.0464919     0.0145722    0.00336925   0.000669136       0.00000       0.00000       0.00000       0.00000       0.00000       0.00000       0.00000       0.00000       0.00000       0.00000       0.00000       0.00000       0.00000       0.00000       0.00000       0.00000       0.00000       0.00000       0.00000       0.00000
   8  18 3049.3749    3.9266  1.0966 11.0714  0.0009      0.291491  0.0516   0.1194   0.0943    0.9986   0.0000      0.621426   443.5239       11.1306       6.15120       13.1580      -4.43429      -3.78048       4.27096     -0.254690      0.786018     -0.838019     -0.101833     -0.154304      0.146769     0.0154430    0.00619209   0.000103715       0.00000       0.00000       0.00000       0.00000       0.00000       0.00000       0.00000       0.00000       0.00000       0.00000       0.00000       0.00000       0.00000       0.00000       0.00000       0.00000       0.00000       0.00000       0.00000       0.00000       7.26487       8.64668       8.29064       7.63347       5.84235       4.72901       3.27961       2.02587       1.17336      0.621271      0.313858      0.134380     0.0544338     0.0167337    0.00412729   0.000837748       0.00000       0.00000       0.00000       0.00000       0.00000       0.00000       0.00000       0.00000       0.00000       0.00000       0.00000       0.00000       0.00000       0.00000       0.00000       0.00000       0.00000       0.00000       0.00000       0.00000
   8  19 3186.8566    3.8908  1.1896 11.9688 -0.0022      -1.60895  0.0658   0.1151   0.1005    0.4716   0.0000      0.672326   421.4445       4.35015       21.6829       15.0689      -4.58414      -5.82279     -0.615352      0.484400       1.51558      0.546237     0.0565903    -0.0381548    -0.0764114   0.000676052   -0.00532234   1.20905e-05       0.00000       0.00000       0.00000       0.00000       0.00000       0.00000       0.00000       0.00000       0.00000       0.00000       0.00000       0.00000       0.00000       0.00000       0.00000       0.00000       0.00000       0.00000       0.00000       0.00000       10.0212       12.2817       12.0699       10.4107       7.85098       5.57774       3.49919       2.16568       1.45405      0.713878      0.339909      0.141331     0.0598303     0.0177515    0.00464713   0.000851784       0.00000       0.00000       0.00000       0.00000       0.00000       0.00000       0.00000       0.00000       0.00000       0.00000       0.00000       0.00000       0.00000       0.00000       0.00000       0.00000       0.00000       0.00000       0.00000       0.00000
   8  20 3324.5555    3.6586  1.7327 11.7311  0.0020      0.428487  0.0714   0.0880   0.1167    0.3217   0.0000      0.426371   436.4902       24.1261       5.52687      0.684057     -0.718526       5.97021       3.60242       2.11691     -0.687739      0.556126      0.168521     -0.423070    -0.0522427  -1.11952e-05    0.00554225  -0.000550272       0.00000       0.00000       0.00000       0.00000       0.00000       0.00000       0.00000       0.00000       0.00000       0.00000       0.00000       0.00000       0.00000       0.00000       0.00000       0.00000       0.00000       0.00000       0.00000       0.00000       10.1142       12.1015       11.0277       9.94608       8.30875       6.70769       4.58296       2.89432       1.64129      0.823409      0.418837      0.169091     0.0695569     0.0221746    0.00575019    0.00112490       0.00000       0.00000       0.00000       0.00000       0.00000       0.00000       0.00000       0.00000       0.00000       0.00000       0.00000       0.00000       0.00000       0.00000       0.00000       0.00000       0.00000       0.00000       0.00000       0.00000
   8  21 3462.6967    2.9565  2.5033 11.4662 -0.0069      0.391774  0.0826   0.0622   0.1509    0.2284   0.0000      0.313321   430.9689       41.1559       5.85653       21.6173     -0.362804      -3.77339       12.3785      -3.16450     -0.222616      0.268861     -0.615529     -0.157935     0.0193534   -0.00862435    0.00526598   -0.00123698       0.00000       0.00000       0.00000       0.00000       0.00000       0.00000       0.00000       0.00000       0.00000       0.00000       0.00000       0.00000       0.00000       0.00000       0.00000       0.00000       0.00000       0.00000       0.00000       0.00000       11.3645       13.5825       13.3426       11.8446       9.55251       7.58158       5.35183       3.23619       1.95573       1.03578      0.490316      0.225956     0.0883973     0.0275648    0.00714490    0.00134512       0.00000       0.00000       0.00000       0.00000       0.00000       0.00000       0.00000       0.00000       0.00000       0.00000       0.00000       0.00000       0.00000       0.00000       0.00000       0.00000       0.00000       0.00000       0.00000       0.00000
   8  22 3601.2080    2.4544  3.9610 10.8033 -0.0015      0.203775  0.1101   0.0407   0.1979    0.1902   0.0000      0.177403   427.3986       20.0975      -10.4942       9.69778       25.0963      -3.98650       6.02962      0.705939      0.993522      -1.25492      0.500306      0.129160     -0.162987     0.0242669   -0.00849470    0.00184821       0.00000       0.00000       0.00000       0.00000       0.00000       0.00000       0.00000       0.00000       0.00000       0.00000       0.00000       0.00000       0.00000       0.00000       0.00000       0.00000       0.00000       0.00000       0.00000       0.00000       14.0939       17.0755       16.8288       15.2698       12.0668       9.90096       6.69067       4.34789       2.49605       1.41196      0.625441      0.312067      0.114084     0.0390413    0.00954514    0.00185803       0.00000       0.00000       0.00000       0.00000       0.00000       0.00000       0.00000       0.00000       0.00000       0.00000       0.00000       0.00000       0.00000       0.00000       0.00000       0.00000       0.00000       0.00000       0.00000       0.00000
   8  23 3740.0696    2.1173  5.4449 10.4590 -0.0023      0.558926  0.1332   0.0306   0.2378    0.1423   0.0000      0.122114   453.4234       50.7533       29.3335       19.0121      -8.61547       13.1155      -13.0817      -10.9568      0.931731      0.683443     -0.356005     -0.856775     0.0340421     0.0268118   -0.00714867   -0.00346223       0.00000       0.00000       0.00000       0.00000       0.00000       0.00000       0.00000       0.00000       0.00000       0.00000       0.00000       0.00000       0.00000       0.00000       0.00000       0.00000       0.00000       0.00000       0.00000       0.00000       17.4324       20.7565       20.2248       18.6258       15.0732       11.3202       7.73381       5.16034       3.04497       1.67415      0.813299      0.352359      0.132297     0.0439657     0.0112374    0.00207429       0.00000       0.00000       0.00000       0.00000       0.00000       0.00000       0.00000       0.00000       0.00000       0.00000       0.00000       0.00000       0.00000       0.00000       0.00000       0.00000       0.00000       0.00000       0.00000       0.00000
   8  24 3878.8162    1.8009  8.1759 10.0992 -0.0007      0.331650  0.1787   0.0224   0.3192    0.1087   0.0000     0.0817558   427.3287       76.6921      -17.2100      -16.4797       14.4350       17.5529     -0.348954      -12.0489      -2.99151      -2.77621       1.10301      0.106820     -0.303480    -0.0259578     0.0258995   -0.00197693       0.00000       0.00000       0.00000       0.00000       0.00000       0.00000       0.00000       0.00000       0.00000       0.00000       0.00000       0.00000       0.00000       0.00000       0.00000       0.00000       0.00000       0.00000       0.00000       0.00000       21.8994       27.8682       26.4081       24.8462       19.9047       15.2621       10.8782       7.09096       4.02154       2.28506       1.11436      0.506900      0.184996     0.0624544     0.0163721    0.00311607       0.00000       0.00000       0.00000       0.00000       0.00000       0.00000       0.00000       0.00000       0.00000       0.00000       0.00000       0.00000       0.00000       0.00000       0.00000       0.00000       0.00000       0.00000       0.00000       0.00000
   8  25 4017.8749    1.5169 10.1286 10.0070 -0.0016      0.215491  0.2126   0.0187   0.4004    0.0902   0.0000     0.0756051   468.7846       73.4132      -8.13359       11.4234      -20.4824      -12.9937       5.11075      -9.61715       6.76410      -1.01755      -1.79783     -0.708839     -0.260445    -0.0373186     0.0152975    0.00221101       0.00000       0.00000       0.00000       0.00000       0.00000       0.00000       0.00000       0.00000       0.00000       0.00000       0.00000       0.00000       0.00000       0.00000       0.00000       0.00000       0.00000       0.00000       0.00000       0.00000       26.4558       31.9352       31.1778       28.6236       22.9302       18.0921       12.5315       8.09765       4.79597       2.57664       1.26528      0.559048      0.217671     0.0705250     0.0178644    0.00330676       0.00000       0.00000       0.00000       0.00000       0.00000       0.00000       0.00000       0.00000       0.00000       0.00000       0.00000       0.00000       0.00000       0.00000       0.00000       0.00000       0.00000       0.00000       0.00000       0.00000
   8  26 4156.5511    1.2586 12.4511 10.0867 -0.0016    -0.0596934  0.2753   0.0162   0.5138    0.0681   0.0000     0.0801300   377.7873       72.8478       68.8306      -22.2089      -34.5652       14.7096       14.9417      -1.98204       3.59683       1.60867     -0.640810     -0.153606      0.271340    -0.0631919     0.0385830    0.00182549       0.00000       0.00000       0.00000       0.00000       0.00000       0.00000       0.00000       0.00000       0.00000       0.00000       0.00000       0.00000       0.00000       0.00000       0.00000       0.00000       0.00000       0.00000       0.00000       0.00000       31.2244       38.1840       37.3997       34.5023       28.6036       21.8006       15.2298       10.1511       6.03437       3.35494       1.61783      0.724566      0.270885     0.0908847     0.0233541    0.00416730       0.00000       0.00000       0.00000       0.00000       0.00000       0.00000       0.00000       0.00000       0.00000       0.00000       0.00000       0.00000       0.00000       0.00000       0.00000       0.00000       0.00000       0.00000       0.00000       0.00000
   9  11 2125.1476    0.7695  0.6937  9.7876 -0.0120       4.95991  0.0422   0.0299   0.0772    0.2009   0.0000       1.20418   438.7187       9.68953       22.1065       1.25735      -4.28300      -3.61623      0.732948       5.80124      0.893575      0.552374      -1.07776      0.120025      0.142759      0.126020   -0.00326231    0.00439679   0.000777324  -0.000109455       0.00000       0.00000       0.00000       0.00000       0.00000       0.00000       0.00000       0.00000       0.00000       0.00000       0.00000       0.00000       0.00000       0.00000       0.00000       0.00000       0.00000       0.00000       6.20543       7.14892       7.54476       6.58103       6.01093       4.15141       3.19520       2.56073       1.24930      0.760004      0.458749      0.228652      0.113907     0.0401196     0.0127688    0.00481738    0.00109395   0.000160416       0.00000       0.00000       0.00000       0.00000       0.00000       0.00000       0.00000       0.00000       0.00000       0.00000       0.00000       0.00000       0.00000       0.00000       0.00000       0.00000       0.00000       0.00000
   9  12 2264.6577    1.0293  0.7611 10.2023  0.0004       4.19196  0.0451   0.0364   0.0723    0.1859   0.0000       1.24855   425.7398       1.97778       16.0029       3.55676      0.351038      -2.47853      -2.37191     -0.759562      -2.29611     -0.560649     -0.824529     0.0183864      0.150333     0.0604223   -0.00847053    0.00694655  -0.000789372  -0.000110271       0.00000       0.00000       0.00000       0.00000       0.00000       0.00000       0.00000       0.00000       0.00000       0.00000       0.00000       0.00000       0.00000       0.00000       0.00000       0.00000       0.00000       0.00000       5.96641       6.81249       6.85438       6.40858       5.39494       4.39474       2.99708       2.16105       1.37618      0.850761      0.442805      0.227114     0.0936801     0.0412710     0.0135465    0.00444510   0.000941063   0.000170446       0.00000       0.00000       0.00000       0.00000       0.00000       0.00000       0.00000       0.00000       0.00000       0.00000       0.00000       0.00000       0.00000       0.00000       0.00000       0.00000       0.00000       0.00000
   9  13 2402.3624    1.4174  0.8421 10.4063 -0.0026       1.17362  0.0468   0.0452   0.0764    0.2495   0.0000      0.997007   430.5550       1.53010       5.65093      -9.38359     -0.423257      -3.98987      -3.92338      -2.59670     0.0535187     -0.978827     0.0577418      0.368883     0.0432019    -0.0318593     0.0185581    0.00436205  -0.000454028   0.000109514       0.00000       0.00000       0.00000       0.00000       0.00000       0.00000       0.00000       0.00000       0.00000       0.00000       0.00000       0.00000       0.00000       0.00000       0.00000       0.00000       0.00000       0.00000       6.82632       7.07757       6.35163       6.19672       5.63777       5.03080       3.83410       2.72056       1.58287      0.884225      0.468789      0.237042      0.100677     0.0382412     0.0132596    0.00383226   0.000861596   0.000153129       0.00000       0.00000       0.00000       0.00000       0.00000       0.00000       0.00000       0.00000       0.00000       0.00000       0.00000       0.00000       0.00000       0.00000       0.00000       0.00000       0.00000       0.00000
   9  14 2539.6192    1.8743  0.8641 10.9316 -0.0062       1.65571  0.0474   0.0604   0.0749    0.2867   0.0000      0.855090   438.1940       3.97817       9.64037      -17.0013      -8.17581     -0.310136      -2.92396      -2.25839     -0.749403     -0.314559     -0.387334    -0.0841577     -0.128707     0.0181034   -0.00107356   -0.00177732   0.000843156   0.000410408       0.00000       0.00000       0.00000       0.00000       0.00000       0.00000       0.00000       0.00000       0.00000       0.00000       0.00000       0.00000       0.00000       0.00000       0.00000       0.00000       0.00000       0.00000       5.46078       7.59925       7.28290       6.68477       5.82259       4.18639       3.45252       2.15321       1.45946      0.772663      0.431424      0.256505     0.0948745     0.0456847     0.0159775    0.00460279    0.00139114   0.000233093       0.00000       0.00000       0.00000       0.00000       0.00000       0.00000       0.00000       0.00000       0.00000       0.00000       0.00000       0.00000       0.00000       0.00000       0.00000       0.00000       0.00000       0.00000
   9  15 2677.1066    2.2844  1.0024 11.2076 -0.0087       1.50839  0.0467   0.0685   0.0903    0.3568   0.0000      0.806125   438.0157       14.9952       12.3161      -2.82340      -4.49186     -0.519903      -1.57486      0.924093     -0.383749     -0.970281      0.652869     -0.376494     -0.131282    -0.0276523    0.00986042    0.00251107   -0.00104412   0.000141226       0.00000       0.00000       0.00000       0.00000       0.00000       0.00000       0.00000       0.00000       0.00000       0.00000       0.00000       0.00000       0.00000       0.00000       0.00000       0.00000       0.00000       0.00000       6.21688       7.63745       7.96216       6.63332       6.01886       4.36132       3.50911       2.11647       1.43943      0.840799      0.429840      0.230110     0.0947746     0.0449990     0.0152467    0.00447787    0.00126284   0.000177819       0.00000       0.00000       0.00000       0.00000       0.00000       0.00000       0.00000       0.00000       0.00000       0.00000       0.00000       0.00000       0.00000       0.00000       0.00000       0.00000       0.00000       0.00000
   9  16 2815.3934    2.8909  0.7995 12.0068 -0.0197       2.23511  0.0408   0.0956   0.0748    0.2791   0.0000      0.820584   444.9827       17.8659       18.6649    -0.0508872       1.00284       6.33159       6.37308     -0.165702      -1.88329     -0.325047     -0.269764     -0.262730   -0.00615149    -0.0335732   -0.00975355    0.00479600  -0.000839211  -0.000102785       0.00000       0.00000       0.00000       0.00000       0.00000       0.00000       0.00000       0.00000       0.00000       0.00000       0.00000       0.00000       0.00000       0.00000       0.00000       0.00000       0.00000       0.00000       5.96243       7.66525       7.35139       6.79465       5.41161       4.23411       2.96631       1.90163       1.31729      0.667673      0.405512      0.179020     0.0858673     0.0312287     0.0135416    0.00362591   0.000973380   0.000179681       0.00000       0.00000       0.00000       0.00000       0.00000       0.00000       0.00000       0.00000       0.00000       0.00000       0.00000       0.00000       0.00000       0.00000       0.00000       0.00000       0.00000       0.00000
   9  17 2953.8085    3.5220  1.0402 11.1259  0.0010       1.97528  0.0446   0.1031   0.0905    0.7281   0.0000      0.895251   433.5782       17.1440       13.8793       8.31071      -6.53484      -1.50704       1.27331    0.00915652     -0.824802     -0.400176     -0.201232     0.0670305    -0.0485840   -0.00160490   0.000947543   -0.00393466   3.32944e-05   0.000139168       0.00000       0.00000       0.00000       0.00000       0.00000       0.00000       0.00000       0.00000       0.00000       0.00000       0.00000       0.00000       0.00000       0.00000       0.00000       0.00000       0.00000       0.00000       6.11287       7.37641       7.22375       6.36753       5.57569       4.16204       3.17933       2.05592       1.27592      0.759271      0.396957      0.193395     0.0886394     0.0346415     0.0120660    0.00381625   0.000985630   0.000159592       0.00000       0.00000       0.00000       0.00000       0.00000       0.00000       0.00000       0.00000       0.00000       0.00000       0.00000       0.00000       0.00000       0.00000       0.00000       0.00000       0.00000       0.00000
   9  20 3368.1884    3.2304  2.1114 11.7941 -0.0019       1.00650  0.0710   0.0688   0.1373    0.1953   0.0000      0.416356   431.5561       26.1192       17.8399       11.1654      -1.75448     -0.639514      -4.40783      -11.3547       2.27949     -0.729837     -0.522635     -0.220970      0.112968    -0.0715060  -0.000620690   -0.00223169    0.00155779   7.95597e-05       0.00000       0.00000       0.00000       0.00000       0.00000       0.00000       0.00000       0.00000       0.00000       0.00000       0.00000       0.00000       0.00000       0.00000       0.00000       0.00000       0.00000       0.00000       9.18773       10.6994       11.0924       10.1656       8.23901       6.41384       4.60990       3.28419       1.97250       1.12543      0.635940      0.330930      0.145835     0.0578257     0.0206054    0.00626265    0.00145013   0.000248271       0.00000       0.00000       0.00000       0.00000       0.00000       0.00000       0.00000       0.00000       0.00000       0.00000       0.00000       0.00000       0.00000       0.00000       0.00000       0.00000       0.00000       0.00000
   9  21 3506.5698    2.8628  2.9328 11.1599 -0.0046      0.508956  0.0893   0.0527   0.1450    0.1892   0.0000      0.233531   442.4420       49.3677       30.0997       1.59184      -7.95195       18.6985      -2.15404      -8.21371     -0.910428      0.388233      0.640877     -0.289204     0.0693909     0.0131446     0.0711584   -0.00263022   -0.00204732   8.17465e-05       0.00000       0.00000       0.00000       0.00000       0.00000       0.00000       0.00000       0.00000       0.00000       0.00000       0.00000       0.00000       0.00000       0.00000       0.00000       0.00000       0.00000       0.00000       11.7389       15.0187       14.6428       12.9443       10.6783       8.27083       5.94964       3.89233       2.46615       1.39357      0.750550      0.368407      0.165641     0.0689346     0.0259122    0.00760701    0.00194189   0.000333320       0.00000       0.00000       0.00000       0.00000       0.00000       0.00000       0.00000       0.00000       0.00000       0.00000       0.00000       0.00000       0.00000       0.00000       0.00000       0.00000       0.00000       0.00000
   9  22 3645.6169    2.2907  4.1368 11.0991 -0.0042      0.715943  0.1104   0.0366   0.1911    0.1195   0.0000      0.168834   447.5724       43.7259      -10.8581      -6.14621       1.44233       4.90720       2.70267      -1.17128      0.107729      -2.42387     -0.226631     0.0789750      0.374399     -0.144820     0.0458446    0.00350349   -0.00282174   4.07115e-05       0.00000       0.00000       0.00000       0.00000       0.00000       0.00000       0.00000       0.00000       0.00000       0.00000       0.00000       0.00000       0.00000       0.00000       0.00000       0.00000       0.00000       0.00000       12.9826       15.8322       16.1406       14.0907       12.2380       9.98807       7.08111       4.99565       3.06315       1.85176      0.973598      0.483073      0.223572     0.0923393     0.0334189     0.0107898    0.00249524   0.000417562       0.00000       0.00000       0.00000       0.00000       0.00000       0.00000       0.00000       0.00000       0.00000       0.00000       0.00000       0.00000       0.00000       0.00000       0.00000       0.00000       0.00000       0.00000
   9  23 3784.6336    2.0117  5.4293 10.6650 -0.0009      0.498106  0.1283   0.0283   0.2342    0.1108   0.0000      0.130128   439.4054       30.0548      -9.49228      -2.09685       9.95696       6.84936      -5.38841       6.20796      0.589656      -2.47009      -1.87905     -0.521891     -0.204549    0.00221068    -0.0348851     0.0127579    0.00317284   0.000132997       0.00000       0.00000       0.00000       0.00000       0.00000       0.00000       0.00000       0.00000       0.00000       0.00000       0.00000       0.00000       0.00000       0.00000       0.00000       0.00000       0.00000       0.00000       15.0850       18.3380       17.4540       17.2649       14.2064       11.5959       8.12866       5.57983       3.67264       2.27113       1.17659      0.586741      0.254455      0.109255     0.0374448     0.0115442    0.00276912   0.000518978       0.00000       0.00000       0.00000       0.00000       0.00000       0.00000       0.00000       0.00000       0.00000       0.00000       0.00000       0.00000       0.00000       0.00000       0.00000       0.00000       0.00000       0.00000
   9  25 4064.0247    1.4082 10.6249 10.1028 -0.0021      0.260144  0.2252   0.0174   0.3963    0.0795   0.0000     0.0788174   418.3668       9.98496       5.33424     -0.974889       25.0220      -25.5591       3.73364       5.50646      -2.20884      -1.67459       2.46825     -0.143475      0.179757    -0.0838927     0.0641393     0.0212498   -0.00252788   -0.00136868       0.00000       0.00000       0.00000       0.00000       0.00000       0.00000       0.00000       0.00000       0.00000       0.00000       0.00000       0.00000       0.00000       0.00000       0.00000       0.00000       0.00000       0.00000       24.2040       29.4999       28.9952       27.1839       23.5634       18.4309       13.8109       9.39887       6.04573       3.53992       1.90607      0.979415      0.422808      0.177789     0.0628352     0.0195394    0.00493620   0.000808604       0.00000       0.00000       0.00000       0.00000       0.00000       0.00000       0.00000       0.00000       0.00000       0.00000       0.00000       0.00000       0.00000       0.00000       0.00000       0.00000       0.00000       0.00000
   9  28 4482.3205    0.8446 18.2079  9.9411 -0.0049     -0.223858  0.5230   0.0108   0.7791    0.0558   0.0000      0.107325   500.0995       61.3020      -13.4406      -6.72522      -10.7330      -24.8520       19.3298       2.43378      -9.15060       7.40967       5.83294      -3.02240     -0.963234      0.303431      0.190761    -0.0365078   -0.00253468   -0.00119560       0.00000       0.00000       0.00000       0.00000       0.00000       0.00000       0.00000       0.00000       0.00000       0.00000       0.00000       0.00000       0.00000       0.00000       0.00000       0.00000       0.00000       0.00000       42.8288       54.1052       53.5686       48.6220       43.3245       33.6604       25.2569       17.2659       11.3530       6.73820       3.68385       1.86667      0.833950      0.346565      0.125443     0.0382013    0.00943392    0.00148134       0.00000       0.00000       0.00000       0.00000       0.00000       0.00000       0.00000       0.00000       0.00000       0.00000       0.00000       0.00000       0.00000       0.00000       0.00000       0.00000       0.00000       0.00000
  10  11 2163.0605    0.8533  0.6299 10.0108  0.0010       6.62996  0.0373   0.0316   0.0690    0.1633   0.0000       1.35001   435.2222      -4.09896      0.339843      -1.25561       6.31787      -2.70564       2.95135       3.11892     -0.550432     -0.127291      0.464049      0.437262     -0.192030   0.000547450   -0.00305288   -0.00780599    0.00276540  -0.000636211  -1.99361e-05   1.13600e-05       0.00000       0.00000       0.00000       0.00000       0.00000       0.00000       0.00000       0.00000       0.00000       0.00000       0.00000       0.00000       0.00000       0.00000       0.00000       0.00000       5.03853       5.78693       5.94556       5.28038       5.07404       4.04269       2.86589       2.08559       1.41605      0.957101      0.570416      0.282330      0.142546     0.0612746     0.0270167    0.00969652    0.00342506    0.00102781   0.000214595   3.16823e-05       0.00000       0.00000       0.00000       0.00000       0.00000       0.00000       0.00000       0.00000       0.00000       0.00000       0.00000       0.00000       0.00000       0.00000       0.00000       0.00000
  10  12 2302.9799    1.1614  0.9015  9.8510 -0.0034       4.24942  0.0408   0.0354   0.0815    0.3251   0.0000      0.929902   435.9933       4.43638       10.7430     -0.344501      -7.45711      -1.09035       2.96833      -1.65847     0.0886933     -0.482243     -0.637731    -0.0809075      0.138111    -0.0446714    -0.0137543    0.00371441    0.00234982  -0.000176711  -0.000366182   1.74707e-05       0.00000       0.00000       0.00000       0.00000       0.00000       0.00000       0.00000       0.00000       0.00000       0.00000       0.00000       0.00000       0.00000       0.00000       0.00000       0.00000       4.71359       5.91048       5.78563       5.67944       4.85989       3.80791       3.01058       2.05494       1.47253      0.879877      0.532861      0.307880      0.140441     0.0744371     0.0267356     0.0118149    0.00376038    0.00101307   0.000265809   4.37142e-05       0.00000       0.00000       0.00000       0.00000       0.00000       0.00000       0.00000       0.00000       0.00000       0.00000       0.00000       0.00000       0.00000       0.00000       0.00000       0.00000
  10  13 2440.9392    1.6034  0.7874 10.8671 -0.0035       3.67916  0.0380   0.0545   0.0739    0.2305   0.0000      0.984653   430.6612      -1.83905       5.77104       16.5764      -3.88165     -0.799209     -0.122206       2.09647       1.37926     -0.385078     -0.465851     -0.238224     -0.137252   -0.00728757     0.0158206    0.00800711    0.00173274  -0.000633735   0.000533261   1.52489e-05       0.00000       0.00000       0.00000       0.00000       0.00000       0.00000       0.00000       0.00000       0.00000       0.00000       0.00000       0.00000       0.00000       0.00000       0.00000       0.00000       5.04398       6.00582       6.36912       5.67621       4.90277       3.95776       2.86253       2.08549       1.33095      0.812652      0.499274      0.258609      0.131051     0.0631511     0.0260067    0.00974608    0.00358976    0.00103909   0.000216377   3.29842e-05       0.00000       0.00000       0.00000       0.00000       0.00000       0.00000       0.00000       0.00000       0.00000       0.00000       0.00000       0.00000       0.00000       0.00000       0.00000       0.00000
  10  15 2717.1532    2.5088  0.9929 10.6609 -0.0000       2.73161  0.0425   0.0721   0.0802    0.4685   0.0000      0.818226   434.6777       16.0259       17.1895       9.03635      -2.97578       2.70752      -5.82647       2.42103      0.781061    -0.0583789     0.0213840    -0.0166155    -0.0575198    -0.0217837     0.0641603   -0.00968201    0.00209132   -0.00136753   8.97495e-05   4.75913e-05       0.00000       0.00000       0.00000       0.00000       0.00000       0.00000       0.00000       0.00000       0.00000       0.00000       0.00000       0.00000       0.00000       0.00000       0.00000       0.00000       4.95435       5.49908       5.94617       5.52775       4.96835       3.90212       2.94850       2.20440       1.48258      0.894351      0.550709      0.310475      0.154253     0.0765359     0.0292279     0.0111714    0.00389528    0.00111243   0.000249095   3.69069e-05       0.00000       0.00000       0.00000       0.00000       0.00000       0.00000       0.00000       0.00000       0.00000       0.00000       0.00000       0.00000       0.00000       0.00000       0.00000       0.00000
  10  16 2855.8147    3.1590  1.0228 10.1918 -0.0057      0.809476  0.0440   0.0891   0.0846    1.5298   0.0000      0.751148   439.5331       15.9687       16.2546       4.77511      -4.94192       4.09580     -0.519502      -3.35628       2.56052     -0.810924     -0.453012     -0.104925     0.0926051     0.0475219   -0.00621257    -0.0182016    0.00311615   0.000919426  -0.000310553   6.66295e-05       0.00000       0.00000       0.00000       0.00000       0.00000       0.00000       0.00000       0.00000       0.00000       0.00000       0.00000       0.00000       0.00000       0.00000       0.00000       0.00000       4.81628       5.91517       6.17548       5.52077       4.76578       4.16027       2.88598       2.17230       1.50080      0.838669      0.547694      0.272808      0.148081     0.0658909     0.0285753     0.0103478    0.00429640    0.00110762   0.000239501   4.05346e-05       0.00000       0.00000       0.00000       0.00000       0.00000       0.00000       0.00000       0.00000       0.00000       0.00000       0.00000       0.00000       0.00000       0.00000       0.00000       0.00000
  10  17 2994.6924    3.3424  1.0471 12.2724 -0.0110       1.72027  0.0575   0.0998   0.0877    0.2957   0.0000      0.872683   439.2095       25.7488       14.2683       8.74780      -1.27245     -0.483172      -1.70843      -3.47627       3.08615      -1.79583      0.535352     0.0241645     -0.125317   -0.00841105     0.0399061    0.00378298    0.00655337   -0.00112013  -0.000506424   2.61169e-05       0.00000       0.00000       0.00000       0.00000       0.00000       0.00000       0.00000       0.00000       0.00000       0.00000       0.00000       0.00000       0.00000       0.00000       0.00000       0.00000       5.76808       7.34726       7.69857       6.30746       6.75907       4.20874       3.98875       2.87677       1.75247       1.24981      0.577058      0.397868      0.212097     0.0816797     0.0411609     0.0151265    0.00434344    0.00171529   0.000429456   4.95363e-05       0.00000       0.00000       0.00000       0.00000       0.00000       0.00000       0.00000       0.00000       0.00000       0.00000       0.00000       0.00000       0.00000       0.00000       0.00000       0.00000
  10  18 3133.0389    3.8755  1.1309 12.3675 -0.0111      0.182190  0.0536   0.1096   0.0853    0.3817   0.0000      0.886161   440.9371       32.6595       10.9163       16.0568       6.36350       9.33038      -5.60331      -5.54387     -0.556958      -1.92360      0.164568      0.297156      0.418923     0.0462736   -0.00461593    0.00460777    0.00184438   0.000942955  -0.000432928   3.42059e-05       0.00000       0.00000       0.00000       0.00000       0.00000       0.00000       0.00000       0.00000       0.00000       0.00000       0.00000       0.00000       0.00000       0.00000       0.00000       0.00000       5.71205       6.87452       7.60767       6.72328       5.98660       4.53914       3.60474       2.46077       1.67100       1.06105      0.614427      0.347539      0.171321     0.0854707     0.0344369     0.0141431    0.00464745    0.00133025   0.000328177   4.46371e-05       0.00000       0.00000       0.00000       0.00000       0.00000       0.00000       0.00000       0.00000       0.00000       0.00000       0.00000       0.00000       0.00000       0.00000       0.00000       0.00000
  10  19 3271.5868    3.6430  1.6560 11.3238 -0.0076      0.806751  0.0596   0.0811   0.1070    0.4690   0.0000      0.459327   455.7411       31.4104       2.64962       4.37177      -7.04012       1.52179      -5.22559      -1.11122      0.241551     -0.393492     -0.352297     -0.699591    -0.0367786    -0.0910766   -0.00722343   -0.00513305   -0.00924009   -0.00104965  -0.000398681   3.10562e-05       0.00000       0.00000       0.00000       0.00000       0.00000       0.00000       0.00000       0.00000       0.00000       0.00000       0.00000       0.00000       0.00000       0.00000       0.00000       0.00000       6.82114       8.18527       7.76395       7.85065       6.52418       5.35817       4.32380       3.02822       2.04509       1.22860      0.689677      0.409674      0.199683     0.0944575     0.0378636     0.0151651    0.00464644    0.00130097   0.000328264   5.62706e-05       0.00000       0.00000       0.00000       0.00000       0.00000       0.00000       0.00000       0.00000       0.00000       0.00000       0.00000       0.00000       0.00000       0.00000       0.00000       0.00000
  10  20 3410.3435    3.2965  2.1622 11.2737 -0.0012      0.338749  0.0678   0.0647   0.1202    0.2324   0.0000      0.356089   446.4073       46.5726       26.5271       16.6689       4.89995     -0.484988       1.61298      -3.67354      -2.49968      -1.93997      -1.10430      -1.90481    -0.0379299      0.108080   -0.00448131    0.00406922  -0.000398912    0.00109397  -0.000263130  -2.90991e-05       0.00000       0.00000       0.00000       0.00000       0.00000       0.00000       0.00000       0.00000       0.00000       0.00000       0.00000       0.00000       0.00000       0.00000       0.00000       0.00000       7.74020       9.17224       9.42710       8.69917       7.42032       6.05567       4.75371       3.30972       2.22841       1.37148      0.789606      0.434628      0.223149     0.0982138     0.0445967     0.0164299    0.00556854    0.00151329   0.000361595   5.67020e-05       0.00000       0.00000       0.00000       0.00000       0.00000       0.00000       0.00000       0.00000       0.00000       0.00000       0.00000       0.00000       0.00000       0.00000       0.00000       0.00000
  10  21 3549.3579    2.6760  3.2827 11.1675 -0.0022      0.378612  0.0874   0.0435   0.1591    0.1372   0.0000      0.195985   440.2899       45.4295       20.7661      -6.72133      -5.38314      -5.78569      -6.87447      -1.53772      -1.99763      0.787614      -1.14893     -0.576004     0.0340174     -0.169844    -0.0363373   2.71900e-06   -0.00702576  -0.000689958   0.000430326   4.66244e-05       0.00000       0.00000       0.00000       0.00000       0.00000       0.00000       0.00000       0.00000       0.00000       0.00000       0.00000       0.00000       0.00000       0.00000       0.00000       0.00000       9.59786       11.7135       11.9077       10.9594       9.72211       7.65414       6.09491       4.29620       2.94679       1.70575       1.04956      0.569622      0.285611      0.141254     0.0556020     0.0217288    0.00765072    0.00208029   0.000518753   7.80658e-05       0.00000       0.00000       0.00000       0.00000       0.00000       0.00000       0.00000       0.00000       0.00000       0.00000       0.00000       0.00000       0.00000       0.00000       0.00000       0.00000
  10  22 3688.9633    2.2555  4.7817 10.6942 -0.0002      0.649649  0.1109   0.0321   0.1968    0.1226   0.0000      0.132613   432.6917       31.0113       27.9206       8.68559      -7.26130      -9.69352       7.28078      -9.15182      -2.42768       1.01253     -0.824496     -0.155115    -0.0195015     -0.266961    -0.0272410    0.00545745    0.00418715   -0.00106527   0.000856484  -4.27145e-05       0.00000       0.00000       0.00000       0.00000       0.00000       0.00000       0.00000       0.00000       0.00000       0.00000       0.00000       0.00000       0.00000       0.00000       0.00000       0.00000       12.2632       15.1071       14.7839       14.0312       12.1132       9.82027       7.71922       5.62646       3.64610       2.22420       1.29629      0.713469      0.357695      0.174095     0.0706385     0.0269726    0.00893408    0.00263383   0.000619355   0.000102290       0.00000       0.00000       0.00000       0.00000       0.00000       0.00000       0.00000       0.00000       0.00000       0.00000       0.00000       0.00000       0.00000       0.00000       0.00000       0.00000
  10  23 3828.6779    1.8959  6.5562 10.4731 -0.0012      0.389403  0.1381   0.0235   0.2496    0.0947   0.0000      0.103503   473.1619       57.0780      -14.5061       23.7914      -8.98149      -13.6920      0.730513     0.0466780      -5.09230      -4.74440      -1.05827      0.824263      0.100432     -0.381674     0.0633361   -0.00360184  -0.000780029   -0.00163621  -0.000387710  -0.000144004       0.00000       0.00000       0.00000       0.00000       0.00000       0.00000       0.00000       0.00000       0.00000       0.00000       0.00000       0.00000       0.00000       0.00000       0.00000       0.00000       14.3298       17.8475       18.1211       17.1194       14.5836       11.9202       8.96008       6.38519       4.29428       2.70778       1.61568      0.859099      0.448799      0.203876     0.0907312     0.0335788     0.0116560    0.00331136   0.000772749   0.000126450       0.00000       0.00000       0.00000       0.00000       0.00000       0.00000       0.00000       0.00000       0.00000       0.00000       0.00000       0.00000       0.00000       0.00000       0.00000       0.00000
  10  24 3968.4711    1.6082  8.8201 10.2318 -0.0025      0.309463  0.1679   0.0187   0.3234    0.0796   0.0000     0.0744060   449.4699       13.6162       36.5575       19.8332       4.88773    -0.0509209      -5.24926      -21.1316       2.26234       6.51331       4.40589      -2.33271    -0.0303421     -0.350160     -0.114788   -0.00318641   -0.00531115   -0.00202409  -0.000887363   0.000196048       0.00000       0.00000       0.00000       0.00000       0.00000       0.00000       0.00000       0.00000       0.00000       0.00000       0.00000       0.00000       0.00000       0.00000       0.00000       0.00000       17.1838       21.2917       20.8405       20.2786       17.6817       14.6781       10.9961       8.06278       5.36298       3.45897       2.06350       1.10754      0.556836      0.263609      0.110764     0.0418139     0.0143371    0.00420237   0.000953872   0.000159260       0.00000       0.00000       0.00000       0.00000       0.00000       0.00000       0.00000       0.00000       0.00000       0.00000       0.00000       0.00000       0.00000       0.00000       0.00000       0.00000
  11  10 2058.0806    0.6402  0.5978  9.6162 -0.0009       10.5637  0.0324   0.0224   0.0633    0.1207   0.0000       1.61827   429.6297       3.86860       14.8799      -2.17963      -3.79329      0.727340       6.11968      -1.38511     -0.324501      0.254991      0.108731     -0.230643      0.142045    -0.0760459    -0.0267878     0.0224368  -0.000718389    0.00161259  -0.000190363  -0.000461805   3.58722e-05  -5.57382e-06       0.00000       0.00000       0.00000       0.00000       0.00000       0.00000       0.00000       0.00000       0.00000       0.00000       0.00000       0.00000       0.00000       0.00000       3.62207       4.66745       4.59198       4.33592       4.13096       3.22102       2.71084       1.87642       1.39431      0.916466      0.517312      0.342691      0.174724     0.0932106     0.0450963     0.0177341    0.00739377    0.00297605   0.000850721   0.000250715   5.94894e-05   8.84921e-06       0.00000       0.00000       0.00000       0.00000       0.00000       0.00000       0.00000       0.00000       0.00000       0.00000       0.00000       0.00000       0.00000       0.00000
  11  11 2199.9792    0.8286  0.7472 10.1448  0.0039       6.00737  0.0432   0.0280   0.0725    0.1422   0.0000       1.34609   443.3226       2.88445       9.29594       3.81855      -9.64377       1.52003       4.03127      -5.31059      -2.48673       2.89957      0.305377     -0.433367    -0.0554688     0.0564386     0.0797679    -0.0144167   -0.00788030    0.00139728  -0.000564987   0.000411611   9.20646e-05  -1.84665e-05       0.00000       0.00000       0.00000       0.00000       0.00000       0.00000       0.00000       0.00000       0.00000       0.00000       0.00000       0.00000       0.00000       0.00000       4.64039       5.63766       6.35500       5.66711       4.94085       4.21378       3.19709       2.59212       1.60633       1.08515      0.743287      0.383831      0.224136      0.109480     0.0569247     0.0257080     0.0105852    0.00341454    0.00126957   0.000338051   6.46886e-05   1.02889e-05       0.00000       0.00000       0.00000       0.00000       0.00000       0.00000       0.00000       0.00000       0.00000       0.00000       0.00000       0.00000       0.00000       0.00000
  11  12 2340.1627    1.2456  0.8699  9.9447 -0.0013       3.45258  0.0439   0.0366   0.0710    0.3072   0.0000      0.901753   442.3393      -1.40154       16.0057       3.89534      -14.8465     0.0276959      -5.68350     -0.518388       2.08119    0.00210331     -0.237443      0.232443      0.237201     -0.160763     0.0286812    -0.0114933    0.00103574   -0.00230593   0.000243873  -3.58792e-05  -4.36829e-05  -1.03113e-05       0.00000       0.00000       0.00000       0.00000       0.00000       0.00000       0.00000       0.00000       0.00000       0.00000       0.00000       0.00000       0.00000       0.00000       4.57074       5.66246       6.33910       5.60485       5.17783       4.10354       3.31252       2.19402       1.59019       1.15961      0.650260      0.397761      0.232111      0.111282     0.0523514     0.0227992     0.0107628    0.00371931    0.00110999   0.000331312   7.28606e-05   9.59194e-06       0.00000       0.00000       0.00000       0.00000       0.00000       0.00000       0.00000       0.00000       0.00000       0.00000       0.00000       0.00000       0.00000       0.00000
  11  13 2478.6668    1.7540  0.8960  9.8044 -0.0067       3.32048  0.0450   0.0497   0.0684    0.5829   0.0000      0.873181   439.8354     -0.739780       15.5299       7.55012       3.92081       6.97613      -4.27833      -2.52429     -0.765326       1.24474     -0.175758      0.287208      0.129849     -0.167493    -0.0242475    0.00202926     0.0102724   0.000649241   -0.00103808  -0.000363872   4.27186e-05  -5.42181e-06       0.00000       0.00000       0.00000       0.00000       0.00000       0.00000       0.00000       0.00000       0.00000       0.00000       0.00000       0.00000       0.00000       0.00000       4.11766       5.33301       5.91042       5.17467       4.99321       3.86136       3.28301       2.40958       1.70287       1.09524      0.677804      0.433871      0.218405      0.115991     0.0635656     0.0239686     0.0105352    0.00402627    0.00124991   0.000355474   8.34033e-05   1.08527e-05       0.00000       0.00000       0.00000       0.00000       0.00000       0.00000       0.00000       0.00000       0.00000       0.00000       0.00000       0.00000       0.00000       0.00000
  11  14 2617.0340    2.0799  1.0799 11.1761  0.0025       1.22740  0.0508   0.0594   0.0846    0.2916   0.0000      0.856483   435.5291       2.02628       11.4916       3.05788       1.10829      -2.46969     -0.193864      -1.97131      -2.57683     -0.919974     -0.176581     -0.946530    -0.0355661     -0.123644    -0.0646995     0.0235798   -0.00450004    0.00162173    0.00173764   0.000193731   5.10885e-07  -8.54317e-07       0.00000       0.00000       0.00000       0.00000       0.00000       0.00000       0.00000       0.00000       0.00000       0.00000       0.00000       0.00000       0.00000       0.00000       5.24527       6.89604       5.98031       6.84194       5.50981       5.21912       3.47123       3.02528       1.78780       1.51543      0.803862      0.560137      0.265661      0.154238     0.0590513     0.0317216     0.0105757    0.00467376    0.00111922   0.000426159   6.63855e-05   1.60625e-05       0.00000       0.00000       0.00000       0.00000       0.00000       0.00000       0.00000       0.00000       0.00000       0.00000       0.00000       0.00000       0.00000       0.00000
  11  15 2756.2580    2.7662  0.9184 11.2079 -0.0001       1.84758  0.0414   0.0793   0.0742    0.3530   0.0000      0.765027   442.1969       8.77197       15.7903     -0.695705      -2.49473      -5.50996     -0.218594      -1.55987       1.07625      0.969839     -0.935426     -0.200439      0.124880   -0.00951377    -0.0328916   -0.00654580   -0.00142862   0.000824504   -0.00101323  -8.54242e-05  -7.56002e-05   6.04511e-06       0.00000       0.00000       0.00000       0.00000       0.00000       0.00000       0.00000       0.00000       0.00000       0.00000       0.00000       0.00000       0.00000       0.00000       4.80859       5.82470       5.71885       5.22198       4.80239       3.90480       3.34032       2.57643       1.70823       1.10827      0.619652      0.381997      0.193735      0.105889     0.0484812     0.0215538    0.00805900    0.00308417   0.000870997   0.000279919   6.25251e-05   8.88197e-06       0.00000       0.00000       0.00000       0.00000       0.00000       0.00000       0.00000       0.00000       0.00000       0.00000       0.00000       0.00000       0.00000       0.00000
  11  16 2895.5294    3.3657  0.9071 12.1931 -0.0035      0.919921  0.0385   0.1004   0.0780    0.2279   0.0000      0.866723   437.0440       14.0252       12.9243      -1.42276       3.04067       3.26941      0.782421      -1.96996      -3.18053     -0.885970     -0.653224     -0.358217      0.251357     -0.103694     0.0564029     0.0120511   -0.00443450  -0.000305751    0.00148235  -0.000544906   5.41245e-05   2.28325e-06       0.00000       0.00000       0.00000       0.00000       0.00000       0.00000       0.00000       0.00000       0.00000       0.00000       0.00000       0.00000       0.00000       0.00000       4.91698       6.13955       6.37527       5.92952       5.06237       4.10551       2.95576       2.14743       1.52803      0.941574      0.597841      0.344381      0.191290     0.0962159     0.0449422     0.0189472    0.00747256    0.00276434   0.000928369   0.000236429   5.10528e-05   8.17713e-06       0.00000       0.00000       0.00000       0.00000       0.00000       0.00000       0.00000       0.00000       0.00000       0.00000       0.00000       0.00000       0.00000       0.00000
  11  17 3034.7452    3.7447  1.0681 11.6236 -0.0053       1.08045  0.0500   0.0989   0.0764    0.5108   0.0000      0.820041   437.6962       22.4676       14.9303      -4.13728      -1.18595      0.908926      -2.12885       2.31082      -1.45903      -1.38147      0.111903      0.100730    -0.0397439     -0.104404    -0.0252374    0.00558608   -0.00779005    0.00122837   0.000675631   0.000101872   6.55315e-05  -2.24861e-06       0.00000       0.00000       0.00000       0.00000       0.00000       0.00000       0.00000       0.00000       0.00000       0.00000       0.00000       0.00000       0.00000       0.00000       6.11626       7.08287       6.93423       6.03326       5.41526       4.92544       4.24350       3.31563       2.10831       1.38768      0.860768      0.435265      0.232349      0.113170     0.0522509     0.0263399    0.00994421    0.00314229    0.00106159   0.000296092   5.79020e-05   8.52524e-06       0.00000       0.00000       0.00000       0.00000       0.00000       0.00000       0.00000       0.00000       0.00000       0.00000       0.00000       0.00000       0.00000       0.00000
  11  18 3173.6868    3.9793  1.2453 11.4462 -0.0044      0.628299  0.0470   0.0957   0.0960    0.6519   0.0000      0.739013   440.3079       14.4782      0.665294       4.81324       3.27190      -1.43973      -1.68417      0.658369       1.60696     -0.755780     -0.208331     -0.632626    -0.0552194      0.140548    -0.0430062   -0.00352912    0.00163759    0.00389002    0.00165007   0.000251005   4.47421e-05   1.75394e-06       0.00000       0.00000       0.00000       0.00000       0.00000       0.00000       0.00000       0.00000       0.00000       0.00000       0.00000       0.00000       0.00000       0.00000       4.62692       5.46348       5.70713       5.40457       4.85542       4.01382       3.26124       2.35430       1.72529       1.10258      0.669770      0.395536      0.224233      0.116535     0.0521714     0.0238327    0.00938947    0.00344789    0.00109775   0.000286460   6.72702e-05   9.32700e-06       0.00000       0.00000       0.00000       0.00000       0.00000       0.00000       0.00000       0.00000       0.00000       0.00000       0.00000       0.00000       0.00000       0.00000
  11  19 3312.7014    3.5711  1.5995 11.6364 -0.0007      0.798134  0.0563   0.0766   0.0941    0.2807   0.0000      0.429426   434.9584       8.69318       14.6418       10.0761      -2.39840       4.55313      0.172479     -0.997512     -0.451614      -1.24161     0.0868035     -0.755516      0.552072      0.227942    -0.0639190    -0.0176585    -0.0131804    0.00594593    0.00255230  -0.000407449   8.26299e-05  -1.83039e-05       0.00000       0.00000       0.00000       0.00000       0.00000       0.00000       0.00000       0.00000       0.00000       0.00000       0.00000       0.00000       0.00000       0.00000       5.61078       6.99941       6.98191       6.91886       5.96117       4.94484       3.94653       2.96487       2.06966       1.36279      0.802011      0.486158      0.279001      0.142317     0.0671212     0.0288557     0.0118277    0.00423078    0.00130123   0.000364985   8.12866e-05   1.31556e-05       0.00000       0.00000       0.00000       0.00000       0.00000       0.00000       0.00000       0.00000       0.00000       0.00000       0.00000       0.00000       0.00000       0.00000
  11  20 3452.0147    3.0664  2.3923 11.5287 -0.0034       1.19282  0.0691   0.0559   0.1239    0.1527   0.0000      0.305117   455.0163       24.8731       21.1383       2.31268      -6.02888      -10.2488      -1.83912      -1.19895      -4.37525     -0.473039     0.0838632     -0.197290      0.194395     -0.175686     -0.116955    0.00531799    0.00560754   -0.00261403   -0.00294166   0.000287849   2.04823e-05  -1.45657e-06       0.00000       0.00000       0.00000       0.00000       0.00000       0.00000       0.00000       0.00000       0.00000       0.00000       0.00000       0.00000       0.00000       0.00000       6.82064       7.92591       8.06604       7.90554       7.29754       5.98992       4.67144       3.54387       2.56132       1.62249       1.04870      0.605805      0.340890      0.172114     0.0826695     0.0343115     0.0137315    0.00483300    0.00163728   0.000429581   9.74583e-05   1.43287e-05       0.00000       0.00000       0.00000       0.00000       0.00000       0.00000       0.00000       0.00000       0.00000       0.00000       0.00000       0.00000       0.00000       0.00000
  11  21 3591.6433    2.5756  3.6864 10.8427  0.0025      0.610980  0.0888   0.0382   0.1567    0.1321   0.0000      0.168848   434.0775       33.9077       27.3794       9.06009      -12.2841      -4.26891       1.28201      -6.91178      -2.22617     -0.129589     -0.814662     -0.518744     -0.190704    -0.0855871    -0.0349023    -0.0204580   -0.00856068   -0.00461526   -0.00199996   7.69992e-05   8.20444e-05  -3.07727e-05       0.00000       0.00000       0.00000       0.00000       0.00000       0.00000       0.00000       0.00000       0.00000       0.00000       0.00000       0.00000       0.00000       0.00000       9.21196       11.3381       11.2026       11.1733       9.55473       7.87750       6.32821       4.67523       3.10202       2.15127       1.32164      0.783410      0.408498      0.209837      0.104874     0.0448478     0.0180877    0.00635141    0.00187827   0.000545782   0.000120869   1.98170e-05       0.00000       0.00000       0.00000       0.00000       0.00000       0.00000       0.00000       0.00000       0.00000       0.00000       0.00000       0.00000       0.00000       0.00000
  11  23 3871.8206    1.7411  6.8880 10.4452 -0.0034      0.580045  0.1384   0.0213   0.2558    0.0856   0.0000     0.0992854   422.6735       49.0433       16.6482      -4.74613      -29.7959       1.30157       16.1575      -3.19050      -5.62246      -2.57895       3.84206      -1.32469     -0.906999     0.0120369      0.103790    -0.0513877    -0.0155571    0.00131943   -0.00536582   0.000232100   0.000267036   4.12389e-05       0.00000       0.00000       0.00000       0.00000       0.00000       0.00000       0.00000       0.00000       0.00000       0.00000       0.00000       0.00000       0.00000       0.00000       13.0102       16.2490       16.5895       15.4435       14.6476       11.7619       9.31430       6.97535       4.97430       3.20226       2.05662       1.20798      0.658779      0.338603      0.165158     0.0694703     0.0277162     0.0101266    0.00336842   0.000935513   0.000214606   3.03101e-05       0.00000       0.00000       0.00000       0.00000       0.00000       0.00000       0.00000       0.00000       0.00000       0.00000       0.00000       0.00000       0.00000       0.00000
  11  24 4011.8324    1.5163  9.0139 10.3637 -0.0017      0.393167  0.1735   0.0178   0.3196    0.0675   0.0000     0.0835463   431.1819       22.1833      -1.35769      -9.26703      -3.33406       13.9033      -8.03117     -0.986531      -14.0248       6.01438       4.90658       2.08802     -0.332432     0.0659230      0.195844     0.0838918     0.0441828    0.00116385   -0.00546425   0.000467529  -0.000188168   5.12567e-05       0.00000       0.00000       0.00000       0.00000       0.00000       0.00000       0.00000       0.00000       0.00000       0.00000       0.00000       0.00000       0.00000       0.00000       15.7761       19.8215       19.9639       18.8946       17.0998       14.4781       11.6209       8.55665       6.06812       4.07812       2.47606       1.49259      0.791194      0.415421      0.191395     0.0872421     0.0343309     0.0130925    0.00402329    0.00113890   0.000252991   3.79276e-05       0.00000       0.00000       0.00000       0.00000       0.00000       0.00000       0.00000       0.00000       0.00000       0.00000       0.00000       0.00000       0.00000       0.00000
  11  25 4151.7665    1.2958 11.5219 10.2080 -0.0008     0.0792012  0.2238   0.0151   0.4062    0.0603   0.0000     0.0744055   446.0202       60.1330      -47.0489      -1.25453       49.3897       24.1780     -0.203497     -0.215887      -9.84184       2.54069       1.69921      -4.10499       1.86153     -0.414858      0.197491     -0.133723    -0.0607085     0.0273484    0.00153185    0.00148162  -0.000341292  -2.70597e-05       0.00000       0.00000       0.00000       0.00000       0.00000       0.00000       0.00000       0.00000       0.00000       0.00000       0.00000       0.00000       0.00000       0.00000       19.1438       23.8750       25.4862       23.4737       21.1950       17.9969       14.0038       10.6760       7.37523       5.01385       3.10640       1.85355       1.02541      0.522655      0.260261      0.111354     0.0466478     0.0168166    0.00539504    0.00151175   0.000316162   4.63496e-05       0.00000       0.00000       0.00000       0.00000       0.00000       0.00000       0.00000       0.00000       0.00000       0.00000       0.00000       0.00000       0.00000       0.00000
  12   9 1950.0733    0.5084  0.4535  9.7527 -0.0093       8.30541  0.0315   0.0205   0.0552    0.0876   0.0000       1.83429   443.1979      -1.11338       14.9783       3.66504      -3.57458       1.54899      -2.17117    -0.0195146      0.211682     -0.188163     -0.656600      0.127263    -0.0623027    -0.0514545     0.0484777    -0.0322607   -0.00779792    0.00516351   -0.00142887   0.000766595   0.000212793   7.42450e-05  -1.12757e-06  -1.91298e-06       0.00000       0.00000       0.00000       0.00000       0.00000       0.00000       0.00000       0.00000       0.00000       0.00000       0.00000       0.00000       3.66764       4.88211       4.69358       4.53112       4.00175       3.35228       2.92692       2.17840       1.62417      0.952839      0.714106      0.419442      0.221285      0.127635     0.0600761     0.0346851     0.0145352    0.00659063    0.00195153   0.000833410   0.000258183   5.93937e-05   1.52256e-05   2.24870e-06       0.00000       0.00000       0.00000       0.00000       0.00000       0.00000       0.00000       0.00000       0.00000       0.00000       0.00000       0.00000
  12  10 2093.7701    0.6812  0.5907  9.9684  0.0011       9.88443  0.0334   0.0249   0.0604    0.1048   0.0000       1.64047   439.3927      -4.38316       17.8224       3.81041       1.09977     -0.560733       1.55979     -0.719109      0.405255      -1.17498      0.776118      0.315456      0.417336    -0.0257917    -0.0305945   -0.00605196    -0.0226312   -0.00845888    0.00238443   0.000864817   1.52540e-05  -6.34451e-05   9.31190e-06  -1.80408e-06       0.00000       0.00000       0.00000       0.00000       0.00000       0.00000       0.00000       0.00000       0.00000       0.00000       0.00000       0.00000       3.50645       4.12194       4.04397       4.37029       3.72624       3.17537       2.77259       2.05824       1.47341      0.983784      0.744051      0.445948      0.260465      0.122025     0.0717258     0.0350773     0.0167436    0.00635304    0.00260875   0.000746689   0.000246021   5.70805e-05   1.36369e-05   2.10745e-06       0.00000       0.00000       0.00000       0.00000       0.00000       0.00000       0.00000       0.00000       0.00000       0.00000       0.00000       0.00000
  12  11 2236.0027    1.0132  0.7461  9.8813 -0.0059       5.14492  0.0439   0.0301   0.0644    0.1844   0.0000      0.992021   432.5388      0.950909       7.87335     0.0396570       5.70938      -4.72581      -3.26730      -1.80570      -1.28315      0.190379     0.0305900     -0.402448    -0.0323655   -0.00624585    -0.0498953   -0.00556446    -0.0186698   -0.00197193   0.000519229   0.000396520   0.000107023  -4.98582e-05  -1.42991e-05   3.81055e-07       0.00000       0.00000       0.00000       0.00000       0.00000       0.00000       0.00000       0.00000       0.00000       0.00000       0.00000       0.00000       5.59155       7.64255       7.94533       7.61673       6.78095       5.08618       3.66464       2.43488       1.59534       1.17697      0.765365      0.496226      0.276126      0.151698     0.0754358     0.0331328     0.0164308    0.00601543    0.00234631   0.000803941   0.000232901   6.57918e-05   1.47683e-05   2.34882e-06       0.00000       0.00000       0.00000       0.00000       0.00000       0.00000       0.00000       0.00000       0.00000       0.00000       0.00000       0.00000
  12  12 2376.4975    1.3456  0.8678 10.4626 -0.0036       4.13646  0.0452   0.0394   0.0687    0.2191   0.0000      0.986965   437.2105       5.32336       10.6591       6.24529       9.74696      -4.64134      0.756147      -2.81364       2.78092      -1.87743      -1.37923     -0.774240    -0.0226327     0.0821694    -0.0622242    0.00426690    -0.0272604     0.0105534   -0.00237793  -0.000261058   2.07426e-05  -7.77773e-05  -2.39242e-05  -3.90574e-07       0.00000       0.00000       0.00000       0.00000       0.00000       0.00000       0.00000       0.00000       0.00000       0.00000       0.00000       0.00000       4.34724       5.04709       4.89579       5.39151       4.83401       4.10262       3.37525       2.49010       1.74297       1.24540      0.930317      0.578414      0.327000      0.175826     0.0914246     0.0434332     0.0202008    0.00824326    0.00296692   0.000977491   0.000298766   7.52072e-05   1.70681e-05   2.62629e-06       0.00000       0.00000       0.00000       0.00000       0.00000       0.00000       0.00000       0.00000       0.00000       0.00000       0.00000       0.00000
  12  13 2515.5605    1.8409  0.9548 10.2476 -0.0035       2.05930  0.0424   0.0521   0.0704    0.4907   0.0000      0.820330   439.2439       6.36780       9.93645      -5.12459      -3.67092      0.972260       3.99149      -2.75815     -0.770301      -2.31873      0.788851     -0.240392     0.0585344     -0.143212     0.0457298  -0.000903316     0.0253409   -0.00639274   -0.00246147   0.000702109   0.000529632  -0.000141138   2.61705e-05  -4.22974e-06       0.00000       0.00000       0.00000       0.00000       0.00000       0.00000       0.00000       0.00000       0.00000       0.00000       0.00000       0.00000       3.94158       5.06067       5.28942       4.74654       4.61087       3.63650       3.24020       2.36930       1.74135       1.20361      0.749158      0.493531      0.261880      0.147148     0.0767171     0.0375463     0.0177574    0.00689139    0.00278234    0.00100513   0.000286036   8.21393e-05   1.82567e-05   2.32679e-06       0.00000       0.00000       0.00000       0.00000       0.00000       0.00000       0.00000       0.00000       0.00000       0.00000       0.00000       0.00000
  12  14 2654.6975    2.3190  0.9756 11.2976 -0.0056       2.08750  0.0416   0.0620   0.0802    0.3236   0.0000      0.833930   442.1187       14.3893       9.62001      -3.14092      -3.54640     -0.598284      -3.99652      0.717383      0.985876      -1.03433      -1.83257     -0.252323     -0.114228      0.162822    -0.0831036    -0.0369714    -0.0399711   -0.00819021    0.00208255   0.000510888   0.000169553   5.76442e-05   8.71927e-06   5.97920e-07       0.00000       0.00000       0.00000       0.00000       0.00000       0.00000       0.00000       0.00000       0.00000       0.00000       0.00000       0.00000       4.16245       4.94133       5.16603       5.17946       4.69259       3.81977       3.01804       2.32420       1.67038       1.16150      0.797443      0.467675      0.278549      0.167585     0.0840652     0.0377106     0.0190164    0.00743697    0.00267108   0.000940494   0.000285096   7.26486e-05   1.50805e-05   2.32058e-06       0.00000       0.00000       0.00000       0.00000       0.00000       0.00000       0.00000       0.00000       0.00000       0.00000       0.00000       0.00000
  12  15 2794.7197    2.7864  0.9814 11.9658  0.0006       2.44245  0.0430   0.0768   0.0770    0.2280   0.0000      0.896275   440.6648       12.6410       12.3362       11.4627      0.852817       1.22784      -5.07975      -7.00073       1.85399       1.31080     0.0369698     -0.232076     -0.139632     0.0651059    0.00543581    -0.0121999     0.0231395    0.00713181   0.000255124   0.000646439  -5.98517e-05   0.000104711   9.32277e-06  -1.04592e-07       0.00000       0.00000       0.00000       0.00000       0.00000       0.00000       0.00000       0.00000       0.00000       0.00000       0.00000       0.00000       4.33939       5.24795       5.27010       5.32028       4.70193       4.05442       3.16799       2.41665       1.67298       1.26513      0.783180      0.496722      0.284283      0.172170     0.0800678     0.0380247     0.0172758    0.00755955    0.00263982   0.000953460   0.000253381   7.35702e-05   1.40604e-05   2.29009e-06       0.00000       0.00000       0.00000       0.00000       0.00000       0.00000       0.00000       0.00000       0.00000       0.00000       0.00000       0.00000
  12  16 2934.5189    3.4865  1.0148 11.5157 -0.0020       1.24812  0.0436   0.0898   0.0683    0.4872   0.0000      0.826837   443.5856       13.0865       8.02811       11.2539       3.38646      -2.44160      -5.18336      0.997803       1.52305      -3.04170     -0.571782     -0.234850      0.427095    -0.0367277     0.0164678    -0.0111087    0.00934969    0.00383425  -8.05901e-05   1.65534e-05  -0.000411484  -9.37850e-05  -1.26176e-05   2.11855e-06       0.00000       0.00000       0.00000       0.00000       0.00000       0.00000       0.00000       0.00000       0.00000       0.00000       0.00000       0.00000       3.80605       5.00221       5.12646       4.80615       4.54765       4.00951       3.01779       2.47867       1.70127       1.25264      0.809720      0.527962      0.273667      0.176152     0.0809249     0.0395024     0.0195380    0.00792486    0.00273908    0.00113425   0.000325475   9.39916e-05   1.74372e-05   2.73732e-06       0.00000       0.00000       0.00000       0.00000       0.00000       0.00000       0.00000       0.00000       0.00000       0.00000       0.00000       0.00000
  12  17 3074.0152    3.6689  1.1139 12.1678 -0.0098    -0.0888166  0.0541   0.0929   0.0760    0.3345   0.0000      0.805336   433.7245       15.2362       13.3353       13.0932      -3.86179     -0.172587       3.43109      -1.72779     -0.683319     -0.559444      0.175192     -0.869546     0.0775469     -0.253415     0.0901193     0.0525490   -0.00510428    0.00452850   -0.00172189   0.000618534   0.000542621  -3.02680e-08   2.20919e-05   1.67536e-06       0.00000       0.00000       0.00000       0.00000       0.00000       0.00000       0.00000       0.00000       0.00000       0.00000       0.00000       0.00000       5.44113       6.27232       6.10995       5.46401       4.73806       4.66266       4.51596       3.33072       2.50872       1.64210       1.01709      0.586966      0.320382      0.181118     0.0873456     0.0419605     0.0195442    0.00850163    0.00316092    0.00109801   0.000309180   7.06368e-05   1.64531e-05   2.30866e-06       0.00000       0.00000       0.00000       0.00000       0.00000       0.00000       0.00000       0.00000       0.00000       0.00000       0.00000       0.00000
  12  18 3213.5385    3.7848  1.3001 12.1703  0.0021       1.41112  0.0505   0.0879   0.0865    0.2554   0.0000      0.596705   435.5828       23.5584       17.9203       8.82658      -6.22908       4.18297      -5.79592      -4.87983       1.70769     -0.793448      -1.22101     -0.290031     -0.206273    -0.0335537    -0.0633250     0.0405920     0.0196998    0.00169650   0.000526727  -0.000125049   0.000203733   3.76728e-05   6.10196e-06  -2.05808e-06       0.00000       0.00000       0.00000       0.00000       0.00000       0.00000       0.00000       0.00000       0.00000       0.00000       0.00000       0.00000       4.69575       6.16361       6.10240       5.99839       5.29195       4.47157       3.60241       2.77578       2.06730       1.34604      0.894987      0.519449      0.315529      0.171225     0.0900099     0.0437501     0.0192684    0.00811308    0.00304963    0.00106264   0.000345481   8.46856e-05   1.88821e-05   2.87940e-06       0.00000       0.00000       0.00000       0.00000       0.00000       0.00000       0.00000       0.00000       0.00000       0.00000       0.00000       0.00000
  12  19 3352.9773    3.3070  1.7904 11.8888 -0.0034      0.833075  0.0603   0.0676   0.1020    0.1811   0.0000      0.449063   448.7942       25.1244       16.8760      -1.13921      0.547401       8.33299      -2.55280      -1.51706       2.10824      -3.47630      -2.47961     0.0110655    -0.0401976     -0.356874    -0.0783346     0.0326297    -0.0596454    0.00225452    0.00198302  -0.000501571   0.000487441   0.000241853  -1.70704e-05  -7.45148e-06       0.00000       0.00000       0.00000       0.00000       0.00000       0.00000       0.00000       0.00000       0.00000       0.00000       0.00000       0.00000       5.22909       7.14519       6.50878       7.17395       5.90461       5.48608       4.13900       3.37400       2.40556       1.65123       1.10587      0.663199      0.409746      0.205682      0.120400     0.0535198     0.0268600    0.00965172    0.00417907    0.00128440   0.000440045   0.000110429   2.31784e-05   4.35851e-06       0.00000       0.00000       0.00000       0.00000       0.00000       0.00000       0.00000       0.00000       0.00000       0.00000       0.00000       0.00000
  12  20 3492.7619    2.8935  2.9743 11.0277 -0.0019      0.489679  0.0765   0.0435   0.1279    0.1348   0.0000      0.217034   430.5337       33.6142       14.2141      -5.77272       3.08851       1.73914       5.11331       1.93881      -2.26316     -0.554294      -2.08483     -0.467170      0.103177     -0.242846     0.0627491      0.140057    -0.0306439   -0.00658411    0.00567419   6.72564e-05  -0.000140328   7.95305e-05  -1.43451e-05  -8.00025e-06       0.00000       0.00000       0.00000       0.00000       0.00000       0.00000       0.00000       0.00000       0.00000       0.00000       0.00000       0.00000       6.61744       8.79043       8.49955       8.76322       7.63664       6.58699       5.31137       4.05271       2.93337       2.03326       1.35258      0.821044      0.487727      0.272923      0.138250     0.0685130     0.0304437     0.0131853    0.00486563    0.00168320   0.000520970   0.000135179   3.02137e-05   4.82930e-06       0.00000       0.00000       0.00000       0.00000       0.00000       0.00000       0.00000       0.00000       0.00000       0.00000       0.00000       0.00000
  12  21 3632.7930    2.3881  3.9858 11.0224 -0.0012      0.325951  0.0907   0.0331   0.1599    0.0995   0.0000      0.142541   436.7006       20.6734      -13.6672      -7.97045       9.86808      -7.62898      -8.99357      -9.03522      0.774895      -1.87300       1.11643    -0.0963797     -0.226489      0.585676    -0.0567386      0.117013   -0.00222346   -0.00666715   -0.00267602   -0.00109734   5.21673e-05  -0.000399438   2.40141e-05   8.44102e-06       0.00000       0.00000       0.00000       0.00000       0.00000       0.00000       0.00000       0.00000       0.00000       0.00000       0.00000       0.00000       8.45309       10.0178       10.3946       10.0690       9.00391       7.91086       6.58282       5.13773       3.68032       2.52375       1.68310       1.04035      0.583260      0.328327      0.165988     0.0839042     0.0376460     0.0159641    0.00580846    0.00205598   0.000609228   0.000158863   3.26098e-05   4.75226e-06       0.00000       0.00000       0.00000       0.00000       0.00000       0.00000       0.00000       0.00000       0.00000       0.00000       0.00000       0.00000
  12  22 3773.2258    1.9822  5.4365 10.7295 -0.0029      0.644721  0.1100   0.0255   0.2058    0.0865   0.0000      0.106610   447.4176       37.6635       5.70801       24.5335      -7.48868      -9.53663      -4.02797      -13.3864      0.732395      -5.68960       3.01595     -0.527234      0.907340     0.0177997      0.417879    -0.0288060    0.00625443    -0.0178031    0.00633781   -0.00139902  -0.000745277   0.000157207   8.95787e-06   1.24095e-05       0.00000       0.00000       0.00000       0.00000       0.00000       0.00000       0.00000       0.00000       0.00000       0.00000       0.00000       0.00000       9.48574       12.4532       12.7490       12.5397       10.9341       9.71351       7.65626       6.19548       4.37034       3.03569       1.93239       1.22945      0.695354      0.393500      0.207701     0.0999896     0.0472630     0.0189376    0.00740233    0.00262359   0.000794112   0.000216912   4.36516e-05   6.89976e-06       0.00000       0.00000       0.00000       0.00000       0.00000       0.00000       0.00000       0.00000       0.00000       0.00000       0.00000       0.00000
  12  23 3913.4311    1.7121  7.6340 10.3972 -0.0015      0.417351  0.1422   0.0196   0.2620    0.0799   0.0000     0.0872167   470.7258       44.3505       17.0677       10.3801     -0.495350       14.7296      -5.47435       8.66574      -10.7099      -1.93841       2.09444    -0.0803909     -0.343263     -0.445899      0.129095    -0.0845176   -0.00597545     0.0104682    0.00906022   0.000855338   0.000602309   0.000262087  -5.93996e-05   9.10491e-06       0.00000       0.00000       0.00000       0.00000       0.00000       0.00000       0.00000       0.00000       0.00000       0.00000       0.00000       0.00000       12.4793       15.7270       16.1524       15.5479       13.8744       12.2013       9.73594       7.60073       5.47938       3.76788       2.46220       1.52549      0.882435      0.489520      0.253487      0.124200     0.0561769     0.0236056    0.00895818    0.00312523   0.000955733   0.000249976   5.09395e-05   7.66229e-06       0.00000       0.00000       0.00000       0.00000       0.00000       0.00000       0.00000       0.00000       0.00000       0.00000       0.00000       0.00000
  12  24 4053.8684    1.4599 10.3111 10.2217 -0.0019      0.158624  0.1831   0.0160   0.3427    0.0679   0.0000     0.0694910   453.2503       29.8112       25.3192       32.9105       5.94922      -19.8847     -0.526992       5.01442      -5.94526       2.17135       2.41090       1.60380       1.33823      -1.03605      0.305700     0.0925768    -0.0737976    -0.0210741    0.00163379  -0.000685482  -0.000686057   0.000356726  -2.91656e-05  -1.32235e-05       0.00000       0.00000       0.00000       0.00000       0.00000       0.00000       0.00000       0.00000       0.00000       0.00000       0.00000       0.00000       15.0250       19.0923       19.1245       19.3099       17.1451       15.0067       11.9881       9.41318       6.46860       4.79958       3.12271       1.95041       1.13840      0.648906      0.319590      0.164252     0.0713422     0.0321530     0.0114774    0.00397369    0.00118457   0.000328797   6.50701e-05   1.01790e-05       0.00000       0.00000       0.00000       0.00000       0.00000       0.00000       0.00000       0.00000       0.00000       0.00000       0.00000       0.00000
  12  26 4335.4491    1.0184 14.7571 10.1468 -0.0011    -0.0306169  0.3135   0.0118   0.5464    0.0508   0.0000     0.0822165   454.3752       51.8048       29.3250      -5.81398       27.9195       18.5013      -40.0658      -9.02213      -5.23275      -1.10690      -5.85530      -1.46453     -0.922224      0.111842     -0.335159      0.396957      0.112388    -0.0228401    -0.0145894    -0.0122886    0.00307711   0.000479467   2.73432e-05   1.66183e-05       0.00000       0.00000       0.00000       0.00000       0.00000       0.00000       0.00000       0.00000       0.00000       0.00000       0.00000       0.00000       22.1566       27.4832       28.7373       28.2999       25.8307       21.9537       17.9699       14.2335       10.2599       7.23813       4.74660       2.95947       1.76837      0.989405      0.526172      0.249694      0.118370     0.0478469     0.0186256    0.00625560    0.00192707   0.000507058   0.000102232   1.45393e-05       0.00000       0.00000       0.00000       0.00000       0.00000       0.00000       0.00000       0.00000       0.00000       0.00000       0.00000       0.00000
  12  27 4475.9946    0.8410 16.9386 10.0673 -0.0086     -0.190476  0.4224   0.0097   0.6445    0.0470   0.0000     0.0983107   467.0662       69.6309       71.1161      -9.99940       38.3904       64.0301      -55.5225      -27.1167       30.0842      -6.59736      -13.2306      -3.30726       1.06728      0.783151      -1.22207    -0.0919058      0.281799     -0.107936    -0.0430642     0.0117972    0.00324996  -0.000369571  -0.000217775   3.23315e-05       0.00000       0.00000       0.00000       0.00000       0.00000       0.00000       0.00000       0.00000       0.00000       0.00000       0.00000       0.00000       27.1878       34.6560       35.6611       34.9382       31.6312       27.7559       21.9391       17.3850       12.3476       8.99810       5.79762       3.73575       2.16724       1.23836      0.629877      0.318663      0.139581     0.0612899     0.0227042    0.00802028    0.00235571   0.000634861   0.000122428   1.83052e-05       0.00000       0.00000       0.00000       0.00000       0.00000       0.00000       0.00000       0.00000       0.00000       0.00000       0.00000       0.00000
  13  10 2128.6187    0.7845  0.6152  9.8154 -0.0025       7.05620  0.0334   0.0247   0.0564    0.1255   0.0000       1.24218   438.1443       1.87138       11.0465       4.27670       2.06103      0.865385       1.20910     -0.116895      -1.20345    -0.0365976     -0.666620     -0.612755    -0.0613168     0.0575467    -0.0455015    -0.0150407    0.00666260   -0.00928993   0.000371688  -0.000907633  -0.000630348  -0.000191427  -1.71217e-05   1.93909e-06   2.15819e-06  -7.55476e-07       0.00000       0.00000       0.00000       0.00000       0.00000       0.00000       0.00000       0.00000       0.00000       0.00000       3.33776       3.71029       3.98928       4.13897       3.86009       3.09422       2.71034       2.04520       1.62826       1.20040      0.710794      0.517187      0.330426      0.178871      0.105395     0.0586595     0.0288799     0.0128604    0.00501347    0.00213570   0.000813930   0.000236370   6.18280e-05   1.73829e-05   3.51019e-06   4.48722e-07       0.00000       0.00000       0.00000       0.00000       0.00000       0.00000       0.00000       0.00000       0.00000       0.00000
  13  11 2271.2161    1.0986  0.7744 10.1214 -0.0089       4.10513  0.0322   0.0324   0.0659    0.1762   0.0000      0.860976   441.5418       3.91638       14.3938      0.329864      -5.01399       1.90044       2.17552       1.14334      0.421783       2.54663     0.0581497      0.677330     -0.455485      0.152694    -0.0566699     0.0202823    -0.0167307    0.00366256   -0.00573625   8.68456e-05    0.00108907   4.19522e-05  -9.26896e-05  -2.13885e-05   5.08156e-06   2.50906e-07       0.00000       0.00000       0.00000       0.00000       0.00000       0.00000       0.00000       0.00000       0.00000       0.00000       3.19208       3.79438       4.12506       4.05095       3.43996       3.33627       2.65394       1.94324       1.57329       1.17068      0.733567      0.474000      0.307429      0.177129     0.0990890     0.0523998     0.0255972     0.0107959    0.00497742    0.00209784   0.000812497   0.000248738   6.78160e-05   1.56519e-05   3.10389e-06   4.71789e-07       0.00000       0.00000       0.00000       0.00000       0.00000       0.00000       0.00000       0.00000       0.00000       0.00000
  13  12 2411.9341    1.3853  0.9885 10.6759 -0.0182       2.98818  0.0419   0.0380   0.0748    0.2092   0.0000      0.828467   435.4559       1.31509       11.0698       2.76989       3.82611     -0.605830      -5.04582      -2.85707      0.852855       1.58615      -1.02295     -0.632331      0.862587      0.475547     0.0506820    -0.0835729     0.0255522   -0.00761773    0.00216498   0.000670419   0.000957061   4.79427e-05   4.90859e-05   5.54288e-06   2.42418e-06   1.49062e-06       0.00000       0.00000       0.00000       0.00000       0.00000       0.00000       0.00000       0.00000       0.00000       0.00000       4.26318       5.44329       5.74420       5.63946       4.85707       4.09469       3.38301       2.68050       1.93938       1.31758      0.878719      0.579392      0.353259      0.190866      0.102914     0.0580344     0.0290687     0.0135720    0.00550029    0.00223325   0.000799433   0.000261872   7.48919e-05   1.89881e-05   3.71101e-06   5.46759e-07       0.00000       0.00000       0.00000       0.00000       0.00000       0.00000       0.00000       0.00000       0.00000       0.00000
  13  13 2551.8518    1.8723  0.8960 11.3945 -0.0041       3.27677  0.0429   0.0541   0.0685    0.1935   0.0000      0.973443   436.4645       5.80083       7.31674       2.95422      -3.90083     -0.634115       1.28710      -3.75869       1.83089      -1.13289      -1.33608      0.254763      -1.03549     0.0803688    -0.0675106     0.0309327    -0.0363643    0.00659357    0.00568186   0.000264701   0.000262309   5.80433e-05   0.000131483   1.79405e-05   1.67562e-06   3.46977e-07       0.00000       0.00000       0.00000       0.00000       0.00000       0.00000       0.00000       0.00000       0.00000       0.00000       4.25044       5.48892       5.41597       4.85612       4.41758       3.98017       3.46628       2.93044       2.16201       1.49550      0.960800      0.587651      0.352816      0.196609      0.106223     0.0554322     0.0284420     0.0121200    0.00553664    0.00208196   0.000774817   0.000255579   7.76831e-05   1.96020e-05   3.67812e-06   5.47952e-07       0.00000       0.00000       0.00000       0.00000       0.00000       0.00000       0.00000       0.00000       0.00000       0.00000
  13  14 2691.7964    2.4279  1.0660  5.2053  0.0021      0.885152  0.0406   0.0600   0.0754    5.9436   0.0000      0.660825   430.6072       7.52372       13.9844      -5.56478      -5.78693      -5.47944      -1.91837      0.118441       3.85622      -1.36373     -0.710124    -0.0829104     -0.286572     -0.100991      0.208422    -0.0113916    -0.0306237     0.0128979    0.00249352   -0.00244614  -0.000357173   4.22217e-05   2.93604e-05   1.02435e-07  -2.65361e-06  -4.65136e-07       0.00000       0.00000       0.00000       0.00000       0.00000       0.00000       0.00000       0.00000       0.00000       0.00000       3.84009       4.93203       5.14749       4.77581       4.60224       3.75003       3.20797       2.41302       1.90937       1.33016      0.842118      0.567096      0.325334      0.203200      0.108026     0.0577872     0.0282820     0.0123128    0.00545349    0.00213074   0.000771681   0.000278727   7.33792e-05   2.04908e-05   4.24692e-06   5.20089e-07       0.00000       0.00000       0.00000       0.00000       0.00000       0.00000       0.00000       0.00000       0.00000       0.00000
  13  16 2972.6902    3.5439  0.9113 12.3999 -0.0078      0.531147  0.0498   0.1000   0.0739    0.2879   0.0000      0.773357   439.4347       8.54625       16.9505       2.76730      0.956126       5.44828       3.70702      -4.11699       1.54436      -2.66253     -0.316704     -0.249900     0.0319789    -0.0712078    -0.0495056     0.0315582     0.0181908    0.00257163    -0.0123113    0.00259992    0.00135206  -2.05235e-05   2.05110e-05  -1.57695e-05  -6.58313e-07  -3.85157e-08       0.00000       0.00000       0.00000       0.00000       0.00000       0.00000       0.00000       0.00000       0.00000       0.00000       5.70105       5.35075       4.50744       6.44502       6.79263       5.05606       2.97094       2.94819       3.03379       2.16749       1.07658      0.526142      0.447652      0.349712      0.221295      0.113434     0.0472818     0.0178106    0.00629733    0.00225226   0.000833374   0.000256471   7.42823e-05   1.62635e-05   3.75242e-06   5.21194e-07       0.00000       0.00000       0.00000       0.00000       0.00000       0.00000       0.00000       0.00000       0.00000       0.00000
  13  17 3112.7338    3.9117  1.1306 11.6892 -0.0087       1.81721  0.0450   0.0957   0.0727    0.5846   0.0000      0.716257   438.8727       24.9194       15.7603       2.91310      -4.18799      -4.38167      0.185894      -2.12166     -0.960254     -0.953682      0.976395     -0.411096     -0.376124     -0.638595      0.181251    -0.0299164  -2.99134e-05     0.0103978    0.00412697   0.000753743  -0.000924139  -0.000381874   8.99760e-06  -1.66022e-06   3.91880e-06   4.01642e-07       0.00000       0.00000       0.00000       0.00000       0.00000       0.00000       0.00000       0.00000       0.00000       0.00000       4.30068       5.11905       4.93328       4.77233       4.30887       4.02228       3.47760       2.84257       2.19288       1.53611       1.02514      0.616605      0.391917      0.219043      0.122147     0.0617989     0.0302279     0.0134435    0.00571405    0.00231047   0.000871613   0.000264935   8.24785e-05   1.85877e-05   3.99808e-06   5.93584e-07       0.00000       0.00000       0.00000       0.00000       0.00000       0.00000       0.00000       0.00000       0.00000       0.00000
  13  18 3252.5332    3.8696  1.3701 11.8493 -0.0030      0.380566  0.0475   0.0837   0.0845    0.2942   0.0000      0.565721   439.6364       27.5405       19.4899       5.54313      -3.97104      -6.45764      -2.45523    -0.0519613      -5.84707       2.47384      0.122284      0.277783     -0.634194      0.300376     -0.135264     0.0236415    -0.0220246     0.0236394   0.000599813    0.00177612   -0.00128309  -0.000447792   4.02659e-05   2.84056e-05  -5.26350e-06  -4.56146e-07       0.00000       0.00000       0.00000       0.00000       0.00000       0.00000       0.00000       0.00000       0.00000       0.00000       4.29827       5.10819       5.43972       5.35692       4.72905       4.12136       3.53062       2.82874       2.09193       1.47101      0.980272      0.657582      0.392094      0.224140      0.119236     0.0665537     0.0327826     0.0157590    0.00642655    0.00265463   0.000912097   0.000302797   8.30456e-05   2.16593e-05   4.15773e-06   5.98466e-07       0.00000       0.00000       0.00000       0.00000       0.00000       0.00000       0.00000       0.00000       0.00000       0.00000
  13  19 3392.5751    3.1818  1.9434 12.1294 -0.0032      0.529775  0.0628   0.0607   0.1053    0.1380   0.0000      0.359373   439.5430       19.3390       12.6532       6.81348      -1.34675       1.43163      -1.13873      -4.14502       3.14724      0.411258      0.670027       1.09043      0.391909      0.242615    -0.0771458    -0.0879847    -0.0314024   0.000326223    0.00223012   -0.00207326  -0.000887135   0.000544837   9.93160e-05   2.02430e-05   7.62072e-06   1.10305e-06       0.00000       0.00000       0.00000       0.00000       0.00000       0.00000       0.00000       0.00000       0.00000       0.00000       5.37436       7.00121       7.23560       7.28148       6.16850       5.49118       4.62565       3.63009       2.62163       1.96754       1.28966      0.803403      0.467510      0.305395      0.165194     0.0825386     0.0402913     0.0190106    0.00895528    0.00349549    0.00123682   0.000416210   0.000114400   3.05940e-05   6.04404e-06   9.29569e-07       0.00000       0.00000       0.00000       0.00000       0.00000       0.00000       0.00000       0.00000       0.00000       0.00000
  13  20 3533.0347    2.6961  3.0389 11.0437 -0.0037      0.777128  0.0748   0.0398   0.1268    0.1291   0.0000      0.201055   431.9532       14.6601       14.6609       6.02231       6.11312    -0.0659560       4.67534      0.891087      -3.78948      -1.66291      -1.36846     -0.800092      0.692242      0.141297      0.176529    -0.0389837    -0.0220605    -0.0232033    0.00260178    -0.0105373    0.00140418  -0.000259383  -7.79917e-06  -8.79278e-05   6.34610e-06   1.55602e-06       0.00000       0.00000       0.00000       0.00000       0.00000       0.00000       0.00000       0.00000       0.00000       0.00000       6.47888       8.02173       8.18788       8.23438       7.55903       6.77730       5.33672       4.00057       2.98936       2.16500       1.52830       1.03216      0.635600      0.369988      0.192857      0.104655     0.0495193     0.0225675    0.00956440    0.00401382    0.00140307   0.000482495   0.000136031   3.36510e-05   6.75409e-06   1.00445e-06       0.00000       0.00000       0.00000       0.00000       0.00000       0.00000       0.00000       0.00000       0.00000       0.00000
  13  21 3673.5310    2.2872  4.7180 10.7918 -0.0004      0.406401  0.0956   0.0283   0.1694    0.0937   0.0000      0.120971   427.2753       20.7680       19.9278      -8.64272      -14.0979     -0.410313       1.59963      -3.37390      -1.20904      0.528393      -2.26391     0.0822944      -1.03966     -0.126503      0.275113    -0.0627838     0.0127458     0.0447548    -0.0101738   -0.00691173   0.000434289   5.43108e-05  -0.000194746   2.48410e-05   3.50833e-06  -1.97604e-06       0.00000       0.00000       0.00000       0.00000       0.00000       0.00000       0.00000       0.00000       0.00000       0.00000       7.88254       10.0571       10.3672       10.1309       9.29563       8.08036       6.73063       5.29161       3.94743       2.87374       1.91101       1.23419      0.765950      0.443525      0.253239      0.128544     0.0636724     0.0295834     0.0127018    0.00508356    0.00189205   0.000606156   0.000178970   4.58387e-05   9.23801e-06   1.30105e-06       0.00000       0.00000       0.00000       0.00000       0.00000       0.00000       0.00000       0.00000       0.00000       0.00000
  13  22 3814.4298    1.9209  6.2297 10.5665 -0.0021      0.588334  0.1175   0.0221   0.2112    0.0821   0.0000     0.0917398   452.0650       44.2937       29.7186      0.103793      -15.0901       5.96355      -9.92046     -0.903845     -0.667675       1.46113      -3.91790     -0.163283     0.0671067    -0.0544127      0.166618     -0.111686    -0.0770166     0.0438463    -0.0185251   -0.00354532    0.00219804   0.000562040  -0.000288210  -2.21759e-05  -6.27130e-06   3.23706e-07       0.00000       0.00000       0.00000       0.00000       0.00000       0.00000       0.00000       0.00000       0.00000       0.00000       9.41055       12.0476       12.5915       12.4067       11.5469       9.97211       8.03243       6.33519       4.71208       3.36619       2.35350       1.51064      0.947285      0.552922      0.312527      0.158521     0.0805401     0.0358984     0.0161867    0.00614863    0.00233038   0.000758111   0.000231356   5.69980e-05   1.15382e-05   1.60904e-06       0.00000       0.00000       0.00000       0.00000       0.00000       0.00000       0.00000       0.00000       0.00000       0.00000
  13  23 3955.1560    1.6274  8.5524 10.3433 -0.0021      0.464963  0.1500   0.0177   0.2793    0.0739   0.0000     0.0777865   456.4836       33.2875      -9.47200       6.54240      -2.59902      -10.9644      -10.9250      -7.64094      -10.0411      -6.37161       3.28443       2.13002     -0.567858      -1.47022      0.298298     -0.281281    -0.0516896   -0.00932791   -0.00968315    0.00780465   -0.00280756   0.000504128  -0.000495731  -2.08808e-05  -1.68409e-05   1.44572e-06       0.00000       0.00000       0.00000       0.00000       0.00000       0.00000       0.00000       0.00000       0.00000       0.00000       11.7226       14.9400       15.5503       14.6767       14.0953       12.1375       10.3942       8.24047       6.25361       4.47712       3.07345       1.92557       1.21529      0.707773      0.398771      0.206587     0.0999526     0.0477331     0.0202297    0.00825457    0.00301721   0.000982772   0.000299240   7.42409e-05   1.52000e-05   1.99282e-06       0.00000       0.00000       0.00000       0.00000       0.00000       0.00000       0.00000       0.00000       0.00000       0.00000
  13  25 4237.1843    1.1890 13.8739 10.1766 -0.0022      0.150323  0.2644   0.0127   0.4704    0.0553   0.0000     0.0705013   449.2117       93.3818       36.7979       35.2667       35.6487       7.94091       1.54661       4.39655       3.79709       2.71037      -5.59040      -2.95306      -1.05502     -0.372966     -0.164562      0.354839    -0.0764213    -0.0349553     0.0159424   -0.00990335   -0.00604351    0.00159196   0.000137735   5.08044e-05  -3.87792e-05   5.05250e-06       0.00000       0.00000       0.00000       0.00000       0.00000       0.00000       0.00000       0.00000       0.00000       0.00000       17.9495       23.0037       23.8234       23.8261       21.8142       19.0020       15.6622       12.5006       9.24474       6.63706       4.58885       3.03425       1.85901       1.09225      0.602284      0.319255      0.160603     0.0737708     0.0322080     0.0126174    0.00461096    0.00153568   0.000448449   0.000113736   2.26396e-05   3.16240e-06       0.00000       0.00000       0.00000       0.00000       0.00000       0.00000       0.00000       0.00000       0.00000       0.00000
  13  26 4377.8479    0.9697 16.1679 10.1302 -0.0007    -0.0111298  0.3507   0.0104   0.5697    0.0469   0.0000     0.0840657   485.6752       25.5247      -9.60697       67.0844       4.34517      -17.3700      -14.3930       1.35361       1.67886      -7.07876       4.36979      -2.72190      -1.55038      -1.55989      0.354484     -0.136382     -0.235671      0.120538     0.0713393   -0.00756638   -0.00281663   0.000209724  -0.000238649  -0.000108776  -2.41930e-06  -1.70906e-06       0.00000       0.00000       0.00000       0.00000       0.00000       0.00000       0.00000       0.00000       0.00000       0.00000       21.0999       27.2189       28.3748       27.9598       26.4146       22.7053       19.1331       15.0625       11.1631       8.32011       5.58657       3.79825       2.33625       1.37650      0.761040      0.404079      0.204883     0.0917245     0.0411941     0.0161420    0.00600612    0.00196551   0.000562731   0.000147333   2.87617e-05   3.88207e-06       0.00000       0.00000       0.00000       0.00000       0.00000       0.00000       0.00000       0.00000       0.00000       0.00000
  14  10 2162.6500    0.8994  0.6204  9.8773 -0.0082       7.04011  0.0301   0.0286   0.0513    0.1429   0.0000       1.07240   436.3373       4.62784       12.6481       2.47583   -0.00950044       6.02349      -1.05955       1.26853      0.137176       1.51793    -0.0648220     -0.814686     -0.491187      0.103124     -0.114953     -0.109935   -0.00328272   -0.00867387    0.00771663   -0.00876609    0.00147542    0.00132009   0.000318327   5.22948e-05   1.25440e-05  -1.81074e-06  -9.29636e-07   1.06612e-07       0.00000       0.00000       0.00000       0.00000       0.00000       0.00000       0.00000       0.00000       2.90917       3.43822       3.57408       3.66517       3.37646       3.01629       2.37135       2.06364       1.46326       1.10253      0.731619      0.559645      0.364069      0.215020      0.109755     0.0675736     0.0355938     0.0190357    0.00862741    0.00357932    0.00140466   0.000573062   0.000176195   6.07703e-05   1.58436e-05   4.17956e-06   6.87743e-07   1.09981e-07       0.00000       0.00000       0.00000       0.00000       0.00000       0.00000       0.00000       0.00000
  14  11 2305.8451    1.1985  0.7664 10.0263 -0.0033       4.17413  0.0380   0.0330   0.0558    0.1823   0.0000      0.834542   434.0154       5.63239       15.7237      0.584718      -1.99030       6.71764      0.402491       2.49778      -3.31519      0.989054      0.110967     -0.424207      0.300911     -0.327510     -0.241539    -0.0170526    -0.0437376    -0.0120778   -0.00198995   -0.00164000   -0.00288306   0.000370940   0.000171355  -6.36922e-05   3.42144e-05   5.89905e-06  -9.62712e-07   7.16973e-08       0.00000       0.00000       0.00000       0.00000       0.00000       0.00000       0.00000       0.00000       3.32329       4.34597       4.37281       3.86526       3.54287       3.36192       2.93098       2.67965       2.02478       1.50717       1.02479      0.607433      0.413154      0.232315      0.133035     0.0756687     0.0381044     0.0184425    0.00999492    0.00356604    0.00179804   0.000672099   0.000219548   6.85300e-05   2.31115e-05   5.18068e-06   9.23447e-07   1.39611e-07       0.00000       0.00000       0.00000       0.00000       0.00000       0.00000       0.00000       0.00000
  14  12 2446.9185    1.5176  0.9555 10.5515 -0.0053       3.81345  0.0406   0.0369   0.0677    0.2010   0.0000      0.786574   437.7685       9.93574       6.11664       2.05769     -0.811768      -2.75030     -0.610764     -0.924163      -1.36447      0.280026     -0.386033      0.106705     -0.936975      0.105608     0.0856635   -0.00377564     0.0218160    -0.0113636   0.000263457    0.00371956    0.00200954   0.000602000   0.000144352  -1.64548e-05  -9.62729e-06  -5.83368e-06   8.31524e-08   8.75192e-08       0.00000       0.00000       0.00000       0.00000       0.00000       0.00000       0.00000       0.00000       3.33001       4.00024       4.13164       4.30483       3.97641       3.40981       2.95537       2.50158       1.99955       1.31471      0.969791      0.682003      0.463089      0.257656      0.144913     0.0828957     0.0460546     0.0242081     0.0115869    0.00471677    0.00191284   0.000713767   0.000248610   7.82867e-05   2.24771e-05   5.13332e-06   1.05854e-06   1.44864e-07       0.00000       0.00000       0.00000       0.00000       0.00000       0.00000       0.00000       0.00000
  14  13 2587.4672    2.0380  1.0685 11.2619 -0.0040       2.65693  0.0424   0.0505   0.0764    0.2201   0.0000      0.790821   433.9277       9.24738       15.7904      0.413235      -2.52015       3.56206       2.10186      -3.66210    -0.0944030     -0.963322     -0.817809     -0.281073      -1.03971    -0.0757270      0.176232     0.0291484    -0.0802617    -0.0290793    -0.0184012    0.00183766    0.00234149   -0.00103021  -0.000364917  -7.09637e-06  -2.69217e-05   3.96922e-07  -6.83792e-08  -5.87223e-08       0.00000       0.00000       0.00000       0.00000       0.00000       0.00000       0.00000       0.00000       3.75001       4.82324       4.87676       5.04128       4.65437       4.15499       3.14789       2.47054       1.88189       1.43848      0.978185      0.640731      0.431238      0.269789      0.158711     0.0917082     0.0458835     0.0222102     0.0101050    0.00414571    0.00175313   0.000697528   0.000230586   7.68042e-05   2.11481e-05   5.04657e-06   9.56175e-07   1.49525e-07       0.00000       0.00000       0.00000       0.00000       0.00000       0.00000       0.00000       0.00000
  14  14 2728.3812    2.5194  0.9796 11.7143 -0.0087       2.49189  0.0423   0.0647   0.0654    0.2629   0.0000      0.791518   437.8920       8.51102       12.2590       12.2187     -0.685744      -1.84995       1.95985     -0.299159      0.945275      -1.76271    -0.0809035      0.742215      0.568045    -0.0631131     -0.105897    -0.0174204    -0.0181936    -0.0310157  -0.000741711   -0.00531882   -0.00126462   0.000346867  -2.55415e-05  -6.39837e-05   3.35606e-06  -9.89971e-06  -7.88626e-07  -2.08736e-08       0.00000       0.00000       0.00000       0.00000       0.00000       0.00000       0.00000       0.00000       3.40202       4.44022       4.48070       4.32457       4.02955       3.69849       3.18386       2.49961       1.89754       1.41466       1.01690      0.686130      0.444608      0.262050      0.160807     0.0807943     0.0444062     0.0205755     0.0106935    0.00441176    0.00200722   0.000695611   0.000275249   7.92081e-05   2.33791e-05   5.39488e-06   1.05833e-06   1.48708e-07       0.00000       0.00000       0.00000       0.00000       0.00000       0.00000       0.00000       0.00000
  14  15 2869.4119    3.1855  1.1220  9.4855 -0.0019       1.99809  0.0436   0.0758   0.0773    2.7833   0.0000      0.668159   429.6512       2.99137       14.9240       15.0636    -0.0496597     -0.621456      -1.98455     -0.611863      0.566721      0.627061      0.519653      0.699946      0.159824     -0.150434     -0.220392    -0.0519522    -0.0363719    0.00545088   -0.00993240   0.000666708    0.00391614   0.000262969  -0.000180680   0.000116972  -1.04256e-05   9.33460e-07   6.79741e-07  -1.40319e-07       0.00000       0.00000       0.00000       0.00000       0.00000       0.00000       0.00000       0.00000       3.70420       4.57386       4.93926       4.44989       4.26373       3.71446       3.36871       2.67630       2.20374       1.49784       1.10562      0.710808      0.416560      0.276082      0.146932     0.0877796     0.0439481     0.0220862     0.0105948    0.00460925    0.00199683   0.000738591   0.000247573   9.12912e-05   2.32022e-05   5.36375e-06   1.13365e-06   1.25081e-07       0.00000       0.00000       0.00000       0.00000       0.00000       0.00000       0.00000       0.00000
  14  16 3010.3784    3.8546  0.9458 12.2533 -0.0039       1.79465  0.0409   0.0979   0.0669    0.3411   0.0000      0.728546   429.2969       15.6592       9.19436       8.55359       2.68861      -6.52320       1.78994     -0.336936       2.94397    0.00609022       1.92642      0.569718      0.543274     -0.343759     0.0397301    -0.0182466    -0.0238325    0.00210852    0.00728384   -0.00475067  -0.000773514   0.000356670  -9.00235e-05   4.10213e-05   2.25145e-05  -3.38813e-06  -1.17998e-06  -3.95621e-08       0.00000       0.00000       0.00000       0.00000       0.00000       0.00000       0.00000       0.00000       4.11493       4.83789       4.88813       4.95316       4.53400       3.94409       3.26227       2.69676       2.18537       1.65394       1.11470      0.641282      0.392819      0.259994      0.166227     0.0936551     0.0456095     0.0214525     0.0101446    0.00429418    0.00175233   0.000650736   0.000215482   6.65161e-05   1.87182e-05   4.18023e-06   8.09175e-07   1.15433e-07       0.00000       0.00000       0.00000       0.00000       0.00000       0.00000       0.00000       0.00000
  14  17 3150.7762    3.7804  1.1257 12.5015 -0.0142       2.50987  0.0559   0.0984   0.0760    0.3259   0.0000      0.874099   435.9994       16.8005       20.7000      -1.80172       1.32086       1.09408      -1.49869     -0.999412       4.98724      -4.55998      -3.02520     -0.548907    -0.0279040     -0.200891      0.105267     0.0145396    -0.0761238    0.00749530     0.0278630  -0.000534926    0.00122805  -0.000214443   7.17468e-05  -8.19311e-05  -2.42119e-05   1.82815e-06   1.00479e-06   1.53230e-07       0.00000       0.00000       0.00000       0.00000       0.00000       0.00000       0.00000       0.00000       3.63530       5.01115       5.53752       4.61087       5.47211       4.07781       3.82386       3.03063       2.17451       1.85233       1.10448      0.862302      0.514553      0.315536      0.218299     0.0875988     0.0626014     0.0283479     0.0109730    0.00675939    0.00228792   0.000844948   0.000389672   9.82535e-05   3.04885e-05   9.46290e-06   1.58619e-06   1.66665e-07       0.00000       0.00000       0.00000       0.00000       0.00000       0.00000       0.00000       0.00000
  14  18 3291.1098    3.5269  1.4409 12.5227 -0.0031      0.897224  0.0553   0.0791   0.0917    0.2035   0.0000      0.656762   437.7762       23.6223       12.6441       1.11384       5.12413      0.917611      -3.14539     -0.112664      -1.56888     -0.844608      -2.13396      0.663111     -0.741310    -0.0872250     -0.168191    0.00425833     0.0878419     0.0120212   -0.00756530    0.00431241   0.000648926   0.000305856   6.24526e-07  -9.94531e-05   1.73998e-05  -4.39121e-06   3.30914e-07   3.29490e-07       0.00000       0.00000       0.00000       0.00000       0.00000       0.00000       0.00000       0.00000       4.20521       5.29319       5.58754       5.31218       5.02698       4.39216       3.79690       3.15302       2.34783       1.72826       1.21898      0.829780      0.541076      0.312416      0.181503      0.100930     0.0530056     0.0270749     0.0130037    0.00566506    0.00228894   0.000893407   0.000307000   9.78758e-05   2.79454e-05   6.89411e-06   1.26331e-06   1.65108e-07       0.00000       0.00000       0.00000       0.00000       0.00000       0.00000       0.00000       0.00000
  14  19 3431.7561    2.9740  2.3317 11.7847 -0.0034      0.821599  0.0654   0.0508   0.1123    0.1420   0.0000      0.290626   441.1177       22.1600       20.7482       9.64879       6.30163      0.704341      -1.44686      -5.36777      0.713855      -2.18570      -2.42104     -0.470978      0.494790     -0.374592     -0.241413     -0.177471     -0.118148     0.0476956     0.0244547     0.0155981   0.000753046   0.000695183   0.000109144   0.000246745  -7.19810e-06  -3.12095e-07  -1.86615e-06  -9.64378e-08       0.00000       0.00000       0.00000       0.00000       0.00000       0.00000       0.00000       0.00000       5.08929       6.48723       6.92909       6.91153       6.11938       5.61196       4.55937       3.75742       2.85306       2.10443       1.44441      0.994285      0.614597      0.390911      0.219041      0.128672     0.0647501     0.0348532     0.0149893    0.00740811    0.00276223    0.00116772   0.000380317   0.000128609   3.36082e-05   8.25802e-06   1.51896e-06   2.22332e-07       0.00000       0.00000       0.00000       0.00000       0.00000       0.00000       0.00000       0.00000
  14  20 3572.6554    2.5897  3.5044 11.0632 -0.0000      0.660633  0.0775   0.0355   0.1377    0.1218   0.0000      0.173099   431.4955       23.7894       25.7405       26.0906      -7.12550      -8.34018       1.05427      -2.51385      -5.99935      0.179303       2.37204       2.51504     -0.220664    -0.0928678     -0.484019      0.400784     0.0161833    0.00828209   -0.00988977     0.0160102    0.00259277   -0.00152199   0.000442909   0.000115720   1.97875e-05  -3.73614e-06  -9.87345e-07  -4.81189e-07       0.00000       0.00000       0.00000       0.00000       0.00000       0.00000       0.00000       0.00000       5.99326       7.67642       8.07806       8.12981       7.42573       6.45632       5.53216       4.26021       3.25387       2.40858       1.71593       1.14110      0.742280      0.451357      0.271558      0.147646     0.0769930     0.0389866     0.0178483    0.00840201    0.00334154    0.00130541   0.000452685   0.000138289   3.94325e-05   9.45517e-06   1.90337e-06   2.54330e-07       0.00000       0.00000       0.00000       0.00000       0.00000       0.00000       0.00000       0.00000
  14  21 3713.5900    2.1548  5.1876 10.7045 -0.0022      0.488992  0.0991   0.0251   0.1767    0.0926   0.0000      0.105169   442.8521       34.1116       17.8182       2.40636      -8.27421       7.18167      -4.11978      -1.74307      -3.94152      -4.41058       4.39803      0.393768      0.757455      0.166537      0.679012     0.0550164     -0.213020   -0.00386305     0.0264195   -0.00322275   0.000278372   0.000160927   0.000759736   2.03943e-05  -5.45124e-05  -9.74965e-06   1.01345e-06   2.82989e-07       0.00000       0.00000       0.00000       0.00000       0.00000       0.00000       0.00000       0.00000       7.69449       9.89105       10.7791       10.3336       9.58387       8.56104       6.91178       5.85454       4.29373       3.19790       2.26589       1.48981      0.963017      0.594169      0.341988      0.192688      0.101453     0.0508768     0.0240656     0.0106907    0.00447163    0.00170593   0.000591380   0.000194488   5.63763e-05   1.33949e-05   2.40027e-06   3.33501e-07       0.00000       0.00000       0.00000       0.00000       0.00000       0.00000       0.00000       0.00000
  14  22 3854.7763    1.8308  6.9889 10.5060 -0.0016      0.421918  0.1253   0.0194   0.2213    0.0748   0.0000     0.0820480   436.9954       25.0349       14.7272     -0.625158      -4.75137     -0.882831      -1.56450       2.15707      -1.20490     -0.111189     -0.983502     -0.761790     -0.942861     -0.982133      0.165687     -0.550030     0.0396625     0.0707015     0.0348253    -0.0183610    0.00193122    0.00233447  -0.000341280   5.82411e-06  -3.63909e-05   3.65538e-05  -1.02011e-06   1.14410e-07       0.00000       0.00000       0.00000       0.00000       0.00000       0.00000       0.00000       0.00000       9.37245       11.7133       12.3506       12.6402       11.4386       10.2926       8.43721       6.93038       5.31357       3.86948       2.74465       1.86340       1.19529      0.738273      0.431081      0.245286      0.126057     0.0654029     0.0299488     0.0136367    0.00534011    0.00212159   0.000721922   0.000234564   6.47308e-05   1.53606e-05   2.91982e-06   4.11926e-07       0.00000       0.00000       0.00000       0.00000       0.00000       0.00000       0.00000       0.00000
  14  23 3996.3515    1.5003  9.5102 10.3739 -0.0006      0.418891  0.1649   0.0160   0.3043    0.0641   0.0000     0.0725082   429.7871       41.0396       7.29869       7.37639       7.81151       19.4746      -10.9262      -13.6306      -1.10727       3.29757      -4.97720      -3.15777      -1.21715     0.0553467      0.155197      0.559558     -0.188369     0.0442603     0.0236559    0.00495334    -0.0121794   -0.00494810   0.000443142  -0.000134411   3.94953e-05  -3.59087e-06   3.52915e-06   4.58097e-07       0.00000       0.00000       0.00000       0.00000       0.00000       0.00000       0.00000       0.00000       11.4185       14.9876       15.7343       15.6858       14.4766       13.0467       10.9862       8.69042       6.90950       4.95589       3.57287       2.39032       1.55897      0.963250      0.553942      0.304596      0.169705     0.0827239     0.0383440     0.0172937    0.00733346    0.00273991   0.000994389   0.000316283   8.88098e-05   2.08825e-05   4.20913e-06   5.57808e-07       0.00000       0.00000       0.00000       0.00000       0.00000       0.00000       0.00000       0.00000
  14  24 4137.3895    1.2630 11.3223 10.3218 -0.0038      0.238280  0.2114   0.0139   0.3704    0.0581   0.0000     0.0775102   440.9891      -12.5388      -29.4527       25.6441       13.0015      -24.5221      -23.5787       27.9237       20.0427      -6.67395      -5.80928      -1.45412       3.70547     -0.165827      0.821184     0.0297587      0.149938    -0.0342713   -0.00401243    -0.0209349    0.00645976    0.00147275   -0.00126898  -3.17404e-05   0.000141260  -1.00952e-05  -6.40161e-06  -3.48956e-07       0.00000       0.00000       0.00000       0.00000       0.00000       0.00000       0.00000       0.00000       14.0568       17.9578       18.6694       18.7627       17.3693       15.6378       12.9995       10.8047       8.22262       6.06062       4.30711       2.89294       1.92585       1.14955      0.674583      0.382546      0.199725      0.103140     0.0477985     0.0213431    0.00858188    0.00340486    0.00116101   0.000367132   0.000106111   2.50030e-05   4.72574e-06   6.50436e-07       0.00000       0.00000       0.00000       0.00000       0.00000       0.00000       0.00000       0.00000
  14  25 4278.9207    1.1036 14.8650 10.1699 -0.0019     0.0983111  0.2979   0.0109   0.4903    0.0500   0.0000     0.0774983   423.5740       40.1656      -9.50021       21.3544       33.3530       14.8213       16.6369      -27.0113      -3.99069      -4.38075      -7.97934      -1.75358       6.80975      -2.78563     0.0700806     0.0645708     -0.264710    -0.0362386     -0.131406    -0.0384024    0.00805588   -0.00804137  -0.000150594  -0.000383661  -1.44528e-05   5.40062e-06  -5.31062e-06  -9.77468e-07       0.00000       0.00000       0.00000       0.00000       0.00000       0.00000       0.00000       0.00000       17.4449       22.8214       24.0167       23.8436       22.3955       19.4643       16.8003       13.6050       10.5022       7.65504       5.54073       3.70275       2.47101       1.49451      0.869771      0.494033      0.263106      0.135113     0.0629374     0.0284248     0.0115543    0.00453670    0.00154345   0.000492061   0.000141479   3.30681e-05   6.46668e-06   8.36576e-07       0.00000       0.00000       0.00000       0.00000       0.00000       0.00000       0.00000       0.00000
  15   8 1902.4289    0.4646  0.3170  9.7891 -0.0104       18.1109  0.0246   0.0248   0.0355    0.0742   0.0000       2.82475   436.9750     -0.636628       10.6218       3.10320      -6.52838      0.395865       1.69372       1.03717     -0.602477      -1.27068     -0.594721      0.866652     -0.480516     -0.306839     -0.252042    -0.0259073     0.0374333   -0.00340912     0.0120369  -0.000832799   -0.00163493  -0.000648204  -0.000222446   0.000137167  -2.55899e-05  -5.15263e-06   2.43654e-06  -5.42595e-07  -5.31289e-08  -2.55065e-08       0.00000       0.00000       0.00000       0.00000       0.00000       0.00000       2.10446       2.86763       2.82087       2.74230       3.09941       2.25157       2.18771       1.71165       1.40877       1.11498      0.697491      0.563540      0.421662      0.249221      0.133553     0.0792467     0.0429893     0.0276966     0.0128433    0.00564255    0.00290549   0.000985414   0.000425968   0.000160980   4.57381e-05   1.62089e-05   4.74431e-06   1.26135e-06   2.35340e-07   2.58499e-08       0.00000       0.00000       0.00000       0.00000       0.00000       0.00000
  15   9 2049.6750    0.6958  0.5235  9.7856 -0.0011       6.41950  0.0277   0.0231   0.0511    0.1120   0.0000       1.26821   440.5627       3.51241       15.0318      -1.36401      -1.59973       1.80307     -0.250525      -3.84448      0.847004       3.26686      0.175890     -0.810002      0.383061     -0.250396     0.0254543     0.0191310     0.0214558     0.0178365   -0.00248682   -0.00662962    0.00183821   0.000699612  -0.000304351  -0.000186809   1.92327e-05   1.48881e-05   1.21570e-06  -5.18637e-07   2.65081e-07   3.96799e-08       0.00000       0.00000       0.00000       0.00000       0.00000       0.00000       2.77869       3.64379       3.84910       3.91300       3.42150       2.94853       2.64446       1.98755       1.65650       1.23526      0.859193      0.531441      0.350331      0.235675      0.126377     0.0814058     0.0435074     0.0249174     0.0120141    0.00538401    0.00261520    0.00109484   0.000465851   0.000166166   4.80267e-05   1.58993e-05   3.75146e-06   8.70937e-07   2.00780e-07   2.45286e-08       0.00000       0.00000       0.00000       0.00000       0.00000       0.00000
  15  11 2339.6189    1.2627  0.9046 10.2026 -0.0067       3.08320  0.0450   0.0315   0.0655    0.2000   0.0000      0.842921   442.4335       2.72763       13.3882      0.957167       1.27659     -0.543461      -1.91581      -3.10141      -1.28925      -1.39618      -1.63239     -0.740977     -0.187962     -0.564903     0.0132954    -0.0963188     0.0593500    -0.0303379   -0.00429806    -0.0167670    0.00199475   0.000220167  -0.000219235  -6.24776e-05  -1.51137e-05   2.74147e-05  -2.99428e-06  -1.45102e-06   4.90347e-07  -1.57091e-09       0.00000       0.00000       0.00000       0.00000       0.00000       0.00000       3.79483       3.79293       4.16158       5.16595       4.89953       3.78984       2.78031       2.95192       2.62139       1.47055      0.940613      0.875698      0.630563      0.410342      0.198936      0.104516     0.0718156     0.0504730     0.0251274     0.0116996    0.00500044    0.00174711   0.000565186   0.000219765   7.95590e-05   2.65660e-05   5.78075e-06   1.32941e-06   2.47234e-07   3.28643e-08       0.00000       0.00000       0.00000       0.00000       0.00000       0.00000
  15  13 2622.4863    2.1471  0.9958 11.0970 -0.0004       2.04301  0.0389   0.0522   0.0683    0.2295   0.0000      0.735822   431.3246       8.33878       13.6312       4.42725      -9.05558      -3.06743       2.41192     -0.894658     -0.969611      -2.33493      0.422819     -0.571959   -0.00581216     -0.198785      0.193319     -0.165253    -0.0660006     0.0306843    -0.0150265   -0.00776175    0.00337764    0.00105143  -0.000141365  -0.000341804   1.10578e-05   1.29709e-05  -9.70748e-06  -2.98781e-07   1.70529e-07   7.59228e-09       0.00000       0.00000       0.00000       0.00000       0.00000       0.00000       2.90466       3.65551       3.67205       3.89160       3.84082       3.17646       2.83907       2.29334       1.86651       1.34882      0.949627      0.694221      0.495865      0.302787      0.188341     0.0978362     0.0624202     0.0332131     0.0169405    0.00839923    0.00315383    0.00153799   0.000537788   0.000200827   7.29692e-05   1.94201e-05   5.97237e-06   1.37796e-06   2.78288e-07   3.37786e-08       0.00000       0.00000       0.00000       0.00000       0.00000       0.00000
  15  15 2905.9671    3.3055  0.9029 11.9484 -0.0101       1.56435  0.0342   0.0880   0.0685    0.3493   0.0000      0.759744   439.4860       10.8664       13.4689       6.19178      -2.85510      -3.72744      -2.34550      -2.05646       1.15047      -1.46682     -0.876867     -0.587385    -0.0132546     -0.207500     -0.244727     -0.104684      0.102250     0.0486279   -0.00259806    -0.0126798   0.000789036   -0.00152459   0.000211410   0.000112523  -0.000101890  -1.48324e-05  -5.30922e-06   3.49195e-07   2.59470e-07   3.38754e-08       0.00000       0.00000       0.00000       0.00000       0.00000       0.00000       2.78671       3.45474       3.50739       3.53540       3.44077       3.13833       2.57934       2.16322       1.64068       1.29554      0.924082      0.629622      0.446044      0.280275      0.165548      0.101227     0.0548477     0.0297018     0.0145140    0.00676020    0.00295855    0.00120102   0.000504223   0.000185819   5.76733e-05   1.85734e-05   5.25098e-06   1.20888e-06   2.12297e-07   2.93547e-08       0.00000       0.00000       0.00000       0.00000       0.00000       0.00000
  15  16 3047.2093    3.8750  1.0224 11.7866 -0.0084      0.540369  0.0430   0.0935   0.0681    0.6389   0.0000      0.685457   439.3760       15.8480       16.0403       2.75105      -2.25071      0.263260       6.14641      -2.48010      0.375385       2.26413     -0.974222      -1.12694    -0.0309769     -0.341627    -0.0227776     -0.101252     0.0540241    -0.0102727    0.00285681   -0.00264674   -0.00404273    0.00140846   0.000371938   2.36579e-05   1.14433e-05  -1.13884e-05   2.21855e-06  -6.45070e-07   1.47493e-08   2.26648e-08       0.00000       0.00000       0.00000       0.00000       0.00000       0.00000       3.08289       4.21454       4.42090       4.06596       4.37622       3.14303       3.39342       2.48618       1.96830       1.65042      0.948427      0.838475      0.488170      0.325613      0.212330     0.0947803     0.0722450     0.0324924     0.0176182    0.00924433    0.00318255    0.00184782   0.000624139   0.000218785   9.49406e-05   2.13432e-05   5.89409e-06   1.91856e-06   3.42235e-07   3.51169e-08       0.00000       0.00000       0.00000       0.00000       0.00000       0.00000
  15  17 3188.2607    3.8529  1.1400 12.7305 -0.0026       1.11736  0.0446   0.0943   0.0817    0.2709   0.0000      0.713030   433.7308       22.9253       7.76581      -1.64046      -2.80429      -3.18202       5.28654      -1.26090       6.58433      -1.85159     -0.592822       1.12932     -0.478854     -0.394739      0.127328      0.148714     0.0409576   -0.00245880    0.00812309     0.0227309   0.000572058   -0.00201234    0.00111252   0.000232487  -2.51654e-05  -5.99100e-06   1.41699e-06  -2.21988e-07   2.88984e-07  -2.01124e-08       0.00000       0.00000       0.00000       0.00000       0.00000       0.00000       3.35779       4.24509       4.26298       4.35883       4.34443       3.70649       3.25773       2.46099       2.04743       1.55121       1.10497      0.754428      0.517894      0.330084      0.211194      0.118053     0.0704083     0.0358607     0.0175706    0.00883772    0.00335832    0.00166373   0.000612116   0.000224866   7.81723e-05   2.14845e-05   6.19389e-06   1.45294e-06   2.94272e-07   3.60406e-08       0.00000       0.00000       0.00000       0.00000       0.00000       0.00000
  15  18 3329.2245    3.4115  1.6119 12.5817 -0.0126       1.43000  0.0540   0.0695   0.0945    0.1851   0.0000      0.532994   439.3030       16.5571       10.7175       15.0722      -2.31931       2.15947       9.48996      0.346528      -1.91975      0.634669      0.756511     -0.145296     -0.666108    -0.0510405      0.274567     0.0858660    -0.0300244    -0.0932528  -0.000899978    -0.0269435   -0.00262428   0.000647424   0.000238719  -0.000315129   0.000118412   1.43566e-05  -4.50073e-06  -2.83959e-07   5.73251e-08   9.46243e-09       0.00000       0.00000       0.00000       0.00000       0.00000       0.00000       3.90056       5.00414       5.28143       5.14459       4.98027       4.51935       3.78134       3.00205       2.44654       1.81206       1.31994      0.910633      0.621160      0.389612      0.241122      0.142056     0.0794367     0.0409889     0.0206875     0.0101761    0.00417740    0.00184773   0.000732652   0.000278409   9.60058e-05   2.90996e-05   7.89625e-06   1.74947e-06   3.35287e-07   4.29353e-08       0.00000       0.00000       0.00000       0.00000       0.00000       0.00000
  15  19 3470.2866    2.9408  2.6213 11.4599 -0.0037      0.699285  0.0669   0.0460   0.1106    0.1648   0.0000      0.240102   436.4183       17.2473       15.9145       11.9676       3.25604      -1.25983       1.46349      -5.18308      -3.20843       2.90978     -0.990494      -1.46291      0.735263     -0.704696     -0.443980     0.0150593     0.0957226    -0.0104393     0.0232243   -0.00734802   -0.00736095  -0.000182057  -0.000558622   5.50110e-05  -7.72972e-05   7.45013e-05   2.44701e-06  -5.37212e-06  -2.92997e-07   6.67550e-08       0.00000       0.00000       0.00000       0.00000       0.00000       0.00000       5.05702       6.43432       6.55855       6.76315       6.27653       5.66871       4.81996       3.82455       3.01580       2.30799       1.67953       1.14627      0.768800      0.490170      0.306615      0.175255     0.0988886     0.0513938     0.0251398     0.0120970    0.00530458    0.00234285   0.000904032   0.000333963   0.000112712   3.34567e-05   9.13856e-06   2.11767e-06   4.08151e-07   5.49659e-08       0.00000       0.00000       0.00000       0.00000       0.00000       0.00000
  15  20 3611.7641    2.4864  4.0619 10.8259 -0.0014      0.666012  0.0856   0.0309   0.1387    0.1254   0.0000      0.134796   441.9284       16.5161       24.3441      -2.51014       7.77586      -4.78971      -5.16607       3.49374      -1.95155      -7.33150       2.84124     -0.348997     0.0349124      0.258844      0.872351    -0.0381205     0.0755643    0.00931223    -0.0122990    0.00740045    -0.0111761   -0.00229786    0.00202545   0.000510967  -0.000268155   5.18272e-05   9.82028e-06  -2.23241e-06   6.95099e-07   6.50225e-08       0.00000       0.00000       0.00000       0.00000       0.00000       0.00000       6.11995       7.75287       8.23007       8.15438       7.75414       6.94728       5.93370       4.84897       3.76430       2.90603       2.07406       1.44703      0.971135      0.613073      0.374825      0.226356      0.120822     0.0650974     0.0326205     0.0156627    0.00709921    0.00293815    0.00118545   0.000447801   0.000144086   4.50913e-05   1.21841e-05   2.88330e-06   5.27319e-07   6.77791e-08       0.00000       0.00000       0.00000       0.00000       0.00000       0.00000
  15  21 3753.0418    2.1080  5.3065 10.7190 -0.0025      0.361901  0.0997   0.0235   0.1787    0.0846   0.0000      0.102971   437.3626       18.6397       26.9225       11.3780      -9.10230    -0.0345458      -8.90363      -5.26448       7.66715      -4.07108      -1.75276      -4.12504       1.01201    -0.0752215    -0.0591430     -0.325287     -0.120996    -0.0204881    -0.0150796    0.00843342    -0.0111859    0.00245342   0.000718020  -0.000294557  -0.000108506   6.65775e-05  -3.84244e-06   2.89618e-06   8.81168e-07   4.00483e-08       0.00000       0.00000       0.00000       0.00000       0.00000       0.00000       7.06931       9.02001       9.19496       9.38952       9.07605       8.02161       6.90494       5.49142       4.50352       3.49283       2.44744       1.71443       1.10701      0.733549      0.452829      0.268654      0.152654     0.0799564     0.0391344     0.0188918    0.00802497    0.00360927    0.00138996   0.000518130   0.000176631   5.32905e-05   1.39313e-05   3.42166e-06   6.50398e-07   8.29467e-08       0.00000       0.00000       0.00000       0.00000       0.00000       0.00000
  15  22 3894.8832    1.7131  7.7240 10.5058 -0.0015      0.521998  0.1328   0.0178   0.2417    0.0672   0.0000     0.0765124   450.0774       23.8288     -0.484709       9.50577       6.34241       3.33744      -19.2022       8.56938       8.08626      0.672527      0.174923      -2.08782     -0.570994     -0.216749      -1.42639     -0.353146     0.0900869    -0.0176186   -0.00861342     0.0278234   -0.00494420    0.00365234   0.000327514   -0.00107054  -0.000109728   5.70353e-05  -2.87894e-06  -1.20492e-06  -1.21941e-06   7.47443e-10       0.00000       0.00000       0.00000       0.00000       0.00000       0.00000       9.20280       11.5458       12.2441       12.3000       11.6956       10.5444       8.92471       7.24111       5.76512       4.32712       3.15907       2.24189       1.43612      0.949648      0.586827      0.347102      0.190003      0.103382     0.0505860     0.0243394     0.0112443    0.00472939    0.00181983   0.000681288   0.000229126   7.12841e-05   1.82987e-05   4.32866e-06   8.04268e-07   1.02778e-07       0.00000       0.00000       0.00000       0.00000       0.00000       0.00000
  15  23 4036.2606    1.4554  9.9145 10.3540 -0.0021      0.322856  0.1656   0.0150   0.3067    0.0619   0.0000     0.0682580   451.4339       19.2331       20.1828      -19.6780      -26.5813       9.65508       12.2317      -21.1367      -10.4247       1.95692      -4.03202   -0.00153827      0.927555     -0.833421      0.245194      0.204882     -0.296476     0.0422206  -0.000137877     0.0244191    -0.0193725    0.00396237    0.00288126   0.000723175   0.000163745   4.68200e-05   3.27423e-05   1.61101e-06  -3.64324e-07  -2.62200e-08       0.00000       0.00000       0.00000       0.00000       0.00000       0.00000       11.0728       14.0703       15.3087       15.0454       14.1095       12.8740       10.8857       8.90144       7.16185       5.24988       3.87333       2.71063       1.80546       1.13111      0.716972      0.412820      0.231142      0.122409     0.0619265     0.0302933     0.0135683    0.00579800    0.00225023   0.000848498   0.000294627   8.82794e-05   2.38764e-05   5.31797e-06   1.00551e-06   1.26608e-07       0.00000       0.00000       0.00000       0.00000       0.00000       0.00000
  15  24 4178.5768    1.2186 12.4528 10.3071 -0.0030      0.361484  0.2242   0.0132   0.4064    0.0555   0.0000     0.0723313   424.0151       15.6831       21.7741       32.6997       19.3015       1.86939       11.7504      -22.7087       8.52334      -6.23891      -5.15596       2.46618      -1.39809       1.33480      0.896224      0.704190      0.400326     -0.110608     -0.107746     0.0446466     0.0165654  -0.000851786   -0.00471982  -0.000268051   4.96566e-05  -0.000157348   3.48645e-05   5.07288e-06   1.88955e-06  -1.02265e-07       0.00000       0.00000       0.00000       0.00000       0.00000       0.00000       13.6390       17.6402       18.4946       18.6286       17.7741       15.7730       13.8458       11.1715       8.84119       6.75658       4.92344       3.42659       2.29467       1.49163      0.903261      0.540325      0.303495      0.157994     0.0816922     0.0394651     0.0174262    0.00755470    0.00303193    0.00109142   0.000365711   0.000112375   3.00539e-05   7.05478e-06   1.32892e-06   1.65911e-07       0.00000       0.00000       0.00000       0.00000       0.00000       0.00000
  15  25 4320.5088    1.0516 16.0594 10.1975 -0.0009      0.198921  0.3201   0.0099   0.5182    0.0457   0.0000     0.0783099   428.2106       1.55446       2.95642      -4.71949      -12.5588       4.10794       14.3361       26.4292       5.32423      -11.2620      -2.44799      0.697928      -7.37228      -2.28593      0.941845     0.0737959     -0.506556      0.209339     0.0435327    -0.0217070   -0.00183639    0.00495364   -0.00476284   0.000826562   0.000621598  -0.000290855  -1.22663e-06   2.18535e-05  -2.84600e-06  -2.01680e-07       0.00000       0.00000       0.00000       0.00000       0.00000       0.00000       17.2703       22.2243       23.1869       23.5600       22.1894       20.0172       17.4794       14.3107       11.4344       8.64529       6.32828       4.45922       2.99114       1.92703       1.18987      0.701170      0.395513      0.211581      0.107613     0.0524421     0.0234834     0.0101034    0.00396396    0.00146090   0.000488820   0.000147558   3.92178e-05   8.99160e-06   1.68361e-06   2.15393e-07       0.00000       0.00000       0.00000       0.00000       0.00000       0.00000
  16   8 1933.2068    0.5218  0.3983  9.9370 -0.0016       12.7751  0.0310   0.0198   0.0425    0.0683   0.0000       2.13582   438.2564       7.18658       12.9802       3.84642      0.330720      -2.02903   -0.00611731     -0.815881      -1.63680    -0.0198990     -0.316869      0.595549     -0.410157     -0.442801     0.0840661     0.0780088    -0.0448983   -0.00786448    0.00698202    -0.0113125   -0.00869356  -9.67076e-05    0.00103492  -6.63105e-05  -4.35364e-05   2.70118e-05   2.87007e-06  -2.23670e-06   8.89342e-08  -5.57390e-08  -1.12701e-07   4.66060e-09       0.00000       0.00000       0.00000       0.00000       2.10800       3.34977       3.37011       3.42747       3.48662       2.72387       2.92391       1.94883       1.88292       1.25984      0.986793      0.852716      0.428116      0.439151      0.185645      0.160403     0.0768713     0.0467765     0.0269564     0.0103575    0.00790299    0.00184670    0.00171427   0.000370140   0.000255613   6.91892e-05   2.42894e-05   9.09814e-06   1.42301e-06   4.70276e-07   9.05250e-08   9.05892e-09       0.00000       0.00000       0.00000       0.00000
  16  11 2372.6529    1.3688  0.9225 10.3769 -0.0188       2.33021  0.0391   0.0349   0.0595    0.2157   0.0000      0.786826   437.3549       9.73799       4.85063      -1.80193       2.72975      -1.44683    -0.0881311     -0.869839       1.29013     -0.772888      0.544531      0.659488      0.283031       1.00300      0.604169    -0.0348448     0.0192086     0.0573416     0.0203568    -0.0238624    0.00366742    0.00381133   0.000507644   0.000157237   0.000211066  -1.98629e-05   1.42185e-05  -1.19050e-05  -3.93170e-06  -3.39021e-07  -9.45157e-08  -1.20579e-08       0.00000       0.00000       0.00000       0.00000       3.00253       3.62416       3.89003       4.18922       3.80846       3.34374       2.87907       2.53808       1.77822       1.41859       1.05270      0.804661      0.504919      0.344672      0.220015      0.143631     0.0769260     0.0443938     0.0211106     0.0119839    0.00593273    0.00284782    0.00121048   0.000471145   0.000161957   5.99036e-05   1.66347e-05   5.43278e-06   1.33866e-06   3.31843e-07   5.14731e-08   7.73065e-09       0.00000       0.00000       0.00000       0.00000
  16  12 2515.0829    1.7934  1.0948 10.3319 -0.0089       3.48588  0.0424   0.0403   0.0708    0.3239   0.0000      0.741164   441.1030       8.23166       11.1326       5.73671      -6.29107     -0.599621      -1.28253       4.28334      -2.78293       2.28258      0.532259      0.943742     -0.905924    -0.0494391      0.270121    -0.0936808     -0.119470     -0.106453     0.0141008   -0.00793855    0.00591385   -0.00471750   -0.00110167   0.000581756  -9.81049e-05  -3.14569e-06   5.00629e-06   3.49473e-06   1.68363e-06   3.93384e-07  -1.69392e-08   4.38657e-09       0.00000       0.00000       0.00000       0.00000       2.86499       3.52728       3.46333       3.69540       3.47291       3.32333       2.90528       2.36015       1.92585       1.43984       1.12525      0.806701      0.558835      0.363037      0.242481      0.141839     0.0838978     0.0462019     0.0244677     0.0121061    0.00577468    0.00273376    0.00116721   0.000472576   0.000175640   6.37039e-05   2.12935e-05   5.70930e-06   1.50504e-06   3.13756e-07   6.50495e-08   8.54620e-09       0.00000       0.00000       0.00000       0.00000
  16  13 2657.0433    2.2781  1.0270 10.6972 -0.0053       1.26761  0.0369   0.0522   0.0646    0.3719   0.0000      0.648969   437.3121       6.27827       7.61124       6.09704       4.04895      -3.30921     -0.381023      -5.48223      -1.68119      0.526617      -1.69104     -0.591928      0.763782    -0.0805895      0.177150     -0.169318     0.0708342    -0.0180344    -0.0261393    0.00431743    0.00573850   -0.00475712   0.000352506   0.000459748  -7.02864e-05  -6.76221e-05  -1.64878e-06  -9.45553e-07   1.00440e-07  -4.07393e-08   3.97157e-08  -7.84347e-11       0.00000       0.00000       0.00000       0.00000       2.92257       3.64639       3.80197       3.82990       3.59392       3.35348       2.91073       2.38960       1.83370       1.39947       1.09484      0.733528      0.522672      0.341822      0.218369      0.132427     0.0749098     0.0414628     0.0220184     0.0105019    0.00502229    0.00238120    0.00102898   0.000429950   0.000161596   5.49304e-05   1.72899e-05   5.15488e-06   1.41330e-06   2.88848e-07   5.52406e-08   7.17134e-09       0.00000       0.00000       0.00000       0.00000
  16  14 2799.6635    2.8834  0.9641 11.7228  0.0005       1.97712  0.0352   0.0664   0.0637    0.2244   0.0000      0.635039   436.7821       10.8870       16.6831       6.77702      -2.68326       4.01229       2.07351     -0.979936     -0.585269      0.497381      0.304638     -0.159890      0.187830    -0.0429164     -0.319950     0.0598967     0.0774496    0.00843428    0.00102945     0.0146455   -0.00976408    0.00370867    0.00200405   0.000237127  -0.000135021  -3.93277e-06  -1.50668e-05  -2.41344e-06   1.20307e-08  -3.31621e-07   1.43822e-08   1.87192e-09       0.00000       0.00000       0.00000       0.00000       2.62182       3.22910       3.76552       3.64473       3.33530       3.19309       2.67831       2.16481       1.71186       1.35983      0.974501      0.703623      0.489633      0.324898      0.189217      0.131397     0.0746367     0.0394342     0.0201378     0.0115450    0.00550935    0.00249875    0.00103489   0.000469828   0.000181908   6.56860e-05   1.97206e-05   6.07958e-06   1.44574e-06   3.26822e-07   5.37941e-08   7.07933e-09       0.00000       0.00000       0.00000       0.00000
  16  15 2942.0702    3.5030  0.9626 11.2712 -0.0050       3.13512  0.0372   0.0809   0.0625    0.5370   0.0000      0.653175   438.4830       11.5845       8.64539       4.36337      -1.51618       3.81540      -5.47494     -0.817807      0.272471      -2.02577       2.44277      0.293917    -0.0504331     -0.496554      0.107759    -0.0172772    -0.0677704     0.0208124     0.0379546   -0.00811206   -0.00229090    0.00191321  -0.000670397  -0.000540560   9.30448e-05   3.87283e-05   2.03823e-06  -2.70876e-06   3.15690e-07   4.12379e-08   2.35369e-08   5.21079e-09       0.00000       0.00000       0.00000       0.00000       2.61836       3.73317       3.55800       4.04307       3.26763       3.43281       2.59282       2.46643       1.71387       1.53619      0.982835      0.796945      0.451383      0.363169      0.189057      0.132350     0.0681958     0.0437999     0.0194895     0.0125032    0.00494091    0.00268176    0.00100210   0.000505974   0.000149394   6.46703e-05   1.74256e-05   6.42829e-06   1.25642e-06   3.91591e-07   5.02084e-08   1.04693e-08       0.00000       0.00000       0.00000       0.00000
  16  16 3083.6789    3.8788  1.2265 12.0174 -0.0085      0.971576  0.0451   0.0870   0.0779    0.4639   0.0000      0.624553   434.3426       14.8465       13.9871       4.64830      -7.82912      0.189883      -6.65976      -4.23503      -1.08499      0.242638     -0.221513     -0.812943      0.247457     -0.207753     0.0939834    -0.0417727     0.0405417   -0.00511906     0.0248985    -0.0244823    0.00102045   -0.00142408   3.56015e-05   0.000205864   0.000346870  -0.000162167   4.17489e-06  -1.94361e-06  -3.27541e-06  -2.00467e-07   1.12234e-07  -4.53813e-09       0.00000       0.00000       0.00000       0.00000       3.12276       3.70658       4.22609       4.20260       3.97537       3.74772       2.90749       2.58886       2.26813       1.52030       1.15498      0.850455      0.589058      0.390678      0.251442      0.138927     0.0863493     0.0506019     0.0273371     0.0146546    0.00683560    0.00310708    0.00130693   0.000527703   0.000185260   7.30888e-05   2.53013e-05   7.22907e-06   1.81614e-06   3.46049e-07   6.47083e-08   8.21973e-09       0.00000       0.00000       0.00000       0.00000
  16  17 3225.3502    3.9378  1.3496 10.7671  0.0038       2.29727  0.0467   0.0812   0.0738    1.0035   0.0000      0.543596   435.4465       28.1883       9.60707       7.36922      -5.09951      -2.80652      -1.38739       3.07667      -2.45523      0.488479      0.391327    -0.0203260    -0.0380063     -0.332255      0.278735     0.0823650    -0.0412804     0.0698116     0.0467623   0.000838710    0.00160965   -0.00159456   0.000607942  -0.000252558  -4.83633e-05   7.25574e-07   3.90169e-05   1.05080e-05  -2.83435e-06   3.12613e-07  -1.74688e-09  -3.22380e-09       0.00000       0.00000       0.00000       0.00000       3.27964       4.13444       3.97391       4.10587       3.96523       3.81689       3.34528       2.59115       2.13675       1.62461       1.27667      0.879283      0.617825      0.415635      0.266824      0.161687     0.0923929     0.0527606     0.0263530     0.0133927    0.00588838    0.00285604    0.00119267   0.000526780   0.000185549   6.88459e-05   2.11918e-05   6.47118e-06   1.67312e-06   3.52354e-07   6.95821e-08   8.98149e-09       0.00000       0.00000       0.00000       0.00000
  16  18 3366.6093    3.3554  1.9059 12.0854 -0.0057      0.617103  0.0558   0.0622   0.0977    0.2178   0.0000      0.423404   437.7108       21.8833       13.4819       7.77023     -0.343654      -1.68437     -0.985237      -4.89363      -2.02570       1.44885      -1.28651      -2.79089      0.260150     -0.217068      0.290773      0.149503    -0.0147204     0.0246756    -0.0116704   0.000433512    -0.0133421    0.00164314  -0.000160552    0.00103440  -0.000269351  -2.48994e-05  -2.27759e-05   4.39353e-06  -1.75914e-06  -2.93040e-07   1.26637e-07   1.16488e-09       0.00000       0.00000       0.00000       0.00000       3.90052       4.87360       5.09734       5.28541       4.73515       4.52875       4.07662       3.30195       2.62121       2.10191       1.49613       1.10037      0.780693      0.516361      0.304102      0.196523      0.113108     0.0599258     0.0316921     0.0173319    0.00848146    0.00366948    0.00160010   0.000686605   0.000274292   9.33141e-05   2.83050e-05   8.39843e-06   2.11071e-06   4.94586e-07   8.85268e-08   1.16108e-08       0.00000       0.00000       0.00000       0.00000
  16  19 3508.1818    2.8873  2.6267 11.8021 -0.0036      0.126970  0.0668   0.0446   0.1175    0.1322   0.0000      0.247177   433.6349       22.7352       12.4020       4.01896       1.15850       3.02993      -1.84000      -5.47471      -1.19471      -1.38442      -2.20206      -2.22845       1.10335     0.0322464     -0.453411     -0.227481     -0.158307     -0.127654    -0.0694832    -0.0286046   -0.00283926  -0.000156305    0.00156851  -0.000564675   9.61470e-05  -9.56970e-05  -1.10022e-05   9.15153e-06   1.84147e-06  -3.35056e-07  -5.10081e-08  -3.26255e-09       0.00000       0.00000       0.00000       0.00000       4.59780       6.03874       6.38411       6.20230       5.95544       5.22510       4.74301       3.99533       3.22722       2.52409       1.80774       1.29717      0.887651      0.563407      0.359861      0.213678      0.125607     0.0711796     0.0357102     0.0198542    0.00923567    0.00422510    0.00182604   0.000777176   0.000279732   0.000107009   3.34627e-05   9.74721e-06   2.65084e-06   6.18594e-07   1.10953e-07   1.32582e-08       0.00000       0.00000       0.00000       0.00000
  16  20 3650.1560    2.3725  4.5679 10.8796 -0.0016      0.403688  0.0851   0.0275   0.1598    0.0992   0.0000      0.103334   439.2944       19.0186       3.62531      -3.75602      -10.0043       1.06801       4.10633      -7.88852      -3.93568      -3.67709       4.62405      -1.29723      0.145699     -0.584313     0.0997305      0.234630    -0.0828699    -0.0606849   0.000473212    0.00832608   -0.00162959  -5.21285e-05   0.000202228   0.000643708  -0.000324844  -8.49459e-05   5.53462e-05   8.18354e-07  -7.02607e-06  -8.10201e-07  -7.20775e-09   1.14613e-08       0.00000       0.00000       0.00000       0.00000       6.05906       7.60126       8.25461       8.32063       7.85989       6.99585       6.20467       5.04920       3.98290       3.14815       2.26342       1.64154       1.10461      0.765897      0.468985      0.284146      0.164109     0.0946697     0.0510793     0.0254905     0.0122288    0.00566670    0.00249213    0.00102628   0.000390303   0.000135848   4.33849e-05   1.27750e-05   3.20284e-06   7.66659e-07   1.33821e-07   1.62715e-08       0.00000       0.00000       0.00000       0.00000
  16  21 3792.1514    1.9818  6.4053 10.4713 -0.0006      0.518176  0.1077   0.0198   0.1994    0.0804   0.0000     0.0795038   422.1517       19.7240       5.87990       8.75354      -10.7415       6.69146       4.54516      -10.8182      -2.14975     -0.366665      -3.46182     -0.493918      0.237638      0.960845     -0.181944     -0.145493     0.0657906     -0.164220     0.0643698    -0.0311991   -0.00145542   0.000143346    0.00118970  -0.000312285   0.000235557   5.06383e-05   2.96825e-05  -6.02035e-06  -3.33991e-06  -2.94273e-07  -2.44609e-08  -3.28846e-09       0.00000       0.00000       0.00000       0.00000       7.03692       9.36188       9.60909       10.1257       9.20140       8.81060       7.28369       6.25673       4.91795       3.87899       2.80578       2.06891       1.36321      0.938582      0.574344      0.361127      0.208457      0.116495     0.0618057     0.0314641     0.0154004    0.00688786    0.00306428    0.00123428   0.000482165   0.000169578   5.57051e-05   1.69922e-05   4.20361e-06   1.00138e-06   1.72338e-07   2.43505e-08       0.00000       0.00000       0.00000       0.00000
  16  22 3934.3598    1.6426  8.0027 10.3774 -0.0022      0.467042  0.1332   0.0161   0.2381    0.0656   0.0000     0.0727655   439.7911       18.2388       10.7496       13.1098       7.87604       12.5318      -2.11354      -12.8128       1.63257       4.77643       1.52342    -0.0662312      -2.64598      0.247171       1.14660    -0.0658846      0.103327     -0.119382    -0.0462917    -0.0142760     0.0413649    -0.0128314   -0.00522351   0.000166088   0.000476597   0.000222829  -4.28581e-05  -8.19212e-06   1.40534e-06  -4.56139e-07   1.69775e-08  -3.38999e-09       0.00000       0.00000       0.00000       0.00000       8.42725       10.9176       11.5781       11.5256       11.2071       10.1119       8.82462       7.48610       5.82977       4.48849       3.38734       2.45299       1.67278       1.13544      0.708302      0.431726      0.255736      0.138833     0.0754223     0.0384026     0.0190682    0.00863521    0.00381985    0.00155296   0.000593334   0.000201917   6.80519e-05   2.02718e-05   5.28597e-06   1.20998e-06   2.12539e-07   2.61815e-08       0.00000       0.00000       0.00000       0.00000
  16  23 4076.6112    1.4175 10.9639 10.2591 -0.0011      0.391702  0.1782   0.0138   0.3207    0.0599   0.0000     0.0635256   459.7317       28.0962       17.0293      -2.52418       1.63633      -6.55216     -0.568745       9.74247      0.581054       8.21260      -7.09162       1.92823       2.32403     -0.383088      0.426175      -1.16153    -0.0296387    -0.0684300   -0.00305397     0.0274988     0.0350207   -0.00676993   -0.00967070   0.000422471   0.000326950   0.000343920   2.40392e-05  -5.95217e-06   6.50905e-06   1.43063e-06   4.02836e-07  -8.93027e-09       0.00000       0.00000       0.00000       0.00000       10.7698       14.1396       15.2240       15.0737       14.4749       12.7924       11.4836       9.47791       7.66649       5.81665       4.41335       3.10994       2.13740       1.43006      0.894238      0.549760      0.322296      0.179646     0.0966097     0.0502969     0.0239933     0.0115264    0.00484597    0.00206814   0.000769076   0.000271899   8.77890e-05   2.64132e-05   6.85882e-06   1.53443e-06   2.83403e-07   3.31536e-08       0.00000       0.00000       0.00000       0.00000
  16  24 4218.5534    1.1826 13.8581 10.2301 -0.0029      0.319156  0.2480   0.0116   0.4327    0.0530   0.0000     0.0710960   444.8832       51.2153       18.6911       4.15971       7.91925       4.85284       19.6713      -10.2049       6.22863      -2.02258      0.725306      -3.56417       2.07562       2.82235     -0.353476      0.365898     -0.247040     -0.123609      0.162574    0.00365919    -0.0258463    -0.0316956     0.0114921   -0.00219420   -0.00105962   0.000307550   0.000155806   1.05752e-06  -1.12756e-05  -1.61704e-06  -1.71039e-07   1.02166e-07       0.00000       0.00000       0.00000       0.00000       13.6594       17.3952       18.6145       18.6345       18.2513       16.3238       14.2812       12.0249       9.60068       7.49836       5.64263       3.96827       2.78026       1.84300       1.17429      0.716772      0.425804      0.236068      0.127744     0.0648809     0.0315976     0.0144163    0.00631813    0.00258903   0.000994706   0.000344952   0.000113908   3.37026e-05   8.99146e-06   1.97740e-06   3.50349e-07   4.20290e-08       0.00000       0.00000       0.00000       0.00000
  16  25 4360.8073    0.9797 16.1891 10.1513 -0.0022      0.157597  0.3316   0.0091   0.5144    0.0446   0.0000     0.0823768   444.2615       26.3127      -29.4456       5.28892      0.870019      -19.7824      -21.9190      -9.11381       1.33350      -20.3000      0.457894       3.34094      0.587945      -4.35907       4.99186       1.36143     -0.739044     -0.106002      0.114114    -0.0291380    -0.0173907     0.0154809    -0.0137616   -0.00400422  -0.000567362  -0.000677554  -0.000217842  -1.39570e-05  -1.48663e-06  -3.70457e-06   6.00303e-07  -3.76715e-08       0.00000       0.00000       0.00000       0.00000       16.3139       21.2928       22.3847       22.7562       21.5615       19.8981       17.2376       14.5738       11.7143       9.06657       6.83279       4.86887       3.38081       2.25570       1.44065      0.879785      0.512403      0.293318      0.156314     0.0804380     0.0385016     0.0182540    0.00780753    0.00326452    0.00122146   0.000439838   0.000141207   4.19651e-05   1.08374e-05   2.37564e-06   4.24222e-07   5.35991e-08       0.00000       0.00000       0.00000       0.00000
  17   8 1963.4042    0.5365  0.4684  9.8583 -0.0081       11.2951  0.0269   0.0188   0.0489    0.0754   0.0000       1.82179   437.6396       2.28040       11.4502      0.832532      -2.61411      0.190143       1.84312       1.93776       1.57364     -0.603960     -0.486913      0.675042      0.877891     -0.165802      0.147389     0.0876440   -0.00443142    -0.0694025     0.0478823    0.00218837    0.00210071  -0.000646134   0.000191644  -0.000640788   0.000153460   9.78295e-05  -2.41018e-05  -1.03242e-05  -3.14028e-07   5.17435e-07   7.28505e-07  -6.29878e-08   3.91677e-09  -4.90284e-10       0.00000       0.00000       2.25986       2.68253       2.78712       2.97795       2.51342       2.18415       2.27298       2.06603       1.73974       1.31034       1.09156      0.733733      0.493143      0.338610      0.220577      0.130313     0.0693741     0.0462728     0.0273475     0.0143178    0.00730283    0.00330287    0.00174041   0.000788974   0.000352870   0.000122050   4.39984e-05   1.37785e-05   4.02061e-06   1.27431e-06   2.98552e-07   6.12430e-08   1.25543e-08   1.51684e-09       0.00000       0.00000
  17  10 2260.4288    1.0483  0.7999  9.7388  0.0002       3.62168  0.0302   0.0265   0.0601    0.2099   0.0000      0.775438   439.2212       3.53985       20.0358      -3.08417       2.50663      -2.38740       3.38914     -0.199197      0.831834     -0.195406       1.37974       1.00772     -0.561715     -0.141347      0.208103    -0.0448295      0.136587    -0.0164427     0.0486240    0.00799072    0.00283181  -0.000269137   0.000795535   0.000702070  -0.000212418   5.27783e-05  -1.77028e-05   1.14340e-05   4.65449e-07  -1.10886e-06   1.63566e-07   2.26959e-08  -2.12271e-08   2.39316e-09       0.00000       0.00000       2.30791       2.93059       3.11523       3.23464       2.95853       2.80940       2.48199       2.05800       1.64164       1.24188      0.964137      0.683855      0.516799      0.346447      0.237839      0.135395     0.0834429     0.0481214     0.0270103     0.0150399    0.00719963    0.00369684    0.00162018   0.000790853   0.000317202   0.000132551   4.43798e-05   1.60076e-05   4.85800e-06   1.31205e-06   3.58456e-07   6.96608e-08   1.32832e-08   1.72770e-09       0.00000       0.00000
  17  11 2405.0891    1.4669  0.9227 10.2577 -0.0028       2.20213  0.0372   0.0342   0.0588    0.2354   0.0000      0.713678   438.3298       7.02382       16.6351      -1.80602      -3.21609      -1.60911       4.77275      -4.98545      -3.01163   -0.00600425     -0.323635      0.867962      0.359625     -0.547672      0.313144     -0.115166      0.173922    -0.0313360    -0.0282402     0.0225448    0.00203503   -0.00508000  -0.000547231   0.000474179   0.000178211  -0.000247813   0.000108272  -1.20503e-05   2.33584e-06  -2.02290e-06  -1.48728e-07   3.83875e-08   1.67304e-08  -2.26469e-09       0.00000       0.00000       2.43511       3.29002       3.22669       3.65515       3.35991       3.18038       2.59089       2.22934       1.93058       1.41797       1.05985      0.753512      0.591862      0.375765      0.273812      0.154990     0.0972959     0.0560759     0.0341907     0.0183317    0.00944702    0.00460811    0.00207165   0.000926876   0.000356784   0.000145846   5.44034e-05   1.90846e-05   6.14185e-06   1.57671e-06   4.47248e-07   8.36190e-08   1.70716e-08   2.34639e-09       0.00000       0.00000
  17  12 2548.2300    1.8886  1.1218 10.3228 -0.0025       2.24187  0.0414   0.0392   0.0656    0.3466   0.0000      0.685038   442.8717       3.74052       6.68712       1.74132      -1.74645      -1.77759      0.303190      -3.65332      -2.24897       1.03592     -0.859079     -0.436430     -0.744196     -0.147875     0.0832927    -0.0748644     0.0791712     0.0682063    -0.0804884    0.00833255   -0.00323088   -0.00321121    0.00280556   -0.00116056   0.000406193  -0.000268693  -3.37669e-06   2.72676e-06   1.14476e-05  -3.59364e-06   2.78964e-07   7.84939e-08  -5.65418e-09   1.76314e-09       0.00000       0.00000       2.95735       3.41945       3.46407       3.76044       3.56169       3.32697       3.00195       2.54818       1.97445       1.48760       1.17822      0.854679      0.644771      0.464190      0.314011      0.179773      0.103880     0.0605668     0.0367820     0.0196255    0.00916508    0.00457788    0.00212585   0.000987204   0.000385248   0.000156057   5.10601e-05   1.73449e-05   5.51571e-06   1.52394e-06   3.93462e-07   7.93609e-08   1.48344e-08   1.90848e-09       0.00000       0.00000
  17  13 2691.1518    2.4946  1.0296 10.9783 -0.0065       1.21865  0.0391   0.0561   0.0645    0.3160   0.0000      0.659661   436.5796       1.48067       12.7278       2.82717      -3.67864      -3.60377       2.44381      0.513779     -0.988997      0.474239     -0.343891      -2.04755    -0.0329077     0.0288375     -0.310705     -0.271624     -0.221559    -0.0619350    0.00608441     0.0226957     0.0191381   -0.00676757    0.00356183  -0.000271315  -2.00269e-05  -0.000117407  -3.36727e-05   1.68788e-05  -9.04657e-06  -3.38721e-06   5.06907e-07  -3.10969e-08   5.47533e-09  -9.68888e-10       0.00000       0.00000       2.64307       3.17837       3.39279       3.38336       3.55202       3.12407       2.60485       2.30479       1.92020       1.46644       1.08118      0.804069      0.557200      0.434267      0.259916      0.158044      0.101825     0.0531030     0.0344240     0.0184589    0.00946550    0.00457085    0.00205562   0.000851473   0.000343076   0.000147346   5.04621e-05   1.49453e-05   6.02009e-06   1.72622e-06   4.05520e-07   9.09018e-08   1.50107e-08   1.74126e-09       0.00000       0.00000
  17  14 2834.4750    3.0118  1.0242 11.2730 -0.0038       1.75668  0.0442   0.0662   0.0650    0.3639   0.0000      0.631604   436.4589       8.74618       4.98947       5.17069      -4.33630       3.09804      0.400215     -0.875761      0.395625      0.665441    -0.0440650      0.231705      0.140549     -0.376933     0.0357298      0.182235    -0.0174475    -0.0997449    -0.0193588     0.0147451     0.0196614    0.00280371  -0.000576087  -0.000422349  -0.000222165  -0.000230146   6.45700e-05  -1.02910e-06   3.35552e-06   1.87977e-06  -6.25977e-07  -9.26390e-08   1.58320e-08   1.09489e-09       0.00000       0.00000       2.81332       4.30476       4.23723       4.69199       4.31771       3.55897       3.51885       2.52854       2.39491       1.53874       1.32829      0.907226      0.619201      0.480480      0.251728      0.211556     0.0834712     0.0748583     0.0316073     0.0214637     0.0100356    0.00473126    0.00257502   0.000909358   0.000484633   0.000152453   6.10983e-05   2.41363e-05   4.92440e-06   2.41954e-06   4.12902e-07   1.12420e-07   2.62916e-08   2.78100e-09       0.00000       0.00000
  17  15 2977.4240    3.8036  1.0588  6.3401  0.0012       2.05422  0.0348   0.0777   0.0586    4.0789   0.0000      0.543770   434.6475       7.96945       8.80288       5.24316     -0.789162       1.04473       1.24492      -2.34091       1.39259      0.788681     -0.594940      0.326146     -0.700225      0.282861     0.0534136    -0.0326590     0.0298475    0.00847005    -0.0174080    -0.0157304   0.000681756  -0.000490582  -0.000959290   0.000398592   0.000319510   8.44884e-05  -7.95552e-05  -1.47467e-05   8.13588e-06   1.78578e-07  -7.32484e-07  -1.14126e-07  -4.58593e-09  -1.94012e-10       0.00000       0.00000       2.48398       3.06985       3.16967       3.17205       3.06520       2.90408       2.65519       2.20367       1.74572       1.31204       1.06373      0.754107      0.568934      0.387128      0.252281      0.155740     0.0929907     0.0525453     0.0283537     0.0157658    0.00744490    0.00382531    0.00177984   0.000775265   0.000330772   0.000136275   4.61174e-05   1.59165e-05   4.84806e-06   1.44265e-06   3.75310e-07   7.39035e-08   1.42784e-08   1.68367e-09       0.00000       0.00000
  17  16 3119.7026    3.8404  1.1425 12.3587 -0.0048       2.26555  0.0410   0.0833   0.0733    0.2964   0.0000      0.680640   439.7145       13.2542       15.8224       8.29966      -2.15312     -0.992353      -2.61560      -1.93547      -2.66731      -2.22512     -0.901398      0.325807      0.410951     -0.746029     -0.136810    -0.0341673    -0.0256640     -0.101120     0.0336545     0.0231994    -0.0123511   0.000117344   0.000979624  -0.000895483   4.14419e-05  -0.000131414   1.69205e-05  -1.23797e-06   4.84794e-06  -2.15980e-06   3.41248e-07   1.15024e-08   1.17890e-08  -1.16385e-09       0.00000       0.00000       2.71308       3.42929       3.79900       3.49620       3.56020       3.25546       2.72859       2.46594       2.06748       1.55842       1.25528      0.870923      0.580293      0.437783      0.257961      0.164922      0.105208     0.0566765     0.0347755     0.0184857    0.00887925    0.00457544    0.00204667   0.000909462   0.000364988   0.000162207   5.34531e-05   1.75888e-05   6.52630e-06   1.94654e-06   4.55977e-07   9.51300e-08   1.58833e-08   1.84649e-09       0.00000       0.00000
  17  17 3261.6236    3.6144  1.4279 12.3774 -0.0100       1.71423  0.0511   0.0743   0.0814    0.2537   0.0000      0.557873   433.6743       14.8604       11.8953       5.39948      -4.29192       4.79228      0.189259     -0.363731     -0.715086      -3.32452     -0.383915      -2.45805    -0.0489169     -0.379324      0.401705     -0.273793    -0.0111210    -0.0785245     0.0300228   -0.00807924    -0.0128348   -0.00291979  -0.000209226   -0.00124682   7.21358e-05  -0.000221715   3.26222e-05   2.65159e-05   3.67189e-06  -1.23116e-07  -3.43299e-07  -7.45936e-08   2.04990e-08   1.69762e-10       0.00000       0.00000       3.13748       4.27503       4.70884       4.28551       4.76326       3.80209       3.68852       3.06838       2.23008       1.98772       1.28099       1.08697      0.760276      0.471345      0.363643      0.198721      0.130598     0.0766033     0.0372732     0.0240169     0.0106836    0.00568770    0.00291578    0.00107878   0.000533912   0.000199911   6.43714e-05   2.78019e-05   7.81929e-06   1.91402e-06   6.32437e-07   1.48962e-07   2.31726e-08   2.41346e-09       0.00000       0.00000
  17  18 3403.6909    3.2365  2.3121 11.4597 -0.0011      0.949472  0.0557   0.0517   0.1068    0.2570   0.0000      0.271090   442.4050       28.4036      0.156348       4.60160     -0.318962     -0.535490      -5.98806       3.40956    -0.0878177      -3.67629     -0.218740       1.05190     0.0271762      0.253462     -0.575676      0.233386      0.271180     0.0753377    -0.0113187     0.0334615    0.00632619   -0.00125923   -0.00283391  -1.00057e-05   0.000436345  -9.80015e-05   0.000163385   6.29186e-06   9.37333e-06  -2.58685e-06  -1.52212e-07   4.20364e-08  -2.69216e-08  -4.61335e-09       0.00000       0.00000       3.72073       4.72787       4.96984       5.07035       4.82727       4.45241       4.03758       3.37496       2.70201       2.09327       1.54937       1.20751      0.849164      0.598004      0.380710      0.242165      0.144659     0.0806147     0.0465459     0.0244143     0.0127651    0.00638852    0.00293464    0.00133987   0.000533171   0.000216026   8.02202e-05   2.62290e-05   8.49660e-06   2.36359e-06   5.80247e-07   1.33688e-07   2.29010e-08   2.82545e-09       0.00000       0.00000
  17  19 3545.7996    2.6924  3.3897 10.9368 -0.0026      0.357681  0.0700   0.0345   0.1248    0.1735   0.0000      0.159806   438.1292       21.5802       15.6561       6.88144       1.06355      -3.93648       1.71625       2.40702      -1.28236     -0.171955      -1.44281      -2.48581      0.547430      0.846405     -0.568498     -0.221903      0.121256     -0.149690     0.0849593    -0.0422560    0.00260488   -0.00825021    0.00530450   0.000627340   5.88531e-05  -5.83275e-05   4.77638e-05   3.63963e-05  -3.16001e-06   2.04491e-07   3.22806e-07   1.58263e-07   2.55585e-08   3.47135e-09       0.00000       0.00000       4.55452       5.73661       6.06736       6.31309       6.04784       5.43776       4.86995       4.08514       3.34335       2.66797       2.02186       1.48462       1.01237      0.697311      0.457236      0.287287      0.179711      0.103021     0.0589061     0.0313008     0.0158740    0.00783757    0.00362511    0.00162366   0.000671074   0.000268823   9.65829e-05   3.23790e-05   1.04652e-05   2.89096e-06   7.33324e-07   1.65530e-07   2.90668e-08   3.46020e-09       0.00000       0.00000
  17  20 3688.1910    2.2560  4.9259 10.7094 -0.0021      0.316664  0.0912   0.0245   0.1566    0.0992   0.0000     0.0945875   429.8589       29.4795       3.09136       9.13284       9.15429       3.07918      -3.54303      -1.00146       13.1161       5.34780     -0.887133     0.0202989      -1.61097      0.781845      0.339027     -0.331794     -0.118622     0.0644009     0.0153326    -0.0858661   -0.00494142   -0.00263761   -0.00128490   -0.00336922   0.000347427   0.000899009   0.000127127   1.98005e-05  -2.59792e-06   7.16126e-07   4.22794e-07   5.08743e-08  -1.49977e-08   6.10372e-09       0.00000       0.00000       5.73527       7.39286       7.74174       8.00547       7.63805       7.00953       6.38929       5.18160       4.26982       3.42438       2.55641       1.91262       1.30583      0.921271      0.591154      0.372170      0.236109      0.134316     0.0746057     0.0395513     0.0208836     0.0102611    0.00448018    0.00214995   0.000870846   0.000360499   0.000128283   4.30194e-05   1.38749e-05   3.78636e-06   9.42593e-07   2.20725e-07   3.87730e-08   4.67395e-09       0.00000       0.00000
  17  21 3830.7473    1.9068  6.7675 10.4316 -0.0009      0.561177  0.1122   0.0184   0.1993    0.0760   0.0000     0.0759050   442.1790       25.0217       12.4859       6.22390      -8.09013       4.31398      0.342235       2.25329      -2.03747     -0.978163       2.07448      0.481318     -0.867216      -1.30469      0.762663      0.342045    -0.0156139    -0.0255645   -0.00964752    0.00633782    0.00914538    -0.0148334   0.000452048   -0.00278300   -0.00214469   0.000550101  -9.21919e-05  -2.93401e-05   2.94024e-06  -3.73599e-06  -3.08715e-08  -1.58299e-07  -2.76601e-09   8.85115e-09       0.00000       0.00000       7.00833       9.14983       9.69779       10.1820       9.65948       8.63018       7.74870       6.32354       5.18571       4.03006       3.03189       2.24362       1.56725       1.08246      0.712716      0.442135      0.273528      0.159341     0.0886455     0.0479612     0.0247117     0.0122165    0.00551817    0.00253864    0.00104481   0.000418463   0.000149848   5.20907e-05   1.64141e-05   4.54058e-06   1.15614e-06   2.60763e-07   4.69954e-08   5.56625e-09       0.00000       0.00000
  17  22 3973.0338    1.5745  9.0698 10.3056 -0.0020      0.356458  0.1406   0.0143   0.2603    0.0598   0.0000     0.0664349   437.0467       23.7281       2.66789       10.8615       26.8739      -12.2560      -2.94067       13.6255       3.97741       5.95434       2.50501      -2.20531      -1.58486      -1.15032      0.489448     -0.195976      0.174342     0.0285848    -0.0997397    -0.0419604     0.0210892    0.00133902    -0.0144891   -0.00512250    0.00141994    0.00111393   9.45450e-05  -2.70129e-05   1.02831e-05   6.84092e-07   1.80890e-06  -1.61175e-07  -4.18064e-08   4.68015e-09       0.00000       0.00000       8.39830       10.4416       11.1561       11.4251       10.8501       10.2663       9.02791       7.57828       6.22486       4.94693       3.79755       2.75031       1.95010       1.34086      0.889192      0.550950      0.346174      0.200731      0.112213     0.0605212     0.0311127     0.0152828    0.00694437    0.00317701    0.00133164   0.000533990   0.000192079   6.57697e-05   2.07712e-05   5.71605e-06   1.45096e-06   3.04702e-07   5.32549e-08   6.54979e-09       0.00000       0.00000
  17  23 4115.7631    1.3450 11.0881 10.2513 -0.0039      0.345592  0.1819   0.0127   0.3220    0.0564   0.0000     0.0633931   451.4203       8.34684       19.8896      -3.88841       3.36861       14.8031      0.321114      -17.2977      0.283270      -3.27345       7.52663       6.15072       1.17414     -0.729157      -1.23963    -0.0930003     -0.630275     -0.128812    -0.0681822     -0.159684     0.0515928    0.00501709    0.00965244   -0.00432132  -0.000732693  -0.000370657   0.000205370  -1.17222e-05  -2.94902e-05   3.91935e-06  -1.45409e-06   3.82399e-07  -1.50826e-08   3.09943e-09       0.00000       0.00000       10.0741       13.1963       14.2287       14.2556       13.8972       12.5132       11.3120       9.49899       7.79135       6.09617       4.71820       3.39893       2.43260       1.66032       1.10326      0.685706      0.418374      0.245442      0.139637     0.0744835     0.0387779     0.0189207    0.00878307    0.00402618    0.00167697   0.000662149   0.000246013   8.33484e-05   2.64867e-05   7.53258e-06   1.93277e-06   4.10303e-07   7.26816e-08   8.35774e-09       0.00000       0.00000
  17  24 4258.5629    1.1272 14.2276 10.2179 -0.0025      0.363876  0.2545   0.0105   0.4320    0.0481   0.0000     0.0719061   423.8208       23.7740       51.8399      -11.9052      -5.58988       8.98941      -7.76723       12.6036      -18.4849      -6.27802      -1.38767      0.564325       2.11960      -1.58053      0.390105      0.507594     -0.222988    -0.0306348      0.120639    -0.0351178    -0.0275986   -0.00954233    0.00603971    0.00483885    0.00191612  -0.000470633   0.000190706   0.000125185   6.40075e-05  -6.28894e-06  -9.04840e-08  -7.26920e-07   2.08714e-08  -1.16548e-09       0.00000       0.00000       12.7505       16.6055       17.8219       17.6854       17.5620       15.6989       14.3203       12.0036       9.79560       7.85986       5.88303       4.39750       3.08682       2.13388       1.40001      0.882595      0.545215      0.318426      0.177561     0.0964862     0.0500841     0.0242991     0.0116577    0.00499933    0.00219857   0.000849639   0.000314867   0.000107912   3.40905e-05   9.57568e-06   2.43534e-06   5.39543e-07   9.08671e-08   1.03946e-08       0.00000       0.00000
  18  11 2436.9958    1.5462  1.1120 10.2835 -0.0066       3.10526  0.0608   0.0344   0.0684    0.2981   0.0000      0.816347   436.7521      0.567545       11.2517       1.56790       5.75633      -5.91492      -7.41556       3.01370       1.09885     -0.977705      -1.89808      0.966791      0.191128     -0.245200    -0.0416148     -0.165216    -0.0478676    0.00723514    -0.0446987    -0.0152140    -0.0126198   0.000199133  -0.000109738    0.00149046   0.000670825  -0.000178377   5.11379e-05   7.72507e-05   1.17816e-05   4.26762e-06  -8.89902e-07   5.49604e-07  -3.38149e-08  -3.78655e-08  -2.34280e-09   3.53328e-10       4.17227       6.03024       5.73286       4.97430       4.55391       3.18086       4.41637       3.92253       4.04796       3.22951       2.49370       1.93701       1.12040      0.819609      0.417592      0.299478      0.160291     0.0876647     0.0607237     0.0261178     0.0185817    0.00753379    0.00411218    0.00210352   0.000746604   0.000423392   0.000140978   5.62458e-05   2.45045e-05   5.60062e-06   2.64361e-06   7.04825e-07   1.25339e-07   4.59947e-08   7.71584e-09   6.53067e-10
  18  12 2580.9570    2.0188  1.0657 10.5863 -0.0042       1.65084  0.0386   0.0418   0.0617    0.3055   0.0000      0.672635   438.2847       3.48753       13.8550       1.89762      -1.81391      -1.76851       1.23427       1.02752      -1.25444      -1.08773      0.522855      -1.16139      0.585024     -0.303005      0.216213    -0.0256494    -0.0752302      0.113539     0.0145394    -0.0248525    0.00524911   0.000452304   -0.00103075   0.000759422   0.000319777   0.000324541   1.52244e-05  -6.82525e-05   2.23029e-05  -6.79578e-06  -3.97208e-07   5.45883e-07   1.22218e-07   5.71730e-09   4.56698e-09  -3.38099e-10       2.76704       3.64975       4.14621       4.20732       4.00442       3.69933       2.98341       2.50284       1.95261       1.49791       1.14154      0.819084      0.596821      0.412343      0.268108      0.179357      0.116229     0.0692973     0.0400839     0.0225487     0.0120113    0.00621607    0.00309229    0.00148446   0.000622948   0.000277664   0.000110567   4.38989e-05   1.53026e-05   5.13290e-06   1.58576e-06   4.49469e-07   1.06272e-07   2.06324e-08   3.40418e-09   4.35906e-10
  18  13 2724.8372    2.6727  0.8794 11.4628 -0.0094       1.13771  0.0340   0.0611   0.0542    0.2426   0.0000      0.627033   441.9697       8.73578       13.5189       3.12602      0.859666       6.50404       4.66819     -0.791362       1.25505       1.65785     -0.450798     -0.459294     -0.325553     -0.705614    -0.0884904     -0.423700    -0.0684887    -0.0469159     0.0183232    -0.0227452    0.00507115     0.0110351   -0.00412301  -0.000181139  -0.000618990  -0.000350535   0.000146130  -9.37771e-06   4.82665e-05  -2.12620e-07   3.80724e-07   6.39458e-07  -1.70673e-08   5.01949e-09   4.24199e-09   3.07209e-11       2.31319       2.79861       3.20087       3.26779       3.28807       2.87793       2.50339       2.07730       1.85512       1.44485       1.02372      0.778881      0.587182      0.416070      0.271282      0.180285      0.113442     0.0655637     0.0396884     0.0239660     0.0132331    0.00641937    0.00345584    0.00164086   0.000646494   0.000280404   0.000114969   4.35227e-05   1.65444e-05   5.28598e-06   1.62164e-06   4.34672e-07   1.03923e-07   2.22880e-08   3.78217e-09   3.91695e-10
  18  14 2868.7952    3.3205  0.9569 11.4956 -0.0014       1.34438  0.0325   0.0723   0.0606    0.3068   0.0000      0.592801   436.5717       11.4084       11.7279       1.55961      -5.22692      -1.97797      -1.77263     -0.697650      0.759725       1.10372     -0.396899      -1.08279      0.669323     -0.107787     0.0234419     0.0192137    -0.0680532     0.0237495    -0.0224539     0.0208766   -0.00492632    0.00484382    0.00130726  -0.000832235  -0.000500628   7.02052e-05  -8.72983e-05   4.08581e-06  -2.85857e-05   3.60889e-06  -3.05411e-06   3.72508e-07   9.83586e-08  -2.45683e-08  -1.05285e-08  -6.69521e-10       2.24920       2.83580       2.94212       3.06647       2.72232       2.62533       2.35920       2.12998       1.77167       1.44928       1.13559      0.815726      0.564217      0.407436      0.270680      0.164593      0.105985     0.0622345     0.0371955     0.0206552     0.0117344    0.00553908    0.00288761    0.00132315   0.000601603   0.000265170   0.000112035   3.89488e-05   1.42557e-05   4.35814e-06   1.44791e-06   3.70187e-07   9.02396e-08   1.87865e-08   3.28126e-09   4.27659e-10
  18  15 3012.3653    3.7415  1.0464 12.1912 -0.0076       2.15325  0.0363   0.0812   0.0624    0.2732   0.0000      0.634179   437.3218       13.0994       13.8382       3.76422      -3.15536       2.10108       2.54764      -7.60810      -1.11107      0.506171      0.860189     -0.684837      0.149137      0.221275      0.258605     -0.230707    -0.0919779     0.0943475     0.0271750    -0.0215797   0.000875437    0.00496623  -0.000937378   0.000393415   0.000501592  -1.54001e-05  -3.48281e-06   4.94046e-05   2.52137e-05   1.12553e-05  -4.04161e-07  -1.05769e-08   5.51405e-08   3.14593e-09  -5.12833e-09   5.71335e-11       2.44205       2.98277       3.18860       3.17551       3.02256       2.76145       2.50040       2.33396       1.92455       1.60038       1.21550      0.864088      0.630229      0.435824      0.293222      0.178052      0.112237     0.0665939     0.0395820     0.0227832     0.0129094    0.00623078    0.00319327    0.00144829   0.000623095   0.000277048   0.000116738   4.19437e-05   1.54021e-05   4.86660e-06   1.48295e-06   3.96563e-07   1.03471e-07   2.06735e-08   3.45918e-09   3.97284e-10
  18  16 3155.0482    3.9300  1.1837 11.8945 -0.0069      0.517292  0.0411   0.0776   0.0648    0.3523   0.0000      0.615818   436.2116       12.4126       17.0071      0.774271      -3.41084       8.51865     -0.703792      -2.00660       2.19914      0.941795      0.168149     -0.697470      0.407838      0.161924     0.0944327     -0.212186     -0.175799     0.0586399    -0.0878747    -0.0112303  -0.000912429  -2.77111e-05    0.00296773   -0.00160214  -0.000499334   3.04017e-05  -0.000193414  -1.79677e-05   1.03348e-07   5.00205e-06   1.25958e-06  -9.27537e-07   1.73548e-07  -1.26095e-08  -2.43963e-09  -3.97031e-10       2.68573       3.54295       3.47387       3.67732       3.25698       3.25052       2.89700       2.62426       2.13348       1.70954       1.30496      0.992521      0.719082      0.500318      0.339602      0.213969      0.133487     0.0746961     0.0461257     0.0241360     0.0135895    0.00654218    0.00355758    0.00151428   0.000788163   0.000284411   0.000132439   4.45683e-05   1.77661e-05   5.31398e-06   1.76073e-06   4.49973e-07   1.15980e-07   2.44082e-08   4.16605e-09   5.75509e-10
  18  17 3297.6518    3.6068  1.6246 12.1457 -0.0056      0.783347  0.0506   0.0649   0.0815    0.2308   0.0000      0.419183   441.3594       16.2945       11.5927     -0.186879      -3.83242      -4.13426       1.24315      -3.59581      -1.34419       1.70733      0.246049     -0.465672       1.03514      0.717038      0.512044    -0.0425898     -0.141044     0.0596044    0.00209983     0.0184046    0.00740674    0.00602341    0.00339464   -0.00203494  -0.000260029   8.89403e-05   1.49107e-05  -2.28101e-05   1.67951e-05   6.13617e-06   9.82962e-07  -3.94274e-07   1.83564e-07   1.19123e-08  -6.55152e-10   3.59006e-10       2.95167       4.06039       3.89075       4.58107       4.00074       3.96487       3.26533       2.98136       2.39056       1.99905       1.47133       1.11813      0.768485      0.588762      0.374809      0.249845      0.146809     0.0937333     0.0541168     0.0318054     0.0173207    0.00867610    0.00447866    0.00195040   0.000954574   0.000375859   0.000166751   5.79082e-05   2.13418e-05   6.95258e-06   2.06472e-06   6.05621e-07   1.35748e-07   3.21317e-08   5.25761e-09   7.80868e-10
  18  18 3440.3125    3.0511  2.4920 11.5121 -0.0035      0.970955  0.0572   0.0449   0.1081    0.1827   0.0000      0.234868   441.1301       16.0349       20.6846       3.75727       4.59924      -1.69538      -2.99884      -2.04008      0.861184      -3.24283      -1.15280    -0.0398415     -0.294810     -0.829769      0.387451     -0.126520   -0.00647276      0.165116     0.0909225    -0.0384925    -0.0255868    -0.0132757   -0.00270802    0.00398485   0.000518385  -0.000882795   9.23974e-05  -8.46286e-05  -2.04631e-05  -1.18134e-05  -2.17301e-06   1.05316e-06  -2.14091e-07  -4.77315e-08  -3.01660e-09   2.81015e-10       3.76869       4.75880       5.03994       5.01596       4.94385       4.55253       4.13060       3.51661       2.91258       2.36504       1.74999       1.31253      0.965535      0.695336      0.473031      0.296253      0.177778      0.109483     0.0623633     0.0361498     0.0197752    0.00990953    0.00484471    0.00231420   0.000979162   0.000450112   0.000176918   6.70420e-05   2.39898e-05   8.09901e-06   2.38464e-06   6.64369e-07   1.63307e-07   3.53066e-08   5.83864e-09   6.60232e-10
  18  19 3582.9790    2.5390  3.5516 11.1677 -0.0068      0.466673  0.0726   0.0321   0.1296    0.1286   0.0000      0.154507   442.8984       26.4759       18.8949       2.79738      -6.25552      -11.3807       4.10130      0.492003      -2.97707       2.22342       2.96602     -0.785405      -2.84322      0.266448      0.744769      0.199847    -0.0200676      0.276604    -0.0799710    -0.0352678    0.00525019     0.0182692  -0.000632802   -0.00624295  -0.000173097  -0.000890428  -0.000123998  -0.000119934   6.39770e-05   1.07982e-05   1.43420e-06  -1.11376e-06  -1.84188e-07   3.91953e-08  -5.19042e-09  -5.02865e-11       4.33584       5.61815       5.95575       6.11555       5.88819       5.41933       4.81127       4.20579       3.51066       2.85009       2.18298       1.65780       1.16831      0.804584      0.534258      0.353009      0.218708      0.136160     0.0779668     0.0437736     0.0237576     0.0122946    0.00618978    0.00287663    0.00132801   0.000552961   0.000226515   8.36799e-05   3.06846e-05   1.01731e-05   3.06257e-06   8.70951e-07   2.10818e-07   4.60308e-08   7.55999e-09   8.95590e-10
  18  20 3725.8420    2.1474  5.2016 10.5683  0.0003      0.539306  0.0900   0.0223   0.1660    0.0973   0.0000     0.0929544   440.7763       18.7512       5.97177       14.9161      -20.0031      -14.1372      0.766384      -9.06071       2.95327       1.31226       2.10954      -2.45588      0.216950     -0.431618     -0.126612    -0.0941845      0.278575     0.0200398     0.0606778    0.00716381    -0.0452377     0.0224798   0.000154667   -0.00181016    0.00338337  -0.000205758   2.03532e-05   5.30440e-06   6.25612e-05  -1.80961e-06  -7.89429e-06  -5.05697e-07  -3.79543e-08   2.18491e-08   1.04232e-08   1.94350e-10       5.53627       7.18803       7.72368       7.98552       7.64198       7.00854       6.11478       5.30617       4.32284       3.47134       2.66335       2.00366       1.42676      0.968720      0.652035      0.431663      0.271803      0.168268     0.0961413     0.0535310     0.0294695     0.0148115    0.00764178    0.00357095    0.00160783   0.000680050   0.000278437   0.000101279   3.77440e-05   1.23767e-05   3.73292e-06   1.04178e-06   2.57254e-07   5.43510e-08   8.99809e-09   1.08092e-09
  18  21 3868.8454    1.8498  6.8487 10.4406 -0.0009      0.537099  0.1111   0.0175   0.1951    0.0706   0.0000     0.0739291   426.7006       16.1161       25.8435       11.2851      -10.7544      -8.07079      -7.95809      -10.4891       6.41267      -4.02411       5.22259      -2.99265     -0.866380      0.838621      0.328742     -0.967124      0.886713      0.119866     -0.160343    -0.0885327    -0.0384706    0.00882125    -0.0161509   7.12059e-05   -0.00119820    0.00105175   0.000293970  -7.17961e-05   3.97312e-05  -4.34570e-06  -5.30715e-06   1.51871e-06  -2.66967e-07  -1.15533e-08  -1.25384e-09  -5.80914e-10       6.41564       8.40737       8.89956       9.00157       8.81477       8.19120       7.19305       6.29110       5.27801       4.20267       3.34208       2.46871       1.72502       1.21164      0.809617      0.519572      0.343524      0.205500      0.120038     0.0678103     0.0362596     0.0190344    0.00930099    0.00451354    0.00195257   0.000878325   0.000347408   0.000134228   4.59556e-05   1.56709e-05   4.92640e-06   1.33630e-06   3.28833e-07   6.86517e-08   1.17310e-08   1.36244e-09
  18  22 4011.8481    1.5114  9.4575 10.2634 -0.0005      0.431311  0.1444   0.0134   0.2615    0.0559   0.0000     0.0641417   434.0921       12.8630       9.82939       29.7256       2.90917      -20.0969      -19.4757      -2.82903       10.8384      0.379898       8.12200      -6.70322      0.805627      0.141358     -0.108874    -0.0359619    -0.0225044     -0.359928     0.0472526    -0.0334381    -0.0188085     0.0114687     0.0304092   -0.00496138  -0.000484654   7.30054e-05   0.000121983   0.000145972  -2.11317e-05  -8.45794e-06  -9.25201e-06  -1.15578e-06   1.23079e-07   2.49301e-08   6.09049e-09   1.74621e-09       8.12219       10.4350       11.0777       11.6095       11.0274       10.3422       9.12623       7.92193       6.54364       5.16595       4.01545       3.02984       2.17253       1.55534       1.03644      0.677364      0.427237      0.255979      0.150381     0.0847071     0.0462370     0.0235936     0.0118443    0.00577382    0.00245686    0.00110890   0.000434552   0.000167124   5.90507e-05   1.94522e-05   6.06179e-06   1.66428e-06   3.98328e-07   8.42864e-08   1.41437e-08   1.69827e-09
  18  23 4154.7002    1.3087 12.8574 10.2153 -0.0049      0.281506  0.2021   0.0111   0.3639    0.0508   0.0000     0.0615953   424.0851       16.6366       36.7011       3.05146       4.49763       18.2722      -4.29773      -9.10180       11.4212       8.97222       1.89807      -2.51566      -1.87432      0.989334      0.879820     -0.717160   -0.00680766      0.522363      0.142628     -0.112383     0.0436966     0.0464250     0.0133997    0.00686453   -0.00129262   -0.00186038   0.000892188  -0.000224548  -0.000100302   7.79435e-05  -8.55935e-06  -2.60756e-06   9.56753e-08   2.63510e-09  -3.48148e-08  -8.02178e-11       10.1647       13.4699       14.0333       14.6388       13.8794       13.1814       11.6601       10.1315       8.34820       6.82913       5.10541       4.00250       2.80846       2.00172       1.33689      0.872572      0.559570      0.332637      0.198772      0.107980     0.0602143     0.0307843     0.0155836    0.00724348    0.00333394    0.00140183   0.000578322   0.000216523   7.99670e-05   2.57556e-05   8.14386e-06   2.15710e-06   5.28016e-07   1.15980e-07   1.87892e-08   2.32023e-09
  18  24 4297.7956    1.0773 14.8888 10.1895 -0.0004      0.311192  0.2654   0.0094   0.4373    0.0446   0.0000     0.0736753   418.4969       9.82587       14.0054       37.5314       47.3130       30.3506       3.60807      -10.7180       7.95583      0.965967      -7.34044       3.09702       4.10895       1.09827      -3.96751     -0.798824     -0.510642       1.09283    -0.0587761    -0.0390030      0.116114    0.00772371   -0.00768246     0.0125924   -0.00408364   -0.00199649  -0.000556795  -0.000102393  -0.000223032   3.18878e-05   1.73991e-05   1.80528e-07  -1.11713e-06   3.04636e-10   1.34961e-08   1.07948e-09       12.4316       16.0989       17.5600       17.7600       17.0337       15.8330       14.2277       12.2491       10.1366       8.23703       6.35358       4.77068       3.42064       2.40452       1.63988       1.04798      0.672463      0.408997      0.236263      0.135756     0.0722111     0.0381748     0.0187534    0.00891091    0.00405743    0.00175170   0.000718412   0.000275461   9.60755e-05   3.27566e-05   9.85082e-06   2.67543e-06   6.54824e-07   1.36025e-07   2.24323e-08   2.58811e-09
  19   8 2021.8170    0.6485  0.5307  9.8695  0.0033       5.77776  0.0353   0.0237   0.0530    0.0922   0.0000       1.20342   439.4178       3.05253       14.6495       1.40963      -3.91594     -0.670261       1.93154      -2.41155     -0.262208      0.942030      -1.56630      -1.15087      0.742151      0.514538     -0.192290    -0.0928215     0.0342327     0.0256428    0.00516391    -0.0161598   -0.00155129    0.00160263   -0.00181736    0.00264902   0.000541845  -0.000236325  -0.000165932  -1.32957e-05   4.38762e-05   6.94638e-06  -4.89961e-06   2.85615e-07   5.60393e-07  -4.76035e-08  -2.03034e-08   2.71144e-09       2.95376       3.78226       4.08914       3.79578       2.57998       2.73720       2.75558       2.63208       2.52224       2.48604       2.03501       1.34498      0.940112      0.591825      0.363194      0.233095      0.159246     0.0799735     0.0472816     0.0311175     0.0190587    0.00753630    0.00414092    0.00276989    0.00126157   0.000499343   0.000187024   0.000105592   4.66804e-05   1.76824e-05   5.89472e-06   1.47484e-06   4.55224e-07   1.07945e-07   2.65236e-08   5.09984e-09
  19   9 2173.9150    0.8451  0.8277  9.9659 -0.0055       5.61107  0.0364   0.0205   0.0589    0.1298   0.0000      0.955137   440.0012      0.482486       13.7732      -2.07602      0.462866     -0.879488       2.92073      0.397716      0.314773       1.38801      -1.78017     -0.481971     -0.466539     0.0170863      0.212912     -0.243820     -0.176373     0.0361815    -0.0425066    -0.0338788    0.00474344   -0.00281095    0.00363731    0.00212600  -8.92028e-05  -0.000519979   5.79565e-05   0.000232520   1.88367e-05   8.03428e-06   8.71601e-06   1.19958e-06   7.88918e-08  -8.43592e-08   1.64555e-08  -3.27516e-10       2.16357       3.19753       3.16710       3.49991       3.07847       3.08607       2.66364       2.34782       1.95675       1.53566       1.26343      0.821973      0.725749      0.443504      0.359708      0.203404      0.153400     0.0742523     0.0551005     0.0273789     0.0173373    0.00840309    0.00468878    0.00221746    0.00107322   0.000513656   0.000204541   9.14914e-05   3.51943e-05   1.38394e-05   4.54188e-06   1.47024e-06   4.42195e-07   1.16260e-07   3.16669e-08   5.36211e-09
  19  10 2322.3801    1.2365  0.8934 10.2620 -0.0030       2.21211  0.0320   0.0271   0.0570    0.1623   0.0000      0.717336   442.9918       4.64212       11.5576       2.62209       2.13093       2.21878      -5.82368       2.05042     0.0231289    -0.0982189    -0.0654212     0.0498529     -0.158370      0.220916     0.0819713    -0.0933714     -0.179901    -0.0959143     0.0150759    0.00297985    0.00413551    0.00542327   -0.00321919    0.00317257   0.000366249  -0.000171517   0.000123315  -4.20696e-05  -2.63950e-05  -4.73172e-07   2.63687e-06   9.89354e-07   7.29387e-07  -8.59685e-09  -2.94267e-08  -1.25692e-09       2.15265       2.58782       2.93388       3.06161       2.87768       2.68467       2.47335       2.10563       1.67119       1.36616       1.11120      0.830890      0.586543      0.436554      0.303000      0.194976      0.129775     0.0824780     0.0512995     0.0278266     0.0149593    0.00889541    0.00467273    0.00212914    0.00101296   0.000491874   0.000227362   9.10142e-05   3.59979e-05   1.28596e-05   4.15931e-06   1.34016e-06   4.02576e-07   1.05468e-07   2.42952e-08   5.03878e-09
  19  12 2613.2189    2.1693  1.0048 11.0309 -0.0049       3.32738  0.0364   0.0473   0.0591    0.2645   0.0000      0.657858   435.6008       5.94602       9.09932       1.50270      -4.02282      -2.18664     -0.627297      -2.56145       1.28297      -1.64647       1.04166     -0.935427     -0.169886     -0.295466     -0.126257     -0.286843     -0.262391     0.0791018     0.0303035    -0.0319782    0.00585961    0.00825099   -0.00342351   -0.00191202    0.00134891  -9.61691e-05  -0.000145087   0.000107072   5.65300e-06   6.76787e-06   7.37959e-06   1.68820e-06  -7.14098e-07  -3.97098e-08  -4.31810e-09   7.70824e-10       2.32717       2.99439       3.02257       3.00211       3.07826       2.97987       2.72745       2.37102       1.84114       1.48433       1.08905      0.916966      0.671756      0.510318      0.358065      0.242387      0.158590     0.0944562     0.0557140     0.0327062     0.0168342    0.00975283    0.00468304    0.00246995    0.00114723   0.000537348   0.000231204   9.35979e-05   3.51759e-05   1.37199e-05   4.45352e-06   1.55377e-06   4.42288e-07   1.17838e-07   2.84080e-08   6.29479e-09
  19  13 2758.1354    2.7774  1.0351 11.2734  0.0017       2.71109  0.0351   0.0586   0.0643    0.2686   0.0000      0.656724   438.5912       11.0823       18.5601       3.25345       6.21018       6.23927       1.34752      0.965164       3.23925     0.0697318     -0.829200      0.267386     0.0970038     -0.249143     -0.256124    -0.0841411      0.207096     -0.115172    -0.0363143     0.0277915   -0.00829883    0.00443998   -0.00124232    0.00425145   3.92660e-05  -0.000259720   0.000477635  -6.53324e-06   2.67442e-05  -1.04484e-05   2.23982e-06   2.53922e-06  -1.13198e-06  -2.74640e-07   3.76748e-08  -7.26155e-10       2.16681       2.91253       3.14669       3.34289       3.19908       2.82897       2.62428       2.08760       1.80134       1.43072       1.09997      0.796159      0.605110      0.405757      0.298901      0.180659      0.125124     0.0748928     0.0472553     0.0266936     0.0151489    0.00853815    0.00426152    0.00217830    0.00101816   0.000443202   0.000208514   8.44564e-05   3.28373e-05   1.28161e-05   4.24963e-06   1.33929e-06   4.11187e-07   9.26529e-08   2.64300e-08   5.16568e-09
  19  14 2902.7315    3.2640  0.9931 11.9908 -0.0058       2.90392  0.0337   0.0686   0.0591    0.2275   0.0000      0.680705   436.4974       11.5670       10.2838      0.963645      0.541926       1.92675      -1.89743      -2.42118       3.50479     -0.166405       1.38488     -0.246781      -1.04890      0.113540     -0.304839    -0.0926197    -0.0520436     0.0865188   -0.00892630     0.0109185    -0.0210692    0.00797214   -0.00123030  -0.000337371   0.000639889   -0.00121381   0.000192683   5.71511e-05   5.83025e-05   9.82288e-07  -3.77489e-06  -2.35799e-07  -2.22916e-07   5.93880e-08   1.37112e-08   1.33977e-09       2.15984       2.82216       3.15671       3.22880       3.07355       2.88202       2.53337       2.11572       1.75388       1.43497       1.07658      0.812885      0.601210      0.415089      0.301092      0.197802      0.124722     0.0781309     0.0476043     0.0285010     0.0156183    0.00882734    0.00437387    0.00220513   0.000994246   0.000511175   0.000204580   9.01321e-05   3.35162e-05   1.34400e-05   4.45188e-06   1.46833e-06   3.99983e-07   1.06167e-07   2.65743e-08   5.36091e-09
  19  15 3046.7162    3.8329  1.1770 11.6559 -0.0050      0.707471  0.0389   0.0746   0.0645    0.4051   0.0000      0.621308   439.5040       11.1008       8.00532       3.65486      -4.67171      -1.75842       2.00952       2.49677      -2.95419      -2.14841      -2.56590    -0.0771248     -0.654793      0.262163     -0.596735     0.0640071     -0.150177     -0.107016     0.0128163    -0.0203117   -0.00365381     0.0273900    0.00221108   -0.00229567   0.000698785   0.000169933  -0.000199200   6.95764e-05   7.12965e-05  -3.15751e-05   9.67824e-08   8.89260e-07   3.80433e-07   7.33120e-09   1.67543e-08  -1.25904e-09       2.49907       3.19015       3.39476       3.42074       3.36531       3.20460       2.73052       2.38086       1.99350       1.58209       1.29536      0.956579      0.677893      0.489283      0.338713      0.221590      0.146528     0.0883856     0.0532295     0.0330678     0.0176801    0.00957467    0.00469290    0.00233398    0.00112028   0.000509575   0.000219527   8.98962e-05   3.63999e-05   1.31989e-05   4.24092e-06   1.50720e-06   4.55404e-07   1.19500e-07   2.74227e-08   5.39853e-09
  19  16 3190.1502    3.8161  1.4273 12.2589 -0.0027       1.54492  0.0423   0.0679   0.0721    0.1855   0.0000      0.430925   439.0949       18.2110       11.6135       4.93114     -0.322972      -3.71619      0.716178       1.29565       1.28001      -1.82558      -3.19046     -0.589023      0.919840   -0.00694434     -0.509521      0.196218     0.0388707     0.0663892   -0.00282755    -0.0145484    0.00476888     0.0148628  -0.000775940   -0.00384936    0.00150734  -0.000324181   4.91038e-05  -1.45374e-05   2.70473e-05   2.03527e-05   1.21191e-05  -2.78137e-07  -4.42503e-07  -8.58248e-08  -8.58693e-10   3.70352e-09       2.62902       3.19854       3.48715       3.50676       3.41182       3.36522       2.91886       2.47066       2.13804       1.76520       1.42327       1.10401      0.766575      0.542483      0.364148      0.244380      0.171809      0.104578     0.0639719     0.0379800     0.0212588     0.0107693    0.00545056    0.00280745    0.00137197   0.000577359   0.000262107   0.000106570   4.39518e-05   1.59198e-05   5.50547e-06   1.83409e-06   5.47348e-07   1.36038e-07   3.12464e-08   6.44621e-09
  19  17 3333.2429    3.5917  1.9550 11.3041 -0.0032       1.24669  0.0472   0.0527   0.0835    0.2271   0.0000      0.292034   442.6129       15.0010       11.1179       6.05780      -1.50132     -0.518739       4.53566     -0.218581     -0.353547     -0.354219      0.195804      -1.77375     -0.232175     0.0674593      0.585397      0.280981     -0.106284     -0.102203     0.0411920    0.00113351   0.000349666    -0.0166771    0.00594394    0.00447113   -0.00140277  -0.000787822   6.01554e-06  -9.06322e-05  -8.51516e-06   2.61603e-05  -4.85737e-07   8.08703e-07  -1.27576e-06  -9.63510e-08  -2.69263e-08  -8.52493e-09       2.98684       3.76267       3.96169       4.03832       4.00598       3.66698       3.33305       2.83417       2.34258       1.99362       1.55961       1.16589      0.867963      0.585637      0.405362      0.264367      0.179435      0.114173     0.0682444     0.0396202     0.0211965     0.0120052    0.00602975    0.00304052    0.00141090   0.000631421   0.000280981   0.000114026   4.53877e-05   1.71441e-05   5.56207e-06   1.83400e-06   5.17905e-07   1.38434e-07   3.55834e-08   6.97937e-09
  19  18 3476.6439    2.9422  2.7804 11.4460 -0.0012      0.890195  0.0645   0.0382   0.1034    0.1354   0.0000      0.216746   439.9568       19.8630       16.8376       2.56481      -2.05146      -3.03778      -1.10534      -2.70321       1.26341      -1.91199       2.65826       1.05845      -2.89447      -1.29770    0.00310378      0.428571      0.190099     0.0473811    -0.0145244    0.00170086     0.0460901    -0.0128586    0.00553883    0.00292070    0.00171353  -0.000297033  -0.000303979   2.81856e-05  -1.64914e-05  -1.83606e-05  -1.30291e-05  -7.94917e-07  -8.48109e-07   1.12738e-07   1.75443e-08  -8.12045e-09       3.66935       4.74377       4.92600       5.18699       4.92845       4.77493       4.29721       3.71015       3.10292       2.43773       1.95069       1.45624       1.13350      0.806802      0.553850      0.370409      0.244918      0.150662     0.0887281     0.0526067     0.0283356     0.0158342    0.00810447    0.00418314    0.00195299   0.000914681   0.000381422   0.000163292   6.38155e-05   2.42488e-05   7.94640e-06   2.63158e-06   7.60265e-07   2.09300e-07   4.80897e-08   9.70061e-09
  19  19 3619.7687    2.4544  4.0327 11.0014 -0.0024      0.724256  0.0755   0.0274   0.1350    0.1058   0.0000      0.127595   441.8236       27.4511       7.72710      -1.18515      0.225466       4.50325       10.5634      -4.92577       3.13000      -2.16159     0.0254376      -2.71295       1.39513      -1.08856      0.654509     -0.129142      0.627964    -0.0261149     -0.107693    -0.0237983    0.00734576    0.00336262     0.0118432    0.00145611  -0.000660230   -0.00309452  -3.22462e-05   8.62178e-05  -0.000134351   6.44795e-06   5.06945e-06  -2.14338e-06  -4.70147e-07  -2.23779e-07  -9.02857e-08  -1.39081e-09       4.40864       5.75329       6.15409       6.33644       6.08492       5.58650       5.20160       4.37677       3.78381       2.98485       2.34060       1.81441       1.31871      0.933822      0.634849      0.437524      0.273190      0.173320      0.103600     0.0608408     0.0332950     0.0185334    0.00938363    0.00481448    0.00232496    0.00106947   0.000470369   0.000189631   7.32667e-05   2.82060e-05   9.48384e-06   3.12531e-06   8.84116e-07   2.45563e-07   5.54664e-08   1.20551e-08
  19  20 3763.0627    2.1016  5.8965 10.5687 -0.0012      0.532236  0.0954   0.0201   0.1716    0.0823   0.0000     0.0810151   448.3786       17.3504      -4.28640       16.1089      0.958151      -6.61686       4.28337    -0.0511371      -2.09144     -0.957381      0.875986    -0.0148784      -1.06166     -0.492115       1.56408     -0.284699     -0.240061     -0.153111     -0.103379     0.0248520    0.00170435     0.0104663   -0.00129321    -0.0141570    0.00118317   0.000808488   1.16841e-05   4.21297e-06  -9.33118e-05  -3.91964e-05  -1.95829e-06   4.65954e-06  -9.35622e-07  -1.42606e-07  -6.56807e-10   2.75605e-08       5.42701       7.12217       7.62434       7.93531       7.46224       7.35107       6.27453       5.55439       4.59746       3.73522       2.90474       2.23447       1.62057       1.17513      0.809256      0.540896      0.348233      0.219529      0.130358     0.0771685     0.0431467     0.0233764     0.0119117    0.00609127    0.00286219    0.00130468   0.000568459   0.000241128   9.30450e-05   3.51672e-05   1.21163e-05   4.01165e-06   1.17015e-06   3.16321e-07   7.26945e-08   1.47303e-08
  19  21 3906.5847    1.7212  7.9330 10.3810 -0.0014      0.453826  0.1194   0.0151   0.2192    0.0601   0.0000     0.0670728   442.6931       30.4827       10.1753       15.5853      -11.2730      -7.68673       2.78573      -3.26439     -0.440836      -9.69023       10.0123      0.397248     -0.457696     -0.581178      -2.00081       1.07244     -0.286855     0.0448788     0.0735467    0.00126777    -0.0607064    -0.0246367    0.00503009    0.00319029   -0.00119485    0.00166908  -0.000240206  -0.000387581  -0.000115492   7.95950e-06  -4.29035e-05  -6.91890e-06   8.45910e-07  -4.16649e-07   5.78478e-08   4.17455e-09       6.57611       8.55457       9.31044       9.33790       9.28238       8.45524       7.67413       6.72787       5.66737       4.63384       3.59611       2.73383       2.03261       1.43384       1.00214      0.657730      0.427596      0.267767      0.159803     0.0949148     0.0524563     0.0292589     0.0150913    0.00765253    0.00363445    0.00166543   0.000724999   0.000301181   0.000117813   4.41398e-05   1.50517e-05   4.98648e-06   1.44363e-06   3.89204e-07   9.44696e-08   1.91472e-08
  19  22 4049.7292    1.4444 10.3621 10.3088 -0.0006      0.213150  0.1557   0.0124   0.2792    0.0502   0.0000     0.0618863   437.2436       21.9748       15.3112       20.1408       2.52193       6.26397      -10.3040       7.26333     -0.291839      -3.09949       1.99841       4.57508      0.955513      -2.06604     -0.829795      0.268504     0.0166196      0.101898     -0.193660      0.111216    -0.0382662     0.0110745    0.00559125   -0.00108690    0.00329532  -0.000503263   0.000115549   0.000230332   0.000106666   4.25472e-05  -1.50604e-06  -4.92097e-07  -1.38800e-06   6.53322e-07  -1.32852e-07   9.15964e-09       8.12927       10.7145       11.6508       11.7202       11.3758       10.5419       9.52545       8.41677       7.04105       5.76465       4.55553       3.43796       2.54238       1.78251       1.24388      0.832642      0.533126      0.331378      0.201913      0.118978     0.0673020     0.0361005     0.0188460    0.00942407    0.00458950    0.00210736   0.000924845   0.000382368   0.000151070   5.59593e-05   1.95811e-05   6.25283e-06   1.85008e-06   4.99945e-07   1.19286e-07   2.36844e-08
  19  23 4192.9797    1.2424 12.9115 10.2304 -0.0019      0.133010  0.2061   0.0105   0.3590    0.0476   0.0000     0.0619492   450.9313       23.3347      -6.51524       14.2376       1.12169      -15.7069      -4.43820       5.47542      -2.27130      -5.00588      0.724693       2.40388       3.18331       2.13325       1.27979     -0.927551       1.43490      0.202629    -0.0915652     -0.160307    -0.0488123     0.0208516    -0.0267323    0.00271386   0.000342720   -0.00282961   -0.00104231  -1.21994e-06  -0.000230549   0.000134365   3.07789e-05   2.40972e-06  -8.69970e-07   1.00620e-07   3.17366e-08   4.26424e-08       9.80485       12.7796       13.7143       14.1450       13.6153       12.7853       11.4731       10.1521       8.48363       6.89386       5.44809       4.10156       3.06675       2.19481       1.52303       1.00556      0.652305      0.410797      0.244954      0.143779     0.0802543     0.0441357     0.0232551     0.0114478    0.00554721    0.00250684    0.00112045   0.000456869   0.000183562   6.66248e-05   2.30833e-05   7.53576e-06   2.20781e-06   6.01341e-07   1.41489e-07   2.83529e-08
  19  24 4337.1251    1.0552 15.3275 10.1985 -0.0020      0.327753  0.2702   0.0088   0.4410    0.0414   0.0000     0.0682124   427.4952       58.1165       26.5664       10.9228       32.6901       18.9643       18.9412      -21.7723      -12.0033       10.7554       8.80000       1.41415      -1.07182       2.25357       1.66771      -1.08904      0.185040      0.235377      0.359949    -0.0972550     0.0226928     -0.105002    0.00804383    0.00891700    0.00527021   0.000234194   0.000724340  -0.000836894   1.91401e-05   3.12900e-05   1.02486e-05  -1.51532e-05   1.12122e-06  -2.72663e-07  -6.35557e-08   3.91210e-08       11.8306       15.5816       16.5849       17.1518       16.8420       15.5751       14.2286       12.3374       10.2202       8.38381       6.62244       5.04022       3.71091       2.70245       1.86926       1.25755      0.810644      0.515290      0.310880      0.181267      0.102831     0.0558075     0.0293066     0.0146524    0.00692754    0.00328190    0.00139849   0.000603159   0.000231462   8.56018e-05   2.95855e-05   9.43764e-06   2.79279e-06   7.54257e-07   1.76523e-07   3.63890e-08
  20   7 1893.9628    0.4524  0.4023  9.8513 -0.0124       13.7545  0.0252   0.0155   0.0358    0.0603   0.0000       2.30587   439.6859      0.966507       16.4524      0.815987      0.104410       1.84693      -2.71965      0.128887      -1.93941      -1.01482     -0.276984     -0.295422      0.935562     0.0795952    -0.0296173      0.164161   -0.00488988     0.0338679     0.0434955     0.0546987     0.0213160    0.00289230    0.00821139   -0.00310132  -0.000674721   0.000482122  -0.000794922  -1.36052e-05  -1.15922e-05  -4.60343e-05  -7.94426e-06  -3.23291e-06  -8.59352e-07   2.29733e-07  -2.64724e-08  -1.42090e-08       1.62785       2.04893       2.17841       2.30895       2.27450       2.00926       1.80977       1.55354       1.41374       1.19611      0.958156      0.758930      0.514036      0.377454      0.283320      0.179251      0.126888     0.0742384     0.0424113     0.0326702     0.0182535     0.0109625    0.00563496    0.00279523    0.00150146   0.000724664   0.000335578   0.000148486   5.87406e-05   2.42317e-05   9.77100e-06   3.08633e-06   1.02575e-06   4.13907e-07   9.03671e-08   2.60113e-08
  20   9 2203.2952    0.9413  0.7332 10.1485 -0.0049       6.76229  0.0425   0.0242   0.0489    0.1186   0.0000       1.01618   440.3691       1.23846       18.4848     -0.672149      -2.67310     -0.313566      -2.45504      0.169164      -1.02083     -0.573623     -0.568754      -1.35647      0.372396      0.262645     0.0225150     -0.409346      0.241591    -0.0728489     0.0290325  -0.000319408  -0.000419361    0.00444476    0.00269220   0.000869722  -0.000734140   0.000884730   0.000196338  -9.55997e-05  -5.04837e-06  -5.07466e-05   5.18849e-06  -4.84382e-06   1.05906e-06  -1.58716e-07  -4.21784e-08  -1.25998e-08       3.20032       3.92782       3.58304       2.65730       2.91476       3.56154       4.07929       3.52472       2.64244       1.56007       1.05287      0.973845      0.985965      0.833112      0.660887      0.472146      0.291343      0.171275     0.0897932     0.0472338     0.0246184     0.0123669    0.00592585    0.00320159    0.00152195   0.000830265   0.000376117   0.000163621   7.05989e-05   2.82401e-05   1.02473e-05   3.73449e-06   1.19295e-06   4.16314e-07   1.22092e-07   3.20533e-08
  20  10 2352.5562    1.2800  0.9133 10.2745 -0.0051       3.58151  0.0324   0.0277   0.0562    0.1790   0.0000      0.733847   438.7195       2.08454       18.7006      0.192916      -4.05223     -0.981833       3.74789     -0.470355      -1.24790     -0.735125      0.287948      -1.14833      -1.25751     -0.232771     0.0964159     -0.236555    -0.0711852     0.0351177    -0.0110444     0.0257816   -0.00823738    -0.0154299   -0.00564243   -0.00234086   0.000645165   0.000651614  -0.000159267  -0.000181897  -3.59481e-05   4.61266e-05   7.77060e-06   4.66935e-06   4.31074e-07  -1.63630e-07  -3.30468e-08   2.42084e-08       1.90315       2.61391       2.66572       2.86738       2.78148       2.67342       2.40142       2.05823       1.69592       1.34719       1.07642      0.782429      0.650378      0.465250      0.338694      0.226819      0.155884     0.0974834     0.0641486     0.0342111     0.0219832     0.0115099    0.00663733    0.00331745    0.00181336   0.000803978   0.000371485   0.000167975   7.03099e-05   2.91471e-05   1.09916e-05   3.92629e-06   1.41261e-06   3.80092e-07   1.24571e-07   3.10227e-08
  20  11 2499.0365    1.7617  1.0568 10.3601 -0.0055       1.40224  0.0384   0.0364   0.0603    0.3000   0.0000      0.681803   439.9584       8.06462       12.8505     -0.587285      -1.94368     -0.432778       2.45411     0.0891879       3.05469       1.15152      0.137997      -1.10851     -0.384769     -0.129537     0.0148386     0.0146152    -0.0590787    -0.0684181    -0.0982806     0.0599989   -0.00882742   -0.00153152   -0.00175095   -0.00217094   -0.00317061   0.000268503   0.000118623   0.000208752   3.35110e-05  -2.86842e-05  -7.01408e-06  -2.95654e-06   4.24410e-09  -7.79741e-07   2.21265e-08  -1.09049e-08       2.33963       2.97198       2.93223       2.90189       3.03253       2.87956       2.57564       2.22255       1.92664       1.64963       1.44512       1.13445      0.787895      0.539506      0.351565      0.238123      0.170729      0.112794     0.0759458     0.0435658     0.0263247     0.0131672    0.00709127    0.00357482    0.00172877   0.000851221   0.000390684   0.000167770   6.95331e-05   2.91224e-05   1.04081e-05   3.74268e-06   1.36622e-06   3.88485e-07   1.23768e-07   3.14208e-08
  20  12 2644.9987    2.3331  1.0254 11.2709 -0.0041       2.20845  0.0365   0.0471   0.0572    0.2245   0.0000      0.606276   437.8674       11.5296       13.8348     -0.852526     -0.430806       1.29380      -1.60058      -2.53644     -0.249636      -3.50963      0.745028     -0.779180     -0.370562      0.190619      0.482091     -0.353512     0.0523513     0.0845744  -0.000855056    -0.0165746   -0.00919751     0.0301013   -0.00118930   -0.00357031   0.000341543  -4.06468e-05  -1.75078e-05   6.83598e-05   0.000102394   3.03461e-05  -2.05026e-06  -2.07019e-06   9.72837e-07  -4.25609e-07   1.01621e-07   5.68938e-08       2.07629       2.66826       2.76766       3.04634       2.79312       2.73189       2.49767       2.17483       1.74297       1.65784       1.29111      0.936788      0.712770      0.530833      0.375475      0.250160      0.165755      0.108113     0.0626997     0.0405085     0.0246607     0.0143143    0.00712099    0.00384450    0.00191068   0.000919791   0.000386710   0.000182548   8.03989e-05   3.47381e-05   1.27304e-05   4.50265e-06   1.40338e-06   4.43608e-07   1.14352e-07   3.27513e-08
  20  13 2790.8803    2.8948  0.9502 11.7015 -0.0051       1.68270  0.0325   0.0619   0.0567    0.2196   0.0000      0.631159   435.0221       8.25883       15.7855       6.48395     -0.466881      -3.62430       2.90182     -0.196056     -0.535826     -0.163183      0.640288     -0.654704     -0.507934    -0.0601747    -0.0978152     -0.272118     -0.179109     -0.260275    -0.0209131     0.0109410    0.00809882   -0.00957186   -0.00596687    0.00389054  -0.000593034   0.000631300  -0.000179118   0.000302770   1.77027e-05  -4.36418e-06  -2.93700e-05   2.12784e-06  -7.04326e-07  -1.74559e-07  -1.34400e-08  -6.04868e-09       2.03167       2.53398       2.62024       2.66850       2.75219       2.55853       2.31782       1.98991       1.66814       1.38976       1.17702      0.910214      0.647753      0.464272      0.317784      0.232707      0.147697      0.100209     0.0623290     0.0376571     0.0225841     0.0118950    0.00661923    0.00318327    0.00159945   0.000779948   0.000352964   0.000173754   6.42476e-05   2.78134e-05   1.00367e-05   3.46066e-06   1.25629e-06   3.50977e-07   1.11065e-07   2.97704e-08
  20  14 2936.1362    3.6540  0.9825 11.2842 -0.0042       1.64528  0.0309   0.0748   0.0551    0.4285   0.0000      0.578172   439.0346       5.56733       14.1235      -1.11599      -4.41883     -0.877643     -0.899015      -1.01703     -0.308906     -0.666386      -1.85222     -0.977512       1.11053      -1.15699     -0.734255      0.241823     -0.139717     -0.183930     0.0158741    -0.0468685    -0.0265686    0.00873534     0.0110133  -0.000845260  -0.000206200   -0.00100181  -0.000167287   0.000150418   8.02459e-05   3.07001e-05   1.22442e-05  -3.34730e-06   8.48420e-07   3.43775e-07   5.88680e-08   2.29620e-08       1.98079       2.42230       2.61678       2.70558       2.60462       2.40624       2.36995       2.01431       1.62968       1.33979       1.05071      0.801794      0.608321      0.476331      0.338177      0.235404      0.147248     0.0966267     0.0567742     0.0342748     0.0196469     0.0109135    0.00609171    0.00308542    0.00153667   0.000735911   0.000342475   0.000158361   6.65039e-05   2.73006e-05   1.00804e-05   3.49194e-06   1.14107e-06   3.41647e-07   9.37497e-08   2.63194e-08
  20  15 3080.6306    3.9280  1.0649 12.2658 -0.0062      0.670655  0.0353   0.0793   0.0600    0.2557   0.0000      0.719439   438.2024       14.1613       6.58528       3.29761       1.33181      -2.62956      -2.18995      -5.14073       3.13275      -2.39246       1.49562      0.779452      0.265559     0.0666681     -0.210752     -0.166415     0.0571202   -0.00853035     0.0345925   -0.00668983     0.0330088     0.0176863   -0.00465808    0.00463224   5.38512e-05  -6.94320e-05  -0.000179507  -8.92787e-05   0.000123505   6.36831e-06  -2.58501e-06  -3.98576e-06  -7.79963e-07   1.74804e-07  -8.05482e-10   4.68252e-08       2.15014       2.57986       2.82419       2.93820       2.71724       2.46025       2.33127       2.22813       1.90571       1.51207       1.22029      0.992432      0.709160      0.512844      0.349702      0.242290      0.161716     0.0982345     0.0597641     0.0362039     0.0218302     0.0119497    0.00611904    0.00328581    0.00177880   0.000885211   0.000417340   0.000176321   7.63300e-05   2.85165e-05   1.08000e-05   3.72245e-06   1.22798e-06   3.97341e-07   1.17715e-07   2.82583e-08
  20  16 3224.6109    3.8738  1.5429 11.9375 -0.0007      0.144496  0.0454   0.0644   0.0727    0.1917   0.0000      0.406291   437.6306       17.2142       8.33041       11.4051      -3.30499      -2.07716      -1.55279      -1.60582       1.46183      -2.94016    -0.0270445      -1.09912      0.716969     -0.432479     0.0624833     -0.164640     -0.109702     -0.178721      0.129440     0.0184406    -0.0167357     0.0112230     0.0104757    0.00611318   9.07043e-05    0.00204480  -0.000312988   0.000117960   0.000137494  -5.73874e-05   3.66007e-06   2.41211e-06   1.66492e-06   1.31683e-07  -3.83714e-07  -6.78047e-09       2.65372       3.45336       3.65953       3.74446       3.30444       3.13786       2.84878       2.72427       2.34817       2.14768       1.62062       1.29445      0.901726      0.658548      0.430568      0.296406      0.181223      0.121528     0.0717120     0.0440216     0.0255091     0.0148560    0.00767656    0.00417971    0.00206349    0.00101567   0.000461369   0.000208276   8.98634e-05   3.62123e-05   1.32887e-05   4.89025e-06   1.61814e-06   5.02078e-07   1.38148e-07   3.67386e-08
  20  17 3368.3651    3.3434  1.9305 11.9937 -0.0023       1.14853  0.0507   0.0505   0.0840    0.1260   0.0000      0.298249   443.6129       17.1400       10.0441       3.12056      -7.15686      -3.70242      -1.58762      -5.45414     -0.310440      -4.19341      0.172588      -2.89102     -0.962363     -0.568029    -0.0760202    -0.0215729     -0.116837    -0.0619206    -0.0372673    -0.0673641     0.0432230    -0.0313148    0.00292906   -0.00542838    0.00337463  -0.000589716  -0.000341984   1.84660e-05   0.000131598  -1.84035e-05   9.65438e-07  -8.80010e-06  -5.66373e-07   2.12815e-07  -2.26994e-08   6.12276e-08       2.83097       3.78722       4.10737       4.37059       4.23227       3.91561       3.42627       2.95884       2.46454       2.01449       1.60098       1.22506      0.865781      0.648923      0.469114      0.311738      0.210946      0.129515     0.0822810     0.0509853     0.0307032     0.0169693    0.00944988    0.00488675    0.00236015    0.00116074   0.000553273   0.000236294   0.000102825   4.16157e-05   1.55521e-05   5.44810e-06   1.82771e-06   5.85699e-07   1.72997e-07   4.26087e-08
  20  18 3512.1931    2.8065  3.0088 11.4918 -0.0030      0.810638  0.0658   0.0351   0.1063    0.1094   0.0000      0.197327   433.6967       21.5784       20.7927       15.0320      -2.10181       1.65960       2.86201     -0.218501       1.59706      -2.67995      -3.33869     -0.738761     -0.354694     -0.621815     -0.459470      0.379350     -0.403616     0.0545018     0.0381231     0.0942487    -0.0359063     0.0220376    0.00207624    0.00592216   -0.00134424   -0.00135744  -0.000928424  -0.000449951  -0.000132407   3.07253e-05   2.76164e-05  -5.53331e-06  -3.50360e-06  -7.19640e-07   1.15871e-07   6.13391e-08       3.66133       4.63033       5.02037       5.19365       5.11345       4.92835       4.31368       3.78565       3.16106       2.54410       2.05324       1.57981       1.19008      0.869484      0.623510      0.420772      0.285189      0.183698      0.115727     0.0683948     0.0399802     0.0224691     0.0120431    0.00631451    0.00320809    0.00149932   0.000708838   0.000303138   0.000135221   5.16879e-05   2.00416e-05   7.16495e-06   2.41560e-06   7.65609e-07   2.19388e-07   5.64932e-08
  20  19 3655.9462    2.3575  4.5538 10.8266 -0.0023      0.361767  0.0781   0.0240   0.1412    0.0935   0.0000      0.105153   432.3256       17.9039       19.0583       11.5591      -4.47034       3.10391      -3.63586      -6.67424       6.37945     -0.449015     -0.339279      -1.71070      0.425679      0.643194      0.576491     -0.626859     -0.265275      0.374128    -0.0472015    -0.0736673     0.0839972    -0.0268226    0.00516846   -0.00560641  -0.000356404   0.000728148   0.000716064   0.000104680  -9.38574e-05  -1.96845e-05   3.42514e-05   1.96767e-05  -6.43072e-07  -8.95014e-07   4.20064e-07   1.17507e-07       4.25550       5.56532       5.91766       6.25249       6.09828       5.70735       5.20761       4.58963       3.86892       3.12441       2.55703       1.89991       1.45034       1.08161      0.764575      0.529793      0.348677      0.218719      0.135732     0.0822396     0.0489254     0.0278225     0.0147415    0.00774525    0.00395048    0.00191384   0.000876892   0.000395016   0.000167191   6.74063e-05   2.55167e-05   9.13264e-06   2.97564e-06   9.32265e-07   2.75079e-07   7.23694e-08
  20  20 3799.9190    1.9902  6.3243 10.5312 -0.0020      0.455797  0.0997   0.0181   0.1745    0.0706   0.0000     0.0740078   435.6996       17.4381       21.5229       9.84825      -6.02343      -2.47141      -6.56895      -5.87205     -0.945634      -2.56911      -5.84931  -0.000723217       2.65671      -5.57309      -1.43416       1.11843       1.01138     -0.333203     -0.190379      0.102047     0.0599748    -0.0149566     0.0235119    0.00170471    0.00179732   -0.00165552  -0.000953795  -0.000217118  -0.000212008  -7.57860e-05   7.22193e-05  -5.29118e-06  -2.24509e-06  -3.91668e-07   3.85287e-07  -2.25669e-08       5.44332       6.97337       7.73853       7.89033       7.80675       7.38371       6.52278       5.68335       4.73365       3.89902       3.16934       2.41227       1.80027       1.31570      0.906388      0.641052      0.422247      0.272373      0.170651      0.104495     0.0608530     0.0342099     0.0183503    0.00950239    0.00476117    0.00235594    0.00105387   0.000493140   0.000197017   8.29767e-05   3.11443e-05   1.13813e-05   3.76163e-06   1.17269e-06   3.43694e-07   9.10862e-08
  20  21 3943.6925    1.6950  8.7655 10.3097  0.0001      0.334436  0.1274   0.0139   0.2251    0.0561   0.0000     0.0626353   433.7370       24.2843       11.8440       9.53241     -0.175563      -3.13443       7.18391      -5.74854      -1.47402      -8.42198      -1.24721      0.882364       4.28465       1.01160      -1.22051     -0.320093    -0.0731773     0.0908034      0.198012    -0.0239800    -0.0313025     0.0154185     0.0198587    0.00548623    0.00285917   -0.00144186  -0.000367608  -0.000535640   8.57319e-05  -1.96251e-05  -0.000102538   1.44230e-05   1.14686e-05  -6.91942e-07   1.61776e-07  -1.76159e-07       6.55329       8.34045       9.16148       9.54878       9.13336       8.84535       7.92984       7.02551       5.85032       4.82093       3.79391       2.95638       2.23902       1.63570       1.17132      0.805397      0.534854      0.339365      0.211109      0.127515     0.0744282     0.0424124     0.0225900     0.0118278    0.00607805    0.00296706    0.00132667   0.000626345   0.000252411   0.000104866   3.94884e-05   1.43394e-05   4.74934e-06   1.49189e-06   4.22861e-07   1.09634e-07
  20  24 4374.9485    1.0023 16.2653 10.1826 -0.0023      0.154428  0.2947   0.0078   0.4515    0.0374   0.0000     0.0743987   452.0316       9.01469       29.8514       37.8022      -2.04894      -14.1544       2.06012       3.77913      -5.67139      -15.9404       13.8439      -5.57115     -0.599746      -1.17503     -0.763519       2.23419      0.688895      0.743429     -0.290431      0.298652      0.285260     -0.133508    -0.0649965     0.0305176  -0.000701640   -0.00750480   -0.00276200   -0.00129102  -3.79503e-05  -0.000126780   8.50437e-05   4.68754e-05   5.21934e-06  -5.24126e-06  -1.37165e-06   4.01380e-08       11.2875       14.6877       16.4009       16.4097       16.4832       15.6179       13.9808       12.3677       10.4865       8.67125       7.03741       5.33482       4.11808       2.97820       2.11979       1.46690      0.973892      0.637755      0.396619      0.240675      0.141339     0.0804857     0.0433150     0.0227843     0.0116672    0.00562886    0.00256075    0.00117305   0.000492001   0.000200358   7.66830e-05   2.79115e-05   9.38577e-06   2.94375e-06   8.40530e-07   2.23476e-07
  21   7 1919.9092    0.5261  0.4645  9.7966 -0.0103       10.8115  0.0305   0.0162   0.0386    0.0662   0.0000       1.71846   439.7078       1.36258       16.2016      -2.92087      -4.81700      0.926129       1.18887       2.90700      0.359760     -0.154386     -0.334800    -0.0957877     -0.779644     -0.303556      0.464187      0.283222    -0.0548484    -0.0218924     -0.102439    -0.0489636    -0.0167523    -0.0142993     0.0160410    0.00215470   0.000618017    0.00171173  -0.000252636  -0.000307076  -3.87526e-05  -1.60453e-05   5.34956e-06  -1.93351e-06  -6.01983e-06  -4.68238e-08   1.87621e-07   1.38393e-07       1.93672       2.56947       2.49049       2.44999       2.37191       2.22758       2.29336       1.97174       1.67682       1.49272       1.33033       1.02868      0.791055      0.557191      0.342865      0.258543      0.163629      0.115029     0.0786152     0.0457047     0.0281886     0.0142978    0.00850955    0.00436613    0.00212976    0.00112599   0.000507164   0.000258215   0.000114934   4.84073e-05   2.16801e-05   8.15681e-06   3.15227e-06   1.08112e-06   2.95693e-07   9.10685e-08
  21   8 2077.8253    0.7130  0.5386 10.0773 -0.0035       8.90494  0.0290   0.0205   0.0437    0.0800   0.0000       1.35111   440.0934      0.528081       14.5001     -0.413759     -0.362345       1.40749     -0.274490       1.70106      0.413784     -0.944623       1.36154      -1.06525    -0.0772002     -0.604891      0.210089      0.275132     -0.102840    -0.0175219     0.0386481    -0.0268705    0.00877636   -0.00293211   -0.00269611    0.00175238    0.00123810   0.000548380   5.76875e-05  -4.16769e-05  -8.90001e-05   1.02708e-05  -1.76358e-05   4.58549e-06  -1.30491e-06   8.63413e-07   3.93951e-07  -1.25686e-07       1.53823       2.65544       2.32618       3.17164       2.31633       3.01398       2.05037       2.32143       1.44723       1.53228      0.889344      0.945865      0.533735      0.565131      0.307393      0.297564      0.147718      0.136522     0.0538022     0.0499194     0.0223565     0.0161736    0.00706383    0.00454377    0.00208534    0.00122236   0.000558831   0.000310633   0.000111524   5.70071e-05   2.07590e-05   9.08860e-06   2.93182e-06   1.08613e-06   3.84580e-07   1.18970e-07
  21   9 2232.0096    0.9856  0.9134  9.8351 -0.0102       3.55341  0.0324   0.0219   0.0578    0.1947   0.0000      0.736062   440.3156       2.35725       16.4120      0.895606      -1.76545      0.427099      0.803574     0.0206284      0.579446       1.46232      0.879204      0.665445      0.594584     -0.131957      0.374350     -0.361596     -0.624428     0.0350105     0.0125092     0.0236270    -0.0205388    0.00189610     0.0127959   0.000211304   -0.00225292   0.000967431   0.000715955  -6.86631e-05  -8.06871e-06  -8.41713e-05  -1.26809e-05   2.03326e-05  -3.02175e-06  -1.37398e-06   3.08369e-07  -2.23500e-07       1.81419       2.53582       2.85507       2.82496       2.79914       2.68845       2.35102       2.15480       1.70367       1.43190       1.18648      0.859451      0.703222      0.495602      0.356870      0.250774      0.166063      0.113893     0.0720613     0.0420417     0.0272161     0.0154991    0.00799578    0.00488720    0.00239902    0.00123831   0.000626555   0.000290167   0.000124247   5.78195e-05   2.53062e-05   9.23104e-06   3.46626e-06   1.24699e-06   4.00734e-07   1.21085e-07
  21  10 2382.1159    1.3980  0.9617 10.5296 -0.0045       4.10294  0.0334   0.0288   0.0571    0.1678   0.0000      0.710330   436.4290       3.39308       12.8075       1.98611      -1.94246       1.36173       3.01119      -2.04975      0.538269      -3.53718      0.826942      -1.20405      0.615600     -0.886551   -0.00495745     -0.408707      0.199537      0.109122     0.0779153     0.0526654    0.00709464    -0.0110382   -0.00353193   -0.00201360    0.00257723   -0.00171224   0.000720375   0.000102658  -0.000228747   3.19928e-05   1.11844e-05   3.32441e-06  -2.47379e-06   8.38983e-07   4.44218e-07  -2.93151e-08       1.73485       2.30633       2.44048       2.68520       2.59289       2.32713       2.24008       2.00932       1.69036       1.38576       1.13039      0.913628      0.668716      0.514553      0.374796      0.249475      0.184434      0.111105     0.0781707     0.0408835     0.0305043     0.0148378    0.00969563    0.00466279    0.00272677    0.00134314   0.000689018   0.000319470   0.000142863   6.28047e-05   2.63441e-05   9.95191e-06   3.53052e-06   1.17237e-06   4.03398e-07   1.12040e-07
  21  11 2529.4211    1.8425  1.1586 10.7128 -0.0048       2.01136  0.0365   0.0362   0.0643    0.2388   0.0000      0.638968   439.3853      0.123625       12.3336       1.24575       2.57500      -3.44132       1.77458      0.519722      -1.52839      -2.51565       1.06640    -0.0873610       1.15237     -0.494317      0.216321      0.189204      0.138121    -0.0527120  -0.000660702     0.0271207    -0.0266234     0.0200937     0.0120750   -0.00674832   -0.00101291  -0.000899313   0.000511651   0.000333966  -0.000263036  -4.48737e-05   2.75278e-05  -4.16237e-06  -6.84460e-06  -8.23504e-07   2.28595e-07   7.89338e-08       2.16069       2.72698       2.94244       3.06142       2.78230       2.61819       2.52890       2.28895       1.89092       1.66690       1.35717       1.06928      0.791672      0.574448      0.403764      0.287942      0.182008      0.122244     0.0780096     0.0492826     0.0277937     0.0161690    0.00920816    0.00511002    0.00256483    0.00124582   0.000626988   0.000307198   0.000145004   6.24393e-05   2.53449e-05   9.63201e-06   3.60229e-06   1.22755e-06   3.76783e-07   1.09882e-07
  21  12 2676.3379    2.5318  1.1070  0.5860 -0.0000       1.71860  0.0376   0.0479   0.0572    7.2215   0.0000      0.551434   436.4462       10.6125       8.30207       1.88826      -1.82985      -3.43705       2.19139      -2.17826      -1.23779      -2.43987     -0.768158       1.17512       2.68899      0.413786     -0.135529    -0.0901946     -0.143369     -0.144478    -0.0830064     0.0545149     0.0338716    -0.0321261    -0.0116900    0.00367118    0.00296307   7.94498e-05   0.000140426   0.000100836   0.000137474   3.02681e-05  -1.26603e-05   1.13581e-05   7.17414e-06  -6.92402e-07   8.38639e-08   3.26789e-09       2.25676       2.73679       2.53174       2.85821       3.01862       3.05953       2.59946       2.20699       1.81520       1.57485       1.26460       1.03251      0.795385      0.589592      0.392728      0.270039      0.195303      0.141666     0.0945905     0.0580918     0.0334424     0.0192839     0.0106378    0.00564089    0.00301497    0.00147254   0.000680685   0.000295910   0.000129732   5.40665e-05   2.26861e-05   8.43126e-06   3.28705e-06   1.06690e-06   3.41128e-07   1.06215e-07
  21  13 2823.0797    3.1595  1.0108 10.8811 -0.0024       2.37505  0.0307   0.0601   0.0548    0.4537   0.0000      0.579215   441.4151       8.32656       11.9474       1.73340      -1.30709     -0.490398      -1.01572      -1.94416    -0.0269370       3.11245     -0.401410      -1.01200      0.153656     -0.385251      0.515189     0.0263855     0.0283577     0.0777866     0.0564051    0.00485576    -0.0433367     0.0238010   -0.00371513    0.00647118   -0.00514513    0.00119079   6.25453e-05   0.000167448  -2.42687e-05   5.74267e-05   1.68037e-05  -2.79899e-07  -6.01321e-08  -3.87503e-07   9.53496e-08   8.28317e-08       1.77369       2.19012       2.33560       2.44360       2.34299       2.31964       2.07763       1.90614       1.58417       1.32327       1.06553      0.855826      0.639603      0.491891      0.339470      0.239863      0.167531      0.108425     0.0690932     0.0432864     0.0258085     0.0146783    0.00830992    0.00443755    0.00235848    0.00116534   0.000587093   0.000272913   0.000122108   5.13686e-05   2.17627e-05   8.37910e-06   3.13358e-06   1.03474e-06   3.38833e-07   1.04152e-07
  21  14 2969.0645    3.6647  0.9601 12.2856 -0.0051       1.11684  0.0324   0.0750   0.0545    0.2094   0.0000      0.734519   440.1487       6.86055       16.7656      -1.73129      -2.39923     -0.932214      0.759511      -1.61979      -1.67902      -1.64639     -0.472568     -0.101261     0.0615585     -0.844157     -0.415583    0.00674633     -0.117619     0.0939980     0.0532005    -0.0164749  -0.000892586    -0.0263663    0.00221066  -0.000869958   0.000592391   -0.00213236   -0.00135218  -0.000103570   4.88619e-05   4.72953e-05   3.16818e-05  -5.93057e-06   5.14703e-06   1.54402e-06  -6.35771e-07  -1.57950e-08       1.95867       2.40181       2.66960       2.98877       2.78380       2.43665       2.38811       2.14578       1.69798       1.37545       1.17945      0.894804      0.637167      0.500502      0.360263      0.246427      0.157754      0.111598     0.0696944     0.0440828     0.0251112     0.0148749    0.00853488    0.00474746    0.00253866    0.00124119   0.000613652   0.000299534   0.000133235   6.40637e-05   2.51827e-05   9.51273e-06   3.19629e-06   1.05053e-06   3.21285e-07   9.95811e-08
  21  15 3114.1456    3.9110  1.2165 12.2642 -0.0068     0.0650396  0.0393   0.0716   0.0618    0.2488   0.0000      0.552859   435.4172       9.88056       13.9024       4.03778      -5.74093     -0.577600       1.54559      -4.33123       1.47177      -4.22335       2.19831      -1.71387      0.247345      0.754536    -0.0992551     0.0322803     -0.286356    -0.0199567    -0.0807817    0.00624479    -0.0245310     0.0161208   -0.00239320   -0.00478492   -0.00287662   -0.00101268   7.61376e-05  -3.00409e-05   0.000109743  -1.42063e-05   2.90086e-06  -5.77822e-06   1.88648e-06   5.50004e-09  -7.98186e-07  -8.73915e-08       1.99407       2.42426       2.83042       2.88395       2.84652       2.71445       2.42985       2.23329       1.89571       1.48295       1.28057      0.982692      0.734488      0.546615      0.393574      0.286335      0.195281      0.121530     0.0793594     0.0525011     0.0293735     0.0177847     0.0105506    0.00528612    0.00288562    0.00147075   0.000720776   0.000348799   0.000173679   6.99228e-05   2.67334e-05   1.13728e-05   4.27156e-06   1.32334e-06   4.59502e-07   1.53752e-07
  21  16 3258.7762    3.7645  1.5549 12.1847 -0.0036       1.12293  0.0421   0.0601   0.0723    0.1632   0.0000      0.357914   436.3444       14.4652       9.26419       8.41079      -1.46287      -1.17942      0.990357    -0.0498362     -0.379038      0.956718     -0.204949     -0.274114      0.470735     -0.526169      0.179283    -0.0150331     0.0869597      0.114236     0.0583736    -0.0668261    -0.0178167  -0.000505011    -0.0100872   -0.00386533   0.000909096  -0.000989208   0.000687839   0.000193845  -7.15093e-05   0.000166439   5.67888e-05   5.17576e-06   1.62523e-06   2.14721e-06   8.33881e-07  -1.14278e-07       2.25626       2.89880       3.14433       3.30807       3.08668       3.09877       2.72016       2.42543       2.10793       1.75651       1.35641       1.11820      0.860010      0.604157      0.443198      0.313309      0.209523      0.137341     0.0914200     0.0551609     0.0332222     0.0191349     0.0111134    0.00562345    0.00313383    0.00159558   0.000761473   0.000361870   0.000167063   7.19214e-05   2.71571e-05   1.08576e-05   4.15847e-06   1.48853e-06   5.05376e-07   1.44110e-07
  21  17 3403.1518    3.2622  2.2955 11.5301 -0.0010       1.01190  0.0500   0.0421   0.0869    0.1149   0.0000      0.236378   438.1270       15.5419       9.54373       4.06577      0.294935       7.15819      -2.31191      -2.18172       1.85561       1.08946       1.18732      -1.79835     -0.165709      0.266018      0.326882     0.0564888     -0.193188      0.182923     -0.257477    -0.0172629    -0.0287036     0.0108115   0.000713579   -0.00594386    0.00360632   -0.00193903  -0.000564734  -8.21463e-06  -0.000127202   1.28243e-05   3.73092e-05  -8.54425e-06   6.80623e-06  -1.40004e-06  -9.48561e-07   1.15516e-08       2.71396       3.40985       3.80969       3.96903       3.91912       3.59301       3.32270       2.96583       2.52684       1.99873       1.64875       1.31612      0.976606      0.727299      0.530905      0.375287      0.253777      0.164550      0.107122     0.0655262     0.0399745     0.0228329     0.0132161    0.00705778    0.00371591    0.00191336   0.000936073   0.000446141   0.000208893   8.67889e-05   3.57284e-05   1.35725e-05   4.97422e-06   1.72262e-06   5.69616e-07   1.73666e-07
  21  18 3547.5483    2.7552  3.3564 11.1357 -0.0029      0.672616  0.0633   0.0311   0.1106    0.1025   0.0000      0.150119   434.2796       22.1412       26.6894       14.6720     -0.423914      -1.84802      -1.69728      -3.82641      -1.08190      -4.86198      -2.54078      -5.01566     -0.172134     -0.848132     -0.262500     -0.368372    -0.0648525     -0.135227      0.244774    -0.0623271     0.0807161     0.0181757     0.0121724    0.00582857    0.00143300    0.00257901    0.00177752   -0.00100455   0.000325801   0.000109176   4.39406e-05  -1.58960e-05  -8.60192e-07   1.23868e-06  -2.68948e-07   1.91546e-07       3.45211       4.34765       4.73788       4.82965       4.70062       4.37620       4.05964       3.61885       3.17012       2.69401       2.16448       1.72427       1.29957      0.953242      0.660379      0.466181      0.313765      0.208962      0.131120     0.0821100     0.0499721     0.0285822     0.0161019    0.00866573    0.00458859    0.00234111    0.00115118   0.000542641   0.000235742   0.000102834   4.16436e-05   1.67037e-05   6.09606e-06   2.12192e-06   6.96461e-07   2.06849e-07
  21  19 3692.0727    2.2382  4.6518 10.8749 -0.0032      0.659421  0.0784   0.0226   0.1405    0.0824   0.0000      0.103285   450.5283       26.6600       15.1099       2.00959       4.03442      -3.91617      0.135635      -4.96178      -4.21323      -12.0314      -1.61091    -0.0583500      0.770461      -1.00717     -0.578063    -0.0471532     -0.482162     0.0244082    -0.0629499     0.0456581      0.119343     0.0136258    0.00555261   0.000362714   -0.00306932   -0.00420730  -0.000727114  -0.000340863  -2.60813e-05  -4.28029e-05   8.29899e-05   2.41863e-05   1.57282e-06   1.64459e-06  -1.02767e-06   3.44761e-07       4.09663       5.26185       5.74599       5.88197       5.82526       5.62865       5.05137       4.41556       3.86188       3.20812       2.56341       2.05793       1.50671       1.15723      0.819839      0.572113      0.393612      0.257297      0.165364      0.102142     0.0628754     0.0361136     0.0202613     0.0113242    0.00577652    0.00295477    0.00144827   0.000678397   0.000302623   0.000129028   5.45891e-05   2.11013e-05   7.70511e-06   2.74584e-06   8.90379e-07   2.78698e-07
  21  20 3836.4129    1.8933  7.0027 10.4888 -0.0013      0.550521  0.1015   0.0161   0.1884    0.0614   0.0000     0.0702444   448.6393       23.8013       26.6163       10.0377      -9.79454       3.01736       2.19048      -2.07238       3.61281      -3.50529      -1.46028       1.30788       1.47566      -2.13964      0.666939      0.420586      0.767987     -0.272766     -0.179079     0.0182166     0.0466210     0.0664847    0.00908890     0.0219072     0.0124314    0.00477593   0.000318017   0.000739748  -2.47857e-05  -0.000148214   2.72493e-05  -1.44903e-05  -1.97177e-05  -5.89722e-06   1.28854e-07   1.74993e-07       5.06120       6.71179       7.30504       7.51995       7.47002       6.99089       6.49611       5.68877       4.86380       4.00671       3.29711       2.59006       1.94333       1.45688       1.04371      0.729698      0.498748      0.325985      0.213605      0.130324     0.0791440     0.0461464     0.0260299     0.0140964    0.00739439    0.00381914    0.00183054   0.000864479   0.000401030   0.000171166   7.10921e-05   2.77165e-05   1.01799e-05   3.59493e-06   1.14233e-06   3.52074e-07
  21  21 3980.4241    1.5934  9.5810 10.3456 -0.0027      0.245073  0.1371   0.0124   0.2436    0.0491   0.0000     0.0607797   438.5874       31.9262       20.1526       16.8949       25.2060       9.85357       1.47087      -9.38137      -2.20652      -5.60425      0.380005       2.64484      -3.24043      -2.42172       2.28937      0.883800      0.679688      -1.10490     -0.165998     -0.125198     0.0717613     0.0137622    0.00821465   -0.00847363    -0.0117247    0.00298240    0.00189693  -0.000517660   0.000571694  -9.26649e-05  -0.000127798   1.17911e-05   2.29153e-05  -4.24480e-06  -1.47238e-06  -2.13104e-07       6.60064       8.72231       9.28261       9.68012       9.64344       8.98619       8.27710       7.29386       6.29088       5.25943       4.23814       3.32577       2.53528       1.88115       1.35098      0.953139      0.641398      0.423947      0.271763      0.169278      0.101048     0.0599584     0.0332819     0.0185277    0.00960668    0.00490796    0.00237164    0.00112985   0.000498627   0.000219175   8.86340e-05   3.47535e-05   1.28693e-05   4.56500e-06   1.42422e-06   4.41262e-07
  21  22 4124.6256    1.3103 11.1991 10.2990 -0.0020      0.147718  0.1770   0.0105   0.2986    0.0451   0.0000     0.0669817   432.2944       29.6256       18.7678      -19.8980      -13.8811       14.9077      -15.1170      -4.08579       10.7676      -12.3201      -2.03768      -2.71612       5.58343      0.299851       2.83374       1.74091      0.733799      -1.23908     0.0768025      0.189706    -0.0773658     0.0601244     0.0407555     0.0167992    0.00192693    -0.0173285   -0.00136931    0.00483404  -0.000525560  -0.000311666   4.24654e-05   2.41708e-05   1.39815e-05  -4.02247e-06  -7.75035e-07  -1.76160e-07       7.85043       10.3503       11.2867       11.5017       11.5250       10.7409       9.98670       8.75052       7.55890       6.32044       5.17462       4.02773       3.11300       2.26294       1.64084       1.14575      0.770002      0.515528      0.331303      0.205751      0.124174     0.0718466     0.0404320     0.0225515     0.0117609    0.00581947    0.00293573    0.00137554   0.000615855   0.000266712   0.000111543   4.26605e-05   1.59822e-05   5.65039e-06   1.80708e-06   5.50079e-07
  21  23 4268.4347    1.1328 14.4060 10.1617  0.0008    -0.0155103  0.2361   0.0084   0.3877    0.0419   0.0000     0.0673600   432.8089       30.4470      -2.89400       21.9671      -16.6413      -5.04575      -5.44128      -18.1584      -2.34505       11.4392       1.04930      -11.6650       4.40395       2.49878      -2.73539       1.45916       1.37340    -0.0146435     -0.833724     -0.358224     0.0532474    -0.0475848     0.0130074   -0.00991944    0.00882136   -0.00418876   -0.00510034   0.000353266    0.00214555  -0.000580756  -0.000164330   2.44824e-05   1.49158e-06   1.56878e-06   2.92672e-07   5.09635e-07       9.59368       12.6121       13.6249       14.1875       13.9144       13.1239       12.0541       10.7073       9.20772       7.76653       6.26450       4.86259       3.81129       2.75346       2.00728       1.41778      0.955176      0.629221      0.402214      0.251585      0.152239     0.0887987     0.0505506     0.0274435     0.0146147    0.00730397    0.00365821    0.00171289   0.000772931   0.000331884   0.000137471   5.31111e-05   2.01387e-05   6.98878e-06   2.23065e-06   6.64182e-07
  22   8 2104.8860    0.7507  0.6626  9.9805 -0.0025       7.40222  0.0253   0.0185   0.0476    0.0908   0.0000       1.04942   438.0423      -1.15859       12.7422       2.48572      -2.12843       3.04276      -1.15940     -0.324152     -0.848886     0.0657742      -1.37868     -0.639448     -0.932408      0.350029      0.169433      0.113853      0.194137     -0.119104     0.0522379    -0.0246748    -0.0162353     0.0137711   -0.00919466    0.00228136   -0.00139945   0.000477390   0.000277582  -0.000971805   0.000259961   5.90738e-05  -1.75104e-05  -5.88530e-06   3.92136e-06  -2.36953e-06   1.13594e-06  -4.31152e-07       1.52430       1.91370       2.05934       2.04715       2.14617       2.00958       1.82780       1.61194       1.43506       1.20793       1.02151      0.823633      0.618950      0.452820      0.330292      0.239499      0.173089      0.107948     0.0738442     0.0436317     0.0290176     0.0182910     0.0106665    0.00564625    0.00302206    0.00158558   0.000817560   0.000412450   0.000188970   8.70438e-05   3.71381e-05   1.61164e-05   5.80485e-06   2.32343e-06   8.62420e-07   2.81343e-07
  22   9 2260.0842    1.0412  0.8729 10.2140 -0.0060       3.90609  0.0304   0.0225   0.0551    0.1397   0.0000      0.776045   439.5485       6.43865       15.8377       2.28605     -0.451028      0.644498       4.30489       1.02815       1.19748       1.08064       1.26794      0.629910     -0.193237     -0.142440      0.682281     -0.226671     0.0841706     -0.132649     0.0367273     0.0909448    -0.0246336   -0.00943628    0.00878256    -0.0108527   0.000375322   0.000909849   -0.00145269  -0.000415722   0.000235542  -5.00973e-05   4.86408e-05  -1.97755e-06   1.98052e-06   7.58547e-07  -3.50767e-07   4.53843e-07       1.80515       2.40557       2.44955       2.56874       2.51077       2.49629       2.21910       1.99807       1.68692       1.41725       1.16393      0.924100      0.685040      0.542683      0.375102      0.285906      0.190879      0.131637     0.0803189     0.0538194     0.0316867     0.0200840     0.0115218    0.00623541    0.00336530    0.00176231   0.000863227   0.000439743   0.000200009   8.77816e-05   3.97984e-05   1.62955e-05   6.33031e-06   2.51620e-06   8.89474e-07   2.93027e-07
  22  10 2411.0339    1.5237  0.9489 10.3026 -0.0023       4.44923  0.0295   0.0307   0.0548    0.2402   0.0000      0.643760   438.0961       2.36436       15.7054     -0.255966     -0.718314      -2.08152       1.27006     -0.650928      0.472883     0.0278953     -0.258609     -0.722549    -0.0791898     -0.401708     -0.436901     -0.147080     0.0762427     0.0558051    -0.0271060   -0.00814784    -0.0307307    -0.0140587    0.00785942   -0.00778392    0.00132036   -0.00132100   -0.00113652  -0.000131578   0.000344949   0.000154238  -2.08525e-05  -6.25830e-06   2.00726e-06   6.11365e-06  -1.99142e-06  -2.88765e-07       1.63795       2.11578       2.38336       2.41840       2.41212       2.29627       2.02333       1.86591       1.55847       1.36964       1.06796      0.861796      0.665118      0.489902      0.353273      0.261401      0.169944      0.122015     0.0743135     0.0490429     0.0301360     0.0188517     0.0106348    0.00624491    0.00328394    0.00174867   0.000915490   0.000437365   0.000207610   9.63241e-05   4.02558e-05   1.71316e-05   6.87536e-06   2.58715e-06   9.71077e-07   3.35811e-07
  22  11 2559.3626    1.9981  1.0420 11.0736 -0.0016       2.58660  0.0373   0.0389   0.0566    0.1824   0.0000      0.673805   438.7068       3.62050       13.8531       3.97460      -2.35738      0.117010      0.817533      -1.66291       2.56567       1.87038       2.24900      -1.61175      0.384600      -1.65039      0.407905     -0.140443    -0.0545190    -0.0516586      0.202247    -0.0674462     0.0141740   -0.00299713    -0.0114578  -0.000435530   -0.00616444   0.000470400   -0.00110453  -3.29347e-05  -3.14975e-05  -0.000120778   1.11329e-05   1.71505e-05  -2.35503e-07   4.52781e-07  -1.15093e-06   2.00064e-07       2.10285       2.32195       2.75989       3.09559       2.84265       2.55313       2.60190       2.26369       1.79116       1.59634       1.38379      0.925117      0.734815      0.637634      0.465695      0.289207      0.200945      0.155153      0.104615     0.0573573     0.0353875     0.0237941     0.0135274    0.00689046    0.00407922    0.00241649    0.00127895   0.000574706   0.000228556   0.000110669   5.54919e-05   2.57210e-05   9.79335e-06   3.54502e-06   1.20285e-06   3.84048e-07
  22  12 2707.2083    2.5756  1.0338 11.0925 -0.0017       1.86340  0.0309   0.0509   0.0585    0.2820   0.0000      0.598179   437.3901       2.21280       16.2727       2.45852     -0.636529       2.52114       2.31816      0.626818      0.349994      0.105033     -0.669407      -1.78115    -0.0937088     -0.271657      0.555091     0.0419220      0.211885     0.0604858    -0.0367281     0.0518914    -0.0193105    -0.0415908    0.00553257  -0.000438514    0.00134123   -0.00128950   0.000481018  -0.000197929   4.87704e-05   1.83584e-05  -3.98144e-05   4.25576e-05   1.54419e-05  -7.69979e-07  -2.04084e-06  -3.21509e-07       1.72657       2.09635       2.28527       2.45751       2.50910       2.27661       2.10465       1.88793       1.62193       1.29910       1.06124      0.875334      0.655237      0.493010      0.360858      0.260527      0.183648      0.118845     0.0811878     0.0537150     0.0324252     0.0186485     0.0112317    0.00636427    0.00356613    0.00181153   0.000889555   0.000464353   0.000223652   0.000103028   4.44255e-05   1.80177e-05   6.79202e-06   2.59424e-06   9.02565e-07   2.97245e-07
  22  13 2854.9263    3.3079  0.9462 11.5385 -0.0038       1.61827  0.0330   0.0650   0.0512    0.2879   0.0000      0.599817   439.2318       8.93542       12.6908       6.47829      -6.01266      0.711981     -0.479531     -0.198495     -0.721990       1.69594       1.13179     -0.831415      0.911815     -0.239856     -0.817232     -0.139334   -0.00304581    -0.0462381    -0.0362751    -0.0254495    -0.0107259    0.00275996     0.0160530  -0.000833159    0.00202325  -0.000889708   0.000288699   0.000295303   0.000341153  -4.30584e-05  -7.45504e-05   2.30325e-05   6.51580e-06  -1.19806e-06   5.92477e-08   5.86563e-07       1.92319       2.36914       2.47609       2.52022       2.65325       2.64186       2.53032       2.02845       1.61993       1.32846       1.13677      0.988107      0.742040      0.571315      0.356206      0.258448      0.185174      0.135680     0.0990686     0.0633119     0.0391823     0.0232005     0.0121398    0.00668392    0.00338224    0.00183149   0.000931152   0.000433434   0.000209975   9.49738e-05   4.28314e-05   1.76790e-05   7.22076e-06   2.63243e-06   1.00053e-06   3.29737e-07
  22  14 3001.6280    3.7406  0.9798 12.0225 -0.0004       1.72514  0.0300   0.0739   0.0521    0.2393   0.0000      0.605702   438.1196       11.9834       14.1224       4.43207      -1.12889      0.471393     -0.780216    -0.0103508      0.539915      0.503808      0.594026      0.439399      0.365556      0.391001      0.396598     -0.254113     0.0612959      0.136352     0.0845375    -0.0439372     0.0247331     0.0146895    0.00196424   -0.00362375    0.00245987    0.00241052    0.00218914   0.000288929   0.000121710   1.05230e-05   0.000107543   3.55776e-06  -3.93590e-06   6.92007e-06   6.36792e-07  -2.29147e-07       1.61471       2.06979       2.26563       2.35978       2.41111       2.14766       2.07605       1.81537       1.51698       1.30043       1.04630      0.840100      0.641732      0.472604      0.363930      0.250436      0.182547      0.116723     0.0784530     0.0499071     0.0297185     0.0188572     0.0109676    0.00604678    0.00325488    0.00175867   0.000912898   0.000426091   0.000205242   9.70806e-05   4.32778e-05   1.71720e-05   6.93043e-06   2.65635e-06   9.54738e-07   3.03241e-07
  22  15 3147.2545    4.0144  1.2124 12.1905 -0.0051       1.09196  0.0349   0.0732   0.0649    0.2551   0.0000      0.540411   441.9842       13.1625       13.7714       7.33735      -6.71700      -4.83295      0.795399      -7.37148       1.58839     -0.983409      -2.39771      -1.38761      0.754964     -0.318717     -0.621675      0.408099     0.0724504    -0.0373340    -0.0247586    -0.0114186     0.0294154    0.00484582    -0.0242131   0.000325636   -0.00396313  -0.000462488   -0.00191940   0.000187466   0.000142229   3.09050e-05  -1.32042e-06   2.25089e-05   2.15745e-06   5.32756e-07   6.16703e-07  -3.55888e-07       1.97112       2.43472       2.68173       2.86891       2.77007       2.64068       2.38064       2.11838       1.77305       1.55974       1.28711      0.970168      0.725956      0.569743      0.408051      0.291870      0.200042      0.132218     0.0847166     0.0540735     0.0342923     0.0206321     0.0122783    0.00698724    0.00384227    0.00197693   0.000996340   0.000475601   0.000226006   9.94027e-05   4.36201e-05   1.87461e-05   7.82013e-06   2.91186e-06   1.02761e-06   3.28682e-07
  22  16 3292.5307    3.7298  1.6633 11.7367 -0.0009       1.41728  0.0401   0.0551   0.0726    0.1724   0.0000      0.335347   442.8725       12.9262       12.4149       5.07320     -0.309198      -1.74673      -2.79261      -1.71645      0.740659      0.354099     -0.925232      0.727503      0.389549      0.427414     -0.283885    -0.0426821      0.286248      0.142778     -0.128669    -0.0287315     0.0204534    0.00754343    -0.0227277    0.00383504    0.00331600   -0.00331124  -0.000886305  -0.000448293   8.13998e-05  -7.68919e-05  -3.83892e-05  -1.31855e-05   1.71775e-06   1.15229e-06   9.69814e-07   1.52478e-07       2.10545       2.71398       2.89383       3.01438       2.98793       2.91693       2.68290       2.33516       1.99836       1.68958       1.39591       1.06682      0.835331      0.642237      0.471933      0.334541      0.233278      0.158526      0.101869     0.0658801     0.0409205     0.0238902     0.0138686    0.00807351    0.00438173    0.00225925    0.00112358   0.000558190   0.000264638   0.000116627   5.11362e-05   2.17049e-05   9.04373e-06   3.42123e-06   1.19802e-06   4.03895e-07
  22  17 3437.6105    3.0834  2.4546 11.6453 -0.0020      0.969747  0.0525   0.0385   0.0909    0.0933   0.0000      0.237544   442.1703       16.8681       7.05321       6.74614      -3.77214      -8.51538      -2.45100      -3.63070       6.57889      0.132614       1.65067      0.733260      -1.01967    -0.0336732      0.707249     -0.746213      0.293816    -0.0499250      0.106720    -0.0735077     0.0308772     0.0289091    -0.0101948   -0.00880657    0.00538605  -0.000910483  -0.000265499  -0.000344911   0.000346626   0.000210806   3.11087e-05   2.01030e-05   1.45941e-05   3.28407e-06  -1.33696e-06   1.71151e-07       2.76767       3.47164       3.66605       3.98079       4.01908       3.69125       3.33617       3.11226       2.68096       2.20604       1.72222       1.42125       1.10721      0.834374      0.592157      0.438776      0.306640      0.205763      0.131472     0.0828589     0.0522951     0.0317939     0.0187191     0.0100483    0.00550727    0.00300086    0.00157500   0.000783820   0.000371361   0.000163516   7.12214e-05   2.81124e-05   1.11620e-05   4.19802e-06   1.49113e-06   5.00596e-07
  22  18 3582.4877    2.5641  3.6477 11.2507 -0.0018      0.466116  0.0651   0.0275   0.1170    0.0757   0.0000      0.144146   445.1855       19.6935       15.5269       4.44487      -3.68844     -0.973950       9.06756      0.403886       3.51955      -2.51871       1.04548      0.457721       2.76900    -0.0404002    -0.0862023      0.710355      0.752562     -0.278648      0.306202     0.0780306    -0.0303319     0.0121851    0.00659022    -0.0204506   -0.00770072    0.00255746   0.000302853  -0.000376742   0.000308323   1.09794e-05   0.000215044   3.29534e-05   2.74240e-06  -1.27900e-07   7.78693e-07   9.05592e-07       3.27589       4.26850       4.66850       4.89104       4.78197       4.52718       4.19959       3.66004       3.21751       2.70956       2.19071       1.74507       1.33361       1.02206      0.735684      0.519928      0.360417      0.242960      0.160484      0.102791     0.0628215     0.0376716     0.0218223     0.0125436    0.00686432    0.00364628    0.00185188   0.000903107   0.000434716   0.000191547   8.72613e-05   3.52711e-05   1.46309e-05   5.48181e-06   1.98335e-06   6.66257e-07
  22  19 3727.2866    2.1635  5.4552 10.7555 -0.0008      0.448692  0.0830   0.0196   0.1556    0.0684   0.0000     0.0877212   441.9186       25.9353       20.4719       9.46776      -4.63567      -5.97020      0.119560       6.85055     -0.689466     -0.816468       2.73494      -2.75527      -2.22336    -0.0562870      0.499717      -1.62555      0.115530     -0.254048     -0.271670    -0.0451402     0.0263402    -0.0142827    -0.0160555   -0.00985670    0.00689050    0.00298841   -0.00327045   0.000982068   0.000557368   0.000164895  -1.48817e-05   4.38209e-06  -1.27092e-06   2.45966e-06   1.13079e-07   5.99631e-07       4.08908       5.19242       5.66559       5.88692       5.86248       5.65531       5.11746       4.56609       4.04419       3.31476       2.74574       2.14895       1.68144       1.27854      0.940229      0.671808      0.461269      0.317336      0.205425      0.131471     0.0807666     0.0487125     0.0283151     0.0159352    0.00883554    0.00464405    0.00238230    0.00116131   0.000551868   0.000243589   0.000110010   4.48994e-05   1.82388e-05   6.84538e-06   2.46804e-06   8.41852e-07
  22  20 3872.2482    1.8128  7.3478 10.5327 -0.0010      0.393670  0.1042   0.0150   0.1934    0.0552   0.0000     0.0665624   447.2719       24.4973       17.1669      -2.44527      -18.6344       9.19674      -1.55313      -6.67687       5.63316      -6.73004       2.12491       1.51578      0.994446      0.451752      0.286905      0.118900      0.508176      0.233127     0.0930235      0.107152     0.0506602     0.0669901    0.00261987    -0.0453267    -0.0127173   -0.00358179   -0.00360603   0.000155104  -0.000609952   0.000289739  -0.000298004  -4.88241e-05  -1.48823e-05   6.07514e-06   4.80092e-06  -5.92212e-07       5.11636       6.55284       7.20308       7.59869       7.45004       7.07436       6.45530       5.79121       5.06557       4.19288       3.47679       2.77458       2.12705       1.61359       1.15887      0.825854      0.567308      0.397437      0.251853      0.160929      0.100859     0.0612243     0.0356402     0.0198452     0.0105505    0.00582605    0.00303299    0.00146329   0.000686872   0.000320496   0.000137330   5.79993e-05   2.34304e-05   8.75905e-06   3.05245e-06   1.06152e-06
  22  21 4016.9655    1.5118  9.7235 10.4147 -0.0016      0.239965  0.1404   0.0120   0.2556    0.0457   0.0000     0.0616169   444.9009       26.1155       14.1013       19.2718       6.74118       1.87415      -29.5509      -6.52192       4.27226       5.35198      -5.45499      -3.14104      -3.39434       1.47638       2.47340      -1.73798     -0.551626      0.430162      0.311552     0.0150278     0.0227819    -0.0842287     0.0236244    -0.0182970    -0.0213875    0.00695482   -0.00382046   -0.00228213    0.00134877  -0.000260236  -0.000167115   7.80770e-05   1.10430e-05   7.67024e-06   1.15067e-06   6.56838e-07       6.42223       8.64501       9.24784       9.68317       9.57380       9.09383       8.50636       7.45700       6.49434       5.48220       4.31513       3.46187       2.65972       2.07982       1.51218       1.09295      0.753299      0.507884      0.333657      0.210093      0.128219     0.0779109     0.0451685     0.0256326     0.0139552    0.00757140    0.00383538    0.00187883   0.000883487   0.000400367   0.000178645   7.37328e-05   2.97586e-05   1.14084e-05   4.06601e-06   1.38724e-06
  22  22 4161.9363    1.2862 12.7866 10.3065 -0.0017      0.258879  0.1950   0.0095   0.3341    0.0411   0.0000     0.0630677   443.0029       18.8006       22.9886      -4.91306       15.8205      -6.64689       8.30677      -14.4082       1.46646      -12.4077     -0.260372      -5.58729      -4.66449       4.35021     -0.156961      -1.14413      0.466653      0.268895     -0.472769     -0.178819      0.304846    -0.0124171    -0.0270499    -0.0196195    -0.0322762   -0.00976180   -0.00213851    0.00241338  -9.38901e-05  -0.000458340   0.000123829  -0.000137606  -2.70175e-05   3.12074e-06  -3.64503e-06   1.24927e-06       7.95429       10.3523       11.3956       11.8624       11.8506       11.0631       10.3351       9.17188       8.02168       6.68519       5.47304       4.34046       3.33982       2.55724       1.88326       1.36734      0.923360      0.639973      0.412460      0.261571      0.162826     0.0993612     0.0579398     0.0326483     0.0181177    0.00952858    0.00495903    0.00241608    0.00114323   0.000527562   0.000230007   9.86986e-05   3.88725e-05   1.45635e-05   5.22819e-06   1.77903e-06
  23   7 1969.7240    0.5612  0.5226  9.9534 -0.0193       9.37523  0.0267   0.0165   0.0404    0.0713   0.0000       1.45079   437.8190      0.819472       16.3859       6.97010      -1.74927      0.797633     -0.590610       1.22754       1.37591     -0.575746    0.00691966      -1.70413     -0.344792      0.427090      0.135048   -0.00534964      0.152256    -0.0473006     -0.149054   -0.00220703     0.0498139    0.00430658    -0.0151047    -0.0102947   -0.00725697    0.00365239    0.00383539  -0.000321608   0.000160066   3.52873e-06  -4.91409e-05  -6.08296e-06   2.13079e-06  -7.07693e-06   8.32045e-09  -4.20388e-07       1.42297       2.05219       2.11082       2.22538       2.08395       1.96277       1.78462       1.70188       1.48393       1.28686       1.08811      0.886128      0.648030      0.511320      0.379764      0.260842      0.182257      0.124123     0.0800737     0.0565911     0.0312836     0.0203582     0.0125036    0.00734119    0.00385844    0.00228287    0.00126398   0.000636646   0.000299808   0.000138556   7.34281e-05   3.03492e-05   1.36511e-05   5.42760e-06   2.06670e-06   7.95896e-07
  23   8 2131.2611    0.8161  0.6830 10.1785 -0.0049       8.34263  0.0250   0.0204   0.0500    0.0819   0.0000       1.04074   440.3979      0.339133       18.1378       3.00043      -1.61000      0.447579       1.89692      -2.66059     -0.756786      -1.09973      0.468851      0.141872      0.506608      0.120043      0.124009    -0.0674120     0.0227173    -0.0194502     0.0665755    0.00669054     0.0349115     0.0186038     0.0105134     0.0127961  -0.000981960   0.000184118   7.74211e-05   0.000519171   0.000584154   0.000128387  -0.000106335   8.06935e-05   1.86901e-05   4.70135e-06   7.28015e-07   1.02397e-06       1.40205       1.80739       1.98685       2.08299       2.11766       1.82484       1.80911       1.59713       1.42528       1.16596      0.992232      0.815740      0.625162      0.474007      0.335282      0.255846      0.167611      0.117612     0.0794214     0.0513053     0.0345303     0.0198975     0.0119072    0.00685755    0.00417184    0.00221117    0.00113240   0.000585891   0.000306273   0.000148160   6.79114e-05   3.05336e-05   1.29501e-05   5.09803e-06   1.97738e-06   6.82001e-07
  23   9 2287.6441    1.1645  0.9545  9.9440 -0.0061       4.50405  0.0300   0.0235   0.0555    0.1849   0.0000      0.677066   439.2030       2.52987       18.2715       2.25945     -0.600393       1.59118       1.64026      -1.13659     -0.121392       1.75764    -0.0891740     -0.620210     0.0569259     -0.279150     -0.580180      0.267497      0.110964     -0.135667     0.0225962    -0.0225438    0.00502784    -0.0266074    -0.0404291     0.0109208   0.000525058   -0.00507437  -0.000261313  -0.000345591  -0.000486329   2.09458e-05   4.98198e-05  -2.53297e-05  -6.03504e-06   6.00462e-06  -6.53259e-06   1.75889e-07       1.63392       2.07180       2.12978       2.29316       2.25484       2.20467       2.06832       1.84076       1.57898       1.35948       1.13863      0.874162      0.699314      0.533776      0.418008      0.292733      0.211884      0.147808     0.0932963     0.0630335     0.0386992     0.0245801     0.0151031    0.00828133    0.00477261    0.00262663    0.00135176   0.000681570   0.000350053   0.000155484   7.36223e-05   3.25285e-05   1.40435e-05   5.53522e-06   2.33832e-06   8.23407e-07
  23  10 2439.3439    1.6047  1.1045 10.2860 -0.0057       3.46804  0.0345   0.0303   0.0604    0.2576   0.0000      0.634872   436.7349       2.86154       16.7798       3.96381      -3.51772     -0.125667      -1.41220      0.570814     -0.602158       1.84834       3.24745   -0.00242391      -1.09219     -0.194955      0.624238    -0.0424252    -0.0749014     0.0682184      0.203038     0.0135840    -0.0562719   -0.00617519    -0.0123983    -0.0104033    0.00216181   -0.00180467  -0.000892389   0.000585013  -0.000798216   0.000119839  -6.99628e-06  -4.76902e-05  -1.43258e-05   9.14175e-06  -1.11694e-06   8.69216e-07       1.77644       2.15990       2.36191       2.59745       2.44481       2.37304       2.20445       2.07835       1.69025       1.44149       1.22739       1.00893      0.798277      0.578254      0.424453      0.319302      0.226144      0.147807      0.101769     0.0698946     0.0444994     0.0270111     0.0155913    0.00914810    0.00545376    0.00274438    0.00143630   0.000772285   0.000371256   0.000193829   9.70990e-05   3.78760e-05   1.73449e-05   6.66503e-06   2.43868e-06   9.98306e-07
  23  11 2588.8035    2.0811  1.0687 10.8496 -0.0150       3.18912  0.0341   0.0397   0.0582    0.2466   0.0000      0.644622   437.0774       4.02919       18.0359       3.60804      0.142777      -1.14060      0.280218      -4.43768      -1.00796       2.99818       1.08041      -1.18495      0.505698      0.377725      0.683048     -0.218513    -0.0897258   -0.00833107    0.00671044    -0.0607009    -0.0478328     0.0145422    0.00294723    -0.0153545   -0.00149310   -0.00168546   1.08579e-05   0.000633841  -0.000294532   3.74719e-05   0.000237946   5.46926e-05  -3.49523e-06  -4.57435e-06   3.32971e-06  -2.30938e-06       1.85785       2.35602       2.61376       2.82341       2.83469       2.68017       2.41646       2.06647       1.78984       1.51911       1.23354      0.986131      0.668468      0.546718      0.440303      0.314665      0.222045      0.150812     0.0960091     0.0603297     0.0390225     0.0252154     0.0151013    0.00959528    0.00514629    0.00284574    0.00150567   0.000743825   0.000349134   0.000164770   8.01307e-05   3.42979e-05   1.49692e-05   6.23836e-06   2.33454e-06   8.26780e-07
  23  12 2737.7306    2.6846  0.9939 11.4890 -0.0073       1.10891  0.0298   0.0525   0.0573    0.2237   0.0000      0.591303   440.1219       9.44448       21.1588      -1.12902      -1.37026       2.51630      -2.46925      -1.63723      0.310873      -3.95090      0.140393      0.907526     -0.317847     -0.718992      0.328562      0.194129      0.144163     -0.197122     0.0381929     0.0791404     0.0678659    -0.0270497    -0.0158874  -0.000278795   -0.00254215    0.00621419    0.00307414  -4.65934e-05  -0.000282500  -5.93677e-05   3.74001e-05  -1.03958e-05  -2.90455e-05   9.12957e-06   2.47479e-06   4.93677e-07       1.63390       2.06782       2.16378       2.22825       2.17920       2.11910       2.16697       1.80695       1.65900       1.39584       1.13829      0.880016      0.669720      0.553033      0.413214      0.327595      0.221089      0.154288     0.0967550     0.0620407     0.0384601     0.0232462     0.0152464    0.00819020    0.00477066    0.00257335    0.00135611   0.000685221   0.000319267   0.000154516   7.01198e-05   3.26851e-05   1.42026e-05   5.64750e-06   2.25409e-06   8.50452e-07
  23  13 2886.2768    3.3037  1.0476 11.7649 -0.0045       2.44585  0.0336   0.0630   0.0556    0.2514   0.0000      0.683603   439.9656       5.68054       13.0273       5.95823      -4.23962     -0.198498       4.30880     -0.960069     -0.724809      0.395973      0.939291     -0.894933      0.307685      0.226858      0.513103     -0.405601     -0.114155      0.226551     0.0926859     0.0478388   -0.00395688   -0.00686643     0.0316462    -0.0130296   -0.00322669    0.00253390    0.00153790   0.000540914  -0.000142780  -7.48595e-05  -7.92393e-05   2.28483e-05   1.22266e-05  -6.56025e-06   1.15409e-06   4.51329e-07       1.86282       1.93587       2.33226       2.80159       2.47947       2.16157       2.39703       2.24278       1.63253       1.41653       1.36332       1.01701      0.670978      0.588703      0.512001      0.321205      0.197438      0.166111      0.116495     0.0686179     0.0382643     0.0271904     0.0183811    0.00944970    0.00460403    0.00294704    0.00177226   0.000910155   0.000386418   0.000160784   8.71816e-05   4.74052e-05   2.22691e-05   8.71293e-06   3.14884e-06   1.04268e-06
  23  14 3033.5941    3.8983  1.0892 11.8373 -0.0031    -0.0174901  0.0317   0.0725   0.0583    0.3086   0.0000      0.590001   438.2999       9.33054       19.5974       2.76267      -4.29375       4.79533       1.00326     0.0794498       1.93556     -0.680852      -2.30980     -0.378421     -0.687140    -0.0969154      0.375526     -0.378010     0.0983774     -0.137651      0.120882    -0.0532108     0.0641799    -0.0338190    0.00296128    0.00516473   0.000494892    0.00339675   -0.00259838  -0.000212559   7.06419e-05   0.000313516  -6.66138e-05   6.28322e-05   1.21555e-05  -1.00373e-05   1.48782e-06   7.48250e-07       1.59919       2.05829       2.25114       2.44390       2.30921       2.27051       2.09302       1.72775       1.67092       1.39571       1.15636      0.888895      0.722914      0.519656      0.409146      0.288253      0.193409      0.137865     0.0944457     0.0599162     0.0377004     0.0238247     0.0138996    0.00836913    0.00468012    0.00277644    0.00136895   0.000757772   0.000345841   0.000165783   7.18170e-05   3.43488e-05   1.48727e-05   6.01294e-06   2.17923e-06   8.69117e-07
  23  15 3179.9578    3.9306  1.2940 12.2683 -0.0039       1.24680  0.0350   0.0667   0.0661    0.2062   0.0000      0.417849   438.9624       12.6644       18.3579       7.09929      -1.76051      -1.83302     0.0234505      0.111485     0.0573651      -2.73393       1.29386      -1.84705      0.330336    -0.0352988      0.383547      0.331989     -0.326814     0.0141350     0.0250172     -0.103468     0.0308941     0.0361283    -0.0159518    0.00166188    0.00472185    0.00468174   -0.00299814  -0.000552366  -3.79270e-05  -0.000207297   5.87733e-06   1.20103e-05  -9.83261e-07   5.82334e-06  -2.67143e-06  -6.66291e-07       1.68887       2.23488       2.41561       2.47217       2.49626       2.38067       2.28428       1.96898       1.73086       1.40632       1.19925      0.984529      0.756367      0.595733      0.419986      0.319278      0.209682      0.159432      0.100818     0.0699607     0.0443155     0.0263250     0.0158680    0.00877584    0.00528868    0.00272532    0.00144528   0.000740673   0.000365224   0.000178714   8.29180e-05   3.50793e-05   1.59910e-05   6.48146e-06   2.48161e-06   9.21625e-07
  23  16 3325.8274    3.5473  1.7529 12.0772 -0.0031       1.13913  0.0440   0.0510   0.0701    0.1214   0.0000      0.345862   440.6742       12.3711       14.4896       3.54776      -3.03136      -6.64537       7.85891      -4.07652       1.09937     -0.202690       1.24477      -1.03689      0.177968      0.400427     -0.114135      0.116728    -0.0301712    -0.0296722     -0.147237      0.136523    -0.0143552    -0.0272364  -9.05445e-05   -0.00137523    0.00168483  -0.000435792   0.000685875   -0.00104323  -0.000244242  -6.03150e-06   2.11177e-05  -9.43295e-06   1.14192e-05   1.98258e-06  -1.87452e-06  -1.75455e-06       2.12062       2.74887       2.94886       3.12360       3.02210       2.88521       2.83265       2.46466       2.21570       1.79480       1.48765       1.18456      0.903876      0.726309      0.547495      0.406102      0.285029      0.193350      0.130272     0.0827328     0.0524422     0.0311037     0.0192047     0.0110370    0.00624086    0.00345292    0.00183416   0.000947368   0.000451433   0.000225100   0.000102202   4.70463e-05   1.93307e-05   8.11989e-06   3.07043e-06   1.15894e-06
  23  17 3471.5237    2.9477  2.7118 11.7154 -0.0030      0.615214  0.0556   0.0347   0.0944    0.0764   0.0000      0.211649   436.1801       13.9868       13.6856       13.0260     -0.265769       3.99117       1.01967      -3.45526       1.73633      -3.00518      0.779353      0.779341      0.796622      -1.45176     -0.110002     -0.906783     -0.277201      0.461230   -0.00219066    -0.0738330    -0.0570785    -0.0546224   -0.00811047     0.0157731   -0.00764884   -0.00599979   -0.00133093    0.00105762   0.000604393   0.000232343  -3.97185e-05  -5.13846e-05  -8.19316e-06  -5.79677e-06   2.39049e-07  -3.00726e-07       2.62347       3.37951       3.58621       3.84525       3.80016       3.66927       3.33311       3.02930       2.63036       2.28412       1.89394       1.56394       1.17119      0.919096      0.681409      0.483179      0.344318      0.237835      0.161410      0.102059     0.0657346     0.0413731     0.0250393     0.0147303    0.00792881    0.00442798    0.00242017    0.00121298   0.000596967   0.000277134   0.000130709   5.82890e-05   2.45595e-05   1.02162e-05   3.91146e-06   1.38244e-06
  23  18 3617.1529    2.4536  3.9022 11.1675 -0.0021      0.558947  0.0659   0.0248   0.1194    0.0681   0.0000      0.119251   433.6141       12.7049       23.6678       5.54069      -6.24927      -2.37191       6.34255     -0.842099      -1.44211      -1.44032      -1.88751     -0.435406      0.100440      0.579083      0.786897     -0.962900      0.258945     0.0683572     -0.159190     0.0741002    -0.0187922     0.0448737     0.0248456    -0.0143104   -0.00947717     0.0111257    0.00316471   0.000816242   -0.00239094  -0.000238133  -9.03089e-05   5.05938e-05   7.49779e-06  -3.40833e-06  -3.52782e-06   1.14020e-06       3.25220       4.20726       4.52843       4.64327       4.75665       4.49811       4.28681       3.73249       3.33182       2.79112       2.23695       1.82272       1.45114       1.10032      0.833803      0.601048      0.429639      0.297695      0.195596      0.129216     0.0799887     0.0503444     0.0295474     0.0172430    0.00978433    0.00516856    0.00288373    0.00144927   0.000722729   0.000351722   0.000157187   7.18188e-05   2.85441e-05   1.24543e-05   4.58285e-06   1.71824e-06
  23  19 3762.7800    2.0650  5.7517 10.7044 -0.0012      0.626525  0.0864   0.0181   0.1540    0.0638   0.0000     0.0845829   434.9854       9.49255       15.1535       8.04326      -4.42899      -1.36761      -5.72061     -0.738818      -2.35606       2.73538       2.93188       1.55371     -0.313503     -0.708662     0.0605974      0.325229      0.166897     -0.563916     -0.194548    -0.0406112    -0.0193523    -0.0788283    -0.0423074     0.0238574    0.00885099    -0.0101818  -0.000195648    0.00140587   0.000490233   7.27039e-05   5.97531e-05  -4.42347e-07   1.11409e-05  -1.66762e-05   1.19412e-05  -2.95254e-06       4.02888       5.24574       5.71970       5.94102       5.90348       5.57499       5.29043       4.65061       4.15248       3.59484       2.94552       2.39962       1.83017       1.43457       1.05083      0.767311      0.529419      0.368209      0.243743      0.160460     0.0996369     0.0617585     0.0377461     0.0215726     0.0123033    0.00672045    0.00363640    0.00182017   0.000909497   0.000427426   0.000196158   9.05567e-05   3.74589e-05   1.55635e-05   6.05286e-06   2.23941e-06
  23  20 3907.9762    1.7613  8.1228 10.4736  0.0009      0.355010  0.1123   0.0138   0.2021    0.0514   0.0000     0.0626296   448.5694       21.2442       19.3707       8.17679      -10.5444      -11.1253     -0.180530      -3.76268     -0.681578      -4.12132    -0.0144686      -4.88080   -0.00356063      -2.80605       3.52815     -0.529926     -0.807106      0.161316     -0.534898     -0.128014     0.0454127    -0.0113306     0.0853658     0.0120588    -0.0144170   -0.00243896   0.000361637    0.00496666  -0.000872402  -0.000405923   0.000274467  -8.53940e-07   1.32755e-05  -1.10640e-05  -6.93167e-07   4.66761e-06       5.01863       6.62283       7.11686       7.62822       7.46981       7.23923       6.58571       6.08828       5.18461       4.50296       3.67253       2.98133       2.31674       1.79665       1.32459      0.965749      0.687931      0.468788      0.314097      0.204376      0.130573     0.0798455     0.0482504     0.0283329     0.0158368    0.00870810    0.00469094    0.00236707    0.00119954   0.000569075   0.000263221   0.000118183   4.87845e-05   2.01653e-05   7.87713e-06   2.86415e-06
  23  21 4053.1143    1.4414 10.0094 10.3844 -0.0016      0.329772  0.1443   0.0115   0.2552    0.0459   0.0000     0.0626726   432.0396       14.6292       28.7288       8.66132      -1.98502      -25.9513       2.31037      -3.28763       8.25065       5.66093       4.44163      0.603392       2.16710       4.86809      -1.08911       1.62174     -0.424408      -1.14558      0.165997    -0.0343274  -0.000160735    -0.0207158    -0.0882056     0.0324909    0.00110628    -0.0106343    0.00121538    0.00124235   -0.00103637   0.000206027   0.000102477   7.03286e-05   2.25519e-05  -2.05004e-05  -9.83784e-06   2.18766e-06       6.34810       8.11969       8.99043       9.15770       9.28644       8.91565       8.22559       7.48830       6.45281       5.49859       4.53150       3.65874       2.85204       2.21804       1.63112       1.19829      0.853547      0.579582      0.392554      0.252756      0.162289     0.0988028     0.0601723     0.0346699     0.0195706     0.0107842    0.00567633    0.00290709    0.00146864   0.000689922   0.000324152   0.000142019   6.14487e-05   2.43888e-05   9.69002e-06   3.55787e-06
  23  22 4198.0092    1.2289 13.6076 10.2978  0.0001      0.169809  0.2094   0.0086   0.3539    0.0384   0.0000     0.0641711   443.4406       12.5084       3.57503       29.6798      -3.28003      -9.09486       14.4691       2.42062     -0.626636       1.31680       3.99334      -4.99061      -3.00034     -0.706523       1.66464     -0.234510     -0.597510       1.14585      0.284060     -0.494329    -0.0491391    -0.0819251     0.0256992   -0.00450455    -0.0377314   -0.00322713  -0.000448810    0.00341620  -0.000899190  -0.000403795   0.000229473   0.000110511  -1.22683e-06   5.24192e-05  -5.96404e-06  -4.19532e-06       7.83153       10.3736       11.2904       11.9552       11.7147       11.2442       10.5613       9.32822       8.31349       6.98073       5.84545       4.65960       3.70415       2.84308       2.09437       1.51768       1.08830      0.750235      0.497689      0.331723      0.210165      0.129272     0.0775017     0.0459904     0.0256353     0.0142820    0.00764183    0.00389385    0.00198129   0.000947162   0.000435195   0.000197267   8.08804e-05   3.37892e-05   1.31837e-05   4.83427e-06
  23  23 4343.6789    1.0044 15.5667 10.2415  0.0005      0.273596  0.2687   0.0074   0.4221    0.0347   0.0000     0.0753556   442.5176       8.97018       6.61642      -17.2269      -5.52932       5.60689       20.2444      -5.07449       13.1174       3.96178      -2.07997      -1.57193      -6.55055      -1.54142       1.49034       1.98684      0.416374      0.294494      0.660470     -0.316116      0.322265      0.115335    -0.0525699    -0.0235890     0.0175847     0.0252676   -0.00698359   3.31266e-05   -0.00283844   0.000379470    0.00153062   0.000177347  -7.56278e-05  -4.48249e-05   3.32692e-05   6.14166e-06       9.28727       12.4551       13.6428       14.2954       14.1529       13.6680       12.7260       11.3881       9.88939       8.53295       6.95883       5.60280       4.46876       3.37745       2.57859       1.86672       1.31199      0.923784      0.616056      0.404582      0.256431      0.158038     0.0968146     0.0557966     0.0314757     0.0174835    0.00935428    0.00482494    0.00237764    0.00114483   0.000525804   0.000240991   0.000100470   4.18930e-05   1.57429e-05   5.92985e-06
  24   7 1993.6959    0.6354  0.5606  9.8215 -0.0042       10.6189  0.0229   0.0169   0.0409    0.0724   0.0000       1.23254   440.4244       1.23394       15.2057    -0.0889301      -4.14581       2.42189       1.99912      -1.06048     -0.955557     -0.199929     -0.333344     -0.961291      0.403795     0.0666156      0.259079     -0.276903    -0.0530119    -0.0828087     0.0727128     0.0157192     0.0274192    -0.0268247     0.0132553    0.00422549   -0.00736703   0.000430725   9.93651e-05   0.000831214  -0.000161248  -0.000186452   3.16559e-05   9.21673e-06  -9.20172e-06  -9.47468e-06  -1.60899e-06   1.17641e-06       1.26776       1.53040       1.65340       1.74273       1.91775       1.64405       1.63203       1.48609       1.27164       1.08003      0.862348      0.794810      0.637536      0.458956      0.355754      0.243405      0.188066      0.128491     0.0866504     0.0638218     0.0395359     0.0267056     0.0157381    0.00945196    0.00542628    0.00287135    0.00170909   0.000851070   0.000459793   0.000238782   0.000116090   5.45701e-05   2.58320e-05   9.89544e-06   4.11349e-06   1.61231e-06
  24   9 2314.4864    1.1877  0.9907 10.3120 -0.0064       4.21110  0.0302   0.0236   0.0570    0.1404   0.0000      0.713481   439.0875      0.270882       19.1235       2.85323      0.663289       1.88632     -0.947054      0.220380      0.524397      -1.26330      0.929169     -0.595098      0.938146     -0.643679      0.951389     -0.747656     -0.143563      0.314662    -0.0663050    -0.0168356    -0.0569414    -0.0508620   -0.00378569    0.00717944    0.00714187    0.00409226   -0.00215190    0.00255261    0.00129439   8.11499e-05   6.34518e-06  -9.27523e-05  -1.61258e-05   1.01976e-05   1.66881e-06  -1.23037e-06       1.50253       1.91787       1.95263       2.11720       2.08102       2.00293       1.88374       1.76548       1.51599       1.34806       1.13372      0.912052      0.725740      0.576154      0.433242      0.321387      0.223126      0.157597      0.108555     0.0724009     0.0473590     0.0296166     0.0172905     0.0108362    0.00607237    0.00358994    0.00194745    0.00107988   0.000529833   0.000268078   0.000125420   6.09153e-05   2.62914e-05   1.15257e-05   4.65559e-06   1.93351e-06
  24  10 2467.2382    1.5996  1.0959 10.7431 -0.0049       3.80395  0.0335   0.0301   0.0599    0.1909   0.0000      0.684841   442.2993       4.11559       13.1641       4.01990      -1.50436      0.292302      -1.42270       2.70700       1.52265     -0.327418      0.971221     -0.528592      0.139071    -0.0895560      0.518286     -0.633979     0.0347702     0.0417993     -0.134898    -0.0100363     0.0218674     0.0332430    -0.0222944   -0.00143681   -0.00175792   -0.00533338    0.00127541   -0.00211844   0.000273244  -1.57653e-05   1.74268e-06  -7.91060e-05   5.13407e-05   1.41827e-05  -6.31913e-07  -2.11139e-06       1.67779       2.16624       2.26581       2.34520       2.43200       2.31977       2.14701       1.89483       1.70469       1.47001       1.22225       1.01933      0.824360      0.623442      0.456217      0.338960      0.230769      0.165846      0.113883     0.0787361     0.0505594     0.0324328     0.0194557     0.0114985    0.00669043    0.00384107    0.00202715    0.00110773   0.000554554   0.000278555   0.000133623   6.10073e-05   2.72825e-05   1.15121e-05   4.66978e-06   1.79987e-06
  24  11 2617.8323    2.2134  1.0502 11.0861 -0.0039       2.46962  0.0302   0.0416   0.0550    0.2225   0.0000      0.587081   438.1413       2.06807       13.1889       1.62503      -1.85022      -1.40329       3.11153      -2.05314      -1.72182      0.517837      -1.71406     -0.893979      0.332784     -0.966251      0.392760     -0.187426     0.0827773     0.0298492      0.170722      0.166182   0.000942670    -0.0251832    -0.0135848    -0.0130325   -0.00110653   -0.00109178  -0.000731822  -0.000618056   0.000227975   0.000187383  -0.000140913  -9.33167e-06   3.93786e-05  -7.82954e-06  -7.56603e-07   1.15754e-06       1.48428       1.90228       2.04933       2.18324       2.11403       2.12091       1.96376       1.70786       1.55135       1.32256       1.11227      0.890212      0.712550      0.558495      0.418625      0.304344      0.217340      0.154428      0.104418     0.0714057     0.0455154     0.0291224     0.0176259     0.0105377    0.00616087    0.00353207    0.00189143    0.00102915   0.000522576   0.000256857   0.000123803   5.63315e-05   2.53073e-05   1.09020e-05   4.66134e-06   1.83333e-06
  24  12 2767.8808    2.8844  1.0970 11.0073 -0.0036       2.85665  0.0326   0.0502   0.0533    0.3327   0.0000      0.563034   439.8718       10.1523       10.3481       5.86284      -1.14503      -1.67806       1.90785      -2.69514      0.271426      -1.44922     -0.936842      -1.20436     -0.613038      -1.57631     -0.124190    -0.0616348     0.0458666      0.100531    -0.0365348    -0.0569894     0.0184775     0.0217170   -0.00888865    -0.0150506    0.00244937  -0.000172026  -0.000710962  -0.000607674   0.000228203  -0.000135414  -7.65474e-05  -8.56724e-05   1.26925e-05  -1.21836e-07  -6.62544e-06  -9.61477e-07       1.48617       2.06864       2.12826       2.38956       2.22548       2.20459       1.96936       1.82942       1.59103       1.40381       1.15547      0.951946      0.759271      0.561059      0.440048      0.307236      0.220428      0.151635      0.105259     0.0692799     0.0460399     0.0285377     0.0178496     0.0102754    0.00624208    0.00354535    0.00192234    0.00101769   0.000526263   0.000264566   0.000127097   5.84906e-05   2.66238e-05   1.15325e-05   4.70397e-06   1.83373e-06
  24  13 2917.1432    3.5454  0.9992 11.9630 -0.0022       1.58476  0.0296   0.0661   0.0515    0.2341   0.0000      0.717356   439.3186       4.15541       14.4989       3.42269     -0.543367      0.682906      -1.01064     -0.743074      -1.18385      -1.39316      0.431898      -1.87242      0.846931      0.660259    -0.0793047     0.0387292     -0.149430      0.136969    -0.0443160    -0.0482560     0.0201556     0.0218898     0.0199993    0.00472594    0.00474905   -0.00357146    0.00313880   -0.00147307  -0.000369873  -0.000222648   2.90309e-05   4.72793e-05   4.26903e-05  -1.80881e-05  -2.28498e-06   2.10387e-06       1.53296       1.86446       2.00845       2.22819       2.25936       2.17149       1.96717       1.81451       1.48741       1.25610       1.13089      0.908792      0.685750      0.509736      0.399195      0.310669      0.214753      0.152092      0.104733     0.0686794     0.0442079     0.0287442     0.0186123     0.0114654    0.00646850    0.00357124    0.00200018    0.00103495   0.000532945   0.000245124   0.000123866   5.78799e-05   2.70637e-05   1.17686e-05   4.89495e-06   1.82588e-06
  24  14 3065.1522    3.9250  1.0689 12.5074 -0.0046     -0.310883  0.0323   0.0735   0.0576    0.2104   0.0000      0.659706   441.2804       8.35303       18.3413       5.83177       5.56483      -1.89856       3.24071       1.16331       2.45241      -3.16354       1.69443     -0.674960     -0.209411      0.659221      0.269600      0.564171     -0.191179     -0.217975      0.270185     0.0541901     0.0761968    0.00249092    0.00628754    0.00826265     0.0102912   -0.00110197   -0.00208221  -0.000113881  -0.000740503  -0.000360103  -0.000214245   9.85958e-05   4.42268e-05  -5.86445e-06  -8.03812e-06  -1.38017e-06       1.55909       2.02701       2.27365       2.38007       2.31532       2.27318       2.12715       1.89596       1.64219       1.36317       1.14864      0.949442      0.740562      0.577845      0.432400      0.306832      0.218741      0.156739      0.107018     0.0745379     0.0472593     0.0300675     0.0183663     0.0106413    0.00610699    0.00362615    0.00188057   0.000992950   0.000532681   0.000264917   0.000128076   6.01724e-05   2.70071e-05   1.21972e-05   4.86037e-06   1.98508e-06
  24  15 3212.1822    3.7982  1.4224 12.3170 -0.0037      0.310012  0.0380   0.0609   0.0655    0.1771   0.0000      0.386757   438.6030       11.8749       14.8964      0.242938      -1.78115      -2.26167      0.427495      0.857882      -1.22408     -0.180643     -0.381437     -0.562721      -1.10395      -1.13658     -0.265344    -0.0375342      0.324689    0.00445238    -0.0387431     0.0977349   -0.00266491     0.0736545    -0.0216058  -0.000710163   -0.00813666    0.00532635   -0.00157165   0.000228159   0.000667657  -0.000276676  -5.47659e-05  -2.60779e-06   1.32100e-05   9.57890e-06  -3.36770e-06  -3.69472e-07       1.77450       2.27689       2.30338       2.67808       2.56389       2.58312       2.22867       2.12342       1.81764       1.57198       1.30177       1.07687      0.823813      0.649953      0.497419      0.364210      0.263762      0.180927      0.128351     0.0830512     0.0538417     0.0342881     0.0215810     0.0128398    0.00748702    0.00420052    0.00235456    0.00124148   0.000650548   0.000313062   0.000151776   6.88470e-05   3.18842e-05   1.35159e-05   5.61167e-06   2.13495e-06
  24  16 3358.7618    3.4710  1.9829 11.6392 -0.0012      0.678685  0.0427   0.0450   0.0765    0.1184   0.0000      0.254367   439.9734       12.2637       14.7544       2.81465       1.02995     -0.952643      -2.16922    -0.0588983      -3.60788      -4.12822       2.16705     -0.507320     -0.456571      -1.20079     0.0483301     -0.537238    -0.0214368    -0.0179267   -0.00743985      0.101643    -0.0460902     0.0162465    -0.0260234    0.00432702    0.00519122    0.00198208  -0.000803631  -0.000456445   0.000899493  -0.000125336   0.000140290  -1.87009e-05   1.85973e-05   1.06586e-05   4.84635e-06   1.14070e-06       1.98370       2.64910       2.86829       3.02892       2.89528       2.82583       2.54211       2.37694       2.11182       1.85665       1.54818       1.26789      0.985689      0.785465      0.569568      0.413438      0.301088      0.204236      0.140693     0.0929980     0.0604919     0.0383519     0.0232247     0.0139504    0.00809385    0.00471973    0.00256631    0.00132536   0.000712901   0.000357390   0.000171276   7.75048e-05   3.60427e-05   1.51167e-05   6.36635e-06   2.50609e-06
  24  17 3505.2488    2.8449  2.8687 11.5539 -0.0030      0.788417  0.0551   0.0316   0.0943    0.0715   0.0000      0.172614   437.0710       23.1753       13.1284       3.62077       3.36640      0.740127      -6.17405      -7.74311       2.26068      -3.49586      -5.26620      -1.66487     -0.217304      0.785452      -1.44043     -0.502412      0.307859    -0.0287409     -0.169232     -0.177572     0.0183769    -0.0908922    -0.0532380    -0.0171982    0.00962541   -0.00399527    0.00255876   0.000158495   -0.00132275  -0.000382142   5.76516e-05   0.000148424  -9.15944e-05  -2.77115e-05   9.14735e-06   7.77546e-06       2.62575       3.38354       3.65427       3.81644       3.90990       3.84570       3.57080       3.08081       2.64046       2.37354       1.97546       1.59760       1.24712      0.937453      0.719747      0.543224      0.400017      0.277131      0.185163      0.120189     0.0793527     0.0511724     0.0330535     0.0197028     0.0115975    0.00640243    0.00344818    0.00179511   0.000917666   0.000456650   0.000218009   9.99790e-05   4.59733e-05   1.95111e-05   8.19060e-06   3.27330e-06
  24  18 3651.4159    2.3617  4.4313 11.0246 -0.0011      0.632498  0.0689   0.0218   0.1263    0.0613   0.0000      0.102712   440.3579       17.7200       11.7480     0.0852497       3.42186       3.83090      -1.97830      -3.08534      0.315708      0.627695      -4.12552      -1.88544     -0.407836      0.288502      0.954649     -0.558031      0.533935    -0.0303697     0.0764791    -0.0792388     0.0308890  -0.000334309    -0.0573427    -0.0337292    -0.0185457    -0.0100151   -0.00773979   -0.00103179  -0.000189434   0.000390948  -3.35219e-05  -0.000116340  -6.00017e-05  -1.21332e-06  -4.94454e-06   4.09680e-06       3.22736       4.19917       4.51683       4.84491       4.74355       4.58121       4.35849       3.94554       3.43557       2.93489       2.37153       1.96052       1.53788       1.21121      0.922096      0.679017      0.500288      0.352228      0.237928      0.156845     0.0996982     0.0640263     0.0398276     0.0236598     0.0135314    0.00765010    0.00410404    0.00227823    0.00115575   0.000588169   0.000279053   0.000131909   5.75067e-05   2.55296e-05   1.04514e-05   4.14340e-06
  24  19 3797.4795    1.9936  6.4777 10.6103 -0.0026      0.570879  0.0908   0.0163   0.1634    0.0592   0.0000     0.0723186   435.3246       14.3659       20.3886       6.29950      -1.00582       4.09777      -5.45709       3.62699      -7.51380      -10.0109      -1.81228      -2.01301       1.16497      -1.15951      0.279211      0.898976     -0.919739     -0.150052      0.535123     -0.329965     0.0963878      0.152802    -0.0431173    0.00963690    0.00301903    0.00374242    0.00776504  -0.000581050   -0.00128022    0.00166977  -0.000664731  -0.000317132  -0.000105793  -2.57985e-05   6.80809e-07   6.98109e-06       4.08873       5.40560       5.79202       6.19393       6.15053       5.99763       5.55600       5.00047       4.39834       3.71771       3.12339       2.55033       1.98075       1.56580       1.15841      0.883147      0.621477      0.447364      0.296231      0.199686      0.129431     0.0805689     0.0513921     0.0301008     0.0176593    0.00990471    0.00540810    0.00289926    0.00147689   0.000747020   0.000355091   0.000169521   7.47193e-05   3.28759e-05   1.31556e-05   5.31026e-06
  24  20 3943.0170    1.6670  8.4658 10.4570 -0.0020      0.249373  0.1146   0.0127   0.2133    0.0494   0.0000     0.0613486   432.7542       22.1240       20.6027     -0.780569      -9.72487       4.44093      -1.82463      0.274081      -4.91801      -3.58242     -0.741688       2.12595      -1.12850      -1.84935    -0.0377617      0.244651       1.32046     0.0110784      0.268550     0.0418111      0.108334     -0.107443     0.0742896   -0.00611498    -0.0388282    -0.0151059    0.00669646   0.000827480   -0.00385441  -0.000315291   0.000748494   0.000123007   0.000154569   3.32653e-05  -4.01045e-06   7.82785e-06       4.90068       6.52875       7.04570       7.41626       7.31374       7.14612       6.68753       6.13673       5.24202       4.62310       3.82077       3.17525       2.49292       1.94554       1.46538       1.07300      0.781028      0.553164      0.364493      0.253479      0.160482      0.103308     0.0624029     0.0378272     0.0217932     0.0123416    0.00672076    0.00353109    0.00184587   0.000910068   0.000450930   0.000206333   9.48436e-05   4.00566e-05   1.67469e-05   6.71128e-06
  24  21 4089.2779    1.4135 11.4080 10.3478 -0.0012      0.390300  0.1596   0.0103   0.2809    0.0427   0.0000     0.0587833   433.7230       13.1991       20.7582      -3.95430       4.25347      -1.41942       1.24402      -12.5715      -8.17193      0.684021       1.35210       2.65338       4.47545       1.04243      0.746731     -0.261840      -1.11500      0.484645     -0.452166      0.193378      0.155476      0.119545      0.146008    -0.0338621    -0.0180376    0.00179776    0.00845870   -0.00262634    0.00182263  -0.000638476   0.000558584  -0.000283624   0.000284238   3.23741e-05  -4.73984e-06  -2.03911e-05       6.34297       8.26141       9.11739       9.60014       9.64100       9.22538       8.46722       7.97993       6.79844       5.89602       4.91914       3.96683       3.16497       2.44732       1.89399       1.36498      0.999399      0.704616      0.480990      0.319179      0.202670      0.130282     0.0823883     0.0486105     0.0282165     0.0157413    0.00882726    0.00478029    0.00248900    0.00122941   0.000597140   0.000277002   0.000125637   5.44514e-05   2.24750e-05   8.83434e-06
  25   7 2016.9950    0.6420  0.5873  9.8116 -0.0045       7.83591  0.0242   0.0160   0.0416    0.0784   0.0000       1.16735   439.7690      0.651814       14.8512      0.364627      0.147653      0.549150      0.297310      -3.10971      -1.43992    -0.0490336      0.555738      0.716435      0.451840     -0.125174     -0.786629     -0.161954      0.107867    -0.0730349      0.165380     0.0159611     0.0199215     0.0746608     0.0206629   -0.00362903   -0.00350506    0.00471411   -0.00358400   -0.00146515    0.00108443   0.000108103   0.000101370  -7.20512e-05  -1.22928e-05   9.21602e-06  -1.39853e-05  -6.93039e-07       1.21894       1.72775       1.69314       1.90113       1.88018       1.83113       1.76637       1.42515       1.43682       1.09651       1.07655      0.819266      0.678074      0.485516      0.373191      0.290566      0.213825      0.158729     0.0969113     0.0674620     0.0433685     0.0296521     0.0186264     0.0118032    0.00731230    0.00419911    0.00236881    0.00121827   0.000636197   0.000318530   0.000163169   7.97742e-05   3.82931e-05   1.65070e-05   7.48880e-06   2.86730e-06
  25   8 2181.8605    0.9035  0.7736 10.2102 -0.0046       4.54603  0.0258   0.0192   0.0468    0.1013   0.0000      0.842067   439.2887       1.83045       14.7688       4.36571     -0.953402      -1.71639      0.176338      -2.56244      0.476773     -0.163245      0.224154     -0.360265      0.700727     -0.615255      0.372096      0.342430     -0.170437      0.103966     -0.143989     0.0213940     0.0492153   -0.00136644    -0.0181577    0.00117161   -0.00582379    0.00381849   0.000965034   0.000658866   0.000663161   0.000279617  -6.00371e-05   4.22837e-06  -6.61401e-05  -1.76743e-05  -4.76588e-07  -7.18149e-07       1.24888       1.63200       1.78520       1.85253       1.84083       1.84062       1.70170       1.58875       1.34823       1.21377       1.01344      0.825858      0.635359      0.528103      0.389636      0.311134      0.221759      0.155956      0.110933     0.0746409     0.0485999     0.0320342     0.0189466     0.0128525    0.00735404    0.00426345    0.00247767    0.00137499   0.000724565   0.000364491   0.000186800   8.51060e-05   4.26261e-05   2.02293e-05   8.22665e-06   3.66359e-06
  25   9 2340.6005    1.3235  0.9211 10.2649 -0.0075       3.40896  0.0281   0.0254   0.0506    0.1666   0.0000      0.663618   436.9689       3.24870       15.8548     -0.205965      -3.56052       1.43213       3.61113     -0.822549    0.00293588     -0.966519       1.26564       2.34071     -0.896894      0.556718     0.0755751    -0.0605068    -0.0214994     -0.187866     0.0371414    -0.0774034     0.0201607    -0.0283176    -0.0153510    -0.0210002   -0.00593794    0.00222037   -0.00123608   -0.00127724   -0.00158625  -0.000864032  -0.000134733  -1.29242e-05   8.37707e-05  -1.33784e-05   4.63111e-06  -4.47672e-06       1.34158       1.72283       1.94076       2.01791       1.95885       1.89234       1.79908       1.53808       1.47561       1.27829       1.08038      0.908080      0.717856      0.553222      0.429951      0.311362      0.217804      0.155918      0.108527     0.0740394     0.0500912     0.0308529     0.0198971     0.0120250    0.00727455    0.00417430    0.00239482    0.00136352   0.000733739   0.000380734   0.000179249   9.17171e-05   4.23742e-05   1.95826e-05   8.54630e-06   3.62539e-06
  25  10 2494.5209    1.7658  1.0877 10.8432 -0.0070       2.72889  0.0319   0.0322   0.0584    0.1903   0.0000      0.624839   441.7480       4.41876       19.2597      0.477163      -3.91053       1.55262       3.73141     -0.828959     -0.965768     -0.474124      -1.69228     -0.870344      0.464078     -0.753141     -0.115123    -0.0469040     -0.307204     -0.211327      0.132019    -0.0232579    -0.0482267     0.0221348     0.0316793   0.000121631   -0.00144752    0.00573880    0.00382201   -0.00237046   0.000276579   0.000819114  -0.000231125  -3.23316e-05   5.20023e-05  -7.74114e-06   5.38772e-06  -2.24375e-06       1.54888       1.91508       2.10335       2.43799       2.18678       2.24664       2.04291       2.01024       1.60888       1.36663       1.21314       1.04839      0.747190      0.610365      0.484640      0.360215      0.247170      0.185879      0.129469     0.0892504     0.0556013     0.0377785     0.0240281     0.0151715    0.00830274    0.00502998    0.00290825    0.00155502   0.000800299   0.000429663   0.000209625   0.000102075   4.89745e-05   2.33944e-05   1.02949e-05   4.23808e-06
  25  11 2646.3471    2.3325  1.0915 11.3024 -0.0038       1.30742  0.0331   0.0425   0.0573    0.2108   0.0000      0.602272   439.2099       8.48031       15.3147      0.241406      -3.79562     -0.617205      -3.87540       1.82358      0.904811      -1.02086      0.384262     -0.211201     -0.362028      0.426309      0.326920      0.237739     -0.208807     0.0229812     0.0409237    -0.0990532     0.0606217    -0.0698885    -0.0222450    -0.0196032     0.0126561   -0.00171055   -0.00279934    0.00162973  -0.000992078   3.12556e-05   2.93294e-05   0.000135776   1.48117e-05  -3.85793e-06   7.90342e-07  -3.50038e-06       1.68000       2.24009       2.30824       2.48095       2.36273       2.38405       2.21630       2.05049       1.81598       1.45462       1.29134       1.05698      0.902340      0.672429      0.521164      0.365763      0.265889      0.180373      0.135304     0.0928769     0.0617108     0.0414333     0.0239509     0.0146891    0.00834315    0.00490047    0.00258823    0.00148773   0.000758119   0.000400163   0.000202349   0.000101011   4.55121e-05   2.07159e-05   9.08683e-06   3.99669e-06
  25  12 2797.5115    2.9983  1.0169 11.3822 -0.0078       1.94782  0.0322   0.0550   0.0519    0.2872   0.0000      0.573486   436.8426       8.40994       15.7758    -0.0364728     -0.408619      0.869992      -2.26792      -3.15187      -3.23103      -3.11387       2.44349      -2.56402      0.684320      0.575469      0.796653     -0.541348     -0.775978    -0.0614297    -0.0821928    -0.0815277   -0.00426730  -0.000770306     0.0255228    -0.0202522   -0.00123774   -0.00344649    0.00142769   -0.00115832   -0.00193404  -0.000748271  -3.65090e-05   0.000150208   4.35487e-05  -1.68291e-05  -1.06860e-05   1.73215e-06       1.82199       2.22727       2.38241       2.66046       2.64707       2.28974       1.90556       1.99990       2.01394       1.78051       1.37896       1.14065      0.967501      0.786373      0.534708      0.362146      0.280170      0.206694      0.142728     0.0831169     0.0493665     0.0335055     0.0247409     0.0154638    0.00869805    0.00426100    0.00240224    0.00150362   0.000944594   0.000518734   0.000263308   0.000121279   5.32295e-05   2.24793e-05   9.29230e-06   3.59868e-06
  25  13 2947.5352    3.7823  0.9471 11.9446  0.0006      0.636322  0.0309   0.0684   0.0472    0.2406   0.0000      0.571988   440.1503       10.0004       17.3648       1.54528      -1.88157      -2.43673      0.102669      -1.26367     -0.216856      -1.99681     -0.421474    0.00636674      0.363519     -0.451550    -0.0932990     -0.384607      0.149160      0.167249     0.0814537     0.0700071    -0.0175258    -0.0350197     0.0136423    0.00264316   -0.00737925    0.00129793    0.00131912   0.000364350   0.000170396   0.000343596   9.83945e-05  -0.000214818  -2.30902e-05   1.58010e-05   3.06469e-06   3.04603e-06       1.72046       2.19518       2.35103       2.40853       2.37535       2.14383       1.84822       1.73236       1.71837       1.64331       1.43462       1.13692      0.900390      0.713141      0.547538      0.394907      0.252847      0.169439      0.116853     0.0842228     0.0565670     0.0329859     0.0196903     0.0120442    0.00752271    0.00459501    0.00277692    0.00164128   0.000877166   0.000418905   0.000194830   9.30814e-05   4.37365e-05   1.92451e-05   8.46824e-06   3.47045e-06
  25  14 3096.3268    3.9661  1.1350 12.4603 -0.0057       1.45376  0.0335   0.0693   0.0567    0.2263   0.0000      0.658267   438.5567       11.1890       12.4440       8.43970      -2.56478      -4.21948      -2.86438      -1.57880     -0.434789      0.868398      0.441779      -1.24160      0.832206     -0.671640     -0.731169     -0.151512      0.146986     0.0501529    -0.0704428    -0.0137608    -0.0394248    -0.0601700  -0.000261021    0.00994570     0.0117812   -0.00259880  -0.000556052    0.00332210   0.000676999  -0.000419709  -4.25440e-06   3.78765e-05   4.44626e-05   9.80478e-06  -2.92614e-06  -3.79384e-06       1.57529       2.00551       2.20306       2.34042       2.26547       2.28778       2.00663       1.78989       1.67570       1.54312       1.30078       1.02284      0.809671      0.659453      0.500515      0.371026      0.256453      0.177825      0.123982     0.0871896     0.0577668     0.0357337     0.0229406     0.0130533    0.00834887    0.00515272    0.00292750    0.00168718   0.000867151   0.000446086   0.000216600   0.000104899   4.75624e-05   2.08528e-05   9.47197e-06   4.02856e-06
  25  15 3244.0456    3.8132  1.4538 11.9026 -0.0052     -0.154013  0.0356   0.0593   0.0655    0.2215   0.0000      0.392493   439.3041       10.3173       10.8282     -0.549310      -1.76297      -3.13576      -4.22883      -3.18400       2.24753      -3.01359      0.781714     0.0156434     -0.660891     -0.378368     0.0391328     -0.146140      0.477981     -0.215177     -0.164649    -0.0493719   -0.00562344     0.0619385     0.0242279   -0.00174665     0.0120323    0.00496746    0.00115237  -0.000553188  -0.000355271   0.000814620  -5.73255e-05  -9.92970e-05  -1.21241e-05  -1.09973e-05   4.90856e-06   4.86640e-06       1.66231       2.18598       2.36237       2.50704       2.48071       2.35387       2.19810       2.03635       1.75447       1.57446       1.32380       1.11148      0.881744      0.682577      0.511440      0.385431      0.273618      0.197405      0.137977     0.0902987     0.0578810     0.0405565     0.0249808     0.0151060    0.00887610    0.00555881    0.00297240    0.00161249   0.000832338   0.000472176   0.000230030   0.000113273   5.07868e-05   2.26917e-05   1.09410e-05   4.49063e-06
  25  16 3391.4446    3.2394  2.1052 12.1916 -0.0008       1.26829  0.0464   0.0430   0.0818    0.0947   0.0000      0.269483   440.8742       18.0362       14.2165       6.20641      -2.53896     -0.778891     -0.755928      -4.33901     -0.173672     -0.338817       1.33736      -1.33973      -2.10505      0.774682    -0.0398971     -0.448226     -0.112106    -0.0535383     0.0504768     0.0300845      0.181305    -0.0291887    -0.0143047   -0.00510029    0.00130116   0.000376721   -0.00318691   -0.00207176    0.00107885   0.000803313  -0.000183335  -0.000324859   1.04960e-05   1.74540e-06   1.30195e-05   1.44307e-06       2.12220       2.63941       2.89574       3.13280       3.14341       2.99507       2.82902       2.57272       2.26802       1.92573       1.62257       1.33022       1.03814      0.820874      0.629602      0.495814      0.353322      0.261075      0.178346      0.120050     0.0760347     0.0493527     0.0324637     0.0200609     0.0122137    0.00677856    0.00377329    0.00218525    0.00116947   0.000596684   0.000289419   0.000145245   6.77591e-05   3.09338e-05   1.35713e-05   5.84807e-06
  25  17 3538.2732    2.6811  3.2187 11.5210 -0.0024      0.301001  0.0571   0.0282   0.1031    0.0672   0.0000      0.168973   439.3590       20.2411       16.4816     -0.363120      -9.05034       4.38901     -0.172381      -3.96215     -0.279582      -4.48461       1.19763       2.10292     -0.414780     -0.264391      -1.03245      0.456719      0.100902      0.127596     0.0179219     -0.169696    -0.0701942     -0.182117    -0.0449892   -0.00279730   -0.00811465     0.0141645    0.00600442   0.000780662  -0.000962078   5.48718e-05  -0.000387485   0.000172683  -5.87531e-05  -2.40726e-05  -5.10771e-06  -6.83021e-06       2.47486       3.30621       3.62155       3.80149       3.88997       3.72349       3.46040       3.11963       2.77920       2.39707       2.01089       1.60612       1.32493       1.00177      0.798993      0.587513      0.429877      0.306759      0.211864      0.145050     0.0953927     0.0618336     0.0385770     0.0238077     0.0140743    0.00839147    0.00473052    0.00258625    0.00141720   0.000713719   0.000360735   0.000176028   8.14254e-05   3.72270e-05   1.59282e-05   6.84131e-06
  25  18 3685.3306    2.2865  4.7075 11.1511 -0.0014      0.515208  0.0726   0.0206   0.1301    0.0540   0.0000     0.0950994   436.0170       11.9058       18.1644       9.48700       5.76250       2.92403      -4.00119      -8.63116       3.67716     -0.364578       2.60881      -3.13646      -2.08189     -0.825632     -0.468338       1.43151     -0.512514     -0.156717     -0.143583     -0.150012    -0.0397174    -0.0569028    -0.0793688   -0.00550854     0.0239194    -0.0193994   -0.00556623    0.00568544   0.000362735  -0.000573150  -0.000512744  -3.65452e-05   1.29389e-05  -1.12372e-05  -2.02605e-05   1.24253e-05       3.13787       4.16805       4.56433       4.82139       4.75054       4.56536       4.32234       3.97267       3.51367       3.04668       2.59935       2.10953       1.71063       1.31477       1.03270      0.754771      0.564701      0.398881      0.276024      0.184004      0.121645     0.0791139     0.0492747     0.0307662     0.0184452     0.0105667    0.00599196    0.00333211    0.00176378   0.000923853   0.000464441   0.000226470   0.000107366   4.93715e-05   2.08727e-05   9.10441e-06
  25  19 3831.7691    1.9016  6.6650 10.5837 -0.0007      0.419963  0.0929   0.0152   0.1662    0.0567   0.0000     0.0693751   437.5275       19.8684       13.1480       13.3635       9.26861      -5.68270      -2.60391      -1.71824       3.05193      -5.59020       5.99767      -1.25547     -0.403137      0.443884       1.00256       1.22837      0.499961      0.189971      0.578558     -0.360499     -0.163771    0.00446145      0.188440     0.0402458  -0.000543735    -0.0159976   -0.00860411   -0.00237841    0.00180771    0.00109114  -0.000225789   0.000345231   2.42620e-05   9.42944e-05   3.42111e-05   3.69388e-06       3.91203       5.29087       5.65470       6.08421       6.01521       5.83191       5.54395       4.86360       4.46368       3.76810       3.32910       2.63781       2.17520       1.66313       1.29011      0.963053      0.686486      0.495243      0.342929      0.234636      0.153397      0.101343     0.0630863     0.0387336     0.0230313     0.0138172    0.00760906    0.00425895    0.00225465    0.00116087   0.000584198   0.000282639   0.000132787   5.97411e-05   2.63523e-05   1.12719e-05
  25  20 3978.3762    1.5692  9.1775 10.4565 -0.0001      0.417630  0.1249   0.0118   0.2256    0.0463   0.0000     0.0631911   431.9144       30.3450       22.1507       6.74655       11.0926      -1.21577      -8.23780       7.06140      -2.21799      -6.15132       3.28888      -1.04906      -1.34442     -0.369126      -2.26988       1.17904     -0.212677     -0.528304      0.198958     0.0739184     -0.142123    -0.0215752      0.146402    -0.0304425    -0.0183276  -0.000248635   -0.00452588     0.0134852  -0.000860568   -0.00258403   8.42771e-05   0.000365971  -1.90898e-05   5.14368e-05  -4.36293e-05   1.57826e-05       4.97461       6.62124       7.27042       7.56884       7.63330       7.44754       6.95111       6.24811       5.56331       4.85685       4.07107       3.46318       2.70623       2.13751       1.61974       1.20636      0.885725      0.633334      0.436047      0.297699      0.198719      0.127473     0.0819616     0.0507416     0.0301240     0.0175687    0.00989545    0.00546906    0.00288308    0.00151995   0.000754133   0.000370862   0.000173887   8.00337e-05   3.38873e-05   1.42709e-05
  25  21 4124.2486    1.3396 11.6630 10.3541 -0.0010      0.174341  0.1660   0.0095   0.2870    0.0407   0.0000     0.0632165   442.4984       19.4218       9.73167      -16.6291       21.2503       16.7405       6.95196     -0.962131      -11.2011       1.20165      0.777282      -6.33048       1.63477      -6.38894       1.47289       2.51040     -0.204124     -0.751848     0.0729647    -0.0704009     -0.113049    -0.0549144     0.0187367      0.147069    -0.0507562    0.00334535    0.00520622   -0.00861793   -0.00175646  -0.000823902    0.00172588  -3.89007e-05   0.000112143   0.000100058   2.82093e-05   9.01294e-06       6.17732       8.12201       8.80127       9.21306       9.17408       9.05051       8.60369       7.70574       6.96977       5.94025       5.06212       4.16507       3.41226       2.62770       2.02301       1.53265       1.10838      0.801308      0.558484      0.376618      0.252826      0.162223      0.102161     0.0644592     0.0375163     0.0220687     0.0121752    0.00684099    0.00366845    0.00186784   0.000946071   0.000465897   0.000217454   0.000101465   4.19548e-05   1.83362e-05
[truncated: 1,505,362 more chars]
