# Supplementary material for: Global-Mode Analysis of Full-Disk Data from the Michelson Doppler Imager and the Helioseismic and Magnetic Imager
Source: Sol Phys. 2018 Jan 31;293(2):29. doi: 10.1007/s11207-017-1201-5 (PMC6566312; doi:10.1007/s11207-017-1201-5)
Supplement: Supplementary file 2 — (TAR 362.4 MB) [file 11207_2017_1201_MOESM2_ESM.tar › HMI/hmiv72d.8272.18]

   0  14 2093.5318    0.7743  0.7906  9.5647  0.0000  0.1364   0.1175   0.3259    1.2154   0.0000    -0.0000       0.00000       0.00000       0.00000       0.00000       0.00000       0.00000       0.00000       0.00000       0.00000       0.00000       0.00000       0.00000       0.00000       0.00000       0.00000       0.00000       0.00000       0.00000       0.00000       0.00000       0.00000       0.00000       0.00000       0.00000       0.00000       0.00000       0.00000       0.00000       0.00000       0.00000       0.00000       0.00000       0.00000       0.00000       0.00000
   0  18 2629.6352    2.6333  0.4578 10.5751  0.0000  0.1725   0.5068   0.2871    3.0367   0.0000    -0.0000       0.00000       0.00000       0.00000       0.00000       0.00000       0.00000       0.00000       0.00000       0.00000       0.00000       0.00000       0.00000       0.00000       0.00000       0.00000       0.00000       0.00000       0.00000       0.00000       0.00000       0.00000       0.00000       0.00000       0.00000       0.00000       0.00000       0.00000       0.00000       0.00000       0.00000       0.00000       0.00000       0.00000       0.00000       0.00000
   0  23 3303.6804    3.5797  1.5209 11.7012  0.0079  0.1995   0.4449   0.7347    3.3834   0.0000    -0.0000       0.00000       0.00000       0.00000       0.00000       0.00000       0.00000       0.00000       0.00000       0.00000       0.00000       0.00000       0.00000       0.00000       0.00000       0.00000       0.00000       0.00000       0.00000       0.00000       0.00000       0.00000       0.00000       0.00000       0.00000       0.00000       0.00000       0.00000       0.00000       0.00000       0.00000       0.00000       0.00000       0.00000       0.00000       0.00000
   1  12 1885.0799    0.4544  0.3402 10.1818  0.0000  0.0768   0.0829   0.3409    0.2219   0.0000   480.8144      -23.8179       0.00000       0.00000       0.00000       0.00000       0.00000       0.00000       0.00000       0.00000       0.00000       0.00000       0.00000       0.00000       0.00000       0.00000       0.00000       0.00000       159.222       41.3681       0.00000       0.00000       0.00000       0.00000       0.00000       0.00000       0.00000       0.00000       0.00000       0.00000       0.00000       0.00000       0.00000       0.00000       0.00000       0.00000
   1  14 2156.7859    0.9028  0.8639  9.5212  0.0000  0.0800   0.0776   0.2386    0.8825   0.0000   425.3601      -16.8050       0.00000       0.00000       0.00000       0.00000       0.00000       0.00000       0.00000       0.00000       0.00000       0.00000       0.00000       0.00000       0.00000       0.00000       0.00000       0.00000       93.6885       51.1708       0.00000       0.00000       0.00000       0.00000       0.00000       0.00000       0.00000       0.00000       0.00000       0.00000       0.00000       0.00000       0.00000       0.00000       0.00000       0.00000
   1  15 2291.9871    1.1732  0.8008 -0.0354  0.0000  0.0738   0.1006   0.2386 1000.0000   0.0000   390.2380       67.3873       0.00000       0.00000       0.00000       0.00000       0.00000       0.00000       0.00000       0.00000       0.00000       0.00000       0.00000       0.00000       0.00000       0.00000       0.00000       0.00000       98.0420       44.7782       0.00000       0.00000       0.00000       0.00000       0.00000       0.00000       0.00000       0.00000       0.00000       0.00000       0.00000       0.00000       0.00000       0.00000       0.00000       0.00000
   1  16 2425.3095    1.5917  1.2420 -1.1290  0.0000  0.0999   0.1170   0.2734 1000.0000   0.0000    76.1630      -175.091       0.00000       0.00000       0.00000       0.00000       0.00000       0.00000       0.00000       0.00000       0.00000       0.00000       0.00000       0.00000       0.00000       0.00000       0.00000       0.00000       136.446       63.8827       0.00000       0.00000       0.00000       0.00000       0.00000       0.00000       0.00000       0.00000       0.00000       0.00000       0.00000       0.00000       0.00000       0.00000       0.00000       0.00000
   1  17 2559.1316    1.8482  0.7891 10.9109  0.0000  0.1121   0.1583   0.1820    0.9925   0.0000   634.0251       10.3774       0.00000       0.00000       0.00000       0.00000       0.00000       0.00000       0.00000       0.00000       0.00000       0.00000       0.00000       0.00000       0.00000       0.00000       0.00000       0.00000       157.162       63.1239       0.00000       0.00000       0.00000       0.00000       0.00000       0.00000       0.00000       0.00000       0.00000       0.00000       0.00000       0.00000       0.00000       0.00000       0.00000       0.00000
   1  19 2828.2784    3.2163  0.8781 -2.8897  0.0000  0.0703   0.2611   0.2625 1000.0000   0.0000   411.8090       83.9320       0.00000       0.00000       0.00000       0.00000       0.00000       0.00000       0.00000       0.00000       0.00000       0.00000       0.00000       0.00000       0.00000       0.00000       0.00000       0.00000       84.9192       52.1312       0.00000       0.00000       0.00000       0.00000       0.00000       0.00000       0.00000       0.00000       0.00000       0.00000       0.00000       0.00000       0.00000       0.00000       0.00000       0.00000
   1  20 2963.2609    3.7169  0.9757 -2.2728  0.0000  0.1038   0.4045   0.3870 1000.0000   0.0000   439.9573      -2.88852       0.00000       0.00000       0.00000       0.00000       0.00000       0.00000       0.00000       0.00000       0.00000       0.00000       0.00000       0.00000       0.00000       0.00000       0.00000       0.00000       126.237       49.1870       0.00000       0.00000       0.00000       0.00000       0.00000       0.00000       0.00000       0.00000       0.00000       0.00000       0.00000       0.00000       0.00000       0.00000       0.00000       0.00000
   1  21 3098.1863    4.4461  0.6881 12.5185  0.0000  0.0684   0.3924   0.1822    1.2263   0.0000   381.4272       73.3204       0.00000       0.00000       0.00000       0.00000       0.00000       0.00000       0.00000       0.00000       0.00000       0.00000       0.00000       0.00000       0.00000       0.00000       0.00000       0.00000       94.9720       46.8091       0.00000       0.00000       0.00000       0.00000       0.00000       0.00000       0.00000       0.00000       0.00000       0.00000       0.00000       0.00000       0.00000       0.00000       0.00000       0.00000
   1  22 3233.2128    3.7471  0.5168 13.9237  0.0000  0.1259   0.3903   0.1626    0.3627   0.0000   355.6501       21.4914       0.00000       0.00000       0.00000       0.00000       0.00000       0.00000       0.00000       0.00000       0.00000       0.00000       0.00000       0.00000       0.00000       0.00000       0.00000       0.00000       168.467       69.6430       0.00000       0.00000       0.00000       0.00000       0.00000       0.00000       0.00000       0.00000       0.00000       0.00000       0.00000       0.00000       0.00000       0.00000       0.00000       0.00000
   1  23 3368.4279    3.4159  1.4121 12.6966  0.0000  0.1112   0.2794   0.4190    1.1497   0.0000   350.5818       157.718       0.00000       0.00000       0.00000       0.00000       0.00000       0.00000       0.00000       0.00000       0.00000       0.00000       0.00000       0.00000       0.00000       0.00000       0.00000       0.00000       144.841       73.3621       0.00000       0.00000       0.00000       0.00000       0.00000       0.00000       0.00000       0.00000       0.00000       0.00000       0.00000       0.00000       0.00000       0.00000       0.00000       0.00000
   1  25 3639.9877    2.5266  4.0097 10.0999 -0.0206  0.1886   0.1276   0.7049    3.5372   0.0000   306.8400       246.621       0.00000       0.00000       0.00000       0.00000       0.00000       0.00000       0.00000       0.00000       0.00000       0.00000       0.00000       0.00000       0.00000       0.00000       0.00000       0.00000       242.232       126.250       0.00000       0.00000       0.00000       0.00000       0.00000       0.00000       0.00000       0.00000       0.00000       0.00000       0.00000       0.00000       0.00000       0.00000       0.00000       0.00000
   1  26 3776.5768    1.9503  6.1375  8.4075  0.0061  0.2500   0.0651   0.8806    2.3727   0.0000    11.0377      0.548240       0.00000       0.00000       0.00000       0.00000       0.00000       0.00000       0.00000       0.00000       0.00000       0.00000       0.00000       0.00000       0.00000       0.00000       0.00000       0.00000       303.672       183.496       0.00000       0.00000       0.00000       0.00000       0.00000       0.00000       0.00000       0.00000       0.00000       0.00000       0.00000       0.00000       0.00000       0.00000       0.00000       0.00000
   2  11 1810.1872    0.3346  0.5205  9.9642  0.0000  0.0603   0.0315   0.1966    0.1328   0.0000   409.4173       50.9095       32.0826       11.9975       0.00000       0.00000       0.00000       0.00000       0.00000       0.00000       0.00000       0.00000       0.00000       0.00000       0.00000       0.00000       0.00000       0.00000       43.6386       32.4239       27.7221       7.88938       0.00000       0.00000       0.00000       0.00000       0.00000       0.00000       0.00000       0.00000       0.00000       0.00000       0.00000       0.00000       0.00000       0.00000
   2  13 2082.0613    0.7627  0.5346 10.2169  0.0000  0.1536   0.0683   0.1531    0.2197   0.0000   422.1665      -48.1668       22.6246       2.84244       0.00000       0.00000       0.00000       0.00000       0.00000       0.00000       0.00000       0.00000       0.00000       0.00000       0.00000       0.00000       0.00000       0.00000       33.2207       100.369       14.7873       29.5774       0.00000       0.00000       0.00000       0.00000       0.00000       0.00000       0.00000       0.00000       0.00000       0.00000       0.00000       0.00000       0.00000       0.00000
   2  14 2217.6226    0.9948  0.7429  9.5862  0.0000  0.0586   0.0669   0.1595    0.6175   0.0000   511.7170      -18.4596      -20.0554      -3.12964       0.00000       0.00000       0.00000       0.00000       0.00000       0.00000       0.00000       0.00000       0.00000       0.00000       0.00000       0.00000       0.00000       0.00000       48.0303       34.7966       20.3605       6.46179       0.00000       0.00000       0.00000       0.00000       0.00000       0.00000       0.00000       0.00000       0.00000       0.00000       0.00000       0.00000       0.00000       0.00000
   2  17 2619.7148    2.3254  0.9321  1.0039  0.0000  0.0646   0.1379   0.1577 1000.0000   0.0000   464.8575       35.1767       30.2755       2.54407       0.00000       0.00000       0.00000       0.00000       0.00000       0.00000       0.00000       0.00000       0.00000       0.00000       0.00000       0.00000       0.00000       0.00000       46.3921       36.1078       24.5711       7.53326       0.00000       0.00000       0.00000       0.00000       0.00000       0.00000       0.00000       0.00000       0.00000       0.00000       0.00000       0.00000       0.00000       0.00000
   2  18 2754.4840    2.6836  0.7476 12.1529  0.0000  0.0539   0.1850   0.1693    0.4883   0.0000   473.1938       1.26287      -16.6375       3.85684       0.00000       0.00000       0.00000       0.00000       0.00000       0.00000       0.00000       0.00000       0.00000       0.00000       0.00000       0.00000       0.00000       0.00000       40.1967       32.9210       18.3953       7.97852       0.00000       0.00000       0.00000       0.00000       0.00000       0.00000       0.00000       0.00000       0.00000       0.00000       0.00000       0.00000       0.00000       0.00000
   2  19 2889.5977    3.4674  0.7997  3.6050  0.0000  0.0579   0.2570   0.2154 1000.0000   0.0000   420.3261       3.17604      -8.10843     -0.534875       0.00000       0.00000       0.00000       0.00000       0.00000       0.00000       0.00000       0.00000       0.00000       0.00000       0.00000       0.00000       0.00000       0.00000       50.4760       44.0051       15.7641       5.84673       0.00000       0.00000       0.00000       0.00000       0.00000       0.00000       0.00000       0.00000       0.00000       0.00000       0.00000       0.00000       0.00000       0.00000
   2  20 3024.7909    3.9817  0.8809  5.6371  0.0000  0.0573   0.2364   0.1675  568.8486   0.0000   467.5381       63.2239      0.781026       6.76619       0.00000       0.00000       0.00000       0.00000       0.00000       0.00000       0.00000       0.00000       0.00000       0.00000       0.00000       0.00000       0.00000       0.00000       45.0348       33.9053       20.8174       6.56872       0.00000       0.00000       0.00000       0.00000       0.00000       0.00000       0.00000       0.00000       0.00000       0.00000       0.00000       0.00000       0.00000       0.00000
   2  21 3159.9675    4.2515  1.1492  1.9894  0.0000  0.0612   0.2395   0.2172 1000.0000   0.0000   376.2542       28.5305       27.3306       22.6920       0.00000       0.00000       0.00000       0.00000       0.00000       0.00000       0.00000       0.00000       0.00000       0.00000       0.00000       0.00000       0.00000       0.00000       47.1221       37.4750       21.1188       7.60422       0.00000       0.00000       0.00000       0.00000       0.00000       0.00000       0.00000       0.00000       0.00000       0.00000       0.00000       0.00000       0.00000       0.00000
   2  22 3294.9735    3.9056  1.4473  4.1436  0.0000  0.0814   0.1974   0.2368 1000.0000   0.0000   349.2006       57.9166      -10.3534       7.42441       0.00000       0.00000       0.00000       0.00000       0.00000       0.00000       0.00000       0.00000       0.00000       0.00000       0.00000       0.00000       0.00000       0.00000       66.6022       51.7348       26.1487       8.83787       0.00000       0.00000       0.00000       0.00000       0.00000       0.00000       0.00000       0.00000       0.00000       0.00000       0.00000       0.00000       0.00000       0.00000
   2  23 3430.7557    3.3017  2.1043  9.1359  0.0000  0.0920   0.1376   0.2751    8.1513   0.0000   338.3361       81.5585       15.5154     -0.381907       0.00000       0.00000       0.00000       0.00000       0.00000       0.00000       0.00000       0.00000       0.00000       0.00000       0.00000       0.00000       0.00000       0.00000       67.2829       54.4462       32.3563       11.2517       0.00000       0.00000       0.00000       0.00000       0.00000       0.00000       0.00000       0.00000       0.00000       0.00000       0.00000       0.00000       0.00000       0.00000
   2  24 3566.8465    2.4665  3.1625 11.4744  0.0000  0.1339   0.0945   0.3647    0.4102   0.0000   383.4814      -36.3650       20.6477       25.0313       0.00000       0.00000       0.00000       0.00000       0.00000       0.00000       0.00000       0.00000       0.00000       0.00000       0.00000       0.00000       0.00000       0.00000       98.6287       83.7421       44.6012       18.4065       0.00000       0.00000       0.00000       0.00000       0.00000       0.00000       0.00000       0.00000       0.00000       0.00000       0.00000       0.00000       0.00000       0.00000
   3  12 2001.1343    0.5907  0.5071 10.0848  0.0000  0.0464   0.0395   0.0944    0.1635   0.0000   434.3268      -6.48534      -5.09631       17.4248      -10.1517    -0.0265194       0.00000       0.00000       0.00000       0.00000       0.00000       0.00000       0.00000       0.00000       0.00000       0.00000       0.00000       0.00000       21.6718       21.2515       16.9240       10.6544       4.93874       1.48952       0.00000       0.00000       0.00000       0.00000       0.00000       0.00000       0.00000       0.00000       0.00000       0.00000       0.00000       0.00000
   3  13 2137.7670    0.7242  0.6690 10.0166  0.0000  0.0481   0.0441   0.1260    0.2296   0.0000   399.1865       32.4740      -7.22286       8.31621    -0.0224681      0.189962       0.00000       0.00000       0.00000       0.00000       0.00000       0.00000       0.00000       0.00000       0.00000       0.00000       0.00000       0.00000       21.2907       22.9722       16.0617       9.56113       4.45967       1.52843       0.00000       0.00000       0.00000       0.00000       0.00000       0.00000       0.00000       0.00000       0.00000       0.00000       0.00000       0.00000
   3  14 2273.3447    1.0979  0.7803  9.8536  0.0007  0.0500   0.0598   0.1197    0.4532   0.0000   467.2367       5.12889       32.5265       23.0408      -11.6206      0.771254       0.00000       0.00000       0.00000       0.00000       0.00000       0.00000       0.00000       0.00000       0.00000       0.00000       0.00000       0.00000       27.4983       25.6253       17.9833       10.6252       4.27533       1.30271       0.00000       0.00000       0.00000       0.00000       0.00000       0.00000       0.00000       0.00000       0.00000       0.00000       0.00000       0.00000
   3  15 2407.5559    1.4518  0.8919 10.9407  0.0000  0.0507   0.0773   0.1507    0.3839   0.0000   449.9833      -34.3748      -20.3450      -1.71354       14.0696      0.242686       0.00000       0.00000       0.00000       0.00000       0.00000       0.00000       0.00000       0.00000       0.00000       0.00000       0.00000       0.00000       25.7167       24.7571       18.6888       10.8323       5.07967       1.48705       0.00000       0.00000       0.00000       0.00000       0.00000       0.00000       0.00000       0.00000       0.00000       0.00000       0.00000       0.00000
   3  17 2676.1615    2.3059  1.0061 11.1628  0.0000  0.0640   0.1167   0.1607    0.7817   0.0000   404.1456       14.0711      -42.2146      -12.0024      -2.70606      0.151285       0.00000       0.00000       0.00000       0.00000       0.00000       0.00000       0.00000       0.00000       0.00000       0.00000       0.00000       0.00000       29.7278       22.7465       23.3681       14.8601       6.76773       1.54488       0.00000       0.00000       0.00000       0.00000       0.00000       0.00000       0.00000       0.00000       0.00000       0.00000       0.00000       0.00000
   3  19 2947.0050    3.8853  0.7259 11.7887  0.0000  0.0494   0.2110   0.1186    0.8315   0.0000   400.9088       14.4246       14.6554       6.93541       1.47104      -1.29722       0.00000       0.00000       0.00000       0.00000       0.00000       0.00000       0.00000       0.00000       0.00000       0.00000       0.00000       0.00000       22.6391       21.5876       17.1815       8.46826       4.81224       1.30342       0.00000       0.00000       0.00000       0.00000       0.00000       0.00000       0.00000       0.00000       0.00000       0.00000       0.00000       0.00000
   3  21 3217.8202    3.9080  1.2024 12.6466  0.0000  0.0623   0.1983   0.1786    0.7151   0.0000   428.9367       16.7077      -16.4799       11.6474      -5.84851      0.884903       0.00000       0.00000       0.00000       0.00000       0.00000       0.00000       0.00000       0.00000       0.00000       0.00000       0.00000       0.00000       33.6411       29.1387       22.9521       14.4417       5.90589       1.57131       0.00000       0.00000       0.00000       0.00000       0.00000       0.00000       0.00000       0.00000       0.00000       0.00000       0.00000       0.00000
   3  22 3353.4812    3.5413  1.7637 11.7723  0.0000  0.0743   0.1427   0.2085    0.7450   0.0000   459.8973       35.3236      -44.8484       29.1576      0.479328      -1.47335       0.00000       0.00000       0.00000       0.00000       0.00000       0.00000       0.00000       0.00000       0.00000       0.00000       0.00000       0.00000       38.7430       34.1369       28.0329       16.3585       7.50100       1.93744       0.00000       0.00000       0.00000       0.00000       0.00000       0.00000       0.00000       0.00000       0.00000       0.00000       0.00000       0.00000
   3  23 3489.4765    2.9747  2.1979 11.2329  0.0323  0.0931   0.1140   0.2501    0.4992   0.0000   455.5623       37.8954       2.91209       4.48877      -4.84706      -1.37832       0.00000       0.00000       0.00000       0.00000       0.00000       0.00000       0.00000       0.00000       0.00000       0.00000       0.00000       0.00000       46.6681       35.5625       34.7839       23.3289       9.67450       2.28842       0.00000       0.00000       0.00000       0.00000       0.00000       0.00000       0.00000       0.00000       0.00000       0.00000       0.00000       0.00000
   3  24 3625.8846    2.4798  4.0166 10.7060 -0.0012  0.1119   0.0653   0.3344    0.3655   0.0000   472.9567       39.8075       21.2888      -19.9570       3.03417      -4.67203       0.00000       0.00000       0.00000       0.00000       0.00000       0.00000       0.00000       0.00000       0.00000       0.00000       0.00000       0.00000       55.6980       52.6415       40.8499       23.8189       11.0921       3.19537       0.00000       0.00000       0.00000       0.00000       0.00000       0.00000       0.00000       0.00000       0.00000       0.00000       0.00000       0.00000
   3  25 3762.5675    2.0569  5.1913 10.3180  0.0000  0.1374   0.0513   0.3755    0.3571   0.0000   427.2787       19.9929      -46.2776      -11.4533       33.1997       3.91083       0.00000       0.00000       0.00000       0.00000       0.00000       0.00000       0.00000       0.00000       0.00000       0.00000       0.00000       0.00000       67.1734       65.1642       48.4716       29.7661       13.0657       4.09697       0.00000       0.00000       0.00000       0.00000       0.00000       0.00000       0.00000       0.00000       0.00000       0.00000       0.00000       0.00000
   4  10 1778.0456    0.3517  0.2792  9.9364 -0.0065  0.0429   0.0317   0.0724    0.0851   0.0000   459.1944       16.0518       7.67374      -5.48141     -0.930559      -1.42717      -1.02256     -0.141103       0.00000       0.00000       0.00000       0.00000       0.00000       0.00000       0.00000       0.00000       0.00000       0.00000       11.9207       16.3142       13.7790       7.98842       6.84228       1.92770       1.45251      0.365145       0.00000       0.00000       0.00000       0.00000       0.00000       0.00000       0.00000       0.00000       0.00000       0.00000
   4  11 1914.7281    0.4137  0.2650 10.1464  0.0087  0.0333   0.0356   0.0637    0.0896   0.0000   437.5200      -7.20609       5.86961       10.3174       5.46131       3.78591    -0.0304718     -0.348014       0.00000       0.00000       0.00000       0.00000       0.00000       0.00000       0.00000       0.00000       0.00000       0.00000       10.5938       11.6827       10.5145       6.78728       4.45102       2.19554      0.957321      0.246065       0.00000       0.00000       0.00000       0.00000       0.00000       0.00000       0.00000       0.00000       0.00000       0.00000
   4  12 2051.6753    0.6259  0.4318 10.2130 -0.0084  0.0333   0.0467   0.1011    0.1274   0.0000   459.1305       3.99154       15.5484      -11.7265       3.96552       3.34160       1.61029     -0.188209       0.00000       0.00000       0.00000       0.00000       0.00000       0.00000       0.00000       0.00000       0.00000       0.00000       11.9298       12.7513       11.2936       7.28701       4.64200       2.11684       1.03565      0.224777       0.00000       0.00000       0.00000       0.00000       0.00000       0.00000       0.00000       0.00000       0.00000       0.00000
   4  13 2188.2642    0.9640  0.6454  9.9034 -0.0048  0.0463   0.0539   0.1016    0.3532   0.0000   412.1514       18.7776       1.29208       12.9401       15.9446      -1.55743     -0.280645      0.355666       0.00000       0.00000       0.00000       0.00000       0.00000       0.00000       0.00000       0.00000       0.00000       0.00000       15.0477       14.7624       14.7411       9.99438       5.58522       3.53213       1.23414      0.298826       0.00000       0.00000       0.00000       0.00000       0.00000       0.00000       0.00000       0.00000       0.00000       0.00000
   4  17 2728.4940    2.6419  0.8618 12.0274  0.0024  0.0518   0.1290   0.1271    0.4134   0.0000   420.8271       20.3539       2.22403       1.76749      0.195803       5.39341     -0.362907      0.368636       0.00000       0.00000       0.00000       0.00000       0.00000       0.00000       0.00000       0.00000       0.00000       0.00000       21.4396       22.4029       16.9435       12.6267       6.53352       3.43882       1.05422      0.327376       0.00000       0.00000       0.00000       0.00000       0.00000       0.00000       0.00000       0.00000       0.00000       0.00000
   4  18 2864.1765    3.4909  0.8869  3.3531  0.0000  0.0549   0.1535   0.1056 1000.0000   0.0000   431.8138      -9.96470       12.6886      -4.02242      -5.21453       1.37668       0.00000       0.00000       0.00000       0.00000       0.00000       0.00000       0.00000       0.00000       0.00000       0.00000       0.00000       0.00000       24.2691       19.8466       17.9137       14.9504       8.90364       3.86306       1.20654      0.239521       0.00000       0.00000       0.00000       0.00000       0.00000       0.00000       0.00000       0.00000       0.00000       0.00000
   4  20 3135.8595    4.0310  1.2416  4.7265  0.0000  0.0598   0.1773   0.1478 1000.0000   0.0000   484.1712       16.9483     -0.766832       18.2874       3.09730      -4.92326       0.00000       0.00000       0.00000       0.00000       0.00000       0.00000       0.00000       0.00000       0.00000       0.00000       0.00000       0.00000       24.3000       22.8239       21.8574       14.2980       8.02095       4.62141       1.62524      0.368733       0.00000       0.00000       0.00000       0.00000       0.00000       0.00000       0.00000       0.00000       0.00000       0.00000
   4  22 3408.2069    3.1274  2.1592 10.9833 -0.0009  0.0734   0.0959   0.1917    0.6895   0.0000   426.2949       37.7104       21.6045       22.3605      -1.09222      -9.43683     -0.496190   -0.00424506       0.00000       0.00000       0.00000       0.00000       0.00000       0.00000       0.00000       0.00000       0.00000       0.00000       25.4910       28.5115       22.7344       17.0059       10.5257       4.84863       1.94041      0.550138       0.00000       0.00000       0.00000       0.00000       0.00000       0.00000       0.00000       0.00000       0.00000       0.00000
   4  23 3544.7967    2.9145  2.8797 10.7216  0.0028  0.0809   0.0823   0.2422    0.6022   0.0000   402.5873      -30.8125      -11.1470       12.4039       5.03711      -3.09437     -0.777602      0.664226       0.00000       0.00000       0.00000       0.00000       0.00000       0.00000       0.00000       0.00000       0.00000       0.00000       31.5902       32.0150       27.4071       19.2639       11.2960       5.53330       2.09325      0.525095       0.00000       0.00000       0.00000       0.00000       0.00000       0.00000       0.00000       0.00000       0.00000       0.00000
   4  24 3681.3205    2.2188  4.9467 10.5371 -0.0013  0.1162   0.0478   0.3216    0.2688   0.0000   395.8043       74.3837       62.4907      -47.8602      -15.6807      -13.7549       2.15451     -0.705681       0.00000       0.00000       0.00000       0.00000       0.00000       0.00000       0.00000       0.00000       0.00000       0.00000       42.1232       44.8260       36.2669       27.4883       16.1089       7.94355       2.92326      0.815232       0.00000       0.00000       0.00000       0.00000       0.00000       0.00000       0.00000       0.00000       0.00000       0.00000
   4  27 4093.7500    1.3042  9.3179 10.2663 -0.0029  0.2039   0.0284   0.5716    0.1569   0.0000   482.8410       71.7802       9.39163       44.0231       7.09565       16.4155      -13.9113     -0.105970       0.00000       0.00000       0.00000       0.00000       0.00000       0.00000       0.00000       0.00000       0.00000       0.00000       74.6775       78.9572       67.3473       49.0991       29.7783       14.6652       5.68104       1.46084       0.00000       0.00000       0.00000       0.00000       0.00000       0.00000       0.00000       0.00000       0.00000       0.00000
   5  11 1960.5527    0.4989  0.4475 10.1662 -0.0122  0.0545   0.0399   0.1024    0.1034   0.0000   444.0273       3.35567      -17.7747      0.832841      -2.70153      -4.38600       2.30541      0.408712     -0.692287     0.0363199       0.00000       0.00000       0.00000       0.00000       0.00000       0.00000       0.00000       0.00000       14.0397       14.8511       17.7273       8.08168       7.96452       4.96361       1.50457       1.20168      0.509575     0.0713636       0.00000       0.00000       0.00000       0.00000       0.00000       0.00000       0.00000       0.00000
   5  12 2098.3625    0.6929  0.6503 10.0627  0.0013  0.0479   0.0353   0.0972    0.1536   0.0000   464.3141     -0.596564      -3.29477       15.5666       13.5034       2.49201      0.791804    -0.0434114     0.0279374     0.0401599       0.00000       0.00000       0.00000       0.00000       0.00000       0.00000       0.00000       0.00000       12.0867       14.9499       14.1243       9.41592       8.46086       4.21056       2.44706      0.936300      0.427099     0.0872587       0.00000       0.00000       0.00000       0.00000       0.00000       0.00000       0.00000       0.00000
   5  13 2235.4740    0.8977  0.7878 10.4950 -0.0001  0.0542   0.0436   0.0985    0.1844   0.0000   425.0507      -12.5547       25.5098      -2.51983      -1.52786     -0.422745       2.52393     -0.686881     -0.121106    -0.0898150       0.00000       0.00000       0.00000       0.00000       0.00000       0.00000       0.00000       0.00000       14.4683       14.4141       16.2226       12.1728       7.69835       5.12857       2.93576       1.32037      0.407440     0.0869273       0.00000       0.00000       0.00000       0.00000       0.00000       0.00000       0.00000       0.00000
   5  14 2370.9206    1.2615  0.7689 11.0776 -0.0029  0.0422   0.0578   0.1020    0.2025   0.0000   429.4352       12.5255      -28.7881       3.68489       13.2144       16.9097       1.84099      0.277385      0.181160      0.114022       0.00000       0.00000       0.00000       0.00000       0.00000       0.00000       0.00000       0.00000       12.5874       14.0220       12.0517       9.65403       6.79047       4.23656       1.88471      0.890799      0.283991     0.0713121       0.00000       0.00000       0.00000       0.00000       0.00000       0.00000       0.00000       0.00000
   5  15 2506.1304    1.7191  0.9749 10.9157 -0.0010  0.0453   0.0703   0.1187    0.3762   0.0000   409.7911       5.89462      -20.7060       14.6306       6.12721       4.19098       2.70492     -0.101018     -0.245813    -0.0502126       0.00000       0.00000       0.00000       0.00000       0.00000       0.00000       0.00000       0.00000       12.9366       14.5744       12.5405       10.0505       7.07299       4.10278       2.08637      0.864790      0.303909     0.0725629       0.00000       0.00000       0.00000       0.00000       0.00000       0.00000       0.00000       0.00000
   5  16 2641.2077    2.1591  0.8581 11.7238 -0.0086  0.0477   0.0939   0.1044    0.3094   0.0000   450.9665       4.82787       9.15483      -6.09175      -7.76994       8.14809       2.27865    -0.0750030     -0.286191    -0.0117772       0.00000       0.00000       0.00000       0.00000       0.00000       0.00000       0.00000       0.00000       15.7168       15.3450       13.4661       12.0726       7.72894       4.75924       2.46517      0.958673      0.268023     0.0661295       0.00000       0.00000       0.00000       0.00000       0.00000       0.00000       0.00000       0.00000
   5  17 2777.3021    3.0233  0.9073 -1.3254  0.0000  0.0425   0.1244   0.1128 1000.0000   0.0000   420.3608      0.206024      -8.70800       6.57561       5.65439       3.98205       0.00000       0.00000       0.00000       0.00000       0.00000       0.00000       0.00000       0.00000       0.00000       0.00000       0.00000       0.00000       15.4996       16.7595       13.9192       10.4943       7.12531       3.91831       1.84767      0.731646      0.249896     0.0551373       0.00000       0.00000       0.00000       0.00000       0.00000       0.00000       0.00000       0.00000
   5  18 2913.7597    3.5417  0.8578  2.9486  0.0000  0.0392   0.1435   0.1053 1000.0000   0.0000   430.3080       27.8674       13.1661      -3.04873       3.73074      -1.47399       0.00000       0.00000       0.00000       0.00000       0.00000       0.00000       0.00000       0.00000       0.00000       0.00000       0.00000       0.00000       12.4474       12.5174       10.6365       9.49412       7.18166       4.32509       1.77547      0.830500      0.259129     0.0615209       0.00000       0.00000       0.00000       0.00000       0.00000       0.00000       0.00000       0.00000
   5  19 3049.9445    4.2186  0.9408 12.2822 -0.0098  0.0491   0.1888   0.1139    1.3338   0.0000   431.7844       17.7843     -0.983678      -7.20732       12.4046       9.63350      -1.55662      -1.23810     -0.114266     0.0212110       0.00000       0.00000       0.00000       0.00000       0.00000       0.00000       0.00000       0.00000       13.2333       17.0393       13.6561       11.2925       7.75747       4.57481       2.27772      0.994957      0.343928     0.0957799       0.00000       0.00000       0.00000       0.00000       0.00000       0.00000       0.00000       0.00000
   5  21 3322.5664    3.4127  1.7558 12.0979  0.0025  0.0724   0.1158   0.1688    0.5246   0.0000   436.2079       36.3562     -0.458620     -0.329348      -8.57101      -7.80935      0.753591     -0.176368     -0.405181    -0.0595095       0.00000       0.00000       0.00000       0.00000       0.00000       0.00000       0.00000       0.00000       20.3409       23.5216       20.7734       15.2825       12.2741       6.65491       3.40802       1.38487      0.574152      0.119839       0.00000       0.00000       0.00000       0.00000       0.00000       0.00000       0.00000       0.00000
   5  22 3459.4762    2.9634  2.1769 11.7720 -0.0083  0.0733   0.0949   0.2004    0.4695   0.0000   447.7235       117.927       4.33524     -0.334522       5.51047     -0.323121      -5.49588      -1.63903      0.126682     -0.373705       0.00000       0.00000       0.00000       0.00000       0.00000       0.00000       0.00000       0.00000       22.9769       25.5302       21.8622       17.5191       11.3690       6.74904       3.48275       1.45775      0.464712      0.120050       0.00000       0.00000       0.00000       0.00000       0.00000       0.00000       0.00000       0.00000
   5  23 3596.8259    2.4870  3.3053 11.5340 -0.0024  0.0936   0.0668   0.2393    0.2673   0.0000   368.4202      -5.96418      -19.6977       37.3286       1.70264      -10.8682      -3.48933      -5.22354     -0.147894     0.0295287       0.00000       0.00000       0.00000       0.00000       0.00000       0.00000       0.00000       0.00000       29.5055       32.0035       29.2510       21.9419       15.4941       9.03150       4.58732       1.95965      0.690582      0.145865       0.00000       0.00000       0.00000       0.00000       0.00000       0.00000       0.00000       0.00000
   5  26 4009.6545    1.5103  7.7634 10.0058  0.0010  0.1609   0.0272   0.4363    0.1764   0.0000   467.4319       82.3887      -10.5202       38.2922     -0.197313       21.3743       1.84773      0.161242      0.652424     -0.284866       0.00000       0.00000       0.00000       0.00000       0.00000       0.00000       0.00000       0.00000       45.0407       56.4902       44.0825       39.2644       24.1453       16.1906       7.11561       3.55635       1.05357      0.313678       0.00000       0.00000       0.00000       0.00000       0.00000       0.00000       0.00000       0.00000
   6  10 1866.1047    0.4512  0.2893 10.0995 -0.0055  0.0551   0.0427   0.1158    0.0934   0.0000   434.4774       1.31549       20.8556       1.93961       5.04840      -2.29758      -2.27675    -0.0167952      0.105410     -0.211867     -0.108379    0.00257955       0.00000       0.00000       0.00000       0.00000       0.00000       0.00000       13.1004       14.4508       8.12907       7.03582       7.87967       5.14833       3.06139       1.32574      0.526812      0.230307     0.0624041     0.0113334       0.00000       0.00000       0.00000       0.00000       0.00000       0.00000
   6  12 2142.5091    0.8000  0.6135 10.1414 -0.0071  0.0365   0.0403   0.0867    0.1536   0.0000   442.5222      -8.26367       8.69333      -14.9372       5.53585       1.57021      -2.60607      -1.69396      0.450671      0.107714     0.0618228   -0.00919256       0.00000       0.00000       0.00000       0.00000       0.00000       0.00000       10.0139       9.99146       9.14831       8.26861       6.30983       4.06399       2.50320       1.29880      0.557878      0.192205     0.0548575     0.0110855       0.00000       0.00000       0.00000       0.00000       0.00000       0.00000
   6  13 2279.8546    1.1509  0.6506 10.6463 -0.0052  0.0761   0.0544   0.0890    0.2012   0.0000   441.6891       13.0908       2.67076      -7.02744      0.857448       6.11792      -4.75591     -0.161509      0.995583    -0.0699227   0.000270370    0.00170851       0.00000       0.00000       0.00000       0.00000       0.00000       0.00000       29.4063       35.5083       32.0452       21.7760       13.0670       6.18486       2.90339       1.43011      0.554622      0.240270     0.0835771     0.0140631       0.00000       0.00000       0.00000       0.00000       0.00000       0.00000
   6  14 2415.5199    1.4712  0.8297 11.1180  0.0078  0.0415   0.0604   0.0931    0.1876   0.0000   434.8785       11.7348       11.5304      -5.52704      -3.63655       2.54582      -3.24430      -2.00762    -0.0376364      0.485093     0.0477354    0.00440057       0.00000       0.00000       0.00000       0.00000       0.00000       0.00000       11.9470       12.8744       12.4827       9.71977       7.02689       4.76320       2.71734       1.33245      0.640513      0.248188     0.0713788     0.0131491       0.00000       0.00000       0.00000       0.00000       0.00000       0.00000
   6  15 2551.0554    1.8878  1.0178 11.1777 -0.0042  0.0461   0.0735   0.1075    0.2971   0.0000   437.9720      -7.18021       12.9462      -15.3429       11.0537      0.452550     -0.244698      0.333318      0.965015    -0.0604135    -0.0817400     0.0567039       0.00000       0.00000       0.00000       0.00000       0.00000       0.00000       13.8081       14.4153       13.0509       11.2139       8.24074       5.68489       3.20761       1.53799      0.699294      0.240215     0.0659005     0.0148098       0.00000       0.00000       0.00000       0.00000       0.00000       0.00000
   6  17 2823.7521    2.9744  0.7390 12.5915 -0.0037  0.0395   0.1273   0.0836    0.2135   0.0000   457.7193       18.5506      -4.72735      -10.1659       9.95442       3.97711      0.290521      0.123978      -1.12530     -0.354108     -0.109328  -0.000417349       0.00000       0.00000       0.00000       0.00000       0.00000       0.00000       9.16203       11.3338       10.2937       8.59106       6.32136       4.02174       2.61847       1.17536      0.666339      0.221108     0.0776987     0.0169175       0.00000       0.00000       0.00000       0.00000       0.00000       0.00000
   6  18 2960.7219    3.7332  0.6824 12.7909 -0.0092  0.0340   0.1741   0.0769    0.2352   0.0000   415.6453       18.8398       14.2084       13.2031      -6.84518      -6.87173      -1.38078      -3.53448      0.726188      0.203654     0.0279972    -0.0122586       0.00000       0.00000       0.00000       0.00000       0.00000       0.00000       9.47782       10.5478       10.1469       7.94499       5.55317       3.96389       2.16425       1.10798      0.551626      0.208934     0.0585595     0.0115529       0.00000       0.00000       0.00000       0.00000       0.00000       0.00000
   6  19 3097.3230    3.9917  0.7608 13.1057 -0.0111  0.0367   0.1730   0.0905    0.2665   0.0000   433.0855      -3.53619      -1.73810       2.38023      -13.5140       5.50377       7.33058      -1.61961     -0.272320     -0.134714     -0.102029    0.00585888       0.00000       0.00000       0.00000       0.00000       0.00000       0.00000       10.1753       11.7229       10.5762       8.91828       5.88168       3.83999       2.30100       1.25129      0.528610      0.208308     0.0587431     0.0139744       0.00000       0.00000       0.00000       0.00000       0.00000       0.00000
   6  20 3234.0389    3.9444  1.1240 13.2469 -0.0144  0.0485   0.1519   0.1265    0.3335   0.0000   434.7051       17.4442       27.1318       13.0079      -7.92907      -12.4234      -6.17515     -0.880793      0.994989     0.0505801     -0.176097    -0.0288634       0.00000       0.00000       0.00000       0.00000       0.00000       0.00000       13.8997       13.4263       11.4019       10.9085       9.20427       6.21682       3.66690       1.79087      0.733160      0.266785     0.0826867     0.0177584       0.00000       0.00000       0.00000       0.00000       0.00000       0.00000
   6  21 3370.9488    3.3201  2.0110 11.8482 -0.0028  0.0723   0.0929   0.1675    0.4137   0.0000   447.9567       28.9985       8.14784       10.9080       12.3714     -0.334609       5.60947     -0.383368      0.107450     -0.447203      0.202248     0.0124402       0.00000       0.00000       0.00000       0.00000       0.00000       0.00000       14.9510       21.9008       15.5952       17.0352       10.7942       8.67499       4.36876       2.60425       1.02242      0.489010      0.123742     0.0383913       0.00000       0.00000       0.00000       0.00000       0.00000       0.00000
   6  23 3646.1932    2.3107  3.8407 11.1065  0.0025  0.0962   0.0498   0.2501    0.2117   0.0000   422.7913      -14.7236      -5.08844       20.6457       11.7819       11.2551       8.01154      -3.91280      -2.33765      0.498226     -0.235409   -0.00224189       0.00000       0.00000       0.00000       0.00000       0.00000       0.00000       23.3602       28.7375       23.9407       23.1523       15.6075       11.6938       6.31475       3.61857       1.48145      0.637974      0.167190     0.0444293       0.00000       0.00000       0.00000       0.00000       0.00000       0.00000
   6  24 3783.9986    2.0122  5.0339 10.5473 -0.0006  0.1066   0.0392   0.2949    0.2239   0.0000   424.1622       53.6813       48.5805       49.6877     -0.526027     -0.934282    -0.0298961       3.50992      -1.29909     -0.664315     0.0129649    -0.0615607       0.00000       0.00000       0.00000       0.00000       0.00000       0.00000       26.5250       32.1055       29.1103       24.7015       18.3929       12.0480       7.48198       3.68892       1.85007      0.664407      0.215813     0.0458712       0.00000       0.00000       0.00000       0.00000       0.00000       0.00000
   6  26 4060.6897    1.4021  9.0427 10.1410 -0.0016  0.1626   0.0219   0.4595    0.1095   0.0000   502.1062       5.47178       49.3792       12.9626       10.7816      -12.7298       13.8101      -3.80050       2.81608      0.613542     0.0352100     -0.137351       0.00000       0.00000       0.00000       0.00000       0.00000       0.00000       39.6702       48.3590       42.9863       38.1238       27.7888       19.3374       11.2693       5.92778       2.70972       1.07823      0.323093     0.0727975       0.00000       0.00000       0.00000       0.00000       0.00000       0.00000
   7  12 2184.5126    0.8838  0.6237 10.4572 -0.0029  0.0357   0.0394   0.0808    0.1322   0.0000   437.8923      -12.7735       15.1054       13.9288      -6.36839      -7.47787       1.91327     0.0218495      -1.11503      0.685346     -0.191566     0.0750954   -0.00892613  -0.000537693       0.00000       0.00000       0.00000       0.00000       8.79969       8.83921       8.71791       7.56373       5.73824       5.20036       3.38578       1.58785      0.791350      0.428948      0.190059     0.0559214     0.0137138    0.00268364       0.00000       0.00000       0.00000       0.00000
   7  14 2458.2173    1.6790  0.7891 11.3951 -0.0025  0.0393   0.0693   0.0916    0.1802   0.0000   425.0081       23.8027       3.68581       7.11286      -2.43488       3.25997      -5.41555     -0.536962       1.05937      0.197999     -0.409326     0.0712734     0.0206365   -0.00137502       0.00000       0.00000       0.00000       0.00000       8.26013       9.66891       10.4790       7.57117       6.51948       4.97015       2.57333       1.86737       1.03284      0.368473      0.197487     0.0822957     0.0205588    0.00323655       0.00000       0.00000       0.00000       0.00000
   7  15 2594.2401    1.9860  0.9959 11.5710  0.0007  0.0443   0.0714   0.1029    0.2273   0.0000   434.8288       11.5638       12.7925      -5.16759      -2.10225      -4.18037      -4.31331     -0.659870     -0.625716     -0.165899    -0.0549166   -0.00605190     0.0173448   -0.00151806       0.00000       0.00000       0.00000       0.00000       9.14632       11.6479       10.5974       8.83242       7.40958       5.34668       3.38866       1.89937       1.08588      0.422695      0.214203     0.0738892     0.0228876    0.00446621       0.00000       0.00000       0.00000       0.00000
   7  16 2731.1569    2.6285  0.8361 12.0348 -0.0022  0.0377   0.0979   0.0848    0.2328   0.0000   439.3808      -5.92648       16.7036      -5.92300       3.70524      -5.51075      -1.91324     -0.525070     -0.656715     -0.646494    -0.0754310     -0.102934    0.00160488   -0.00117213       0.00000       0.00000       0.00000       0.00000       8.69542       10.0598       9.44197       7.86466       6.40387       4.91780       3.21315       1.68343      0.926649      0.400253      0.189872     0.0622021     0.0174363    0.00333220       0.00000       0.00000       0.00000       0.00000
   7  17 2868.3514    3.0753  0.8812 12.7541 -0.0001  0.0370   0.1226   0.0985    0.2076   0.0000   440.6619      -7.92670       6.87474       6.02027      -4.47893       1.02919      -5.02433      -1.95433       1.08504     -0.709645     0.0452682     0.0653218    -0.0209627   -0.00214418       0.00000       0.00000       0.00000       0.00000       9.05951       10.3150       10.1160       8.25035       6.49045       4.48646       2.90383       1.72366      0.872938      0.422879      0.168793     0.0601708     0.0172390    0.00299699       0.00000       0.00000       0.00000       0.00000
   7  18 3005.6989    3.9073  0.8999 12.8134 -0.0124  0.0361   0.1419   0.0936    0.2707   0.0000   437.1885       15.5147       7.38183      0.231315       1.69576      -3.37275      -5.10384      -1.21910       1.80192     -0.199574     -0.270512    -0.0201634   -0.00533700   -0.00434880       0.00000       0.00000       0.00000       0.00000       8.89194       9.78260       9.49876       8.22488       6.17145       4.41075       2.75828       1.66206      0.882399      0.398715      0.163300     0.0552478     0.0145290    0.00277157       0.00000       0.00000       0.00000       0.00000
   7  19 3142.7906    4.0422  0.8178 13.2807 -0.0031  0.0402   0.1540   0.0800    0.2042   0.0000   446.3795       21.1438       6.80062     -0.523424       1.33129      -9.83116      -2.99743      -1.64796      0.930910     -0.530844    -0.0773187    -0.0230549    -0.0146170   -0.00108999       0.00000       0.00000       0.00000       0.00000       8.91095       11.5401       9.97242       9.46302       6.71337       4.56771       3.02050       1.67622       1.03471      0.387574      0.198167     0.0583769     0.0186537    0.00430123       0.00000       0.00000       0.00000       0.00000
   7  20 3279.9024    3.6961  1.3414 12.9231 -0.0106  0.0462   0.1202   0.1291    0.2386   0.0000   432.0345       18.1304       9.06811       13.6199      -4.85052       1.83313      -5.27262      -2.95610      0.670265     -0.221419     -0.102365     0.0223994     0.0448732   -0.00477602       0.00000       0.00000       0.00000       0.00000       10.5280       11.4348       11.5339       9.97515       7.91984       5.53058       3.50268       2.26614       1.19145      0.557229      0.221261     0.0810517     0.0212551    0.00391761       0.00000       0.00000       0.00000       0.00000
   7  21 3417.5353    3.2001  1.8427 12.1259 -0.0033  0.0538   0.0889   0.1409    0.2551   0.0000   429.0826      -6.69218     -0.247876       12.9078      0.931888       2.10966       2.61788       5.14448       1.25543    -0.0756115     -0.562126     -0.117581   -0.00803278   -0.00115977       0.00000       0.00000       0.00000       0.00000       12.8941       14.0718       13.6872       11.8576       9.22203       6.71864       4.49495       2.49284       1.26484      0.652156      0.263365     0.0864153     0.0237482    0.00442964       0.00000       0.00000       0.00000       0.00000
   7  22 3555.3268    2.6393  3.0429 11.3862 -0.0053  0.0716   0.0584   0.1940    0.2406   0.0000   440.4514       43.4767       12.0880       6.41939       8.22428       2.77118      -5.66377      -3.76235      0.507143      0.569309    -0.0980903    -0.0401474    -0.0189212    0.00889560       0.00000       0.00000       0.00000       0.00000       15.7583       19.7839       18.2292       15.6614       12.0337       8.43117       5.51210       3.18570       1.65280      0.822175      0.331221      0.120889     0.0351549    0.00700358       0.00000       0.00000       0.00000       0.00000
   7  23 3693.5370    2.2308  4.1043 10.9480  0.0014  0.0865   0.0418   0.2309    0.1888   0.0000   433.9632       48.5543       18.7121       7.30221      0.366795      -25.2022      -5.64758       1.33088      -2.22016      -1.91101      0.482620    -0.0205509    -0.0553633    -0.0101255       0.00000       0.00000       0.00000       0.00000       19.6009       22.8452       22.0703       19.6715       14.6593       10.1971       6.80127       4.07966       2.22515       1.07654      0.441012      0.148505     0.0407168    0.00810541       0.00000       0.00000       0.00000       0.00000
   7  24 3831.9823    1.7758  5.7178 10.7254 -0.0004  0.1114   0.0307   0.3058    0.1301   0.0000   408.0942       75.8177       23.1373       17.0964       19.4970      -10.4668      -9.03302      0.523830       4.91552     -0.624034     -0.851792    -0.0229460    -0.0474565     0.0145035       0.00000       0.00000       0.00000       0.00000       24.5426       29.7017       27.9643       24.6483       18.7496       14.1896       8.85622       5.22757       2.78810       1.29076      0.560351      0.203919     0.0555908     0.0113568       0.00000       0.00000       0.00000       0.00000
   7  25 3970.6207    1.5509  7.5874 10.3774 -0.0009  0.1344   0.0241   0.3654    0.1118   0.0000   389.4916      -5.20849       16.9632       49.2739      -30.7458      -4.50917       14.6015       6.01882      -5.06961     -0.920023      0.362366     -0.326029     0.0360864     0.0263996       0.00000       0.00000       0.00000       0.00000       29.8081       35.2498       33.4387       29.3955       23.9048       16.8721       11.1753       6.62414       3.54635       1.66187      0.688143      0.242533     0.0708370     0.0132173       0.00000       0.00000       0.00000       0.00000
   7  29 4526.7965    0.7339 15.1665 10.0411 -0.0010  0.3067   0.0132   0.8415    0.0600   0.0000   421.9159       64.7702       1.00139       46.2379       94.6147       4.06543      -50.1562       22.6216       12.6817      -8.11343      -1.42259    -0.0508975    -0.0415456    -0.0148061       0.00000       0.00000       0.00000       0.00000       61.6431       77.5293       75.9483       65.7624       52.7862       38.7813       25.3694       15.5311       8.32551       4.06733       1.70661      0.623623      0.173808     0.0326811       0.00000       0.00000       0.00000       0.00000
   8  10 1946.1020    0.5139  0.3518 10.2509 -0.0110  0.0254   0.0358   0.0782    0.0758   0.0000   436.1279      -10.6684       9.33866      -12.4578     -0.562765       2.25699      -2.64669      -4.12039      0.691171      0.948206     -0.278136   -0.00823972     0.0143341   6.89412e-05    0.00359493  -0.000245608       0.00000       0.00000       5.17639       5.84065       5.69271       5.48639       4.11649       3.37493       2.38982       1.60786      0.804421      0.431224      0.199817     0.0939720     0.0325479     0.0113462    0.00265176   0.000519772       0.00000       0.00000
   8  11 2086.1770    0.6991  0.5622 10.0980  0.0058  0.0340   0.0329   0.0821    0.1133   0.0000   436.0420       5.38264       13.3467       5.46310      -5.12385    -0.0930065      -4.67018       1.35703    -0.0643154     -0.181289     -0.284528      0.184863   -0.00278620    0.00149542   -0.00248286  -0.000981127       0.00000       0.00000       7.31167       8.42171       8.35235       7.16973       5.73375       4.20838       3.17113       1.86926      0.932837      0.525568      0.278254      0.118816     0.0408112     0.0132933    0.00368417   0.000632312       0.00000       0.00000
   8  12 2225.0946    0.9415  0.6802 10.6452 -0.0113  0.0334   0.0415   0.0849    0.1308   0.0000   434.0146       4.02520       1.83167      -5.53158      -6.15487      -5.68790      -3.32209      -3.24448       2.63915     -0.515127      0.142858      0.193447    -0.0347415   -0.00483012   -0.00309861   0.000195153       0.00000       0.00000       6.52248       7.56754       7.87286       7.06184       5.41901       3.93215       2.71643       1.74306       1.19898      0.580070      0.292582      0.122584     0.0491011     0.0151046    0.00379354   0.000676813       0.00000       0.00000
   8  13 2362.8779    1.3230  0.7618 10.9998 -0.0128  0.0366   0.0543   0.0902    0.1625   0.0000   451.1505       6.16585       8.86595       2.76021       4.84215      -7.90844       3.97888     -0.338436       1.38823      0.355572     -0.685051      0.146263    -0.0535295     0.0212300   -0.00441458   0.000539271       0.00000       0.00000       7.41076       7.16279       7.58269       7.69761       5.73812       4.33964       3.42104       2.18251       1.18985      0.661455      0.374313      0.149678     0.0567531     0.0147230    0.00373049   0.000713600       0.00000       0.00000
   8  14 2499.5469    1.6148  0.8710 11.4993 -0.0011  0.0436   0.0577   0.0878    0.1544   0.0000   440.8086       2.35298       19.4921       2.01087      -14.7124      0.917592      -2.07416       3.64000      0.730047      -1.25923      0.161662   -0.00704505     0.0370709    -0.0222390    0.00232601   0.000101231       0.00000       0.00000       11.2090       13.8878       13.9226       11.4187       8.58846       5.62555       3.64219       2.08341       1.28086      0.671823      0.294600      0.143481     0.0572384     0.0180773    0.00478834   0.000758915       0.00000       0.00000
   8  16 2773.7474    2.7378  0.9268 12.0235  0.0020  0.0358   0.0919   0.0900    0.2350   0.0000   436.0726       16.3922      -1.89670      -2.15676     -0.502190      -4.04059      -2.92539     -0.482796     -0.794004     -0.433674     -0.312303     -0.125918     0.0475487     0.0400133   -0.00657601   0.000110482       0.00000       0.00000       6.85040       7.84179       7.98453       7.07556       5.96535       4.44605       3.23382       1.98876       1.22478      0.612287      0.331433      0.132943     0.0544986     0.0165858    0.00465688   0.000777773       0.00000       0.00000
   8  17 2911.5859    3.2464  0.8844 12.4543 -0.0048  0.0367   0.1120   0.0878    0.2251   0.0000   447.4941       15.8636       9.47507       8.61521       8.17262      -4.43251      -2.44707      0.123566     -0.948826     0.0119632      0.156854      0.173066     0.0503609    -0.0338555    0.00414923  -5.55004e-05       0.00000       0.00000       6.67274       7.95246       8.39620       7.05665       6.22695       4.28630       3.07935       2.05497       1.21102      0.678710      0.335630      0.147960     0.0539779     0.0190227    0.00509314   0.000814735       0.00000       0.00000
   8  18 3049.2437    3.9654  0.7934 13.1615 -0.0071  0.0363   0.1445   0.0815    0.1794   0.0000   431.4794      0.452328       7.06804       13.7487       1.04304       4.85982      -1.23971     0.0167600     -0.355724     -0.416617      0.188005     0.0910883    -0.0809725   -0.00545380    0.00137840  -0.000486337       0.00000       0.00000       6.89960       8.91779       7.73765       7.55944       5.64956       4.79884       3.16742       2.07055       1.14487      0.625450      0.289252      0.131541     0.0510162     0.0167785    0.00395104   0.000960894       0.00000       0.00000
   8  19 3186.7623    3.8447  1.0705 13.3108 -0.0046  0.0405   0.1314   0.1049    0.1999   0.0000   437.4721       4.46085       21.8180      -2.91744       7.23931       3.52862      -4.56191      -3.31251       1.33935      0.244358      0.132740     -0.218193     0.0237787    -0.0268197   0.000895626  -0.000994983       0.00000       0.00000       8.45720       9.57499       10.1958       8.17528       6.83622       5.49748       3.62128       2.28532       1.37407      0.710274      0.318836      0.152351     0.0616560     0.0207492    0.00481961   0.000749165       0.00000       0.00000
   8  20 3324.5009    3.6060  1.5120 12.4872  0.0027  0.0483   0.0982   0.1200    0.2293   0.0000   423.8105      -1.03348       12.5706       6.41006       9.34430      -5.13151      -3.84531       2.37295       1.47130     -0.157803     -0.493234    -0.0181022    -0.0218382    -0.0288389   -0.00369767   0.000384475       0.00000       0.00000       10.2674       12.2660       11.8981       10.5300       8.00481       6.20869       4.45080       2.57184       1.52930      0.794895      0.386261      0.179887     0.0696191     0.0201579    0.00532100    0.00101877       0.00000       0.00000
   8  21 3462.6229    2.9706  2.4050 11.6449 -0.0118  0.0594   0.0668   0.1446    0.2040   0.0000   442.9633       2.73234       21.8404       17.5562       7.65844      -9.61081       2.34502      -1.36245       4.55433      0.166842       1.66047      0.362099     0.0402928   0.000567332   -0.00374268   -0.00126672       0.00000       0.00000       11.1699       13.9010       13.5252       12.0511       9.99127       7.08489       5.16964       3.15932       1.97247       1.03485      0.523579      0.224350     0.0876017     0.0272978    0.00790885    0.00141353       0.00000       0.00000
   8  22 3600.8576    2.4153  3.4955 11.5055 -0.0030  0.0760   0.0476   0.1957    0.1478   0.0000   445.5035       22.8716       16.8395       7.45123       7.96392      -5.77898       6.13495     0.0348907      -2.24356      -2.07343      0.340883      0.203992    -0.0423155    -0.0481485  -0.000958476   0.000639888       0.00000       0.00000       14.5670       17.0258       16.9292       15.5463       12.4292       9.64181       6.94204       4.39877       2.49051       1.33143      0.712812      0.293538      0.113788     0.0362469    0.00967545    0.00176011       0.00000       0.00000
   8  23 3739.3010    1.9984  4.7979 11.0411  0.0004  0.0959   0.0353   0.2411    0.1279   0.0000   453.6230       47.7092       24.4151       11.1568      -22.8071       14.8108      -5.69946      -16.0009      0.545764       1.00197      0.635296    -0.0399465     -0.325192    -0.0297816     0.0315604   0.000811686       0.00000       0.00000       18.6754       22.4880       21.9151       19.9117       15.5807       12.4788       8.62586       5.49505       3.16396       1.73416      0.832325      0.383505      0.145824     0.0466514     0.0118466    0.00226124       0.00000       0.00000
   8  24 3878.4168    1.7510  6.3522 10.6240 -0.0003  0.1096   0.0264   0.2958    0.1083   0.0000   428.2419       60.4710      -19.0709      -8.58124       30.9819       1.99120      -1.85651      -9.40138      0.599781       3.90268      -1.88392    -0.0499821      0.432145    -0.0885578    0.00970662  -0.000369576       0.00000       0.00000       20.8867       25.9792       25.1513       23.3815       18.1429       14.2180       9.56551       6.20567       3.72707       1.96640      0.990919      0.423010      0.171321     0.0554502     0.0141982    0.00273015       0.00000       0.00000
   8  25 4017.6574    1.4707  8.0433 10.2638  0.0006  0.1298   0.0207   0.3564    0.0971   0.0000   481.2753      -30.0689       53.9334       12.7985      -47.2293       15.1046      -11.8409      -4.48698       3.29744      -1.15209       1.59305    -0.0893998    -0.0396744     0.0967870     0.0396009    0.00321597       0.00000       0.00000       24.7735       30.5474       29.9195       27.2358       22.5496       16.3754       11.7783       7.50728       4.43023       2.43999       1.17828      0.525003      0.196432     0.0656784     0.0182496    0.00316875       0.00000       0.00000
   8  26 4156.7612    1.2147 10.6349  9.9854 -0.0013  0.1666   0.0161   0.4547    0.0841   0.0000   402.8944       64.6042       58.5259       31.8278       17.4297      -29.7994      -5.37381       16.6743       2.30644      -2.20056     -0.242067     -0.832125      0.110553    -0.0627395    -0.0169794   -0.00801961       0.00000       0.00000       32.0779       40.2645       39.9317       34.9694       28.7223       21.4247       14.8346       9.51398       5.62294       3.11181       1.44599      0.679160      0.256887     0.0869592     0.0230888    0.00404426       0.00000       0.00000
   9  12 2264.5850    1.0339  0.7252 10.6247 -0.0114  0.0321   0.0393   0.0752    0.1346   0.0000   435.9637      -9.97928       13.7176       2.23275      -2.24366     0.0691034       2.59266     0.0984208       1.06254     -0.661423      0.445237  -0.000459732    -0.0223812    -0.0312899     0.0225851   -0.00705233  -0.000999015   0.000207179       5.61327       6.72734       6.96700       6.11642       5.07173       4.00347       3.07236       2.02811       1.19990      0.726812      0.384471      0.181664     0.0935199     0.0372160     0.0129451    0.00408914   0.000981431   0.000161645
   9  13 2402.3078    1.3670  0.6723 11.4021 -0.0035  0.0310   0.0508   0.0718    0.1156   0.0000   443.4395      -2.77299       19.4270       9.84987      -9.04687      -4.46798       2.06891       2.95661      0.618424      0.214669     -0.193079      0.247218     0.0343809    -0.0185716    0.00551809   0.000783009   0.000536544  -0.000180511       5.30183       7.00741       6.65872       6.11540       5.06192       4.03635       2.97070       2.10149       1.25224      0.710080      0.433309      0.183345      0.106233     0.0344296     0.0142636    0.00431160    0.00105460   0.000190277
   9  14 2539.5829    1.9005  0.7113 11.8248 -0.0147  0.0313   0.0720   0.0722    0.1495   0.0000   439.5097      -10.2472      -1.46979       4.34353       1.28360       5.07411      -6.02883      -3.40034      -2.05706    -0.0927282     -0.629870     -0.221602      0.152709    -0.0327674    -0.0143197    0.00243590   -0.00105241  -0.000274348       5.42805       6.08165       5.87770       5.88866       5.26783       3.88468       2.99397       1.92863       1.34612      0.836186      0.429757      0.213428     0.0895560     0.0381108     0.0122096    0.00372175    0.00100951   0.000168086
   9  15 2677.0713    2.4307  0.7503 11.6883 -0.0146  0.0287   0.0873   0.0701    0.2015   0.0000   443.5493       3.04124       20.6375      -2.36996      -9.57604       1.58725       5.21180      -2.09047     -0.135752    -0.0515882      0.687237      0.350214     0.0326522     0.0110499   -0.00729725   -0.00539376   0.000215966   0.000276532       4.89439       5.89417       5.55008       5.53446       4.60412       3.52922       2.75065       1.89275       1.15116      0.685928      0.381086      0.197318     0.0860033     0.0341180     0.0113751    0.00356799   0.000895884   0.000166651
   9  16 2815.1895    2.9871  0.8172 11.9825  0.0029  0.0327   0.0952   0.0716    0.2303   0.0000   448.7099       4.72332       1.11495       2.09640      -3.00215      -3.76339       1.01183     -0.662756     -0.251721       1.38279     -0.574720     -0.383513    -0.0848511    -0.0890021     0.0201162   -0.00266316    0.00161489   0.000165000       5.82426       6.94091       6.47412       6.68971       5.50069       4.19788       2.86046       1.97863       1.35431      0.864180      0.457359      0.213051     0.0963950     0.0383952     0.0131874    0.00392285   0.000971167   0.000191057
   9  17 2953.5449    3.5058  0.9250 12.3647 -0.0010  0.0330   0.1137   0.0819    0.2345   0.0000   447.0869       9.79981      -7.20365      0.716128      -7.80190      -1.87840       1.52866     -0.201444       1.30782     -0.330252     -0.514147     -0.135473      0.163736     0.0374023    -0.0181109  -0.000325875    0.00118219   2.75106e-05       6.04357       6.68952       6.84813       6.29218       5.18193       4.49167       3.19211       2.20221       1.39119      0.820108      0.419123      0.223537     0.0909121     0.0413015     0.0140388    0.00419572   0.000905577   0.000163853
   9  18 3091.4898    3.8590  0.8797 13.1512 -0.0034  0.0346   0.1247   0.0790    0.1795   0.0000   443.2170       15.8518      -4.43572      -6.60159      -4.89553       1.37231     -0.448459      -2.26330      0.228194     -0.285691      0.335417     -0.246442     -0.102891     0.0270409   -0.00164084   -0.00911243  -0.000518589   0.000138814       5.43101       7.40817       6.76779       6.84467       5.21637       4.43201       3.10444       2.19962       1.37488      0.791196      0.464988      0.210613      0.112390     0.0401872     0.0157589    0.00473205    0.00111031   0.000233199
   9  19 3229.5535    3.5902  1.3812 12.9842 -0.0049  0.0458   0.0985   0.1175    0.1563   0.0000   446.5134       5.68612       5.56908      0.465356      -2.53892      -2.68796      -5.04429      -3.59373     -0.446746       2.98531      0.322306     -0.311631    -0.0388004  -0.000649581   -0.00415468    0.00654455    0.00104546  -2.14119e-05       7.43269       9.75874       8.88593       9.03987       7.15623       5.82910       3.94846       2.71585       1.77300       1.19872      0.552164      0.300233      0.117477     0.0574778     0.0178967    0.00587236    0.00138914   0.000290480
   9  20 3367.8012    3.2948  1.7661 12.6882 -0.0012  0.0482   0.0814   0.1255    0.1392   0.0000   431.0186       20.2024      -1.18049       11.1546      -5.55248      -2.85660       2.81751      -3.96411      0.171962      -1.50561     -0.875869     -0.223196    -0.0225514     0.0312496     0.0101745    0.00243849   0.000393269   0.000376172       8.32810       9.74446       9.92444       9.42859       7.76888       5.92982       4.70122       3.08127       1.98230       1.14666      0.629069      0.333954      0.144319     0.0614741     0.0206782    0.00595213    0.00159425   0.000266669
   9  21 3506.3906    2.7554  2.3618 12.3902 -0.0032  0.0594   0.0618   0.1571    0.1154   0.0000   461.8442       3.83182       7.12594       14.8389      -11.5125      -21.8447      -1.17644       2.48299      -3.61391       2.79476     -0.266286     -0.320788     0.0929183     0.0995966    0.00951419    0.00234522    0.00166348  -0.000244425       10.2220       12.4218       12.8487       11.5554       9.61752       7.57182       5.64286       3.64271       2.35246       1.50054      0.750993      0.379861      0.176284     0.0768122     0.0256121    0.00796140    0.00197306   0.000326660
   9  22 3645.2652    2.2790  3.4900 11.7169 -0.0025  0.0745   0.0437   0.1913    0.1018   0.0000   439.8083       10.7691      -21.9084       9.64628       6.33428     -0.481591       11.5576      -3.71607      0.704339      -1.05421     -0.375908     -0.767394     -0.145781    -0.0493602    -0.0384240   -0.00987920    0.00104787  -0.000144018       13.3543       15.3338       15.2536       14.5511       12.6542       9.60661       6.98973       4.66749       3.24279       1.89466       1.05486      0.495960      0.225243     0.0866948     0.0327387    0.00924247    0.00238997   0.000392519
   9  23 3784.3532    1.9785  5.1486 10.8895 -0.0004  0.0880   0.0306   0.2365    0.1078   0.0000   440.2473       31.5277       28.7943       22.7485      -26.9212      -15.2050       6.75686      -14.1887       3.97002       1.94205      -1.65394     -0.591353     0.0442413     -0.122121     0.0347755     0.0145052   0.000867349   0.000154750       15.2775       17.8278       18.1850       16.8046       14.4908       11.2996       8.54989       5.87974       3.65163       2.15750       1.18445      0.586168      0.271493      0.107207     0.0383188     0.0117907    0.00290846   0.000471778
   9  24 3923.4485    1.6350  6.8793 10.4488 -0.0008  0.1080   0.0220   0.2854    0.0944   0.0000   437.0639      -46.9551      -19.4950      0.705030       23.7076      -6.01232       6.31438       14.3735       9.59500      -3.61173      -3.74389       1.10918      0.611441   -0.00624147    -0.0187960    -0.0132366   -0.00251821   0.000988491       18.8110       22.3506       22.1694       20.5273       18.0254       14.1121       10.4663       7.12698       4.63839       2.77381       1.48014      0.752062      0.325618      0.138067     0.0479278     0.0146534    0.00362037   0.000587947
   9  25 4063.3851    1.3543  8.7367 10.4207  0.0003  0.1342   0.0183   0.3719    0.0720   0.0000   441.6400     -0.472049       67.1791       21.3092      -28.8103      -33.4006       14.7746       2.98606      -2.06346       3.71021      0.965580      -1.34222      0.346993      0.226137     -0.138008    0.00838546    0.00124539   0.000667949       22.5871       27.9415       27.3939       25.9906       22.1050       17.7187       12.8336       8.96882       5.75465       3.39975       1.87426      0.923714      0.424090      0.169531     0.0626073     0.0192639    0.00463709   0.000801396
   9  26 4202.7677    1.1365 10.5607 10.1417 -0.0015  0.1589   0.0148   0.4467    0.0671   0.0000   439.8986       10.0972      -4.23394      -52.0804       9.78654      -4.19416       8.13561      -6.59398      -4.21211      -8.42219       1.16512      0.320133    -0.0700862     0.0353686    -0.0820819    -0.0120294    0.00609599   -0.00124293       26.7184       32.2361       32.7779       30.9856       25.8685       21.3228       15.2166       10.5430       6.83429       4.16135       2.22639       1.08856      0.506643      0.209807     0.0761461     0.0233981    0.00545508   0.000934073
  10  10 2021.4620    0.6500  0.4700 10.1248 -0.0090  0.0279   0.0317   0.0604    0.0948   0.0000   441.4952       2.52525       10.5797       3.66480    -0.0152561      0.629112       1.20502      -2.82354      -1.22065       1.30622    -0.0350043     -0.405120    -0.0270024     0.0306957     0.0449782    0.00847876    0.00177251    0.00111724       4.23170       4.78821       5.12402       4.56922       3.88102       3.51660       2.71996       1.90670       1.22876      0.801071      0.475394      0.222861      0.113066     0.0566784     0.0273308    0.00944072    0.00318064   0.000844929
  10  11 2162.9189    0.7648  0.7795 10.2599 -0.0120  0.0384   0.0269   0.0805    0.1326   0.0000   436.8606     0.0704014       19.6718      0.688371      -9.60556      -2.73817      0.758672       6.74510     -0.666853     -0.851345     -0.555618      0.314442     -0.147165     0.0854266     0.0292269    -0.0205373   -0.00996399  -0.000513191       5.54908       6.37187       6.95321       6.22015       5.80106       4.29697       4.02152       2.51994       1.64956       1.18991      0.662118      0.349353      0.170131     0.0861485     0.0411878     0.0144499    0.00443947    0.00123985
  10  12 2302.7926    1.0901  0.7097 10.8415 -0.0095  0.0407   0.0403   0.0683    0.1351   0.0000   437.4628       1.30192       11.5155       6.45403       2.89954      -1.37806      -3.77142     -0.265893      -2.42488      0.636980      0.165565     -0.768587      0.137186    -0.0634128     0.0217087    0.00187489   -0.00530770   -0.00167265       5.09679       7.26643       7.12708       6.75337       5.48162       5.02121       3.87637       2.26903       2.21841      0.933187      0.706290      0.337455      0.205090     0.0689356     0.0357132     0.0154030    0.00592667    0.00135864
  10  13 2440.7972    1.5152  0.9610 10.8862 -0.0048  0.0326   0.0458   0.0831    0.1946   0.0000   446.5424       9.55781       16.6807     -0.183943       1.33722       1.72898       1.55254       1.68620       1.28407     -0.821889      0.546466      0.183516    -0.0749003     0.0141183   -0.00756249     0.0100725    0.00550903   -0.00131064       5.27141       6.30179       6.30922       6.14258       5.05936       4.27381       3.37657       2.25469       1.60951      0.946445      0.604086      0.289790      0.158538     0.0704142     0.0323163     0.0114325    0.00417319    0.00102675
  10  14 2578.6424    2.0281  0.8877 11.4736 -0.0026  0.0330   0.0623   0.0779    0.1685   0.0000   436.7222    -0.0696945       9.81107       2.29180       5.86742       1.78310      -4.80953      -1.41288       2.55695      -1.58969     -0.574749      0.547394      0.198093    -0.0347582    -0.0357130    -0.0227647    0.00321825    0.00140368       5.26778       6.19505       5.94589       6.17893       5.42238       4.12422       3.30040       2.04694       1.58414       1.01225      0.651935      0.321202      0.156657     0.0762308     0.0308602     0.0116238    0.00369114   0.000986904
  10  15 2717.0127    2.5559  0.8234 12.2111 -0.0038  0.0309   0.0826   0.0721    0.1542   0.0000   439.7383       3.51962       7.05533      -2.58312      -2.66547      -2.00460      -2.39679      -1.57215     0.0191478     -0.488923      0.326057      0.187190     0.0917583   -0.00225864    -0.0265726    0.00947974   -0.00388078  -0.000468667       4.92290       5.98266       6.17127       5.34087       4.89748       4.05499       2.96353       2.27920       1.40637      0.872906      0.553988      0.262552      0.140818     0.0691071     0.0297759    0.00981072    0.00402421    0.00113831
  10  16 2855.7570    3.2477  0.7726 12.7316  0.0008  0.0336   0.1121   0.0709    0.1491   0.0000   438.2676       1.12740       10.9173       2.19213       6.79933      0.321034      -9.56492     -0.427455      -1.07985      0.542094     -0.316079      0.121411     -0.103640    -0.0180812     0.0299118   -0.00858452    0.00153201   0.000964896       6.15469       7.79193       7.19794       6.60267       5.42251       4.84183       4.00838       2.69117       1.63547       1.03366      0.518057      0.282373      0.134426     0.0660069     0.0292125     0.0114469    0.00324425    0.00109222
  10  17 2994.4615    3.7013  0.8725 12.6569 -0.0010  0.0298   0.1146   0.0760    0.1818   0.0000   439.0452       12.5353       1.23917      -4.93413       7.83043      -2.72884      -2.93469      -3.04149      -1.07619     -0.912021      0.227665    -0.0417318    0.00851724     0.0862175    -0.0725356    0.00402609    0.00460413  -0.000285935       4.51422       5.74687       6.00323       5.35850       4.70905       3.78910       2.84603       2.03698       1.39501      0.853598      0.510153      0.276869      0.142165     0.0661787     0.0288541     0.0109341    0.00381739    0.00110508
  10  18 3132.9192    3.7337  1.0868 12.9387  0.0016  0.0371   0.1095   0.0882    0.1939   0.0000   438.7055       19.6479       14.7862       11.8044       1.94802      -6.94605       1.34417      -2.32242       1.40789      -1.48140      0.249497     -0.414680     -0.222894     0.0633269     0.0218009    -0.0118087    0.00494089  -0.000471423       6.19579       6.68443       7.16930       6.37203       5.91671       5.26102       3.54803       2.74540       1.90098       1.16649      0.746936      0.380119      0.176976     0.0912412     0.0336553     0.0134607    0.00506529    0.00140368
  10  19 3271.2959    3.7237  1.2522 13.3756 -0.0071  0.0423   0.1082   0.1098    0.1671   0.0000   435.7940       19.5104       17.2922       19.4241       8.65179       5.20841       4.06535      -2.46658       1.96389       1.59572      -1.52643     -0.405140     0.0290580    -0.0561378     0.0436974     0.0203155   -0.00507511    0.00166049       6.79031       8.11931       8.77492       8.02944       6.33513       5.49244       4.47625       2.97332       1.90372       1.29688      0.728942      0.367381      0.193003     0.0942314     0.0455639     0.0168153    0.00534310    0.00146358
  10  20 3410.2789    3.0127  1.9787 12.5596 -0.0041  0.0530   0.0683   0.1226    0.1150   0.0000   442.2308       5.96940       20.0880       29.0010      -6.58436      -1.51162      -2.16857      -3.59911       4.75290     -0.266599     -0.242707      0.261101      0.277756      0.183864    -0.0449958    -0.0420738    0.00324405   -0.00174302       8.40143       10.6099       10.0034       9.82753       8.73383       6.94779       5.08116       3.83854       2.56259       1.57672      0.952706      0.513804      0.269898      0.118220     0.0506758     0.0179333    0.00639787    0.00185673
  10  21 3549.1364    2.4540  2.8221 12.0899 -0.0026  0.0610   0.0480   0.1632    0.0900   0.0000   430.2536       12.0393       1.00927      -29.9658     -0.537842       7.83595      -6.42053      -12.7168     -0.396501     -0.792824      0.843556      0.972642      0.549533     -0.173766     0.0128980     0.0101623    -0.0101491   -0.00215938       9.55194       11.3976       11.6889       11.5456       9.70553       7.78335       5.81081       4.32320       2.89080       1.77286       1.05954      0.602256      0.317803      0.141036     0.0601638     0.0225031    0.00756668    0.00213429
  10  22 3688.5696    2.1770  3.9027 11.4741 -0.0001  0.0734   0.0365   0.1881    0.0893   0.0000   459.4303       12.2756      -3.71772       10.5248      -5.78745      -4.67291      -7.83601       2.09489       1.43928      -2.72622     -0.296683      0.452689    -0.0283523     0.0263834    0.00653841    -0.0167065   -0.00525199   0.000947602       11.7899       14.4203       14.2904       13.6299       12.2609       9.68371       7.22145       5.08575       3.50816       2.26193       1.35501      0.714782      0.365160      0.162352     0.0703791     0.0261472    0.00896840    0.00261074
  10  23 3827.9522    1.8386  5.7215 10.9065  0.0005  0.0898   0.0264   0.2436    0.0832   0.0000   419.9467      -4.06913       3.29887       25.8330       8.96126      -13.8376       2.52338      -4.06480      -2.12989       5.00217      -2.31182      0.575696     -0.128120      0.161079    -0.0574814     0.0119118   -0.00423764   0.000789874       14.2311       17.3734       17.3016       15.8952       14.3907       11.6247       9.28740       6.50986       4.41833       2.71986       1.58990      0.863569      0.442539      0.201811     0.0877950     0.0329921     0.0111559    0.00320678
  10  24 3967.7320    1.5375  7.1845 10.5906 -0.0023  0.1076   0.0208   0.2881    0.0772   0.0000   462.4486       13.0020       5.43022      -32.5594       33.5425      -11.2607      -15.4423      -9.37667      -1.51450      -2.68129       1.15912      -1.00241     -0.513933     -0.139076    -0.0956223    -0.0185009     0.0142459  -0.000866570       16.7912       21.1534       21.1350       19.9710       17.5221       14.1276       10.6227       7.47706       5.25885       3.20660       1.96449       1.04511      0.535793      0.244637      0.104132     0.0395124     0.0138508    0.00388407
  10  26 4248.0399    1.0588 11.6880 10.2475 -0.0027  0.1713   0.0139   0.4739    0.0569   0.0000   404.9541      -82.4310      -61.3049       39.9695      -8.21270       7.50945       17.2974      -14.5411      -2.09515       3.86273       2.60153     -0.150185     -0.656025      0.471475    0.00528723    -0.0662421    -0.0592747    0.00461406       25.5151       32.8311       32.5420       31.0037       27.2052       22.4568       17.4348       12.6647       8.57305       5.29163       3.11076       1.73667      0.899140      0.412483      0.176614     0.0681081     0.0228558    0.00670889
  11   9 1915.3851    0.4449  0.4039 10.2525 -0.0018  0.0316   0.0240   0.0598    0.0621   0.0000   440.6361      -2.11982       17.1535       1.20372      -3.11191       2.85236       1.18500       2.31676      0.745930      -1.40971     -0.309926    -0.0634852    -0.0678156     0.0364756   -0.00280192    -0.0263540    -0.0145045   -0.00382249       4.23391       5.27184       5.38019       4.97959       4.90355       3.56792       2.96858       2.15386       1.28213       1.11260      0.620281      0.368243      0.212456      0.100308     0.0487641     0.0230056    0.00848938    0.00350389
  11  10 2057.9607    0.6949  0.4611 10.2123 -0.0027  0.0247   0.0302   0.0522    0.0869   0.0000   436.2293      -2.41663       9.14470       3.62025       4.03713      -1.14260      -1.10636      0.666268      0.815814     -0.741135      0.178878     -0.396300      0.148598    -0.0102101   -0.00989608   0.000426025    0.00671873   -0.00273797       3.80939       4.25216       4.49269       4.29871       4.06646       3.26318       2.26072       1.63370       1.19814      0.848903      0.587578      0.357033      0.186365     0.0853269     0.0470181     0.0170387    0.00728498    0.00272976
  11  11 2199.7944    0.8869  0.7494 10.4093 -0.0055  0.0309   0.0303   0.0707    0.1230   0.0000   442.2043      -8.98758       11.0271       5.89006      -4.61531      -11.7849       3.08611      0.736078       2.33755      -1.05191      0.100113      0.201199     -0.175332     0.0849658    -0.0344264     0.0169835    -0.0112274   0.000415207       4.48330       5.12061       5.33446       4.92214       4.39555       3.98858       2.97866       2.56803       1.70618       1.06671      0.649945      0.384502      0.204820      0.117388     0.0515946     0.0240482    0.00849885    0.00326761
  11  12 2340.0394    1.2347  0.8661 10.6413 -0.0064  0.0299   0.0388   0.0801    0.1706   0.0000   439.4512      -2.01582       16.4724       1.63104       3.00800      -8.35097      -6.43540      -1.08119      -1.79215       1.93227     -0.137280      0.348073      0.303996    0.00271883    0.00871516     0.0238672    -0.0106972   -0.00433508       4.71718       5.87112       5.77535       5.48697       4.98735       3.91590       3.12896       2.24587       1.60758       1.03811      0.624162      0.366832      0.210692     0.0994231     0.0508692     0.0188010    0.00842285    0.00276939
  11  13 2478.5353    1.7037  0.8611 11.1606 -0.0016  0.0295   0.0538   0.0804    0.1808   0.0000   432.9445       8.82656       8.54420      -2.20741      -5.11664       2.47431      -2.99837      -2.40116       2.04124      0.637024      -1.63620     -0.348631    0.00602994     -0.113890     -0.104795     0.0101765     0.0149123   -0.00504311       4.06977       5.04772       5.06553       5.02184       4.25262       4.08484       2.60902       2.27584       1.44038      0.998506      0.656474      0.375305      0.196087      0.106124     0.0483868     0.0215111    0.00870437    0.00295498
  11  14 2616.9022    2.1697  0.8794 11.9941 -0.0058  0.0325   0.0659   0.0748    0.1530   0.0000   441.6873       6.34827       8.41077       1.97953      -2.60688       2.80407      -1.74730      -5.17721       1.20343     -0.111919      0.226560     -0.353980     -0.240728    -0.0184379     0.0381763    -0.0127002    0.00235665  -0.000930965       4.89474       6.15701       6.46559       6.23979       5.06191       4.39535       3.06984       2.34021       1.67949       1.01830      0.627770      0.379087      0.216124      0.111689     0.0518642     0.0225710    0.00880842    0.00345494
  11  15 2756.1218    2.7231  0.9228 12.4096 -0.0035  0.0308   0.0802   0.0825    0.1485   0.0000   430.0505       10.9514       5.47273       7.49022      -10.0235      -2.52677       3.20837       2.37575      -1.87186     -0.798278      0.374856      0.820361     -0.163760    -0.0369399    0.00274043     0.0536568    0.00480555   -0.00742968       4.34570       5.43750       5.39318       5.16251       4.57911       3.83888       3.12530       2.24213       1.65261       1.05327      0.616060      0.394252      0.197658      0.108125     0.0492272     0.0220739    0.00839809    0.00344354
  11  16 2895.3944    3.3265  0.9080 12.5008  0.0033  0.0304   0.0947   0.0722    0.1706   0.0000   442.0903       12.2529       10.8809       1.44127      -2.67818      -4.24109     -0.184609       2.09918       1.18784      -1.68049     -0.192805      0.330972     -0.181460      0.113196      0.133226     0.0327479   -0.00315843  -0.000247487       4.69151       5.18384       4.93272       5.00027       4.87206       4.18617       3.11410       2.13743       1.64982       1.15288      0.763985      0.441278      0.235670      0.113669     0.0515443     0.0216568    0.00872680    0.00313440
  11  17 3034.5501    3.7561  0.8771 13.1664 -0.0010  0.0320   0.1203   0.0773    0.1595   0.0000   444.1297      0.542998      0.308366       9.90275      -10.6012      -2.06729      -3.91395       3.52525       2.87790      -1.77353     0.0628777      0.253536     -0.257758     0.0834830    -0.0655211    -0.0117960   -0.00558395    0.00421659       4.65410       5.33346       5.93143       5.69110       4.91405       3.98129       3.13126       2.17766       1.73516       1.10237      0.584879      0.397516      0.230980      0.122472     0.0569048     0.0223820     0.0103090    0.00383670
  11  18 3173.4998    3.6572  0.9897 13.4451 -0.0164  0.0334   0.1105   0.0833    0.1524   0.0000   437.4922     -0.351175       1.53566      -6.62396       5.57371       1.34172       4.08641      -3.30096      0.204972      -3.03663      0.379101     -0.185446     -0.197976    -0.0308928   -0.00589353    0.00850591    -0.0149612   -0.00365011       4.86443       5.99416       6.43522       6.20228       5.15762       4.34809       3.31860       2.40016       1.69097       1.13622      0.718472      0.426805      0.229264      0.115644     0.0634823     0.0249427     0.0109940    0.00400906
  11  19 3312.4268    3.5170  1.3971 12.9022 -0.0084  0.0386   0.0916   0.1094    0.1562   0.0000   439.3776       15.0179       15.1637       5.52131      -8.61441      0.800855       5.57111      -4.58410     -0.110694     -0.881219       1.29579      -1.01486      0.192879     0.0808989     0.0986912   -0.00407446    -0.0114817    0.00970579       5.50953       6.83316       6.80656       6.74521       5.88171       5.04922       3.86305       2.83421       1.96787       1.37803      0.832583      0.495695      0.282843      0.136785     0.0633771     0.0275761     0.0119822    0.00427337
  11  20 3451.6256    3.0326  2.2473 11.9277  0.0015  0.0475   0.0586   0.1248    0.1284   0.0000   430.9168       4.32891       9.52855       10.9398      -18.0715      -12.1176       4.12342       5.20704       2.95137      -1.61454      0.230907     -0.343362     0.0978068      0.486594     0.0755928    -0.0604606    0.00544028   -0.00565672       6.99556       8.77817       8.63350       8.41425       7.37858       6.19369       4.88525       3.61054       2.53407       1.65303       1.03038      0.595993      0.324830      0.168177     0.0787449     0.0346357     0.0135798    0.00497657
  11  21 3591.2928    2.4921  3.3416 11.6736 -0.0005  0.0623   0.0413   0.1561    0.0890   0.0000   431.8594       25.3054       14.9302       6.24367       15.3012       1.05953      -7.34925       1.62693      -3.58667     0.0260248       1.03326     -0.538831     -0.100257     0.0250504    -0.0802227    -0.0744967     0.0204886    0.00414074       9.90232       11.3684       11.2187       10.3360       9.61181       8.30725       6.99449       5.16755       3.66082       2.35402       1.44085      0.823421      0.437884      0.224426      0.102971     0.0464163     0.0178754    0.00658273
  11  22 3730.8926    2.0162  4.7338 11.2671 -0.0024  0.0768   0.0297   0.2086    0.0757   0.0000   457.1901       1.02121      -7.01762      -3.12534      -22.0333      -6.24240      -10.8319       15.6065      -1.66252      -4.40947      -2.82133       1.35343       1.18739     -0.522868    -0.0290784  -0.000463022    -0.0304908     0.0112982       10.9789       13.7550       13.7338       13.5279       11.7029       9.85648       7.93563       5.87660       4.14830       2.64963       1.72033      0.991422      0.534269      0.277979      0.135575     0.0596030     0.0230804    0.00846157
  11  23 3870.8739    1.7390  6.0088 10.9402  0.0001  0.0883   0.0234   0.2503    0.0704   0.0000   415.6858       18.0456       4.89922      -2.24199      -15.4385      -4.88773     0.0801697       4.16567       4.22693     -0.967690      -1.00165     -0.275003      0.370656     -0.146671      0.103419     0.0866538   -0.00421401   -0.00695624       12.9998       15.3311       15.8941       15.6128       13.9424       11.5799       9.03218       6.56616       4.62804       3.14270       2.07715       1.19091      0.644291      0.325450      0.159121     0.0696340     0.0276326    0.00975200
  11  25 4151.5876    1.2107  9.8162 10.3923 -0.0013  0.1394   0.0150   0.3830    0.0586   0.0000   452.8442       5.72147       20.8191       16.4951     -0.485306       10.5894      -15.6764      -5.65677      -4.80350      -6.33098      -1.52887      0.530405     -0.428596     -0.166491      0.348712      0.116376    -0.0737936    0.00698834       18.5398       24.6720       24.0366       23.8155       20.7514       18.0522       14.1161       10.7970       7.52535       5.04415       3.11861       1.83126       1.02827      0.523235      0.251034      0.110102     0.0439301     0.0159170
  11  26 4292.1092    0.9796 11.7421 10.3068 -0.0014  0.1725   0.0132   0.4729    0.0524   0.0000   472.1110       14.4603       82.9984       14.1820      -31.5646      -17.7988      -10.4038      -9.44796       10.6892       3.20756      -4.25374      -1.89501       1.40140      0.179919      0.443713      0.232545    -0.0548716   -0.00537961       24.5262       30.8461       31.0083       30.4859       27.0876       22.9035       17.4732       13.5809       9.28798       6.34314       3.93568       2.34283       1.28980      0.665308      0.316460      0.138795     0.0540051     0.0195952
  12   8 1805.7949    0.3892  0.2413 10.0893 -0.0086  0.0238   0.0237   0.0400    0.0516   0.0000   434.1532      -4.99278       13.8695      -1.66090       2.49624      -1.53580       1.18267     -0.512066       1.06769      0.286211     -0.416761      0.402153    -0.0279615     0.0682879     -0.107225  -0.000844012     0.0102388    0.00886758       3.24490       3.80319       4.57512       4.22951       3.42587       3.25530       2.52498       1.50214       1.33450      0.943914      0.496168      0.387316      0.240807     0.0928820     0.0711368     0.0301853     0.0106652    0.00540823
  12   9 1949.9576    0.5427  0.4249 10.1042  0.0002  0.0256   0.0249   0.0536    0.0687   0.0000   436.4746      0.957697       9.23495     -0.463237       3.45394      0.842415       3.04834      -1.00957      -1.31605     -0.410473      0.305660      0.453350      0.229214    -0.0544867     0.0136652   -0.00183915    -0.0212621   -0.00105167       2.97163       4.15697       3.98701       4.62629       3.64777       3.00490       2.45546       1.94194       1.36354      0.865779      0.616270      0.422264      0.231009      0.111653     0.0675298     0.0358020     0.0157455    0.00679940
  12  10 2093.6383    0.7196  0.5924 10.2390 -0.0175  0.0299   0.0263   0.0636    0.0971   0.0000   442.6404       3.61636       5.42018       7.48628     -0.932249      -3.26778       3.77414       3.02984      -1.88129      0.757049      0.238152    0.00941749      0.217756     0.0268822    -0.0435031     0.0114354    -0.0374022     0.0121020       4.60899       5.50031       5.82660       5.87877       4.88000       3.81255       3.38330       2.38563       1.54714       1.07722      0.741287      0.446815      0.242010      0.134098     0.0719007     0.0349347     0.0179195    0.00683101
  12  11 2235.8839    0.9349  0.7485 10.5960 -0.0066  0.0310   0.0303   0.0692    0.1085   0.0000   435.2868      -1.39209       15.9525      -3.92453      -4.08711       8.91116      -5.04438      -6.22390     0.0772120      0.532711      0.801404     -0.450675    -0.0306567      0.185992     0.0417329     0.0346501    -0.0191617    0.00624767       4.49519       4.47619       5.04202       5.30010       4.68754       3.53993       2.98128       2.60392       1.76071       1.21883      0.763121      0.493092      0.293439      0.166461     0.0900345     0.0466569     0.0229829    0.00799995
  12  12 2376.3713    1.3124  0.9410 11.0412 -0.0066  0.0321   0.0384   0.0808    0.1500   0.0000   440.6969       8.41945       11.4281      -1.97347      -3.71662       3.54482      -2.35366      -1.27653      0.681955     -0.194518     -0.552378    -0.0120441     -0.219564    -0.0925389     0.0916133    -0.0412163    -0.0221057   -0.00227868       4.31936       5.43481       5.40819       4.99948       4.44499       4.08451       3.30507       2.78107       1.96749       1.27638      0.838850      0.511708      0.287945      0.147037     0.0835602     0.0408902     0.0182366    0.00718648
  12  13 2515.4289    1.7786  0.8336 11.7858  0.0026  0.0305   0.0537   0.0727    0.1314   0.0000   436.8980      -2.15887       17.4783       15.5568       10.8735       6.59919       1.05213      -2.44355       1.31045     -0.671768     0.0422351     -0.399205      0.217822      0.130511   -0.00361129  -0.000279317   -0.00630236   -0.00291985       4.34594       4.82683       4.76736       4.59077       4.81519       4.17781       3.20630       2.34192       1.59880       1.31005      0.895557      0.548678      0.330747      0.173056     0.0848176     0.0353998     0.0175291    0.00723838
  12  14 2654.6066    2.2825  0.8748 11.8587 -0.0018  0.0316   0.0640   0.0686    0.1773   0.0000   440.7323     -0.105070       11.6740      -1.00270      -2.64831      -3.60918      -2.35132      -2.01570      -1.58050     -0.561776      0.339902     -0.790606      0.273220     -0.120649     -0.161715     0.0273504   -0.00674269    0.00251574       4.63331       5.83083       5.20107       4.83927       4.46470       4.09681       3.59622       2.86515       2.06760       1.39280      0.857186      0.523464      0.284891      0.157305     0.0773775     0.0372265     0.0160374    0.00674738
  12  15 2794.5269    2.8903  0.8125 12.4073  0.0023  0.0331   0.0844   0.0663    0.1649   0.0000   440.1404       8.78730       13.4803     -0.200860       10.9460     -0.610042      -3.10202     -0.249220      0.579395     -0.742201     -0.724420     -0.597252      0.419595     -0.200506    -0.0608554    -0.0163317   -0.00199933   -0.00197380       5.89390       7.87954       8.18900       7.83533       6.57715       5.21719       3.80408       2.54069       1.70965       1.13600      0.761952      0.466195      0.263101      0.136865     0.0690818     0.0324969     0.0150412    0.00609527
  12  16 2934.4455    3.3676  0.8217 13.0122 -0.0041  0.0299   0.0981   0.0651    0.1312   0.0000   438.4752       3.61572       8.88613       4.76018      -2.42896      -4.68420     -0.833911      -2.33463     -0.826348    -0.0786758      0.110232      0.496219     -0.259658    -0.0866225     0.0680549     0.0171721    0.00839351  -0.000632457       3.59675       5.01864       4.74861       4.85801       4.14889       3.71578       3.06828       2.27384       1.73233       1.07338      0.807661      0.455710      0.272081      0.143881     0.0745314     0.0375579     0.0169417    0.00719266
  12  17 3073.9013    3.9845  0.8723 13.1803 -0.0010  0.0277   0.1136   0.0711    0.1452   0.0000   443.5997       5.66553       10.9531      0.764064      0.959498      -3.31507      0.374220      -5.10895       1.13622       1.96401     -0.328225     -0.475740     0.0347066   -0.00518211    -0.0315721     0.0480740   0.000111047    0.00462405       3.84332       4.84575       4.94107       4.78253       4.44368       3.51276       2.90418       2.18229       1.57257       1.06745      0.711067      0.426162      0.259471      0.138022     0.0731551     0.0353100     0.0152517    0.00654006
  12  18 3213.2984    3.7225  1.2147 13.4056 -0.0006  0.0361   0.0971   0.0982    0.1289   0.0000   434.0251       1.28477       14.6713       5.80981       1.45673       8.39164      0.195930       1.80555      0.781513     -0.980872       1.24981     -0.371487     -0.323093    0.00814573    -0.0618606    -0.0212664    0.00294105     0.0101747       4.71126       6.13805       5.52889       5.52299       5.15694       4.41916       3.90426       2.90579       2.23095       1.45347       1.00029      0.579684      0.350605      0.176498     0.0948336     0.0457214     0.0198100    0.00834562
  12  19 3352.6911    3.2328  1.5746 12.8888 -0.0056  0.0429   0.0763   0.1069    0.1232   0.0000   440.5530       9.83869       15.1017       15.6281       4.23434      -2.23905       3.48546       6.13510       2.84213     -0.648175      0.756768     -0.863281      0.401033     -0.268636   0.000107125     -0.117883    -0.0333129    0.00222904       5.34564       6.97009       7.13767       6.94654       6.34139       5.36151       4.11754       3.02886       2.42627       1.48510       1.09785      0.673966      0.395776      0.226116      0.115319     0.0574531     0.0244087     0.0102803
  12  20 3492.4031    2.7961  2.3190 12.2125 -0.0012  0.0490   0.0534   0.1274    0.0975   0.0000   449.4556       29.4973       24.2923       2.92478       2.59017      -5.83394      -8.13228       3.27599       3.61885     -0.394636       1.22142     -0.501538     -0.432423     0.0575820     -0.174220     -0.179278    -0.0286044    0.00905109       6.76824       8.15343       8.47256       8.45141       7.49231       6.21889       5.12255       3.91878       2.84877       1.90631       1.28396      0.788135      0.453157      0.260578      0.134763     0.0641125     0.0314226     0.0119710
  12  21 3632.4212    2.3557  3.6368 11.5859 -0.0017  0.0618   0.0362   0.1635    0.0788   0.0000   438.8856       24.7076       13.4496      0.889161      -12.8904       5.65062      -1.71970      -6.33918       2.35889      -2.24038       1.41916       1.17859      -1.73099     -0.384771     0.0758099     0.0742970     0.0564868   -0.00358654       8.27262       9.75408       10.5707       10.1666       9.08719       7.90724       6.31172       4.94294       3.56137       2.47060       1.64211       1.00380      0.580661      0.347165      0.169917     0.0815257     0.0392881     0.0163959
  12  22 3772.5897    1.9396  5.1222 11.2423 -0.0012  0.0793   0.0268   0.2038    0.0672   0.0000   428.0730       23.2695       23.4161       7.68886      -9.71591       8.76264      0.917867      -2.72203       1.59900       5.50092     -0.605780      0.883742      0.635410     -0.170755     -0.239476     -0.107713     0.0209653   -0.00855531       10.4618       12.9296       13.5113       13.4429       12.1100       10.1097       8.20113       6.22763       4.51032       3.20461       2.05158       1.27850      0.764767      0.426595      0.221087      0.106351     0.0478113     0.0202778
  12  23 3913.0062    1.6224  6.9066 10.6658  0.0004  0.0948   0.0196   0.2571    0.0671   0.0000   429.1232       12.9502       9.53332      -3.15994       34.2653      -17.6689      -16.8781       3.66220       6.77554      -2.69756       2.47266      -1.57450      0.569160      0.759112      0.350773     -0.222123    -0.0586501     0.0564737       12.2721       15.2585       15.5606       15.7927       13.8367       11.7550       9.71360       7.71243       5.45159       3.75043       2.51223       1.52709      0.917370      0.489092      0.264682      0.131957     0.0588590     0.0247529
  12  24 4053.5443    1.3334  8.6034 10.5441 -0.0022  0.1147   0.0161   0.3247    0.0580   0.0000   420.8601       31.6500      -10.8332      -12.9517      -4.24618      -20.2191      -2.85659     -0.813691      -6.42659      -2.07464      0.830722      0.721732      0.330134      -1.93266      0.677686     0.0624678     0.0176006    -0.0471413       14.8862       18.8907       19.4904       18.8582       17.4967       14.4996       11.9714       9.10555       6.68858       4.63642       3.06142       1.88246       1.13883      0.621361      0.323592      0.161053     0.0679287     0.0299348
  12  27 4476.1535    0.7461 14.6234 10.2395 -0.0033  0.2366   0.0104   0.6307    0.0415   0.0000   371.4156       45.9772       86.5873       43.3372     -0.143295       1.51055      -35.3906       30.2354       11.1139      0.695822      -1.00480       2.47150      -2.00311     -0.140252      0.595277      0.427246     -0.106603     -0.134030       29.4058       37.6449       37.8348       38.0666       34.2486       30.2757       24.9335       18.8641       14.0638       9.85574       6.68733       4.17893       2.49693       1.33946      0.714217      0.345435      0.153361     0.0643259
  12  28 4618.1567    0.6542 18.8465 10.0832 -0.0009  0.3117   0.0081   0.8148    0.0356   0.0000   462.3541      -32.5070       50.5450       44.3723      -20.6177       32.9360       32.1599      -15.1350      -20.5423       8.00038     -0.208952     0.0307038      -4.00496     -0.933274      0.127694     -0.491576      0.474944     0.0446851       38.7457       50.6166       52.3450       51.0737       47.4803       39.4382       32.0755       25.5230       18.5318       13.0816       8.51909       5.47582       3.23738       1.83522      0.957537      0.472805      0.204111     0.0841906
  13   8 1838.6300    0.3589  0.4222 10.1754 -0.0071  0.0254   0.0169   0.0628    0.0548   0.0000   435.5934    0.00327360       18.5237      0.251942      -5.38333      -3.13587      -3.53087    -0.0867406      0.363712      -1.97533     -0.587441      0.371871     -0.130304      0.110844     0.0695377  -0.000175687    -0.0542503   -0.00519940       3.49957       4.08344       4.22395       3.67693       3.34673       3.29268       2.86178       2.30124       1.82942       1.33398      0.788700      0.494259      0.277056      0.168637     0.0997641     0.0468899     0.0228578     0.0107785
  13   9 1983.7827    0.5713  0.4746 10.1671 -0.0120  0.0228   0.0219   0.0513    0.0763   0.0000   437.4105       3.27285       12.1303      -2.04189      -7.78484      -3.91163       2.58007      0.862175      0.141815     -0.971508      -1.33398      0.625526     0.0508370      0.139344    -0.0185790    -0.0255046   -0.00534108     0.0227787       2.78837       3.77469       3.78037       3.90789       3.47464       2.92886       2.69039       1.80307       1.58056      0.958599      0.805351      0.391021      0.305363      0.169722     0.0867153     0.0523978     0.0218941     0.0102278
  13  10 2128.5103    0.8414  0.5530 10.4677 -0.0038  0.0220   0.0288   0.0534    0.0835   0.0000   442.5328      -6.19499       10.7017       1.77448      -2.54418       3.20160      0.583785       1.48937      0.927001     -0.560141      0.159688     -0.172230     0.0453574    -0.0782220      0.145840    -0.0308042     0.0134827   -0.00750909       2.77292       3.29904       3.27080       3.15191       3.28966       2.69647       2.31608       1.74469       1.35300      0.973123      0.657352      0.464425      0.274721      0.169816     0.0823679     0.0474446     0.0220618    0.00984122
  13  11 2271.1567    1.0938  0.6389 10.9001 -0.0014  0.0248   0.0355   0.0577    0.0977   0.0000   431.6529       3.30261       9.52999      0.976441     -0.997653       4.68217      -3.12311     -0.102550       1.19693      -1.70552     -0.513289     -0.603204     -0.171541      0.154700     -0.126656    -0.0359768     0.0102542    0.00388530       3.03328       3.83665       3.78279       3.91345       3.64859       3.26717       2.27208       2.07645       1.41752       1.11731      0.705766      0.450789      0.291021      0.175863      0.102161     0.0521569     0.0238609     0.0105593
  13  12 2411.8009    1.4690  0.9022 11.2199 -0.0016  0.0305   0.0409   0.0684    0.1327   0.0000   434.6670       9.88908       7.62163       8.60461      -1.99990      -1.72772      -1.79364      -2.89247       3.10702     -0.809292     -0.859786      -1.01338      0.195457     0.0789142     -0.117366     0.0360203    0.00938391    -0.0302793       3.87442       4.58045       4.70091       4.51637       4.26579       4.22954       3.19402       2.36024       1.66054       1.29351      0.949098      0.665044      0.414357      0.219241      0.120201     0.0587288     0.0272392     0.0134903
  13  13 2551.6577    1.8373  1.0433 11.7206 -0.0022  0.0308   0.0485   0.0814    0.1513   0.0000   441.5957      -4.98328       11.7211      0.615394      -1.74404      -2.07164      -2.60095     -0.477038      -2.57567       1.74392     -0.433686      0.178856     0.0368137     0.0686789    0.00900503    -0.0633225    -0.0423420    -0.0125564       3.93182       4.76609       5.00660       5.11608       4.72245       3.84000       3.19564       2.49654       1.88355       1.32288      0.933577      0.565586      0.356690      0.219124      0.122004     0.0626673     0.0300783     0.0148105
  13  14 2691.7191    2.4654  0.7428 12.5770 -0.0080  0.0261   0.0780   0.0636    0.1252   0.0000   440.9398       3.52392       18.0467      -4.54999      0.113758       6.94399      -1.89700      0.938811    -0.0388635      0.506689      0.360277    -0.0215167     -0.118335      0.143119      0.249382     0.0508176    -0.0505335    0.00821573       3.70850       4.45555       4.78173       4.68582       4.27717       3.67581       2.85221       2.16707       1.59852       1.10818      0.784298      0.527293      0.309932      0.187630      0.102925     0.0508040     0.0252198     0.0112793
  13  15 2832.1969    3.0186  0.8612 12.6847 -0.0066  0.0272   0.0854   0.0682    0.1671   0.0000   443.2324       4.92223       18.7645      -7.88283      -4.81922       1.20443       1.88601      -3.91280      -2.57862     -0.416670      0.614948     -0.780745     -0.448524      0.238715     0.0922778    -0.0615929    -0.0364708     0.0249297       3.49607       4.37686       4.32721       4.39018       3.95054       3.55853       2.72823       2.31231       1.72060       1.22504      0.816270      0.519561      0.337653      0.184133      0.108644     0.0553708     0.0267385     0.0127563
  13  16 2972.6741    3.6752  0.8007 13.2819 -0.0066  0.0301   0.1092   0.0633    0.1331   0.0000   435.6551       5.11638       11.9272       2.95057       1.98578     -0.169083       1.97404      -2.52983      -1.43670     -0.763169    -0.0807246      0.720375     -0.551181      0.162355    -0.0219544    -0.0720968    0.00302122   0.000925453       4.15343       4.68380       3.88875       4.25154       4.48178       4.44100       3.40417       2.24763       1.53001       1.28650       1.02605      0.737592      0.464614      0.245303      0.122232     0.0592399     0.0275280     0.0118521
  13  17 3112.4892    3.7964  0.8942 13.5120 -0.0038  0.0292   0.1073   0.0753    0.1288   0.0000   440.9885       5.63000       11.0717       5.27199      0.707680       4.44900      -4.49983      -2.01211       3.17430     -0.606678     0.0287965     -0.353407     0.0723942      0.131566     0.0697686     0.0490158    -0.0492224    0.00334580       3.82612       4.33159       4.69321       4.80001       4.02514       3.60233       3.07034       2.53983       1.83340       1.26336      0.866130      0.596141      0.356816      0.182677      0.106063     0.0588499     0.0295974     0.0144728
  13  18 3252.3852    3.6984  1.2456 13.3384 -0.0016  0.0349   0.0920   0.0939    0.1451   0.0000   439.6914       11.0160      -2.51401      -4.97822      -3.22769     -0.420946     -0.624456      -4.99919       1.21669      -2.16156     0.0359499      0.231326    -0.0718941     -0.177567     0.0813199    -0.0759290     0.0242046    0.00603668       4.00153       4.99770       5.45954       5.31734       4.66408       4.38285       3.48811       2.57994       2.15178       1.45439      0.940762      0.678884      0.396418      0.233526      0.128015     0.0717454     0.0340353     0.0150341
  13  19 3392.4257    3.1105  1.7570 12.9843 -0.0040  0.0426   0.0659   0.1120    0.0978   0.0000   427.8577       17.0672       24.1577      -4.15215      -6.77984      -2.05431     -0.160945      -6.20305      -2.85084     -0.532839      0.124258     -0.457508     -0.267764     -0.284833    -0.0862723     -0.114131    0.00606271    -0.0116099       5.45044       7.15869       7.35847       7.46145       6.30785       5.56651       4.51565       3.55411       2.66222       1.85606       1.25414      0.757750      0.493998      0.277350      0.161949     0.0821361     0.0422261     0.0185942
  13  20 3532.6301    2.6156  2.9389 12.0231 -0.0013  0.0535   0.0426   0.1382    0.0804   0.0000   449.1632       12.3186       19.3837      0.918870       7.77304      -4.38809      -2.32348      -7.46672      -1.09557     -0.422263     -0.162116       1.04999     -0.736158     -0.217818     -0.158407    0.00780624    -0.0534624     0.0388041       6.44806       8.37738       8.51021       8.67341       7.65421       6.70143       5.71372       4.33569       3.28361       2.30575       1.64329       1.01051      0.636203      0.374183      0.209431      0.108162     0.0510514     0.0250044
  13  21 3673.1733    2.2151  3.7899 11.6229 -0.0045  0.0620   0.0327   0.1617    0.0700   0.0000   424.2315       29.0074       4.03989       7.63606       10.4834      -12.7573       2.42746      -16.3045      -2.49799      0.303214       2.91367      -2.15136      -1.07999      0.987318      0.359746    -0.0938818    -0.0545812    -0.0230845       7.95026       9.55532       9.80492       9.62542       8.93269       7.85471       6.66291       5.25797       3.91913       2.76203       1.98504       1.24864      0.773108      0.443905      0.252231      0.126090     0.0610785     0.0301704
  13  23 3954.4008    1.5023  6.8504 10.9128 -0.0048  0.0951   0.0185   0.2542    0.0557   0.0000   436.8623       22.9208       6.62431       12.1332       9.63828       14.1037      -16.8472       2.17548       14.6973      -1.82513      -5.49726      -1.30606       1.07944      0.173601      0.118220      0.261064     -0.234843     0.0453779       11.5116       14.5517       14.8030       14.6778       13.4217       11.8902       9.93314       7.95094       5.99791       4.25043       2.94725       1.87837       1.19118      0.662222      0.389100      0.194613     0.0964444     0.0464151
  13  24 4095.2486    1.2631  9.4900 10.5888 -0.0011  0.1218   0.0147   0.3400    0.0513   0.0000   469.8100      -12.0375       17.0737       3.42710       22.4782     -0.762896       12.1429      -20.6736      -12.9734       5.64233       2.56613       3.61704     -0.166830     -0.340233     0.0143785     -0.275265    -0.0566175     0.0886722       14.2734       18.3043       18.5484       18.6837       17.4352       15.2218       12.8071       9.68888       7.50858       5.30793       3.74984       2.46502       1.52865      0.887897      0.489096      0.253565      0.124677     0.0562256
  13  25 4236.6929    1.0809 11.8829 10.3944 -0.0029  0.1541   0.0126   0.4275    0.0494   0.0000   444.6721       30.1633       15.7976      -3.43052      -13.8711      -6.89706       5.23538     -0.895818       2.60766      -5.31096      -6.86566      0.904768      -3.39314       1.68505      0.446495      0.209012     -0.207737     0.0656394       18.0476       23.1199       24.0984       23.5480       22.2373       18.9068       16.4018       12.3748       9.84526       6.94948       4.74227       3.11020       1.94146       1.14725      0.633515      0.340634      0.161272     0.0750221
  13  26 4377.4594    0.8992 13.9674 10.3358  0.0004  0.1928   0.0110   0.5439    0.0430   0.0000   440.8437      -75.1484       58.3953       58.0075      -7.01700       21.9386      -13.1024       9.21130       18.1662       4.08778       9.15287      -1.53028     -0.174688      0.433974     -0.160790     -0.146451      0.180825     -0.211917       22.0424       29.3154       29.3320       30.0466       26.9550       24.2765       19.7854       16.0985       11.9910       8.72278       6.00089       3.85481       2.45568       1.42685      0.788671      0.421822      0.199855     0.0922394
  13  27 4519.5310    0.7192 15.5565 10.2250 -0.0018  0.2382   0.0094   0.6564    0.0393   0.0000   508.4086       30.7694      -64.5193       23.5422       31.5772      -3.21102      -46.5976       4.12861       28.1632      -2.14371      -10.4330     -0.219180       3.22329      0.723124      -1.30090     -0.713811     -0.101471    0.00228332       27.4804       35.1108       36.7627       35.7258       33.6886       29.4894       24.5726       19.6450       14.9939       10.5993       7.49374       4.93632       3.07934       1.80683      0.993426      0.530502      0.259718      0.117095
  14   9 2016.9728    0.6014  0.5945 10.1929 -0.0011  0.0249   0.0204   0.0608    0.0773   0.0000   432.1097      -5.19523       13.6263     -0.747851       1.27344      -1.51253       1.55889     -0.979475       2.99270     -0.472273     -0.742457      0.528630      0.142141   -0.00840449      0.127580     0.0229959     0.0404368   -0.00362908       3.15988       3.64068       3.62549       3.60758       3.83019       3.23040       2.89801       2.24826       1.59358       1.14810      0.851827      0.686174      0.455714      0.262214      0.134307     0.0681797     0.0404460     0.0201760
  14  10 2162.5521    0.8115  0.6521 10.4449 -0.0107  0.0250   0.0253   0.0582    0.0919   0.0000   440.9232      0.487463       11.8944      0.655869      -10.4672       2.80857       2.55878      -4.01719     -0.609273      -1.34660      0.861174     -0.238054    0.00997936     -0.218099    -0.0173549      0.167203    -0.0476454  -0.000171082       2.63823       3.48764       3.69759       3.59108       3.45083       2.87394       2.48179       1.86159       1.44889       1.07725      0.735320      0.521415      0.322989      0.215528      0.112508     0.0700599     0.0347961     0.0177800
  14  11 2305.7196    1.1811  0.7659 10.8535 -0.0021  0.0251   0.0346   0.0659    0.1037   0.0000   429.9478      -8.32957       13.5502       5.82780     -0.685156      -3.86364      -2.89838      -3.18825      0.115198     -0.147467     -0.997655      0.288413       1.08692     0.0610123     -0.139889    -0.0770846    -0.0578304    0.00267704       2.88016       3.57213       3.91371       3.80288       3.56524       2.96315       2.56889       2.06785       1.51092       1.05297      0.812604      0.540036      0.341103      0.211558      0.120304     0.0631344     0.0375220     0.0174464
  14  12 2446.7032    1.5792  0.8763 11.3460 -0.0019  0.0262   0.0430   0.0661    0.1234   0.0000   438.5652       3.37199       10.5908      0.413356      -1.33204     -0.790182       1.69888       2.22877      0.252639      -1.31604     -0.684984      0.379077     0.0213173     -0.317032      0.283135    -0.0965663   -0.00634668   -0.00886733       2.97280       3.51379       3.68240       3.68444       3.41577       3.09053       2.70709       2.12939       1.67076       1.26870      0.870845      0.594821      0.386892      0.231457      0.141745     0.0737935     0.0413176     0.0196079
  14  13 2587.3098    1.9455  0.8192 12.1106  0.0018  0.0253   0.0562   0.0683    0.1082   0.0000   442.5377       3.21514       6.73424      -2.46079       7.12931      -2.65267      -2.08401      -3.28754       2.71369     -0.113103      0.465965     -0.501392     -0.239345    -0.0904880     -0.248392     0.0199557     0.0447584    -0.0252036       3.11736       3.92118       4.06107       4.03464       3.78560       3.25780       2.74969       2.20771       1.62497       1.19939      0.835931      0.596696      0.369709      0.229723      0.130170     0.0715373     0.0372560     0.0196135
  14  14 2728.2207    2.6309  0.8933 12.2458  0.0006  0.0288   0.0695   0.0697    0.1525   0.0000   437.8445       10.7309       9.18163       9.38181      -1.43517      -2.31630       3.80030     0.0753559     -0.307971      -1.94236     -0.134269      0.224382     0.0536426      0.228617      0.150626    -0.0667518     0.0238043    0.00877806       3.33319       3.92625       4.14563       3.96578       3.74842       3.82239       2.89641       2.34923       1.67845       1.29208      0.979004      0.664849      0.475567      0.275670      0.149037     0.0847221     0.0463879     0.0201835
  14  15 2869.2515    3.2364  0.8296 12.7094 -0.0022  0.0264   0.0904   0.0693    0.1562   0.0000   438.4481       11.3661       8.49432       4.19231      -1.23829      -1.63320     -0.401983       1.01373      -1.73014      -1.46017     -0.171601      0.861297      0.537491     0.0518982      0.150174     0.0982974   -0.00868653    -0.0185434       2.94191       3.80004       3.77497       3.80781       3.51516       3.08764       2.75408       1.98131       1.72847       1.23138      0.841143      0.568269      0.368207      0.226035      0.122824     0.0722675     0.0386440     0.0190827
  14  16 3010.2156    3.8112  0.7594 13.3582 -0.0049  0.0255   0.1138   0.0602    0.1261   0.0000   433.0260       15.5843       18.2915      0.112062      -6.15945       1.98141      -3.77052      -4.67612      -1.21305      -1.31330     -0.609332      -1.24076     -0.142569      0.321454      0.186360    -0.0385697    -0.0379872     0.0293420       2.97903       3.78037       4.02615       4.07863       3.74013       3.02508       2.57733       2.20881       1.63047       1.12253      0.779973      0.556956      0.340932      0.200987      0.123218     0.0647023     0.0381812     0.0199446
  14  17 3150.6006    3.7335  0.9195 13.6739 -0.0066  0.0294   0.1067   0.0737    0.1185   0.0000   436.7440       9.99769       18.1502       3.77150      -4.66050       5.95304       1.42215       6.23399       1.29805      -1.15398      -1.25177     -0.158097      0.157952     -0.211364     -0.118513     -0.113111    -0.0713286   -0.00492500       3.65706       4.45122       4.94433       5.08261       4.40391       3.67955       3.25033       2.46432       1.82161       1.38181      0.935430      0.593293      0.395433      0.241239      0.141699     0.0774900     0.0444434     0.0215726
  14  18 3290.8493    3.5974  1.2732 13.4894 -0.0086  0.0358   0.0894   0.0936    0.1133   0.0000   440.0026       13.8050       17.9208       5.46257   -0.00918642       8.28537      -1.52870      -1.76512      -2.72776       2.30647       2.45019      0.218884      0.534332     -0.324571     -0.125354     -0.183196     -0.142058   -0.00467759       4.46752       5.85853       6.06457       6.13518       5.44164       4.79176       3.74549       3.05023       2.38538       1.75031       1.13164      0.771504      0.481149      0.309019      0.167301      0.100488     0.0552768     0.0274980
  14  19 3431.5068    3.0809  1.9988 12.6601 -0.0054  0.0436   0.0583   0.1101    0.0925   0.0000   435.0242       26.8450       9.48238       1.64945      -1.86313      -9.10411      -3.78145     -0.743535      -2.11086      0.740035      -1.37221      -1.71679      -1.17344     0.0929037      0.323564     0.0235537   -0.00468581     0.0110390       4.83924       6.46058       6.34649       6.57393       6.01427       5.45050       4.46201       3.74397       2.69774       2.07747       1.42178       1.02474      0.629833      0.400781      0.220259      0.121885     0.0646108     0.0319619
  14  20 3572.2658    2.4505  3.0196 11.9595 -0.0023  0.0533   0.0386   0.1427    0.0739   0.0000   441.6222       19.7180       23.0081      -6.03293      0.188455       3.76718      -11.6470      -8.93779       1.58089       4.05071      -1.50259      0.203057      0.917617     -0.313279     -0.123069     -0.166504     0.0535509     0.0358891       5.97960       7.59891       7.93740       8.02437       7.31566       6.69627       5.54339       4.39624       3.39446       2.40200       1.78052       1.19137      0.804212      0.477677      0.270549      0.155602     0.0806010     0.0417342
  14  21 3713.0350    2.0936  4.2821 11.3287 -0.0044  0.0640   0.0280   0.1699    0.0689   0.0000   455.6853       26.2457       11.5889       15.2326      -22.4560      -8.10542      -12.1011       14.4103      -1.89439     -0.798763      -2.02325       1.99543     -0.816043       1.03671     0.0939938      0.203042     0.0899708      0.120081       7.14295       9.04137       9.34871       9.43161       8.68726       7.98190       6.55476       5.34882       4.15949       3.04671       2.12877       1.48371      0.911790      0.581172      0.336352      0.189796     0.0956230     0.0491910
  14  22 3854.2896    1.7379  6.2072 10.9355  0.0002  0.0838   0.0202   0.2197    0.0574   0.0000   451.1116       22.9038       4.69966       34.4847       15.6272      -2.07379       1.69572      -2.89007       8.76154      -3.17683      -3.79093     -0.129251      0.440515       1.25099     -0.173817     0.0113805     0.0191262     -0.135461       9.47206       12.4941       12.5397       12.4691       11.7648       10.4751       8.81762       7.09789       5.44172       4.07893       2.82910       1.94745       1.21254      0.752500      0.444627      0.241853      0.121492     0.0606233
  14  23 3995.2607    1.4636  8.0137 10.7096 -0.0011  0.1001   0.0165   0.2784    0.0523   0.0000   455.7826       6.83286       21.0916       22.5949      -10.2208       10.6352       7.64616       13.9483      -5.61453      -1.77098      -3.53190      -2.82017       2.90206     -0.627102      0.467092     -0.293840    -0.0857732     0.0256167       11.3922       14.9430       15.3022       15.4865       14.1597       12.5244       10.5491       8.49139       6.57556       4.85315       3.41205       2.21054       1.46194      0.900845      0.509263      0.287676      0.155183     0.0749531
  14  24 4136.6006    1.1918  9.4099 10.6050 -0.0012  0.1174   0.0138   0.3498    0.0461   0.0000   414.0654       20.7762       26.8463      -1.71325       37.8754       4.23836       17.9684      -13.1803       11.7564      -2.67126     -0.747706     -0.190917       1.28458     -0.350091     0.0150846      0.890112    -0.0687153    -0.0688657       13.1463       16.6954       17.8287       17.4268       16.7386       14.3470       12.0743       9.88536       7.55829       5.67618       3.95614       2.65685       1.68673       1.06047      0.632462      0.354627      0.181954     0.0908371
  14  26 4419.6981    0.8283 14.2650 10.2611 -0.0028  0.1954   0.0098   0.5588    0.0394   0.0000   476.4389       34.2871       23.3363       12.2706      -17.1465       7.58372       31.5884      -4.20559      -21.5827       12.8050      -7.11548      -10.0307      -4.25451     -0.995830     -0.117704      -1.38671     -0.125075      0.172496       21.4309       27.4933       28.9403       28.7618       27.1531       23.6397       20.0726       16.7710       12.7690       9.48382       6.62672       4.67399       2.92628       1.85404       1.06346      0.594271      0.317973      0.160516
  15   8 1902.3172    0.4992  0.3934 10.0295 -0.0092  0.0280   0.0214   0.0451    0.0612   0.0000   436.5426       2.47424       12.4379       3.81657     -0.606893   -0.00930877       1.92730       3.29002      -1.56160      0.289360       1.34598     -0.742151     0.0394705     -0.315806     -0.206300    -0.0384975    0.00540404    -0.0425211       3.40611       4.71153       5.29380       5.05819       4.56980       3.87929       3.04521       2.47138       1.69300       1.22555      0.850205      0.571169      0.385038      0.222057      0.140019     0.0685738     0.0415614     0.0258749
  15   9 2049.6285    0.6383  0.4668 10.4226 -0.0118  0.0209   0.0246   0.0554    0.0676   0.0000   437.9386       2.42174       15.3651      -1.63732      -6.03750       4.21175      0.829132      -2.77271       1.72412      0.886966   -0.00408300      0.355594      0.370614     0.0787582     -0.176242    -0.0780168    -0.0616080     0.0287419       2.03688       2.69699       2.86871       2.98156       2.72199       2.60821       1.85895       1.72500       1.45032       1.00248      0.686996      0.519440      0.330671      0.212150      0.136460     0.0868027     0.0397390     0.0266896
  15  10 2195.8091    0.9294  0.6647 10.7105  0.0008  0.0236   0.0273   0.0543    0.0837   0.0000   439.3804       1.28453       11.3188      -2.70804      -2.71148      0.900076      -3.17105     0.0574114      0.507464      0.796613     -0.221738     -0.590359      0.314751      0.259672    -0.0579819    -0.0353002    -0.0745816    -0.0356053       2.78593       3.23816       3.37505       3.52083       3.43527       3.05267       2.37986       1.89050       1.59565       1.21498      0.867833      0.580028      0.390967      0.243068      0.165155      0.101473     0.0532823     0.0290684
  15  11 2339.5063    1.2187  0.7482 11.1504 -0.0089  0.0253   0.0354   0.0614    0.1023   0.0000   438.6139       1.31074       8.82496      -2.10300     -0.765830       5.16315       3.09028      -4.91089      -1.47669     -0.498924      0.770632     -0.166840      0.890786     -0.511390     0.0441045     0.0676600    -0.0662231    -0.0507824       2.89269       3.37812       3.32562       3.77081       3.55730       3.12609       2.62127       2.02081       1.63047       1.23073      0.937569      0.607403      0.424879      0.274746      0.172364     0.0979466     0.0531548     0.0304447
  15  12 2481.0236    1.6215  0.9757 11.4532 -0.0046  0.0275   0.0400   0.0713    0.1159   0.0000   436.1107       2.26119       9.28085      -3.33055      0.550783       1.12072     -0.877992     0.0364450      -3.21646     -0.456585       1.37235      0.539188     0.0196058      0.427115      0.115318     -0.156853      0.138883     0.0275079       3.09355       4.07376       4.05634       4.17261       3.81100       3.39587       2.84413       2.40949       1.89314       1.44007       1.04919      0.678285      0.438805      0.288681      0.178453      0.103265     0.0588024     0.0329716
  15  13 2622.4498    2.1356  0.8332 12.1797 -0.0067  0.0252   0.0596   0.0677    0.1088   0.0000   433.7642       6.49066       8.32908      -6.46949      -4.28464       2.57011       5.40227       1.58691       1.77288      0.872067     0.0814653     -0.200201      0.365568     -0.553889    0.00636174   -0.00221401     0.0929628    -0.0470853       2.68683       3.57203       3.54044       3.59290       3.53945       2.98002       2.62852       2.12502       1.68138       1.30895      0.905545      0.637289      0.397466      0.262780      0.159991     0.0959378     0.0538719     0.0276127
  15  14 2764.1796    2.7129  0.8522 12.5658 -0.0156  0.0261   0.0743   0.0643    0.1259   0.0000   431.7878       3.93988       8.65012      -3.76238      0.339343      -3.44471     -0.885672      -1.25931     0.0876518      0.194577     -0.942673     -0.199083      -1.59866     -0.322512     0.0622378      0.116974     0.0568578     0.0386977       3.03191       3.92058       4.22533       4.30397       3.84515       3.49374       2.80778       2.29469       1.57655       1.22990      0.904363      0.624192      0.429686      0.286886      0.162947     0.0920305     0.0521917     0.0284809
  15  15 2905.7936    3.3325  0.7580 13.0677 -0.0036  0.0299   0.0931   0.0600    0.1217   0.0000   438.8785       9.74880       18.6966       12.2478       1.69301      -2.73024       5.45578     0.0135824       2.32623     -0.671885     -0.544099     -0.311912    0.00459495     0.0948641    -0.0172145    -0.0343042   -0.00692029   -0.00622639       3.72247       4.27923       4.23276       4.80793       4.89707       4.19610       3.12631       2.28227       2.14022       1.68121       1.18223      0.667085      0.414162      0.290485      0.220370      0.152742     0.0831232     0.0341527
  15  16 3047.1537    3.8382  1.0054 13.0560 -0.0000  0.0279   0.0959   0.0720    0.1699   0.0000   441.8897       6.60354       3.64848       3.83622       5.38703      -4.43292      0.226021      -5.30379       2.90046      0.831863     -0.161829     -0.968924     -0.256819     -0.186902      0.170403    -0.0467482     0.0128897    -0.0138236       3.06831       3.90555       4.00317       4.16153       3.75109       3.45781       2.93767       2.34330       1.74963       1.33368      0.990257      0.674938      0.468951      0.298364      0.181001     0.0993836     0.0568861     0.0306135
  15  17 3188.1280    3.7051  1.0171 13.6253 -0.0173  0.0313   0.1006   0.0782    0.1335   0.0000   444.9427       4.34135       9.68862       3.77034     -0.550729     -0.418401       2.19733      -2.38539      -3.20685     -0.457711     -0.530131      -1.67465      0.144601      0.625907     -0.127918      0.331261   -0.00968754     0.0124393       3.41644       4.14491       4.19489       4.50643       3.93157       3.53642       3.07911       2.77738       2.16374       1.48691       1.15320      0.802037      0.533621      0.316084      0.198881      0.115687     0.0669683     0.0329296
  15  18 3328.8734    3.3743  1.4583 13.2226 -0.0007  0.0390   0.0766   0.0952    0.1171   0.0000   446.3817       5.28044       18.1976       6.03704      -2.33477       6.64462      -6.96759      -1.50167       2.69865      -3.25864       1.77012     -0.461249       1.14647      0.369113      0.101700    -0.0722328    -0.0205469     0.0442276       4.73150       5.76321       5.64523       5.17679       4.92471       4.79873       4.30683       3.71510       2.93076       2.19983       1.60888       1.09809      0.741388      0.465159      0.259339      0.147244     0.0760061     0.0437397
  15  19 3470.0170    2.8872  2.2900 12.4230 -0.0054  0.0456   0.0501   0.1106    0.0914   0.0000   433.0115       12.3240       13.3804       2.64563       10.1936       4.59324       4.29409      -8.74907       2.19833      -2.15413      0.637027      -2.38683     -0.813378      0.154594     0.0917878    -0.0843517     -0.106631     0.0123407       4.85124       5.75875       6.31406       6.50300       5.82571       5.40309       4.66204       3.79093       3.01063       2.20661       1.67151       1.13598      0.788816      0.499528      0.300438      0.178262     0.0985703     0.0528184
  15  20 3611.3677    2.4006  3.5016 11.7811 -0.0019  0.0557   0.0341   0.1475    0.0728   0.0000   436.7175       3.78108       21.7606       1.02090       2.88252       2.51532       2.14382      -1.76011      -6.33043      -2.60063      0.694795     -0.819228      0.284239      0.293814      0.488746      0.306505     -0.103463     -0.124881       5.62288       7.35273       7.74908       7.74755       7.40753       6.55548       5.61467       4.55735       3.76134       2.72800       2.04325       1.38024      0.925884      0.599147      0.362406      0.213619      0.117271     0.0650438
  15  21 3752.6301    2.0334  4.7571 11.2482 -0.0007  0.0666   0.0253   0.1770    0.0649   0.0000   441.9384     -0.487503      0.354509       7.15104      -3.41391       4.78383       3.02363      -1.78973       3.30337      -4.94390      -2.83886      0.635993     -0.355871     -0.254857      0.473501    -0.0707825     -0.115200    0.00650958       6.62112       8.74351       9.09145       9.21600       8.59979       7.70833       6.72912       5.60828       4.42649       3.31595       2.45958       1.65542       1.13109      0.719516      0.433877      0.250925      0.139692     0.0748908
  15  22 3894.1318    1.6785  6.8068 10.8674 -0.0002  0.0850   0.0181   0.2287    0.0530   0.0000   440.0992       19.1632      -3.66035       6.52977       6.11069      -6.96892      -9.95266       3.08051      -7.31561      -2.58552      0.343027      0.416556      0.107564     -0.566275      0.104858      0.306144     0.0741936     -0.102544       8.60624       10.8249       11.5818       11.6760       11.1146       9.85458       8.44424       7.12766       5.60184       4.29031       3.08626       2.15224       1.44868      0.918657      0.569599      0.340651      0.185710      0.100134
  15  23 4035.7435    1.3484  8.8468 10.7348 -0.0009  0.1084   0.0150   0.3015    0.0472   0.0000   450.6385       5.02028       23.2954       18.8894       6.70201      -4.17028     -0.983671      -18.5686       13.9644      0.949320     -0.258096       3.61845      -1.40731      -1.88931     -0.929786    -0.0272398      0.175903     -0.111598       11.7445       14.8376       15.9183       15.8398       14.9453       13.5169       11.3482       9.35358       7.23041       5.50457       3.96284       2.82085       1.86840       1.22282      0.728175      0.422535      0.236573      0.125247
  15  24 4177.3867    1.1444 10.6611 10.5059 -0.0018  0.1284   0.0124   0.3671    0.0445   0.0000   462.6735       2.68117      -11.4226      -3.16746      -4.96460      -3.55007      -10.3922      -3.67286      -8.03434      -9.23105       3.30747      -3.41820      -1.84624     -0.977570     -0.885533      0.694183     -0.673026    -0.0202689       12.9231       16.6650       17.7021       17.7651       17.0303       15.0547       13.1417       10.6260       8.47370       6.40012       4.71796       3.25084       2.23589       1.42199      0.860987      0.526279      0.276896      0.150185
  15  26 4461.4551    0.7850 16.1030 10.2641 -0.0009  0.2204   0.0083   0.5961    0.0347   0.0000   412.0134       9.09856      -17.3152      -40.3795       13.8478       27.3964      -33.9456      -4.41737       4.99862      -14.9395       4.48174      -4.21440       9.02279       3.36400      -2.08009       2.19441      0.400289     -0.393224       22.3984       28.8386       30.3817       30.7230       28.6582       25.9973       22.6934       18.9155       14.9707       11.2586       8.38332       5.85967       3.87901       2.57410       1.51872      0.923306      0.488537      0.263413
  16   8 1933.1462    0.5102  0.5162 10.0277  0.0011  0.0216   0.0172   0.0484    0.0628   0.0000   434.6708      -1.59342       11.6262       6.75917      -2.46697      -4.59285       1.07845      -2.53357       1.09803       1.71307      -1.58078      0.444154       1.14880    -0.0607406     -0.253792    -0.0828480     0.0283048    -0.0288035       2.24348       2.87858       3.08821       2.96384       2.78880       2.57613       2.26807       1.87624       1.53904       1.13683      0.833925      0.586437      0.438873      0.274161      0.177418     0.0988043     0.0570539     0.0325033
  16   9 2081.6059    0.6999  0.5233 10.2436 -0.0038  0.0218   0.0227   0.0471    0.0784   0.0000   434.1410     -0.318103       6.85551      -4.33484      -4.72457      -1.36366       2.43691       1.12786       2.76033     -0.650629     -0.168991    -0.0651044     0.0294276     -0.205342      0.100168      0.200398    0.00343008    -0.0398194       2.13551       2.70311       3.17152       2.84087       2.68346       2.63429       2.12388       1.80202       1.53655       1.08245      0.834470      0.601321      0.377524      0.248761      0.165561     0.0969570     0.0564370     0.0309069
  16  10 2228.3424    0.9748  0.7040 10.5998 -0.0011  0.0242   0.0271   0.0547    0.0965   0.0000   438.8000      0.205944       11.3646      -2.57186      0.646838     -0.369755      -2.51687      -2.40621       2.71227      0.322809      -1.27237     -0.928641     -0.559599     -0.452257      0.171412    -0.0325143     0.0777331     0.0362163       2.42673       3.28591       3.31522       3.29444       3.10659       2.74848       2.53445       2.03240       1.74909       1.33102      0.948247      0.658436      0.480703      0.291767      0.198327      0.104701     0.0626312     0.0357701
  16  11 2372.6145    1.3195  0.9146 11.1746 -0.0069  0.0271   0.0333   0.0653    0.1097   0.0000   434.3178       5.65820       14.3070      -4.59857      -6.82984      -1.29441       3.08981     0.0751585      0.291512      -2.14475     -0.135663     -0.370232     -0.573800     -0.210702     -0.167413     0.0916995     0.0138533     0.0319313       2.80635       3.26065       3.52221       3.58148       3.40954       2.99449       2.77606       2.34577       1.83272       1.32995       1.04644      0.774505      0.545116      0.348877      0.216110      0.137541     0.0829229     0.0400170
  16  12 2514.8186    1.7449  0.8586 11.8566  0.0002  0.0262   0.0459   0.0658    0.0971   0.0000   436.0798      0.145816       13.8488       4.16934      -4.02547      -1.33437       2.03813      -4.69659      0.316403     -0.818754      -2.38649      0.334144      0.376884      0.307441      0.169069      0.170098     0.0493446     0.0193437       2.70216       3.42360       3.90851       3.90209       3.57366       3.19438       2.73213       2.21791       1.82605       1.25258      0.987089      0.743742      0.446377      0.317935      0.211078      0.117714     0.0710682     0.0392530
  16  13 2656.9490    2.2161  0.9348 12.0708 -0.0029  0.0290   0.0544   0.0641    0.1217   0.0000   437.2406      0.363086       12.0835      0.402927      -1.96934       3.06028       3.71982      -1.51255     -0.999232     -0.350772       1.02471      0.656470    -0.0244439     0.0464612  -0.000965819     -0.226186    -0.0438180     0.0318589       3.06098       3.39613       4.00770       3.99178       3.29926       3.22890       3.13248       2.51416       1.93258       1.67887       1.21531      0.766968      0.561094      0.392274      0.218395      0.127963     0.0827887     0.0436913
  16  14 2799.4947    2.8623  0.8437 12.4272 -0.0011  0.0234   0.0735   0.0619    0.1219   0.0000   437.4179       3.80319       18.6491     -0.768817      -1.23529       1.08449       3.04417      -1.44371      -1.92287     0.0260862      -3.61691      0.298376      0.195081     -0.270257     -0.169278      0.158060      0.122985    0.00556084       2.39756       2.96749       3.16987       3.13906       2.76910       2.64151       2.43541       1.99360       1.68615       1.36185      0.981774      0.641879      0.470713      0.296757      0.182201      0.109952     0.0636524     0.0358222
  16  15 2941.7665    3.5125  0.8276 13.0845 -0.0009  0.0237   0.0906   0.0614    0.1135   0.0000   440.2256       9.31818       11.6455      -6.55873      -3.11073     -0.360118      -3.27449      -2.36973     0.0762792      -1.59437      -1.09772     -0.400483      0.399629     0.0190921      0.185132     0.0518187   -0.00504062     0.0228039       2.54133       3.33829       3.53625       3.42842       3.36787       2.96759       2.65080       2.06307       1.62277       1.18827      0.890588      0.659636      0.451225      0.306443      0.187337      0.109190     0.0642878     0.0339615
  16  16 3083.5155    3.8216  0.8998 13.4122 -0.0019  0.0269   0.0979   0.0647    0.1305   0.0000   438.5632       6.85273       7.68330       4.55895      -2.63002      0.146688      -2.78134      -2.34580     -0.134749      0.116587     -0.412071      0.691436     -0.299252     -0.575647      0.210837     0.0671807     -0.154305    -0.0554854       2.83006       3.31797       3.70661       3.55457       3.29892       3.20506       2.74290       2.26532       1.94882       1.46587       1.03453      0.776420      0.536365      0.336861      0.216902      0.132093     0.0743233     0.0402566
  16  17 3225.0254    3.6967  1.3214 13.0638 -0.0004  0.0317   0.0817   0.0842    0.1502   0.0000   440.8792       9.36741       13.7357       12.1803       9.80219       5.84718      -2.64765      -3.04979     -0.596959      -1.73893       1.99523      0.658204      0.647229      0.461975     0.0227052      0.101669   -0.00705638    -0.0304739       3.19061       4.05719       4.09542       4.29416       4.07365       3.61984       3.04133       2.75721       2.19303       1.70903       1.26473      0.873386      0.594360      0.408400      0.243304      0.152212     0.0884813     0.0502205
  16  18 3366.3747    3.2086  1.6191 13.1243 -0.0043  0.0380   0.0677   0.0997    0.1079   0.0000   439.8015       8.10556       10.7315      -7.50312      0.961522       4.30182      -4.65137      -2.07386       3.31691       2.43666      -1.40152     -0.463905      -1.01926     -0.104802      0.320598      0.168826     -0.109535     0.0346217       3.91123       5.14220       5.35491       5.50348       4.90059       4.76295       3.95309       3.31841       2.54776       1.94060       1.42526       1.06168      0.730271      0.492181      0.301987      0.186635      0.100608     0.0590891
  16  19 3507.9732    2.7919  2.7348 12.0833 -0.0065  0.0472   0.0437   0.1216    0.0954   0.0000   439.5739      0.568936       4.20575      0.219935     -0.964283       9.88346      -4.40781      -6.88026      -1.36798      -5.57944      0.495825    -0.0409723      0.591020      -1.00926      0.226627      0.187162     0.0354860    -0.0567317       4.71660       5.78735       5.89355       6.33915       5.99939       5.34850       4.73765       3.91893       3.24663       2.50576       1.84447       1.29578      0.912531      0.613808      0.373704      0.236923      0.134306     0.0766271
  16  20 3649.8559    2.3254  3.9745 11.4634 -0.0019  0.0574   0.0298   0.1507    0.0750   0.0000   436.0944       9.91278       19.9579       6.99233      -4.34547      -8.55841       7.27672      0.439789      0.989874    -0.0598354       3.04407      -2.05738      0.847348      0.451240     -0.579634     -0.108005      0.223275    -0.0484321       5.81946       7.23942       7.68495       7.59949       7.30289       6.80068       5.87077       4.93719       3.95597       3.08974       2.23927       1.64468       1.12892      0.755932      0.467277      0.282118      0.165827     0.0898920
  16  21 3791.6676    1.9049  5.4564 11.1058 -0.0004  0.0708   0.0219   0.1885    0.0598   0.0000   448.1255       25.1135       9.60249       2.26751      -10.0482      -6.76464       8.25115       3.73960       9.42019      -3.03202      -2.41475      -1.72423     -0.429448     -0.567931      0.236030     0.0272829     0.0960104    -0.0529222       7.31731       9.07934       9.69044       9.59716       9.20568       8.19643       7.44198       6.17562       5.00314       3.89292       2.87302       1.99195       1.41976      0.928214      0.573719      0.347124      0.199744      0.113606
  16  22 3933.3795    1.5645  7.0921 10.8066 -0.0013  0.0864   0.0169   0.2368    0.0516   0.0000   433.7867       17.3062       4.27807       8.43534      -7.82219       3.69600      -18.2746      -14.3115       2.49849       1.27931      -1.30459      -1.52523      -3.20523      0.761177      -1.46711     -0.332562      0.115000     -0.225014       8.47892       10.8206       11.2965       11.5696       10.9268       9.97210       8.83970       7.41018       6.00160       4.61059       3.36821       2.48072       1.72250       1.13525      0.714936      0.431870      0.244385      0.139693
  16  24 4217.6049    1.0917 11.9042 10.4699 -0.0003  0.1419   0.0114   0.3992    0.0413   0.0000   447.7272       38.0166       31.9853       18.9234       9.89128       2.11128       27.0523      -6.10628      -6.27273      -1.90857       4.86062       1.50300       2.48945      -1.41250      0.508635      0.833304     0.0354092     -0.360331       13.4823       17.8590       18.7432       19.2336       18.4107       16.3044       14.5822       11.9766       9.75781       7.55609       5.56298       4.03165       2.78139       1.87252       1.17496      0.710752      0.405767      0.232598
  16  26 4502.6958    0.7451 16.4045 10.2478  0.0006  0.2253   0.0078   0.6023    0.0324   0.0000   431.9458      -4.76001       52.6205      -52.7695      -1.71071       13.5127      -7.44958      -10.4354       30.9601      0.183695      -5.40880      0.719936       5.71556     -0.977009       2.95420       2.09976    -0.0303130    -0.0857003       20.8937       27.1041       29.6797       28.5936       28.6561       25.6919       22.1350       19.0427       15.3441       11.9445       9.00809       6.37992       4.45418       3.00873       1.87990       1.17644      0.659329      0.376700
  17   8 1963.3046    0.5499  0.3982 10.2703 -0.0062  0.0192   0.0198   0.0396    0.0539   0.0000   439.2022      0.683081       12.3007      -2.20915      -1.58031      0.490980       3.18186      0.784059     -0.350325       1.59343      0.983162     -0.485086      0.255000      0.280703     -0.144537     -0.117953     0.0143461    0.00324154       1.53229       2.09510       2.20553       2.39043       2.19336       2.05861       1.71444       1.60540       1.17407      0.885181      0.791752      0.515843      0.365415      0.259748      0.158678      0.110245     0.0648476     0.0391479
  17   9 2112.9945    0.7890  0.5557 10.3874 -0.0006  0.0196   0.0236   0.0485    0.0735   0.0000   438.3793       2.30160       8.89057      0.791228       1.78531      -3.42784      -1.19894     -0.280429      0.664580     -0.191670      0.561799      0.337012      0.461573     -0.534533     -0.318843    -0.0377328     0.0336444    -0.0617575       1.94171       2.28440       2.53423       2.58884       2.37940       2.28109       1.96060       1.50943       1.37347       1.09141      0.812238      0.595917      0.388960      0.268677      0.175054      0.114734     0.0700003     0.0428293
  17  10 2260.3130    1.0287  0.8136 10.6197 -0.0052  0.0267   0.0268   0.0618    0.1040   0.0000   438.4012       2.54767       8.49045      -4.14181      -2.45828    -0.0760173      -3.74072       1.28849       3.46917     -0.641023      -2.00940       1.10303       1.07508     0.0295470     -0.223111     0.0606772     0.0461510      0.112483       3.06142       3.93860       4.24614       4.40169       4.14100       3.79947       3.19877       2.56969       1.77259       1.33636       1.00964      0.768058      0.574149      0.401016      0.265588      0.158283     0.0970532     0.0541851
  17  11 2405.0122    1.4056  0.8999 11.3965  0.0005  0.0261   0.0344   0.0629    0.1061   0.0000   437.4576      0.470957       9.20307       4.88921      0.986214      -2.85646     -0.375873      0.724037       1.85750     -0.520628       1.05597     -0.296924     -0.169347      0.160292     -0.294856    -0.0609480     0.0210921     0.0217633       2.43463       3.24608       3.30438       3.34982       3.31089       2.89158       2.66006       2.18841       1.86740       1.45774       1.11615      0.800251      0.547433      0.380139      0.251416      0.153129     0.0907230     0.0557305
  17  12 2548.1230    1.8762  0.9520 11.8141 -0.0035  0.0270   0.0442   0.0641    0.1115   0.0000   440.2478       2.32713       10.4250      -1.80898      -4.99658      -3.51001      -4.64586      -3.48056      -1.09120       1.36816     -0.897425    -0.0927640       1.25035      0.752118     0.0249165     0.0617832    -0.0993176    -0.0771636       2.45408       3.37735       3.49174       3.54917       3.26074       2.95784       2.68945       2.30561       1.91328       1.56118       1.12459      0.815946      0.576251      0.391827      0.239769      0.158002     0.0866664     0.0525320
  17  13 2691.0598    2.4884  0.8500 12.3173 -0.0023  0.0239   0.0620   0.0598    0.1111   0.0000   437.0334       9.35675       14.2396       5.29923       2.41141       2.17916     -0.747408     -0.592412       5.44132     0.0896540      -1.01455    -0.0396604      -1.10546       1.20101   -0.00370710     -0.220155    -0.0423121     0.0792928       2.42450       3.10352       3.26411       3.49342       3.33168       2.94094       2.56551       2.04456       1.67549       1.20922      0.935301      0.684050      0.498166      0.338444      0.224703      0.137223     0.0870451     0.0480965
  17  14 2834.3655    3.1518  0.8400 12.8266 -0.0046  0.0227   0.0761   0.0579    0.1056   0.0000   442.0083     -0.780516       14.3298       2.46331      -10.1330      -2.70324       1.43182     -0.427781     -0.400175     -0.845948       1.15866     -0.876641     -0.737367     -0.151439    -0.0403111    -0.0593286     0.0392570     0.0315993       2.18208       2.57337       2.71686       2.95348       2.72100       2.60315       2.24352       1.94648       1.58117       1.20663      0.925797      0.711917      0.497227      0.331095      0.227806      0.145737     0.0832595     0.0492735
  17  15 2977.2524    3.6364  0.8183 13.0854 -0.0068  0.0241   0.0910   0.0580    0.1145   0.0000   436.6526       9.79210       12.7668      -1.06219     -0.517479      -2.90101     -0.427689       2.93934      -2.23726      -1.26097      -1.22954      -1.09385      0.128887      0.285707     -0.199437    -0.0456711     -0.243099     0.0355391       2.18584       2.67563       3.06806       2.82370       3.06769       2.65955       2.19115       2.10330       1.50172       1.26336      0.970726      0.683647      0.491682      0.322563      0.210119      0.139425     0.0932721     0.0512513
  17  16 3119.4130    3.9347  0.9772 13.3954 -0.0002  0.0258   0.0937   0.0663    0.1222   0.0000   432.6529      0.388046       9.51764     -0.291151      -3.38829       2.51463      -3.04919      -1.48179      0.131451    0.00698005       1.10832      0.100801     -0.862004     -0.834721      0.167040     -0.199379     0.0170253     0.0926701       2.56733       3.29137       3.29994       3.32049       3.15046       3.05656       2.80975       2.28763       1.77389       1.42362       1.06470      0.806828      0.584301      0.409276      0.257028      0.164098     0.0942590     0.0536584
  17  17 3261.4380    3.6322  1.1626 13.3198  0.0003  0.0295   0.0837   0.0761    0.1472   0.0000   433.9445       15.2239       10.7649      -4.13682      -1.58232      -1.78567      -1.53918      -4.48074       3.39418      -2.80766     -0.424058     -0.136676      0.614889     0.0232582      0.243336     -0.337658    -0.0913944    -0.0534325       2.87936       3.72455       3.93701       3.95958       3.79420       3.38170       3.06392       2.54809       2.13272       1.64178       1.22813      0.914653      0.630432      0.427874      0.276798      0.173502      0.105651     0.0618467
  17  18 3403.4815    3.1875  1.9318 12.6905 -0.0047  0.0378   0.0589   0.1014    0.1144   0.0000   440.6800       9.60030       18.4876       4.61182      -4.30867       6.93371     -0.172652      -3.87224      -2.88721     -0.614313       1.70078      -1.92580       1.14235      0.546681      0.384771    -0.0724849      0.137160      0.142658       3.80977       4.71998       4.79265       5.02356       4.80699       4.38707       3.98685       3.25645       2.75179       2.04391       1.64436       1.17061      0.857221      0.564353      0.376667      0.235317      0.144277     0.0827279
  17  19 3545.5523    2.6687  2.7668 12.1020 -0.0042  0.0470   0.0420   0.1246    0.0955   0.0000   433.4224       15.0350       20.3527       14.8588      -4.99804     -0.875704       3.34399     -0.382179      -6.14142      -3.31669     0.0749122      -1.80291     -0.214560       2.06563      0.446816     -0.221681     -0.131921  -0.000321795       4.48072       5.84769       6.13306       6.55389       6.02084       5.48131       4.77855       3.99638       3.35910       2.56614       1.94478       1.41494      0.953047      0.667910      0.437063      0.267673      0.163566     0.0972003
  17  20 3687.7904    2.2214  4.3979 11.2565 -0.0014  0.0603   0.0267   0.1516    0.0766   0.0000   445.6680       15.8073       9.24825       9.93840       15.6108      -8.43000      -3.76975       2.78910       3.97545     -0.132893      0.253550       1.16320      -1.97820     -0.169567      0.931141     -0.121952    -0.0945261      0.149503       5.67822       7.16490       7.62077       7.92383       7.48883       7.03533       6.11453       5.21496       4.10000       3.28172       2.50104       1.85806       1.27529      0.903620      0.576400      0.369349      0.224961      0.129242
  17  21 3830.1050    1.8186  5.8224 11.0508 -0.0010  0.0729   0.0200   0.1953    0.0566   0.0000   448.4237       16.3282       7.88257       3.80022      -7.10396      -6.95194       1.40110       5.09542      -7.36385      -4.54434       4.31182      -1.62739      0.397185     -0.476888      0.498734     0.0268696    -0.0419021    -0.0513219       6.77766       8.62992       9.29540       9.41389       9.22435       8.30111       7.41871       6.10293       5.07408       3.90258       3.02472       2.18049       1.55299       1.05985      0.689981      0.442508      0.264737      0.154393
  17  22 3972.2979    1.5364  7.8846 10.6217 -0.0015  0.0883   0.0153   0.2440    0.0519   0.0000   426.2693       19.5330       20.8929      -6.53688      -30.8884       4.30477       4.82133      -9.92907       12.2850      -11.3771       3.68488      -1.53377       1.34477     -0.578542     -0.336893      0.647660     -0.346401     0.0805169       8.40662       10.8052       11.4551       11.6199       11.2389       10.0603       9.10807       7.56601       6.32494       5.00817       3.77336       2.73671       1.89574       1.31953      0.845968      0.526248      0.324779      0.187567
  17  23 4115.1163    1.2499  9.9457 10.5722 -0.0003  0.1110   0.0122   0.3156    0.0418   0.0000   442.4341      -9.32371      -24.5425       3.97332       13.8854      -6.40428      -4.96236      -16.5388      -20.5757       7.51848      -4.58988       2.66560      -1.73400      0.125509      0.550818     -0.253710      0.137660     -0.396068       10.1112       13.1710       14.1495       14.2855       13.7410       12.5437       11.1329       9.49481       7.72665       6.17431       4.59875       3.47187       2.37564       1.64447       1.06474      0.676920      0.405158      0.235313
  17  24 4257.5854    1.0347 11.5225 10.4912  0.0015  0.1371   0.0109   0.3910    0.0394   0.0000   451.3632      -12.7547       24.2611       26.3078      -2.93089       16.1380      -2.32595       6.75997      -19.3256      -8.75020       1.09063      -2.31122     0.0127101       2.33181       1.72510     -0.476181     -0.957292    -0.0763767       12.5625       16.3480       17.3013       17.8443       16.9131       15.9178       13.7824       11.6824       9.57423       7.46770       5.69070       4.17883       3.01345       2.06269       1.36366      0.853660      0.503719      0.295693
  17  25 4400.4598    0.8378 14.7860 10.3523 -0.0017  0.1911   0.0085   0.5150    0.0349   0.0000   407.0892       22.2772       40.9089      -6.63953       15.9518      -31.5497       7.80671       2.04183      -18.2647       8.42523       12.6386       2.53082     -0.467434      -1.87753      0.245019    -0.0199737     -0.713538      0.444570       16.8513       22.3534       24.1330       24.0482       23.4155       21.7043       19.1622       16.0479       13.4063       10.3591       8.09143       5.91530       4.19466       2.90555       1.88023       1.20174      0.711352      0.417510
  18   6 1683.6732    0.2981  0.1527  9.9680 -0.0101  0.0135   0.0190   0.0239    0.0370   0.0000   437.8791      -1.14253       13.0849      0.545156      -1.58429     -0.817027      -2.67289       2.73558     -0.444235     -0.171518      0.194707     -0.143240      0.319188    -0.0931187    -0.0886030     0.0707699     -0.102322    -0.0169915       1.32299       1.74959       1.78367       1.91149       1.94249       1.65518       1.55965       1.22104      0.978849      0.778701      0.552308      0.399022      0.287843      0.204901      0.132238     0.0971461     0.0559696     0.0323697
  18   7 1839.9647    0.3986  0.3086 10.0464 -0.0219  0.0233   0.0217   0.0422    0.0466   0.0000   439.1733       1.28220       15.4749      -1.41307       1.95303       2.71434     -0.704690     -0.202171      -1.75775      -1.28320     -0.278167     -0.994467     -0.188780      0.263360      0.385892     -0.211515    -0.0650775    -0.0229456       2.83781       2.72184       2.04164       2.52504       3.34049       3.37868       2.34318       1.47124       1.41217       1.76837       1.32929      0.881856      0.440318      0.321892      0.308529      0.193670      0.117190     0.0604793
  18   8 1992.8472    0.5883  0.5233 10.1972  0.0012  0.0238   0.0182   0.0467    0.0627   0.0000   437.6246      0.213896       15.8087     -0.311905       3.23405     -0.977830      -1.00455      0.656737     -0.637268      0.200285      0.350839     0.0651934     -0.433446    -0.0734835      0.227713    -0.0837440     0.0427960    -0.0456245       2.02841       2.59730       2.35063       2.71766       2.52519       2.55312       2.40125       1.85737       1.48773       1.03632      0.936595      0.664624      0.562717      0.370872      0.255945      0.158098     0.0997108     0.0611698
  18   9 2143.6802    0.8227  0.6289 10.4466 -0.0018  0.0216   0.0229   0.0526    0.0782   0.0000   438.6605      0.876378       14.0210      0.252546       1.95009       1.14034      0.946307       3.89056     -0.709882     -0.700142      0.264266     -0.748466     -0.457654     0.0946493     -0.159561    -0.0243911      0.151273    -0.0842454       1.78868       2.46844       2.32282       2.73531       2.34207       2.53119       1.91491       1.72058       1.41185       1.18819      0.843108      0.637878      0.463801      0.337154      0.231478      0.146995     0.0903510     0.0537427
  18  10 2291.6747    1.1404  0.7759 10.8090 -0.0013  0.0223   0.0287   0.0563    0.0975   0.0000   436.6423       3.46386       12.2505      0.519286       1.83022       1.63071      0.874681     -0.835792      -2.39527     -0.347825     -0.563812     -0.903862     -0.682709    0.00493122      0.300329     0.0152714     0.0939976      0.110548       2.09997       2.67580       2.80410       2.78412       2.73487       2.65778       2.31186       2.00186       1.54940       1.23619      0.912737      0.700507      0.541597      0.385268      0.265433      0.161188      0.102719     0.0614855
  18  11 2436.8216    1.4512  0.8454 11.4596 -0.0062  0.0270   0.0355   0.0592    0.1011   0.0000   439.6517       3.92044       11.2007      -7.31065      -1.14953       2.10201     -0.129099       2.68658      0.295131       2.22835    -0.0158856      0.824805      0.737833     -0.127934      0.435983     0.0836388     0.0816759    -0.0310276       2.02167       3.03696       2.79486       3.37278       2.72863       3.07350       2.32670       2.26168       1.61591       1.48703       1.06448      0.846473      0.579638      0.397588      0.272788      0.180734      0.110611     0.0667959
  18  12 2580.8622    2.0186  1.0179 11.7309 -0.0045  0.0249   0.0445   0.0662    0.1158   0.0000   436.4016      0.288508       14.8813      -3.31106      -8.06686       2.52561      -1.79907      -1.52571      -1.12751      -1.54390      0.443495     -0.825744     -0.278770     -0.454062     0.0555081      0.174275     0.0380191     -0.106298       2.28715       2.88150       2.95814       3.20153       2.97881       2.78180       2.40898       2.15721       1.75542       1.42698       1.08496      0.797333      0.593137      0.407344      0.261862      0.176807      0.110746     0.0664251
  18  13 2724.7849    2.5566  0.8354 12.5552 -0.0054  0.0243   0.0618   0.0566    0.1022   0.0000   432.6692      -3.11681       16.2933       6.20747       1.78180      -2.37073      -2.51485     -0.798486      -2.10356      -4.20827       2.31588     -0.164709     -0.123756    -0.0708377    -0.0894304     -0.139928     0.0687341    -0.0790006       2.25793       2.94331       3.05044       2.98950       2.76476       2.56697       2.39855       2.11853       1.81150       1.51537       1.14128      0.833368      0.580245      0.410127      0.250240      0.173392      0.102655     0.0584318
  18  14 2868.6633    3.2763  0.8540 12.7196 -0.0044  0.0234   0.0742   0.0541    0.1157   0.0000   438.6354       7.26995       14.6248      -5.28924      0.482417       1.07977     -0.467058      -3.92111     -0.408263      -1.98338     -0.700554     -0.297475      -1.00825      0.483047    -0.0350931    -0.0666153     -0.132339   -0.00608884       2.18821       2.71585       2.88658       2.84246       2.82869       2.44893       2.32759       2.04784       1.74558       1.39919       1.05310      0.802677      0.559607      0.406110      0.283012      0.164935     0.0995953     0.0627676
  18  15 3012.1831    3.6350  0.8740 13.2482 -0.0001  0.0231   0.0872   0.0630    0.1051   0.0000   434.2583       5.25852       14.1643       1.41067       5.71719     -0.248782     -0.434904     -0.314107     0.0339796      0.139258     -0.262437     -0.817391      0.606770      0.259394     0.0979545     0.0161354     0.0483952   -0.00677457       2.29781       2.86927       2.93706       2.94958       2.62673       2.54870       2.28569       2.11557       1.83274       1.47895       1.13662      0.818462      0.602822      0.390665      0.257383      0.165041      0.103328     0.0599023
  18  16 3154.8979    3.8139  0.9812 13.3174 -0.0026  0.0249   0.0869   0.0645    0.1189   0.0000   437.0329       7.34501       5.94065       2.35093       1.03630       2.00453      -5.64656      -1.71695       4.97456     0.0387838      0.230842     -0.970074     -0.511782     -0.244803      0.289747    -0.0152343    -0.0841859     0.0474529       2.34907       2.90133       3.09694       3.12560       3.13875       2.80725       2.50647       2.19585       1.77005       1.44057       1.09278      0.793330      0.589917      0.404907      0.277607      0.183117      0.107072     0.0662907
  18  17 3297.3726    3.4613  1.4983 13.1341 -0.0011  0.0334   0.0696   0.0857    0.1070   0.0000   442.2871       10.5550       6.23014       2.00640       1.29770      -10.9101     -0.909844      -2.75773     -0.840235      -3.69076     -0.424729      0.598435       1.04624     -0.653485     0.0295148    -0.0224612     0.0256579     -0.233035       2.73151       3.73117       3.95441       4.16750       3.89805       3.66349       3.37044       2.70974       2.32843       1.71875       1.43961      0.978109      0.767924      0.539901      0.360581      0.230416      0.142731     0.0876819
  18  18 3440.0596    3.1327  2.0874 12.5419 -0.0070  0.0386   0.0530   0.1012    0.1026   0.0000   437.5817       15.3795       17.6323      -2.97858       4.11305     -0.402446      -8.10640      0.109744      -5.42517       1.46538       1.75204     -0.588953      -1.01879     -0.347005     -0.592732     -0.472554      0.253187      0.125115       3.45249       4.35635       4.67281       4.63319       4.44114       4.21755       3.84541       3.21256       2.82455       2.16359       1.67342       1.29604      0.915690      0.646136      0.426723      0.278028      0.175587      0.106250
  18  19 3582.7454    2.5262  3.1154 11.9435 -0.0016  0.0490   0.0361   0.1275    0.0805   0.0000   439.3922       7.14847       6.37884       3.58986      -4.10065      -9.53956      -2.77350       3.90628      -1.62039      -3.11247     -0.512900       1.08345      0.443510     -0.426334     -0.661827     -0.251749    -0.0208129     0.0685947       4.29871       5.67640       5.98885       6.21311       5.95394       5.53253       4.92218       4.09830       3.38096       2.76718       2.12959       1.57057       1.13954      0.782692      0.528026      0.350044      0.217762      0.131498
  18  20 3725.3510    2.0984  4.6272 11.3802 -0.0044  0.0604   0.0260   0.1723    0.0662   0.0000   437.3505       17.5996       16.5154       1.38690      -1.25439       6.46518       18.9889      -4.47031       2.08210       6.80560       2.03142     -0.147050      0.779682      -1.18771       1.05548      0.336719      0.228119     -0.229795       5.49115       6.93632       7.39996       7.65914       7.29100       6.77864       6.13987       5.24925       4.33704       3.41331       2.66524       1.98802       1.42547       1.01482      0.676633      0.438592      0.274193      0.164796
  18  21 3868.0791    1.7607  6.4964 10.8880 -0.0010  0.0754   0.0181   0.2068    0.0528   0.0000   438.4789       4.64754       23.5189      -8.22597      -15.7589       9.91138      -5.85061      -8.27628      -1.73304       3.98888       3.79531      0.899918       1.33855      0.536723      -1.55036      0.386581     -0.365686     0.0533079       6.69469       8.62591       9.35832       9.61293       9.26525       8.55039       7.61867       6.45771       5.32608       4.32176       3.23632       2.45921       1.76794       1.24966      0.826177      0.539377      0.339044      0.207831
  18  22 4011.0654    1.4281  8.2650 10.6521 -0.0014  0.0941   0.0141   0.2521    0.0451   0.0000   440.0369       4.56034       27.1748       15.1869      -2.49287       9.47097      -16.8518       4.19977      -15.4418      -15.7042       6.00614      -4.03751      -1.34587      -2.55898      0.889728     -0.931113     -0.109248      0.259066       8.31623       10.3808       11.1277       11.6636       11.1647       10.3073       9.18779       8.09799       6.72021       5.25095       4.18656       3.05100       2.24948       1.58852       1.06812      0.694156      0.426373      0.255894
  18  25 4439.7282    0.8210 15.2727 10.2885 -0.0018  0.1885   0.0080   0.5084    0.0331   0.0000   457.3430       32.5987      -18.8887      -15.0081       39.8646       6.98562      -5.12730     -0.731865       8.12860      -6.82877      -5.99355      -6.97849      -5.71088      -3.46561       3.85786      0.889148     -0.623311      0.615009       15.9232       20.5676       22.6449       22.6386       21.9461       20.7939       18.4281       15.9484       13.3558       10.5193       8.20374       6.24400       4.52939       3.22279       2.16075       1.40542      0.869446      0.523724
  19   7 1867.2779    0.4457  0.3437 10.1277 -0.0038  0.0169   0.0171   0.0381    0.0462   0.0000   438.0302      0.580303       11.3344       3.69027      -2.63953     -0.770294       1.21381     0.0161452      -1.30319     -0.819910       1.36151     -0.998447      0.271739      0.292967     0.0260806    -0.0834032    -0.0353769     0.0147293       1.43895       1.77136       2.02733       1.82618       1.86979       1.87728       1.50392       1.50756       1.26795      0.820843      0.798840      0.572296      0.395766      0.312232      0.195457      0.142491     0.0836670     0.0570005
  19   8 2021.7647    0.6259  0.4845 10.2873 -0.0051  0.0178   0.0199   0.0458    0.0618   0.0000   439.0466      -1.12224       13.0592     -0.181717      -5.01674       1.93094       1.15546      -3.05907  -0.000863290      0.252769      0.217736     -0.563419    -0.0413767      0.225327    -0.0380396      0.149833    -0.0120081    -0.0182375       1.63140       1.85512       1.89614       2.10464       2.09664       1.94108       1.76291       1.50883       1.21705       1.08986      0.856180      0.625858      0.441202      0.341141      0.223770      0.151577     0.0981214     0.0641438
  19   9 2173.7534    0.8530  0.7163 10.6171  0.0021  0.0227   0.0215   0.0519    0.0767   0.0000   437.8842       4.82936       14.0697      -6.56431       2.64441       1.09623      -3.49194      -4.69064       1.21942       1.50641      0.208677     -0.660976     -0.153487      0.214900      0.303349      0.100784     -0.107770     -0.134979       1.79881       2.30737       2.64798       2.61300       2.65317       2.29801       2.17470       1.94890       1.54316       1.20709       1.01678      0.738538      0.543829      0.399808      0.276656      0.191802      0.115537     0.0738397
  19  10 2322.3107    1.1837  0.7845 11.0463 -0.0058  0.0226   0.0299   0.0569    0.0886   0.0000   439.0270       5.71380       18.1933      0.792555     -0.876730      -3.82778     -0.881745       1.12657      0.353059      -1.29498      -1.10875     -0.599977      0.544928      0.555100     0.0882223      0.342543    -0.0509149    -0.0739404       1.99922       2.51374       2.77843       2.57474       2.51491       2.33719       2.14798       2.01279       1.67557       1.37409       1.09057      0.833203      0.609852      0.413090      0.279773      0.185196      0.124707     0.0729520
  19  11 2468.1890    1.6781  0.8635 11.6107  0.0014  0.0236   0.0394   0.0595    0.0968   0.0000   437.0990      -2.14045       13.5876       2.04970       3.61073      -2.29901      0.853880      -6.33972      0.373830       1.19821      0.265900     -0.415622     -0.663134     -0.127055     0.0571415      0.117308      0.162564    -0.0126246       2.04305       2.66160       2.82880       3.03107       2.92284       2.73427       2.34776       2.00353       1.67029       1.30430       1.00675      0.784775      0.582955      0.411125      0.271436      0.189225      0.128649     0.0777375
  19  12 2613.0657    2.1524  0.9821 11.8919 -0.0069  0.0238   0.0478   0.0619    0.1263   0.0000   439.9550      -1.16956       14.8952      -2.32304      -6.01679      0.978356      -1.03141      -4.02449     -0.633830     -0.287688       1.70878     -0.734727     -0.759387      0.233176      0.403777     -0.206381      0.223560    -0.0491418       2.23402       2.78611       3.10600       3.22014       3.07011       2.85962       2.57879       2.18941       1.74329       1.40234       1.04825      0.782609      0.601384      0.452323      0.319165      0.206807      0.131942     0.0784761
  19  13 2757.9284    2.7104  0.9041 12.4702  0.0004  0.0226   0.0610   0.0567    0.1095   0.0000   438.8942       6.90232       18.2597       1.05394      -4.69555      -4.21450      -5.44106     -0.488379      -2.00565    -0.0289487      0.185075   -0.00854547     -0.171463    -0.0752370      0.603616      0.304451     -0.390501    -0.0110432       1.93492       2.40409       2.59309       2.69837       2.51468       2.41698       2.23115       1.89107       1.60852       1.33817       1.02325      0.775215      0.580871      0.410806      0.299607      0.188509      0.124644     0.0745333
  19  14 2902.5453    3.3243  0.8732 12.8458 -0.0004  0.0236   0.0747   0.0567    0.1139   0.0000   436.2427       5.06882       11.0028       2.20258      -1.97337      -3.68942      -2.38799     -0.235455       1.16652     -0.786914       1.54183     -0.534893      0.999329     -0.116061     0.0182240      0.180382     -0.143112     0.0410311       2.03078       2.72254       2.64038       2.81867       2.54175       2.63778       2.08231       2.01943       1.72379       1.51620       1.23836      0.939293      0.611018      0.435478      0.279595      0.190899      0.121730     0.0814938
  19  15 3046.5823    3.8224  0.7790 13.5237 -0.0024  0.0217   0.0927   0.0528    0.0912   0.0000   440.4354       2.45002       17.6977       1.43656      -1.75366    -0.0618698     -0.780724      0.722755       1.76010      0.482660    -0.0320321       1.69745     0.0191147     -0.780133     0.0706088     -0.240029     -0.205053    -0.0951591       1.94165       2.17437       2.49167       2.49731       2.43359       2.35395       2.08524       1.84335       1.55784       1.22503      0.975790      0.711385      0.551270      0.416645      0.287711      0.188282      0.120817     0.0729973
  19  16 3189.9608    3.8828  1.0045 13.6633  0.0015  0.0269   0.0874   0.0646    0.1015   0.0000   444.9095       8.40486       14.2372      -1.85938       2.76848      -2.95905      -3.96015      -2.28526      0.930885     -0.797761       1.32178      0.421418      -1.16399      0.781829   -0.00217217      0.224548      0.361341     0.0628077       2.43665       3.08534       3.09648       3.15566       3.01521       2.95230       2.79991       2.42797       2.01266       1.51524       1.28608       1.00834      0.758131      0.531530      0.346935      0.235490      0.153777     0.0995201
  19  17 3332.9264    3.4102  1.6366 12.9720 -0.0052  0.0333   0.0598   0.0858    0.0934   0.0000   438.5763       11.4238       10.0678      -4.82072      -12.4745      -2.08775       7.89921     -0.839902       3.97728     0.0926406     -0.502234      0.632608      -1.07535     -0.275018     -0.298354      0.271031     -0.259560     0.0209331       2.79445       3.79118       4.16197       4.10172       4.15058       3.64740       3.44882       2.76082       2.41885       1.86123       1.44472       1.10513      0.821826      0.568290      0.408416      0.271656      0.171517      0.101898
  19  18 3476.2484    2.8726  2.3050 12.5024 -0.0001  0.0404   0.0452   0.1069    0.0804   0.0000   441.0690       5.06660       13.0000      0.839967       1.69279       5.84328      -1.20702      0.203119       3.64919      0.470739       2.07761      -1.87713     -0.634912       1.39050      0.703683     -0.152708     -0.258229      0.197182       3.59247       4.56660       4.65692       4.91569       4.66327       4.64358       4.09703       3.63064       2.82450       2.25701       1.79747       1.39995       1.05333      0.762532      0.520913      0.360734      0.223267      0.141591
  19  19 3619.3695    2.4684  3.6621 11.6602  0.0003  0.0506   0.0320   0.1375    0.0809   0.0000   443.5969       10.6688       16.2306       3.83788      -10.6828      -1.91951      -1.19646     -0.257580       3.58666      0.122833      -1.18251      -2.29815      -1.04177       1.13805      0.290459      0.337016    -0.0655428     0.0606011       4.32804       5.38656       5.74326       6.04742       5.86796       5.45065       4.78069       4.29835       3.66360       2.94613       2.33222       1.76016       1.29950      0.924213      0.640485      0.428368      0.268825      0.172087
  19  20 3762.4872    2.0395  5.2777 11.0537 -0.0002  0.0616   0.0215   0.1736    0.0631   0.0000   441.7553       15.9020     -0.740492       8.02894      -11.8449      -10.3848      -10.7361      0.244219       1.54548      -8.20560     -0.745276     -0.915266     -0.517314       1.35200      0.127437     -0.421995     -0.137861    -0.0383292       5.20949       6.67353       7.29077       7.46523       7.26519       6.78012       6.15857       5.19832       4.36984       3.52403       2.84462       2.12268       1.55352       1.13216      0.758007      0.513304      0.336095      0.208094
  19  21 3905.9000    1.6522  6.8924 10.8303 -0.0010  0.0779   0.0161   0.2131    0.0491   0.0000   443.9216       10.0788       12.7298       30.3430      -7.72084      -3.91229       10.6469       14.8117       2.97326      -1.45086      -4.03008    -0.0435662      -1.31486      -3.21023     0.0589535       1.36759      0.455124      0.116788       6.51743       8.54444       9.21057       9.44365       8.95848       8.53929       7.64116       6.67893       5.58026       4.59927       3.61206       2.72270       2.02905       1.40208      0.994190      0.649220      0.411297      0.259817
  19  22 4049.0587    1.3868  8.9529 10.5935 -0.0007  0.0950   0.0126   0.2655    0.0421   0.0000   433.9166      -13.1910       13.1485      -1.46863       34.7665       4.20611      -15.4526      -2.49908       3.57484       2.47925      -2.79513      -7.51559    -0.0279526      0.168415      0.345280      0.348337      0.272452     -0.212696       7.87872       10.1659       10.8899       11.3416       11.0667       10.2527       9.40207       7.94631       6.76826       5.42485       4.31341       3.32449       2.41210       1.73970       1.18729      0.790310      0.526964      0.324715
  19  23 4192.2524    1.1248 10.9300 10.5366  0.0004  0.1217   0.0108   0.3359    0.0375   0.0000   455.4878       9.57033       11.8962       22.8864       17.1345       8.15661      -16.1874      -14.1607       21.3142       1.58989      -2.43207      -5.90514      -1.41515      -3.38843     -0.110749       1.32140      0.935225      0.309860       10.0769       12.8623       14.0115       14.3228       14.2189       13.0973       11.6950       10.3588       8.63604       7.12460       5.55079       4.30126       3.10338       2.25511       1.54299       1.04126      0.657294      0.417018
  19  24 4335.7470    0.9278 13.3547 10.4436 -0.0011  0.1575   0.0090   0.4457    0.0344   0.0000   454.4574       29.4254       48.5601       13.3388       39.1056       13.6399      -1.42594      0.391910       16.0026      -14.6245      -10.2363      -12.3070       10.2058     -0.249964     -0.811193      -1.28422     -0.570528      0.866714       13.0383       16.4381       18.1573       18.7793       18.2257       16.8966       15.4584       12.9405       11.3498       9.19099       7.09389       5.50756       4.06620       2.89165       2.01683       1.35300      0.848942      0.545251
  20   6 1734.1989    0.3197  0.3134 10.0676 -0.0040  0.0176   0.0135   0.0406    0.0394   0.0000   441.0475      -1.53732       17.1115       1.80325      0.378828       1.32109      0.305094      -1.51468       1.04617      -1.77315      -1.33633      0.536315      0.343312     -0.247070    -0.0625956     -0.212329    0.00814517    0.00858921       1.37846       1.74815       1.97546       2.09632       2.03036       1.87701       1.72376       1.33680       1.27833      0.902761      0.820346      0.598931      0.428651      0.334634      0.231411      0.137710      0.109541     0.0733580
  20   7 1893.9065    0.4701  0.4601 10.1259 -0.0052  0.0185   0.0148   0.0434    0.0488   0.0000   441.1591      -1.09673       15.5196       2.46780     -0.526622       2.10130       1.68378      0.811353      -1.32872       1.78736      0.393747     -0.427333      0.167829     0.0245637     -0.138305     -0.258865     0.0963423    -0.0604379       1.54310       1.71549       1.86079       2.11972       2.02315       1.81954       1.67725       1.52291       1.29725       1.10460      0.844022      0.620485      0.482381      0.374172      0.258660      0.165888      0.115533     0.0721599
  20   8 2050.0375    0.6826  0.5360 10.2820 -0.0000  0.0183   0.0203   0.0451    0.0619   0.0000   440.3723     -0.642516       13.3135      -1.06937      -3.59935       3.22600      -2.96439      0.440430      0.512835      0.616290      -1.28361       1.39637     0.0603826     -0.727623      0.288011     0.0410522     0.0593862     -0.104237       1.61016       1.85234       1.93388       2.01018       1.99946       1.88210       1.90094       1.56547       1.28687       1.06127      0.875291      0.690748      0.507014      0.366458      0.295277      0.197943      0.123964     0.0805146
  20   9 2203.1192    0.9572  0.7699 10.6394 -0.0003  0.0250   0.0235   0.0586    0.0821   0.0000   439.2194      -1.90000       11.7970     -0.287179      -4.37617      -2.45630      -4.58894       1.80173      0.114468     -0.797777     -0.356100    -0.0975054      0.624312     -0.282559      0.118372      0.413691    -0.0690093     -0.119099       2.52721       3.18530       2.86225       2.52463       2.40595       3.03004       3.22675       2.75484       1.95362       1.36561      0.980426      0.771216      0.741612      0.649445      0.495207      0.372436      0.263988      0.149519
  20  10 2352.3708    1.2921  0.8774 11.0444 -0.0007  0.0237   0.0290   0.0576    0.0944   0.0000   438.7515      -1.96811       15.4077      -1.54685     -0.988479      -1.42488     -0.948994       2.22741       3.15816     -0.183078     -0.802456     -0.208863     -0.247307     -0.253642     0.0208574      0.423159      0.150597     0.0802143       1.92891       2.52710       2.37126       2.59909       2.64581       2.53998       2.32345       1.82152       1.61897       1.33905       1.15701      0.867176      0.603664      0.435486      0.315598      0.220444      0.149130     0.0961209
  20  11 2498.9461    1.7755  0.9268 11.4635 -0.0012  0.0220   0.0392   0.0622    0.1132   0.0000   439.8650       6.24148       12.2882      -6.64178       4.00070      -2.22247       1.12845       1.40477     0.0446327      -1.62410     -0.771466      0.381962     -0.470520     -0.571532      0.701641     0.0832512    -0.0834979     0.0492454       1.69828       2.23010       2.44795       2.52916       2.35338       2.17880       2.09584       1.75543       1.52784       1.29753      0.997976      0.772247      0.589132      0.425346      0.295878      0.188623      0.134424     0.0857327
  20  12 2644.8634    2.3008  0.9661 11.9871 -0.0032  0.0237   0.0490   0.0593    0.1122   0.0000   436.5302      0.779278       8.59911     -0.469441      -1.80892      -2.73505       3.88754      -2.61078    -0.0376301     -0.393655       1.18680     -0.982928   -0.00882887      0.143253     -0.208433     -0.263850    -0.0644758    -0.0261746       2.01416       2.56747       2.57421       2.68119       2.48302       2.48976       2.45575       2.08046       1.74435       1.32114       1.07718      0.808505      0.653256      0.507482      0.362617      0.256305      0.168037      0.102312
  20  13 2790.7164    2.8621  0.8068 12.7002 -0.0025  0.0204   0.0683   0.0546    0.0947   0.0000   440.7266       4.11371       10.1619       3.47590      -4.80576       2.50265     -0.985215      -1.11231       1.93912     0.0945001     -0.594282    0.00599877       1.22206      0.285125   -0.00136534     -0.275391      0.284845     -0.110004       1.78420       2.34123       2.47620       2.45057       2.40054       2.28424       2.12784       1.83898       1.53971       1.26239      0.991726      0.770091      0.570606      0.423838      0.291200      0.204518      0.131768     0.0856011
  20  14 2935.9144    3.5287  0.8411 13.1105 -0.0058  0.0216   0.0803   0.0519    0.0984   0.0000   441.4420       7.89058       15.0508       2.37735      -5.88021      0.105388      -5.14847      -1.20230       2.96761     -0.903411      -2.36120      -1.28811      0.270179     -0.549015     -0.440674     -0.605028     -0.285840    -0.0167864       1.74107       2.29784       2.28091       2.41862       2.34656       2.27282       2.04484       1.76127       1.59700       1.28970       1.02214      0.825077      0.589915      0.440563      0.294284      0.214801      0.132220     0.0878599
  20  15 3080.5182    3.8325  0.9195 13.5319 -0.0004  0.0229   0.0851   0.0588    0.1006   0.0000   441.8828       7.15436       14.7541      -1.50048      -2.29100     -0.887757      -1.44502       1.97810     -0.538620     -0.983961     0.0813966     -0.566705      -1.01409      0.554466      0.171939      0.137418    -0.0967933    -0.0563892       1.93779       2.44776       2.58677       2.64526       2.54772       2.46209       2.26245       2.06218       1.69069       1.39288       1.03801      0.811935      0.631342      0.484340      0.342839      0.240537      0.164801     0.0916376
  20  16 3224.4477    3.8042  1.1839 13.6155  0.0012  0.0290   0.0797   0.0754    0.1038   0.0000   444.0969       7.56973       9.04731       10.0823       3.33937     -0.192590      -7.05606      -2.95583       3.03764      0.577227     -0.961138     -0.702097      0.665390      0.529784      0.391364   -0.00827562    -0.0518344      0.114938       2.45144       3.31014       3.53499       3.47115       3.10783       3.05128       2.71472       2.48401       2.31708       1.85422       1.58475       1.16489      0.871865      0.612884      0.412053      0.280692      0.180509      0.111495
  20  17 3368.0574    3.1831  1.8292 13.0622 -0.0056  0.0343   0.0540   0.0955    0.0700   0.0000   438.7291       11.7421       4.42175       6.47571       6.63830       3.40288       1.65273       1.10936     -0.201176      -2.04072   -0.00464198      -4.39151      -1.43279      0.189813     -0.162297     -0.905313     -0.100786      0.247104       2.78644       3.50138       3.75278       4.00478       3.83638       3.67136       3.27400       2.84579       2.44410       2.00684       1.62270       1.21768      0.913497      0.694662      0.464774      0.339480      0.214389      0.140034
  20  18 3511.9032    2.6919  2.5693 12.4125  0.0011  0.0426   0.0390   0.1061    0.0672   0.0000   444.7380       13.5609       12.2343      -3.16915       5.26334      0.220173      -9.11065    -0.0116278       3.19175      -4.72968      -2.85048       1.09282      0.878717      0.820438     -0.216751      0.468571    -0.0444950      0.150200       3.58979       4.38925       4.74557       4.85479       4.66751       4.49058       4.23642       3.65523       3.12295       2.57312       2.11648       1.56785       1.16898      0.925484      0.627965      0.445086      0.278993      0.184422
  20  19 3655.6193    2.2957  3.7554 11.7034  0.0010  0.0510   0.0282   0.1392    0.0647   0.0000   439.7118       7.24752       4.88614       6.21280       6.11261     -0.578225      -2.68346      -6.20095       2.68667      -4.59046      -1.19837      -3.92003       3.36919      -1.03111     -0.421312      0.244182     -0.181237      0.317388       4.08251       5.07300       5.49470       5.73269       5.66057       5.36913       4.84020       4.21236       3.56597       2.97822       2.36277       1.87141       1.40470      0.994721      0.703524      0.494672      0.328174      0.210472
  20  20 3799.3036    1.9628  5.3199 11.1777  0.0006  0.0641   0.0207   0.1680    0.0564   0.0000   440.5725       6.49731       12.5448       5.76355      -6.91361      -15.3977      -1.64740      -5.17861      -2.22732       3.33270      -3.08852       2.85876     -0.363643     -0.368813      0.846050      -1.03194      0.134285    -0.0228173       5.18959       6.67840       7.29281       7.21248       7.17174       6.70330       6.11657       5.46603       4.69741       3.87606       3.11192       2.38115       1.77366       1.32681      0.906960      0.625116      0.405717      0.259138
  20  21 3943.0983    1.6271  7.2345 10.7446 -0.0008  0.0767   0.0151   0.2158    0.0471   0.0000   445.9355       18.5276       19.9999      -7.69806      -7.40741       1.19085      0.157789       5.89668    -0.0884743      -1.40137      0.241537      0.280158     -0.216948      0.323982     -0.705553      -1.04656     -0.546482      0.469763       6.20158       7.90864       8.71522       8.99676       8.83856       8.25503       7.51201       6.56301       5.48923       4.51669       3.62348       2.77508       2.09838       1.50934       1.09587      0.737465      0.480774      0.317300
  20  22 4086.8641    1.3310  9.6928 10.5067 -0.0002  0.0990   0.0114   0.2750    0.0394   0.0000   428.9688       18.9020       5.17874      -21.9841      -2.58649       21.4650       13.1289      -13.7661      -7.71159      -1.77642      -2.60113      -1.80162      -1.32736     -0.788055      0.117539      0.575982      0.561219      0.214568       7.76291       10.0493       10.9148       11.2537       11.1817       10.4227       9.35916       8.42163       7.07201       5.80616       4.61043       3.66050       2.72835       1.96653       1.38988      0.949954      0.628474      0.405449
  20  23 4230.7513    1.0934 11.8607 10.4178  0.0009  0.1273   0.0097   0.3500    0.0367   0.0000   456.9175       23.1606      -14.0465      -2.96600       26.7156       30.9664      -6.23374       1.45995      -1.15057      -6.92820       1.11699      -3.80191       1.69338     -0.144689      -4.98204      -1.07646      0.557114      0.536214       9.93995       12.9434       14.1101       14.3024       14.4160       13.4748       12.1691       10.7056       9.10734       7.42719       5.98679       4.60311       3.43804       2.56482       1.81225       1.24199      0.805466      0.524161
  20  24 4374.4039    0.8861 14.6661 10.4300 -0.0009  0.1693   0.0079   0.4684    0.0305   0.0000   420.1383      -5.78968       16.3306      -21.5762       20.9410      -10.9865       2.71679      -44.3187       14.8006       1.05771      -5.85365    -0.0432464      -1.41522       4.82254       3.27681     0.0175470      0.953445      -1.22459       12.9117       16.7570       18.5192       19.1362       18.6227       17.5554       15.9902       13.9548       12.0401       9.95039       7.88444       6.24493       4.59965       3.42687       2.38032       1.65168       1.05980      0.697137
  21   7 1919.8401    0.5333  0.4533 10.0927 -0.0016  0.0183   0.0166   0.0395    0.0521   0.0000   436.8185      0.338680       15.4484     -0.564436      -1.87289      -3.62133      0.906057     -0.411646      0.685374      -1.11302      -1.12955       1.41447      0.802587     -0.696049     -0.315372     0.0360751      0.136451    -0.0165046       1.29128       1.79536       1.86787       1.91844       1.95603       1.66229       1.71411       1.39997       1.27006       1.08473      0.857507      0.684352      0.527061      0.377685      0.251897      0.185252      0.124434     0.0765016
  21   8 2077.6960    0.7326  0.6691 10.1956 -0.0032  0.0218   0.0184   0.0487    0.0765   0.0000   438.1059       1.22062       18.9387     -0.549130      -4.83650     -0.799282      0.737453       2.37647     -0.320307      0.347907      -1.72743       1.13230      0.321228    -0.0734311     -0.140201      0.148034     -0.299392     0.0666487       1.77272       2.25609       2.43998       2.30876       2.14428       2.05576       1.94312       1.88376       1.66054       1.39378       1.09201      0.927879      0.656456      0.499441      0.320058      0.220442      0.159460      0.103685
  21   9 2231.8519    1.0020  0.8497 10.6714 -0.0015  0.0225   0.0227   0.0560    0.0879   0.0000   441.7956      -1.24941       10.9597     0.0711692     -0.872902      0.144515      -1.32794      0.935366      -1.62260      0.560762      0.343752     -0.286619     -0.128460     -0.580042     0.0189364    -0.0907187     -0.111031    -0.0581701       1.62962       2.27056       2.32829       2.54018       2.38049       2.31732       2.04219       1.90591       1.52247       1.32729      0.981976      0.816062      0.592845      0.475711      0.320047      0.229789      0.157130      0.104420
  21  10 2381.8896    1.3937  0.9056 11.4045 -0.0019  0.0229   0.0305   0.0578    0.0872   0.0000   440.8364     -0.341753       15.3193     -0.715442      -9.71832       3.66412     -0.987749     -0.894476    -0.0148993     -0.840237     -0.256808     -0.348072      0.253824      0.582409      0.466894      0.120209     -0.154058     0.0848795       1.83769       2.31070       2.45775       2.78589       2.71423       2.41803       2.25748       1.97868       1.71583       1.28073       1.10505      0.883926      0.676637      0.459227      0.327033      0.230537      0.165454      0.112147
  21  11 2529.2670    1.8197  0.9563 11.5533  0.0001  0.0222   0.0386   0.0601    0.1091   0.0000   439.7576       4.20907       12.1015       7.21407      -2.81374      -1.39764      -1.27897      0.226961       3.44450      -2.11333     -0.496671     -0.502690      0.292595     0.0763712      0.707697      0.305714     0.0751892      0.133825       1.70266       2.18766       2.36746       2.54106       2.45913       2.35156       2.12581       1.78846       1.57865       1.27444       1.04438      0.782304      0.627210      0.454447      0.320639      0.228710      0.153475      0.108296
  21  12 2676.1762    2.4291  0.9190 12.1969 -0.0018  0.0229   0.0516   0.0559    0.1073   0.0000   440.3645       2.26778       19.2155       2.10082     -0.744502     -0.846705       3.11731   -0.00642118     -0.815092      -1.02587       1.00333      0.520316     -0.236539     0.0134824     0.0251875    -0.0165429    -0.0259047     -0.114783       1.78652       2.23177       2.36531       2.61614       2.54615       2.20959       2.17475       1.89927       1.64517       1.26077       1.05453      0.810573      0.605575      0.465545      0.352466      0.254868      0.167389      0.106739
  21  13 2822.9518    3.0461  0.7965 12.7328  0.0025  0.0218   0.0688   0.0506    0.1006   0.0000   438.5657       2.92200       13.3029       1.64516      -1.29874      -1.05761      -3.98474     -0.304015      -1.01662      0.144413      0.778609     -0.788792     -0.460154      0.697217    -0.0421059     -0.298223      0.225712     0.0690714       1.92370       2.58353       3.02175       3.20981       3.12129       2.85334       2.50301       2.10828       1.71680       1.30336       1.04076      0.743348      0.580276      0.428634      0.302819      0.225644      0.141686     0.0949208
  21  14 2968.9509    3.6184  0.8907 13.0572 -0.0017  0.0211   0.0772   0.0539    0.1027   0.0000   438.9155       5.52596       11.9086       3.64534       3.69791      -2.47100      -1.42391      -1.29191      0.502001      -1.21031     -0.862216     -0.952743      0.708154     -0.247176     -0.560029     -0.131197    -0.0450596      0.143484       1.71034       2.12075       2.35328       2.52246       2.34558       2.31411       2.07548       1.83390       1.46957       1.23863       1.00424      0.800153      0.583520      0.436838      0.313803      0.221239      0.149047      0.103242
  21  15 3114.0063    3.7477  0.9808 13.4504 -0.0007  0.0233   0.0781   0.0605    0.0964   0.0000   437.4148       3.25825       12.9681       5.43524       2.06286      -1.58531      0.754731      -4.52825      0.994931       1.21193      0.717580     -0.398572     -0.892557      0.410810     0.0823770      0.135746      0.165632    -0.0218250       1.80592       2.30876       2.41498       2.52924       2.57017       2.37597       2.08598       1.93608       1.71444       1.44859       1.10820      0.845395      0.660491      0.507487      0.387071      0.261653      0.169741      0.111734
  21  16 3258.5960    3.6632  1.1973 13.4201  0.0006  0.0273   0.0727   0.0701    0.1097   0.0000   437.0446      -1.90363       15.7861       3.94448      -3.09718      -1.91046      -2.28647     -0.660288      0.250778     -0.227505      0.580434     -0.246029      -1.10811      0.876312    0.00790296      0.264505    -0.0407840     -0.174742       2.16505       2.71002       2.97028       2.97746       2.77740       2.88640       2.51348       2.23360       1.99113       1.64048       1.32725       1.06779      0.817480      0.592806      0.414520      0.290910      0.194472      0.132605
  21  17 3402.8463    3.1317  2.0924 12.5711 -0.0006  0.0356   0.0457   0.0931    0.0714   0.0000   438.8442       6.50060       13.4945       1.23696      -2.53542       4.68493      -1.49157      -1.63630       4.16940       1.35491     -0.116778       1.11738      -2.43555      0.216184      0.641965     -0.306822     -0.301606      0.209417       2.80648       3.64699       3.85227       3.95986       3.74676       3.61721       3.18775       2.95328       2.63396       2.30561       1.82529       1.47822       1.09574      0.789826      0.562073      0.376731      0.256422      0.164704
  21  18 3547.2549    2.6872  2.8306 12.1695  0.0006  0.0432   0.0348   0.1075    0.0637   0.0000   434.7819       6.07805       3.73345       6.06891      -2.76818      -7.30440       1.90038       1.72334       6.74315       5.30120      0.694430      -2.06997      0.706842      0.347882     -0.207624    -0.0115583      0.226902    0.00541069       3.20930       4.18010       4.45752       4.68638       4.56843       4.41349       4.01355       3.50953       3.09539       2.54462       2.07383       1.57427       1.21180      0.926402      0.667283      0.467511      0.312109      0.208847
  21  19 3691.5047    2.1455  4.2059 11.6832 -0.0007  0.0561   0.0249   0.1471    0.0541   0.0000   440.1389       11.3121       18.3718      -2.48341      -4.56903      -10.0668      -4.79509       6.79868       3.77227      -4.88070      0.144464      -1.02106     -0.883807     -0.164462     -0.621413      0.346339      0.353563     -0.169302       4.12140       5.44136       5.70565       6.15324       5.91883       5.79104       5.12209       4.66383       3.86632       3.27754       2.67043       2.14815       1.59997       1.14555      0.848717      0.600567      0.396857      0.260425
  21  20 3835.6947    1.8132  6.0263 10.9947 -0.0001  0.0662   0.0173   0.1827    0.0489   0.0000   442.1535       15.4107       21.4003      -2.31709      -24.8772       1.98630      -4.90300      -1.45667       2.25029       3.21502      -1.23931      -4.85969       2.62726       1.23162      0.108478      0.140536      0.313771   -0.00134587       5.14481       6.54856       7.19305       7.39306       7.35267       7.06049       6.46637       5.65943       4.72229       3.93626       3.21490       2.52903       1.89685       1.42999       1.02679      0.747988      0.495361      0.324291
  21  21 3979.7847    1.5178  8.4615 10.6425 -0.0012  0.0849   0.0129   0.2400    0.0417   0.0000   444.7846       14.8449       12.1858       17.5009      -1.03436       3.57079       2.02884       15.2630      -3.04449       7.95815       4.95887      -2.93629      -2.27845      -1.66165       1.31867      0.266227     -0.377001     0.0274870       6.46337       8.29446       8.97502       9.43641       9.23520       8.74678       7.95781       7.09598       6.16324       5.12702       4.12079       3.23105       2.45457       1.85553       1.31836      0.924868      0.624914      0.407283
  21  22 4124.0929    1.2341  9.7961 10.5676 -0.0003  0.1041   0.0108   0.2837    0.0368   0.0000   441.3188       19.5018       36.7171      -18.0128       8.61448       26.4083       10.7221      -4.88804       4.36060     -0.486049       1.21321     0.0686626     -0.271427      0.461839       1.55235      -1.40062       1.72713      0.479047       7.70883       10.1216       11.0696       11.2586       11.2106       10.8983       9.64088       8.75028       7.35522       6.13301       5.00518       3.93821       3.00744       2.22773       1.59833       1.11672      0.763221      0.495681
  21  23 4268.1771    1.0596 12.6620 10.4162 -0.0001  0.1314   0.0087   0.3703    0.0337   0.0000   442.1411       17.8828       12.0827       8.92228      -3.68750      -6.78516      -4.32173       2.88501      -5.74044      0.556005       5.43618      -1.38278     -0.728431      -1.51685       1.91187      -2.59810      -1.18940    -0.0885398       9.82091       12.7677       13.8536       14.3292       14.5229       13.3501       12.5904       10.9489       9.27349       7.83722       6.21501       5.00927       3.77814       2.85331       2.01526       1.45087      0.956708      0.648391
  21  24 4412.3927    0.8428 14.9034 10.4218 -0.0008  0.1725   0.0074   0.4667    0.0293   0.0000   473.2427       13.6440      -10.2206      -22.3253       18.9729       6.85264      -9.06434      0.314294      0.147221       2.07125      -12.0670      -1.53587       1.79416       4.54816      -2.53925      0.836487     0.0272904       1.04381       12.9822       16.5582       18.1840       19.0004       18.8359       17.7675       16.3445       14.3793       12.4682       10.3015       8.21277       6.50502       5.02417       3.74922       2.75066       1.94818       1.29024      0.861250
  22   6 1781.5291    0.3783  0.2868 10.1234 -0.0094  0.0159   0.0150   0.0299    0.0386   0.0000   438.5192     -0.195152       20.1134       1.41296      -3.08323       2.27075      0.379472       2.04483    -0.0633764    -0.0252664     -0.294456      0.183806      0.750948    -0.0627555    -0.0380532     -0.324605      0.199442      0.100691       1.13747       1.41763       1.68623       1.55159       1.61655       1.70184       1.43342       1.42697       1.03749      0.810963      0.736127      0.546075      0.440578      0.343771      0.225903      0.191448      0.134806     0.0815883
  22   7 1945.0375    0.5219  0.5190 10.1972 -0.0042  0.0183   0.0150   0.0456    0.0512   0.0000   438.9077      -2.26941       14.5367     -0.629809      -1.61413      -5.94484       2.67932      0.422482      -1.64180     -0.742369      0.164054      0.850900     -0.365080      0.297292      0.313916    -0.0998346    -0.0633142     0.0786971       1.43290       1.84895       2.02457       2.08965       2.12215       1.86668       1.70444       1.54714       1.41171       1.14170      0.939713      0.754064      0.598186      0.441047      0.303182      0.204484      0.150479      0.100811
  22   8 2104.7747    0.7642  0.6042 10.4456 -0.0043  0.0179   0.0198   0.0437    0.0664   0.0000   439.9155     -0.855129       15.5401      -1.23799      -2.34246       2.57408      -1.74662      0.297076      0.374952       2.55956     0.0360381      0.345438     -0.815810    -0.0210802      0.865483     -0.176256    -0.0605818      0.134074       1.39850       1.64976       1.89285       1.99031       1.86337       1.84718       1.71751       1.49352       1.26006       1.14897      0.882925      0.696588      0.537621      0.418297      0.303718      0.221392      0.155328     0.0990318
  22   9 2259.9931    1.0806  0.8023 10.8730  0.0013  0.0202   0.0244   0.0543    0.0793   0.0000   439.3230     -0.636140       19.4008     -0.991266       3.00366      -2.47419      -1.27769      0.514017       2.10264     -0.909026      0.177276     -0.626015      0.507167     -0.544107     -0.143200     -0.329506     0.0951225    -0.0120360       1.48714       1.91436       1.98992       2.21386       2.13462       2.10596       1.81295       1.67699       1.45100       1.20139      0.964238      0.834065      0.587519      0.446744      0.332819      0.237099      0.176281      0.113477
  22  10 2410.8010    1.4617  0.8711 11.3190 -0.0035  0.0221   0.0319   0.0526    0.0951   0.0000   442.6925       1.52574       17.5185       2.92234     -0.999701      -3.54656      0.101660      -3.41311       2.26901     -0.655015      -1.33316     0.0126333      0.818868     -0.452964     -0.323297     -0.135394     -0.473664     -0.130866       1.61535       1.93444       2.27969       2.34145       2.24885       2.19791       2.06269       1.73590       1.61560       1.26545       1.04383      0.868775      0.661619      0.490921      0.357351      0.255394      0.169062      0.119715
  22  11 2559.1769    1.8919  0.9031 12.0150 -0.0046  0.0233   0.0414   0.0544    0.0894   0.0000   435.7717       4.85007       19.3201      -1.33467    -0.0435406     -0.570643       3.82848      -1.12416       1.18236      -3.32842     -0.159489      -1.18528     -0.869866    -0.0976908     -0.296727     0.0226160    -0.0160666    -0.0470295       1.88812       2.43338       2.50388       2.55079       2.52680       2.56337       2.46716       2.13290       1.69473       1.38479       1.07361      0.888648      0.721668      0.545012      0.396054      0.278945      0.191601      0.127737
  22  12 2707.1083    2.4742  0.9206 12.3997 -0.0023  0.0220   0.0522   0.0578    0.1022   0.0000   439.7713      0.430517       15.0232      0.996688     -0.739448      -3.94279      -2.02644      -3.27110       1.01867     -0.962312      -1.85909     -0.229809     -0.800129     -0.180273      0.279536      0.352643      0.247774    -0.0733211       1.74928       2.32478       2.53871       2.62213       2.53970       2.37534       2.16822       1.93529       1.65246       1.45775       1.16831      0.932472      0.680024      0.526161      0.385406      0.258022      0.180991      0.116740
  22  13 2854.7481    3.2575  0.8384 12.9545  0.0003  0.0202   0.0699   0.0520    0.0941   0.0000   438.1337       4.65660       12.7948      -1.54523     0.0316602      -1.42841      -2.00213     -0.522911      0.597710      0.392726     -0.445001     -0.768001      0.359659     -0.632696      0.632466    0.00931604     -0.315073     0.0722570       1.52084       1.98379       2.08245       2.26704       2.14361       2.08236       1.91734       1.72545       1.47374       1.17885      0.987220      0.785862      0.626779      0.455365      0.326703      0.238785      0.168483      0.113332
  22  14 3001.4549    3.7721  0.8369 13.1326  0.0002  0.0208   0.0813   0.0514    0.1051   0.0000   436.9402       1.91706       16.5879       2.94464      -4.52022      -2.97062       1.14498     -0.114597      0.955842     -0.685778      -1.16375      -1.83048      0.781561      0.637639     -0.348642     -0.342306     -0.230063      0.257403       1.58423       2.18713       2.15401       2.27094       2.16893       2.19321       2.08396       1.89834       1.65256       1.30122      0.964985      0.737363      0.608967      0.482225      0.413283      0.309144      0.225260      0.148769
  22  15 3147.0573    3.8940  1.0590 13.5275  0.0011  0.0238   0.0778   0.0617    0.0974   0.0000   436.7127       4.53464       15.1723       7.52598      -4.21635      -1.22005      -1.46650     -0.946323      -1.55882      -1.07062     -0.845543     -0.952338     -0.615326     -0.301381      0.248282     0.0285773    -0.0774405    -0.0312000       1.82052       2.36430       2.66955       2.73261       2.68423       2.50189       2.27871       2.01980       1.77156       1.44915       1.23605      0.946649      0.713955      0.560190      0.395171      0.270069      0.184294      0.126538
  22  16 3292.2424    3.5841  1.4080 13.2435 -0.0030  0.0284   0.0633   0.0743    0.0872   0.0000   438.4446       10.1602       15.1625       1.90478      -1.69244      -2.55481     0.0455561      -5.34686       3.44635      -1.89857       2.20633     -0.955055     -0.346482     -0.584507     -0.405680     -0.564053     -0.261491     -0.110494       2.13358       2.72575       3.03433       3.28626       3.12866       3.01519       2.69347       2.44332       2.07381       1.69817       1.38146       1.03596      0.843313      0.639508      0.467075      0.326483      0.221808      0.155078
  22  17 3437.2760    3.1041  2.2337 12.4494 -0.0010  0.0355   0.0422   0.0929    0.0670   0.0000   437.7137       12.4780       15.9701       2.52488      0.632665     0.0251511      -3.99221      -4.90392     -0.924625     -0.947563       2.50055      0.247153      -1.72287     -0.444528      0.298115      -1.05982     0.0317061    -0.0633488       2.53740       3.38036       3.64135       3.82855       3.75707       3.67477       3.28048       2.89866       2.56802       2.10213       1.74508       1.36022       1.05236      0.783776      0.588380      0.422789      0.288776      0.189198
  22  18 3582.1851    2.4594  3.2503 12.0395 -0.0020  0.0454   0.0296   0.1205    0.0525   0.0000   444.1469       5.95245       12.3679       4.38728       2.42707       2.85049      -4.00368      -7.54916       6.37380      -2.37937       2.72515      0.174953       1.46347      0.581353     -0.376781     -0.194132     0.0812479     -0.472938       3.16767       4.29621       4.50363       4.72338       4.55191       4.43891       4.19808       3.66197       3.23302       2.66997       2.23264       1.78234       1.36061       1.04079      0.749859      0.544825      0.374554      0.248950
  22  19 3727.0303    2.0843  4.3880 11.4943 -0.0016  0.0540   0.0224   0.1443    0.0515   0.0000   441.5490       10.6648       7.72872       4.42131      -4.50186       2.36730     -0.915608      -1.73906      -6.92421      -3.35341       1.31738       2.94721     0.0430974     -0.725587       1.23294      0.425837     -0.749471     -0.317455       3.81436       5.06309       5.39795       5.80337       5.63421       5.28629       4.98727       4.41092       3.87798       3.20467       2.65209       2.10085       1.63454       1.21428      0.904708      0.624266      0.443096      0.289798
  22  20 3871.5433    1.7330  6.3656 10.9810 -0.0012  0.0690   0.0158   0.1859    0.0441   0.0000   435.6458       11.9452       4.01416       6.78683      -2.44927      -9.77285       1.68892      -11.6670       5.50721       3.32832       7.07938       1.08435       4.73620      0.681499     -0.254800      0.384413     -0.543678      0.410323       5.07464       6.70391       7.20485       7.85556       7.44094       7.10471       6.50171       5.88698       5.05204       4.19240       3.48506       2.73921       2.12989       1.57301       1.16655      0.823908      0.555475      0.379636
  22  21 4016.4768    1.4356  8.7456 10.6771 -0.0004  0.0882   0.0119   0.2422    0.0376   0.0000   430.2119       7.19325       3.95004       20.7971      -8.08040      0.636609      -2.20147      -8.81219       3.55744      -3.13472      0.783205      -2.40886      0.917366       1.20008       1.46817      0.195825      0.475675    -0.0928504       6.40097       8.38390       9.00241       9.42295       9.37408       8.78758       8.20722       7.37415       6.33130       5.34498       4.40011       3.50664       2.72138       2.04968       1.49294       1.04947      0.732249      0.494110
  22  23 4305.6362    0.9866 13.0569 10.4150 -0.0000  0.1394   0.0081   0.3817    0.0316   0.0000   439.4194       12.5996       20.9745      -2.45901       5.37058       8.42020      -9.96762      -11.0556      -11.7194     -0.357433       9.62300      -6.20719       2.71728      0.587140      -1.87973      -1.34288     -0.927727      0.200017       10.0289       13.0052       14.1666       14.7168       14.8312       13.9601       12.8183       11.4057       10.0156       8.48060       7.03586       5.49664       4.24276       3.29814       2.33706       1.69761       1.14834      0.780874
  22  24 4450.0744    0.8145 15.9406 10.3697 -0.0006  0.1843   0.0066   0.4837    0.0271   0.0000   440.1806       17.4139       26.6020       6.81075      0.385809      0.407498      -1.16938      -1.26445      -29.7852      -7.24407      -12.3912      -4.53391       1.83577       9.95899     0.0697339      -5.11427       4.87055      0.122313       12.7363       16.8248       18.1616       19.1894       18.9736       18.1359       16.8012       15.1420       13.0044       10.8522       8.97317       7.21626       5.59630       4.27934       3.09547       2.23504       1.53317       1.03457
  23   5 1632.7815    0.2488  0.2297 10.0504 -0.0118  0.0154   0.0118   0.0330    0.0318   0.0000   439.4707     0.0535136       19.7017     0.0125838      -1.12410      0.334639       2.15772      -1.69971      -1.55627      0.873356     -0.129563     -0.904895      0.195515     -0.106763      0.160247     0.0330223    -0.0730706    -0.0192896       1.08789       1.27526       1.51620       1.39716       1.61156       1.44096       1.22991       1.21272       1.06391      0.939651      0.862399      0.722969      0.597371      0.437038      0.270237      0.225085      0.137615      0.109177
  23   7 1969.6155    0.5837  0.5004 10.1912 -0.0010  0.0181   0.0163   0.0404    0.0538   0.0000   437.7670       2.08784       17.0581      -1.49779     -0.516560    -0.0316274       2.64896      -1.69292      -2.04703       1.33223      0.333191      0.324656     -0.440908      0.296778     -0.324474      0.242433      0.100267   -0.00222449       1.22435       1.90805       1.85013       1.98203       1.81353       1.69735       1.63811       1.45309       1.39657       1.13626       1.02428      0.809796      0.671105      0.470522      0.327776      0.230111      0.151304      0.103668
  23   8 2131.0909    0.7964  0.7493 10.4779 -0.0030  0.0212   0.0184   0.0505    0.0705   0.0000   441.8077      -2.41388       15.6082     -0.815125      -1.28008      -1.61758      -2.90302     -0.572369      -1.71321     -0.495116    -0.0233437      0.409066       1.20577      0.442527     0.0588940     -0.212470      0.358333    -0.0367778       1.60070       2.10706       2.25886       2.24615       2.22183       2.22466       2.10360       1.96825       1.74805       1.37917      0.980893      0.759900      0.599409      0.511848      0.395541      0.319455      0.245839      0.167677
  23   9 2287.4632    1.1344  0.8796 10.9185 -0.0051  0.0216   0.0243   0.0573    0.0863   0.0000   438.1787       1.07132       10.1158      -2.17964      -7.93964      0.318180     -0.373109      -1.39742       2.78370       1.40058      0.730919     -0.724485       1.89300      0.653705      0.273796     -0.122570     0.0510046      0.101284       1.60475       2.03267       2.11841       2.23824       2.26852       2.35011       1.96518       1.74363       1.51039       1.31116       1.07493      0.907597      0.681278      0.499504      0.371130      0.275235      0.192222      0.137342
  23  10 2439.1815    1.5064  1.1021 11.1944 -0.0012  0.0241   0.0287   0.0637    0.1123   0.0000   439.6420     -0.684672       17.2105      0.744902      -1.03334       1.79301       2.28167      0.297054      0.656073     0.0206030       1.55760     -0.141820      0.255325    -0.0564693     -0.250941     -0.438733     -0.161045     -0.110996       1.58545       2.12399       2.31305       2.49487       2.48844       2.32048       2.18304       1.89889       1.69937       1.38122       1.13647      0.869489      0.734854      0.544605      0.401718      0.290513      0.208114      0.144112
  23  11 2588.6646    2.0684  0.9652 11.9017 -0.0018  0.0222   0.0410   0.0533    0.0956   0.0000   439.7560       3.62965       16.6146       2.23886      -3.92209       2.61546      -1.56068      -4.13600      0.939037     -0.507266     -0.518802      0.250105    -0.0475062     -0.439907      0.183005      0.217760    -0.0874623      0.160204       1.62085       2.06571       2.20856       2.41718       2.31711       2.25780       2.06171       1.85361       1.62852       1.38222       1.11644      0.963565      0.722450      0.554846      0.391252      0.288946      0.194796      0.139079
  23  12 2737.6072    2.6610  0.9212 12.5703 -0.0040  0.0213   0.0547   0.0544    0.0929   0.0000   439.4807       2.38981       8.16291      0.328561      -1.13676      -2.21463       1.17680       2.90984      -2.10169      -1.50849     -0.427724      0.133830     -0.571454     -0.365721      0.113399     -0.163059     0.0529443    -0.0280024       1.65533       2.16591       2.36078       2.39085       2.35004       2.20995       2.07787       1.82786       1.65081       1.39278       1.15595      0.907896      0.738256      0.541105      0.388691      0.280821      0.201780      0.133294
  23  13 2886.1081    3.3124  0.8692 12.8268 -0.0032  0.0200   0.0691   0.0525    0.1041   0.0000   435.3563       3.03203       17.7759     -0.675172      -1.09651      -1.48704     -0.187478      -5.05716      0.478137     -0.264593     0.0270834     -0.251236     -0.718434      0.704250      0.472408     -0.514479     -0.275071    -0.0242652       1.48319       1.84979       1.96588       2.16273       2.11807       1.95795       1.83514       1.63837       1.44289       1.23364       1.07311      0.843103      0.671673      0.503848      0.349429      0.260082      0.187200      0.131364
  23  14 3033.4774    3.7713  0.8164 13.3966 -0.0040  0.0198   0.0827   0.0480    0.0929   0.0000   438.5735       1.40360       16.2989     0.0142346      -5.56653      -4.73584      -3.14911      -3.34403       2.42766      -2.87157       1.51820      0.179324       1.14795      0.332526      0.743668      0.412290     -0.293586     -0.138537       1.40152       1.79562       1.92385       2.05546       1.91220       1.89739       1.78455       1.59213       1.43003       1.21785       1.01806      0.797953      0.644126      0.486293      0.373419      0.252801      0.181855      0.124684
  23  15 3179.7639    3.8321  1.0902 13.5011  0.0028  0.0246   0.0749   0.0595    0.0980   0.0000   438.8627       3.77831       14.5034       1.92731       1.16409      -3.40046      0.494549      -1.05998       3.99820     -0.642213     -0.889088    -0.0306196     -0.826163     -0.587634      0.281530      0.626845    -0.0502355    -0.0211308       1.66870       2.21379       2.28770       2.60713       2.43035       2.41051       2.12581       1.97734       1.74258       1.46249       1.23432      0.988707      0.746472      0.578555      0.441401      0.314828      0.221709      0.153587
  23  16 3325.6027    3.3889  1.6076 12.9632 -0.0028  0.0280   0.0543   0.0786    0.0781   0.0000   437.1666       7.74322       13.5377       3.40291     -0.607132       1.44159       3.08844      -2.57912      0.422456       1.12359      0.413395     -0.843176     -0.909465      0.507537     -0.110269    -0.0680444    -0.0523837     -0.452628       1.95123       2.53664       2.73533       2.94113       2.88530       2.72010       2.61923       2.29604       2.01056       1.67094       1.37741       1.12291      0.875581      0.661928      0.508946      0.360541      0.254952      0.176218
  23  17 3471.3291    2.8986  2.3267 12.4899 -0.0015  0.0360   0.0387   0.0955    0.0597   0.0000   440.5590       1.58413       3.95345      0.706826      0.980996     -0.983545     -0.201641      -3.86152       1.32225       2.79539     -0.743368      -3.00634       2.53170      0.543137       1.89123      0.420353     -0.393528     0.0640036       2.50395       3.36503       3.45239       3.73142       3.63214       3.51856       3.18576       2.91598       2.56628       2.22040       1.81925       1.49506       1.16219      0.876627      0.653625      0.459683      0.327070      0.224245
  23  18 3616.8273    2.3831  3.4825 11.9353 -0.0018  0.0453   0.0270   0.1233    0.0485   0.0000   447.7518       4.84949       9.38895       5.42311       3.23038      -4.81340      -8.64688      -2.42044       4.71407      -4.77392      0.335054      -2.73116      -2.73742      -1.40209      0.753327     -0.161183     -0.400609      0.345611       3.18839       4.22367       4.51630       4.75987       4.60819       4.46283       4.14551       3.66694       3.25119       2.83573       2.36262       1.85234       1.48134       1.11925      0.823613      0.597066      0.410929      0.281059
  23  19 3762.0177    2.0438  5.1238 11.3130 -0.0003  0.0570   0.0194   0.1534    0.0457   0.0000   440.2625       7.12332       21.9243      0.441926       5.52066      0.140035      -2.79261      -2.44795       2.01902      -4.64467      -5.34973    -0.0155726     -0.851153       1.01306     -0.255697     -0.108093      -1.16266     0.0477432       3.89170       5.18600       5.54428       5.87406       5.86313       5.57329       5.09347       4.69741       4.06828       3.50091       2.86676       2.31003       1.79160       1.40943       1.01669      0.767210      0.510751      0.363115
  23  20 3907.3496    1.6532  7.2309 10.8481 -0.0003  0.0729   0.0138   0.1991    0.0405   0.0000   441.9604       4.01179       6.52937       7.80928       4.22850      -3.77225      -4.10306      -5.24451       4.11585      -5.33053      0.845066      -7.97737      -2.31647     -0.426103     -0.136442      0.697221     0.0189722     -0.865780       5.02520       6.62042       7.15890       7.50955       7.38010       7.08621       6.72883       5.90854       5.30745       4.45504       3.69568       2.89779       2.30573       1.79989       1.32630      0.969811      0.684038      0.465964
  23  21 4052.4754    1.3677  9.3789 10.6189 -0.0006  0.0922   0.0109   0.2524    0.0360   0.0000   447.3666       26.8430       17.5188       11.2185      -16.4552       4.59536       8.28484      -8.35978      -6.51013       3.78208       18.6323      0.894106      -3.00326      0.618530     -0.383978      -2.96130     -0.419544      -1.29915       6.32296       8.33508       8.97162       9.38332       9.33105       8.81747       8.40277       7.43897       6.71610       5.58586       4.63377       3.75476       2.95374       2.24767       1.68664       1.20762      0.861709      0.587348
  23  22 4197.6868    1.1422 11.8500 10.5202 -0.0007  0.1172   0.0089   0.3284    0.0322   0.0000   431.8913       6.06532       12.7889      -19.7509     -0.114283      -19.0796       4.54057      -4.24868       1.27851      -6.59763       6.53743      0.323870      -1.84134      -3.35934       3.69872      -1.40005    -0.0146101      0.579456       7.99069       10.5339       11.4273       12.0811       12.0044       11.4578       10.7435       9.58599       8.39139       7.11115       5.85246       4.65847       3.70897       2.86313       2.11085       1.54763       1.08459      0.750601
  23  23 4342.7353    0.9252 14.0325 10.4561 -0.0008  0.1504   0.0073   0.4094    0.0286   0.0000   443.2183       25.1282       8.44201       19.8497       13.1472       13.7385      -12.3389       5.15713       9.31587      -24.6046      -1.45417      -4.27693       1.01022       1.06285      -1.85411     -0.259222      0.529585      0.770234       10.0899       13.3263       14.6481       15.5650       15.1327       14.7655       13.5977       12.2601       10.6187       9.28843       7.40677       5.99585       4.79258       3.67003       2.71105       1.99738       1.39151      0.948011
  23  24 4487.8235    0.7603 16.3979 10.3811  0.0012  0.1899   0.0063   0.5106    0.0255   0.0000   441.6492       7.07447       20.0497       9.45505       30.6940      -43.4295      -27.5957       8.43762      0.298524       7.29462       2.77733       4.45456       4.66739       1.88603      -2.53300       2.03401       1.89237       2.37706       12.5794       16.4584       18.3281       18.9377       18.9920       18.2314       16.9055       15.4146       13.3058       11.3416       9.37188       7.69851       6.06133       4.63798       3.43340       2.52086       1.72325       1.20743
  24   6 1826.2867    0.4346  0.3567 10.0913 -0.0066  0.0150   0.0142   0.0341    0.0411   0.0000   440.1982     -0.511079       22.2157       1.06776      -2.23678     -0.593259      -1.15383      -1.62824     -0.979265      0.832334      0.987082     -0.261140      0.106198     0.0782823      0.428504     -0.159341      0.225620     0.0563286       1.06958       1.30662       1.38116       1.53826       1.59569       1.54030       1.36307       1.27050       1.07334      0.871218      0.770691      0.673825      0.489956      0.353406      0.285843      0.222323      0.146053      0.106070
  24   7 1993.6000    0.6137  0.5424 10.2324 -0.0015  0.0186   0.0160   0.0409    0.0549   0.0000   437.3277     -0.169530       18.9531      -1.88725      -4.06805      -1.70189     0.0921585      0.527542     -0.758049      -1.82373      0.481339      0.123398      0.354391     -0.429436    -0.0861599     -0.309245      0.214170   -0.00557582       1.15793       1.48432       1.72050       1.58828       1.85396       1.59766       1.59126       1.49189       1.18337       1.03335      0.858022      0.688573      0.576608      0.412231      0.338968      0.243073      0.168530      0.127031
  24   8 2156.7361    0.8883  0.7974 10.2915 -0.0005  0.0204   0.0189   0.0486    0.0852   0.0000   439.5207      0.288287       15.2186      -1.43717   -0.00692457      0.378193      0.542115       1.28494       1.33549       1.20387      -1.47170      -1.90335    -0.0237454     -0.403824     -0.482587      0.244772     0.0696436     0.0581749       1.39909       1.75527       1.96247       1.84816       1.88597       1.81776       1.69899       1.58163       1.45526       1.24111       1.04983      0.864645      0.681721      0.517996      0.392317      0.299698      0.210509      0.151105
  24   9 2314.3235    1.1977  0.8729 11.1035 -0.0044  0.0211   0.0250   0.0537    0.0785   0.0000   439.2480       2.22043       17.6775       1.78402      -4.17181      -2.23095       2.44497       3.03537     -0.863324      0.749249       1.39572      0.625021     -0.383559     0.0558908     0.0391242     -0.348103     -0.191563      0.286555       1.44196       1.84992       2.11209       2.13331       2.12503       2.07376       1.93743       1.72105       1.55231       1.34262       1.05483      0.847905      0.646697      0.511635      0.409838      0.305010      0.216905      0.156730
  24  10 2466.9727    1.6131  1.1141 11.3926 -0.0026  0.0240   0.0302   0.0604    0.1072   0.0000   439.7907      0.104956       12.8390      -2.79732      -3.32612      -4.48813     0.0567117      -1.00296     -0.224683      -2.16494       1.02840      0.907224     -0.754925      0.388037     -0.189163     -0.365338      0.228518      0.207214       1.63368       2.03171       2.23932       2.33165       2.29569       2.16761       2.09885       2.01278       1.62653       1.49731       1.18849       1.01654      0.774425      0.617843      0.469287      0.343281      0.245390      0.173474
  24  11 2617.6958    2.1268  0.9905 12.2047 -0.0050  0.0267   0.0432   0.0595    0.0914   0.0000   439.5673      0.543027       9.71315       1.44805     -0.828637      -2.75108     -0.846276      -1.29398      0.291228     -0.348733      0.866355     -0.140669     -0.438821      0.194624      0.994646      0.384274   -0.00378031      0.166779       2.28175       3.13139       3.36062       3.16264       2.62695       2.26047       2.12403       2.22069       2.21508       2.13547       1.87540       1.52105       1.24469      0.921127      0.622838      0.435347      0.292714      0.196711
  24  12 2767.6698    2.8162  0.9598 12.4837 -0.0010  0.0202   0.0550   0.0561    0.0950   0.0000   439.9206       4.77881       18.1161     -0.480106       4.22874      -3.90180      -2.60858      -1.92188      0.886666      -1.43329    -0.0495154     -0.176697      0.290754     -0.922192     -0.305902      0.177774    -0.0286538      0.159937       1.46118       1.80712       1.87786       2.07338       2.00678       1.86484       1.81407       1.71053       1.47832       1.22512       1.04205      0.888048      0.664779      0.521878      0.411853      0.300774      0.209654      0.150168
  24  13 2916.9877    3.4180  0.8659 13.1039 -0.0008  0.0194   0.0706   0.0517    0.0899   0.0000   441.0234       1.93846       14.7609       4.28708      -3.55599      -1.83167      0.814802      -3.55984     -0.248721      -1.33525    -0.0720843      -1.01685     -0.726322      0.773172     -0.299927      0.118482    0.00372727    -0.0623882       1.39648       1.76330       1.80859       1.98202       1.95055       1.87238       1.71494       1.53888       1.42226       1.22662       1.04645      0.863445      0.715361      0.516022      0.386982      0.282143      0.195984      0.134043
  24  14 3065.0469    4.0386  0.8863 13.3066  0.0025  0.0212   0.0801   0.0510    0.0999   0.0000   441.5365       4.41902       15.4896     -0.458991       1.60003      -4.55014     -0.186424      -1.05429       3.03917      -1.20402     -0.279038     -0.209999     0.0863617     -0.242663     -0.200880     -0.476933     0.0910347     0.0154575       1.63667       2.14473       2.39513       2.34208       2.10882       1.96255       1.76027       1.72591       1.65191       1.56469       1.40039       1.13161      0.895843      0.680358      0.470193      0.343491      0.229923      0.157628
  24  15 3211.9937    3.8147  1.2351 13.4230  0.0008  0.0253   0.0697   0.0674    0.0994   0.0000   437.1012       8.45720       23.5817       2.45452     -0.213032      -4.11220      -1.66768      -1.28140       1.23047     -0.190504      -1.96001     -0.458933       1.02856      0.329918     -0.820180     -0.489034     0.0554587    -0.0394901       1.82416       2.29284       2.43652       2.52209       2.51151       2.40155       2.28123       2.10799       1.87360       1.60163       1.32894       1.06090      0.868423      0.659750      0.497973      0.398926      0.285027      0.195779
  24  16 3358.5612    3.3072  1.6694 12.9828  0.0007  0.0294   0.0519   0.0781    0.0737   0.0000   441.2420       8.53292       20.0168      -3.44939       3.31639      -5.62031     -0.165264      -5.49966       4.12311      -1.02258      -1.28452      -2.01357     -0.397600     -0.456959     0.0778156      0.586627    -0.0460421      0.314273       2.05293       2.71132       2.80455       3.05917       2.96154       2.88237       2.62541       2.50750       2.16510       1.89421       1.50197       1.24770      0.946187      0.761289      0.565833      0.437583      0.319053      0.223225
  24  17 3504.9128    2.7796  2.5365 12.4096  0.0001  0.0369   0.0350   0.0970    0.0548   0.0000   440.4302       8.26011       20.7683       2.07598      -1.44899       5.30477      0.810654     -0.590407       3.40032     -0.540412     0.0880321     -0.703664       1.88460      -1.30154      0.545823     -0.340165     -0.417530      0.242413       2.48902       3.20913       3.41368       3.64556       3.68036       3.52041       3.27852       3.00788       2.64191       2.22152       1.87868       1.55457       1.24964      0.973967      0.706841      0.515542      0.370490      0.263920
  24  18 3651.0037    2.2512  3.9172 11.7198 -0.0002  0.0471   0.0231   0.1273    0.0436   0.0000   441.7821       13.7428       11.4693       6.03321      -3.20706      -4.66442      -7.42908      -6.18184      0.211339      0.579350      -2.92772      -2.45167       2.51148      -1.29836      -1.11869      0.791032      0.537755      0.123843       3.15529       4.02177       4.40261       4.59536       4.48853       4.50588       4.19290       3.84473       3.33874       2.86385       2.35815       1.90600       1.55734       1.20710      0.900474      0.693962      0.492511      0.348495
  24  19 3796.8264    1.8844  5.6182 11.2835 -0.0002  0.0601   0.0173   0.1636    0.0400   0.0000   443.5181       9.42700       21.5068      0.862665      -8.20731      -3.68441       2.44608      -2.84470      -2.30104       2.05956       5.26511      -5.47204      0.216066     -0.448540     -0.382817      -1.09928      0.363446    -0.0239809       4.00915       5.07081       5.58004       6.03177       5.89471       5.66140       5.29323       4.88551       4.30208       3.66256       3.02616       2.43330       1.94606       1.54173       1.17125      0.840956      0.619360      0.428007
  24  20 3942.6857    1.5512  7.5640 10.9098 -0.0008  0.0749   0.0130   0.2102    0.0361   0.0000   436.5725      -3.04798       14.1049      0.866706      -3.76545       1.44845      -7.10839     -0.178569      -1.62627       1.55030      -3.40382       4.21337      -1.59344     -0.899115      -1.43280     -0.722730      0.579965      0.380633       5.01232       6.38802       6.94308       7.31320       7.42971       7.15761       6.69472       5.94334       5.30873       4.58350       3.78369       3.09927       2.46846       1.91675       1.46881       1.05527      0.757633      0.541844
  24  21 4088.1837    1.2968  9.7314 10.6545 -0.0013  0.0953   0.0103   0.2657    0.0333   0.0000   449.9076       16.4073       16.2062      0.866451       11.0249      -3.53194       8.06353      -11.3360       1.03447      -3.65150      -1.48742      -6.15838       2.49885      0.475290      -5.29215      -1.13609       1.85538       1.05241       6.24820       8.23896       9.00868       9.57299       9.53682       8.93946       8.60613       7.59658       6.81669       5.80189       4.89287       3.90639       3.16687       2.40912       1.84583       1.34726      0.965127      0.670236
  24  22 4233.9174    1.0856 12.6366 10.4834  0.0003  0.1262   0.0081   0.3469    0.0305   0.0000   440.3444       27.0832       17.0657      -16.5899       14.6857      -3.95884       13.2311      -5.86876      0.751646      0.617855      -1.70322      -1.21067       1.01867       3.23106       1.50462       1.18195     -0.212395     -0.529139       8.29270       10.7302       11.8567       12.3761       12.6144       12.0979       11.3256       10.1665       8.91658       7.72945       6.31496       5.24963       4.10809       3.22107       2.44472       1.80448       1.28170      0.899264
  24  23 4379.3246    0.8733 14.4817 10.4716  0.0018  0.1574   0.0070   0.4315    0.0267   0.0000   452.5253       18.4057       26.4005      -2.76528       3.11915       4.48704      0.175615      -5.33859       18.3679       5.09901       11.5368     -0.812340      0.247509      -2.16618      -1.30610      0.368650       3.80364      -2.19784       10.0642       13.2597       14.8105       15.2440       15.5508       14.8347       14.0409       12.4815       11.0300       9.58505       7.90703       6.45921       5.21541       3.96326       3.06633       2.23687       1.56932       1.11119
  24  24 4524.6684    0.7022 16.4349 10.3535 -0.0014  0.1972   0.0060   0.5208    0.0246   0.0000   432.3354       4.92285       19.1505      -30.3856       22.6650       16.4696      -19.1460      -27.9660       8.81625       2.07769       7.22377      -11.1843      -1.15013       1.10591       7.65398       1.56602      -1.64742      -2.78135       12.5939       16.6529       18.4174       19.2724       19.1229       18.5253       17.3798       15.7541       13.8481       12.0234       10.0337       8.17626       6.47372       5.08997       3.85038       2.84948       1.98252       1.39960
  25   7 2016.9034    0.6651  0.5736 10.2611 -0.0047  0.0169   0.0165   0.0409    0.0561   0.0000   439.2615      0.976275       17.1125       1.35054      -1.64085       3.26871       3.87678      -1.62627      -2.19433    -0.0256314     -0.394405     -0.692616      0.148643   -0.00102555     0.0687277     -0.420377     -0.412262     0.0570634       1.08404       1.36585       1.53544       1.54174       1.60286       1.46387       1.41489       1.27670       1.12977       1.02598      0.887178      0.732283      0.594075      0.464623      0.339643      0.249454      0.182562      0.122076
  25   8 2181.7045    0.9418  0.7693 10.5167  0.0002  0.0182   0.0199   0.0477    0.0744   0.0000   439.5864     -0.537312       17.3333      -1.43893      -2.05479       3.26918      -1.85722      0.513790       2.01833      -1.00942      -1.17522       1.04842     -0.515471     -0.109133      0.307253      0.375939     0.0344159    -0.0868058       1.17222       1.47947       1.61686       1.71524       1.70251       1.65900       1.56546       1.42753       1.26977       1.11548      0.912788      0.761242      0.594795      0.479707      0.368635      0.277988      0.205216      0.144064
  25   9 2340.4827    1.3055  0.9672 11.0237 -0.0037  0.0222   0.0250   0.0543    0.0924   0.0000   439.6049      0.314193       12.1515      -3.65016      -1.19002       5.09300      0.160592       1.45014       2.12702      -3.11227      0.548661      0.994594      0.391720      0.619303     -0.748879     0.0696892     0.0310471      0.154269       1.59538       2.12247       2.40183       2.49174       2.59330       2.41785       2.23382       1.90517       1.69876       1.46336       1.19628      0.967338      0.753176      0.586629      0.428172      0.330228      0.242198      0.164665
  25  10 2494.4045    1.7491  1.0250 11.6524 -0.0019  0.0219   0.0328   0.0582    0.0918   0.0000   439.1289       3.20933       16.3632       2.81037       1.49001     -0.814670     -0.232646      -1.01173     -0.869263      -1.68300      0.849305      0.721891       1.23088     -0.758283      0.252304      0.142356     -0.120699      0.147617       1.40576       1.85813       1.99427       2.15305       1.98583       2.03312       1.83562       1.74515       1.57653       1.34696       1.08475      0.950446      0.746773      0.583055      0.446326      0.325561      0.240902      0.171968
  25  11 2646.2293    2.2465  1.0318 12.0272 -0.0019  0.0213   0.0425   0.0578    0.1033   0.0000   437.6426       3.21034       17.4825       3.81075      -3.05520      -1.75080     -0.896719      -1.31461      -1.08571       1.81310      0.565181       1.09629     -0.979409      -1.21892      0.568259      0.260061    -0.0951562    -0.0300434       1.41297       1.78154       1.86031       2.00896       1.98662       1.94906       1.90746       1.67872       1.51924       1.27746       1.07894      0.929754      0.739150      0.595664      0.433520      0.324304      0.235520      0.170269
  25  12 2797.3557    2.9253  0.7975 12.9098 -0.0002  0.0194   0.0601   0.0468    0.0806   0.0000   440.3503       1.76222       16.3100       1.28785      -1.88275     -0.552944      -1.51947     -0.699528      0.412865       1.62948      -1.73672     -0.374052      0.519274     -0.565246     -0.300241    -0.0672375     -0.190637     -0.179051       1.23928       1.63936       1.77473       1.98264       1.85043       1.83914       1.71285       1.54840       1.35260       1.20371      0.950838      0.827364      0.639835      0.511745      0.384528      0.276439      0.206185      0.141446
  25  13 2947.4117    3.6786  0.7626 13.0866  0.0031  0.0176   0.0771   0.0443    0.0873   0.0000   440.8466       2.75045       12.9048       1.71904      -1.34262      0.934953      -2.42683      0.524195       2.78052      0.725484      -1.03090      -1.08888      0.621976      0.252501     -0.477204     -0.509976    -0.0464015    -0.0650025       1.20877       1.51587       1.76493       1.80946       1.80358       1.79425       1.65357       1.46984       1.31170       1.08592      0.899767      0.772068      0.598233      0.455246      0.354829      0.262830      0.191627      0.131245
  25  14 3096.1738    3.9443  1.0320 13.2802 -0.0044  0.0220   0.0730   0.0552    0.1085   0.0000   438.8341       4.40123       15.2230      -3.75423      -4.50574       1.39021       2.42804     -0.925851      0.100371     -0.802116       1.55556       2.19499       1.33678     -0.157166     0.0507196     -0.315393      0.320732    -0.0200411       1.44012       1.94248       2.02138       2.14049       2.14358       2.08531       1.95766       1.77641       1.57768       1.39155       1.13882      0.937936      0.756430      0.570051      0.451806      0.349907      0.244534      0.175861
  25  15 3243.9177    3.5672  1.2822 13.6568 -0.0077  0.0269   0.0646   0.0685    0.0864   0.0000   438.2662       2.94911       16.8685       1.61573     -0.352586      -1.30274      0.781503      0.636062      -1.62042      -1.79129     -0.682047     -0.144375      -1.87529      0.394999     -0.460533      0.357156     0.0801654      0.133426       1.76406       2.33160       2.55537       2.61712       2.67736       2.66666       2.40308       2.18486       1.91946       1.61190       1.37883       1.17641      0.913085      0.710973      0.520684      0.411248      0.300758      0.209892
  25  16 3391.1467    3.2559  1.8400 12.9351  0.0005  0.0307   0.0472   0.0810    0.0691   0.0000   438.9188       7.63531       13.3582       3.30340       3.59699       3.34969      -3.22587     -0.771060     -0.516951     -0.387893      -1.39752     -0.524733      0.761549      0.229586       1.37581      0.456994     -0.188775    -0.0273764       1.97007       2.54960       2.76630       2.77448       2.82474       2.77622       2.64069       2.40839       2.20323       1.87315       1.52558       1.30546       1.03330      0.833340      0.624392      0.468408      0.350876      0.252480
  25  17 3538.1114    2.6885  2.9725 12.1623 -0.0008  0.0401   0.0306   0.1026    0.0501   0.0000   439.9068       2.86133       10.3386      0.882503       3.35255      -4.84419       1.12171      -5.17061       3.46819     0.0897329       2.86935      -2.27068     -0.774100      -2.19633       1.77853      0.896544      0.380502     0.0308518       2.46424       3.35162       3.60611       3.87835       3.85392       3.66589       3.44528       3.13335       2.77765       2.41307       2.04965       1.73525       1.33113       1.06889      0.806387      0.592228      0.434691      0.303347
  25  18 3684.9024    2.1778  4.1170 11.6615 -0.0025  0.0485   0.0216   0.1269    0.0424   0.0000   439.8247       10.4113       7.15605       5.46834       1.71194      -12.1953      0.170265       2.95855      0.473341     -0.723878       1.65152       5.08617     -0.703675      -2.86426      0.249659     -0.627253      0.412048      0.883899       3.04014       3.92548       4.32537       4.65460       4.52560       4.41941       4.20033       3.72907       3.39381       2.92039       2.50293       2.04816       1.65962       1.29264      0.981999      0.735503      0.529107      0.374814
  25  19 3831.3062    1.8313  5.8601 11.2012 -0.0000  0.0607   0.0159   0.1641    0.0386   0.0000   438.0241       8.25089       9.90879       8.16846     -0.369942      -5.25538       8.31806      -8.63006      -2.01837      -7.50415       2.25436      -2.90850       3.09918     -0.700852      0.694532      -1.59896      0.875424    -0.0865876       3.91972       5.07899       5.53151       5.78562       5.74085       5.69854       5.31985       4.83243       4.33102       3.70207       3.14963       2.58617       2.10893       1.63333       1.26394      0.921088      0.678883      0.486627
  25  20 3977.5944    1.4904  7.9934 10.8715 -0.0015  0.0785   0.0121   0.2160    0.0347   0.0000   431.3439       9.82267       26.0199      -15.9322       1.26696      -1.02204       6.31775       3.32447      -8.74402      -3.74743      0.568765      -7.34627      -7.95964       1.37567      -2.80332       3.85939     0.0512855     -0.151241       4.93867       6.57591       7.19040       7.47692       7.53649       7.21535       6.81249       6.17273       5.58402       4.88792       4.09737       3.40620       2.74293       2.11665       1.62263       1.21095      0.883174      0.624808
  25  21 4123.6787    1.2356 10.5386 10.7010 -0.0007  0.1039   0.0097   0.2857    0.0307   0.0000   438.1183       9.34254       7.54111       11.9927      -1.21140      -13.2313       22.2948      -13.3020      -2.52557       6.64884      -6.87396      -6.14624      -6.18122       1.28210      0.375631     -0.108093      -1.06023     -0.385218       6.35971       8.50894       9.32115       9.74826       9.92988       9.41120       9.04296       8.17111       7.27524       6.31109       5.25227       4.36055       3.53919       2.74913       2.09072       1.57781       1.15228      0.812019
  25  22 4269.9361    1.0345 12.6591 10.5685  0.0018  0.1271   0.0079   0.3545    0.0283   0.0000   429.4162       10.4849      -13.1633       29.3085      -10.8001      -7.56860      -3.90223       7.05306      -1.31800       5.11140      -4.95608     -0.653990       5.22470       4.19970       1.21206      -1.52943       2.72637      0.632857       8.00663       10.5110       11.5702       12.2120       12.0627       11.7871       10.9289       10.1197       8.92475       7.87739       6.61614       5.54223       4.36919       3.47927       2.63780       1.97982       1.39982       1.02162
  25  23 4415.8371    0.8337 15.3286 10.4733 -0.0001  0.1682   0.0065   0.4504    0.0252   0.0000   435.7363       5.91187       25.5568      -13.1046       9.94268       12.3460      -7.53215      -2.74868      -7.34286       5.43386       2.59635      -2.72842       5.24200       5.87981       1.41117      -2.88852       1.64867    -0.0387152       10.2427       13.5916       15.1657       15.8917       15.7488       15.3217       14.3460       13.0902       11.8726       10.1458       8.71389       7.02612       5.78086       4.45778       3.45753       2.60131       1.83568       1.32926
  25  24 4561.7555    0.6767 17.1931 10.3212 -0.0010  0.2057   0.0057   0.5372    0.0234   0.0000   433.0204      -5.69305       25.8542       12.6148      -2.73887      -16.6728      -2.77952      -33.8159       21.2407     -0.947480      -16.6653      -12.2501       10.5969       3.73114       1.37708      -1.68721     -0.557827       1.27669       12.5708       16.3379       18.4563       19.4267       19.3956       18.6707       17.7181       16.1549       14.2230       12.4305       10.4898       8.67525       6.97077       5.42361       4.24544       3.14334       2.25428       1.61143
  26   6 1868.9942    0.4766  0.4307 10.0900 -0.0027  0.0192   0.0133   0.0366    0.0434   0.0000   438.2352     -0.366486       17.8112      -2.67148     -0.920907      0.501523     -0.553006     -0.613620     -0.181924     -0.280990     -0.427132      0.429371     -0.290178    -0.0129682      0.231180      0.267590     -0.184380     0.0122389      0.921089       1.45087       1.56729       1.63940       1.70878       1.48882       1.57067       1.22546       1.30847      0.859638      0.941646      0.684920      0.566646      0.438454      0.344134      0.266220      0.176523      0.124853
  26   7 2039.7191    0.6801  0.6078 10.1538 -0.0033  0.0167   0.0161   0.0416    0.0603   0.0000   441.5076     -0.883483       17.9511     -0.645098      -2.81355      0.646698     -0.111115       1.32563       2.21476       1.11126      0.292379    -0.0240911      0.614917      0.852242     -0.614531    -0.0245474    -0.0820099     0.0502874       1.09688       1.29351       1.44952       1.60289       1.64622       1.53294       1.38940       1.25459       1.27508       1.04353      0.812728      0.729152      0.610287      0.478282      0.368911      0.266396      0.197658      0.140403
  26   8 2206.0176    0.9951  0.7702 10.6281 -0.0009  0.0205   0.0210   0.0468    0.0757   0.0000   440.6299       1.19954       16.6756       2.71444      -1.16672      0.344278      -1.38415      -1.15570      0.250099     -0.449760      -3.57594      0.446309      0.145634     -0.222053      0.775906     -0.254311    -0.0205475    -0.0517820       1.53215       2.14247       2.54507       2.76698       2.78082       2.66816       2.44231       2.13981       1.79225       1.47151       1.14520      0.899004      0.685174      0.511027      0.395429      0.309992      0.233949      0.166824
  26   9 2366.0444    1.3746  0.9108 11.2017 -0.0006  0.0201   0.0265   0.0504    0.0835   0.0000   439.5927     -0.308221       13.7026      -1.42556      -2.94952      0.275076      -4.26340      0.649151      0.762325      0.207877      -1.60322     -0.740115     -0.572573      0.231222      0.125695     -0.542855     -0.148514     -0.133951       1.31017       1.59286       1.81428       1.98116       1.89524       1.92440       1.86466       1.59958       1.39664       1.22931       1.03075      0.854885      0.685761      0.530027      0.418377      0.313568      0.240000      0.175239
  26  10 2521.1973    1.8104  0.9397 11.7559  0.0007  0.0211   0.0342   0.0490    0.0887   0.0000   435.8098     -0.138961       15.9820      -1.95260     0.0683885      0.309599      0.126622       1.28062      0.405590      -1.22365      0.492208     -0.425042      0.360925       1.12416     0.0946578      0.362836      0.246002      0.350332       1.35010       1.64876       1.83485       1.91487       1.94821       1.94809       1.82937       1.68187       1.44968       1.22829       1.14129      0.931949      0.724217      0.588502      0.452313      0.356071      0.251931      0.185079
  26  11 2674.3683    2.3805  1.0053 12.2729 -0.0020  0.0208   0.0454   0.0560    0.0968   0.0000   441.3791       6.16904       15.3908      0.514649     -0.772014      0.676545      0.594726      -2.37238     -0.426096     -0.192691     -0.905295      -1.50876      -1.63823     0.0524492     -0.392186    0.00243704       1.09062      0.431373       1.31039       1.68195       1.82105       1.94899       1.89455       1.90017       1.84224       1.74943       1.48212       1.28652       1.03687      0.861057      0.701009      0.576296      0.440705      0.349843      0.264881      0.188908
  26  12 2826.5787    3.0166  0.9266 12.9028 -0.0010  0.0202   0.0579   0.0511    0.0840   0.0000   438.9375       2.88659       13.7072       4.28839      -5.54431       2.53281     -0.737306      -3.58748      -1.56803      0.275173     -0.955563       1.08339       1.14949      0.454904    -0.0140788     -0.166116      0.381841    -0.0926317       1.34331       1.82460       2.07786       2.21673       2.20456       2.16436       1.99213       1.79844       1.54968       1.28421       1.10058      0.865735      0.700948      0.541788      0.411166      0.319078      0.232881      0.170308
  26  13 2977.4860    3.6389  0.8449 13.1896 -0.0007  0.0194   0.0704   0.0449    0.0839   0.0000   440.1123       4.97767       12.9127      0.750599      0.632838      0.273275      0.706783     -0.738185       2.14485    -0.0896651     -0.319068     -0.821371       2.33142     -0.400853     0.0393954     -0.248671     -0.153611     0.0376564       1.21680       1.50249       1.78106       1.85725       1.69934       1.78561       1.62717       1.46707       1.38267       1.17304      0.986943      0.850380      0.682909      0.536692      0.423085      0.312888      0.222213      0.163663
  26  14 3126.8918    3.9659  1.0260 13.3793  0.0009  0.0212   0.0740   0.0583    0.0970   0.0000   439.0511       3.56357       16.1748       2.52284      -2.67744      -4.20854      -2.84379       1.34356       1.48099      -1.08797       1.02412     -0.750883      0.334393     0.0304839     0.0393828      0.126984     0.0190763     -0.477242       1.46882       1.91264       2.07926       2.03638       1.96607       1.91890       1.71734       1.62605       1.60636       1.40929       1.29163       1.05903      0.835474      0.660454      0.491748      0.368140      0.268978      0.196751
  26  15 3275.3699    3.5208  1.3444 13.5875 -0.0006  0.0267   0.0615   0.0705    0.0744   0.0000   436.5272       6.42737       13.1912      0.600469      -4.33433      -1.80863      -3.82863      -2.99548      0.186844       2.38945     -0.427008      0.881681      0.515118      0.808790     -0.153521      0.279964     -0.330333      0.375281       1.71045       2.10882       2.41458       2.60176       2.52468       2.46280       2.38744       2.11506       1.86299       1.64493       1.37348       1.15269      0.940491      0.743502      0.545237      0.437546      0.315715      0.219385
  26  16 3423.4040    3.1150  2.1063 12.6516 -0.0009  0.0327   0.0416   0.0835    0.0660   0.0000   436.8697       4.75081       16.2995       4.12196      -1.76167       1.31386       5.67358      -1.05992      -2.69336       1.11354      -2.31370      -1.63233      0.803735     -0.503094     -0.484693     -0.846410     -0.268687     -0.286069       2.05820       2.79155       3.05565       3.22466       3.29088       3.13376       2.95396       2.67832       2.39027       2.04365       1.71661       1.41793       1.13039      0.914460      0.675740      0.522942      0.398871      0.284104
  26  17 3571.0579    2.5347  2.9081 12.3643 -0.0013  0.0397   0.0299   0.1046    0.0470   0.0000   435.6541       8.30168       16.6277       4.19979       1.20238       2.06894      -2.14074      -1.14105      0.176293     -0.140781     -0.587978      -2.29891      0.141237      0.702371      0.577263    -0.0186002    -0.0671818      -1.09505       2.47297       3.19491       3.43981       3.71732       3.73258       3.63113       3.42594       3.07152       2.73360       2.45646       2.08718       1.73985       1.36910       1.10968      0.859337      0.639455      0.470429      0.346532
  26  18 3718.4192    2.0871  4.7706 11.5978  0.0001  0.0517   0.0193   0.1427    0.0379   0.0000   436.0403       5.88152       17.0818       4.57788       1.77290      -6.55209       3.93760      -3.51804       1.14775      -1.69561      -1.97555      -1.02336    -0.0239983      0.368476      0.663824    -0.0164519     -0.498141      0.753970       3.13996       4.10934       4.44830       4.64863       4.75854       4.67070       4.45973       3.96189       3.62107       3.07673       2.64316       2.20478       1.79564       1.43441       1.10813      0.819187      0.611915      0.444657
  26  19 3865.3052    1.7295  6.6940 11.0799 -0.0015  0.0649   0.0140   0.1803    0.0356   0.0000   435.8011       11.1054       6.73699       3.12616       4.46383      -4.14706      -10.8564      -2.64719      -6.75841       2.50275      -5.80053       3.43166       1.11807     -0.777295      -3.31986      -2.26590      0.427732     0.0154093       3.93554       5.03738       5.66895       5.97192       6.02328       5.75511       5.63645       5.04151       4.45967       3.92842       3.35298       2.76318       2.22316       1.77080       1.38418       1.05303      0.769107      0.563937
  26  20 4012.1743    1.4497  8.5395 10.8302 -0.0005  0.0813   0.0113   0.2222    0.0332   0.0000   445.7832       1.66818       17.4967       6.47047      -3.47410      -9.58761       10.4626       9.62959       5.16027       4.73542      -1.18186      -3.90154       5.97378      -6.18868      -1.10334       2.47230      0.844964      0.171302       4.93944       6.59826       7.21774       7.60667       7.68771       7.44191       7.03480       6.43366       5.74437       5.05628       4.19311       3.57157       2.88199       2.29432       1.77234       1.30703      0.977413      0.707848
  26  21 4158.9159    1.1820 10.6208 10.7000  0.0001  0.1045   0.0092   0.2828    0.0295   0.0000   444.7160       10.0969       17.0174      -6.17152      -3.21692       4.17617      -20.3282     -0.602182      -6.62407      -9.73485       7.42208      -7.28896     -0.168935     -0.611956      0.197038    -0.0849771      0.246998      0.136639       6.30710       8.20824       8.98364       9.59998       9.68694       9.42365       8.92589       8.25072       7.23973       6.37891       5.41113       4.49181       3.57872       2.85749       2.24617       1.72088       1.25265      0.927965
  26  22 4305.3793    0.9852 13.2868 10.5397  0.0000  0.1342   0.0072   0.3665    0.0266   0.0000   444.7817       29.5265       28.1475     -0.784073       14.4602      -16.2340      -5.05393      -2.98712      -9.95282      -4.03376       7.68173       3.72766      -4.98042      -9.35063       1.67181       2.21616     0.0995653      -1.18057       8.09820       10.6657       11.7662       12.5460       12.5358       12.3025       11.6169       10.5503       9.39483       8.24190       6.97430       5.71028       4.78793       3.74395       2.88065       2.17414       1.61118       1.14919
  26  23 4451.6600    0.7971 16.7294 10.4092 -0.0002  0.1818   0.0058   0.4814    0.0239   0.0000   452.8428       14.6034      -14.9127       10.7960       7.78731       12.0431      -8.33653      -18.3903       11.7641      -16.3736       9.20883      -9.47965       6.67304       11.2667      -6.23521      0.930892     -0.121978      0.360199       10.6829       14.1501       15.3255       16.3662       16.3617       16.3298       15.0711       13.9728       12.4661       11.0280       9.34368       7.90398       6.25662       5.03762       3.91324       3.00015       2.18543       1.57135
  27   5 1713.5544    0.3112  0.2879 10.0013 -0.0056  0.0133   0.0112   0.0323    0.0331   0.0000   439.2940     -0.687866       22.0229      0.974330      -3.84746      -1.01271      -1.12392     -0.886554       1.03606    -0.0118155     -0.136065      0.227412      -1.33386     -0.174689      0.145727     0.0192073     0.0980608      0.144716      0.773579       1.04633       1.21613       1.30557       1.24279       1.26276       1.17302       1.03342      0.933572      0.771041      0.705390      0.599264      0.505208      0.399792      0.313387      0.206561      0.170503      0.126331
  27   6 1889.7360    0.5033  0.4603 10.1304 -0.0023  0.0156   0.0136   0.0364    0.0458   0.0000   440.3063     0.0628704       20.9350      -2.57350      -4.21683      -1.95434       1.01408       1.85842      -1.64074     -0.636049    -0.0154563      0.236513      0.104499     -0.393859      0.347166      0.135169      0.252765     -0.139576      0.935854       1.21795       1.28113       1.41831       1.42819       1.31208       1.27411       1.16754       1.01974      0.932650      0.829532      0.721304      0.572339      0.467216      0.349249      0.276006      0.196579      0.141442
  27   7 2062.0687    0.7531  0.5688 10.4130 -0.0019  0.0151   0.0180   0.0392    0.0555   0.0000   440.8958     -0.206707       20.2418       1.76653      -2.02207      -3.52685     -0.233356     -0.940496     -0.918462      -2.15086       1.13669       1.02812      -1.12129     -0.911600     0.0532907      0.389242     -0.136983    -0.0210177      0.905344       1.17015       1.30731       1.38759       1.37798       1.37468       1.26013       1.13279       1.04763      0.961111      0.813063      0.633517      0.537983      0.421187      0.337158      0.261342      0.192736      0.138784
  27   8 2229.7013    1.0828  0.8052 10.7549 -0.0009  0.0191   0.0216   0.0459    0.0790   0.0000   440.9605      0.712312       15.3911     -0.309522     -0.130795       1.05755      0.386693      -2.02645      -2.20210       2.49176      0.480144      0.277530     -0.322189     -0.174187      0.385062      0.231937     -0.233427     -0.200307       1.21531       1.51691       1.57920       1.65119       1.66481       1.61170       1.66916       1.53942       1.38257       1.15067      0.971900      0.789730      0.664421      0.552829      0.429506      0.334800      0.259619      0.182701
  27   9 2390.9980    1.4408  0.9775 11.2188 -0.0033  0.0207   0.0268   0.0528    0.0889   0.0000   439.8867       3.13381       15.2847     0.0314539      0.563393      -1.24842     -0.482238     -0.509789       1.74332      -1.29604       1.79941     -0.171990      0.908605     -0.634959      0.394573     -0.267139      0.354894    -0.0840098       1.36323       1.65378       1.79007       1.94211       1.94984       1.82427       1.72819       1.66035       1.50628       1.34158       1.15019      0.958714      0.729865      0.625746      0.502559      0.370225      0.278313      0.196605
  27  10 2547.5472    1.9432  1.0888 11.9357  0.0003  0.0216   0.0351   0.0601    0.0856   0.0000   439.4569      0.365687       15.4203       2.30448     -0.111258      -2.16332     0.0382990      -2.15569       2.51874     -0.278932     -0.296429       1.75910     0.0129521      0.518725      0.186883    0.00359623     -0.582759    -0.0749173       1.27102       1.70097       1.84680       2.07223       2.03788       1.98209       1.82866       1.71856       1.54496       1.32080       1.13689      0.914171      0.764907      0.604418      0.466180      0.360381      0.266878      0.199181
  27  11 2702.0437    2.5003  1.0251 12.3116 -0.0012  0.0213   0.0453   0.0534    0.0970   0.0000   438.8798       2.55907       15.7380       1.07794      -4.52802      -1.12853      -2.14644      -4.71567      -1.27883       1.04043     -0.391472      -1.17112       1.94527       1.27601     0.0258444      0.420535     -0.321450     -0.224036       1.27449       1.69159       1.77570       1.93963       1.91461       2.00287       1.78022       1.67629       1.43867       1.28623       1.11065      0.939920      0.722866      0.596914      0.484533      0.355786      0.266934      0.192397
  27  12 2855.3675    3.1638  0.8987 12.9895 -0.0009  0.0199   0.0620   0.0517    0.0867   0.0000   438.6298       8.19976       20.2967       2.67305      -2.52116      -1.17300       2.25032      0.673313      0.900448      -1.44566     -0.715823      -1.21800      0.417746      0.217448      0.802376     -0.539751      0.397374      0.200954       1.19492       1.65195       1.79788       1.94063       1.76265       1.77120       1.56863       1.55420       1.38921       1.26108       1.11864      0.944146      0.763948      0.615178      0.455601      0.345658      0.258866      0.186675
  27  13 3007.0729    3.7489  0.9384 13.2598 -0.0041  0.0193   0.0698   0.0505    0.0894   0.0000   438.4168       4.38366       18.8736       1.41012      -2.74691     -0.491674       2.40716      -3.77868      -1.29513     -0.980463     -0.266974     -0.850391      0.605483      0.108535     -0.147464     -0.239912     -0.321820     -0.172949       1.26591       1.57139       1.66164       1.79464       1.83975       1.77579       1.70018       1.53942       1.37577       1.23048       1.04015      0.909356      0.743139      0.615280      0.482450      0.335062      0.254299      0.188653
  27  14 3157.2673    3.9187  1.1104 13.3368  0.0002  0.0218   0.0683   0.0572    0.0987   0.0000   440.1130       4.57587       19.7183     -0.101293       2.67047       2.09486      -3.07392      0.910093     -0.396321      -4.58770      -1.72737     0.0475105       1.09235      0.217283     -0.318911     -0.370002      0.276902      0.235396       1.33176       1.68919       1.84836       1.96870       1.95674       1.90024       1.78373       1.71373       1.53762       1.33073       1.13204      0.963983      0.777868      0.629593      0.490283      0.373882      0.286523      0.206958
  27  15 3306.5561    3.5259  1.5487 13.0916  0.0006  0.0259   0.0535   0.0723    0.0754   0.0000   438.7996       4.76908       16.1521      0.238640      -5.17897       1.62201     -0.320318      -4.73321      0.564367     -0.883160      -1.07825      0.124834    -0.0630834     0.0133728     0.0430969     -0.158991     -0.239939      0.258817       1.54976       2.01375       2.15482       2.32684       2.29287       2.28818       2.12436       1.97791       1.80162       1.58826       1.39440       1.12928      0.928763      0.761090      0.593263      0.449982      0.330558      0.246838
  27  16 3455.2929    2.9965  2.2293 12.6724 -0.0036  0.0331   0.0393   0.0898    0.0605   0.0000   442.0345       6.06481       16.6527     -0.524472      -1.97244      -7.79428     -0.441131      -6.10262      -1.80723      -3.90902     -0.406826      -1.54460      0.421524      -1.13666      0.671833     -0.989454       1.05941     0.0955303       2.06581       2.85721       3.18051       3.42482       3.42635       3.33555       3.13098       2.83604       2.53646       2.13847       1.79014       1.47519       1.17382      0.931766      0.736526      0.566181      0.419592      0.308730
  27  17 3603.5011    2.4343  3.4732 12.0545 -0.0014  0.0415   0.0256   0.1156    0.0437   0.0000   443.0543       12.0585       13.7742       7.33447       1.92294      -4.12304       6.60832       2.14312     -0.905224      -3.88882      -1.16432      -2.54691      -1.18141     -0.397727       2.08816     0.0367779   0.000604977     -0.520559       2.51585       3.29794       3.63648       3.81853       3.78616       3.65752       3.54956       3.25248       2.97433       2.56949       2.24739       1.86408       1.51382       1.23001      0.960676      0.727875      0.546469      0.403292
  27  18 3751.5132    2.0042  5.1887 11.4320  0.0005  0.0527   0.0174   0.1477    0.0368   0.0000   441.4409       7.13247       14.0558      -4.51222     -0.161642     -0.204994      -8.52231      0.501732       7.02868      -1.19580     -0.591850      0.616465      -3.31388     -0.577180      0.949323    -0.0440289     0.0396022     -0.692644       3.16974       4.12718       4.46209       4.80804       4.91371       4.78492       4.54343       4.08308       3.70762       3.17415       2.80982       2.33919       1.91389       1.51080       1.20416      0.894607      0.675627      0.499908
  27  19 3899.2423    1.6613  6.9165 11.0373 -0.0013  0.0661   0.0130   0.1823    0.0335   0.0000   434.6994       4.82242       21.7281       23.0130       11.8871      -2.93473      -2.07495       8.41280     -0.573887       6.09174    -0.0532105      0.566928      -6.87162      -3.53285       2.27472       1.80400      -1.76485      -1.86189       3.92277       5.14344       5.82178       6.05547       6.08701       5.97523       5.64172       5.19552       4.61972       4.11416       3.46867       2.94392       2.41374       1.92526       1.50965       1.14236      0.845493      0.620438
  27  21 4193.6936    1.1301 11.5018 10.6648 -0.0021  0.1112   0.0083   0.3095    0.0279   0.0000   441.7513       14.2062       15.0266      -16.5481      -20.0158       14.7393       5.76473       2.30544     -0.576434      -5.70322       16.2121      -9.55300      -1.94850      -6.23256      0.690393       2.35188      -2.14753     -0.537780       6.40520       8.51623       9.31349       9.88591       9.96955       9.77719       9.37767       8.52220       7.65841       6.76001       5.81298       4.88342       3.96249       3.20505       2.52718       1.92489       1.40313       1.05847
  27  22 4340.5653    0.9259 14.4704 10.5213 -0.0007  0.1463   0.0065   0.4043    0.0249   0.0000   444.5532      -10.1139       36.4839      -5.89147       11.4822      -7.69380       4.22570      -22.8183      -17.7602      -1.29464       6.34655      -3.03154       2.07289     -0.916719      -1.90204       1.37538      0.446395       3.24273       8.29236       10.9696       11.9961       12.8144       13.0913       12.7563       12.0808       11.1805       9.92594       8.87679       7.52021       6.30722       5.14672       4.14870       3.29497       2.51767       1.84303       1.36006
  27  23 4487.3247    0.7562 16.3701 10.3783  0.0002  0.1795   0.0057   0.4768    0.0233   0.0000   441.8553       37.8261      -17.4280      -10.8350       29.0230      -15.7065       20.7507      -6.99183       9.97540      -13.8465      -12.9223       3.56133      -2.92253       3.01783      0.511915      -1.02566       3.35909     -0.852000       10.1935       13.6025       15.0926       15.9448       15.9949       15.7239       15.0198       13.7885       12.4058       10.8786       9.34804       7.78374       6.35716       5.16485       4.04561       3.12176       2.28454       1.68131
  28   6 1910.1499    0.5552  0.4410 10.1217 -0.0035  0.0146   0.0151   0.0351    0.0457   0.0000   439.9398      0.581994       18.9216     -0.775460      -3.86454     -0.284692      -2.01830     -0.491996      -1.98009     -0.325468      0.963688     -0.682711     -0.424304     -0.856582     -0.306423      0.282487     -0.286896     0.0213061      0.766324       1.11064       1.12478       1.27739       1.33209       1.30142       1.22891       1.07779      0.957205      0.895376      0.809928      0.644716      0.492933      0.398108      0.319154      0.251057      0.209148      0.143379
  28   7 2083.8991    0.7299  0.7421 10.3674 -0.0019  0.0190   0.0154   0.0477    0.0612   0.0000   439.4828      -1.70683       20.4785      -3.23553      -2.09702     -0.399315     -0.770258      -1.01627     -0.222308       1.50297      0.281773      0.654102     -0.902453     -0.314812      0.239639      0.387242      0.317904     0.0242988       1.23241       1.62611       1.75850       1.83910       1.73974       1.65939       1.47948       1.36074       1.28155       1.22377       1.13844       1.01450      0.891871      0.730137      0.570134      0.410432      0.296766      0.199205
  28   8 2252.8049    1.0888  0.8618 10.7307 -0.0007  0.0188   0.0205   0.0480    0.0763   0.0000   442.0331       1.51822       17.4890     -0.643292      -1.09004      -1.23113      -3.35146       1.54469     -0.535819      0.864335      0.134063      0.195685      0.269066     -0.487085   -0.00905847     -0.406032     -0.259264      0.365574       1.12940       1.48585       1.58639       1.69152       1.64478       1.59682       1.52415       1.40921       1.28046       1.19073       1.04022      0.903060      0.766250      0.618727      0.470752      0.361645      0.262551      0.195643
  28   9 2415.2802    1.5589  0.9894 11.4412  0.0004  0.0200   0.0281   0.0522    0.0808   0.0000   437.6960       3.44758       17.1358       2.16752      -4.53418    -0.0639699       1.51144       1.39671      0.221636     -0.716013      -1.45903      0.210786     -0.729222     -0.297109      0.602905    -0.0706628     -0.170765     -0.271935       1.15779       1.48356       1.66365       1.77730       1.75725       1.72367       1.69476       1.46850       1.35638       1.22642       1.07048      0.888441      0.743877      0.607348      0.475991      0.368006      0.273212      0.196000
  28  10 2573.3307    1.9899  1.1121 12.0493 -0.0036  0.0237   0.0349   0.0579    0.0841   0.0000   441.7193       2.94745       14.1948     -0.514445       2.31868       2.27462     -0.428265      -3.28250      -1.72855       2.14224       1.25063   -0.00679426       1.49994      0.981386   0.000254109     -0.249011      0.153655      0.435409       1.41421       2.03233       2.19982       2.53876       2.40116       2.45912       2.20887       2.06116       1.72097       1.51851       1.24176       1.05653      0.842414      0.687417      0.512398      0.398355      0.287679      0.223669
  28  11 2729.3563    2.6361  0.9768 12.4481 -0.0024  0.0194   0.0477   0.0535    0.0879   0.0000   440.6144       2.98328       15.3348       1.03320     -0.836549      -2.87429     -0.334143      -1.12013     -0.824838      -2.02701     -0.608043      0.244457      -1.55690      0.343495     -0.150368      0.448240     -0.147522      0.144328       1.18908       1.53748       1.63336       1.73114       1.73979       1.74028       1.60863       1.49458       1.34113       1.24132       1.05916      0.885856      0.726040      0.591669      0.459752      0.366561      0.272610      0.202067
  28  12 2883.7425    3.4137  0.8096 12.9959 -0.0004  0.0178   0.0657   0.0441    0.0842   0.0000   439.0125       2.76092       16.8274      0.256913     0.0910849      -1.06667      -2.01463      -2.56193     -0.786490     -0.710429      0.763580     0.0197054       1.22767     -0.616036      0.346146      0.314928     0.0849523     0.0252051       1.07158       1.37953       1.49112       1.72069       1.66948       1.57548       1.52771       1.47318       1.29244       1.11883      0.958340      0.760034      0.655443      0.523323      0.425923      0.322332      0.242987      0.176612
  28  13 3036.2782    3.8921  0.8851 13.3381 -0.0023  0.0194   0.0737   0.0479    0.0877   0.0000   437.7593      0.852583       14.7539       2.01537      -6.72389     -0.766524     -0.209482      -3.64519     -0.807725      0.232367     -0.115597      -2.24174      -1.19745      0.218305     -0.413000      0.485202      0.301974     -0.153265       1.10196       1.57850       1.57975       1.82560       1.73309       1.78890       1.66379       1.59207       1.36558       1.17379       1.00410      0.854051      0.693398      0.566089      0.443279      0.337852      0.254824      0.183619
  28  14 3187.2037    3.8350  1.2749 13.3377 -0.0008  0.0239   0.0638   0.0608    0.0936   0.0000   438.5954       3.79760       12.1493      0.987238      -4.81412       2.35990      0.574145       2.66029       1.12907      -2.43704       1.56351     -0.631210      -1.97819     -0.340223     0.0861363      -1.00752     -0.261369    -0.0403937       1.42079       1.82438       1.95383       2.09242       2.18375       2.06605       1.97436       1.84850       1.67939       1.49142       1.27326       1.06901      0.885134      0.736620      0.575578      0.435985      0.333587      0.243960
  28  15 3337.3242    3.4206  1.6451 13.0386 -0.0052  0.0269   0.0503   0.0734    0.0744   0.0000   440.9851       4.78826       16.9310       2.09409       5.66623     -0.303295      -2.74221      -4.18540      0.411384      -1.95894       1.15955    -0.0285238     0.0913966       2.24428      0.152894      0.451458      0.713589      0.458492       1.53313       2.08255       2.27856       2.35630       2.36083       2.34874       2.25938       2.09330       1.86592       1.67378       1.40276       1.19892      0.977899      0.784713      0.614880      0.488054      0.371765      0.273573
  28  16 3486.8302    2.8122  2.6182 12.4265 -0.0011  0.0349   0.0330   0.0946    0.0531   0.0000   435.9898      -1.24245       16.2783       4.17436      -1.11400      0.301465      -1.16038      -3.32680      -1.16969      -3.65044     -0.255912      -1.85832      0.273760       1.16227       1.23675      0.656271      0.264493     -0.672277       2.01794       2.62907       2.90573       3.15577       3.12544       3.06085       2.89631       2.72311       2.43936       2.19267       1.82383       1.57364       1.27546       1.02990      0.815845      0.639420      0.493021      0.351473
  28  17 3635.7181    2.3492  3.8729 11.7737 -0.0010  0.0437   0.0229   0.1169    0.0437   0.0000   438.2625       7.87718       16.2891       3.06344      -4.59309    -0.0222489      -8.37187     -0.763068      -1.38898     -0.800722       2.86688       1.29769      -1.95945      0.228280      0.833607      0.685692     0.0155634      0.397791       2.46381       3.27875       3.50600       3.73717       3.79531       3.80851       3.59510       3.29401       2.98497       2.64088       2.27470       1.93267       1.56885       1.29346      0.999535      0.795423      0.591302      0.443247
  28  18 3784.3422    1.8899  5.4000 11.4180 -0.0009  0.0562   0.0162   0.1503    0.0349   0.0000   442.4533       12.0754       26.2200       16.9977       2.22327      -6.79019      -2.53763     -0.239558       4.97511      -1.20728       1.64875      -7.01000     0.0924576       1.34572     -0.546736    -0.0785629     -0.309562      0.640668       3.15583       4.29701       4.59213       4.89309       4.86692       4.69906       4.56346       4.23395       3.90564       3.47319       2.99238       2.54598       2.09453       1.68163       1.32408       1.03094      0.781377      0.577516
  28  19 3932.6096    1.5712  7.5790 11.0173 -0.0005  0.0695   0.0119   0.1978    0.0306   0.0000   435.5403       9.28354       18.5359       2.41880      -3.42192      -9.47059      -5.84484      -2.50762      -3.17003      -3.00847       2.20155       1.60778     -0.663787      0.511634       1.07921     -0.339908       1.19108     -0.791545       3.99096       5.13170       5.59849       5.91098       6.05465       5.96035       5.66637       5.23041       4.73018       4.31905       3.61659       3.09272       2.57836       2.08547       1.65572       1.27548      0.962124      0.717651
  28  20 4080.4007    1.2947  9.6107 10.8264 -0.0005  0.0911   0.0098   0.2548    0.0291   0.0000   438.7576       18.3836       13.3893       4.56801      -10.2250      -6.85847      -23.3775      -1.05855       14.9996      0.626766      -4.14045       2.45089      -1.36609      -4.76477      -2.62137      0.498595       1.12454      0.713602       4.99412       6.72877       7.48602       7.84321       8.00377       7.94253       7.41997       6.86012       6.19108       5.54272       4.70759       4.08252       3.32218       2.70641       2.12486       1.63314       1.22172      0.907260
  28  21 4228.1252    1.0930 12.3129 10.6336  0.0003  0.1184   0.0077   0.3248    0.0269   0.0000   443.1672       29.0283       7.75786       2.95200       3.46431       16.6332      -8.22130      -2.82230       3.91630     -0.774485      -2.73433      0.397308    -0.0364955       1.13828       4.96177       1.56363      -2.32028      -2.15685       6.63597       8.78051       9.51821       10.3487       10.1756       10.2816       9.65673       9.01187       8.21230       7.19943       6.19609       5.16893       4.35519       3.46101       2.81393       2.15745       1.62290       1.21111
  28  22 4375.7031    0.8768 15.3987 10.5058 -0.0008  0.1592   0.0061   0.4168    0.0241   0.0000   438.2337      -18.7954      -10.3090       20.9957     -0.744990      -23.7006      -11.5747       16.7343       9.37650       3.27550      -3.90528       3.99889       2.97071       2.48130      0.280827       7.31747       1.31341      -1.50549       8.76144       11.6562       13.0293       13.6522       13.9384       13.5564       12.9022       12.0350       11.0095       9.58595       8.29592       7.15679       5.78602       4.74126       3.70557       2.93023       2.16146       1.60734
  29   5 1751.5621    0.3742  0.2660 10.0591 -0.0001  0.0121   0.0128   0.0258    0.0324   0.0000   440.6213      -1.15323       20.7888      0.466271      -1.45998     -0.681006     -0.398997      -1.25641     -0.223550     -0.150683      0.531521     -0.131642     -0.449968      0.199362    -0.0353946     -0.164620  -6.80187e-05     0.0998379      0.650708      0.902147      0.933112       1.07098       1.11409       1.06836       1.00564      0.933616      0.874968      0.713597      0.609721      0.499830      0.449022      0.346821      0.284130      0.214506      0.165442      0.119748
  29   6 1930.2033    0.5454  0.4986 10.2113 -0.0021  0.0154   0.0136   0.0361    0.0452   0.0000   440.7694     -0.707203       19.5796     -0.801117     -0.585455      -1.11457      -2.26427      0.217459      -1.95214     -0.423838      0.125234      0.539580     -0.402505     -0.565206      0.421521      0.154273      0.205787      0.276927      0.846983       1.13955       1.26859       1.31685       1.26753       1.28360       1.34404       1.17706       1.10425      0.919611      0.792182      0.623914      0.560457      0.449695      0.342061      0.283381      0.226328      0.177648
  29   7 2105.3155    0.7990  0.7542 10.3855 -0.0018  0.0182   0.0161   0.0449    0.0659   0.0000   439.6099       1.67825       21.9160      0.426194      -3.19948     -0.537924       1.49482      -1.12750      0.544283      0.211596      0.341103      0.126525     -0.301980     -0.611180     -0.601998     0.0731087     -0.122973     -0.170379      0.960514       1.34009       1.46981       1.54189       1.65381       1.55646       1.53728       1.36808       1.23329       1.11536      0.893973      0.783087      0.651324      0.526732      0.415413      0.317522      0.246363      0.179983
  29   8 2275.3298    1.1291  0.9224 10.8580 -0.0028  0.0199   0.0208   0.0489    0.0803   0.0000   440.1875      0.692058       17.8229      0.199353      -3.16214     -0.213876      -2.61068      0.363340     -0.326439     -0.214731       1.16055      0.386267      -1.29324      0.282063     0.0315678      0.139104      0.573160      0.263831       1.13471       1.53736       1.61337       1.65495       1.69369       1.68786       1.63037       1.50741       1.36247       1.22584       1.06874      0.910361      0.782627      0.638035      0.495190      0.387117      0.288266      0.215498
  29   9 2439.1036    1.6058  1.0456 11.5473 -0.0012  0.0212   0.0283   0.0528    0.0853   0.0000   440.9838       1.63817       15.9877       1.26638      -1.87619     -0.968344      -3.46485       1.62893     -0.489496      0.104052      -1.01989      0.250683  -0.000880717      0.159359      0.718081    -0.0138818      0.475085     0.0181211       1.16044       1.58652       1.63038       1.81922       1.83294       1.78860       1.76412       1.60111       1.43239       1.25706       1.13818      0.916871      0.795345      0.617734      0.523933      0.393515      0.298912      0.223213
  29  10 2598.6481    2.1717  1.0859 12.0103 -0.0010  0.0209   0.0370   0.0530    0.0921   0.0000   439.5027       4.94847       17.7150      0.164407      0.767240       2.61940      0.538782     -0.722200       1.25625     -0.925554     0.0719734       1.43987      0.530881      -1.26646     -0.146439      0.130453      0.140241     -0.502343       1.20608       1.52303       1.69285       1.76249       1.70935       1.76680       1.74630       1.64292       1.47853       1.30753       1.10102      0.912191      0.745986      0.615306      0.527336      0.415342      0.320177      0.240193
  29  11 2756.1443    2.7623  0.9293 12.7369 -0.0012  0.0193   0.0507   0.0493    0.0818   0.0000   438.7825      0.688782       14.8498       2.41192      -3.78807     -0.383217       1.96865      -2.89543       1.62469       1.49495       1.28512      0.477956      -1.17882      0.695197     -0.276090     -0.498212     0.0198657      0.306137       1.15256       1.43058       1.63737       1.78355       1.74197       1.72063       1.66282       1.45765       1.38327       1.23478       1.04732      0.887966      0.745935      0.591805      0.479984      0.365299      0.287334      0.210473
  29  13 3064.9985    3.8501  0.9772 13.4565 -0.0017  0.0194   0.0692   0.0516    0.0871   0.0000   440.9306       1.96036       13.9305     -0.578901     -0.606971      -1.41029      -1.16204     -0.212924     -0.370896      0.251293       1.09254      -1.50115      -1.09814      0.220228      0.301731      -1.04017     0.0611342      0.158725       1.11432       1.39971       1.55980       1.68233       1.69816       1.69096       1.59864       1.51954       1.29260       1.17423       1.02810      0.864264      0.728344      0.597792      0.476623      0.362661      0.277343      0.207925
  29  14 3216.8130    3.9596  1.2583 13.4084 -0.0064  0.0225   0.0663   0.0623    0.0942   0.0000   442.4701       6.40433       14.3308       4.00640       1.57967      -1.58818     -0.173146      -6.22033      0.234573      -2.40489       1.27840      -2.54691     -0.284556    -0.0118491      0.449692      0.363558      0.201719      0.154211       1.27848       1.68258       1.77333       1.93311       1.85456       1.91047       1.81833       1.69519       1.54414       1.38875       1.19132       1.04879      0.873332      0.687372      0.545860      0.440151      0.336023      0.251902
  29  15 3367.7301    3.3315  1.6603 13.1610 -0.0027  0.0285   0.0490   0.0697    0.0646   0.0000   438.8997       3.51914       16.9519    -0.0667722     -0.309100       1.35217    -0.0351000      -1.80451       2.45535      -1.50119       3.41825       1.38598      0.457047     0.0784738      0.494857       1.43791     -0.182802     -0.107145       1.52862       2.05347       2.07866       2.41584       2.37225       2.43714       2.23493       2.08481       1.91097       1.68620       1.44971       1.25050       1.04372      0.810055      0.662890      0.525327      0.398532      0.298493
  29  16 3518.0216    2.7739  2.7637 12.3273 -0.0006  0.0353   0.0307   0.0944    0.0495   0.0000   440.7122      -1.24988       18.2844       9.05166      -4.11696      -4.72708     0.0287584      -3.28579     -0.285747      0.897099       1.35589      -1.38844     -0.641920      0.957548       1.05188       1.43583     -0.210808      0.343864       1.99153       2.63260       2.98178       3.15190       3.18557       3.15356       3.01630       2.75008       2.47962       2.17207       1.91617       1.55143       1.37366       1.07095      0.869442      0.675409      0.506541      0.372779
  29  17 3667.6836    2.2637  4.1457 11.6707 -0.0003  0.0448   0.0211   0.1192    0.0423   0.0000   439.7094       7.45948       12.0339       1.07616      -1.68130      -7.45287      -3.30562      -4.19316       1.19951     -0.898818       1.17085      -8.06803      -1.38671       1.88592     -0.459790       1.76486     -0.364357     -0.150284       2.45181       3.24842       3.52658       3.78467       3.81079       3.72247       3.65526       3.40576       3.06383       2.72113       2.34716       1.99218       1.65018       1.35970       1.10919      0.857989      0.643583      0.482454
  29  18 3816.8791    1.8904  5.9370 11.1789  0.0001  0.0568   0.0147   0.1517    0.0357   0.0000   442.8233       8.05497       12.6967       7.56428      -4.79495      -6.43628      -8.28164     -0.814508      -4.20813       1.76198       1.32139      -2.85671       3.99541       1.88575      -1.49562      -1.13320     -0.684079     -0.356432       3.11086       4.08923       4.50936       4.77383       4.94894       4.72166       4.63534       4.30857       3.86304       3.42980       2.98849       2.54562       2.11252       1.73043       1.37709       1.09101      0.806459      0.618430
  29  19 3965.6481    1.5126  7.9551 10.9650 -0.0006  0.0737   0.0112   0.1984    0.0304   0.0000   433.8301     -0.535296       9.48036      -2.72457      -2.73851       9.12131       18.0683      0.552740      -3.29208      -10.2264       5.27075       1.69785      0.136250      0.971357     0.0749001       2.03745     -0.201150     0.0435385       3.96845       5.22632       5.80377       6.21178       6.27633       6.14931       5.98724       5.53922       5.01705       4.48944       3.82901       3.24849       2.72536       2.24149       1.75310       1.40980       1.05980      0.791386
  29  20 4114.1562    1.2431 10.4368 10.8278 -0.0005  0.0959   0.0090   0.2701    0.0276   0.0000   443.9161       12.8770       4.02429      -8.41415     -0.159790       14.3681      -8.39975      -4.97159      -11.0242      -3.27440       8.35616      -7.21769       3.03447      0.758174     -0.498121      -1.24863      0.239506      0.945098       5.15204       6.76874       7.56353       7.86503       8.15251       7.97382       7.70911       7.11917       6.55160       5.72793       4.93676       4.31055       3.53837       2.93522       2.31540       1.81886       1.37607       1.04360
  29  21 4262.1469    1.0331 12.9514 10.6696 -0.0009  0.1240   0.0071   0.3450    0.0254   0.0000   437.7380       15.7869       10.5095       13.6198       13.6685       15.4255       10.0551       9.15309      -14.7380      -11.6820      0.506617      -2.36982      -3.43219      -8.37850       6.70460    -0.0289806      -1.13370       1.16349       6.67201       8.76851       9.88393       10.3404       10.5928       10.4266       10.0007       9.20733       8.55129       7.48544       6.52259       5.51485       4.60687       3.74380       3.05255       2.35213       1.78942       1.33822
  29  22 4410.0331    0.8332 15.4851 10.5220 -0.0008  0.1618   0.0059   0.4290    0.0234   0.0000   452.8183       10.0736       24.0222       5.91931       1.30761      -7.04056      -10.2376      -8.42782      -6.93660      -3.27313       7.12395      -4.20858     -0.437166      -1.21964      -5.08219      -3.72519       2.95913      0.247988       8.53003       11.4151       12.8419       13.5254       13.7301       13.5261       12.8913       12.1076       10.9929       9.73856       8.49481       7.20546       5.95043       4.91109       3.97489       3.03535       2.33050       1.72889
  30   3 1376.6134    0.1190  0.0518 10.0850 -0.0430  0.0167   0.0199   0.0181    0.0229   0.0000   439.8229      0.706444       22.4973      -1.13688      -3.03877     -0.415961      0.646368      0.246121     -0.623804     -0.437920     -0.372240     0.0592527     0.0458141     -0.156127     0.0730809     0.0860460      0.139559      0.145138      0.804558       1.42549       1.42974       1.34873       1.37728       1.41580       1.02200       1.96006       1.36860       1.01924       1.05410      0.677630      0.529728      0.653820      0.698508      0.423413      0.256364      0.174815
  30   5 1770.0672    0.3727  0.3199 10.0557 -0.0048  0.0132   0.0119   0.0302    0.0340   0.0000   438.5240     -0.774611       21.5648      0.174660      -2.38946      -1.29342       1.06375      0.394060       1.16775     -0.377183    -0.0236034     -0.266952      0.373569     -0.524716     -0.513424     -0.256033      0.303431    -0.0186815      0.828489       1.08697       1.14765       1.22519       1.21582       1.25457       1.13478       1.06655      0.932853      0.808926      0.722637      0.623736      0.536695      0.435962      0.350955      0.275886      0.208623      0.159957
  30   6 1949.9594    0.5679  0.5555 10.1059 -0.0013  0.0156   0.0131   0.0378    0.0482   0.0000   442.0954      -1.53209       19.8779     -0.125203    -0.0864403      -1.25349     -0.526356       2.48294     -0.946249      0.918581     0.0380944      0.575314     -0.529575      0.189579      0.146148     -0.121486     -0.210433      0.202656      0.802692       1.06255       1.09538       1.29311       1.19170       1.27882       1.14694       1.17178       1.00330      0.939466      0.778838      0.746501      0.545556      0.484486      0.380420      0.319982      0.237157      0.185728
  30   7 2126.3395    0.8196  0.7508 10.5213 -0.0016  0.0179   0.0166   0.0439    0.0608   0.0000   442.6661       3.28067       19.9778      0.730544      -4.32795      0.162339     0.0115334      -1.75881      0.558783       1.70108      0.267553     -0.738772      -1.17433      0.217470      0.455379      0.438741      0.708564     -0.337351      0.953249       1.17380       1.28870       1.49132       1.39907       1.41587       1.39274       1.29464       1.17191       1.06397      0.870998      0.766062      0.665944      0.538430      0.421601      0.329990      0.281224      0.195618
  30   8 2297.3637    1.1759  0.9166 11.1552 -0.0029  0.0237   0.0220   0.0502    0.0713   0.0000   442.8891     -0.267619       20.2380     -0.136529      -2.92412      -1.36526      -1.93728       1.49508      -1.20629     -0.347970      0.126130      0.551811      0.473142      0.683025     -0.119532      0.691179     -0.138560    -0.0835625       1.74876       2.22753       2.60017       2.38390       2.07989       1.91456       1.63820       1.53371       1.58197       1.60878       1.66043       1.52396       1.39753       1.24554      0.989210      0.789600      0.552792      0.384855
  30   9 2462.2619    1.6839  1.1188 11.4877 -0.0030  0.0213   0.0284   0.0565    0.0968   0.0000   443.0037       2.03617       19.9254     -0.394710      -2.84407      -1.92647     -0.708369      -1.82618     -0.466584      -2.68910      0.522246      0.980870      0.817314     -0.777375      0.633602      0.670925     -0.202858    0.00202668       1.20298       1.51903       1.60573       1.76071       1.83674       1.84002       1.72755       1.49279       1.43044       1.29546       1.13076       1.01827      0.824427      0.676210      0.523814      0.430054      0.326630      0.249913
  30  10 2623.4527    2.2312  1.0147 12.2677 -0.0055  0.0203   0.0386   0.0510    0.0840   0.0000   439.8147       4.10309       16.2363      0.239083      -2.90059     -0.692542       2.26426      -2.82744     -0.775599      0.515417      0.558957     -0.260043      0.300158     -0.114856     -0.862279      0.399704      0.495945      0.321125       1.08526       1.44251       1.56245       1.76650       1.74608       1.71224       1.62074       1.55462       1.37304       1.22654       1.07941      0.937834      0.756517      0.669671      0.526431      0.409262      0.308634      0.226351
  30  11 2782.4819    2.9304  0.8777 12.7793  0.0024  0.0186   0.0528   0.0444    0.0777   0.0000   439.4958       2.37944       17.6078       1.49343      -3.07968     -0.317852      -2.84210       2.67244     -0.550193      -1.06218      -1.57203      0.855301      0.127803      0.505946    -0.0301550     0.0251784     -0.289497    -0.0281807      0.978425       1.33359       1.43904       1.62712       1.54253       1.61140       1.46088       1.37891       1.24706       1.16675      0.966910      0.879747      0.683066      0.606176      0.453009      0.375298      0.278799      0.214495
  30  12 2939.0729    3.7422  0.7947 13.2708 -0.0021  0.0169   0.0701   0.0423    0.0793   0.0000   439.6850       2.47620       14.6387     -0.522014      -2.66751     -0.143553     -0.190924      -2.08459     -0.731530     -0.706016     -0.584089     -0.665238       1.12801      0.356361    -0.0918954     0.0491699      0.270150     -0.240276      0.926611       1.26379       1.32868       1.40769       1.41967       1.36335       1.32754       1.22974       1.19004       1.05143      0.899635      0.797475      0.654555      0.543916      0.422588      0.345549      0.268354      0.196364
  30  13 3093.4164    4.0567  0.9528 13.6319  0.0036  0.0196   0.0726   0.0487    0.0789   0.0000   438.1262       3.87936       16.9030      -1.49813      -1.86153       1.64986      -1.07584      -2.60146       2.38580     -0.506508      -1.55825      -1.27683     -0.809832      0.505506       1.34830     -0.178217     -0.691670     -0.309245       1.04154       1.38506       1.46588       1.63457       1.65793       1.59983       1.51305       1.42615       1.32666       1.17132       1.04942      0.898623      0.722683      0.634013      0.492730      0.390998      0.302315      0.227495
  30  14 3245.9828    3.8521  1.3259 13.3611  0.0001  0.0237   0.0607   0.0623    0.0866   0.0000   438.9508       3.94100       15.8591      0.257736      -2.05293       1.69813     -0.422447      -1.87116       2.41885      -2.62040      0.911268      -1.54229     -0.446377      -1.26714       1.56694    -0.0792409   -0.00178028   -0.00367018       1.22913       1.65589       1.81098       1.90823       1.92978       1.94643       1.83883       1.78047       1.60140       1.40718       1.16902       1.06957      0.869530      0.744778      0.594617      0.463738      0.341926      0.265616
  30  15 3397.7621    3.2219  2.0107 12.8256 -0.0008  0.0288   0.0410   0.0786    0.0578   0.0000   439.3403       6.84425       13.8274       2.51452      -3.02806     -0.331746       1.46573      -3.36948       1.54884      -1.51905       1.07077      0.164466      -2.77811      0.364783      0.577833     -0.981092      0.389686      0.176311       1.54950       2.01635       2.17619       2.40465       2.38863       2.38410       2.28578       2.13785       1.95903       1.71159       1.52749       1.29280       1.10302      0.887360      0.702798      0.564770      0.450202      0.335855
  30  16 3548.7211    2.5857  3.0123 12.2465 -0.0019  0.0373   0.0277   0.0993    0.0452   0.0000   438.3898       7.87387       17.0347       1.18427      -2.27060      -4.43851      -6.71309      -5.29063       3.04273      -7.50126      0.946344      0.553412      -1.06240    -0.0444506       2.32983     -0.977408     -0.639409     -0.279441       1.97819       2.60592       2.83442       3.02370       3.06147       3.01498       2.97263       2.71255       2.51484       2.27287       1.96564       1.68595       1.40203       1.16355      0.926565      0.751765      0.579396      0.434047
  30  17 3699.1571    2.1667  4.4890 11.5897 -0.0017  0.0459   0.0193   0.1296    0.0390   0.0000   434.8493       2.55277       17.5173      -2.92236      -3.13848       2.67868       4.76984      -3.01233     -0.163040     -0.868973     -0.995506      -2.07780      -2.25775      -3.04015     0.0148665     -0.642269       1.93117      0.544691       2.46907       3.21485       3.53817       3.73219       3.81207       3.78405       3.69127       3.48750       3.11518       2.73066       2.41230       2.05657       1.73545       1.45088       1.15681      0.907586      0.701091      0.535940
  30  18 3848.9310    1.8043  6.5321 11.1021 -0.0007  0.0601   0.0135   0.1619    0.0333   0.0000   438.9912       2.23531       18.2867      -6.70793      -4.29980      -1.28703      -1.08894      -8.56868       6.37530       3.46983      -5.65674      0.892016      -4.42040     -0.715237       2.05369      0.248421      0.790545      0.981843       3.16620       4.17334       4.69515       4.84513       4.97245       4.91342       4.74324       4.46037       4.04768       3.64350       3.17508       2.78113       2.29389       1.88184       1.49173       1.20291      0.927422      0.714145
  30  19 3998.5446    1.4665  8.7909 10.9040 -0.0004  0.0789   0.0103   0.2164    0.0291   0.0000   445.9633       1.07127       15.6913       10.0915      -2.74261      -13.8878      -2.16215      -5.38133       4.39762      -5.59344       2.34029       1.85230       2.20172     -0.218593      -1.44846      -2.03200       1.06669       1.13769       4.07248       5.40788       5.93296       6.52661       6.49324       6.46123       6.12517       5.86696       5.28720       4.73956       4.10279       3.53650       2.97098       2.41159       1.97553       1.56606       1.17622      0.900549
  30  20 4147.4644    1.2269 10.7943 10.7226  0.0003  0.0977   0.0084   0.2748    0.0278   0.0000   446.8114       15.5990       6.48129      0.305681      -16.0539      -5.33704       12.1458       4.97429       2.42762       3.44427     -0.567242       5.07228      -4.38124      -3.03088     -0.866238       1.09282       1.78256       2.95698       5.13092       6.69537       7.47582       7.93389       8.11395       8.05897       7.71925       7.16150       6.54210       5.92859       5.10308       4.40758       3.68333       3.07690       2.46700       1.91805       1.49000       1.12764
  30  21 4296.0294    0.9760 13.6104 10.6382 -0.0010  0.1339   0.0066   0.3608    0.0241   0.0000   439.5864       3.39582     0.0312853       5.68315       15.3905      -3.45997     -0.511153      -22.7704       13.6624      -13.6001      -14.9401      -2.39056       1.12296     -0.430342      0.107005      -2.30429       1.70821    -0.0194044       6.78181       9.10900       10.1912       10.7782       11.0066       10.8168       10.2859       9.81024       8.87998       7.94556       7.06216       6.02403       5.05722       4.20075       3.35246       2.63647       2.03245       1.53440
  31   4 1599.3155    0.2303  0.1907 10.0671 -0.0085  0.0125   0.0113   0.0264    0.0274   0.0000   440.7686      0.493387       20.1382      0.977076      -2.53625       1.38551     -0.124923     -0.873597     -0.769644      -1.75684     -0.179578      0.478211       1.63890     -0.428778      0.163041     -0.173747      0.293935     -0.175425      0.768395       1.00039       1.11855       1.28001       1.04475       1.02554      0.951877      0.912716      0.906199       1.04437      0.711162      0.759289      0.751530      0.555319      0.460538      0.318106      0.234106      0.188950
  31   5 1788.2374    0.3900  0.3785 10.0321 -0.0028  0.0154   0.0112   0.0328    0.0356   0.0000   440.1637     -0.646633       21.3314      0.713318      -2.53059      -1.41793     -0.709267     -0.444693      0.877839       1.23505      0.539284      0.525862    -0.0264496     -0.332616    -0.0357797     -0.145073     0.0848388      0.117613      0.714085       1.07524       1.18382       1.21466       1.33716       1.11391       1.24115       1.09552       1.00061      0.922850      0.754976      0.674244      0.525628      0.505935      0.359842      0.302120      0.241189      0.163259
  31   6 1969.4168    0.6018  0.5665 10.2257 -0.0038  0.0154   0.0136   0.0383    0.0503   0.0000   440.5858     -0.610455       16.7205      -1.83823      -2.32040      -1.69373      0.646548       1.12759     -0.315979      -1.00387       1.26643      0.120969      0.460097     -0.203706      0.164940      0.145948      0.295978     0.0484604      0.858190       1.13935       1.23121       1.24599       1.31936       1.28951       1.25286       1.16891       1.06190      0.951950      0.871807      0.741170      0.612596      0.513311      0.407756      0.322759      0.248116      0.193828
  31   7 2147.0363    0.8848  0.7350 10.5013 -0.0022  0.0171   0.0174   0.0418    0.0660   0.0000   439.3620    -0.0178172       23.2057       2.33043      -2.19255      0.423792      -1.58621     -0.604160      0.808274      0.629115       1.49830      -1.02390      -1.59871     -0.592432      0.181446      0.202338      0.457356      0.141766      0.890265       1.18665       1.23825       1.39109       1.34962       1.39884       1.34540       1.26032       1.12377       1.02275      0.866570      0.770337      0.652905      0.533582      0.438778      0.337945      0.267468      0.199068
  31   8 2318.9318    1.3126  0.9240 11.0947 -0.0021  0.0182   0.0233   0.0479    0.0768   0.0000   441.7509     -0.668178       17.4956       2.80444      -2.12037       3.87753      -2.63991     -0.755198      -1.30175      0.637504       2.45319      0.188614     -0.929067     -0.535520     -0.286816      0.501861   0.000437770     0.0183271      0.933396       1.24608       1.38266       1.44824       1.46093       1.48353       1.40715       1.30480       1.19183       1.09403      0.981708      0.835751      0.708576      0.593322      0.468132      0.380115      0.290386      0.223680
  31   9 2484.9798    1.7519  1.0301 11.8165 -0.0011  0.0201   0.0308   0.0537    0.0816   0.0000   439.7840       1.91079       19.1575     -0.327444      -4.02853      -1.93275      -2.59781     -0.555560       1.36343      -1.81606     -0.876537      -1.29783     0.0549440      0.647732     -0.399685     -0.386949     -0.254549     -0.214772       1.09029       1.50266       1.59450       1.79282       1.82768       1.79390       1.70198       1.56580       1.43564       1.31358       1.12488      0.954223      0.771765      0.653291      0.506290      0.404052      0.315593      0.247984
  31  10 2647.7878    2.3814  1.0159 12.3000 -0.0031  0.0195   0.0404   0.0497    0.0827   0.0000   438.7621       3.03108       17.8995       2.62815      -1.28241       3.33532      0.644805      -2.62261     -0.165022      0.503664      0.766315     -0.661807      0.168327     -0.300282      0.670183      0.480772     -0.300525     -0.118192       1.04939       1.42644       1.50697       1.66844       1.69022       1.63508       1.59553       1.46681       1.36510       1.21075       1.07555      0.908717      0.768353      0.629173      0.532744      0.399724      0.315228      0.237046
  31  11 2808.3898    3.0691  0.9325 12.8893 -0.0037  0.0180   0.0543   0.0476    0.0767   0.0000   441.0089       3.08568       18.7217       3.82439      -3.38139      0.642898      -1.12416      -1.90520       1.25605      -2.65535      0.216555      -1.53131     -0.671667    -0.0845221      -1.14443      0.962637     0.0709662      0.264522      0.989685       1.26915       1.38958       1.47498       1.52292       1.51942       1.50297       1.39531       1.24891       1.12357       1.01028      0.859130      0.683450      0.555348      0.456187      0.382931      0.303760      0.233390
  31  12 2966.1547    3.6656  0.9395 13.4178 -0.0027  0.0188   0.0646   0.0464    0.0739   0.0000   439.2318       4.86524       12.0990       4.64472    -0.0588057      -3.48904      -1.33157      0.368428     -0.780541     -0.306161      0.568329     -0.109418     -0.261862     -0.873471      -1.06654     -0.975795     -0.113983      0.120115      0.978596       1.29358       1.39390       1.53583       1.52178       1.50065       1.48066       1.35835       1.25415       1.12631       1.01621      0.885697      0.705045      0.598515      0.485237      0.386831      0.306378      0.231374
  31  13 3121.3718    4.0305  1.0664 13.4880 -0.0032  0.0193   0.0672   0.0532    0.0855   0.0000   440.0611       5.53938       17.5944       4.49184      0.551854       1.49820       3.15497      -2.20073      0.706098      -1.13514      0.584142      0.586189     -0.433129      0.470644     -0.220532      0.265714      0.442041    -0.0596825       1.03084       1.33498       1.48164       1.55945       1.59183       1.58175       1.50790       1.42948       1.33688       1.15957       1.03392      0.883805      0.746348      0.615047      0.503147      0.405749      0.312447      0.240722
  31  14 3274.8575    3.7629  1.4254 13.2174 -0.0047  0.0246   0.0562   0.0629    0.0803   0.0000   438.8346       6.22122       15.7911       4.86937     -0.218057       3.06832      -2.32244      -2.35162      0.602433      -2.51540       3.24266      -2.87446      -1.98620      0.306832      -1.11294     -0.490307      0.496229       1.02230       1.32859       1.84039       1.89744       1.97744       2.01703       1.94238       1.96784       1.82559       1.76065       1.51683       1.35343       1.13770      0.977039      0.805989      0.644848      0.512738      0.410517      0.319028
  31  15 3427.3864    3.1791  2.1752 12.7590 -0.0037  0.0296   0.0380   0.0791    0.0532   0.0000   440.9335       5.52553       19.3008       2.58248      0.251482       1.08239      -4.14621      -5.75273      0.909792      -1.04208     -0.404398      -3.73899     -0.145089       1.13265     -0.652067     -0.892608      0.545654     -0.229496       1.52173       1.98140       2.19327       2.39072       2.38792       2.38118       2.33872       2.14584       1.96880       1.78509       1.51727       1.35821       1.11339      0.937088      0.773162      0.618036      0.462182      0.352080
  31  16 3579.2548    2.5679  3.4783 11.8840 -0.0000  0.0378   0.0239   0.1025    0.0433   0.0000   441.1645       3.04517       12.3640       6.36435      -6.13545      -3.23512       3.22057      -3.64634      -4.03085      -3.59296       2.49213      -1.30863      -1.88283     -0.749171      0.997085      -1.26149     -0.297374      0.390383       1.94576       2.56621       2.79648       3.05286       3.15897       3.09033       2.96054       2.73853       2.52904       2.28909       2.00984       1.71450       1.44846       1.18927      0.969417      0.773259      0.612957      0.453839
  31  17 3730.3454    2.1098  5.1133 11.3826 -0.0006  0.0490   0.0169   0.1303    0.0366   0.0000   442.1494       1.85116       18.2015       2.47140      -6.69508      -3.36914       1.55417      -4.43743      -6.66622      -5.05652      -3.60313     -0.297371     -0.685691       2.14631     -0.601160     0.0957946      0.920116     -0.767517       2.56079       3.30446       3.70896       3.94652       4.07304       3.98571       3.87925       3.63240       3.29278       2.89171       2.62522       2.32195       1.90149       1.58526       1.27932       1.02674      0.798771      0.610731
  31  18 3880.7600    1.7221  7.0767 11.0579 -0.0003  0.0624   0.0124   0.1744    0.0314   0.0000   436.1642      0.635139       16.4574       5.03602      -11.2522       1.66940      -5.04967      -11.4229      -2.35807      -4.39200      -4.03075       2.52138      -1.47478      -4.37382      0.457512     -0.552769      0.141427     -0.235390       3.24898       4.25051       4.82838       5.05363       5.20460       5.13406       4.93198       4.61120       4.31336       3.82034       3.34467       2.86227       2.42548       1.99297       1.63854       1.27443       1.00605      0.783723
  31  19 4030.9161    1.4218  9.2159 10.8242 -0.0008  0.0803   0.0095   0.2225    0.0285   0.0000   437.2284       11.9301       10.7523     -0.562630       6.00809      -10.9753      -11.2186      0.931678      0.592407      -12.1863      -2.98137       4.65938      0.586604       2.26026     -0.543538      -2.28269      -1.55821     -0.726808       4.15401       5.40284       6.09596       6.47842       6.65759       6.62322       6.40870       5.89920       5.39123       4.94073       4.25842       3.65122       3.08555       2.52513       2.10881       1.65234       1.28916      0.980086
  31  20 4180.3275    1.1543 11.8420 10.6900  0.0002  0.1071   0.0074   0.2968    0.0262   0.0000   442.4665       13.7203       27.4800       5.10722     -0.786782       1.93773      -8.57738       4.65717      0.937800      -6.04267       16.2431      -4.59973      -2.78860      -1.23321      0.644341      0.888125      -3.52210      -2.88204       5.51107       7.23867       8.06955       8.50702       8.84161       8.64280       8.37363       7.77054       7.27919       6.42590       5.73446       4.97623       4.11914       3.46220       2.82663       2.25281       1.73203       1.32515
  31  21 4329.9693    0.9332 14.5271 10.6082 -0.0002  0.1440   0.0061   0.3790    0.0229   0.0000   440.9229      0.861220       8.30260       23.4255       7.44689       6.47317     -0.516118       1.27683       10.9952       10.0541      -3.64327       1.49139       8.67649      -5.98145       1.34767       4.37442     0.0268577     -0.346604       7.02866       9.46495       10.5318       11.2606       11.6168       11.5144       10.9294       10.4224       9.38569       8.43915       7.56687       6.51704       5.51008       4.53376       3.71212       2.95224       2.22960       1.74258
  32   5 1806.1720    0.4176  0.4297 10.0329 -0.0070  0.0161   0.0110   0.0314    0.0385   0.0000   441.2793      -1.49562       22.2636      -1.16778      -5.40120      -1.53542       2.63108     -0.355084     -0.324029      0.207427     -0.467567       1.13169      0.226259     -0.512342      0.168329     -0.224187      0.610746     -0.369075      0.929421       1.19537       1.36282       1.50098       1.46932       1.27309       1.27462       1.22077       1.13186       1.04592      0.930347      0.822572      0.692517      0.557784      0.451226      0.350367      0.266679      0.195643
  32   6 1988.6534    0.6402  0.5914 10.2527 -0.0037  0.0155   0.0139   0.0391    0.0498   0.0000   439.0725      0.680712       21.4796       1.05997      -2.58321       2.57328      0.213607       1.40252     -0.162014      -1.79239    0.00477569    -0.0852305     -0.688071      0.592521      0.579484    -0.0402258     0.0872508      0.210655      0.809995       1.06599       1.20346       1.33788       1.37535       1.36244       1.24778       1.15723       1.10187      0.955819      0.838429      0.715841      0.590660      0.502476      0.408142      0.321129      0.258344      0.188050
  32   7 2167.3390    0.9301  0.7802 10.6501  0.0003  0.0176   0.0175   0.0422    0.0624   0.0000   441.0317     -0.633831       16.4921      0.232758      -4.73631      -1.43315     -0.396004      -1.64482     -0.670358     -0.507480     -0.679050     -0.294302     -0.755658     -0.164474      0.877250      0.567511     -0.165485     -0.142273      0.901085       1.22793       1.38008       1.51491       1.51208       1.46338       1.39408       1.28516       1.19690       1.08271      0.946284      0.839304      0.724317      0.587566      0.481909      0.381861      0.290581      0.230177
  32   8 2340.0713    1.3455  1.0129 11.1512 -0.0022  0.0194   0.0227   0.0502    0.0791   0.0000   440.0442       1.42074       19.5730       1.87458      -4.43719      -1.16799      0.693806     -0.140401       2.98886     -0.517597      0.777572      -1.27290      -1.22933      0.264981       1.23658     0.0153297      0.185536     -0.328031      0.982034       1.27377       1.39361       1.53173       1.49784       1.54260       1.49786       1.40179       1.28386       1.14873      0.996874      0.906211      0.738757      0.633541      0.518701      0.413681      0.325717      0.247135
  32   9 2507.2880    1.8484  1.1261 11.7788 -0.0009  0.0205   0.0302   0.0541    0.0865   0.0000   440.6755       2.53670       20.4905      0.721701      -1.83573    -0.0286194      0.259361      0.148667       1.63255       1.71173       1.02987     0.0761983      -1.70658    0.00108378      0.339131     -0.237526     -0.116687    0.00898614       1.09542       1.39554       1.53495       1.67153       1.67540       1.62220       1.53587       1.46545       1.38260       1.29601       1.10965      0.996991      0.830037      0.688601      0.547235      0.444240      0.354299      0.284058
  32  10 2671.6385    2.5111  1.0211 12.4133  0.0015  0.0194   0.0418   0.0507    0.0797   0.0000   441.5206      0.790669       19.7710      0.283429      -1.38138      0.176150      -3.69705      -1.41564     0.0218770      -1.35051      -1.34578     -0.807752     -0.814294      0.452948      0.281655      0.480043     -0.385192     -0.149919       1.00219       1.35419       1.45401       1.60017       1.56901       1.62541       1.52977       1.38590       1.29048       1.19347       1.07521      0.924884      0.793994      0.641122      0.509219      0.396121      0.332487      0.254801
  32  11 2833.7194    3.1869  0.9416 12.8736 -0.0005  0.0178   0.0544   0.0471    0.0796   0.0000   439.9529       3.61990       16.5986      0.292720      -1.77606     -0.970935       1.59025     -0.167747       2.18883      -1.96394       1.60234    0.00408851      -1.17795      -1.18107       1.17854      0.121653      0.311448    -0.0567158      0.863348       1.14549       1.24788       1.34626       1.37691       1.40540       1.27458       1.25965       1.10515       1.03841      0.949461      0.786928      0.706470      0.569620      0.445621      0.387499      0.293979      0.228226
  32  12 2992.7342    3.8720  0.8954 13.4090 -0.0011  0.0174   0.0682   0.0443    0.0739   0.0000   439.8304       2.22196       16.3656      0.946915     -0.481157      -3.17471      -1.50613      -3.68724      0.575564       1.29719       1.04378      -1.20343      -1.14310      0.246990     0.0105830   -0.00926794     -0.159619     -0.176136      0.921591       1.20845       1.37304       1.45960       1.44566       1.44030       1.33193       1.27153       1.17325       1.06029      0.965690      0.851338      0.728307      0.606081      0.494333      0.395626      0.293662      0.234653
  32  13 3148.9252    4.0142  1.0807 13.6864 -0.0025  0.0202   0.0680   0.0547    0.0777   0.0000   440.7818       5.46851       16.6621     -0.120195      0.691548      -1.64946      0.367632      -1.60492      -1.59720    -0.0310454    -0.0872710      0.289565     -0.755088      -1.06464     -0.968424      0.310545     0.0369927     -0.692142       1.06936       1.45943       1.60862       1.68235       1.63144       1.59820       1.50618       1.40626       1.31358       1.24817       1.15185       1.01579      0.888337      0.746255      0.603900      0.480563      0.376094      0.278576
  32  14 3303.3032    3.6578  1.5487 13.0420 -0.0016  0.0239   0.0506   0.0655    0.0753   0.0000   439.5242       3.80741       14.6277       3.19003      0.883028      -1.23236      -1.89552       1.36961       2.40179      -1.89404     -0.592358      -1.69214      0.861714      -2.37512      0.636212     -0.398739     -0.328125      0.119988       1.25715       1.68729       1.89970       2.07196       2.09116       2.03933       1.96907       1.86803       1.68468       1.52493       1.30694       1.13647      0.946150      0.809773      0.619646      0.506946      0.403411      0.309648
  32  15 3456.7271    2.9980  2.4450 12.5491 -0.0014  0.0317   0.0330   0.0836    0.0490   0.0000   438.2419       7.69073       14.8536      -1.88880      -1.58564      -4.47112       3.37444      -2.24919       4.32579      -2.20969     0.0821551      -3.13584     -0.375568      0.554455     0.0250038     -0.805643      0.243912      0.858473       1.59169       2.12414       2.33813       2.49625       2.61020       2.52635       2.50316       2.32540       2.11952       1.87111       1.71794       1.42634       1.26055       1.01506      0.854485      0.664018      0.540289      0.411076
  32  16 3609.4033    2.4544  3.8455 11.8200 -0.0009  0.0406   0.0217   0.1080    0.0405   0.0000   441.1110       5.49553       13.1195       1.30152     -0.697781       2.29036       2.09787      -3.68324      -3.07984      -2.96431      -1.34810     0.0155260       1.07529       1.29086     -0.538928      0.190148       1.50194     0.0528688       2.00171       2.64471       2.87059       3.13199       3.13179       3.13843       3.08466       2.89322       2.65235       2.41075       2.11654       1.88724       1.54810       1.34001       1.05320      0.866208      0.690200      0.526870
  32  17 3761.2714    2.0102  5.3683 11.3158 -0.0009  0.0503   0.0154   0.1375    0.0352   0.0000   438.6510       5.71125       17.0739       2.10948      -1.61913       1.97018      0.237922     -0.646747      -6.65102      -1.74507      -4.25411     -0.953946     -0.511776       1.22028       1.97139      -1.13737     -0.328644     -0.963979       2.43746       3.23398       3.53098       3.82663       3.97386       3.93237       3.74568       3.55031       3.31166       2.94477       2.64747       2.26711       1.94487       1.63754       1.33475       1.05277      0.827337      0.646628
  32  18 3912.3751    1.6624  7.4990 11.0416 -0.0002  0.0661   0.0117   0.1797    0.0303   0.0000   435.4407       6.86027       16.3342      0.283139     0.0616155      -6.07492      -5.15682      -9.88159       6.64360     -0.315602      -4.25432       1.57763       1.64439       2.58152      -2.55231      0.877453      0.260254     -0.844885       3.27011       4.30544       4.78425       5.23444       5.38855       5.25857       5.07240       4.79038       4.38824       4.01389       3.46993       3.03708       2.60674       2.14990       1.76266       1.39777       1.10395      0.858980
  32  19 4062.9274    1.3525  9.8369 10.7940 -0.0000  0.0859   0.0088   0.2344    0.0278   0.0000   436.8275       22.4830       19.0698       9.26757      -6.57943       2.78886      -1.56303       4.52227      -7.62871      -6.16024      -2.76008       1.71269     0.0902649     -0.566863      0.294056    -0.0212403       1.09080      0.651109       4.21194       5.60467       6.15702       6.67482       6.80915       6.76762       6.61559       6.13952       5.73325       5.13767       4.49622       3.91500       3.32332       2.77666       2.24829       1.82436       1.42796       1.09937
  32  20 4213.2421    1.1290 12.5516 10.6913 -0.0005  0.1118   0.0070   0.3061    0.0250   0.0000   434.7579       2.11442       20.2925       12.1040       12.3001       16.2923       1.79458      -16.4390      -1.19544      -8.70919       2.94467      -4.31975      -4.19493      -3.96236      0.926942       2.14971       3.66870     -0.924049       5.46293       7.20799       7.98690       8.68690       8.84887       8.73274       8.41273       7.98409       7.32050       6.73392       5.88973       5.08139       4.43838       3.64012       2.97844       2.41164       1.86277       1.45806
  32  21 4362.9092    0.8735 14.4189 10.5909 -0.0022  0.1434   0.0058   0.3886    0.0226   0.0000   430.4900      -1.53486      0.544796       1.15710       14.9016      -17.5425      -17.4170      -5.07142       8.49008      -6.34339       9.93094       2.78115       10.9806       5.63913      -3.18585      -3.39478     -0.248374      -1.38580       6.79252       9.20201       10.1983       10.9619       11.1735       11.1829       10.6857       10.1456       9.30344       8.45935       7.54417       6.46206       5.56443       4.62340       3.79971       3.03124       2.36164       1.83353
  33   4 1633.2286    0.2739  0.2252 10.0243 -0.0123  0.0121   0.0106   0.0265    0.0270   0.0000   440.5640     -0.637379       22.6549       1.67127      -2.78868      0.569674      0.872092     0.0115220      0.940692      0.452174      0.496630     -0.330231     0.0583575     -0.794759     -0.596175     -0.219571     -0.195612     -0.161266      0.565154      0.782814      0.930463      0.961980       1.02743      0.903149       1.03082      0.841001      0.833485      0.711371      0.610328      0.544989      0.411127      0.390049      0.294373      0.228551      0.187512      0.145305
  33   5 1823.8396    0.4417  0.4126 10.1065 -0.0047  0.0142   0.0113   0.0320    0.0366   0.0000   439.8612     0.0463468       23.5390     -0.184277      -2.01512      0.922152     -0.262208      0.215960       1.32277     -0.248825      0.275826     0.0711762     0.0888297      0.118297    -0.0585944     0.0594207    -0.0653579      0.258906      0.829768       1.18381       1.41118       1.54138       1.58254       1.54279       1.47942       1.34064       1.17805       1.03393      0.873157      0.734210      0.614228      0.499846      0.382612      0.277762      0.236707      0.186454
  33   6 2007.6004    0.6716  0.6517 10.2185 -0.0030  0.0158   0.0137   0.0390    0.0526   0.0000   441.5867      -1.03682       21.3052      0.726641      -1.64974     -0.322144     -0.528560      0.283060     -0.306502      -2.18940      -1.19373      -1.00622     -0.553203    -0.0690019      0.300253     -0.203732      0.275834     0.0710375      0.756140      0.973833       1.13216       1.20169       1.22521       1.22035       1.18878       1.10266       1.06598      0.929974      0.818899      0.730523      0.607323      0.491787      0.410922      0.327211      0.274943      0.205946
  33   7 2187.3435    0.9766  0.8457 10.6306 -0.0002  0.0177   0.0174   0.0423    0.0686   0.0000   439.8388      -1.79082       21.1192     0.0705123      -1.86218      0.645612      -1.43194     -0.312676      0.359916      -1.55988      0.209025     -0.741339     -0.472649      0.226839      0.494062      0.303103     -0.310303     -0.217785      0.851011       1.11256       1.26372       1.32300       1.35008       1.38854       1.29302       1.28200       1.12794       1.04930      0.912968      0.828964      0.665165      0.591405      0.468348      0.381741      0.300395      0.244115
  33   8 2360.8301    1.3730  1.1032 11.2414 -0.0028  0.0219   0.0223   0.0523    0.0815   0.0000   440.5111       1.09809       21.0246      -1.17326      -2.56697    -0.0664414       1.74978       1.28536      0.391460       1.64378     0.0386426     -0.611345     -0.486902      0.852659      0.360879     -0.128666      0.503672     -0.338230       1.11391       1.52904       1.71145       1.83788       1.85631       1.76269       1.65972       1.58537       1.50930       1.32130       1.22926       1.06511      0.916615      0.783304      0.618751      0.507287      0.413246      0.313945
  33   9 2529.1488    1.9003  1.0648 11.9661 -0.0017  0.0197   0.0311   0.0512    0.0755   0.0000   441.4865      0.676393       20.0534      0.312919      -3.66836      -1.43238     -0.240933      -2.05391      0.896547     -0.683638      0.345506      0.978826     0.0740888      0.998974     -0.238527     -0.779360     -0.225250      0.316114      0.977848       1.28295       1.39333       1.54508       1.50834       1.52252       1.48449       1.36855       1.30767       1.16756       1.04943      0.924509      0.805622      0.664368      0.554175      0.437326      0.350297      0.274811
  33  10 2695.0623    2.6294  1.0676 12.3049 -0.0004  0.0190   0.0420   0.0503    0.0893   0.0000   439.5842     -0.282469       16.8017     -0.806980     -0.813769     -0.234045      -2.15894      -4.25382       1.02010     -0.233553       1.86154      -1.16200      -1.03184     -0.453163    -0.0599265      0.181586     -0.513926      0.157961      0.922796       1.21673       1.36323       1.46703       1.49108       1.45174       1.41049       1.35892       1.20068       1.09990       1.01245      0.903601      0.796697      0.667980      0.546625      0.432680      0.346741      0.266004
  33  11 2858.5697    3.3000  0.9638 13.0881 -0.0046  0.0192   0.0558   0.0461    0.0758   0.0000   441.7506       2.40069       17.7910       3.04913     -0.871664       2.19469      0.131368     0.0537559      -1.95545       1.59541       1.60519      -1.90617      0.714776      0.507875      0.624823     -0.141552     -0.391348      0.512559       1.07535       1.45248       1.58893       1.68363       1.60897       1.49614       1.43641       1.37398       1.34466       1.30845       1.17384       1.03805      0.859571      0.718754      0.565567      0.437414      0.345008      0.273254
  33  12 3018.8403    3.8120  0.9689 13.4855 -0.0009  0.0181   0.0640   0.0484    0.0714   0.0000   439.0942       5.06954       17.7650      0.428561      -4.37470       1.20489     -0.958915      -3.39442      0.372485      -1.00656      0.498530     -0.666072      0.348791      0.135005     -0.123795     -0.515858     -0.318099      0.161362      0.857457       1.17111       1.28444       1.37164       1.39180       1.38318       1.37886       1.23014       1.20542       1.05096      0.984281      0.844780      0.739983      0.608927      0.489501      0.401552      0.320705      0.258639
  33  13 3176.0860    4.0933  1.1366 13.3351  0.0004  0.0197   0.0642   0.0526    0.0976   0.0000   436.8717       2.75406       16.0314      0.145549      -1.71887      0.249297      0.234289     -0.547970       2.32466     -0.122967       2.45760      -1.72712      -1.07566   -0.00203768      0.463094     -0.145617    -0.0855394     -0.225931      0.972913       1.29363       1.44386       1.56381       1.58852       1.56942       1.54096       1.47998       1.31999       1.23530       1.06432      0.920785      0.775535      0.627146      0.511745      0.422821      0.342126      0.274789
  33  14 3331.4738    3.4485  1.7195 13.0863  0.0009  0.0262   0.0455   0.0687    0.0647   0.0000   439.0309       6.82332       15.5024       4.97301     0.0427529    -0.0991132      -1.26696      -2.20424      0.937792     -0.405220     -0.404046      -1.46410       2.07186      0.771813      0.807516      -1.10976      -1.13668    -0.0106148       1.26218       1.69543       1.89439       1.98269       1.98352       2.03102       1.97902       1.83038       1.76891       1.55738       1.35076       1.21731       1.02464      0.862745      0.715830      0.590999      0.451550      0.359440
  33  15 3485.7915    2.9297  2.6229 12.3862 -0.0001  0.0317   0.0308   0.0856    0.0492   0.0000   442.0551       7.35362       15.4805     -0.542685       1.06174      -1.65312     -0.883863      -2.67150      -1.00709      -3.24812      0.254610   -0.00386915       1.85462      0.945348      0.260535     -0.563076     0.0181341     -0.381697       1.54649       2.05568       2.22255       2.39862       2.46625       2.38902       2.34853       2.27334       2.06935       1.92114       1.66337       1.46199       1.25617       1.06739      0.868831      0.696505      0.569375      0.441740
  33  16 3639.2203    2.3809  3.7204 11.9850 -0.0019  0.0404   0.0216   0.1055    0.0375   0.0000   443.7242       3.43274       11.7093       7.29217      -3.22851      -3.82439      -3.38452      -4.05179      -1.03973      -3.02599      -4.77222     -0.353458    -0.0209164       1.64904      0.260886    -0.0993592      0.302085     -0.671998       1.97592       2.63008       2.89973       3.18997       3.27062       3.23417       3.04564       2.94207       2.69494       2.45154       2.14197       1.85618       1.62796       1.33811       1.10992      0.883450      0.693728      0.551254
  33  17 3791.8219    1.9278  5.8077 11.3058 -0.0002  0.0525   0.0142   0.1443    0.0321   0.0000   440.4119       6.41637       18.8175      0.971447      -9.31788       10.0387      -4.27312      -1.86313      -2.04539      -3.70625       2.90985       1.23045     -0.464372      -1.29545       2.13512      0.458836     -0.115848      0.441561       2.54413       3.38778       3.68259       3.96413       4.13808       4.12240       3.89867       3.69161       3.41388       3.07685       2.78628       2.46756       2.15308       1.81854       1.48304       1.20440      0.948630      0.728691
  33  18 3943.6465    1.5836  7.9680 10.9839  0.0001  0.0687   0.0106   0.1870    0.0288   0.0000   442.5843       1.47989       7.79551       9.34110     -0.144074      -2.43007      -9.25230       1.19246       4.12808       1.62164       2.35449     -0.737128       1.73574      -4.03695      0.298732       1.03672       2.03276     -0.172398       3.33831       4.38485       4.89864       5.29420       5.48265       5.39245       5.28650       4.98966       4.53730       4.11936       3.66775       3.16364       2.70385       2.26286       1.89397       1.50561       1.18975      0.936365
  33  20 4245.7326    1.0391 12.3355 10.7188 -0.0002  0.1177   0.0067   0.3152    0.0242   0.0000   449.8941       15.1713       12.2719       4.93236      -5.59275       2.09496      -16.8220       12.9124       1.17577      -12.0250      0.690061      -9.25047      -7.11502      -2.30009      -2.71218       1.98278       6.05255      -1.40179       5.48659       7.30025       8.20923       8.66360       8.88919       9.04028       8.65869       8.31932       7.58077       6.84897       6.13423       5.37175       4.55957       3.86774       3.14650       2.59428       2.02560       1.57220
  34   5 1841.2441    0.4733  0.4688 10.0102 -0.0025  0.0140   0.0114   0.0333    0.0404   0.0000   441.8090     -0.153502       21.9120      -1.25524      -1.62832      0.238311     -0.267969      0.351569       1.04508       1.41391     -0.170565      0.724582     -0.137630      0.528758     -0.344643     0.0995964     -0.398478     -0.152022      0.653210      0.834780       1.01567      0.993334       1.04225       1.06477       1.01629       1.00403      0.910231      0.828825      0.730323      0.652135      0.529274      0.460382      0.382064      0.297010      0.254945      0.194062
  34   6 2026.3290    0.6957  0.6834 10.2368 -0.0012  0.0157   0.0136   0.0383    0.0543   0.0000   440.8429      -1.52537       20.8024      0.153342      -1.95887     -0.273544      0.506595      0.104247       1.08398      -1.50056      0.604512      -1.01617      0.409191      -1.24156      0.591417     0.0766840     -0.215906      0.138765      0.771573      0.969457       1.06213       1.16037       1.18099       1.15891       1.19721       1.11327       1.00416      0.935124      0.836131      0.738266      0.618929      0.529811      0.429166      0.350789      0.285605      0.225624
  34   7 2207.0076    0.9926  0.8693 10.7704 -0.0007  0.0183   0.0175   0.0445    0.0648   0.0000   439.0109   0.000947423       19.2467       2.09368       1.60656       3.02488   -0.00752343      -2.06254      0.709674      0.814292      0.227217     -0.282502      0.433198      0.279344     -0.317280     -0.357085    -0.0905988     -0.151133      0.887695       1.21220       1.26756       1.39647       1.38401       1.36419       1.41142       1.33023       1.24921       1.09246      0.977019      0.807963      0.748477      0.612355      0.527142      0.415321      0.330011      0.263046
  34   8 2381.2465    1.4504  1.0492 11.5326 -0.0021  0.0198   0.0244   0.0509    0.0731   0.0000   440.1653      -1.95346       20.6177      0.391825      -7.07634    -0.0948033       2.96159       1.19441      -1.95115     -0.659935    0.00436690      -1.17639       1.14151    -0.0186050     -0.218197     -0.508520     -0.228938    -0.0441374      0.991734       1.28352       1.40980       1.53496       1.59985       1.61418       1.56119       1.43671       1.33185       1.20561       1.08181      0.946585      0.807775      0.677446      0.551397      0.449611      0.354669      0.290246
  34   9 2550.6673    2.0135  1.1152 11.9062 -0.0018  0.0200   0.0316   0.0514    0.0865   0.0000   441.7788      0.357863       21.2363      0.973211      -2.21850    -0.0556898      0.992334       1.46505    -0.0662857      -1.05876      0.863391      0.633298     -0.856414      0.403205      0.593364    -0.0218998     -0.147506     -0.204518      0.961640       1.26630       1.38376       1.53237       1.53510       1.53202       1.49198       1.39311       1.34053       1.21103       1.07836      0.889868      0.809373      0.685648      0.554228      0.467191      0.377358      0.296106
  34  10 2717.9465    2.7542  1.0147 12.3531 -0.0015  0.0177   0.0441   0.0486    0.0918   0.0000   440.5802       1.35070       17.8111      0.352958      -2.66748      0.854699      0.957993      -2.55655      0.230536     -0.751485     -0.322137      -1.00045     -0.641144     0.0506512      0.887811      0.186385      0.533339      0.544085      0.862145       1.12395       1.24075       1.36037       1.36673       1.35285       1.35876       1.24137       1.19119       1.09843      0.961166      0.834493      0.707595      0.600396      0.494885      0.414819      0.320413      0.263064
  34  11 2882.9548    3.5262  0.9433 13.0461 -0.0036  0.0174   0.0576   0.0437    0.0815   0.0000   440.9398       3.45614       16.4966       2.46648      -4.43662     -0.639827       1.18479      -1.26053      -1.56395      -2.27332      0.348369      -1.16277     0.0370887     -0.271221    -0.0126214     -0.358733      0.510042     -0.337407      0.850208       1.10068       1.19717       1.29638       1.33159       1.31528       1.28421       1.21620       1.18243       1.05317      0.890454      0.818696      0.707327      0.593390      0.512804      0.401905      0.327393      0.255296
  34  12 3044.4489    3.9991  0.9137 13.6343 -0.0036  0.0173   0.0694   0.0449    0.0723   0.0000   440.2905       3.38682       16.3902      -2.04277     -0.605450      0.404162      -1.16173      -4.16264       1.52555     -0.266693      0.322302      -1.64145      0.303036     -0.573025     0.0455268     -0.548243     0.0195484      0.267485      0.865429       1.10320       1.17473       1.33144       1.36817       1.32916       1.29573       1.26184       1.15864       1.03042      0.941217      0.814397      0.712554      0.599956      0.502351      0.399015      0.326744      0.248221
  34  13 3202.7905    3.9018  1.2329 13.5521 -0.0009  0.0209   0.0603   0.0577    0.0774   0.0000   438.0818       4.39772       16.8225      -2.74272      -3.38638       2.56014      0.723198      -1.02017       1.46022      -2.07410      0.982874     -0.954470      0.262868     -0.317234      0.159870      0.566061     0.0831111     0.0617383       1.06326       1.39068       1.57622       1.68566       1.69692       1.65925       1.57511       1.45654       1.35589       1.28491       1.15816       1.07342      0.912491      0.797904      0.660972      0.519159      0.419036      0.333824
  34  14 3359.2315    3.3517  1.8626 13.1623 -0.0051  0.0261   0.0428   0.0712    0.0543   0.0000   439.2217       1.93006       18.4341       5.23685      -5.02823    -0.0408438       1.67061       3.45378      -1.61065      -1.32087      0.910286    0.00377796       1.18128      0.335669     -0.514701     -0.694970       1.02092      0.132100       1.25610       1.65619       1.84556       1.93399       2.00648       1.99836       1.94788       1.87295       1.75540       1.55952       1.39659       1.22151       1.02568      0.896125      0.729441      0.592457      0.480764      0.381276
  34  15 3514.4943    2.7942  2.7887 12.4157 -0.0013  0.0337   0.0284   0.0871    0.0433   0.0000   438.9208       2.91442       14.6594     -0.177008      -1.83891      0.494944       2.79598      -1.48552      -4.68272      -5.06504       1.05930      -1.78957      0.147287      -1.57911     -0.130483     -0.549610    -0.0195520      0.441379       1.59226       2.16776       2.42046       2.67936       2.71121       2.72892       2.66277       2.47877       2.34648       2.05653       1.82406       1.56020       1.35158       1.14384      0.901301      0.762101      0.591137      0.479749
  34  16 3668.7049    2.2739  4.6135 11.5746 -0.0001  0.0430   0.0179   0.1191    0.0354   0.0000   441.5175       3.68851       11.6457       6.38875       3.33997      -4.76182       1.33379      -3.63308      -2.65071      -2.35769      -3.52971      -3.00229     -0.131821     0.0296656       1.40809      0.707266      0.469956     -0.202966       2.01504       2.65855       2.98558       3.20049       3.31718       3.29077       3.21183       3.03649       2.81862       2.59457       2.29021       1.99071       1.68802       1.41539       1.19553      0.982903      0.776176      0.613020
  34  17 3822.0046    1.8617  6.2495 11.2057 -0.0001  0.0548   0.0133   0.1501    0.0318   0.0000   437.7563       8.88873       16.5624      0.609848       2.85478      0.229769      -8.39003      -4.05651      -1.14202       5.03036      -5.74623      -1.03222      0.626496       1.00816      0.528874      -1.36104      -1.18904    -0.0562733       2.59487       3.42968       3.83928       4.08049       4.12859       4.14841       3.98728       3.88874       3.57442       3.26488       2.94885       2.57744       2.19369       1.87692       1.55307       1.27238       1.01986      0.796097
  34  18 3974.5607    1.5336  8.3202 10.9447 -0.0003  0.0702   0.0100   0.1941    0.0280   0.0000   437.6110       7.15630       13.5586       6.92881       9.39159      -5.52202      -2.43216      -11.0216       1.31282       2.70964     -0.541245       1.78118       2.41958     -0.766254       3.79638     -0.707510     -0.796469      -1.19997       3.30690       4.40696       4.89895       5.21364       5.38132       5.32487       5.11335       4.90766       4.57946       4.14739       3.75743       3.29502       2.87199       2.42561       2.03568       1.63059       1.31083       1.02311
  34  19 4126.5556    1.2627 11.3409 10.7388  0.0013  0.0969   0.0074   0.2658    0.0257   0.0000   437.9868     -0.712532       9.65094      -3.13407      -3.07678       7.60454      -3.54546      -13.3477       2.14053       5.47845       1.85967      0.777807      0.430296      0.613258      -2.75016      -2.20627      0.628773       3.44992       4.56740       6.00633       6.65266       7.15739       7.40022       7.34816       7.08090       6.80678       6.27572       5.79158       5.10179       4.54457       3.91253       3.29724       2.75924       2.24516       1.81097       1.39746
  34  20 4277.5994    1.0437 13.5224 10.6517  0.0012  0.1210   0.0062   0.3266    0.0232   0.0000   431.9604       3.90996       21.5651      -11.8746       9.48249       4.85586      -16.8615      -1.52335       21.7095      0.451972       2.22651       10.6425      -1.95142      -2.45531      0.160912      -1.11770       1.20845      -2.15508       5.63751       7.38712       8.30308       8.93184       9.13815       9.12971       8.92610       8.39847       7.77581       7.19339       6.47880       5.58263       4.84436       4.04911       3.38682       2.75572       2.22094       1.74846
  35   4 1665.9381    0.2952  0.2441 10.0341 -0.0102  0.0111   0.0103   0.0257    0.0275   0.0000   439.5983    -0.0138531       20.6373      0.540102      -2.26761     -0.808822       1.69413      0.673984      -1.72937     0.0220964      0.826911      0.252003      0.201025     -0.459347      0.522609    -0.0379998    -0.0348154     0.0494994      0.583438      0.697889      0.818725      0.875467      0.929739      0.849646      0.788411      0.801998      0.777633      0.692705      0.551379      0.511801      0.513588      0.449640      0.391936      0.292961      0.227634      0.189776
  35   5 1858.4532    0.4660  0.4342 10.1881 -0.0030  0.0144   0.0115   0.0313    0.0378   0.0000   439.7779      -2.51923       20.9434      -1.26769      -2.80364      0.515969      0.928908     -0.501979       1.33912       1.14043     -0.301520     -0.479081      0.130356      0.408458     -0.278146      0.433776      0.121197     -0.225200      0.788768       1.12752       1.35609       1.49303       1.56573       1.55208       1.50876       1.36060       1.24138       1.10763      0.959283      0.797572      0.641933      0.531233      0.432408      0.356087      0.261162      0.207610
  35   6 2044.8368    0.7211  0.7219 10.3534  0.0001  0.0170   0.0137   0.0395    0.0547   0.0000   442.3505      0.554942       20.1443      -1.05599      -4.48289      0.469987     0.0573896      -1.52024      -2.06962       1.73137       1.26450     -0.344489      0.243654      0.604593      0.258101      0.484184    -0.0139587    -0.0239968      0.763738       1.03289       1.09830       1.20327       1.18402       1.25446       1.18554       1.13939       1.05001      0.979374      0.846605      0.777389      0.663611      0.579547      0.491294      0.396274      0.326858      0.247020
  35   7 2226.3729    1.0654  0.9036 10.7780 -0.0014  0.0178   0.0179   0.0449    0.0690   0.0000   439.8113       2.56480       20.1867      -2.45412      -2.96259     -0.237827       1.18070    -0.0560808      0.399981      0.674423     -0.205654     -0.266607     -0.960246      0.820450      0.447043     -0.210803      0.377878    0.00598982      0.788270       1.08411       1.18480       1.33319       1.31254       1.30730       1.22054       1.19953       1.10036       1.01437      0.939549      0.818430      0.717104      0.618461      0.506973      0.415484      0.360160      0.264115
  35   8 2401.3248    1.5082  1.0677 11.5671 -0.0025  0.0195   0.0243   0.0505    0.0719   0.0000   443.2872     -0.209333       19.0197      -1.24437      -4.27543      -1.42685      0.397990     -0.796599       2.30995     -0.535834      -1.43239     -0.254908      0.321968     -0.188578     -0.536392     -0.767671     -0.279511      0.453058      0.945670       1.23269       1.35552       1.46508       1.45965       1.46116       1.46467       1.42247       1.32931       1.18441       1.04989      0.909337      0.763892      0.667161      0.555528      0.457397      0.370253      0.290740
  35   9 2571.8186    2.1016  1.2124 11.9239  0.0009  0.0206   0.0312   0.0543    0.0864   0.0000   441.1425       1.13996       22.7145      -2.59691      -2.28852     -0.446540     -0.148996     -0.588036       1.71309     -0.786426     -0.700875     -0.290403     -0.552415     -0.572255     -0.674653     -0.199762     -0.642285     -0.287830      0.954357       1.21220       1.34086       1.48283       1.50886       1.55087       1.50823       1.42534       1.34724       1.16926       1.05184      0.948019      0.814009      0.691958      0.568423      0.449871      0.381087      0.298247
  35  10 2740.4869    2.8441  0.9788 12.7816 -0.0044  0.0177   0.0464   0.0470    0.0728   0.0000   440.9637       1.78968       19.3759     -0.794324      -3.49628     -0.252275       2.22570       1.54035      0.554853     -0.102156      0.457939     -0.593268     -0.227370   0.000485541      0.239472     -0.544685      0.970805      0.165543      0.852634       1.11400       1.18376       1.23995       1.26137       1.34737       1.29550       1.25012       1.16361       1.02648      0.919522      0.824408      0.711992      0.600496      0.507846      0.408879      0.336621      0.265850
  35  11 2906.8244    3.5775  0.9465 13.1974 -0.0003  0.0169   0.0586   0.0454    0.0748   0.0000   439.4077       2.77351       16.0359      0.834810     -0.427419       1.65379      -2.69483     0.0185366       2.15874      -1.91687      0.760201      -1.05324     -0.274524      0.191111       1.02176     -0.360337      0.111359     -0.391267      0.813225       1.06949       1.17446       1.24895       1.24570       1.31105       1.29322       1.23183       1.15090       1.05034      0.875728      0.780719      0.678546      0.570932      0.476383      0.400974      0.319356      0.254333
  35  12 3069.6499    4.1666  1.0332 13.2600 -0.0005  0.0179   0.0651   0.0481    0.0918   0.0000   439.0310       2.66879       17.4649       1.82913      -3.24160      -2.38056      0.280312      -1.07988      -1.29024      -1.45362      0.217074     -0.760616     -0.947904     -0.117365     -0.204786      -1.09097     -0.467621    0.00828332      0.808803       1.14849       1.18716       1.37267       1.33946       1.40696       1.29894       1.26437       1.15631       1.08430      0.932141      0.864047      0.712302      0.596714      0.510320      0.393392      0.337713      0.259727
  35  13 3229.1936    3.8916  1.2898 13.5276 -0.0030  0.0206   0.0572   0.0574    0.0699   0.0000   438.9598       3.26273       19.1643       1.64792      0.517299     -0.955245      -1.15841     -0.818518     -0.491984      0.950762       1.15058      -1.64110      0.117790     -0.272889      0.158090     -0.317026     -0.530856      0.106125      0.988294       1.31950       1.47092       1.62944       1.65861       1.62511       1.57332       1.49845       1.38439       1.23069       1.13863       1.01878      0.843205      0.750997      0.618954      0.515086      0.406081      0.317591
  35  14 3386.6792    3.3378  1.9944 12.9075  0.0008  0.0265   0.0390   0.0707    0.0511   0.0000   442.2266       6.97454       18.0907      -1.94849      -4.71404      -2.62782      -2.00773      -2.10399      0.313687      -1.58447      -1.24005      -1.12101     0.0769535     0.0529607       1.15407     0.0834863     -0.879519     0.0599823       1.24289       1.65257       1.79896       1.91570       2.02113       1.93298       1.94418       1.84973       1.70644       1.61085       1.40634       1.23959       1.07123      0.902692      0.774367      0.627995      0.506315      0.397989
  35  15 3542.7938    2.6917  3.0917 12.2607 -0.0007  0.0344   0.0255   0.0911    0.0408   0.0000   439.9574       5.04629       13.1467       3.67639      -2.03486      -1.04791      -2.10978      -1.21767       1.48964      -2.07095      0.467707       3.17279     0.0421543      -3.71079       2.32882       1.28290      -1.83478      0.551802       1.58423       2.06390       2.34087       2.50711       2.55494       2.53902       2.53798       2.37247       2.20069       2.02981       1.81359       1.61054       1.38989       1.21621       1.00621      0.814034      0.651635      0.522024
  35  16 3697.7847    2.1778  4.5355 11.6490 -0.0013  0.0435   0.0173   0.1174    0.0339   0.0000   440.7662       10.3878       18.3745      0.807763      -8.56239       5.02741      -1.43858     0.0653218       3.88267       2.30061       5.41718       1.43887      -3.01470      -1.08628       2.87874       3.01321     -0.728130     0.0122374       1.96117       2.62596       2.89738       3.20827       3.20543       3.25776       3.19354       3.03910       2.81841       2.55297       2.31015       1.99642       1.73188       1.47468       1.21480       1.00838      0.818642      0.649607
  35  17 3851.6869    1.7754  6.5400 11.2543 -0.0004  0.0568   0.0124   0.1570    0.0291   0.0000   439.5954       7.27613       10.7185       3.48204      -4.23327      -2.04859      -5.46945      -6.94240       4.30339      -1.96989       7.23830       1.05406      -1.86739      -1.17919       1.28926      0.337496      0.737415       1.68856       2.58063       3.34416       3.73995       4.06648       4.20807       4.22605       4.08097       3.89986       3.61008       3.29567       2.95793       2.62726       2.27983       1.94293       1.61058       1.32533       1.06927      0.847405
  35  18 4005.1708    1.4581  8.9785 10.9148 -0.0007  0.0756   0.0092   0.2073    0.0271   0.0000   439.1148       22.4233       22.6059      0.556240      -10.4148     -0.811808    -0.0290108      -4.65227       1.52416       2.68431      -6.69505       2.99470       1.49503      0.961153     -0.147598       2.17033      -1.23892      -2.00274       3.45923       4.51011       5.06719       5.44923       5.58441       5.64882       5.53933       5.24024       4.95749       4.45982       4.01633       3.45267       3.02957       2.54663       2.13040       1.78557       1.40008       1.12674
  35  19 4157.7371    1.2236 11.6385 10.7539  0.0003  0.1008   0.0070   0.2708    0.0247   0.0000   435.8453       2.40744       25.1991      -11.8666       7.08642      -7.62995       3.10343      -3.66598       8.10746       3.52205      -1.22641      -4.52810       1.01124       2.72154      -7.67555      -2.44068       6.22332     -0.106123       4.45713       5.92462       6.64208       7.03193       7.34964       7.41987       7.16464       6.83634       6.37220       5.86621       5.24924       4.64702       3.97353       3.38916       2.83036       2.34561       1.85575       1.50412
  35  20 4309.3028    0.9612 13.9337 10.6476  0.0000  0.1301   0.0057   0.3452    0.0223   0.0000   432.1332       2.02146       15.3890       7.73304       7.15406      -15.3762       13.1854      -16.9101       6.95763      -10.0980      -9.90273      -9.31460     0.0428297      -2.67720      0.206265       1.08332     -0.210366      -1.99034       5.79257       7.70332       8.74360       9.17566       9.64441       9.53486       9.33804       8.98446       8.30795       7.60153       6.78421       6.06929       5.15889       4.45047       3.68247       3.03081       2.43221       1.93360
  36   5 1875.4060    0.5201  0.4661 10.0935 -0.0035  0.0134   0.0120   0.0312    0.0419   0.0000   440.6945      0.734934       20.1037      -1.06006      -1.35688      -1.22276     -0.650694    -0.0875998       1.67192      0.242005     -0.554966     -0.408652       1.37289    -0.0451208      0.139314      0.386636     -0.137630     -0.116281      0.614563      0.860609      0.935988       1.00216       1.03586       1.02971       1.03540      0.983294      0.926179      0.836021      0.743678      0.633674      0.562371      0.463022      0.384419      0.323152      0.256316      0.214130
  36   6 2063.1099    0.7529  0.6877 10.4628 -0.0013  0.0152   0.0144   0.0401    0.0525   0.0000   441.7524      0.373182       21.8134     -0.728108      -3.02753      0.510641     -0.291498      0.568523    -0.0855622     -0.576652       1.17336      -1.16348     -0.796312     -0.656742    -0.0447508      0.862479      0.793809    -0.0785770      0.723218      0.969157       1.08911       1.15317       1.20441       1.20455       1.16539       1.10637      0.998359      0.962248      0.826635      0.752791      0.635510      0.582819      0.454165      0.407356      0.313052      0.236883
  36   7 2245.5177    1.0852  0.9564 11.0021 -0.0025  0.0182   0.0181   0.0471    0.0645   0.0000   440.5448       1.21349       20.9641     -0.159964      -1.06671      0.169045     -0.167251      0.307550      -1.78474       1.23832      -1.71440     -0.747883     0.0947861      0.559411      0.236087      0.605776     -0.453110     -0.405285      0.805332       1.02094       1.13718       1.28855       1.31559       1.31589       1.23688       1.18412       1.13054       1.06348      0.923056      0.832520      0.719076      0.627620      0.516116      0.418026      0.351308      0.271667
  36   8 2421.1133    1.5990  1.1118 11.5388 -0.0030  0.0194   0.0246   0.0510    0.0751   0.0000   441.7966       1.18188       21.4854      0.832723      -2.71848     -0.315163       1.17514      -1.79531      0.973663      -1.29935     -0.860421      0.863182     -0.868051      -1.19858      0.843415    -0.0516092    -0.0273838  -0.000279339      0.909421       1.18701       1.30407       1.41818       1.41892       1.41349       1.47016       1.41432       1.30651       1.18429       1.02780      0.862078      0.786359      0.677470      0.568892      0.476043      0.381773      0.300007
  36   9 2592.7459    2.2768  1.0458 12.1219 -0.0030  0.0181   0.0352   0.0470    0.0804   0.0000   441.5088       1.88369       20.2560      -1.27012      -3.68188     -0.402038      0.953542     -0.104780      -2.59950       1.11759     -0.430910      0.374736      0.656236     0.0602311      0.771250     -0.205442      0.256331     -0.504119      0.804587       1.08155       1.16403       1.30947       1.31449       1.32476       1.30260       1.25934       1.19216       1.09053      0.949227      0.836895      0.693605      0.616706      0.520854      0.413468      0.340846      0.276750
  36  10 2762.7235    2.9160  1.0618 12.5722  0.0002  0.0184   0.0438   0.0477    0.0838   0.0000   442.1118       3.34771       16.9900     0.0725315     -0.950112       2.35186      0.418617     -0.755857     -0.582889      -1.40287     -0.462744      0.726746       1.31430      -1.01176     -0.357633    -0.0323737      0.498198      0.451659      0.773935       1.06985       1.15393       1.25366       1.26606       1.33329       1.27749       1.21334       1.12713       1.04507      0.943549      0.839498      0.728461      0.595242      0.511408      0.417967      0.338463      0.280060
  36  11 2930.2796    3.7424  0.9523 13.1991 -0.0002  0.0169   0.0590   0.0435    0.0769   0.0000   441.9040       1.58096       19.2158       1.32284      -3.05470       1.61253     -0.306388      -1.64751      0.605891     0.0955611      0.387736      0.715795      0.988083     -0.310199      0.173840     -0.120245      0.112496     -0.162562      0.757111       1.00662       1.09392       1.17738       1.16882       1.21422       1.19223       1.15339       1.07058       1.00204      0.887848      0.766634      0.685913      0.571027      0.495513      0.402278      0.317980      0.266569
  36  12 3094.3042    3.9905  1.1317 13.5444 -0.0010  0.0190   0.0612   0.0524    0.0780   0.0000   439.5880       2.97360       17.8901     -0.686261      -3.85613      -1.32091     -0.926802      -2.34465     -0.639452     -0.468648      0.882202      -1.70970       1.43506      0.988615     -0.605816      0.268215      0.420779     -0.492911      0.868254       1.09412       1.17807       1.34240       1.39876       1.32560       1.34274       1.29133       1.20047       1.08850      0.986645      0.873075      0.755788      0.652928      0.561407      0.455759      0.369965      0.295914
  36  13 3255.1154    3.8165  1.3059 13.6760 -0.0003  0.0214   0.0559   0.0587    0.0652   0.0000   439.8163       7.50787       17.9890       1.80090      -2.39088       2.34584     0.0980910      -3.91468     -0.513500      -1.04674      0.878026      -3.17651      0.623983      0.300962      0.523857      0.261401     -0.214936    -0.0853546      0.968193       1.29339       1.37631       1.55299       1.55819       1.61270       1.57905       1.49909       1.37295       1.26617       1.12509      0.994509      0.850961      0.725395      0.628079      0.508014      0.407872      0.325085
  36  14 3413.6756    3.2440  2.2086 12.7169 -0.0014  0.0277   0.0353   0.0733    0.0503   0.0000   441.1944       5.32997       14.3155       1.89571      -6.40288     -0.970502      -3.55032      -4.16942      0.991788      -5.64820      0.524653      -3.28964      -1.63785      0.880411      0.367180      -1.49087     -0.566020      0.282327       1.21956       1.58755       1.76108       1.89635       1.99638       1.98507       1.93211       1.88292       1.73221       1.56446       1.40644       1.28244       1.11161      0.974523      0.798269      0.663084      0.534854      0.424124
  36  15 3570.7638    2.5848  3.3132 12.2604 -0.0011  0.0361   0.0240   0.0950    0.0385   0.0000   436.5905       6.19378       15.7200      0.565479      -2.48318      -1.70101      -5.53889      -3.50713      -1.19833      0.814260      0.693243      -1.48539    -0.0658487     -0.954439     -0.593571      -1.17755     -0.103191     -0.624467       1.63018       2.15175       2.31574       2.53318       2.55619       2.59695       2.53445       2.42227       2.32083       2.06314       1.90065       1.68174       1.47219       1.26517       1.07401      0.880651      0.690183      0.567540
  36  16 3726.6351    2.1375  5.0741 11.5356 -0.0005  0.0446   0.0157   0.1262    0.0315   0.0000   437.8322       5.24069       22.9467     0.0433137      -1.25081       1.09943      -2.25571       1.37777      -1.32049      -3.63913       6.45298     -0.780661      0.215210      -2.43435      0.821475       1.02019      0.397295     -0.798236       2.02782       2.63722       2.96638       3.18241       3.35888       3.32930       3.27138       3.06409       2.85497       2.61599       2.34006       2.12728       1.81631       1.57541       1.31719       1.08547      0.873684      0.705591
  36  17 3881.5458    1.7215  7.5152 11.1431 -0.0004  0.0620   0.0112   0.1735    0.0286   0.0000   437.2329       4.29104       9.94791      -1.38149       1.59277      -2.42963       4.00569      -6.84038       3.25889      0.831889      -8.08078      -2.23598       1.21573     -0.668989      0.879704     -0.149624      0.148140      -1.60224       2.70726       3.64581       4.11041       4.44964       4.54251       4.56262       4.47625       4.21626       3.97141       3.64503       3.27399       2.91820       2.49738       2.16175       1.80281       1.48744       1.19640      0.964004
  36  18 4035.4714    1.4094  9.6842 10.9062  0.0002  0.0821   0.0086   0.2210    0.0267   0.0000   438.8558       16.1783       11.3115      -4.28630      -10.5335       2.11597       7.19062      -2.47429      -1.96752      -4.41429     -0.273247      -5.97269       3.09077     0.0670188      -1.61153      -2.91832       1.46781      0.568379       3.58175       4.76261       5.28069       5.76440       5.90047       5.87051       5.74700       5.58757       5.06510       4.79401       4.31819       3.81858       3.31219       2.85377       2.36931       1.96998       1.58993       1.26799
  36  19 4188.7584    1.1565 12.1216 10.7958 -0.0006  0.1050   0.0067   0.2882    0.0237   0.0000   436.0628      -1.28201       15.2433       13.9049     -0.461315      -2.56685      0.550030      -7.96807      -10.6847      -8.51357     -0.558230      -1.38236       5.85764      -7.74985      -5.03310       2.87499       1.85383       2.29814       4.67034       6.10544       6.91052       7.44795       7.60342       7.54489       7.51134       7.13242       6.65546       6.12979       5.49727       4.96682       4.29724       3.67461       3.09979       2.53491       2.07553       1.65417
  37   4 1697.5879    0.3185  0.2657 10.0735 -0.0018  0.0117   0.0097   0.0239    0.0273   0.0000   441.6157     -0.360372       21.2222     -0.452958      -1.80722   -0.00396003    -0.0359067     -0.100775      0.306197     -0.440485    -0.0182038      0.306481      0.106907     -0.133223     0.0868476     -0.318169     0.0299368    -0.0531236      0.614294      0.818454      0.870932      0.893910      0.852653      0.823646      0.776615      0.723074      0.702764      0.695092      0.656770      0.595320      0.554993      0.495866      0.419348      0.342391      0.250190      0.193976
  37   5 1892.1778    0.5232  0.4921 10.0855 -0.0005  0.0143   0.0114   0.0302    0.0406   0.0000   441.5416     -0.226925       21.2690    0.00655953      -3.16104       1.42507       1.17334     -0.652371     -0.590916      0.250157      0.671809   -0.00228265     -0.115490     -0.449996      0.184568      0.575456     -0.137423     -0.155264      0.635718      0.849489      0.876032       1.02818       1.02115       1.07058       1.05812      0.961779      0.842857      0.831753      0.745900      0.689064      0.555570      0.499770      0.408846      0.353740      0.279707      0.220638
  37   6 2081.1407    0.7863  0.7163 10.3231 -0.0019  0.0148   0.0142   0.0382    0.0542   0.0000   440.5587      -1.61765       20.8891      0.352428      -3.79050      -1.77664     -0.251293       1.39588      0.148700     -0.662494     -0.523287      0.169017     -0.487160     -0.186728    -0.0383414     -0.124833     -0.105604     -0.276468      0.696589      0.909130       1.01628       1.07982       1.13859       1.12779       1.06306       1.04132      0.967086      0.874660      0.820605      0.763669      0.674294      0.566755      0.500984      0.404694      0.327934      0.259914
  37   7 2264.3377    1.1649  1.0008 10.8445 -0.0015  0.0182   0.0183   0.0465    0.0726   0.0000   441.0063      -1.38800       20.6408      0.230473      -3.52501      0.400585      -1.46451     -0.808766      -1.59959      0.686811      0.215254      -1.34184      0.688345    -0.0748456       1.22266     -0.151206     -0.181706      0.331566      0.783614       1.03922       1.12582       1.28494       1.29991       1.28294       1.29259       1.21743       1.13630       1.06064      0.938551      0.832304      0.709603      0.645540      0.523158      0.445933      0.349266      0.289245
  37   8 2440.6665    1.6498  1.1617 11.5613 -0.0011  0.0194   0.0246   0.0533    0.0767   0.0000   441.6989      0.139916       19.3203      0.537796      -2.97786      -1.39201       1.12230       2.79576      -1.09240     -0.691013       1.40699      0.301539      0.277288     -0.416974      0.154799      0.409152     0.0988624    -0.0276023      0.881250       1.10498       1.24620       1.35741       1.39496       1.39817       1.36072       1.30668       1.24923       1.12053       1.02039      0.909717      0.785889      0.688073      0.577824      0.494538      0.384737      0.318240
  37   9 2613.3822    2.3349  1.0449 12.3330 -0.0014  0.0182   0.0369   0.0477    0.0739   0.0000   439.5532      0.810071       19.8720       2.56199      -1.64981     -0.901696      0.701898      -4.11769       3.05805     -0.725328      -1.57686      -1.65732     -0.838398     -0.369593       1.26434      0.646640     -0.144078    -0.0269303      0.817162       1.03487       1.13651       1.27690       1.25797       1.29960       1.28301       1.18927       1.11862       1.03261      0.992787      0.824205      0.769416      0.645696      0.549607      0.464427      0.377926      0.294295
  37  10 2784.5638    3.0251  1.0430 12.8306 -0.0015  0.0181   0.0464   0.0470    0.0765   0.0000   442.4219       1.47305       19.7889     -0.816639      -4.33340      -1.06819     -0.317300     -0.755446      -1.61171     -0.667445     -0.137429      0.805528     -0.251381     -0.704773     -0.199906     -0.158632     -0.418229     -0.168466      0.790148       1.04005       1.10560       1.20089       1.26979       1.26130       1.28206       1.15459       1.10639      0.997358      0.961275      0.857553      0.727086      0.637817      0.540806      0.462990      0.366379      0.300035
  37  11 2953.3093    3.7917  0.9720 13.3797  0.0002  0.0172   0.0598   0.0443    0.0728   0.0000   440.6683       1.79017       18.0097       1.90818      -3.57107     -0.197119      0.142532     -0.146700       3.06225     -0.917899      0.192353     -0.277022     -0.377601     -0.275707     -0.249849      0.150413  -8.96076e-05     -0.411807      0.813792       1.02573       1.15691       1.24524       1.24822       1.24860       1.27754       1.19704       1.17043       1.04763      0.918379      0.805404      0.731906      0.628701      0.509335      0.431765      0.362256      0.280175
  37  12 3118.5333    4.1288  1.1079 13.5687 -0.0019  0.0194   0.0630   0.0489    0.0818   0.0000   441.6680       3.30546       18.2506       2.09994     0.0157027     -0.781764     -0.768705      0.691633      0.632964      -3.25776      -1.67311     -0.774831      0.231881     -0.280932      0.358832     -0.257460      0.564590     0.0958536      0.841321       1.17494       1.25669       1.41126       1.40922       1.46396       1.38192       1.32868       1.21163       1.17736       1.04365      0.914869      0.813506      0.682966      0.565731      0.472779      0.393858      0.305311
  37  13 3280.6724    3.7421  1.5141 13.3083  0.0008  0.0233   0.0494   0.0590    0.0653   0.0000   440.0623      0.595534       16.8855       1.44303     -0.617864      -1.28500       1.61368      -3.26135       1.44867      -2.93613     -0.127423     -0.119733       2.90989     -0.255509     -0.792581       1.10432     -0.187285     -0.412494       1.02143       1.39205       1.49595       1.64098       1.65977       1.66866       1.61078       1.57222       1.49384       1.35870       1.23011       1.10057      0.965684      0.819920      0.711845      0.576361      0.487703      0.380862
  37  14 3440.4089    3.0890  2.3547 12.5993 -0.0009  0.0292   0.0323   0.0751    0.0480   0.0000   437.6841       3.78454       15.0494       3.05099       1.31089      0.280417       1.97768      -2.05925      -3.45290      -1.29411     -0.672639      -2.79327      -1.59481      0.235276      0.746925      0.919517      -1.12138      0.155270       1.27957       1.74849       1.85750       2.02292       2.10900       2.08945       2.12279       2.00959       1.90524       1.71554       1.54118       1.34903       1.16123      0.998400      0.874953      0.704511      0.589250      0.469283
  37  15 3598.5329    2.4863  3.7237 12.0644 -0.0004  0.0373   0.0215   0.1031    0.0352   0.0000   440.0404       4.47215       12.8955       6.12562     -0.814741     -0.703093       4.04476      -1.68375       1.11162     -0.802834     -0.380623       2.15141       2.33370       1.01124       1.26441     -0.395412      0.367555     -0.210875       1.58354       2.12509       2.34744       2.55925       2.64771       2.67528       2.59541       2.44914       2.36282       2.13146       1.93761       1.73127       1.49305       1.27795       1.09877      0.905591      0.738800      0.604005
  37  16 3755.1861    2.0743  5.5544 11.3603 -0.0004  0.0475   0.0144   0.1294    0.0313   0.0000   440.2010       1.02265       20.8733      -5.57742      -5.20010      -3.84613       2.65203      -7.34486      -1.32601     -0.115433     -0.837844      -3.17164       2.17464       2.03669      -1.05809     -0.557690      0.365847     -0.316921       2.05899       2.70560       3.06139       3.29190       3.41981       3.37940       3.37934       3.24123       3.04962       2.83179       2.45620       2.17555       1.91371       1.66123       1.41498       1.14367      0.939939      0.759205
  37  17 3910.6854    1.6943  7.5676 11.0908 -0.0001  0.0617   0.0107   0.1692    0.0279   0.0000   439.6501       11.5919       17.8438       6.06316     -0.815193      -1.17564     -0.349788     -0.116295      -2.58005      -4.35043       1.56684       3.44468       3.66785     -0.175008      -3.45685       1.50702      -1.06963     -0.521483       2.71304       3.56136       3.97552       4.25236       4.46222       4.46986       4.42104       4.24772       3.93408       3.62671       3.23434       2.91305       2.52363       2.16323       1.79737       1.52688       1.23956       1.00913
  37  18 4065.2849    1.3435  9.9885 10.9220 -0.0009  0.0847   0.0081   0.2321    0.0253   0.0000   441.1944       1.23777       13.3298       1.37262       3.19096       1.75132      -6.42007       10.3636       10.3681      -9.78736     -0.499595      -9.07205      -2.04420       1.62217       2.53278     0.0329318      0.954559     -0.777887       3.58064       4.83355       5.38076       5.73279       6.04634       6.06628       5.89877       5.66348       5.29386       4.88969       4.42286       3.93138       3.44574       2.98449       2.48134       2.10456       1.67714       1.36569
  37  19 4219.2276    1.0971 13.1124 10.7459 -0.0014  0.1139   0.0061   0.3100    0.0226   0.0000   437.8936      -4.29341       2.98765       13.6093       10.9423      -9.62338       10.5423       12.7470      -7.19742     -0.147510       1.96251       1.63751      -4.65368       1.47463       3.69350      -3.00263       1.39182      -1.31577       4.82546       6.38374       7.17031       7.69215       7.98821       7.98798       7.90465       7.48564       7.04620       6.48094       5.91874       5.31059       4.56847       3.98430       3.36840       2.83144       2.28170       1.84545
  38   4 1713.0484    0.3422  0.2749 10.0883 -0.0056  0.0103   0.0102   0.0235    0.0280   0.0000   442.1480      -1.18478       21.3711     -0.772171      -2.69335     -0.457176     0.0546425       1.69123      -1.05487      0.458485      0.114284     -0.822085    -0.0474238     -0.305153     -0.138122    -0.0585192     -0.145379     -0.136160      0.446435      0.550708      0.638745      0.693022      0.700144      0.691974      0.743073      0.698157      0.642198      0.566505      0.552719      0.470991      0.409071      0.356065      0.297439      0.236940      0.212626      0.170755
  38   5 1908.7781    0.5509  0.5572 10.1164 -0.0006  0.0139   0.0114   0.0351    0.0434   0.0000   441.2554      -1.27589       23.5586      -1.38927      -2.03684       1.81236       1.12345     -0.612530    -0.0631581      0.595533     -0.503519      0.536040     -0.400212       1.16097     -0.565272     -0.305253     -0.352427    -0.0741343      0.585535      0.790302      0.859280      0.938720      0.958636      0.937206      0.914319      0.910403      0.830136      0.750624      0.703814      0.660532      0.595992      0.492455      0.424303      0.366706      0.288053      0.230850
  38   6 2098.9704    0.8068  0.7840 10.4386 -0.0001  0.0173   0.0141   0.0394    0.0564   0.0000   440.9789      -2.01995       18.7923      -2.12190      -2.71094     -0.820424      -3.75988      -3.34413     -0.467490     -0.134374     -0.979480      -2.01947     -0.475448     -0.580097      0.140689     -0.500743     -0.282086     -0.301551      0.815594       1.17741       1.34847       1.52006       1.54486       1.52547       1.55779       1.48316       1.33768       1.19844       1.07387      0.914511      0.762439      0.628167      0.494504      0.426093      0.343999      0.289024
  38   7 2282.9067    1.2385  1.0371 10.9459 -0.0010  0.0180   0.0189   0.0477    0.0741   0.0000   441.9215       2.67375       21.8509       1.42497     -0.717637       2.71910     -0.961884     -0.941965     0.0184071      -1.18709       1.18602     -0.416841     -0.734555     0.0506805     -0.204209      0.909716      0.180293     -0.212692      0.785320       1.03208       1.15316       1.24617       1.30438       1.26943       1.29776       1.19751       1.12197       1.04411      0.963584      0.853077      0.741051      0.654373      0.547982      0.469595      0.369025      0.310833
  38   8 2459.9956    1.7269  1.1614 11.6628 -0.0015  0.0190   0.0256   0.0524    0.0781   0.0000   441.3991       1.57178       19.0326      -2.43786      -3.00987      -2.64805      0.928541      -1.84266      0.611519      -1.25377     -0.507102      -1.76705      0.496372     -0.393048     -0.100473     -0.201246      0.410594     -0.668554      0.823924       1.10986       1.19530       1.31922       1.36917       1.38634       1.39231       1.28075       1.23799       1.11789       1.01375      0.869875      0.778158      0.698115      0.574740      0.473984      0.390192      0.313391
  38   9 2633.6859    2.4554  1.0059 12.4142 -0.0022  0.0174   0.0376   0.0459    0.0719   0.0000   440.3306      0.782049       20.8868     -0.903867      -3.58592      0.878704      -1.37656      -1.72126     -0.992778      -1.14166       1.03125     -0.762229     -0.427660    -0.0676116      0.347529     -0.188002      0.546742    -0.0992277      0.729776      0.990021       1.07431       1.13839       1.19650       1.16670       1.20557       1.16174       1.08362       1.01872      0.893921      0.803308      0.679864      0.594627      0.500313      0.430111      0.353678      0.286436
  38  10 2806.1074    3.2043  1.0269 12.7470 -0.0011  0.0172   0.0474   0.0439    0.0852   0.0000   441.5270     0.0971607       19.2703      0.739006     -0.962282     -0.605635      -1.39047      0.293294     0.0748139      0.316856      -1.05251     -0.887361     -0.459819     -0.765688      0.215066     -0.765499     -0.119097     -0.486574      0.744960      0.958430       1.06011       1.14405       1.19585       1.21538       1.19976       1.15944       1.07643      0.940167      0.914661      0.810145      0.708005      0.614584      0.511543      0.431099      0.357486      0.297657
  38  11 2975.9221    3.8290  1.0096 13.3713 -0.0005  0.0172   0.0587   0.0460    0.0749   0.0000   440.5193       3.17419       18.5509      0.707807     -0.922379      -1.29615    0.00138971      -1.02047      0.188412      -2.17000     0.0540046      0.371315      -1.31236    -0.0460710      0.713965     -0.216695     -0.293604    -0.0520838      0.716137      0.924459       1.03116       1.16490       1.15130       1.14253       1.17605       1.08075       1.05665      0.977043      0.878189      0.779662      0.709033      0.594216      0.498850      0.420778      0.347745      0.285211
  38  12 3142.3777    4.1763  1.2338 13.4754 -0.0010  0.0195   0.0587   0.0525    0.0771   0.0000   440.6520       2.46589       18.7859       2.30299      -3.19617      -3.12554      0.641672      -2.12855      0.635806     -0.893081      0.753651     -0.662989     -0.120563      -1.80453     -0.164833     -0.526129      0.118795      0.239640      0.816765       1.08520       1.23045       1.35779       1.40558       1.38163       1.32713       1.30814       1.19165       1.13601       1.03639      0.900375      0.787397      0.689157      0.583736      0.491797      0.389573      0.321824
  38  13 3305.7735    3.6723  1.6554 13.2523 -0.0026  0.0236   0.0455   0.0609    0.0570   0.0000   439.8557       4.18748       17.8704       2.83236      0.820967      -3.38595       2.58291      -2.80302       1.77339      -3.85418    0.00276142      -1.55110      -1.97047      -1.57710     -0.653114    -0.0124780     -0.170124      0.585286       1.00630       1.34151       1.46592       1.60066       1.63712       1.62982       1.60740       1.55546       1.45286       1.33734       1.26335       1.13033      0.979955      0.836029      0.713027      0.582513      0.486353      0.394706
  38  14 3466.7435    3.0216  2.4551 12.6593 -0.0015  0.0291   0.0304   0.0762    0.0420   0.0000   439.5983       4.66432       17.5312       2.65264     -0.816903       2.75756    0.00264644      -1.23871       1.00744       2.76437      0.215680    -0.0300333       1.46197    -0.0957423      -1.84948      0.701153     -0.325149     -0.200597       1.21420       1.63967       1.84587       1.96252       2.08975       2.09337       2.07634       1.96164       1.81558       1.68669       1.51975       1.37010       1.19603       1.00710      0.864010      0.697593      0.584293      0.474405
  38  15 3625.8530    2.3910  3.9060 12.0148 -0.0013  0.0381   0.0196   0.1038    0.0332   0.0000   439.8047       7.52965       16.1814       2.33848       1.69630      -8.94669      0.862086      -5.71125       4.68836      -7.83592      -1.88222      -2.26432       1.52204      -1.04190      -2.50845     -0.269742       1.00448     -0.818719       1.59906       2.13873       2.39306       2.57494       2.70290       2.69657       2.63978       2.57030       2.38749       2.20595       1.98372       1.76191       1.55249       1.35555       1.15865      0.967661      0.772985      0.625587
  38  16 3783.3160    1.9431  6.1676 11.3692 -0.0005  0.0516   0.0129   0.1416    0.0290   0.0000   435.8469       3.49422       15.8428       1.37920       1.98023      -8.27992      -5.97864      -5.03122       3.04763      -1.08135      -1.88295      -4.28557       1.11142      -4.15013       1.79270     -0.929426     -0.694024     -0.185537       2.20026       2.88718       3.30179       3.57602       3.62831       3.66456       3.60441       3.42951       3.21415       2.99383       2.68910       2.43694       2.17725       1.86383       1.59092       1.33071       1.08540      0.878119
  38  17 3939.7079    1.6182  8.0137 11.1702  0.0001  0.0660   0.0103   0.1805    0.0265   0.0000   443.2057       11.3406       12.0468      -1.62470       1.27385     -0.492167       2.82544      -5.81474      0.781465     -0.730441      -2.11422      -1.86634      0.793120      -3.72482       1.81721     -0.409715      -2.46088      0.407492       2.75665       3.70038       4.16611       4.45421       4.62312       4.63453       4.55091       4.32552       4.15727       3.78112       3.46651       3.12151       2.69737       2.33431       1.98368       1.67828       1.37651       1.12456
  38  18 4095.0007    1.3201 10.9452 10.9285 -0.0004  0.0897   0.0074   0.2517    0.0244   0.0000   442.2486       18.7532       19.5084       1.25221       5.99086      -1.24459      -5.74897       7.18414      -10.4764      -12.8243       7.03071      -3.33410       1.78678      -4.89806       2.08908       4.44362      -3.60877      -3.10516       3.73510       5.05410       5.65251       6.04846       6.33742       6.25463       6.27179       5.86461       5.59808       5.12860       4.69112       4.22602       3.72979       3.21430       2.73300       2.28345       1.86433       1.51064
  38  19 4249.5948    1.0667 13.5305 10.7584  0.0015  0.1165   0.0058   0.3181    0.0219   0.0000   440.9573       1.31555       3.94095      -7.27020       2.51878      -4.22696       11.1759       7.73567       11.4694      -6.70286      -3.47085      -1.95042       3.52284       4.62354     -0.329397      -2.46390      -3.76672       1.30764       4.72760       6.33155       7.13975       7.65659       8.13835       8.07472       8.03036       7.57618       7.15038       6.57242       6.05288       5.32613       4.70405       4.07242       3.42408       2.88274       2.34830       1.89634
  39   4 1728.2460    0.3587  0.3128 10.0700 -0.0021  0.0107   0.0099   0.0256    0.0288   0.0000   441.4944      -1.24953       22.2729      0.110225      -4.41488      -1.09752       1.37514       1.35836     -0.720610    -0.0976812     -0.806414    -0.0357294      0.394130     -0.184355     0.0275118      0.122285     0.0182405    -0.0557716      0.469792      0.566640      0.638934      0.740507      0.740258      0.730781      0.740545      0.710095      0.635147      0.623355      0.580005      0.504701      0.431649      0.362537      0.325252      0.279062      0.244996      0.189479
  39   5 1925.2088    0.5587  0.5592 10.1553 -0.0009  0.0145   0.0114   0.0343    0.0432   0.0000   441.3375     -0.695721       20.9717       1.97218      -1.04471      0.478154      -1.30084      0.122447       1.25931     -0.626386      0.489653      0.357770      0.631296    -0.0297732     -0.500373      0.814227      0.103855     -0.165832      0.582316      0.744492      0.823996      0.999041      0.930950      0.989724       1.00040      0.904766      0.891646      0.824380      0.731280      0.586126      0.576238      0.494222      0.421107      0.344613      0.284405      0.224584
  39   6 2116.5592    0.8599  0.7616 10.4864 -0.0016  0.0155   0.0148   0.0387    0.0564   0.0000   440.7442       1.14744       20.0665       1.39151      -3.60388      -2.11363     -0.871259      0.918801      0.363212    -0.0502604       1.21964     -0.592414      0.139167   -0.00148239     -0.231350    -0.0397621     -0.588227     -0.295154      0.686029      0.922818       1.04431       1.10973       1.09640       1.07178       1.05743      0.987393      0.961916      0.931470      0.861393      0.774109      0.698371      0.587115      0.500883      0.421753      0.342620      0.273715
  39   7 2301.2417    1.2557  1.0115 11.1769 -0.0033  0.0183   0.0196   0.0480    0.0650   0.0000   439.9409      0.748584       23.1398      0.754932      -1.47588       2.00610      0.586746     -0.511655     -0.521148     -0.646776      0.356442     -0.598338     -0.815871     -0.336150     -0.199823    0.00614117       1.23312      0.727657      0.710432      0.965499       1.05799       1.16276       1.14734       1.18745       1.13513       1.12531       1.13279      0.994187      0.907463      0.813636      0.698466      0.630290      0.532317      0.439970      0.372895      0.300686
  39   8 2479.0433    1.8225  1.1887 11.7711 -0.0017  0.0193   0.0262   0.0509    0.0764   0.0000   440.7001      0.221845       20.7281     -0.813259      -1.43043       2.39869    -0.0842633      -2.23371   -0.00822839      -1.51338       1.23239       1.51119      0.288324      0.396443      0.348301      0.497207      0.245743     -0.160709      0.798792       1.06105       1.19866       1.32652       1.37230       1.37397       1.35176       1.31464       1.22759       1.12809       1.01734      0.910628      0.791241      0.699903      0.569349      0.490634      0.403047      0.323227
  39   9 2653.8720    2.5068  1.0485 12.4468 -0.0003  0.0178   0.0381   0.0470    0.0779   0.0000   441.1718      0.856266       20.0168      0.435015      -3.84529    -0.0297727     -0.485498      -3.31819      0.606372     -0.435873     -0.114876      0.842705     -0.498036    -0.0546354      0.832546      0.898298     -0.431706      0.348131      0.726192      0.993624       1.10810       1.22272       1.25146       1.24219       1.21735       1.18218       1.08208       1.03121      0.917842      0.854838      0.750372      0.630939      0.543588      0.453191      0.367749      0.306257
  39  10 2827.3485    3.2942  0.9724 13.1359  0.0000  0.0167   0.0512   0.0443    0.0670   0.0000   439.8565       1.86607       22.5557      0.929761    -0.0199478      0.841400     -0.631684      -1.35260      0.730984      -1.87525       1.28229      0.341663      -1.37204     -0.836054      0.377294      0.466843     -0.245935     -0.334159      0.693131      0.934423      0.985415       1.13306       1.15776       1.16349       1.11551       1.10210       1.04714      0.972749      0.891181      0.789710      0.692514      0.584358      0.487474      0.419299      0.344514      0.281872
  39  11 2998.1678    3.9759  1.0243 13.4341 -0.0010  0.0176   0.0602   0.0446    0.0774   0.0000   441.0763       2.37912       18.4941      0.462308      -2.38298      -1.57534       1.07336      -2.77853       1.82620     -0.551076     -0.258228     -0.599525      0.691794      0.701412     0.0478076     -0.226525     0.0561736      0.223009      0.741379      0.981240       1.06786       1.18582       1.22591       1.26405       1.20827       1.22036       1.13563       1.01811      0.921842      0.813271      0.726577      0.607590      0.526853      0.436873      0.368250      0.291396
  39  12 3165.7511    3.9792  1.2681 13.7173 -0.0004  0.0204   0.0571   0.0552    0.0673   0.0000   441.3376       3.81678       20.1429       1.21527     -0.798054      -1.41137     0.0992561      -1.22766      0.126481     -0.220057     -0.208318      -1.11115      0.782377      0.367395     -0.113723     -0.759916      0.851192     -0.332470      0.869017       1.12306       1.28028       1.43163       1.44548       1.43544       1.44819       1.37747       1.33329       1.16417       1.07348      0.954492      0.835587      0.734724      0.621440      0.514780      0.422336      0.349457
  39  13 3330.4069    3.6544  1.8008 13.0030 -0.0041  0.0241   0.0423   0.0615    0.0552   0.0000   439.9444       6.70826       19.6160       3.13680      0.829219     -0.206142     0.0832752      -5.17200       1.85049      -3.49512      -2.67932      -1.13809     0.0300134      0.233696      -1.01015      -1.34409       1.91698      0.200547      0.995407       1.28725       1.41775       1.59462       1.60878       1.67706       1.64025       1.60136       1.45546       1.32640       1.21672       1.11100      0.963636      0.873603      0.726756      0.617478      0.499642      0.398789
  39  14 3492.6139    2.8762  2.8125 12.4807 -0.0002  0.0305   0.0268   0.0840    0.0385   0.0000   438.5031       2.64277       17.4440       2.06528      -2.06437    -0.0573973      0.313188      -1.49262      0.480024      -3.59526       1.25628      0.175952      -2.03883     -0.256651      0.596901       1.66917      0.208712     -0.165404       1.24715       1.65559       1.87366       2.04065       2.07687       2.14064       2.08871       1.98628       1.89203       1.72479       1.60426       1.39577       1.25301       1.09148      0.927353      0.774480      0.644331      0.522045
  39  15 3652.7343    2.3616  4.5437 11.7538 -0.0008  0.0405   0.0175   0.1102    0.0321   0.0000   441.7180       11.0121       13.2203       2.95854      -2.41700      -4.60824       2.12484      -4.19615     -0.505154      -3.32456     -0.434908       2.14203      -3.34831      -2.66500      0.113926       1.29301       1.32427     -0.222432       1.63655       2.19167       2.45779       2.68666       2.76620       2.75830       2.74974       2.61832       2.48750       2.30843       2.07351       1.85011       1.67933       1.47249       1.24777       1.05502      0.872587      0.702994
  39  16 3811.2111    1.9122  6.3857 11.3399 -0.0003  0.0530   0.0125   0.1421    0.0284   0.0000   436.4397       5.71503       17.7799      -1.31110      -2.46607       2.62300       1.97944      0.889692      -5.72459      -2.00243      -2.90016      0.321805      -1.79262       1.05087      0.487333      -1.68942      0.980012     -0.846017       2.14771       2.88323       3.20157       3.48697       3.60235       3.71039       3.56271       3.46558       3.25759       3.01704       2.74078       2.48497       2.19650       1.86507       1.60042       1.34880       1.10504      0.909310
  39  17 3968.4954    1.5283  8.3993 11.1423 -0.0008  0.0692   0.0096   0.1911    0.0256   0.0000   437.8582       7.53867       17.9975       1.87671      -7.45558      -4.50502       2.83120       5.30469      0.759219       2.60069       1.64129       2.04152     -0.598692      -2.09471      -2.56604      0.920583      0.694419       3.13739       2.83692       3.76518       4.20734       4.57702       4.67280       4.76996       4.68754       4.48653       4.26573       3.90739       3.61276       3.24015       2.88091       2.48446       2.11063       1.77154       1.47715       1.20460
  39  18 4124.4310    1.2557 11.2787 10.8815  0.0014  0.0935   0.0069   0.2577    0.0238   0.0000   440.2515       6.89390       14.8326       13.8565      -1.42066      -22.3188      -10.3971       9.93864      -1.54930      -5.06353      0.222829      -8.01442      -7.49172      0.247117    -0.0903525     -0.951783    -0.0796892    -0.0135180       3.80317       5.01031       5.64961       6.10008       6.29546       6.42805       6.29529       6.02383       5.73058       5.28757       4.91449       4.33937       3.82355       3.33782       2.83090       2.39477       1.95375       1.59827
  39  19 4279.9006    1.0224 13.5876 10.7189  0.0002  0.1205   0.0056   0.3175    0.0216   0.0000   435.3357       19.7852       12.0183      -11.3712       1.40630       1.41220     0.0162771       6.83190       6.75494      -4.59796      -10.8772       7.90519      -3.30648      -5.31801      0.776382       1.43446     -0.593878    -0.0555179       4.79824       6.35297       7.13487       7.78061       8.11576       8.03513       8.04006       7.79949       7.25705       6.82792       6.15327       5.56490       4.80620       4.27756       3.64187       3.02250       2.50063       2.05139
  40   4 1743.2337    0.3744  0.3075 10.0763 -0.0053  0.0110   0.0103   0.0247    0.0294   0.0000   441.2664     -0.440217       21.2730     -0.133932      -2.21235     -0.958980     -0.340519     -0.176097       1.20239      0.985136     -0.308665      0.171247      0.671988      0.837873      0.171167      0.554329     0.0813252      0.265446      0.479121      0.619913      0.756773      0.794232      0.774306      0.807177      0.803491      0.771390      0.732209      0.666474      0.604275      0.538556      0.473666      0.406913      0.355720      0.287310      0.235883      0.210155
  40   5 1941.4127    0.5864  0.5578 10.1888  0.0004  0.0144   0.0117   0.0324    0.0431   0.0000   440.8776     -0.870336       21.3076      -2.17162      -3.48822      0.388873     0.0958907     -0.956067      -1.03484      0.334714     -0.738928      0.201085     0.0921225       1.20931      0.269563    -0.0230724      0.449000     0.0709130      0.580707      0.757673      0.908181      0.931222      0.991330      0.944452      0.989183      0.923337      0.839776      0.822620      0.722322      0.664941      0.616569      0.528233      0.481670      0.397213      0.328215      0.262871
  40   6 2133.9379    0.8692  0.7671 10.5930 -0.0016  0.0156   0.0148   0.0385    0.0540   0.0000   441.6887      0.366046       21.4449       1.13389      -2.52393     -0.486694      0.717495      -1.76491     -0.807806     -0.220368      0.395402      0.524479      0.543643      0.267681     -0.150696      0.591317      0.188440      0.206738      0.614438      0.821630      0.924018      0.977157       1.00700      0.995998       1.04476      0.967197      0.885437      0.894984      0.789082      0.721907      0.636097      0.534638      0.449775      0.399084      0.326566      0.263837
  40   7 2319.3146    1.3234  1.0215 11.1495 -0.0014  0.0181   0.0201   0.0457    0.0716   0.0000   441.5974      0.630134       22.6161     -0.732831      -3.80172      0.351612      0.198912      -2.01923       1.54731     -0.588169       1.24085     -0.359631      0.526473      0.143035      0.853095     0.0123780     -0.770663     -0.233334      0.732217       1.00263       1.08880       1.21330       1.14984       1.24280       1.16227       1.18280       1.11628       1.04307      0.946124      0.858197      0.712815      0.664703      0.549937      0.467536      0.400213      0.329822
  40   8 2497.9246    1.8608  1.1325 11.8304 -0.0017  0.0190   0.0269   0.0491    0.0758   0.0000   440.9324     -0.190825       19.8375       1.38387      -2.27720      0.366271      0.733113      -1.22850      0.330929     -0.596131     -0.872679      0.645663     -0.263410      -1.57184      0.279644     -0.381207      0.517076     -0.264167      0.739954       1.01365       1.07508       1.22850       1.23569       1.29112       1.26432       1.21868       1.15381       1.07482      0.958240      0.865771      0.751688      0.675314      0.564950      0.469525      0.381370      0.332038
  40   9 2673.7917    2.6166  1.0750 12.4039  0.0003  0.0185   0.0377   0.0450    0.0793   0.0000   439.9062       1.62232       20.1689      -1.65387      -2.99264      0.503097     -0.888032     -0.254813      0.799002      0.256547      -1.48551      -1.48310      -1.05833     -0.234831     -0.186981     -0.811377     0.0304378      0.288474      0.757032       1.06722       1.16794       1.33344       1.35641       1.37252       1.35577       1.28622       1.22678       1.14209       1.01740      0.886623      0.795800      0.679845      0.554488      0.470494      0.394984      0.317874
  40  10 2848.2787    3.3685  1.0127 12.9771 -0.0016  0.0163   0.0498   0.0452    0.0721   0.0000   442.5398       3.12493       22.0245       2.26182      -2.15411     -0.188338    -0.0380501     -0.869273     -0.533682      0.183638     -0.311078      0.705469      -1.14109     -0.499013     -0.559744     -0.129607      0.381131    -0.0433770      0.677009      0.895244       1.00280       1.09733       1.15659       1.15835       1.12792       1.05895       1.02623      0.925880      0.864041      0.791182      0.691958      0.608758      0.510827      0.422898      0.365968      0.293705
  40  11 3020.0895    4.0738  1.0784 13.4293 -0.0008  0.0176   0.0596   0.0457    0.0783   0.0000   439.8521       1.63090       21.8320       2.97972      -2.75439      0.683239     -0.999994     -0.635899       2.04175      -1.31284     -0.702399     -0.145561    -0.0678863      0.255337     -0.247717       1.17479      0.493260      0.407900      0.737665      0.951754       1.03442       1.11257       1.13677       1.20392       1.17398       1.12967       1.10167       1.00387      0.882613      0.817460      0.721279      0.631942      0.563797      0.467401      0.374747      0.320376
  40  12 3188.7452    4.0418  1.3115 13.5044 -0.0009  0.0199   0.0546   0.0529    0.0692   0.0000   440.7400       2.85446       18.4326       2.51287      -2.96706       1.32412      -1.11512      -1.78288      0.134644      -1.09032      -1.71976      0.826344     -0.241526      -1.05537     -0.311635     0.0360260      0.470316     -0.537616      0.794005       1.06527       1.18175       1.29419       1.31042       1.37498       1.33520       1.29179       1.23499       1.11291      0.989474      0.957730      0.815668      0.721729      0.603155      0.532703      0.431614      0.346956
  40  13 3354.7025    3.4804  1.9047 13.1250 -0.0013  0.0247   0.0399   0.0678    0.0504   0.0000   441.7429       3.89095       19.0002      0.804991      -4.79401      -1.39958       4.63444     -0.727383       2.39980      -2.15478      -1.40478      -1.11052     -0.417221     -0.496312     -0.962018       1.63706     -0.710451     -0.684950      0.993707       1.34409       1.47606       1.63176       1.65224       1.66306       1.60957       1.57344       1.48470       1.38332       1.29125       1.14766       1.02965      0.933809      0.782173      0.677321      0.558568      0.450688
  40  14 3518.1523    2.8611  2.9913 12.4244 -0.0014  0.0315   0.0256   0.0857    0.0367   0.0000   439.3164       3.90360       18.3015       2.34161      -5.93347     -0.592384       1.05477     -0.881273    -0.0521924      -1.05205       1.27753      -2.47543      0.475509       1.58371     -0.189745     -0.912855       2.00333     0.0372265       1.24496       1.66009       1.83122       2.00832       2.09593       2.05264       2.04962       1.93794       1.90756       1.71955       1.62795       1.45588       1.29778       1.12213      0.954746      0.819784      0.680557      0.557083
  40  15 3679.4727    2.2687  4.5248 11.7704 -0.0009  0.0407   0.0169   0.1106    0.0309   0.0000   438.1463       5.84638       13.8917      0.387610      0.286360      -6.92156     -0.695476     -0.787445       2.66304      -1.46920      -3.47205       2.10372      -3.94062      -2.08451      0.115467      0.875293      -1.34872     -0.894344       1.65150       2.22923       2.47445       2.68928       2.77744       2.81651       2.75195       2.69912       2.49064       2.35070       2.14148       1.93933       1.71535       1.50080       1.26642       1.07075      0.877066      0.744283
  40  16 3838.7526    1.8279  6.7473 11.3383 -0.0001  0.0556   0.0118   0.1504    0.0271   0.0000   440.1643       9.51239       12.6082       2.75923      -4.08048      -2.43219      -1.17182      -1.02180      -2.21648      0.443873      -7.44649     -0.659163      -1.29773      -2.87426      -2.52338       2.58621      0.426438      0.455975       2.20371       2.94823       3.29149       3.56759       3.68499       3.70593       3.66856       3.55019       3.36094       3.14363       2.87535       2.60493       2.32463       1.98690       1.72488       1.46417       1.20046      0.992183
  40  17 3996.7583    1.5211  9.4049 10.9838  0.0004  0.0757   0.0086   0.2038    0.0260   0.0000   439.0433       5.32479       24.8787       1.72893     -0.519134       7.20929       9.49290       1.80094     -0.440777     -0.703940      0.297071       2.75944      0.340032       1.69713       2.51729      -3.08081       1.06159     -0.468790       2.93524       3.89847       4.43803       4.76316       4.99637       4.94413       5.03142       4.70646       4.56431       4.14602       3.93409       3.46213       3.08191       2.68852       2.28965       1.94896       1.59208       1.32149
  40  18 4153.7918    1.2277 11.9985 10.8052 -0.0002  0.0976   0.0063   0.2655    0.0232   0.0000   443.2316       6.85485       15.4550      -9.67876       10.0941     -0.671582      0.828672      -6.28834       9.75516      -6.58173      -3.75373      -3.58311       4.92032       3.64841       5.55215      -1.93334      0.500343      0.897237       3.88003       5.24893       5.82796       6.28227       6.53595       6.65614       6.54556       6.33721       5.96944       5.64423       5.04024       4.59236       4.00366       3.54391       2.98056       2.56218       2.11938       1.73324
  41   4 1758.0261    0.3812  0.3252 10.1468 -0.0009  0.0114   0.0100   0.0253    0.0292   0.0000   441.7635      -1.61879       20.9170      0.312490      -1.48118     -0.225870      0.123658      0.923201     -0.254027    -0.0227631    -0.0558230    -0.0968643     -0.630142    -0.0415406    -0.0759979      0.286135      0.492667     -0.188055      0.514098      0.652594      0.700433      0.713882      0.726014      0.703523      0.759474      0.740215      0.747343      0.650253      0.596847      0.545078      0.486055      0.433779      0.385856      0.317517      0.274672      0.220832
  41   5 1957.4744    0.6244  0.5638 10.1907 -0.0032  0.0136   0.0120   0.0311    0.0446   0.0000   441.7913      0.192454       21.1200    -0.0396905      -2.14447     -0.658612       1.38294       1.00617      0.570170      -1.37478     -0.419509     0.0556744      0.708247     -0.169073     -0.412109      0.573363     -0.264679      0.286225      0.531965      0.674315      0.749573      0.836366      0.867429      0.873542      0.875921      0.862123      0.814180      0.716601      0.667157      0.617696      0.555335      0.465544      0.419504      0.360354      0.275786      0.236098
  41   6 2151.1288    0.9380  0.8379 10.6623 -0.0016  0.0159   0.0152   0.0404    0.0578   0.0000   441.4458      0.192406       20.6423     0.0309376      -3.54226      -1.35574     -0.240473    -0.0939897      0.114726      0.218153    0.00516025      0.150348     -0.972820     -0.413546       1.27710     -0.861901     -0.187769     -0.184003      0.658985      0.904545      0.962002       1.11207       1.11170       1.17362       1.13052       1.14233       1.06841      0.953719      0.871793      0.759791      0.686227      0.585135      0.486363      0.406881      0.334445      0.288980
  41   7 2337.1617    1.3918  1.1177 11.2350 -0.0002  0.0183   0.0201   0.0483    0.0723   0.0000   440.7991      0.582806       20.4909     -0.301482      -4.14373     -0.759566      0.211362      -1.97542      0.156790      -1.05865     -0.583883     -0.291605      0.214935       1.17184     -0.643034     -0.291178      0.336185     -0.262348      0.744345      0.958319       1.06624       1.18663       1.21633       1.19623       1.23331       1.15690       1.13144       1.05416      0.981840      0.829510      0.750796      0.648734      0.569864      0.488517      0.404906      0.335063
  41   8 2516.5895    1.9054  1.1885 12.0758  0.0020  0.0203   0.0282   0.0506    0.0747   0.0000   441.1671       1.83102       21.2669       1.16645      -2.17582      0.665527     -0.435516      0.439621       1.57377      -2.69332      -1.29137      0.934916     0.0825520     -0.644612      0.181985      0.246890      0.494371     -0.224091      0.810060       1.13563       1.23145       1.32571       1.38416       1.40070       1.41733       1.34207       1.25737       1.18551       1.05844      0.959946      0.847076      0.742621      0.635106      0.553654      0.459495      0.374057
  41   9 2693.5459    2.7173  1.0719 12.5733 -0.0009  0.0169   0.0389   0.0472    0.0713   0.0000   440.5942       1.81544       22.3593       1.72147      -2.12477      -1.10699     -0.347583     -0.465328     -0.473606      0.521069      0.156556     -0.517648      0.897954      0.250246     -0.912943      0.508098    -0.0857780      0.300953      0.667214      0.899322      0.988576       1.05164       1.10007       1.10616       1.13491       1.06099       1.05185      0.944006      0.874423      0.757749      0.705514      0.612142      0.524229      0.461015      0.379746      0.312168
  41  10 2868.9796    3.4471  1.0419 13.1298 -0.0025  0.0172   0.0507   0.0450    0.0744   0.0000   441.1636       2.31322       20.5698      0.732117      -1.95994       1.83809      -4.45935      -2.11524      0.591814      -1.80081      0.673107      -2.58754     -0.271579     -0.437220      0.729238     -0.210909      0.418331      0.307711      0.681445      0.914875      0.990167       1.15532       1.17482       1.15255       1.15643       1.12618       1.05323      0.950926      0.896261      0.813472      0.722023      0.628261      0.550460      0.461385      0.377323      0.310636
  41  11 3041.6840    4.1098  1.0610 13.5466 -0.0019  0.0173   0.0598   0.0455    0.0710   0.0000   441.5330       1.41869       19.9012       2.30457      -1.72449     -0.834502     -0.802436      -1.67926      -1.26639      -1.95816     -0.792119      -2.76494      -1.95103       1.96650     -0.107277    -0.0135282     -0.266982      0.240300      0.687081      0.936036      0.997412       1.11335       1.13535       1.16691       1.14122       1.09625       1.02165      0.965661      0.873776      0.847021      0.731739      0.676538      0.558367      0.481347      0.401585      0.329345
  41  12 3211.3473    4.1049  1.4028 13.4266  0.0015  0.0207   0.0526   0.0540    0.0654   0.0000   441.4692       3.94492       17.9907       3.97444     -0.388141      0.582259      0.445843      -2.49131      0.272318      -2.30377      0.866845      -1.79531     0.0407790      0.742012     -0.772292      0.502040      0.529546     -0.594074      0.841905       1.08704       1.16287       1.36601       1.34909       1.37063       1.35331       1.35211       1.23674       1.17092       1.04540      0.964840      0.847093      0.764319      0.645842      0.566438      0.467443      0.374651
  41  13 3378.5376    3.4288  1.9264 13.2393 -0.0002  0.0256   0.0387   0.0660    0.0452   0.0000   441.6141       4.99648       14.9769      -1.45804     -0.590153      0.667971      -1.05055     -0.739953     -0.326153      -3.70572     -0.747231     -0.473833      -1.56418       1.30152      0.962419      0.775727     -0.294145     -0.487733      0.992118       1.34594       1.48389       1.63354       1.75862       1.73259       1.70517       1.66006       1.58974       1.48456       1.32818       1.18579       1.05790      0.914153      0.776613      0.661237      0.543002      0.455108
[truncated: 762,528 more chars]
