# Supplementary material for: Global-Mode Analysis of Full-Disk Data from the Michelson Doppler Imager and the Helioseismic and Magnetic Imager
Source: Sol Phys. 2018 Jan 31;293(2):29. doi: 10.1007/s11207-017-1201-5 (PMC6566312; doi:10.1007/s11207-017-1201-5)
Supplement: Supplementary file 2 — (TAR 362.4 MB) [file 11207_2017_1201_MOESM2_ESM.tar › HMI/hmiv72d.6688.36]

   0  12 1822.1563    0.5435  0.3201  9.8792  0.0000  0.0904   0.1087   0.1618    0.3346   0.0000    -0.0000       0.00000       0.00000       0.00000       0.00000       0.00000       0.00000       0.00000       0.00000       0.00000       0.00000       0.00000       0.00000       0.00000       0.00000       0.00000       0.00000       0.00000       0.00000       0.00000       0.00000       0.00000       0.00000       0.00000       0.00000       0.00000       0.00000       0.00000       0.00000       0.00000       0.00000       0.00000       0.00000       0.00000       0.00000       0.00000       0.00000       0.00000       0.00000       0.00000       0.00000       0.00000       0.00000       0.00000       0.00000       0.00000       0.00000       0.00000       0.00000       0.00000       0.00000       0.00000       0.00000       0.00000       0.00000       0.00000       0.00000       0.00000       0.00000       0.00000       0.00000       0.00000       0.00000       0.00000       0.00000       0.00000       0.00000       0.00000       0.00000       0.00000       0.00000       0.00000
   0  14 2093.4624    0.6535  0.4351 10.4814  0.0000  0.1361   0.1156   0.1736    0.3655   0.0000    -0.0000       0.00000       0.00000       0.00000       0.00000       0.00000       0.00000       0.00000       0.00000       0.00000       0.00000       0.00000       0.00000       0.00000       0.00000       0.00000       0.00000       0.00000       0.00000       0.00000       0.00000       0.00000       0.00000       0.00000       0.00000       0.00000       0.00000       0.00000       0.00000       0.00000       0.00000       0.00000       0.00000       0.00000       0.00000       0.00000       0.00000       0.00000       0.00000       0.00000       0.00000       0.00000       0.00000       0.00000       0.00000       0.00000       0.00000       0.00000       0.00000       0.00000       0.00000       0.00000       0.00000       0.00000       0.00000       0.00000       0.00000       0.00000       0.00000       0.00000       0.00000       0.00000       0.00000       0.00000       0.00000       0.00000       0.00000       0.00000       0.00000       0.00000       0.00000       0.00000
   0  15 2228.7160    0.9131  0.6364 10.7128  0.0000  0.1171   0.1508   0.3822    0.6090   0.0000    -0.0000       0.00000       0.00000       0.00000       0.00000       0.00000       0.00000       0.00000       0.00000       0.00000       0.00000       0.00000       0.00000       0.00000       0.00000       0.00000       0.00000       0.00000       0.00000       0.00000       0.00000       0.00000       0.00000       0.00000       0.00000       0.00000       0.00000       0.00000       0.00000       0.00000       0.00000       0.00000       0.00000       0.00000       0.00000       0.00000       0.00000       0.00000       0.00000       0.00000       0.00000       0.00000       0.00000       0.00000       0.00000       0.00000       0.00000       0.00000       0.00000       0.00000       0.00000       0.00000       0.00000       0.00000       0.00000       0.00000       0.00000       0.00000       0.00000       0.00000       0.00000       0.00000       0.00000       0.00000       0.00000       0.00000       0.00000       0.00000       0.00000       0.00000       0.00000       0.00000
   0  25 3574.6477    2.4769  2.4114  3.6436  0.0000  0.2449   0.2297   0.7568 1000.0000   0.0000    -0.0000       0.00000       0.00000       0.00000       0.00000       0.00000       0.00000       0.00000       0.00000       0.00000       0.00000       0.00000       0.00000       0.00000       0.00000       0.00000       0.00000       0.00000       0.00000       0.00000       0.00000       0.00000       0.00000       0.00000       0.00000       0.00000       0.00000       0.00000       0.00000       0.00000       0.00000       0.00000       0.00000       0.00000       0.00000       0.00000       0.00000       0.00000       0.00000       0.00000       0.00000       0.00000       0.00000       0.00000       0.00000       0.00000       0.00000       0.00000       0.00000       0.00000       0.00000       0.00000       0.00000       0.00000       0.00000       0.00000       0.00000       0.00000       0.00000       0.00000       0.00000       0.00000       0.00000       0.00000       0.00000       0.00000       0.00000       0.00000       0.00000       0.00000       0.00000       0.00000
   1  14 2156.7911    0.8536  0.5838 10.1955  0.0000  0.0923   0.1031   0.2244    0.3666   0.0000   442.0271       106.010       0.00000       0.00000       0.00000       0.00000       0.00000       0.00000       0.00000       0.00000       0.00000       0.00000       0.00000       0.00000       0.00000       0.00000       0.00000       0.00000       0.00000       0.00000       0.00000       0.00000       0.00000       0.00000       0.00000       0.00000       0.00000       0.00000       0.00000       0.00000       0.00000       0.00000       0.00000       0.00000       0.00000       0.00000       103.363       51.1476       0.00000       0.00000       0.00000       0.00000       0.00000       0.00000       0.00000       0.00000       0.00000       0.00000       0.00000       0.00000       0.00000       0.00000       0.00000       0.00000       0.00000       0.00000       0.00000       0.00000       0.00000       0.00000       0.00000       0.00000       0.00000       0.00000       0.00000       0.00000       0.00000       0.00000       0.00000       0.00000       0.00000       0.00000
   1  15 2291.9158    0.9910  0.5648 10.9897  0.0000  0.1020   0.0989   0.1585    0.2997   0.0000   488.3297       32.1531       0.00000       0.00000       0.00000       0.00000       0.00000       0.00000       0.00000       0.00000       0.00000       0.00000       0.00000       0.00000       0.00000       0.00000       0.00000       0.00000       0.00000       0.00000       0.00000       0.00000       0.00000       0.00000       0.00000       0.00000       0.00000       0.00000       0.00000       0.00000       0.00000       0.00000       0.00000       0.00000       0.00000       0.00000       74.3810       91.4013       0.00000       0.00000       0.00000       0.00000       0.00000       0.00000       0.00000       0.00000       0.00000       0.00000       0.00000       0.00000       0.00000       0.00000       0.00000       0.00000       0.00000       0.00000       0.00000       0.00000       0.00000       0.00000       0.00000       0.00000       0.00000       0.00000       0.00000       0.00000       0.00000       0.00000       0.00000       0.00000       0.00000       0.00000
   1  17 2559.0226    1.7597  1.0192  2.7844  0.0000  0.0820   0.1414   0.2367 1000.0000   0.0000   443.5242       11.8224       0.00000       0.00000       0.00000       0.00000       0.00000       0.00000       0.00000       0.00000       0.00000       0.00000       0.00000       0.00000       0.00000       0.00000       0.00000       0.00000       0.00000       0.00000       0.00000       0.00000       0.00000       0.00000       0.00000       0.00000       0.00000       0.00000       0.00000       0.00000       0.00000       0.00000       0.00000       0.00000       0.00000       0.00000       108.157       53.7759       0.00000       0.00000       0.00000       0.00000       0.00000       0.00000       0.00000       0.00000       0.00000       0.00000       0.00000       0.00000       0.00000       0.00000       0.00000       0.00000       0.00000       0.00000       0.00000       0.00000       0.00000       0.00000       0.00000       0.00000       0.00000       0.00000       0.00000       0.00000       0.00000       0.00000       0.00000       0.00000       0.00000       0.00000
   1  18 2693.2262    2.4017  1.0451 11.0106  0.0000  0.0828   0.2050   0.2835    2.2633   0.0000   486.4169      -8.94733       0.00000       0.00000       0.00000       0.00000       0.00000       0.00000       0.00000       0.00000       0.00000       0.00000       0.00000       0.00000       0.00000       0.00000       0.00000       0.00000       0.00000       0.00000       0.00000       0.00000       0.00000       0.00000       0.00000       0.00000       0.00000       0.00000       0.00000       0.00000       0.00000       0.00000       0.00000       0.00000       0.00000       0.00000       104.108       55.6555       0.00000       0.00000       0.00000       0.00000       0.00000       0.00000       0.00000       0.00000       0.00000       0.00000       0.00000       0.00000       0.00000       0.00000       0.00000       0.00000       0.00000       0.00000       0.00000       0.00000       0.00000       0.00000       0.00000       0.00000       0.00000       0.00000       0.00000       0.00000       0.00000       0.00000       0.00000       0.00000       0.00000       0.00000
   1  22 3233.1376    3.8212  0.9461 13.5824 -0.0070  0.1053   0.4261   0.3268    0.9098   0.0000   368.7838      -10.7430       0.00000       0.00000       0.00000       0.00000       0.00000       0.00000       0.00000       0.00000       0.00000       0.00000       0.00000       0.00000       0.00000       0.00000       0.00000       0.00000       0.00000       0.00000       0.00000       0.00000       0.00000       0.00000       0.00000       0.00000       0.00000       0.00000       0.00000       0.00000       0.00000       0.00000       0.00000       0.00000       0.00000       0.00000       155.056       62.8633       0.00000       0.00000       0.00000       0.00000       0.00000       0.00000       0.00000       0.00000       0.00000       0.00000       0.00000       0.00000       0.00000       0.00000       0.00000       0.00000       0.00000       0.00000       0.00000       0.00000       0.00000       0.00000       0.00000       0.00000       0.00000       0.00000       0.00000       0.00000       0.00000       0.00000       0.00000       0.00000       0.00000       0.00000
   1  23 3368.6120    3.7301  1.8326 11.7104 -0.0092  0.1277   0.2430   0.4146    3.0746   0.0000   459.8521       131.297       0.00000       0.00000       0.00000       0.00000       0.00000       0.00000       0.00000       0.00000       0.00000       0.00000       0.00000       0.00000       0.00000       0.00000       0.00000       0.00000       0.00000       0.00000       0.00000       0.00000       0.00000       0.00000       0.00000       0.00000       0.00000       0.00000       0.00000       0.00000       0.00000       0.00000       0.00000       0.00000       0.00000       0.00000       157.342       83.3243       0.00000       0.00000       0.00000       0.00000       0.00000       0.00000       0.00000       0.00000       0.00000       0.00000       0.00000       0.00000       0.00000       0.00000       0.00000       0.00000       0.00000       0.00000       0.00000       0.00000       0.00000       0.00000       0.00000       0.00000       0.00000       0.00000       0.00000       0.00000       0.00000       0.00000       0.00000       0.00000       0.00000       0.00000
   1  24 3504.2808    2.8651  3.1325 10.2251  0.0246  0.1646   0.1801   0.6157    1.4480   0.0000    50.6810       122.672       0.00000       0.00000       0.00000       0.00000       0.00000       0.00000       0.00000       0.00000       0.00000       0.00000       0.00000       0.00000       0.00000       0.00000       0.00000       0.00000       0.00000       0.00000       0.00000       0.00000       0.00000       0.00000       0.00000       0.00000       0.00000       0.00000       0.00000       0.00000       0.00000       0.00000       0.00000       0.00000       0.00000       0.00000       208.213       115.759       0.00000       0.00000       0.00000       0.00000       0.00000       0.00000       0.00000       0.00000       0.00000       0.00000       0.00000       0.00000       0.00000       0.00000       0.00000       0.00000       0.00000       0.00000       0.00000       0.00000       0.00000       0.00000       0.00000       0.00000       0.00000       0.00000       0.00000       0.00000       0.00000       0.00000       0.00000       0.00000       0.00000       0.00000
   1  25 3640.4187    2.4202  4.3971  2.4066  0.0000  0.1862   0.1131   0.6662 1000.0000   0.0000   262.1861       263.412       0.00000       0.00000       0.00000       0.00000       0.00000       0.00000       0.00000       0.00000       0.00000       0.00000       0.00000       0.00000       0.00000       0.00000       0.00000       0.00000       0.00000       0.00000       0.00000       0.00000       0.00000       0.00000       0.00000       0.00000       0.00000       0.00000       0.00000       0.00000       0.00000       0.00000       0.00000       0.00000       0.00000       0.00000       228.919       135.987       0.00000       0.00000       0.00000       0.00000       0.00000       0.00000       0.00000       0.00000       0.00000       0.00000       0.00000       0.00000       0.00000       0.00000       0.00000       0.00000       0.00000       0.00000       0.00000       0.00000       0.00000       0.00000       0.00000       0.00000       0.00000       0.00000       0.00000       0.00000       0.00000       0.00000       0.00000       0.00000       0.00000       0.00000
   1  27 3913.1888    1.8075  6.3585 -5.7821  0.0044  0.2499   0.0621   0.8519  280.9971   0.0000   230.6905      -3.29715       0.00000       0.00000       0.00000       0.00000       0.00000       0.00000       0.00000       0.00000       0.00000       0.00000       0.00000       0.00000       0.00000       0.00000       0.00000       0.00000       0.00000       0.00000       0.00000       0.00000       0.00000       0.00000       0.00000       0.00000       0.00000       0.00000       0.00000       0.00000       0.00000       0.00000       0.00000       0.00000       0.00000       0.00000       301.031       178.768       0.00000       0.00000       0.00000       0.00000       0.00000       0.00000       0.00000       0.00000       0.00000       0.00000       0.00000       0.00000       0.00000       0.00000       0.00000       0.00000       0.00000       0.00000       0.00000       0.00000       0.00000       0.00000       0.00000       0.00000       0.00000       0.00000       0.00000       0.00000       0.00000       0.00000       0.00000       0.00000       0.00000       0.00000
   2  12 1945.8130    0.5572  0.3247 10.0603  0.0000  0.0559   0.0568   0.0981    0.1472   0.0000   439.9463       13.2781       7.27526       10.9096       0.00000       0.00000       0.00000       0.00000       0.00000       0.00000       0.00000       0.00000       0.00000       0.00000       0.00000       0.00000       0.00000       0.00000       0.00000       0.00000       0.00000       0.00000       0.00000       0.00000       0.00000       0.00000       0.00000       0.00000       0.00000       0.00000       0.00000       0.00000       0.00000       0.00000       0.00000       0.00000       48.4162       37.0024       17.5189       5.45617       0.00000       0.00000       0.00000       0.00000       0.00000       0.00000       0.00000       0.00000       0.00000       0.00000       0.00000       0.00000       0.00000       0.00000       0.00000       0.00000       0.00000       0.00000       0.00000       0.00000       0.00000       0.00000       0.00000       0.00000       0.00000       0.00000       0.00000       0.00000       0.00000       0.00000       0.00000       0.00000
   2  13 2082.1621    0.7420  0.5637 10.0035  0.0000  0.1151   0.0631   0.1342    0.2731   0.0000   398.2011      -13.3969       5.83275       4.48180       0.00000       0.00000       0.00000       0.00000       0.00000       0.00000       0.00000       0.00000       0.00000       0.00000       0.00000       0.00000       0.00000       0.00000       0.00000       0.00000       0.00000       0.00000       0.00000       0.00000       0.00000       0.00000       0.00000       0.00000       0.00000       0.00000       0.00000       0.00000       0.00000       0.00000       0.00000       0.00000       33.4265       71.4143       19.2272       20.1945       0.00000       0.00000       0.00000       0.00000       0.00000       0.00000       0.00000       0.00000       0.00000       0.00000       0.00000       0.00000       0.00000       0.00000       0.00000       0.00000       0.00000       0.00000       0.00000       0.00000       0.00000       0.00000       0.00000       0.00000       0.00000       0.00000       0.00000       0.00000       0.00000       0.00000       0.00000       0.00000
   2  14 2217.4908    0.8923  0.7173 10.3792  0.0000  0.0671   0.0618   0.1448    0.3090   0.0000   417.8440       55.2931      -26.2717      -15.7923       0.00000       0.00000       0.00000       0.00000       0.00000       0.00000       0.00000       0.00000       0.00000       0.00000       0.00000       0.00000       0.00000       0.00000       0.00000       0.00000       0.00000       0.00000       0.00000       0.00000       0.00000       0.00000       0.00000       0.00000       0.00000       0.00000       0.00000       0.00000       0.00000       0.00000       0.00000       0.00000       39.4474       42.3332       20.0370       10.8618       0.00000       0.00000       0.00000       0.00000       0.00000       0.00000       0.00000       0.00000       0.00000       0.00000       0.00000       0.00000       0.00000       0.00000       0.00000       0.00000       0.00000       0.00000       0.00000       0.00000       0.00000       0.00000       0.00000       0.00000       0.00000       0.00000       0.00000       0.00000       0.00000       0.00000       0.00000       0.00000
   2  15 2352.1942    1.2905  0.8963 10.0283  0.0000  0.0628   0.0804   0.1785    0.9467   0.0000   409.7086      -34.9908      -30.7117       7.01327       0.00000       0.00000       0.00000       0.00000       0.00000       0.00000       0.00000       0.00000       0.00000       0.00000       0.00000       0.00000       0.00000       0.00000       0.00000       0.00000       0.00000       0.00000       0.00000       0.00000       0.00000       0.00000       0.00000       0.00000       0.00000       0.00000       0.00000       0.00000       0.00000       0.00000       0.00000       0.00000       41.0862       38.4543       20.2897       9.47822       0.00000       0.00000       0.00000       0.00000       0.00000       0.00000       0.00000       0.00000       0.00000       0.00000       0.00000       0.00000       0.00000       0.00000       0.00000       0.00000       0.00000       0.00000       0.00000       0.00000       0.00000       0.00000       0.00000       0.00000       0.00000       0.00000       0.00000       0.00000       0.00000       0.00000       0.00000       0.00000
   2  16 2485.8918    1.7747  0.9291  0.8326  0.0000  0.0596   0.1029   0.1702 1000.0000   0.0000   454.6451      -8.52768       48.5378      -3.96584       0.00000       0.00000       0.00000       0.00000       0.00000       0.00000       0.00000       0.00000       0.00000       0.00000       0.00000       0.00000       0.00000       0.00000       0.00000       0.00000       0.00000       0.00000       0.00000       0.00000       0.00000       0.00000       0.00000       0.00000       0.00000       0.00000       0.00000       0.00000       0.00000       0.00000       0.00000       0.00000       38.7467       31.4661       24.2128       7.95317       0.00000       0.00000       0.00000       0.00000       0.00000       0.00000       0.00000       0.00000       0.00000       0.00000       0.00000       0.00000       0.00000       0.00000       0.00000       0.00000       0.00000       0.00000       0.00000       0.00000       0.00000       0.00000       0.00000       0.00000       0.00000       0.00000       0.00000       0.00000       0.00000       0.00000       0.00000       0.00000
   2  17 2619.6787    2.0552  0.8155 11.3865  0.0000  0.0547   0.1320   0.1829    0.5963   0.0000   445.1945      -46.3826     -0.422786      0.702843       0.00000       0.00000       0.00000       0.00000       0.00000       0.00000       0.00000       0.00000       0.00000       0.00000       0.00000       0.00000       0.00000       0.00000       0.00000       0.00000       0.00000       0.00000       0.00000       0.00000       0.00000       0.00000       0.00000       0.00000       0.00000       0.00000       0.00000       0.00000       0.00000       0.00000       0.00000       0.00000       40.5475       31.6326       20.0880       6.70225       0.00000       0.00000       0.00000       0.00000       0.00000       0.00000       0.00000       0.00000       0.00000       0.00000       0.00000       0.00000       0.00000       0.00000       0.00000       0.00000       0.00000       0.00000       0.00000       0.00000       0.00000       0.00000       0.00000       0.00000       0.00000       0.00000       0.00000       0.00000       0.00000       0.00000       0.00000       0.00000
   2  18 2754.4162    2.6769  1.1736  1.9705  0.0000  0.0696   0.1502   0.1888 1000.0000   0.0000   464.8327      0.226658     -0.234337      -1.51184       0.00000       0.00000       0.00000       0.00000       0.00000       0.00000       0.00000       0.00000       0.00000       0.00000       0.00000       0.00000       0.00000       0.00000       0.00000       0.00000       0.00000       0.00000       0.00000       0.00000       0.00000       0.00000       0.00000       0.00000       0.00000       0.00000       0.00000       0.00000       0.00000       0.00000       0.00000       0.00000       51.9482       44.1495       20.6369       8.77335       0.00000       0.00000       0.00000       0.00000       0.00000       0.00000       0.00000       0.00000       0.00000       0.00000       0.00000       0.00000       0.00000       0.00000       0.00000       0.00000       0.00000       0.00000       0.00000       0.00000       0.00000       0.00000       0.00000       0.00000       0.00000       0.00000       0.00000       0.00000       0.00000       0.00000       0.00000       0.00000
   2  19 2889.6637    3.3671  0.9674  9.8667  0.0000  0.0660   0.1972   0.1533    6.8414   0.0000   406.5142       9.55673       9.53068      0.288177       0.00000       0.00000       0.00000       0.00000       0.00000       0.00000       0.00000       0.00000       0.00000       0.00000       0.00000       0.00000       0.00000       0.00000       0.00000       0.00000       0.00000       0.00000       0.00000       0.00000       0.00000       0.00000       0.00000       0.00000       0.00000       0.00000       0.00000       0.00000       0.00000       0.00000       0.00000       0.00000       46.7140       38.4953       23.3488       7.96275       0.00000       0.00000       0.00000       0.00000       0.00000       0.00000       0.00000       0.00000       0.00000       0.00000       0.00000       0.00000       0.00000       0.00000       0.00000       0.00000       0.00000       0.00000       0.00000       0.00000       0.00000       0.00000       0.00000       0.00000       0.00000       0.00000       0.00000       0.00000       0.00000       0.00000       0.00000       0.00000
   2  20 3024.7618    3.9951  0.8009 11.1722 -0.0036  0.0548   0.2492   0.1370    2.5408   0.0000   427.7277       17.8307      -1.71150      -2.21333       0.00000       0.00000       0.00000       0.00000       0.00000       0.00000       0.00000       0.00000       0.00000       0.00000       0.00000       0.00000       0.00000       0.00000       0.00000       0.00000       0.00000       0.00000       0.00000       0.00000       0.00000       0.00000       0.00000       0.00000       0.00000       0.00000       0.00000       0.00000       0.00000       0.00000       0.00000       0.00000       37.7863       33.8099       19.8882       7.33718       0.00000       0.00000       0.00000       0.00000       0.00000       0.00000       0.00000       0.00000       0.00000       0.00000       0.00000       0.00000       0.00000       0.00000       0.00000       0.00000       0.00000       0.00000       0.00000       0.00000       0.00000       0.00000       0.00000       0.00000       0.00000       0.00000       0.00000       0.00000       0.00000       0.00000       0.00000       0.00000
   2  21 3159.9879    4.0125  1.0180 10.9520  0.0000  0.0618   0.2314   0.1981    3.7252   0.0000   403.2371       47.1898       22.6097       6.73152       0.00000       0.00000       0.00000       0.00000       0.00000       0.00000       0.00000       0.00000       0.00000       0.00000       0.00000       0.00000       0.00000       0.00000       0.00000       0.00000       0.00000       0.00000       0.00000       0.00000       0.00000       0.00000       0.00000       0.00000       0.00000       0.00000       0.00000       0.00000       0.00000       0.00000       0.00000       0.00000       40.9930       38.8719       18.7298       9.33015       0.00000       0.00000       0.00000       0.00000       0.00000       0.00000       0.00000       0.00000       0.00000       0.00000       0.00000       0.00000       0.00000       0.00000       0.00000       0.00000       0.00000       0.00000       0.00000       0.00000       0.00000       0.00000       0.00000       0.00000       0.00000       0.00000       0.00000       0.00000       0.00000       0.00000       0.00000       0.00000
   2  22 3295.1603    3.5635  1.0076 13.1931  0.0000  0.0768   0.2189   0.2066    0.4935   0.0000   492.4679      -86.4853      -19.7027       6.05163       0.00000       0.00000       0.00000       0.00000       0.00000       0.00000       0.00000       0.00000       0.00000       0.00000       0.00000       0.00000       0.00000       0.00000       0.00000       0.00000       0.00000       0.00000       0.00000       0.00000       0.00000       0.00000       0.00000       0.00000       0.00000       0.00000       0.00000       0.00000       0.00000       0.00000       0.00000       0.00000       45.6104       47.6281       23.8998       12.3221       0.00000       0.00000       0.00000       0.00000       0.00000       0.00000       0.00000       0.00000       0.00000       0.00000       0.00000       0.00000       0.00000       0.00000       0.00000       0.00000       0.00000       0.00000       0.00000       0.00000       0.00000       0.00000       0.00000       0.00000       0.00000       0.00000       0.00000       0.00000       0.00000       0.00000       0.00000       0.00000
   2  23 3430.7482    2.9218  2.4305 10.7200  0.0000  0.1002   0.1120   0.2910    1.1104   0.0000   489.5888       66.0855       27.8410      -4.20038       0.00000       0.00000       0.00000       0.00000       0.00000       0.00000       0.00000       0.00000       0.00000       0.00000       0.00000       0.00000       0.00000       0.00000       0.00000       0.00000       0.00000       0.00000       0.00000       0.00000       0.00000       0.00000       0.00000       0.00000       0.00000       0.00000       0.00000       0.00000       0.00000       0.00000       0.00000       0.00000       68.3968       61.6775       33.5409       14.3705       0.00000       0.00000       0.00000       0.00000       0.00000       0.00000       0.00000       0.00000       0.00000       0.00000       0.00000       0.00000       0.00000       0.00000       0.00000       0.00000       0.00000       0.00000       0.00000       0.00000       0.00000       0.00000       0.00000       0.00000       0.00000       0.00000       0.00000       0.00000       0.00000       0.00000       0.00000       0.00000
   2  24 3566.9190    2.6401  3.6428  5.7495  0.0000  0.1181   0.0844   0.3891   89.0158   0.0000   432.3488       90.5364      -29.4159       9.72195       0.00000       0.00000       0.00000       0.00000       0.00000       0.00000       0.00000       0.00000       0.00000       0.00000       0.00000       0.00000       0.00000       0.00000       0.00000       0.00000       0.00000       0.00000       0.00000       0.00000       0.00000       0.00000       0.00000       0.00000       0.00000       0.00000       0.00000       0.00000       0.00000       0.00000       0.00000       0.00000       80.3931       70.1863       42.4219       16.4814       0.00000       0.00000       0.00000       0.00000       0.00000       0.00000       0.00000       0.00000       0.00000       0.00000       0.00000       0.00000       0.00000       0.00000       0.00000       0.00000       0.00000       0.00000       0.00000       0.00000       0.00000       0.00000       0.00000       0.00000       0.00000       0.00000       0.00000       0.00000       0.00000       0.00000       0.00000       0.00000
   3  11 1865.1306    0.4098  0.4824  9.8497  0.0000  0.0468   0.0301   0.1090    0.1430   0.0000   390.6766      -16.3376      -9.51668      0.792562       3.95436     -0.739328       0.00000       0.00000       0.00000       0.00000       0.00000       0.00000       0.00000       0.00000       0.00000       0.00000       0.00000       0.00000       0.00000       0.00000       0.00000       0.00000       0.00000       0.00000       0.00000       0.00000       0.00000       0.00000       0.00000       0.00000       0.00000       0.00000       0.00000       0.00000       0.00000       0.00000       23.2376       23.4509       15.9182       9.64182       4.05399       1.30049       0.00000       0.00000       0.00000       0.00000       0.00000       0.00000       0.00000       0.00000       0.00000       0.00000       0.00000       0.00000       0.00000       0.00000       0.00000       0.00000       0.00000       0.00000       0.00000       0.00000       0.00000       0.00000       0.00000       0.00000       0.00000       0.00000       0.00000       0.00000       0.00000       0.00000
   3  12 2001.2097    0.6204  0.3609 10.3084  0.0000  0.0519   0.0546   0.0994    0.1458   0.0000   423.3112      -50.0121       2.77094       14.8640      -2.07764      -2.40200       0.00000       0.00000       0.00000       0.00000       0.00000       0.00000       0.00000       0.00000       0.00000       0.00000       0.00000       0.00000       0.00000       0.00000       0.00000       0.00000       0.00000       0.00000       0.00000       0.00000       0.00000       0.00000       0.00000       0.00000       0.00000       0.00000       0.00000       0.00000       0.00000       0.00000       17.4843       22.7425       12.9163       10.6967       3.53068       1.61449       0.00000       0.00000       0.00000       0.00000       0.00000       0.00000       0.00000       0.00000       0.00000       0.00000       0.00000       0.00000       0.00000       0.00000       0.00000       0.00000       0.00000       0.00000       0.00000       0.00000       0.00000       0.00000       0.00000       0.00000       0.00000       0.00000       0.00000       0.00000       0.00000       0.00000
   3  13 2137.6474    0.7441  0.8267 10.0815  0.0000  0.0536   0.0433   0.1549    0.2675   0.0000   453.0717      -13.6617       4.35858      -20.6971       5.61539       1.03242       0.00000       0.00000       0.00000       0.00000       0.00000       0.00000       0.00000       0.00000       0.00000       0.00000       0.00000       0.00000       0.00000       0.00000       0.00000       0.00000       0.00000       0.00000       0.00000       0.00000       0.00000       0.00000       0.00000       0.00000       0.00000       0.00000       0.00000       0.00000       0.00000       0.00000       23.7737       23.3206       19.3830       11.4358       5.20304       1.62084       0.00000       0.00000       0.00000       0.00000       0.00000       0.00000       0.00000       0.00000       0.00000       0.00000       0.00000       0.00000       0.00000       0.00000       0.00000       0.00000       0.00000       0.00000       0.00000       0.00000       0.00000       0.00000       0.00000       0.00000       0.00000       0.00000       0.00000       0.00000       0.00000       0.00000
   3  14 2273.4084    1.0808  0.6862 10.5914  0.0000  0.0519   0.0646   0.1185    0.2689   0.0000   388.9711      -23.4265       28.9183      -4.45660       7.08434     -0.749819       0.00000       0.00000       0.00000       0.00000       0.00000       0.00000       0.00000       0.00000       0.00000       0.00000       0.00000       0.00000       0.00000       0.00000       0.00000       0.00000       0.00000       0.00000       0.00000       0.00000       0.00000       0.00000       0.00000       0.00000       0.00000       0.00000       0.00000       0.00000       0.00000       0.00000       24.1875       24.7728       17.4584       11.8031       4.71542       1.70983       0.00000       0.00000       0.00000       0.00000       0.00000       0.00000       0.00000       0.00000       0.00000       0.00000       0.00000       0.00000       0.00000       0.00000       0.00000       0.00000       0.00000       0.00000       0.00000       0.00000       0.00000       0.00000       0.00000       0.00000       0.00000       0.00000       0.00000       0.00000       0.00000       0.00000
   3  15 2407.5203    1.5195  0.9880 10.2496  0.0000  0.0603   0.0767   0.1287    0.7655   0.0000   434.7062      -9.86020       4.32187      -4.32033      -8.50994      -1.06423       0.00000       0.00000       0.00000       0.00000       0.00000       0.00000       0.00000       0.00000       0.00000       0.00000       0.00000       0.00000       0.00000       0.00000       0.00000       0.00000       0.00000       0.00000       0.00000       0.00000       0.00000       0.00000       0.00000       0.00000       0.00000       0.00000       0.00000       0.00000       0.00000       0.00000       29.7535       30.0964       22.3835       11.9853       6.05079       1.78725       0.00000       0.00000       0.00000       0.00000       0.00000       0.00000       0.00000       0.00000       0.00000       0.00000       0.00000       0.00000       0.00000       0.00000       0.00000       0.00000       0.00000       0.00000       0.00000       0.00000       0.00000       0.00000       0.00000       0.00000       0.00000       0.00000       0.00000       0.00000       0.00000       0.00000
   3  17 2676.1910    2.5146  1.0877  4.2995  0.0000  0.0549   0.1175   0.1528  705.4499   0.0000   428.7491       24.3490       9.03020       3.32683     -0.848351      -2.98818       0.00000       0.00000       0.00000       0.00000       0.00000       0.00000       0.00000       0.00000       0.00000       0.00000       0.00000       0.00000       0.00000       0.00000       0.00000       0.00000       0.00000       0.00000       0.00000       0.00000       0.00000       0.00000       0.00000       0.00000       0.00000       0.00000       0.00000       0.00000       0.00000       0.00000       27.6192       26.0414       19.7391       12.5861       5.22018       1.57468       0.00000       0.00000       0.00000       0.00000       0.00000       0.00000       0.00000       0.00000       0.00000       0.00000       0.00000       0.00000       0.00000       0.00000       0.00000       0.00000       0.00000       0.00000       0.00000       0.00000       0.00000       0.00000       0.00000       0.00000       0.00000       0.00000       0.00000       0.00000       0.00000       0.00000
   3  18 2811.3861    3.0420  1.0512 10.4405  0.0000  0.0574   0.1473   0.1508    2.7399   0.0000   451.7652       30.9671       4.60368       4.04240       3.72636     -0.875931       0.00000       0.00000       0.00000       0.00000       0.00000       0.00000       0.00000       0.00000       0.00000       0.00000       0.00000       0.00000       0.00000       0.00000       0.00000       0.00000       0.00000       0.00000       0.00000       0.00000       0.00000       0.00000       0.00000       0.00000       0.00000       0.00000       0.00000       0.00000       0.00000       0.00000       29.5529       29.0791       21.6484       10.7209       5.93602       1.59197       0.00000       0.00000       0.00000       0.00000       0.00000       0.00000       0.00000       0.00000       0.00000       0.00000       0.00000       0.00000       0.00000       0.00000       0.00000       0.00000       0.00000       0.00000       0.00000       0.00000       0.00000       0.00000       0.00000       0.00000       0.00000       0.00000       0.00000       0.00000       0.00000       0.00000
   3  19 2946.9086    3.7047  0.9848  4.5987  0.0000  0.0522   0.1743   0.1418 1000.0000   0.0000   473.0484       36.7932      -24.2670       9.08080       13.0744      -2.03347       0.00000       0.00000       0.00000       0.00000       0.00000       0.00000       0.00000       0.00000       0.00000       0.00000       0.00000       0.00000       0.00000       0.00000       0.00000       0.00000       0.00000       0.00000       0.00000       0.00000       0.00000       0.00000       0.00000       0.00000       0.00000       0.00000       0.00000       0.00000       0.00000       0.00000       24.9666       24.7895       20.2272       9.89576       5.66829       1.56884       0.00000       0.00000       0.00000       0.00000       0.00000       0.00000       0.00000       0.00000       0.00000       0.00000       0.00000       0.00000       0.00000       0.00000       0.00000       0.00000       0.00000       0.00000       0.00000       0.00000       0.00000       0.00000       0.00000       0.00000       0.00000       0.00000       0.00000       0.00000       0.00000       0.00000
   3  20 3082.2691    4.1245  0.9175 12.5972  0.0000  0.0517   0.2134   0.1367    0.5841   0.0000   471.2918       62.7004       17.5558       13.9742       1.39780     -0.988263       0.00000       0.00000       0.00000       0.00000       0.00000       0.00000       0.00000       0.00000       0.00000       0.00000       0.00000       0.00000       0.00000       0.00000       0.00000       0.00000       0.00000       0.00000       0.00000       0.00000       0.00000       0.00000       0.00000       0.00000       0.00000       0.00000       0.00000       0.00000       0.00000       0.00000       24.6755       24.4018       17.7994       11.7352       4.76493       1.62323       0.00000       0.00000       0.00000       0.00000       0.00000       0.00000       0.00000       0.00000       0.00000       0.00000       0.00000       0.00000       0.00000       0.00000       0.00000       0.00000       0.00000       0.00000       0.00000       0.00000       0.00000       0.00000       0.00000       0.00000       0.00000       0.00000       0.00000       0.00000       0.00000       0.00000
   3  21 3217.8149    3.8809  1.2404 12.6902  0.0006  0.0732   0.1997   0.1769    0.6838   0.0000   388.9150       38.5987      -12.2110      -2.38988      0.505886      0.331475       0.00000       0.00000       0.00000       0.00000       0.00000       0.00000       0.00000       0.00000       0.00000       0.00000       0.00000       0.00000       0.00000       0.00000       0.00000       0.00000       0.00000       0.00000       0.00000       0.00000       0.00000       0.00000       0.00000       0.00000       0.00000       0.00000       0.00000       0.00000       0.00000       0.00000       39.2214       30.2275       27.5702       18.1619       7.40704       1.79399       0.00000       0.00000       0.00000       0.00000       0.00000       0.00000       0.00000       0.00000       0.00000       0.00000       0.00000       0.00000       0.00000       0.00000       0.00000       0.00000       0.00000       0.00000       0.00000       0.00000       0.00000       0.00000       0.00000       0.00000       0.00000       0.00000       0.00000       0.00000       0.00000       0.00000
   3  22 3353.2954    3.4188  1.8352  9.6083  0.0000  0.0702   0.1289   0.2115    4.6087   0.0000   455.6201       45.0025      -16.5415       29.0655       2.99639      -3.10651       0.00000       0.00000       0.00000       0.00000       0.00000       0.00000       0.00000       0.00000       0.00000       0.00000       0.00000       0.00000       0.00000       0.00000       0.00000       0.00000       0.00000       0.00000       0.00000       0.00000       0.00000       0.00000       0.00000       0.00000       0.00000       0.00000       0.00000       0.00000       0.00000       0.00000       35.7445       32.9082       26.5688       15.6171       7.14948       1.97173       0.00000       0.00000       0.00000       0.00000       0.00000       0.00000       0.00000       0.00000       0.00000       0.00000       0.00000       0.00000       0.00000       0.00000       0.00000       0.00000       0.00000       0.00000       0.00000       0.00000       0.00000       0.00000       0.00000       0.00000       0.00000       0.00000       0.00000       0.00000       0.00000       0.00000
   3  25 3762.7807    2.0284  5.7045 10.0172  0.0000  0.1521   0.0482   0.3851    0.4245   0.0000   413.3030       46.8935       45.7791      -17.0276       22.1129      -6.61146       0.00000       0.00000       0.00000       0.00000       0.00000       0.00000       0.00000       0.00000       0.00000       0.00000       0.00000       0.00000       0.00000       0.00000       0.00000       0.00000       0.00000       0.00000       0.00000       0.00000       0.00000       0.00000       0.00000       0.00000       0.00000       0.00000       0.00000       0.00000       0.00000       0.00000       75.3812       75.1349       53.8367       31.6625       14.2711       4.59039       0.00000       0.00000       0.00000       0.00000       0.00000       0.00000       0.00000       0.00000       0.00000       0.00000       0.00000       0.00000       0.00000       0.00000       0.00000       0.00000       0.00000       0.00000       0.00000       0.00000       0.00000       0.00000       0.00000       0.00000       0.00000       0.00000       0.00000       0.00000       0.00000       0.00000
   4  11 1914.7252    0.5055  0.4312  9.9244  0.0132  0.0402   0.0354   0.1016    0.1252   0.0000   418.6957       24.4418      -1.24486      -15.9577       3.40829       2.76573     -0.166232     -0.469979       0.00000       0.00000       0.00000       0.00000       0.00000       0.00000       0.00000       0.00000       0.00000       0.00000       0.00000       0.00000       0.00000       0.00000       0.00000       0.00000       0.00000       0.00000       0.00000       0.00000       0.00000       0.00000       0.00000       0.00000       0.00000       0.00000       0.00000       0.00000       16.0326       16.4408       13.8309       10.1262       4.95791       3.03641      0.994662      0.270575       0.00000       0.00000       0.00000       0.00000       0.00000       0.00000       0.00000       0.00000       0.00000       0.00000       0.00000       0.00000       0.00000       0.00000       0.00000       0.00000       0.00000       0.00000       0.00000       0.00000       0.00000       0.00000       0.00000       0.00000       0.00000       0.00000       0.00000       0.00000
   4  12 2051.6720    0.6853  0.3943 10.1403 -0.0016  0.0486   0.0512   0.0822    0.1393   0.0000   406.3062      -3.60584      -2.42224       2.60742       5.13949      -1.94282     -0.400158      0.525226       0.00000       0.00000       0.00000       0.00000       0.00000       0.00000       0.00000       0.00000       0.00000       0.00000       0.00000       0.00000       0.00000       0.00000       0.00000       0.00000       0.00000       0.00000       0.00000       0.00000       0.00000       0.00000       0.00000       0.00000       0.00000       0.00000       0.00000       0.00000       20.7509       17.4076       14.7294       13.9054       9.68329       3.44038      0.970312      0.234779       0.00000       0.00000       0.00000       0.00000       0.00000       0.00000       0.00000       0.00000       0.00000       0.00000       0.00000       0.00000       0.00000       0.00000       0.00000       0.00000       0.00000       0.00000       0.00000       0.00000       0.00000       0.00000       0.00000       0.00000       0.00000       0.00000       0.00000       0.00000
   4  13 2188.2721    0.9323  0.6551  9.8357  0.0023  0.0421   0.0483   0.1010    0.3812   0.0000   433.8065       7.20159      -2.80214       4.62450       2.53084      -1.95481     -0.332284     -0.160914       0.00000       0.00000       0.00000       0.00000       0.00000       0.00000       0.00000       0.00000       0.00000       0.00000       0.00000       0.00000       0.00000       0.00000       0.00000       0.00000       0.00000       0.00000       0.00000       0.00000       0.00000       0.00000       0.00000       0.00000       0.00000       0.00000       0.00000       0.00000       15.8413       14.7562       14.5029       10.0144       6.11819       3.06581       1.19833      0.253650       0.00000       0.00000       0.00000       0.00000       0.00000       0.00000       0.00000       0.00000       0.00000       0.00000       0.00000       0.00000       0.00000       0.00000       0.00000       0.00000       0.00000       0.00000       0.00000       0.00000       0.00000       0.00000       0.00000       0.00000       0.00000       0.00000       0.00000       0.00000
   4  14 2323.9938    1.3089  1.1516  4.3189  0.0000  0.0614   0.0551   0.1595  171.8853   0.0000   425.1386       41.7339       37.0688      -15.8661      -4.19229       2.38030       0.00000       0.00000       0.00000       0.00000       0.00000       0.00000       0.00000       0.00000       0.00000       0.00000       0.00000       0.00000       0.00000       0.00000       0.00000       0.00000       0.00000       0.00000       0.00000       0.00000       0.00000       0.00000       0.00000       0.00000       0.00000       0.00000       0.00000       0.00000       0.00000       0.00000       21.9838       25.1357       19.6699       12.7498       7.74853       3.53084       1.54282      0.410844       0.00000       0.00000       0.00000       0.00000       0.00000       0.00000       0.00000       0.00000       0.00000       0.00000       0.00000       0.00000       0.00000       0.00000       0.00000       0.00000       0.00000       0.00000       0.00000       0.00000       0.00000       0.00000       0.00000       0.00000       0.00000       0.00000       0.00000       0.00000
   4  15 2458.4705    1.6743  1.1121  9.9798  0.0117  0.0553   0.0805   0.1512    1.2470   0.0000   440.6815       31.5998       7.84369      -6.59046      -4.99278      -2.92988       1.04826    -0.0950528       0.00000       0.00000       0.00000       0.00000       0.00000       0.00000       0.00000       0.00000       0.00000       0.00000       0.00000       0.00000       0.00000       0.00000       0.00000       0.00000       0.00000       0.00000       0.00000       0.00000       0.00000       0.00000       0.00000       0.00000       0.00000       0.00000       0.00000       0.00000       21.7467       23.1833       18.0648       13.9356       8.19500       3.80955       1.40678      0.391432       0.00000       0.00000       0.00000       0.00000       0.00000       0.00000       0.00000       0.00000       0.00000       0.00000       0.00000       0.00000       0.00000       0.00000       0.00000       0.00000       0.00000       0.00000       0.00000       0.00000       0.00000       0.00000       0.00000       0.00000       0.00000       0.00000       0.00000       0.00000
   4  17 2728.5250    2.8550  0.8102 11.2331 -0.0041  0.0501   0.1374   0.0979    0.9569   0.0000   440.9890       1.12437       26.4745      -16.5618       4.05473      -3.04201      -2.39889     -0.122580       0.00000       0.00000       0.00000       0.00000       0.00000       0.00000       0.00000       0.00000       0.00000       0.00000       0.00000       0.00000       0.00000       0.00000       0.00000       0.00000       0.00000       0.00000       0.00000       0.00000       0.00000       0.00000       0.00000       0.00000       0.00000       0.00000       0.00000       0.00000       19.3642       20.3619       17.8962       10.9142       6.65437       3.47658       1.44475      0.309383       0.00000       0.00000       0.00000       0.00000       0.00000       0.00000       0.00000       0.00000       0.00000       0.00000       0.00000       0.00000       0.00000       0.00000       0.00000       0.00000       0.00000       0.00000       0.00000       0.00000       0.00000       0.00000       0.00000       0.00000       0.00000       0.00000       0.00000       0.00000
   4  18 2864.1796    2.9786  0.9418 11.0423 -0.0007  0.0466   0.1310   0.1151    1.3244   0.0000   443.6504       11.6221      -2.34775      -8.58024      -7.14275      0.232834      0.211246    -0.0286796       0.00000       0.00000       0.00000       0.00000       0.00000       0.00000       0.00000       0.00000       0.00000       0.00000       0.00000       0.00000       0.00000       0.00000       0.00000       0.00000       0.00000       0.00000       0.00000       0.00000       0.00000       0.00000       0.00000       0.00000       0.00000       0.00000       0.00000       0.00000       19.4604       20.3906       15.7792       11.1524       6.33007       2.93283       1.05638      0.297372       0.00000       0.00000       0.00000       0.00000       0.00000       0.00000       0.00000       0.00000       0.00000       0.00000       0.00000       0.00000       0.00000       0.00000       0.00000       0.00000       0.00000       0.00000       0.00000       0.00000       0.00000       0.00000       0.00000       0.00000       0.00000       0.00000       0.00000       0.00000
   4  19 3000.1401    3.9440  1.1643  5.5368  0.0000  0.0530   0.1735   0.1357  567.2255   0.0000   439.3783       20.1644       14.2472       6.01424      -6.83023      -6.30249       0.00000       0.00000       0.00000       0.00000       0.00000       0.00000       0.00000       0.00000       0.00000       0.00000       0.00000       0.00000       0.00000       0.00000       0.00000       0.00000       0.00000       0.00000       0.00000       0.00000       0.00000       0.00000       0.00000       0.00000       0.00000       0.00000       0.00000       0.00000       0.00000       0.00000       22.2719       22.7719       17.8559       13.2302       7.00467       3.62875       1.18196      0.352336       0.00000       0.00000       0.00000       0.00000       0.00000       0.00000       0.00000       0.00000       0.00000       0.00000       0.00000       0.00000       0.00000       0.00000       0.00000       0.00000       0.00000       0.00000       0.00000       0.00000       0.00000       0.00000       0.00000       0.00000       0.00000       0.00000       0.00000       0.00000
   4  21 3271.7789    3.6998  1.5770  8.5344  0.0058  0.0583   0.1408   0.1903    3.5385   0.0000   440.8224       17.7857      -10.0968      -22.7809    -0.0638831       5.39177       1.66578      -1.65187       0.00000       0.00000       0.00000       0.00000       0.00000       0.00000       0.00000       0.00000       0.00000       0.00000       0.00000       0.00000       0.00000       0.00000       0.00000       0.00000       0.00000       0.00000       0.00000       0.00000       0.00000       0.00000       0.00000       0.00000       0.00000       0.00000       0.00000       0.00000       21.6647       22.4106       18.9627       14.0422       8.08569       4.12517       1.52562      0.447669       0.00000       0.00000       0.00000       0.00000       0.00000       0.00000       0.00000       0.00000       0.00000       0.00000       0.00000       0.00000       0.00000       0.00000       0.00000       0.00000       0.00000       0.00000       0.00000       0.00000       0.00000       0.00000       0.00000       0.00000       0.00000       0.00000       0.00000       0.00000
   4  22 3408.1712    3.1047  1.9960 11.4021 -0.0021  0.0709   0.1026   0.1955    0.6412   0.0000   466.8773       46.3700      -28.4099       41.0428      -1.99949       7.17133      -1.87244     -0.482520       0.00000       0.00000       0.00000       0.00000       0.00000       0.00000       0.00000       0.00000       0.00000       0.00000       0.00000       0.00000       0.00000       0.00000       0.00000       0.00000       0.00000       0.00000       0.00000       0.00000       0.00000       0.00000       0.00000       0.00000       0.00000       0.00000       0.00000       0.00000       27.8971       29.3812       24.1321       16.3311       10.2740       4.40161       1.88009      0.475233       0.00000       0.00000       0.00000       0.00000       0.00000       0.00000       0.00000       0.00000       0.00000       0.00000       0.00000       0.00000       0.00000       0.00000       0.00000       0.00000       0.00000       0.00000       0.00000       0.00000       0.00000       0.00000       0.00000       0.00000       0.00000       0.00000       0.00000       0.00000
   4  23 3544.7166    2.7976  2.7543 10.7891  0.0011  0.0818   0.0794   0.2222    0.5862   0.0000   391.1186       33.3263       15.5365       16.6352      -9.90806      -2.80638       1.01820      0.146267       0.00000       0.00000       0.00000       0.00000       0.00000       0.00000       0.00000       0.00000       0.00000       0.00000       0.00000       0.00000       0.00000       0.00000       0.00000       0.00000       0.00000       0.00000       0.00000       0.00000       0.00000       0.00000       0.00000       0.00000       0.00000       0.00000       0.00000       0.00000       30.1605       30.6767       26.6629       19.3693       11.5896       5.78161       2.17459      0.556471       0.00000       0.00000       0.00000       0.00000       0.00000       0.00000       0.00000       0.00000       0.00000       0.00000       0.00000       0.00000       0.00000       0.00000       0.00000       0.00000       0.00000       0.00000       0.00000       0.00000       0.00000       0.00000       0.00000       0.00000       0.00000       0.00000       0.00000       0.00000
   4  24 3681.5417    2.2624  3.9674 10.8524 -0.0028  0.1088   0.0565   0.2805    0.3126   0.0000   416.9353       61.4344       19.2247       24.9009       5.02756      -4.48929     -0.401411     -0.458887       0.00000       0.00000       0.00000       0.00000       0.00000       0.00000       0.00000       0.00000       0.00000       0.00000       0.00000       0.00000       0.00000       0.00000       0.00000       0.00000       0.00000       0.00000       0.00000       0.00000       0.00000       0.00000       0.00000       0.00000       0.00000       0.00000       0.00000       0.00000       41.7090       45.0214       36.4402       25.2162       14.6249       7.27558       2.79594      0.760023       0.00000       0.00000       0.00000       0.00000       0.00000       0.00000       0.00000       0.00000       0.00000       0.00000       0.00000       0.00000       0.00000       0.00000       0.00000       0.00000       0.00000       0.00000       0.00000       0.00000       0.00000       0.00000       0.00000       0.00000       0.00000       0.00000       0.00000       0.00000
   4  25 3818.5820    1.8685  6.2044 10.1960  0.0009  0.1408   0.0393   0.3711    0.2781   0.0000   472.7217       71.0508       58.5748       13.5271      -16.7353      -13.1693       1.81785     -0.170710       0.00000       0.00000       0.00000       0.00000       0.00000       0.00000       0.00000       0.00000       0.00000       0.00000       0.00000       0.00000       0.00000       0.00000       0.00000       0.00000       0.00000       0.00000       0.00000       0.00000       0.00000       0.00000       0.00000       0.00000       0.00000       0.00000       0.00000       0.00000       51.2019       53.0855       45.2703       33.0310       20.4147       9.55189       3.77809      0.952568       0.00000       0.00000       0.00000       0.00000       0.00000       0.00000       0.00000       0.00000       0.00000       0.00000       0.00000       0.00000       0.00000       0.00000       0.00000       0.00000       0.00000       0.00000       0.00000       0.00000       0.00000       0.00000       0.00000       0.00000       0.00000       0.00000       0.00000       0.00000
   5  12 2098.4704    0.7399  0.5756 10.2357 -0.0011  0.0450   0.0397   0.0849    0.1522   0.0000   447.9730       10.2101       18.8288      0.341161       3.85336       2.12824       1.54938      -1.17515     0.0307772    -0.0148545       0.00000       0.00000       0.00000       0.00000       0.00000       0.00000       0.00000       0.00000       0.00000       0.00000       0.00000       0.00000       0.00000       0.00000       0.00000       0.00000       0.00000       0.00000       0.00000       0.00000       0.00000       0.00000       0.00000       0.00000       0.00000       0.00000       11.8472       14.9882       13.3272       9.43035       7.10416       3.72401       2.22948      0.876633      0.360802     0.0831707       0.00000       0.00000       0.00000       0.00000       0.00000       0.00000       0.00000       0.00000       0.00000       0.00000       0.00000       0.00000       0.00000       0.00000       0.00000       0.00000       0.00000       0.00000       0.00000       0.00000       0.00000       0.00000       0.00000       0.00000       0.00000       0.00000
   5  13 2235.3140    0.9541  0.8234 10.4432  0.0021  0.0506   0.0450   0.1155    0.2295   0.0000   442.1906      -8.51453       13.3824      -4.48232      -1.77128       4.22163       2.66150      0.649305     -0.236898    -0.0448624       0.00000       0.00000       0.00000       0.00000       0.00000       0.00000       0.00000       0.00000       0.00000       0.00000       0.00000       0.00000       0.00000       0.00000       0.00000       0.00000       0.00000       0.00000       0.00000       0.00000       0.00000       0.00000       0.00000       0.00000       0.00000       0.00000       16.3987       16.9094       14.9268       11.4345       8.62680       4.69769       2.39328      0.877560      0.339162     0.0692913       0.00000       0.00000       0.00000       0.00000       0.00000       0.00000       0.00000       0.00000       0.00000       0.00000       0.00000       0.00000       0.00000       0.00000       0.00000       0.00000       0.00000       0.00000       0.00000       0.00000       0.00000       0.00000       0.00000       0.00000       0.00000       0.00000
   5  14 2371.2129    1.3138  0.8805 10.6122  0.0037  0.0674   0.0591   0.1146    0.3008   0.0000   430.1352      -3.09237       19.1267       3.91453      -3.58456       4.51028    -0.0531266       1.00654     -0.385036    -0.0110874       0.00000       0.00000       0.00000       0.00000       0.00000       0.00000       0.00000       0.00000       0.00000       0.00000       0.00000       0.00000       0.00000       0.00000       0.00000       0.00000       0.00000       0.00000       0.00000       0.00000       0.00000       0.00000       0.00000       0.00000       0.00000       0.00000       26.0422       29.4796       24.2522       18.1868       8.95380       4.81044       2.81293       1.12077      0.356919     0.0865074       0.00000       0.00000       0.00000       0.00000       0.00000       0.00000       0.00000       0.00000       0.00000       0.00000       0.00000       0.00000       0.00000       0.00000       0.00000       0.00000       0.00000       0.00000       0.00000       0.00000       0.00000       0.00000       0.00000       0.00000       0.00000       0.00000
   5  15 2506.0338    1.6596  0.8573 11.2765 -0.0080  0.0500   0.0732   0.1087    0.3088   0.0000   443.7547      0.275993       38.2381       12.9109      -5.60231      0.709912     -0.413390     -0.505841     -0.729544   -0.00210117       0.00000       0.00000       0.00000       0.00000       0.00000       0.00000       0.00000       0.00000       0.00000       0.00000       0.00000       0.00000       0.00000       0.00000       0.00000       0.00000       0.00000       0.00000       0.00000       0.00000       0.00000       0.00000       0.00000       0.00000       0.00000       0.00000       15.5513       17.7503       14.6877       12.0602       7.07188       4.66333       2.15673       1.04873      0.295666     0.0792636       0.00000       0.00000       0.00000       0.00000       0.00000       0.00000       0.00000       0.00000       0.00000       0.00000       0.00000       0.00000       0.00000       0.00000       0.00000       0.00000       0.00000       0.00000       0.00000       0.00000       0.00000       0.00000       0.00000       0.00000       0.00000       0.00000
   5  16 2641.1681    2.2865  0.9515  5.9511  0.0086  0.0419   0.0993   0.1248    3.9354   0.0000   411.9723       1.91666      -11.4822       7.46800      -7.97710       2.56689    -0.0845406     -0.463532     -0.147074     -0.142646       0.00000       0.00000       0.00000       0.00000       0.00000       0.00000       0.00000       0.00000       0.00000       0.00000       0.00000       0.00000       0.00000       0.00000       0.00000       0.00000       0.00000       0.00000       0.00000       0.00000       0.00000       0.00000       0.00000       0.00000       0.00000       0.00000       13.3448       14.2296       11.8648       9.83494       6.34474       3.99292       1.78715      0.800039      0.232460     0.0645382       0.00000       0.00000       0.00000       0.00000       0.00000       0.00000       0.00000       0.00000       0.00000       0.00000       0.00000       0.00000       0.00000       0.00000       0.00000       0.00000       0.00000       0.00000       0.00000       0.00000       0.00000       0.00000       0.00000       0.00000       0.00000       0.00000
   5  17 2777.3119    2.9055  1.0413  4.7862  0.0000  0.0479   0.1178   0.1281  631.2838   0.0000   434.1966      -23.7389       5.44332       5.88142       1.40153      -3.02488       0.00000       0.00000       0.00000       0.00000       0.00000       0.00000       0.00000       0.00000       0.00000       0.00000       0.00000       0.00000       0.00000       0.00000       0.00000       0.00000       0.00000       0.00000       0.00000       0.00000       0.00000       0.00000       0.00000       0.00000       0.00000       0.00000       0.00000       0.00000       0.00000       0.00000       14.5418       13.9807       15.1393       12.0291       6.93042       4.54251       2.86540       1.14808      0.346155     0.0715464       0.00000       0.00000       0.00000       0.00000       0.00000       0.00000       0.00000       0.00000       0.00000       0.00000       0.00000       0.00000       0.00000       0.00000       0.00000       0.00000       0.00000       0.00000       0.00000       0.00000       0.00000       0.00000       0.00000       0.00000       0.00000       0.00000
   5  18 2913.7710    3.4927  0.8913  4.7593  0.0000  0.0416   0.1408   0.0964  841.3034   0.0000   441.8892       14.6758       1.94918      -2.33114      0.802052      -7.45253       0.00000       0.00000       0.00000       0.00000       0.00000       0.00000       0.00000       0.00000       0.00000       0.00000       0.00000       0.00000       0.00000       0.00000       0.00000       0.00000       0.00000       0.00000       0.00000       0.00000       0.00000       0.00000       0.00000       0.00000       0.00000       0.00000       0.00000       0.00000       0.00000       0.00000       12.0452       13.3227       11.5007       9.80943       6.80796       4.07054       2.13386      0.885995      0.288409     0.0734211       0.00000       0.00000       0.00000       0.00000       0.00000       0.00000       0.00000       0.00000       0.00000       0.00000       0.00000       0.00000       0.00000       0.00000       0.00000       0.00000       0.00000       0.00000       0.00000       0.00000       0.00000       0.00000       0.00000       0.00000       0.00000       0.00000
   5  21 3322.5897    3.6482  1.7276 11.3450 -0.0071  0.0618   0.1174   0.1613    1.2676   0.0000   419.9298       27.9910       4.17607      -2.14855      -1.83620      -4.84241       1.80063      -1.00323     0.0963652     -0.154517       0.00000       0.00000       0.00000       0.00000       0.00000       0.00000       0.00000       0.00000       0.00000       0.00000       0.00000       0.00000       0.00000       0.00000       0.00000       0.00000       0.00000       0.00000       0.00000       0.00000       0.00000       0.00000       0.00000       0.00000       0.00000       0.00000       20.2295       22.8122       19.4242       15.4378       9.77138       5.85359       3.03454       1.27346      0.411660      0.102083       0.00000       0.00000       0.00000       0.00000       0.00000       0.00000       0.00000       0.00000       0.00000       0.00000       0.00000       0.00000       0.00000       0.00000       0.00000       0.00000       0.00000       0.00000       0.00000       0.00000       0.00000       0.00000       0.00000       0.00000       0.00000       0.00000
   5  22 3459.4700    2.9505  2.6362 11.1424  0.0048  0.0808   0.0829   0.2183    0.6122   0.0000   422.8116       1.13892      -4.60430      -23.2492       4.43058      -5.14277      -4.99732       2.41078     -0.239272     -0.229197       0.00000       0.00000       0.00000       0.00000       0.00000       0.00000       0.00000       0.00000       0.00000       0.00000       0.00000       0.00000       0.00000       0.00000       0.00000       0.00000       0.00000       0.00000       0.00000       0.00000       0.00000       0.00000       0.00000       0.00000       0.00000       0.00000       22.5274       27.6126       22.8885       19.3190       12.1590       8.13528       3.50494       1.85825      0.549237      0.150315       0.00000       0.00000       0.00000       0.00000       0.00000       0.00000       0.00000       0.00000       0.00000       0.00000       0.00000       0.00000       0.00000       0.00000       0.00000       0.00000       0.00000       0.00000       0.00000       0.00000       0.00000       0.00000       0.00000       0.00000       0.00000       0.00000
   5  23 3596.6148    2.5529  3.5117 10.6688  0.0046  0.0954   0.0612   0.2517    0.4445   0.0000   436.9681       68.8356      0.606213       11.4700      -11.9220       7.93079       11.6897       2.73297      -1.73169     -0.304696       0.00000       0.00000       0.00000       0.00000       0.00000       0.00000       0.00000       0.00000       0.00000       0.00000       0.00000       0.00000       0.00000       0.00000       0.00000       0.00000       0.00000       0.00000       0.00000       0.00000       0.00000       0.00000       0.00000       0.00000       0.00000       0.00000       25.8553       31.3940       26.6638       21.2534       14.8221       9.21784       4.25936       2.03704      0.686503      0.173725       0.00000       0.00000       0.00000       0.00000       0.00000       0.00000       0.00000       0.00000       0.00000       0.00000       0.00000       0.00000       0.00000       0.00000       0.00000       0.00000       0.00000       0.00000       0.00000       0.00000       0.00000       0.00000       0.00000       0.00000       0.00000       0.00000
   5  24 3734.1036    2.1035  5.0246 10.1270  0.0020  0.1096   0.0411   0.2950    0.3466   0.0000   392.6529      -92.6187       65.6626     -0.583975      -26.6410       2.70329      -2.21365       1.55740     0.0246849     0.0587701       0.00000       0.00000       0.00000       0.00000       0.00000       0.00000       0.00000       0.00000       0.00000       0.00000       0.00000       0.00000       0.00000       0.00000       0.00000       0.00000       0.00000       0.00000       0.00000       0.00000       0.00000       0.00000       0.00000       0.00000       0.00000       0.00000       32.0464       37.1406       31.9744       25.8844       18.2599       10.6802       5.60176       2.27889      0.813681      0.192091       0.00000       0.00000       0.00000       0.00000       0.00000       0.00000       0.00000       0.00000       0.00000       0.00000       0.00000       0.00000       0.00000       0.00000       0.00000       0.00000       0.00000       0.00000       0.00000       0.00000       0.00000       0.00000       0.00000       0.00000       0.00000       0.00000
   5  25 3871.3892    1.8085  6.3201 10.1567  0.0039  0.1272   0.0337   0.3528    0.2257   0.0000   472.6704       23.9059       51.8975      -44.5798       6.34353      -5.18262       5.32964      -3.83018     -0.867136      0.240425       0.00000       0.00000       0.00000       0.00000       0.00000       0.00000       0.00000       0.00000       0.00000       0.00000       0.00000       0.00000       0.00000       0.00000       0.00000       0.00000       0.00000       0.00000       0.00000       0.00000       0.00000       0.00000       0.00000       0.00000       0.00000       0.00000       39.9519       44.3071       39.3554       30.3610       20.9700       12.3474       6.22017       2.66647      0.923584      0.208336       0.00000       0.00000       0.00000       0.00000       0.00000       0.00000       0.00000       0.00000       0.00000       0.00000       0.00000       0.00000       0.00000       0.00000       0.00000       0.00000       0.00000       0.00000       0.00000       0.00000       0.00000       0.00000       0.00000       0.00000       0.00000       0.00000
   5  26 4009.5224    1.5100  8.7530  9.6982 -0.0011  0.1674   0.0249   0.4442    0.2075   0.0000   456.7305      -14.0092       58.6473       8.53065       22.2518      -2.00747      -7.18603     -0.672782     -0.266907      0.154693       0.00000       0.00000       0.00000       0.00000       0.00000       0.00000       0.00000       0.00000       0.00000       0.00000       0.00000       0.00000       0.00000       0.00000       0.00000       0.00000       0.00000       0.00000       0.00000       0.00000       0.00000       0.00000       0.00000       0.00000       0.00000       0.00000       48.2692       58.3722       48.2965       39.9544       26.9968       15.9942       8.17377       3.46068       1.21606      0.310722       0.00000       0.00000       0.00000       0.00000       0.00000       0.00000       0.00000       0.00000       0.00000       0.00000       0.00000       0.00000       0.00000       0.00000       0.00000       0.00000       0.00000       0.00000       0.00000       0.00000       0.00000       0.00000       0.00000       0.00000       0.00000       0.00000
   6  11 2004.0237    0.6554  0.5098  9.9504  0.0047  0.0359   0.0333   0.0799    0.1321   0.0000   442.7151      -4.78500       6.44727       6.72654       5.33872      -2.50619     -0.754624       1.62540     -0.375355     0.0695016     0.0423441    -0.0130868       0.00000       0.00000       0.00000       0.00000       0.00000       0.00000       0.00000       0.00000       0.00000       0.00000       0.00000       0.00000       0.00000       0.00000       0.00000       0.00000       0.00000       0.00000       0.00000       0.00000       0.00000       0.00000       0.00000       0.00000       7.90382       10.6872       9.59074       6.93542       6.09725       3.85249       2.23180       1.20846      0.528970      0.223257     0.0784940     0.0156353       0.00000       0.00000       0.00000       0.00000       0.00000       0.00000       0.00000       0.00000       0.00000       0.00000       0.00000       0.00000       0.00000       0.00000       0.00000       0.00000       0.00000       0.00000       0.00000       0.00000       0.00000       0.00000       0.00000       0.00000
   6  12 2142.4269    0.7883  0.6192 10.3328 -0.0050  0.0395   0.0366   0.0804    0.1389   0.0000   441.6559       6.26758       2.39719       7.55388      -10.6932       2.07406       2.97469      -1.05894     -0.105477     -0.187198    0.00449963  -0.000822853       0.00000       0.00000       0.00000       0.00000       0.00000       0.00000       0.00000       0.00000       0.00000       0.00000       0.00000       0.00000       0.00000       0.00000       0.00000       0.00000       0.00000       0.00000       0.00000       0.00000       0.00000       0.00000       0.00000       0.00000       10.1686       12.8691       10.9877       9.13783       6.52407       3.67348       2.64047       1.22230      0.618010      0.190900     0.0736409     0.0166407       0.00000       0.00000       0.00000       0.00000       0.00000       0.00000       0.00000       0.00000       0.00000       0.00000       0.00000       0.00000       0.00000       0.00000       0.00000       0.00000       0.00000       0.00000       0.00000       0.00000       0.00000       0.00000       0.00000       0.00000
   6  13 2279.8346    1.0442  0.9191 10.1762 -0.0082  0.0558   0.0433   0.1021    0.2744   0.0000   459.5057      -10.6262       2.20113       4.62966      -7.08698       9.66485      0.365896      0.368412      -1.20371      0.431302      0.149939    0.00477557       0.00000       0.00000       0.00000       0.00000       0.00000       0.00000       0.00000       0.00000       0.00000       0.00000       0.00000       0.00000       0.00000       0.00000       0.00000       0.00000       0.00000       0.00000       0.00000       0.00000       0.00000       0.00000       0.00000       0.00000       11.6790       14.1057       14.5059       9.51479       9.88032       4.93821       3.35832       2.05516      0.703053      0.328792      0.130930     0.0204911       0.00000       0.00000       0.00000       0.00000       0.00000       0.00000       0.00000       0.00000       0.00000       0.00000       0.00000       0.00000       0.00000       0.00000       0.00000       0.00000       0.00000       0.00000       0.00000       0.00000       0.00000       0.00000       0.00000       0.00000
   6  14 2415.4493    1.5179  0.9028  9.8549 -0.0050  0.0439   0.0582   0.0948    0.5192   0.0000   449.3316       20.2041       18.2906       2.48928       10.6302      -3.69046      -1.51723       1.55073       1.44906     -0.499601     0.0127780   -0.00987296       0.00000       0.00000       0.00000       0.00000       0.00000       0.00000       0.00000       0.00000       0.00000       0.00000       0.00000       0.00000       0.00000       0.00000       0.00000       0.00000       0.00000       0.00000       0.00000       0.00000       0.00000       0.00000       0.00000       0.00000       12.7904       12.2282       9.78661       9.48961       8.74671       6.13736       3.37618       1.52944      0.629273      0.238645     0.0701557     0.0144531       0.00000       0.00000       0.00000       0.00000       0.00000       0.00000       0.00000       0.00000       0.00000       0.00000       0.00000       0.00000       0.00000       0.00000       0.00000       0.00000       0.00000       0.00000       0.00000       0.00000       0.00000       0.00000       0.00000       0.00000
   6  15 2551.0286    1.8200  0.7989 11.4179 -0.0015  0.0455   0.0762   0.0903    0.2413   0.0000   456.3254       11.5881       3.66620      -13.9284      0.479755      -12.6830     -0.111406      -1.27274     -0.534779     -0.369464     0.0239588    0.00547863       0.00000       0.00000       0.00000       0.00000       0.00000       0.00000       0.00000       0.00000       0.00000       0.00000       0.00000       0.00000       0.00000       0.00000       0.00000       0.00000       0.00000       0.00000       0.00000       0.00000       0.00000       0.00000       0.00000       0.00000       13.0990       12.6877       10.9309       9.68794       9.15958       6.05648       3.41318       1.68091      0.622268      0.248841     0.0793227     0.0141869       0.00000       0.00000       0.00000       0.00000       0.00000       0.00000       0.00000       0.00000       0.00000       0.00000       0.00000       0.00000       0.00000       0.00000       0.00000       0.00000       0.00000       0.00000       0.00000       0.00000       0.00000       0.00000       0.00000       0.00000
   6  16 2687.0513    2.4228  1.0558 10.8214 -0.0050  0.0424   0.0859   0.1004    0.7045   0.0000   413.7301       18.8207       21.9574      -4.11951      -2.46216       2.84191       3.51630       2.07782      0.259041     -0.339414    -0.0869254    0.00888125       0.00000       0.00000       0.00000       0.00000       0.00000       0.00000       0.00000       0.00000       0.00000       0.00000       0.00000       0.00000       0.00000       0.00000       0.00000       0.00000       0.00000       0.00000       0.00000       0.00000       0.00000       0.00000       0.00000       0.00000       10.2266       12.6986       11.3107       9.19055       6.93036       4.63915       2.67774       1.36796      0.644219      0.256257     0.0818610     0.0179860       0.00000       0.00000       0.00000       0.00000       0.00000       0.00000       0.00000       0.00000       0.00000       0.00000       0.00000       0.00000       0.00000       0.00000       0.00000       0.00000       0.00000       0.00000       0.00000       0.00000       0.00000       0.00000       0.00000       0.00000
   6  17 2823.7184    3.0669  0.7841 12.4049 -0.0029  0.0421   0.1214   0.0853    0.2808   0.0000   435.5000       13.4792     -0.513295       9.47955      -1.89694      0.277152     -0.768389      -1.07120     -0.488331     0.0451220    -0.0610361   -0.00373207       0.00000       0.00000       0.00000       0.00000       0.00000       0.00000       0.00000       0.00000       0.00000       0.00000       0.00000       0.00000       0.00000       0.00000       0.00000       0.00000       0.00000       0.00000       0.00000       0.00000       0.00000       0.00000       0.00000       0.00000       11.8380       11.4674       11.0414       9.38592       7.42735       5.73030       3.00970       1.35233      0.678257      0.263776     0.0668087     0.0132733       0.00000       0.00000       0.00000       0.00000       0.00000       0.00000       0.00000       0.00000       0.00000       0.00000       0.00000       0.00000       0.00000       0.00000       0.00000       0.00000       0.00000       0.00000       0.00000       0.00000       0.00000       0.00000       0.00000       0.00000
   6  18 2960.6206    3.6704  1.0133  8.4663 -0.0023  0.0418   0.1274   0.0963    9.3891   0.0000   448.3539       12.9127       4.49061     -0.445311       7.15249      -4.21336       2.39279     -0.531037     -0.653843     -0.320730    -0.0742018  -0.000266856       0.00000       0.00000       0.00000       0.00000       0.00000       0.00000       0.00000       0.00000       0.00000       0.00000       0.00000       0.00000       0.00000       0.00000       0.00000       0.00000       0.00000       0.00000       0.00000       0.00000       0.00000       0.00000       0.00000       0.00000       10.0498       10.9972       11.3618       8.98513       6.55037       5.11226       2.77109       1.30142      0.723953      0.288455     0.0798408     0.0163695       0.00000       0.00000       0.00000       0.00000       0.00000       0.00000       0.00000       0.00000       0.00000       0.00000       0.00000       0.00000       0.00000       0.00000       0.00000       0.00000       0.00000       0.00000       0.00000       0.00000       0.00000       0.00000       0.00000       0.00000
   6  20 3234.0861    3.7613  1.1917 12.3683 -0.0014  0.0520   0.1343   0.1329    0.6464   0.0000   453.6317      -7.43309      -2.51925       4.72875       2.55707      -5.98512      -1.78211     -0.694388     -0.463946    -0.0306282     0.0126866   -0.00994115       0.00000       0.00000       0.00000       0.00000       0.00000       0.00000       0.00000       0.00000       0.00000       0.00000       0.00000       0.00000       0.00000       0.00000       0.00000       0.00000       0.00000       0.00000       0.00000       0.00000       0.00000       0.00000       0.00000       0.00000       16.5240       19.8473       17.0896       13.1912       9.02441       5.31329       2.97058       1.53884      0.623993      0.246587     0.0772457     0.0175491       0.00000       0.00000       0.00000       0.00000       0.00000       0.00000       0.00000       0.00000       0.00000       0.00000       0.00000       0.00000       0.00000       0.00000       0.00000       0.00000       0.00000       0.00000       0.00000       0.00000       0.00000       0.00000       0.00000       0.00000
   6  21 3371.0088    3.3987  1.9102 10.2086  0.0040  0.0605   0.0925   0.1640    1.0828   0.0000   451.1218       36.2317       14.4498      -1.89756      -1.73488      -3.41466       5.24275      0.486069      0.476816     -0.184642      0.121702    0.00495103       0.00000       0.00000       0.00000       0.00000       0.00000       0.00000       0.00000       0.00000       0.00000       0.00000       0.00000       0.00000       0.00000       0.00000       0.00000       0.00000       0.00000       0.00000       0.00000       0.00000       0.00000       0.00000       0.00000       0.00000       14.4314       17.1886       15.3857       13.9814       9.54988       6.97185       3.80231       2.24441      0.898079      0.391696      0.104286     0.0258837       0.00000       0.00000       0.00000       0.00000       0.00000       0.00000       0.00000       0.00000       0.00000       0.00000       0.00000       0.00000       0.00000       0.00000       0.00000       0.00000       0.00000       0.00000       0.00000       0.00000       0.00000       0.00000       0.00000       0.00000
   6  22 3508.2870    2.8288  3.1237 10.5254 -0.0058  0.0781   0.0603   0.1985    0.6226   0.0000   476.5579       24.7751      -38.9997      -34.2871      0.781148       7.44501       6.56830      -3.80464      -1.18382     -0.648318     0.0498172   -0.00480042       0.00000       0.00000       0.00000       0.00000       0.00000       0.00000       0.00000       0.00000       0.00000       0.00000       0.00000       0.00000       0.00000       0.00000       0.00000       0.00000       0.00000       0.00000       0.00000       0.00000       0.00000       0.00000       0.00000       0.00000       19.0051       22.8085       21.0460       17.6031       13.1764       8.88300       5.33990       2.77926       1.30495      0.504312      0.157052     0.0328251       0.00000       0.00000       0.00000       0.00000       0.00000       0.00000       0.00000       0.00000       0.00000       0.00000       0.00000       0.00000       0.00000       0.00000       0.00000       0.00000       0.00000       0.00000       0.00000       0.00000       0.00000       0.00000       0.00000       0.00000
   6  23 3646.0611    2.3395  4.1930 10.5917 -0.0015  0.0902   0.0458   0.2516    0.3038   0.0000   469.1304       49.5201       31.1458      -24.1517       7.76754      0.483135      -4.71860      -2.56795       2.88785     -0.349185     -0.266318     0.0300762       0.00000       0.00000       0.00000       0.00000       0.00000       0.00000       0.00000       0.00000       0.00000       0.00000       0.00000       0.00000       0.00000       0.00000       0.00000       0.00000       0.00000       0.00000       0.00000       0.00000       0.00000       0.00000       0.00000       0.00000       22.6047       26.6249       24.9664       20.4982       15.9155       10.5947       6.31084       3.16334       1.52047      0.584300      0.190104     0.0377457       0.00000       0.00000       0.00000       0.00000       0.00000       0.00000       0.00000       0.00000       0.00000       0.00000       0.00000       0.00000       0.00000       0.00000       0.00000       0.00000       0.00000       0.00000       0.00000       0.00000       0.00000       0.00000       0.00000       0.00000
   6  24 3783.9572    2.0068  5.4778 10.0077 -0.0040  0.1077   0.0355   0.2933    0.3306   0.0000   473.3855      -8.29386      -32.2807      -22.3446      -2.51649      -22.9741      -9.02710       3.11160       1.74182      0.623796      0.162203   -0.00369433       0.00000       0.00000       0.00000       0.00000       0.00000       0.00000       0.00000       0.00000       0.00000       0.00000       0.00000       0.00000       0.00000       0.00000       0.00000       0.00000       0.00000       0.00000       0.00000       0.00000       0.00000       0.00000       0.00000       0.00000       26.8705       32.2524       29.3838       25.2764       17.8837       12.5866       7.12882       3.91634       1.74729      0.711497      0.207190     0.0466261       0.00000       0.00000       0.00000       0.00000       0.00000       0.00000       0.00000       0.00000       0.00000       0.00000       0.00000       0.00000       0.00000       0.00000       0.00000       0.00000       0.00000       0.00000       0.00000       0.00000       0.00000       0.00000       0.00000       0.00000
   6  25 3922.1058    1.7214  7.1120  9.8939  0.0000  0.1274   0.0271   0.3584    0.2019   0.0000   433.3133      -32.1076       60.8421       82.6805       19.4486     -0.761218      -2.28773      -7.96303      -1.51530      -1.09633      0.140736   6.89851e-05       0.00000       0.00000       0.00000       0.00000       0.00000       0.00000       0.00000       0.00000       0.00000       0.00000       0.00000       0.00000       0.00000       0.00000       0.00000       0.00000       0.00000       0.00000       0.00000       0.00000       0.00000       0.00000       0.00000       0.00000       31.7484       36.7946       34.9518       29.3613       21.8032       14.2050       8.83757       4.67516       2.18140      0.812325      0.259308     0.0528112       0.00000       0.00000       0.00000       0.00000       0.00000       0.00000       0.00000       0.00000       0.00000       0.00000       0.00000       0.00000       0.00000       0.00000       0.00000       0.00000       0.00000       0.00000       0.00000       0.00000       0.00000       0.00000       0.00000       0.00000
   6  26 4060.2209    1.4084  9.9530  9.6952 -0.0025  0.1603   0.0197   0.4806    0.1428   0.0000   412.2407       68.7344       67.7622      -25.7125      -5.25434       15.5146      -7.68208      -1.26185       3.87507       2.03924     -0.312572    -0.0701598       0.00000       0.00000       0.00000       0.00000       0.00000       0.00000       0.00000       0.00000       0.00000       0.00000       0.00000       0.00000       0.00000       0.00000       0.00000       0.00000       0.00000       0.00000       0.00000       0.00000       0.00000       0.00000       0.00000       0.00000       40.1046       45.9586       43.5348       37.1913       27.7453       18.6440       11.3264       5.82058       2.77933       1.04611      0.324289     0.0663258       0.00000       0.00000       0.00000       0.00000       0.00000       0.00000       0.00000       0.00000       0.00000       0.00000       0.00000       0.00000       0.00000       0.00000       0.00000       0.00000       0.00000       0.00000       0.00000       0.00000       0.00000       0.00000       0.00000       0.00000
   6  28 4337.6172    0.9934 13.4616  9.7924 -0.0005  0.2379   0.0158   0.6863    0.0991   0.0000   495.8670       127.862       68.9959       8.80202       14.2462      -14.7690      -22.8851       10.3918     -0.402322    -0.0574944     -0.434757     0.0142192       0.00000       0.00000       0.00000       0.00000       0.00000       0.00000       0.00000       0.00000       0.00000       0.00000       0.00000       0.00000       0.00000       0.00000       0.00000       0.00000       0.00000       0.00000       0.00000       0.00000       0.00000       0.00000       0.00000       0.00000       57.8677       67.3803       64.3292       54.0332       41.2912       27.6922       16.8851       8.73675       4.14625       1.57391      0.494784     0.0994708       0.00000       0.00000       0.00000       0.00000       0.00000       0.00000       0.00000       0.00000       0.00000       0.00000       0.00000       0.00000       0.00000       0.00000       0.00000       0.00000       0.00000       0.00000       0.00000       0.00000       0.00000       0.00000       0.00000       0.00000
   7  10 1906.8582    0.4699  0.3777 10.1175  0.0041  0.0354   0.0313   0.0731    0.0805   0.0000   434.1633      -3.17897       20.6757      -8.52646       12.1236       9.13177       4.26784     -0.278266      0.476999     -0.109700     0.0675782    -0.0839563    0.00257609    0.00253390       0.00000       0.00000       0.00000       0.00000       0.00000       0.00000       0.00000       0.00000       0.00000       0.00000       0.00000       0.00000       0.00000       0.00000       0.00000       0.00000       0.00000       0.00000       0.00000       0.00000       0.00000       0.00000       7.15527       9.76273       6.49785       7.64346       5.28175       4.73871       2.67477       1.80953      0.606930      0.390595      0.108510     0.0656457     0.0118064    0.00440208       0.00000       0.00000       0.00000       0.00000       0.00000       0.00000       0.00000       0.00000       0.00000       0.00000       0.00000       0.00000       0.00000       0.00000       0.00000       0.00000       0.00000       0.00000       0.00000       0.00000       0.00000       0.00000
   7  13 2322.1262    1.3043  1.0283  9.5681  0.0014  0.0420   0.0465   0.1076    0.5223   0.0000   440.4413      -5.93026       16.5818       10.1331      -9.25077      -6.98241     -0.696527      0.190321     -0.959190       1.28688     -0.215684    -0.0235297   -0.00305863    0.00401340       0.00000       0.00000       0.00000       0.00000       0.00000       0.00000       0.00000       0.00000       0.00000       0.00000       0.00000       0.00000       0.00000       0.00000       0.00000       0.00000       0.00000       0.00000       0.00000       0.00000       0.00000       0.00000       9.06944       9.32833       9.66508       8.38482       6.31171       5.09658       3.33517       1.82756      0.917686      0.512419      0.199802     0.0674323     0.0164848    0.00310625       0.00000       0.00000       0.00000       0.00000       0.00000       0.00000       0.00000       0.00000       0.00000       0.00000       0.00000       0.00000       0.00000       0.00000       0.00000       0.00000       0.00000       0.00000       0.00000       0.00000       0.00000       0.00000
   7  14 2458.0888    1.5598  1.0716 10.3903 -0.0088  0.0459   0.0533   0.1011    0.4313   0.0000   434.0987    -0.0663083       2.62249       7.35856       14.8974      -1.03482    -0.0148585      -1.37781       2.35570     -0.544602    -0.0700329     0.0198409    -0.0352530   0.000673282       0.00000       0.00000       0.00000       0.00000       0.00000       0.00000       0.00000       0.00000       0.00000       0.00000       0.00000       0.00000       0.00000       0.00000       0.00000       0.00000       0.00000       0.00000       0.00000       0.00000       0.00000       0.00000       9.60345       11.8582       10.9412       9.04940       8.23404       5.46232       3.72597       2.14544       1.17291      0.530272      0.214926     0.0772942     0.0255484    0.00458273       0.00000       0.00000       0.00000       0.00000       0.00000       0.00000       0.00000       0.00000       0.00000       0.00000       0.00000       0.00000       0.00000       0.00000       0.00000       0.00000       0.00000       0.00000       0.00000       0.00000       0.00000       0.00000
   7  15 2594.2607    2.2048  1.0529 10.5268 -0.0089  0.0407   0.0723   0.1026    0.7336   0.0000   433.0675       7.65085       3.97313       6.76153       6.34260     -0.631264       1.98575     -0.232466      0.615798    -0.0452846      0.405252    -0.0146211    -0.0137712    0.00377857       0.00000       0.00000       0.00000       0.00000       0.00000       0.00000       0.00000       0.00000       0.00000       0.00000       0.00000       0.00000       0.00000       0.00000       0.00000       0.00000       0.00000       0.00000       0.00000       0.00000       0.00000       0.00000       8.58935       10.0646       9.91779       7.80976       7.08417       4.53961       3.26797       1.80669      0.916491      0.481475      0.185668     0.0653254     0.0219494    0.00351707       0.00000       0.00000       0.00000       0.00000       0.00000       0.00000       0.00000       0.00000       0.00000       0.00000       0.00000       0.00000       0.00000       0.00000       0.00000       0.00000       0.00000       0.00000       0.00000       0.00000       0.00000       0.00000
   7  16 2731.1366    2.5317  0.9584 11.4451 -0.0109  0.0448   0.0906   0.0951    0.4393   0.0000   449.5970       1.30738       4.26831      -10.6762       11.3137      -6.15313      -4.64966      0.679513     -0.427708    0.00199943      0.286410    -0.0283778    -0.0110570   -0.00377840       0.00000       0.00000       0.00000       0.00000       0.00000       0.00000       0.00000       0.00000       0.00000       0.00000       0.00000       0.00000       0.00000       0.00000       0.00000       0.00000       0.00000       0.00000       0.00000       0.00000       0.00000       0.00000       8.44588       11.1605       11.3108       8.36223       7.70046       5.03430       3.53902       1.89892       1.13912      0.469765      0.240834     0.0792026     0.0272806    0.00457798       0.00000       0.00000       0.00000       0.00000       0.00000       0.00000       0.00000       0.00000       0.00000       0.00000       0.00000       0.00000       0.00000       0.00000       0.00000       0.00000       0.00000       0.00000       0.00000       0.00000       0.00000       0.00000
   7  17 2868.3583    3.3032  0.8578 11.7882 -0.0063  0.0317   0.1189   0.0918    0.4134   0.0000   437.0864       24.1680       9.56475      -11.8155      -1.46341      -3.66585     -0.618427      -1.52235      0.507893   -0.00228633    0.00478293    -0.0166044   -0.00729613    0.00257656       0.00000       0.00000       0.00000       0.00000       0.00000       0.00000       0.00000       0.00000       0.00000       0.00000       0.00000       0.00000       0.00000       0.00000       0.00000       0.00000       0.00000       0.00000       0.00000       0.00000       0.00000       0.00000       7.87571       8.71082       8.79469       7.46072       5.51687       3.59073       2.32336       1.47468      0.791824      0.374830      0.145831     0.0504354     0.0137434    0.00248535       0.00000       0.00000       0.00000       0.00000       0.00000       0.00000       0.00000       0.00000       0.00000       0.00000       0.00000       0.00000       0.00000       0.00000       0.00000       0.00000       0.00000       0.00000       0.00000       0.00000       0.00000       0.00000
   7  18 3005.6460    3.6239  1.0267 12.2466 -0.0025  0.0399   0.1288   0.1168    0.3829   0.0000   434.3623       20.0928       1.40816      -7.15896       5.77637      0.445018      -4.38760      -1.62142      0.611482     -0.387589    -0.0166271    -0.0340640    -0.0186838   -0.00101903       0.00000       0.00000       0.00000       0.00000       0.00000       0.00000       0.00000       0.00000       0.00000       0.00000       0.00000       0.00000       0.00000       0.00000       0.00000       0.00000       0.00000       0.00000       0.00000       0.00000       0.00000       0.00000       8.07695       9.79669       8.77421       9.37249       6.05116       4.74679       2.74559       2.02065      0.968866      0.519119      0.179750     0.0723972     0.0162125    0.00441875       0.00000       0.00000       0.00000       0.00000       0.00000       0.00000       0.00000       0.00000       0.00000       0.00000       0.00000       0.00000       0.00000       0.00000       0.00000       0.00000       0.00000       0.00000       0.00000       0.00000       0.00000       0.00000
   7  19 3142.8607    4.1561  1.1747 10.5725  0.0017  0.0437   0.1323   0.1021    1.7548   0.0000   428.8550       25.1455       25.0651       11.3263      -6.24874      -9.42715      0.188851      -1.55231      -1.12850      0.294056     -0.303376    -0.0787628    0.00475558   -0.00192545       0.00000       0.00000       0.00000       0.00000       0.00000       0.00000       0.00000       0.00000       0.00000       0.00000       0.00000       0.00000       0.00000       0.00000       0.00000       0.00000       0.00000       0.00000       0.00000       0.00000       0.00000       0.00000       8.79787       11.8766       10.2938       9.54897       6.81071       5.15986       3.40361       1.81452       1.04101      0.475395      0.226295     0.0721758     0.0212069    0.00497080       0.00000       0.00000       0.00000       0.00000       0.00000       0.00000       0.00000       0.00000       0.00000       0.00000       0.00000       0.00000       0.00000       0.00000       0.00000       0.00000       0.00000       0.00000       0.00000       0.00000       0.00000       0.00000
   7  20 3279.8566    3.6494  1.6334 11.4787 -0.0126  0.0468   0.1000   0.1257    0.7662   0.0000   446.5542       2.69224      -4.24076       9.47789      -3.96115       1.89205       8.67628      -3.43252       2.39195     -0.826178     -0.298848    -0.0126612   0.000148987    0.00254822       0.00000       0.00000       0.00000       0.00000       0.00000       0.00000       0.00000       0.00000       0.00000       0.00000       0.00000       0.00000       0.00000       0.00000       0.00000       0.00000       0.00000       0.00000       0.00000       0.00000       0.00000       0.00000       10.8126       12.3767       11.4032       10.0918       7.89965       5.79015       3.90014       2.16790       1.06758      0.558046      0.212120     0.0747550     0.0208200    0.00420578       0.00000       0.00000       0.00000       0.00000       0.00000       0.00000       0.00000       0.00000       0.00000       0.00000       0.00000       0.00000       0.00000       0.00000       0.00000       0.00000       0.00000       0.00000       0.00000       0.00000       0.00000       0.00000
   7  21 3417.4047    3.2836  2.1389 10.7290 -0.0012  0.0573   0.0771   0.1349    0.7042   0.0000   437.7624       9.64819       20.7066       16.3258      -10.1926      -14.1582      -5.47032       5.19231     -0.812486    0.00315098      0.143975    -0.0433166   -0.00649445    0.00145256       0.00000       0.00000       0.00000       0.00000       0.00000       0.00000       0.00000       0.00000       0.00000       0.00000       0.00000       0.00000       0.00000       0.00000       0.00000       0.00000       0.00000       0.00000       0.00000       0.00000       0.00000       0.00000       13.1886       14.4387       14.5629       12.2669       9.91626       7.06849       4.68270       2.75649       1.36384      0.720936      0.273221      0.100427     0.0278451    0.00487609       0.00000       0.00000       0.00000       0.00000       0.00000       0.00000       0.00000       0.00000       0.00000       0.00000       0.00000       0.00000       0.00000       0.00000       0.00000       0.00000       0.00000       0.00000       0.00000       0.00000       0.00000       0.00000
   7  22 3555.5269    2.7171  3.0923  9.8261 -0.0006  0.0731   0.0542   0.1735    0.9244   0.0000   445.2958       8.34136       6.55185      -12.1545       12.1022       6.44879       1.52185      -2.94612      -2.35522    -0.0713106      0.476489    -0.0795825     0.0196359    0.00133183       0.00000       0.00000       0.00000       0.00000       0.00000       0.00000       0.00000       0.00000       0.00000       0.00000       0.00000       0.00000       0.00000       0.00000       0.00000       0.00000       0.00000       0.00000       0.00000       0.00000       0.00000       0.00000       15.6414       19.2610       16.7797       15.5228       12.2886       9.29953       5.72787       3.41134       1.84018      0.766042      0.345612      0.123286     0.0345056    0.00757242       0.00000       0.00000       0.00000       0.00000       0.00000       0.00000       0.00000       0.00000       0.00000       0.00000       0.00000       0.00000       0.00000       0.00000       0.00000       0.00000       0.00000       0.00000       0.00000       0.00000       0.00000       0.00000
   7  23 3693.5137    2.2082  4.9318  9.9823 -0.0021  0.0910   0.0349   0.2497    0.3303   0.0000   441.7630      -34.2389       6.22840       14.0609      -1.16244      -15.9781      -5.90119      0.144537       1.27367      -1.99190     -0.265614    -0.0529793   -0.00505111    0.00238782       0.00000       0.00000       0.00000       0.00000       0.00000       0.00000       0.00000       0.00000       0.00000       0.00000       0.00000       0.00000       0.00000       0.00000       0.00000       0.00000       0.00000       0.00000       0.00000       0.00000       0.00000       0.00000       19.7658       23.2798       22.7453       19.3622       15.7246       11.1415       7.20310       4.35168       2.27736       1.09960      0.446651      0.163959     0.0472918    0.00879707       0.00000       0.00000       0.00000       0.00000       0.00000       0.00000       0.00000       0.00000       0.00000       0.00000       0.00000       0.00000       0.00000       0.00000       0.00000       0.00000       0.00000       0.00000       0.00000       0.00000       0.00000       0.00000
   7  24 3832.0044    1.8592  6.0757 10.0396 -0.0026  0.1101   0.0290   0.2993    0.2269   0.0000   460.0127       20.9978       15.8804      -26.3316      -23.2464      -4.26139      -4.05198       3.78231      -1.07743      -1.79399     -0.720323      0.224930   -0.00597963   -0.00698455       0.00000       0.00000       0.00000       0.00000       0.00000       0.00000       0.00000       0.00000       0.00000       0.00000       0.00000       0.00000       0.00000       0.00000       0.00000       0.00000       0.00000       0.00000       0.00000       0.00000       0.00000       0.00000       22.8223       28.0929       26.3296       24.1369       18.6726       13.2750       9.08153       5.09785       2.90716       1.31537      0.590318      0.192599     0.0586626     0.0116879       0.00000       0.00000       0.00000       0.00000       0.00000       0.00000       0.00000       0.00000       0.00000       0.00000       0.00000       0.00000       0.00000       0.00000       0.00000       0.00000       0.00000       0.00000       0.00000       0.00000       0.00000       0.00000
   7  25 3970.7161    1.5484  8.3764  9.7604  0.0023  0.1350   0.0215   0.3745    0.1629   0.0000   437.3827       35.4906       43.3415       21.6883       23.9264      -2.65560      -14.1583       9.82652      -1.64855      -2.05721     -0.817327     -0.249156      0.121564    -0.0213526       0.00000       0.00000       0.00000       0.00000       0.00000       0.00000       0.00000       0.00000       0.00000       0.00000       0.00000       0.00000       0.00000       0.00000       0.00000       0.00000       0.00000       0.00000       0.00000       0.00000       0.00000       0.00000       28.8147       34.8895       34.0449       29.8257       22.9031       16.6994       10.9541       6.48240       3.42489       1.70750      0.704087      0.252514     0.0716909     0.0138166       0.00000       0.00000       0.00000       0.00000       0.00000       0.00000       0.00000       0.00000       0.00000       0.00000       0.00000       0.00000       0.00000       0.00000       0.00000       0.00000       0.00000       0.00000       0.00000       0.00000       0.00000       0.00000
   7  27 4248.5191    1.0750 11.3901  9.9726 -0.0026  0.1906   0.0161   0.5464    0.0872   0.0000   394.7801       8.08217       123.617       40.9463      -30.3530      -12.9879       31.9075       5.66810       3.64734      -7.21395      0.202923      0.512970      0.226659    -0.0367833       0.00000       0.00000       0.00000       0.00000       0.00000       0.00000       0.00000       0.00000       0.00000       0.00000       0.00000       0.00000       0.00000       0.00000       0.00000       0.00000       0.00000       0.00000       0.00000       0.00000       0.00000       0.00000       40.6136       49.5812       47.4557       42.5424       33.5915       23.2664       15.8358       9.28785       5.10674       2.40843       1.01512      0.354591      0.104800     0.0196309       0.00000       0.00000       0.00000       0.00000       0.00000       0.00000       0.00000       0.00000       0.00000       0.00000       0.00000       0.00000       0.00000       0.00000       0.00000       0.00000       0.00000       0.00000       0.00000       0.00000       0.00000       0.00000
   7  28 4387.5477    0.8712 14.4577  9.9554  0.0009  0.2586   0.0145   0.7505    0.0790   0.0000   461.2975       6.90248       104.876      -41.0034       75.3235       14.6855      -32.8745      -24.9063       5.64404      -1.16563      -1.92746      0.961303      0.228343    0.00956145       0.00000       0.00000       0.00000       0.00000       0.00000       0.00000       0.00000       0.00000       0.00000       0.00000       0.00000       0.00000       0.00000       0.00000       0.00000       0.00000       0.00000       0.00000       0.00000       0.00000       0.00000       0.00000       54.4210       65.8052       64.1999       56.5114       45.3283       32.3722       21.1692       13.1300       6.87269       3.39687       1.35584      0.504831      0.141143     0.0266313       0.00000       0.00000       0.00000       0.00000       0.00000       0.00000       0.00000       0.00000       0.00000       0.00000       0.00000       0.00000       0.00000       0.00000       0.00000       0.00000       0.00000       0.00000       0.00000       0.00000       0.00000       0.00000
   8   8 1665.6838    0.2522  0.1728 10.1032  0.0166  0.0363   0.0330   0.0668    0.0536   0.0000   434.7150       12.6928       18.8885      -4.37418      -5.08422       4.00260       1.96890      -1.66343      -1.18323      0.478691     -0.139157     -0.110218     0.0157703     0.0348322    0.00625639  -0.000592011       0.00000       0.00000       0.00000       0.00000       0.00000       0.00000       0.00000       0.00000       0.00000       0.00000       0.00000       0.00000       0.00000       0.00000       0.00000       0.00000       0.00000       0.00000       0.00000       0.00000       5.53191       7.01695       9.11461       6.66773       6.54676       4.63768       2.14221       2.41264      0.939902      0.574287      0.353462      0.114386     0.0547644     0.0270764    0.00607463   0.000797371       0.00000       0.00000       0.00000       0.00000       0.00000       0.00000       0.00000       0.00000       0.00000       0.00000       0.00000       0.00000       0.00000       0.00000       0.00000       0.00000       0.00000       0.00000       0.00000       0.00000
   8  12 2225.0748    0.9887  0.8235 10.1234  0.0010  0.0357   0.0359   0.0905    0.1841   0.0000   439.0942      -2.52821       24.9092      -1.50502      -6.27561      -8.15799      -4.29475       1.89324      0.446607      0.476019     -0.553115  -0.000435215   -0.00933791    -0.0175100   -0.00588572  -4.78601e-05       0.00000       0.00000       0.00000       0.00000       0.00000       0.00000       0.00000       0.00000       0.00000       0.00000       0.00000       0.00000       0.00000       0.00000       0.00000       0.00000       0.00000       0.00000       0.00000       0.00000       7.12505       7.65613       7.97833       6.95018       5.62609       4.68240       3.39043       2.10611       1.15557      0.625245      0.309590      0.137184     0.0515166     0.0164206    0.00384274   0.000677232       0.00000       0.00000       0.00000       0.00000       0.00000       0.00000       0.00000       0.00000       0.00000       0.00000       0.00000       0.00000       0.00000       0.00000       0.00000       0.00000       0.00000       0.00000       0.00000       0.00000
   8  13 2362.8454    1.3743  0.9270 10.3577  0.0003  0.0347   0.0457   0.0896    0.2520   0.0000   442.7455       2.84705       8.31314       3.51665      -5.68484      -1.60903       1.97365       1.65149      0.784894      0.844381     0.0697580    -0.0714888     0.0274281     0.0188139    0.00231098  -0.000422963       0.00000       0.00000       0.00000       0.00000       0.00000       0.00000       0.00000       0.00000       0.00000       0.00000       0.00000       0.00000       0.00000       0.00000       0.00000       0.00000       0.00000       0.00000       0.00000       0.00000       6.96088       8.63412       8.57632       7.53577       5.77905       4.10710       2.95504       1.79685       1.05791      0.570484      0.297047      0.127901     0.0495517     0.0153761    0.00424923   0.000782826       0.00000       0.00000       0.00000       0.00000       0.00000       0.00000       0.00000       0.00000       0.00000       0.00000       0.00000       0.00000       0.00000       0.00000       0.00000       0.00000       0.00000       0.00000       0.00000       0.00000
   8  14 2499.5057    1.8104  0.9161 10.7106 -0.0045  0.0399   0.0616   0.0856    0.3374   0.0000   436.6313       11.4541       21.7935       2.80993      -4.20025       5.01844      -2.79477      -2.75008      -1.08095      0.245911     -0.181186      0.134256     0.0127306    -0.0106345   -0.00320619   0.000468912       0.00000       0.00000       0.00000       0.00000       0.00000       0.00000       0.00000       0.00000       0.00000       0.00000       0.00000       0.00000       0.00000       0.00000       0.00000       0.00000       0.00000       0.00000       0.00000       0.00000       7.67341       7.75591       8.92452       7.88624       6.06870       4.97516       3.63564       2.34864       1.28712      0.711460      0.382544      0.171465     0.0632046     0.0198579    0.00453481   0.000758336       0.00000       0.00000       0.00000       0.00000       0.00000       0.00000       0.00000       0.00000       0.00000       0.00000       0.00000       0.00000       0.00000       0.00000       0.00000       0.00000       0.00000       0.00000       0.00000       0.00000
   8  15 2636.1749    2.2202  1.1015 10.4147 -0.0070  0.0355   0.0684   0.0978    0.7107   0.0000   426.6331      -1.61879       18.9689      0.262561       2.05743      -3.29890     -0.947668      -3.23637       1.06969      -1.25914      0.126928    -0.0541845    -0.0114341    0.00150527    0.00679507  -0.000354105       0.00000       0.00000       0.00000       0.00000       0.00000       0.00000       0.00000       0.00000       0.00000       0.00000       0.00000       0.00000       0.00000       0.00000       0.00000       0.00000       0.00000       0.00000       0.00000       0.00000       7.43887       8.73178       8.44127       7.56865       6.02278       4.62457       3.02546       2.02922       1.17115      0.629722      0.305886      0.123503     0.0486003     0.0161153    0.00394005   0.000752443       0.00000       0.00000       0.00000       0.00000       0.00000       0.00000       0.00000       0.00000       0.00000       0.00000       0.00000       0.00000       0.00000       0.00000       0.00000       0.00000       0.00000       0.00000       0.00000       0.00000
   8  16 2773.7625    2.9180  0.8279 11.3364 -0.0050  0.0315   0.1027   0.0804    0.4121   0.0000   441.4457       10.5135       12.9916      0.985169       10.4183      -3.51055      -3.83787      -3.13995     -0.100106     -0.512180      0.111729   -0.00895638     0.0228298     0.0211304   -0.00421265    0.00142829       0.00000       0.00000       0.00000       0.00000       0.00000       0.00000       0.00000       0.00000       0.00000       0.00000       0.00000       0.00000       0.00000       0.00000       0.00000       0.00000       0.00000       0.00000       0.00000       0.00000       6.06066       7.46846       7.06924       6.73295       5.06875       3.75133       2.77483       1.68743      0.995180      0.523480      0.282013      0.114768     0.0468248     0.0133956    0.00367950   0.000754722       0.00000       0.00000       0.00000       0.00000       0.00000       0.00000       0.00000       0.00000       0.00000       0.00000       0.00000       0.00000       0.00000       0.00000       0.00000       0.00000       0.00000       0.00000       0.00000       0.00000
   8  17 2911.4755    3.4307  0.9037 12.1395 -0.0053  0.0382   0.1138   0.0816    0.3358   0.0000   434.3934       14.0556       21.9810      -1.59751      -1.10533      -1.53410      -1.31496      -1.75471       1.04507      0.486884     0.0600872     -0.221440     0.0209498   -0.00709157  -0.000805885   -0.00135456       0.00000       0.00000       0.00000       0.00000       0.00000       0.00000       0.00000       0.00000       0.00000       0.00000       0.00000       0.00000       0.00000       0.00000       0.00000       0.00000       0.00000       0.00000       0.00000       0.00000       6.85216       8.79825       7.33921       7.52259       6.17338       4.74489       3.45085       2.20643       1.23041      0.720112      0.293513      0.157414     0.0501232     0.0175549    0.00488257    0.00105429       0.00000       0.00000       0.00000       0.00000       0.00000       0.00000       0.00000       0.00000       0.00000       0.00000       0.00000       0.00000       0.00000       0.00000       0.00000       0.00000       0.00000       0.00000       0.00000       0.00000
   8  18 3049.1469    3.9209  0.9594 12.0493 -0.0030  0.0369   0.1215   0.0837    0.4120   0.0000   450.6609       10.8764       14.1239      -15.8511     0.0510043      -7.05045       3.41984      0.811120      0.691366     -0.232022     -0.212861      0.287497    -0.0459114   -0.00757299  -4.00331e-05    0.00121721       0.00000       0.00000       0.00000       0.00000       0.00000       0.00000       0.00000       0.00000       0.00000       0.00000       0.00000       0.00000       0.00000       0.00000       0.00000       0.00000       0.00000       0.00000       0.00000       0.00000       7.04959       7.57740       7.74666       7.89044       5.94982       4.39192       3.20020       2.00498       1.37821      0.695672      0.377815      0.148656     0.0605198     0.0161628    0.00433187   0.000843434       0.00000       0.00000       0.00000       0.00000       0.00000       0.00000       0.00000       0.00000       0.00000       0.00000       0.00000       0.00000       0.00000       0.00000       0.00000       0.00000       0.00000       0.00000       0.00000       0.00000
   8  19 3186.6850    3.9170  1.2621 12.3414  0.0102  0.0409   0.1161   0.1111    0.3776   0.0000   432.2747       13.5869      -3.15228      -1.27858       12.4082       9.15106    -0.0819265      -3.03187      -1.20458     -0.275674     -0.319814    -0.0198625     0.0473268   -0.00158200   -0.00550011    0.00142946       0.00000       0.00000       0.00000       0.00000       0.00000       0.00000       0.00000       0.00000       0.00000       0.00000       0.00000       0.00000       0.00000       0.00000       0.00000       0.00000       0.00000       0.00000       0.00000       0.00000       8.07952       9.25466       8.83253       8.05714       6.89999       5.22009       3.85292       2.38327       1.40860      0.747886      0.348879      0.158959     0.0574405     0.0183657    0.00515089   0.000903972       0.00000       0.00000       0.00000       0.00000       0.00000       0.00000       0.00000       0.00000       0.00000       0.00000       0.00000       0.00000       0.00000       0.00000       0.00000       0.00000       0.00000       0.00000       0.00000       0.00000
   8  20 3324.4320    3.5045  1.6638 11.7922 -0.0019  0.0475   0.0861   0.1183    0.3265   0.0000   438.3401       14.3785       23.9795       13.8822      -4.28405       4.42405       2.09787     -0.764421      0.255064     -0.229614      0.223421     -0.106534    -0.0110326    0.00333897    0.00217922   0.000187395       0.00000       0.00000       0.00000       0.00000       0.00000       0.00000       0.00000       0.00000       0.00000       0.00000       0.00000       0.00000       0.00000       0.00000       0.00000       0.00000       0.00000       0.00000       0.00000       0.00000       10.0577       11.3343       11.6298       10.3250       8.03320       6.20839       3.87143       2.53778       1.67477      0.861728      0.396860      0.170939     0.0712501     0.0222175    0.00517889   0.000958844       0.00000       0.00000       0.00000       0.00000       0.00000       0.00000       0.00000       0.00000       0.00000       0.00000       0.00000       0.00000       0.00000       0.00000       0.00000       0.00000       0.00000       0.00000       0.00000       0.00000
   8  21 3462.4873    3.0357  2.6016 10.7468 -0.0054  0.0574   0.0593   0.1510    0.3744   0.0000   438.6218      -4.46672       14.8196      -12.2789      -7.78280       5.09102       4.21469     -0.711043      -3.61543      0.217224      0.278596      0.513717     0.0996292  -0.000162674    0.00273053  -0.000405968       0.00000       0.00000       0.00000       0.00000       0.00000       0.00000       0.00000       0.00000       0.00000       0.00000       0.00000       0.00000       0.00000       0.00000       0.00000       0.00000       0.00000       0.00000       0.00000       0.00000       11.6475       13.5981       12.5863       11.3398       9.61356       7.79561       5.43666       3.41806       1.94223      0.977901      0.503089      0.203166     0.0824046     0.0263742    0.00679949    0.00128893       0.00000       0.00000       0.00000       0.00000       0.00000       0.00000       0.00000       0.00000       0.00000       0.00000       0.00000       0.00000       0.00000       0.00000       0.00000       0.00000       0.00000       0.00000       0.00000       0.00000
   8  22 3600.9801    2.4420  3.9945 10.6859 -0.0033  0.0775   0.0410   0.1992    0.2383   0.0000   439.3529       13.5384       8.23457       10.1273       30.2476      -17.7997      -3.76860       1.40126     -0.227159      -2.56192   -0.00133795      0.396486    0.00252955   -0.00869566     0.0150961   -0.00241214       0.00000       0.00000       0.00000       0.00000       0.00000       0.00000       0.00000       0.00000       0.00000       0.00000       0.00000       0.00000       0.00000       0.00000       0.00000       0.00000       0.00000       0.00000       0.00000       0.00000       14.5192       17.9480       17.4593       15.3655       12.8255       9.76208       6.94228       4.23975       2.64011       1.38041      0.664370      0.299667      0.118839     0.0372735     0.0103985    0.00183959       0.00000       0.00000       0.00000       0.00000       0.00000       0.00000       0.00000       0.00000       0.00000       0.00000       0.00000       0.00000       0.00000       0.00000       0.00000       0.00000       0.00000       0.00000       0.00000       0.00000
   8  23 3739.2254    2.0941  4.9462 10.3118 -0.0055  0.0903   0.0318   0.2274    0.2219   0.0000   412.9575       7.82881      -14.4647       25.9142       34.2404       10.5652      -16.3300      -4.41885       7.55079      -1.55753     -0.322408    -0.0113292      0.210340     0.0655107     0.0118696   -0.00275430       0.00000       0.00000       0.00000       0.00000       0.00000       0.00000       0.00000       0.00000       0.00000       0.00000       0.00000       0.00000       0.00000       0.00000       0.00000       0.00000       0.00000       0.00000       0.00000       0.00000       17.3449       21.4716       21.5608       18.9773       15.2151       11.3067       7.66956       5.07646       2.95839       1.63573      0.794583      0.355429      0.134540     0.0460568     0.0117116    0.00210538       0.00000       0.00000       0.00000       0.00000       0.00000       0.00000       0.00000       0.00000       0.00000       0.00000       0.00000       0.00000       0.00000       0.00000       0.00000       0.00000       0.00000       0.00000       0.00000       0.00000
   8  24 3878.2670    1.7865  6.6965 10.1521 -0.0010  0.1084   0.0246   0.2897    0.1479   0.0000   425.3082      0.753733       44.2538      -2.99618      -7.34767       16.3264      -7.35701       5.65274       1.23387       2.02493      0.323464    -0.0505344     0.0935121     0.0916067   -0.00653134   -0.00263799       0.00000       0.00000       0.00000       0.00000       0.00000       0.00000       0.00000       0.00000       0.00000       0.00000       0.00000       0.00000       0.00000       0.00000       0.00000       0.00000       0.00000       0.00000       0.00000       0.00000       20.6487       25.5004       24.5347       22.7168       18.4276       13.7899       9.61383       6.23579       3.67961       2.03111      0.959553      0.434903      0.161002     0.0538103     0.0145817    0.00269531       0.00000       0.00000       0.00000       0.00000       0.00000       0.00000       0.00000       0.00000       0.00000       0.00000       0.00000       0.00000       0.00000       0.00000       0.00000       0.00000       0.00000       0.00000       0.00000       0.00000
   8  25 4017.2483    1.4973  8.4837  9.9256  0.0001  0.1315   0.0195   0.3558    0.1244   0.0000   402.3198      -73.9607       11.9442      -8.39575      -19.1576      -3.07336       11.9288      -8.04556      -3.56154      -2.19781      0.724023      0.414030     -0.259173     0.0621776     0.0244215   -0.00319926       0.00000       0.00000       0.00000       0.00000       0.00000       0.00000       0.00000       0.00000       0.00000       0.00000       0.00000       0.00000       0.00000       0.00000       0.00000       0.00000       0.00000       0.00000       0.00000       0.00000       24.2296       31.3833       29.4662       26.5996       22.1959       16.9374       11.7377       7.69912       4.37823       2.39236       1.17961      0.513154      0.196776     0.0680817     0.0183135    0.00340576       0.00000       0.00000       0.00000       0.00000       0.00000       0.00000       0.00000       0.00000       0.00000       0.00000       0.00000       0.00000       0.00000       0.00000       0.00000       0.00000       0.00000       0.00000       0.00000       0.00000
   8  27 4296.6054    1.0391 12.7775  9.8685  0.0012  0.1951   0.0142   0.5441    0.0817   0.0000   434.2477       1.04515       34.5297      -53.6418      -29.1553       4.43780      -8.61656      -2.15716      -19.6304       3.61921       1.57566      -1.55864     -0.176027     0.0894254    0.00930489   -0.00281939       0.00000       0.00000       0.00000       0.00000       0.00000       0.00000       0.00000       0.00000       0.00000       0.00000       0.00000       0.00000       0.00000       0.00000       0.00000       0.00000       0.00000       0.00000       0.00000       0.00000       37.1191       44.6351       45.5746       40.1377       33.0024       25.4947       18.0328       11.5152       6.82402       3.75211       1.81551      0.834901      0.319923      0.105140     0.0269880    0.00458330       0.00000       0.00000       0.00000       0.00000       0.00000       0.00000       0.00000       0.00000       0.00000       0.00000       0.00000       0.00000       0.00000       0.00000       0.00000       0.00000       0.00000       0.00000       0.00000       0.00000
   8  28 4435.8000    0.8586 15.7520  9.9477 -0.0029  0.2587   0.0125   0.7419    0.0675   0.0000   473.6314       30.7459       56.1748      -23.9745      -42.0435       6.37251      -5.75378      -28.8716      -6.99217      -1.25262       1.78286      -1.01261    -0.0495656     0.0506428     0.0173098   -0.00616127       0.00000       0.00000       0.00000       0.00000       0.00000       0.00000       0.00000       0.00000       0.00000       0.00000       0.00000       0.00000       0.00000       0.00000       0.00000       0.00000       0.00000       0.00000       0.00000       0.00000       47.1089       59.9385       58.8596       52.3848       44.0741       33.5159       24.2750       15.1112       9.23968       4.85990       2.47159       1.07438      0.434917      0.138346     0.0378751    0.00653315       0.00000       0.00000       0.00000       0.00000       0.00000       0.00000       0.00000       0.00000       0.00000       0.00000       0.00000       0.00000       0.00000       0.00000       0.00000       0.00000       0.00000       0.00000       0.00000       0.00000
   9   9 1843.5804    0.4099  0.3830 10.0418 -0.0062  0.0364   0.0249   0.0638    0.0689   0.0000   434.7300      -12.3167       18.0547      -1.73992      -7.71253      -3.08333      -2.31405      -1.56800     -0.408343     -0.859411      0.251694     0.0891172     0.0791378    -0.0421686    0.00302753   0.000773793  -0.000620633   5.98032e-06       0.00000       0.00000       0.00000       0.00000       0.00000       0.00000       0.00000       0.00000       0.00000       0.00000       0.00000       0.00000       0.00000       0.00000       0.00000       0.00000       0.00000       0.00000       5.57156       6.94555       7.93730       6.55860       5.40351       4.82005       2.42695       2.06971       1.49526      0.642135      0.437368      0.262587     0.0772920     0.0417532     0.0178828    0.00531419   0.000981884   0.000180654       0.00000       0.00000       0.00000       0.00000       0.00000       0.00000       0.00000       0.00000       0.00000       0.00000       0.00000       0.00000       0.00000       0.00000       0.00000       0.00000       0.00000       0.00000
   9  10 1984.2215    0.5463  0.4766 10.2135  0.0006  0.0317   0.0250   0.0613    0.0878   0.0000   439.5797      -15.5126       13.3833      -8.77884      -1.29583       2.72969      -1.44405      0.928425       1.50913      0.484785    -0.0289156     -0.153804    -0.0801886    0.00342712    -0.0192733   0.000714040   0.000236133  -7.97547e-05       0.00000       0.00000       0.00000       0.00000       0.00000       0.00000       0.00000       0.00000       0.00000       0.00000       0.00000       0.00000       0.00000       0.00000       0.00000       0.00000       0.00000       0.00000       5.39127       6.64757       6.95052       5.49631       5.41196       3.78436       3.17089       2.01738       1.23393      0.785157      0.388510      0.194944     0.0946804     0.0405072     0.0132794    0.00432122    0.00118909   0.000155920       0.00000       0.00000       0.00000       0.00000       0.00000       0.00000       0.00000       0.00000       0.00000       0.00000       0.00000       0.00000       0.00000       0.00000       0.00000       0.00000       0.00000       0.00000
   9  11 2125.0842    0.7807  0.6081 10.2508 -0.0094  0.0333   0.0325   0.0782    0.1350   0.0000   442.4472      -16.5238       4.06720       6.13828      -1.70708      -7.31160       5.42907     -0.565561     -0.569434     -0.809868     -0.517448    -0.0775136     0.0682538    -0.0530348     0.0152919    0.00188114    0.00139063  -0.000113542       0.00000       0.00000       0.00000       0.00000       0.00000       0.00000       0.00000       0.00000       0.00000       0.00000       0.00000       0.00000       0.00000       0.00000       0.00000       0.00000       0.00000       0.00000       5.82396       6.11912       5.42155       6.47142       5.59635       4.25429       2.51266       2.00104       1.40869      0.985873      0.485047      0.232703     0.0899530     0.0379514     0.0114430    0.00413154   0.000830662   0.000187969       0.00000       0.00000       0.00000       0.00000       0.00000       0.00000       0.00000       0.00000       0.00000       0.00000       0.00000       0.00000       0.00000       0.00000       0.00000       0.00000       0.00000       0.00000
   9  13 2402.3139    1.4659  0.9981 10.4838 -0.0051  0.0367   0.0453   0.0842    0.2972   0.0000   436.6326       8.67114       10.3705       12.7914      -8.96781       1.62056       1.51954      -1.93852     -0.807493      0.892365    -0.0924779     0.0337698    -0.0282428   -0.00130197   -0.00745206    0.00170961    0.00184225  -0.000152395       0.00000       0.00000       0.00000       0.00000       0.00000       0.00000       0.00000       0.00000       0.00000       0.00000       0.00000       0.00000       0.00000       0.00000       0.00000       0.00000       0.00000       0.00000       6.88576       7.52266       7.23465       7.09884       6.28403       4.74769       3.60745       2.53319       1.57970      0.918387      0.508214      0.244547      0.110084     0.0406795     0.0144625    0.00428288    0.00109176   0.000176886       0.00000       0.00000       0.00000       0.00000       0.00000       0.00000       0.00000       0.00000       0.00000       0.00000       0.00000       0.00000       0.00000       0.00000       0.00000       0.00000       0.00000       0.00000
   9  14 2539.5509    1.8087  0.9286 10.6896 -0.0013  0.0342   0.0558   0.0819    0.3343   0.0000   440.1677       16.0854       14.1267     0.0637820    0.00660946      -6.64922      0.381791      0.262343    -0.0878693      -1.25813     -0.581095      0.192942    -0.0134455    -0.0535071     0.0338359   -0.00402147    0.00188309  -0.000247245       0.00000       0.00000       0.00000       0.00000       0.00000       0.00000       0.00000       0.00000       0.00000       0.00000       0.00000       0.00000       0.00000       0.00000       0.00000       0.00000       0.00000       0.00000       5.73317       7.15307       7.25336       6.15077       5.65647       4.33159       3.10376       2.20871       1.31294      0.826414      0.449614      0.188360      0.107117     0.0373065     0.0146325    0.00484770    0.00116193   0.000184935       0.00000       0.00000       0.00000       0.00000       0.00000       0.00000       0.00000       0.00000       0.00000       0.00000       0.00000       0.00000       0.00000       0.00000       0.00000       0.00000       0.00000       0.00000
   9  15 2676.9900    2.4601  0.9419 10.3791 -0.0081  0.0325   0.0742   0.0760    0.7446   0.0000   436.8038       3.04712       4.43494     -0.447431      -3.35472      -8.27227       1.92397      -1.82009     -0.562327     -0.468944     -0.980534     -0.358784     -0.116197   -0.00538277     0.0126804    0.00113546   0.000196552   0.000124668       0.00000       0.00000       0.00000       0.00000       0.00000       0.00000       0.00000       0.00000       0.00000       0.00000       0.00000       0.00000       0.00000       0.00000       0.00000       0.00000       0.00000       0.00000       6.40747       7.49015       6.67009       6.35800       5.54539       4.58907       3.41551       2.28763       1.42877      0.782856      0.427078      0.201252     0.0878596     0.0329820     0.0122109    0.00352336   0.000909682   0.000169302       0.00000       0.00000       0.00000       0.00000       0.00000       0.00000       0.00000       0.00000       0.00000       0.00000       0.00000       0.00000       0.00000       0.00000       0.00000       0.00000       0.00000       0.00000
   9  16 2815.1624    3.1705  0.7779 11.5264 -0.0040  0.0306   0.1103   0.0676    0.3947   0.0000   428.1514       7.09666       7.33276      -8.97396       1.22877      -6.76114      -5.17359      -3.74377       1.54089      0.465328      0.464186    -0.0159391    -0.0837064    -0.0427077     0.0111610    0.00359941   -0.00135184   5.94019e-05       0.00000       0.00000       0.00000       0.00000       0.00000       0.00000       0.00000       0.00000       0.00000       0.00000       0.00000       0.00000       0.00000       0.00000       0.00000       0.00000       0.00000       0.00000       6.15175       7.06774       6.75284       6.36569       5.47389       4.30351       2.97360       2.05476       1.31385      0.806681      0.413153      0.183587     0.0823641     0.0318995     0.0113882    0.00345105   0.000829317   0.000145823       0.00000       0.00000       0.00000       0.00000       0.00000       0.00000       0.00000       0.00000       0.00000       0.00000       0.00000       0.00000       0.00000       0.00000       0.00000       0.00000       0.00000       0.00000
   9  17 2953.5782    3.6771  0.9365 11.1738 -0.0034  0.0347   0.1162   0.0784    0.7923   0.0000   446.5703       11.1453       11.4837       2.14569      -4.42546      -1.43096       3.88132      -2.18210      0.248486      -1.28987     -0.220451      0.302190    -0.0196446     0.0554026     0.0112540    0.00120265   0.000426940  -0.000288539       0.00000       0.00000       0.00000       0.00000       0.00000       0.00000       0.00000       0.00000       0.00000       0.00000       0.00000       0.00000       0.00000       0.00000       0.00000       0.00000       0.00000       0.00000       6.26855       7.18550       7.10233       5.77070       5.49023       4.98720       3.53248       2.54360       1.53792      0.788424      0.449334      0.211189     0.0947144     0.0362618     0.0158279    0.00485088    0.00104424   0.000180256       0.00000       0.00000       0.00000       0.00000       0.00000       0.00000       0.00000       0.00000       0.00000       0.00000       0.00000       0.00000       0.00000       0.00000       0.00000       0.00000       0.00000       0.00000
   9  18 3091.5091    4.0067  0.9272 12.4026 -0.0090  0.0332   0.1266   0.0831    0.3823   0.0000   434.7880       15.9577       5.72864      -7.19176       12.2130       5.25636      -1.59856      -5.80794      0.310872     0.0880685     0.0145283    -0.0295781     0.0728070     0.0344385     0.0161410   -0.00214040  -0.000521132  -0.000146583       0.00000       0.00000       0.00000       0.00000       0.00000       0.00000       0.00000       0.00000       0.00000       0.00000       0.00000       0.00000       0.00000       0.00000       0.00000       0.00000       0.00000       0.00000       5.60992       6.65473       6.39327       6.17305       5.13932       4.37458       3.10286       2.12496       1.36162      0.853123      0.415881      0.212426     0.0876034     0.0416379     0.0138622    0.00431735    0.00101015   0.000193299       0.00000       0.00000       0.00000       0.00000       0.00000       0.00000       0.00000       0.00000       0.00000       0.00000       0.00000       0.00000       0.00000       0.00000       0.00000       0.00000       0.00000       0.00000
   9  19 3229.5205    3.7243  1.3135 12.1952  0.0069  0.0411   0.0995   0.1074    0.3206   0.0000   448.2292       3.53797       6.55995       12.1567     -0.718926      -15.3773      0.675817      -3.85517     -0.839529    -0.0726916      0.203831      0.199835    -0.0529887    -0.0206409   -0.00184268    0.00111113    0.00303477   0.000306936       0.00000       0.00000       0.00000       0.00000       0.00000       0.00000       0.00000       0.00000       0.00000       0.00000       0.00000       0.00000       0.00000       0.00000       0.00000       0.00000       0.00000       0.00000       6.81012       8.62678       7.81980       7.88166       6.34178       5.26178       4.05283       2.67567       1.71893      0.914697      0.536270      0.258121      0.122959     0.0473330     0.0179995    0.00492035    0.00136030   0.000258800       0.00000       0.00000       0.00000       0.00000       0.00000       0.00000       0.00000       0.00000       0.00000       0.00000       0.00000       0.00000       0.00000       0.00000       0.00000       0.00000       0.00000       0.00000
   9  20 3367.7344    3.4314  1.8405 11.7676 -0.0013  0.0467   0.0763   0.1231    0.2682   0.0000   431.9281       1.93264      -1.43242       8.65226       6.89445      -5.86871       3.98213      -1.39932      -1.18393      0.124936     0.0335116     -0.166297     -0.145560     0.0427388     0.0156139   -0.00326050    0.00199513   0.000330434       0.00000       0.00000       0.00000       0.00000       0.00000       0.00000       0.00000       0.00000       0.00000       0.00000       0.00000       0.00000       0.00000       0.00000       0.00000       0.00000       0.00000       0.00000       8.40200       10.0860       9.70084       8.55094       7.88037       6.05607       4.89662       3.04336       2.02208       1.12066      0.580416      0.305891      0.122757     0.0560781     0.0192509    0.00556466    0.00162553   0.000244211       0.00000       0.00000       0.00000       0.00000       0.00000       0.00000       0.00000       0.00000       0.00000       0.00000       0.00000       0.00000       0.00000       0.00000       0.00000       0.00000       0.00000       0.00000
   9  21 3506.2920    2.9658  2.7334 11.0554  0.0002  0.0597   0.0556   0.1422    0.2503   0.0000   431.2726      -22.4349       32.8933      -8.19809       4.55072      -6.40639       2.18016       1.85959       4.90157      0.133771     -0.560653     -0.710988     0.0866672    -0.0178095   -0.00999222   -0.00663881    0.00170565   0.000114998       0.00000       0.00000       0.00000       0.00000       0.00000       0.00000       0.00000       0.00000       0.00000       0.00000       0.00000       0.00000       0.00000       0.00000       0.00000       0.00000       0.00000       0.00000       10.0893       12.6937       12.4815       11.7607       9.23141       7.94055       5.41859       3.78172       2.35378       1.43059      0.743942      0.372219      0.169284     0.0723520     0.0258368    0.00812064    0.00181239   0.000360148       0.00000       0.00000       0.00000       0.00000       0.00000       0.00000       0.00000       0.00000       0.00000       0.00000       0.00000       0.00000       0.00000       0.00000       0.00000       0.00000       0.00000       0.00000
   9  22 3645.2550    2.3650  4.1160 10.7460 -0.0039  0.0739   0.0370   0.1863    0.1765   0.0000   450.7808      -3.07847      -9.11704      -25.7420       27.0899      -11.4771       1.46500      -9.37588      -1.92686       2.55767      0.120569      -1.17999    -0.0506854    -0.0857163    0.00477950     0.0104797   -0.00122448  -0.000285512       0.00000       0.00000       0.00000       0.00000       0.00000       0.00000       0.00000       0.00000       0.00000       0.00000       0.00000       0.00000       0.00000       0.00000       0.00000       0.00000       0.00000       0.00000       12.9255       15.9682       15.3470       13.8720       12.1538       9.74427       7.35041       4.92065       3.07520       1.80908      0.937886      0.474901      0.209229     0.0892059     0.0313331    0.00978341    0.00247142   0.000415973       0.00000       0.00000       0.00000       0.00000       0.00000       0.00000       0.00000       0.00000       0.00000       0.00000       0.00000       0.00000       0.00000       0.00000       0.00000       0.00000       0.00000       0.00000
   9  23 3784.0543    2.0098  5.8835 10.1440 -0.0000  0.0887   0.0264   0.2376    0.1694   0.0000   451.5698      -10.9529       26.1660       8.34494       21.0897      -24.1643       5.75392      -2.65245      -2.04284      -2.43925     -0.271540      0.504124      0.237488    -0.0660631     0.0257747   -0.00717279    0.00293389  -7.01811e-05       0.00000       0.00000       0.00000       0.00000       0.00000       0.00000       0.00000       0.00000       0.00000       0.00000       0.00000       0.00000       0.00000       0.00000       0.00000       0.00000       0.00000       0.00000       15.1736       18.7634       18.3167       17.2656       14.4946       11.5052       8.59601       5.88191       3.66828       2.15689       1.16160      0.593695      0.265170      0.109906     0.0387511     0.0120705    0.00300214   0.000520486       0.00000       0.00000       0.00000       0.00000       0.00000       0.00000       0.00000       0.00000       0.00000       0.00000       0.00000       0.00000       0.00000       0.00000       0.00000       0.00000       0.00000       0.00000
   9  24 3923.4226    1.6594  7.7228  9.9578 -0.0001  0.1093   0.0204   0.3054    0.1318   0.0000   441.0443       27.2094       7.59775       43.7821      0.336570      -5.78408      -11.5230      -5.12022     -0.228270      -1.40577     -0.890592      -1.63231      0.265326    0.00480214    -0.0345451     0.0114030    0.00100841   0.000857525       0.00000       0.00000       0.00000       0.00000       0.00000       0.00000       0.00000       0.00000       0.00000       0.00000       0.00000       0.00000       0.00000       0.00000       0.00000       0.00000       0.00000       0.00000       18.6534       23.0603       22.9126       20.7206       18.0758       14.3674       10.5364       7.23266       4.56723       2.67326       1.45755      0.711437      0.331160      0.132622     0.0490976     0.0153240    0.00379325   0.000629454       0.00000       0.00000       0.00000       0.00000       0.00000       0.00000       0.00000       0.00000       0.00000       0.00000       0.00000       0.00000       0.00000       0.00000       0.00000       0.00000       0.00000       0.00000
   9  25 4063.1124    1.3845  9.0738 10.0675 -0.0012  0.1296   0.0175   0.3713    0.0963   0.0000   415.0315      -67.6825       68.3552      -9.43216      -13.1898      -23.6697       6.81258      -12.9020      -3.76698       2.09472       1.06076    -0.0757880      0.728430     -0.372979    -0.0665410    0.00935706    0.00397706    0.00100270       0.00000       0.00000       0.00000       0.00000       0.00000       0.00000       0.00000       0.00000       0.00000       0.00000       0.00000       0.00000       0.00000       0.00000       0.00000       0.00000       0.00000       0.00000       22.3715       27.5275       27.4678       25.3771       21.4999       16.9886       12.7318       8.62939       5.49723       3.24504       1.77452      0.891655      0.409287      0.167697     0.0599928     0.0181351    0.00451893   0.000750195       0.00000       0.00000       0.00000       0.00000       0.00000       0.00000       0.00000       0.00000       0.00000       0.00000       0.00000       0.00000       0.00000       0.00000       0.00000       0.00000       0.00000       0.00000
   9  27 4342.6642    0.9599 14.0055  9.9782 -0.0030  0.2083   0.0131   0.6074    0.0700   0.0000   404.6901       47.0234       40.9578      -33.5445       56.4688      -11.8749      -45.6431      -19.7570      -5.15914      -10.4591      -5.74512       1.79822      0.344535     -0.185081     -0.168606    -0.0280975    0.00225262   -0.00248719       0.00000       0.00000       0.00000       0.00000       0.00000       0.00000       0.00000       0.00000       0.00000       0.00000       0.00000       0.00000       0.00000       0.00000       0.00000       0.00000       0.00000       0.00000       36.0837       44.2868       44.2546       41.5715       35.1106       27.5029       20.6196       14.1456       8.99107       5.21936       2.92142       1.47164      0.672707      0.271791     0.0986728     0.0299907    0.00736592    0.00121332       0.00000       0.00000       0.00000       0.00000       0.00000       0.00000       0.00000       0.00000       0.00000       0.00000       0.00000       0.00000       0.00000       0.00000       0.00000       0.00000       0.00000       0.00000
  10  11 2162.9061    0.8741  0.7413 10.1281 -0.0089  0.0372   0.0306   0.0740    0.1682   0.0000   438.6234      -3.67011       8.41898      -1.47788       1.92180      -4.71763      -2.29474      -1.03266     -0.472964     -0.531164      0.118295      0.159574      0.102073     0.0413506   -0.00853143    0.00667730  -0.000514757   0.000966794  -0.000170594   1.88835e-05       0.00000       0.00000       0.00000       0.00000       0.00000       0.00000       0.00000       0.00000       0.00000       0.00000       0.00000       0.00000       0.00000       0.00000       0.00000       0.00000       5.81013       7.05659       8.06651       6.15041       6.03014       4.83749       3.21048       2.86820       1.61469      0.885434      0.658197      0.288415      0.156629     0.0881260     0.0313068     0.0104364    0.00509651    0.00153984   0.000289231   3.91607e-05       0.00000       0.00000       0.00000       0.00000       0.00000       0.00000       0.00000       0.00000       0.00000       0.00000       0.00000       0.00000       0.00000       0.00000       0.00000       0.00000
  10  12 2302.7564    1.1654  0.9270 10.3746  0.0001  0.0359   0.0371   0.0815    0.2265   0.0000   439.9335     -0.623670       10.7449       2.76263      -2.85815       5.43934     -0.291119    -0.0778571      -1.90733      0.333203     -0.857383     0.0926655      0.109184     0.0496416     0.0699281    0.00280013    0.00297404  -0.000551779   8.24971e-05   2.90600e-05       0.00000       0.00000       0.00000       0.00000       0.00000       0.00000       0.00000       0.00000       0.00000       0.00000       0.00000       0.00000       0.00000       0.00000       0.00000       0.00000       5.55785       6.46132       7.08554       6.27601       5.45715       4.39165       3.31286       2.42810       1.47924       1.01590      0.635223      0.296972      0.159321     0.0789190     0.0362777     0.0123417    0.00431190    0.00127840   0.000274369   4.16852e-05       0.00000       0.00000       0.00000       0.00000       0.00000       0.00000       0.00000       0.00000       0.00000       0.00000       0.00000       0.00000       0.00000       0.00000       0.00000       0.00000
  10  13 2440.7979    1.5717  1.0091 10.5565 -0.0090  0.0486   0.0459   0.0815    0.2946   0.0000   435.8708       6.58182       1.18234       5.44262      -9.45212       5.00857      -1.02246      -3.41017      0.565733     -0.641642      0.242128     -0.119745    -0.0228557    -0.0236700     0.0117364   -0.00604375   -0.00286699  -0.000870801  -0.000208426   7.80985e-05       0.00000       0.00000       0.00000       0.00000       0.00000       0.00000       0.00000       0.00000       0.00000       0.00000       0.00000       0.00000       0.00000       0.00000       0.00000       0.00000       9.71506       10.4446       8.68077       6.31799       6.56341       7.63762       6.81338       4.92936       3.00339       1.67062      0.852577      0.364058      0.172601     0.0859146     0.0392762     0.0139074    0.00471914    0.00124531   0.000274361   4.06990e-05       0.00000       0.00000       0.00000       0.00000       0.00000       0.00000       0.00000       0.00000       0.00000       0.00000       0.00000       0.00000       0.00000       0.00000       0.00000       0.00000
  10  14 2578.6204    2.0839  0.9069 11.1156 -0.0066  0.0309   0.0616   0.0762    0.2770   0.0000   438.6005      -4.74201       10.0659      -3.17941       1.71583      -7.68482     0.0141527     -0.613865       1.72281       1.07983    -0.0778215      0.129752     -0.114428    -0.0388248   -0.00621090    -0.0120142  -0.000582537    0.00132218   0.000219397   3.20715e-05       0.00000       0.00000       0.00000       0.00000       0.00000       0.00000       0.00000       0.00000       0.00000       0.00000       0.00000       0.00000       0.00000       0.00000       0.00000       0.00000       4.85634       6.19420       6.32233       5.66432       5.07135       3.95890       3.06870       2.10194       1.36486      0.958253      0.520414      0.278702      0.145647     0.0608729     0.0303562     0.0111591    0.00361632    0.00115785   0.000270329   4.05480e-05       0.00000       0.00000       0.00000       0.00000       0.00000       0.00000       0.00000       0.00000       0.00000       0.00000       0.00000       0.00000       0.00000       0.00000       0.00000       0.00000
  10  15 2716.9980    2.6845  0.8666 11.4303  0.0034  0.0325   0.0807   0.0733    0.3099   0.0000   444.4676       9.73939       15.9606       1.88116      0.585612       6.53372       2.24958      0.151582      0.411098       1.01198      0.123350     -0.190999    -0.0473835     0.0323780     0.0175180    0.00242776   -0.00275706   0.000202333   0.000165686   2.05864e-05       0.00000       0.00000       0.00000       0.00000       0.00000       0.00000       0.00000       0.00000       0.00000       0.00000       0.00000       0.00000       0.00000       0.00000       0.00000       0.00000       5.20789       6.67495       6.73963       5.83907       5.49082       4.19273       3.25403       2.28546       1.54550      0.893097      0.583299      0.284062      0.145673     0.0711653     0.0288695     0.0104521    0.00414296    0.00116222   0.000293441   4.19253e-05       0.00000       0.00000       0.00000       0.00000       0.00000       0.00000       0.00000       0.00000       0.00000       0.00000       0.00000       0.00000       0.00000       0.00000       0.00000       0.00000
  10  16 2855.6695    3.0154  1.0723 11.1548 -0.0011  0.0322   0.0840   0.0905    0.4745   0.0000   438.5443      -1.50548       14.0961      -4.78513       5.76209      -1.66264      -2.18161      -2.19778      -3.19627      0.728643      0.598874    -0.0296694     0.0344045     0.0987048    -0.0150346     0.0107268   -0.00212565   -0.00217576   0.000120177  -2.47949e-05       0.00000       0.00000       0.00000       0.00000       0.00000       0.00000       0.00000       0.00000       0.00000       0.00000       0.00000       0.00000       0.00000       0.00000       0.00000       0.00000       5.28912       6.20536       6.22944       5.97561       5.14238       4.13129       3.29562       2.33340       1.63708      0.936261      0.541406      0.314115      0.165798     0.0694606     0.0303039     0.0113462    0.00383259    0.00105462   0.000256768   4.13682e-05       0.00000       0.00000       0.00000       0.00000       0.00000       0.00000       0.00000       0.00000       0.00000       0.00000       0.00000       0.00000       0.00000       0.00000       0.00000       0.00000
  10  17 2994.4874    3.7860  0.9367 11.9706 -0.0065  0.0304   0.1114   0.0789    0.3944   0.0000   439.4318       5.88056      0.297707       8.22633       9.77326      -3.32668       2.36962     -0.836395       1.05087      0.431427       1.09048     -0.243677    -0.0302415      0.135974    0.00372354   -0.00324938    0.00948484  -0.000556879  -5.10425e-05   3.07097e-06       0.00000       0.00000       0.00000       0.00000       0.00000       0.00000       0.00000       0.00000       0.00000       0.00000       0.00000       0.00000       0.00000       0.00000       0.00000       0.00000       5.26458       6.17452       5.81439       5.19266       4.78683       4.19076       3.41265       2.47633       1.54844      0.973782      0.534274      0.277701      0.134348     0.0653410     0.0271204     0.0102319    0.00327212    0.00102350   0.000227663   3.67005e-05       0.00000       0.00000       0.00000       0.00000       0.00000       0.00000       0.00000       0.00000       0.00000       0.00000       0.00000       0.00000       0.00000       0.00000       0.00000       0.00000
  10  18 3132.8636    4.1097  1.0631 12.0574 -0.0028  0.0600   0.1158   0.0857    0.4642   0.0000   439.6694       5.60709      0.209174      -1.35019       2.92921      -4.03612      -4.42604      -2.59651      -2.59779     -0.384427    -0.0821767     0.0670665     -0.110499    -0.0165065    -0.0203499     0.0116041    0.00261604  -0.000289994  -0.000299438  -6.09063e-05       0.00000       0.00000       0.00000       0.00000       0.00000       0.00000       0.00000       0.00000       0.00000       0.00000       0.00000       0.00000       0.00000       0.00000       0.00000       0.00000       5.83126       11.5382       9.68225       9.33872       9.78251       4.84097       6.72974       2.28351       3.12100       1.33403      0.979154      0.584026      0.175576      0.167784     0.0343866     0.0257653    0.00791545    0.00151497   0.000808519   0.000105680       0.00000       0.00000       0.00000       0.00000       0.00000       0.00000       0.00000       0.00000       0.00000       0.00000       0.00000       0.00000       0.00000       0.00000       0.00000       0.00000
  10  19 3271.3659    3.8706  1.2291 12.4608  0.0024  0.0391   0.1030   0.0966    0.3002   0.0000   442.9079       10.6255       13.2927      -9.11443      -5.27811     -0.172250      -4.95129    -0.0890686       2.22014       1.40439      0.771444     0.0611705      0.117903     0.0153602  -0.000709416   -0.00738569    0.00144988  -0.000861705   0.000599520   9.12269e-05       0.00000       0.00000       0.00000       0.00000       0.00000       0.00000       0.00000       0.00000       0.00000       0.00000       0.00000       0.00000       0.00000       0.00000       0.00000       0.00000       6.72454       7.55231       6.89616       6.75575       6.40420       5.30367       4.16614       3.05333       2.04539       1.29577      0.719853      0.394626      0.203768     0.0781172     0.0363851     0.0129609    0.00427153    0.00128363   0.000298882   4.76747e-05       0.00000       0.00000       0.00000       0.00000       0.00000       0.00000       0.00000       0.00000       0.00000       0.00000       0.00000       0.00000       0.00000       0.00000       0.00000       0.00000
  10  20 3410.0473    3.2421  2.2522 11.4381 -0.0024  0.0489   0.0631   0.1211    0.2301   0.0000   441.6588       10.7910       19.5011      -11.0355       12.0734       7.66045      -3.01411       1.42794      0.436751     -0.227772     -0.410653      0.506846    -0.0788356      0.200575     0.0418675     0.0109107    0.00491598   0.000965105   0.000184609   4.06255e-05       0.00000       0.00000       0.00000       0.00000       0.00000       0.00000       0.00000       0.00000       0.00000       0.00000       0.00000       0.00000       0.00000       0.00000       0.00000       0.00000       8.23021       9.70541       9.65134       8.92840       7.80491       6.61104       5.12468       3.59857       2.37229       1.50919      0.855216      0.456632      0.224493      0.105073     0.0455846     0.0173940    0.00568058    0.00163882   0.000372314   6.08806e-05       0.00000       0.00000       0.00000       0.00000       0.00000       0.00000       0.00000       0.00000       0.00000       0.00000       0.00000       0.00000       0.00000       0.00000       0.00000       0.00000
  10  21 3548.9882    2.7292  3.3733 10.9376 -0.0031  0.0604   0.0439   0.1602    0.1785   0.0000   431.9647       13.8824       1.32666       1.47024      -6.86502       11.9619      0.783000      -5.32311      -1.34272      -2.45658    -0.0409453      0.894775     -0.433196     -0.188489    -0.0696028     0.0285732    0.00176991   -0.00228865  -0.000711060  -2.14710e-06       0.00000       0.00000       0.00000       0.00000       0.00000       0.00000       0.00000       0.00000       0.00000       0.00000       0.00000       0.00000       0.00000       0.00000       0.00000       0.00000       9.48845       11.6010       11.2839       11.0057       9.57700       7.74807       5.88280       4.21632       2.82811       1.82137       1.04539      0.580274      0.286877      0.133300     0.0556267     0.0215473    0.00702686    0.00209322   0.000494165   8.25877e-05       0.00000       0.00000       0.00000       0.00000       0.00000       0.00000       0.00000       0.00000       0.00000       0.00000       0.00000       0.00000       0.00000       0.00000       0.00000       0.00000
  10  22 3688.5843    2.2205  4.3096 10.8154  0.0010  0.0715   0.0336   0.1867    0.1340   0.0000   432.9802      -2.22390       21.2463      -3.22793       11.7964       5.09442       4.16598      -4.49959      -1.46128     -0.924837      -1.02582     -0.394160     -0.209737     0.0182360      0.121564    -0.0244581    0.00786781    0.00506464   0.000299990  -9.03928e-06       0.00000       0.00000       0.00000       0.00000       0.00000       0.00000       0.00000       0.00000       0.00000       0.00000       0.00000       0.00000       0.00000       0.00000       0.00000       0.00000       11.7336       13.7696       14.3927       13.3587       11.7321       9.51682       6.85805       4.98210       3.27379       2.20944       1.29978      0.689217      0.342824      0.160169     0.0689224     0.0259138    0.00868606    0.00259706   0.000556291   8.86111e-05       0.00000       0.00000       0.00000       0.00000       0.00000       0.00000       0.00000       0.00000       0.00000       0.00000       0.00000       0.00000       0.00000       0.00000       0.00000       0.00000
  10  23 3828.0563    1.8894  5.9522 10.3328 -0.0023  0.0892   0.0246   0.2326    0.1310   0.0000   426.8148       8.32447       16.0343      -9.48335      -8.11706       6.94620      -3.83727       2.95321      -2.94863      -2.72419      0.281413     -0.387880     -0.695422      0.106195     0.0777476    -0.0123366    -0.0116310   -0.00453488   -0.00214644   0.000107006       0.00000       0.00000       0.00000       0.00000       0.00000       0.00000       0.00000       0.00000       0.00000       0.00000       0.00000       0.00000       0.00000       0.00000       0.00000       0.00000       14.0601       17.2968       17.1763       16.3560       13.9330       11.6596       9.13710       6.39883       4.35378       2.68831       1.53318      0.869397      0.435468      0.205200     0.0865555     0.0344563     0.0111277    0.00315091   0.000758747   0.000124532       0.00000       0.00000       0.00000       0.00000       0.00000       0.00000       0.00000       0.00000       0.00000       0.00000       0.00000       0.00000       0.00000       0.00000       0.00000       0.00000
  10  25 4107.8243    1.3136 10.0210  9.9487  0.0003  0.1326   0.0156   0.3795    0.0926   0.0000   450.7228       26.6920       25.5090       20.0226       32.0353      -26.7628      -12.2188      -8.94313       5.25165     -0.103217       3.55054      -1.68180     -0.717511      0.242050      0.159029    0.00997587    -0.0260332   -0.00651948  -0.000405275   0.000276585       0.00000       0.00000       0.00000       0.00000       0.00000       0.00000       0.00000       0.00000       0.00000       0.00000       0.00000       0.00000       0.00000       0.00000       0.00000       0.00000       20.6850       26.0289       25.8699       25.4394       21.0283       17.7285       13.1396       9.67696       6.36830       3.97929       2.42499       1.28754      0.661710      0.319232      0.134228     0.0500607     0.0175742    0.00503962    0.00112502   0.000194690       0.00000       0.00000       0.00000       0.00000       0.00000       0.00000       0.00000       0.00000       0.00000       0.00000       0.00000       0.00000       0.00000       0.00000       0.00000       0.00000
  10  26 4247.6100    1.0688 11.9586 10.0908 -0.0036  0.1663   0.0136   0.4768    0.0680   0.0000   403.4608       92.3395       68.6341     -0.505752      -29.2768       9.49359      -11.6970       7.12487      -13.0321      -1.12281      -1.20284      -1.21141     -0.123102      0.643432     0.0816317      0.161811   -0.00406879   -0.00395136    0.00180065   0.000407031       0.00000       0.00000       0.00000       0.00000       0.00000       0.00000       0.00000       0.00000       0.00000       0.00000       0.00000       0.00000       0.00000       0.00000       0.00000       0.00000       25.6120       32.0268       31.8444       30.5899       26.8526       22.1136       16.9004       11.9937       8.39772       5.17100       3.19163       1.67764      0.882965      0.399651      0.175697     0.0647493     0.0232372    0.00638343    0.00151763   0.000239578       0.00000       0.00000       0.00000       0.00000       0.00000       0.00000       0.00000       0.00000       0.00000       0.00000       0.00000       0.00000       0.00000       0.00000       0.00000       0.00000
  10  28 4528.4280    0.7694 17.0939  9.9418 -0.0007  0.2690   0.0101   0.7453    0.0544   0.0000   518.2200       26.7926       48.8810      -11.4021       18.4965       7.52762      -12.6359      -17.7299       12.2093      -5.99638       2.26810       2.74121    -0.0650165      0.138412      0.262657    -0.0203634    0.00581418   -0.00136326    0.00216070   0.000385321       0.00000       0.00000       0.00000       0.00000       0.00000       0.00000       0.00000       0.00000       0.00000       0.00000       0.00000       0.00000       0.00000       0.00000       0.00000       0.00000       39.3949       52.0020       50.5310       49.2389       42.4704       35.6515       27.2375       19.9331       13.3429       8.57302       5.10288       2.75762       1.44941      0.658013      0.296581      0.109763     0.0381742     0.0110765    0.00251378   0.000417811       0.00000       0.00000       0.00000       0.00000       0.00000       0.00000       0.00000       0.00000       0.00000       0.00000       0.00000       0.00000       0.00000       0.00000       0.00000       0.00000
  11   9 1915.3620    0.4598  0.4382 10.0724 -0.0208  0.0312   0.0222   0.0582    0.0758   0.0000   439.2003      -2.09131       6.90296       1.15366      0.770106      -2.00242      -7.93778     -0.448150     -0.202940     -0.262416     -0.584978      0.457407     -0.178012    0.00176407     0.0542272    -0.0161393   -0.00448301   0.000352658   0.000249992  -0.000228256  -1.02082e-05   1.66428e-05       0.00000       0.00000       0.00000       0.00000       0.00000       0.00000       0.00000       0.00000       0.00000       0.00000       0.00000       0.00000       0.00000       0.00000       5.76828       7.31225       7.75195       7.07785       6.06997       4.52348       3.51876       2.40686       1.55473       1.00131      0.614491      0.339266      0.194494     0.0974014     0.0450796     0.0200530    0.00733173    0.00232688   0.000805638   0.000234198   4.78704e-05   7.14112e-06       0.00000       0.00000       0.00000       0.00000       0.00000       0.00000       0.00000       0.00000       0.00000       0.00000       0.00000       0.00000       0.00000       0.00000
  11  11 2199.7806    0.8809  0.7798 10.3224 -0.0085  0.0361   0.0299   0.0723    0.1478   0.0000   430.4024      -10.3996       17.6997      0.872882       2.20829      -9.01023     -0.515089       1.95915       2.69069      -1.42714     -0.298098      -1.12963      0.126210    -0.0634698     0.0310936     0.0445800    0.00823513   -0.00404546  -9.65239e-06   0.000162814  -2.55752e-05  -1.09359e-05       0.00000       0.00000       0.00000       0.00000       0.00000       0.00000       0.00000       0.00000       0.00000       0.00000       0.00000       0.00000       0.00000       0.00000       4.71914       5.83489       6.46867       5.88553       5.10965       4.47440       3.38894       2.19990       1.73564       1.18519      0.695143      0.465483      0.228283      0.121947     0.0552188     0.0253103     0.0106506    0.00429886    0.00121549   0.000327640   7.43506e-05   1.13805e-05       0.00000       0.00000       0.00000       0.00000       0.00000       0.00000       0.00000       0.00000       0.00000       0.00000       0.00000       0.00000       0.00000       0.00000
  11  12 2339.9800    1.2838  0.9322 10.1250  0.0005  0.0354   0.0371   0.0747    0.2901   0.0000   433.5062      -2.72146       9.94466       2.88947      -3.09465      -4.90583       2.33589      -1.99048      -1.47320     -0.201452     -0.641008     -0.308277     0.0710730     0.0435866    -0.0492025    0.00352827   -0.00557563    0.00174519   0.000997772  -0.000272703   0.000102008  -1.91201e-05       0.00000       0.00000       0.00000       0.00000       0.00000       0.00000       0.00000       0.00000       0.00000       0.00000       0.00000       0.00000       0.00000       0.00000       5.27923       7.30132       7.49549       6.93724       6.24071       4.47472       3.68788       2.59447       1.69420       1.19588      0.668583      0.430012      0.227486      0.111567     0.0641451     0.0227988     0.0107902    0.00371042    0.00107926   0.000366444   8.55826e-05   1.19120e-05       0.00000       0.00000       0.00000       0.00000       0.00000       0.00000       0.00000       0.00000       0.00000       0.00000       0.00000       0.00000       0.00000       0.00000
  11  13 2478.4937    1.7006  0.9424 10.8158 -0.0039  0.0333   0.0497   0.0745    0.2895   0.0000   429.3789       5.90519       10.3118      0.588988      -2.76952     -0.281824      -2.19119       2.43408     -0.725723      -2.35419     -0.504801      0.689279      0.392877     0.0856346    -0.0207877    0.00323068    0.00414707    0.00217939  -0.000197252   0.000383365   9.85854e-05   3.45058e-06       0.00000       0.00000       0.00000       0.00000       0.00000       0.00000       0.00000       0.00000       0.00000       0.00000       0.00000       0.00000       0.00000       0.00000       4.95712       6.15400       6.13957       5.81129       5.52504       4.51286       3.25323       2.31792       1.60037       1.21355      0.742939      0.450305      0.237380      0.114020     0.0508394     0.0223158    0.00917093    0.00342030    0.00106401   0.000324743   6.74691e-05   1.04755e-05       0.00000       0.00000       0.00000       0.00000       0.00000       0.00000       0.00000       0.00000       0.00000       0.00000       0.00000       0.00000       0.00000       0.00000
  11  14 2616.9535    2.2380  0.9455 11.4719 -0.0064  0.0314   0.0672   0.0753    0.2687   0.0000   439.2932       3.17118       14.5921      -5.32984      -4.35375      -5.35411       3.79977   -0.00560070      0.958564     -0.877612     -0.134532     -0.897068      0.138069     -0.125002   -0.00543562    -0.0316055     0.0188980    0.00455586   0.000359178   0.000159763   2.60007e-05  -2.93570e-06       0.00000       0.00000       0.00000       0.00000       0.00000       0.00000       0.00000       0.00000       0.00000       0.00000       0.00000       0.00000       0.00000       0.00000       4.34673       5.30895       5.42626       5.20673       4.63316       3.95205       3.13156       2.41350       1.73084       1.09516      0.664741      0.396723      0.225755      0.119794     0.0515134     0.0247470    0.00948476    0.00358335    0.00114572   0.000314083   6.77278e-05   1.05866e-05       0.00000       0.00000       0.00000       0.00000       0.00000       0.00000       0.00000       0.00000       0.00000       0.00000       0.00000       0.00000       0.00000       0.00000
  11  15 2756.1081    2.7357  0.8752 11.6388 -0.0012  0.0287   0.0781   0.0705    0.2467   0.0000   435.4865      0.841819       11.7334      -1.13683      -3.47592     -0.446073       1.26883      -2.82792      0.847911    -0.0258321      0.351030     -0.437274     -0.285515    -0.0493483     0.0127591    0.00199713   -0.00955250    0.00254669  -0.000840881   7.39736e-05   0.000122218   1.24907e-05       0.00000       0.00000       0.00000       0.00000       0.00000       0.00000       0.00000       0.00000       0.00000       0.00000       0.00000       0.00000       0.00000       0.00000       4.10499       5.30167       5.09304       4.99335       4.60232       3.66360       2.93822       2.01058       1.52120      0.997043      0.629195      0.380853      0.199230      0.108740     0.0438223     0.0224804    0.00771539    0.00323511   0.000970724   0.000264333   6.70632e-05   9.91306e-06       0.00000       0.00000       0.00000       0.00000       0.00000       0.00000       0.00000       0.00000       0.00000       0.00000       0.00000       0.00000       0.00000       0.00000
  11  16 2895.4332    3.5691  0.8035 12.0041 -0.0017  0.0265   0.1036   0.0614    0.2724   0.0000   432.7807       4.46226       13.4216     -0.155964      -8.71580      -5.07739      0.643925      0.877815      0.676861    -0.0396670   -0.00435206      0.196974    -0.0997207    0.00349237     0.0122507    -0.0149065    0.00564331   0.000643256    0.00102770  -0.000274019   4.53172e-05   1.03870e-05       0.00000       0.00000       0.00000       0.00000       0.00000       0.00000       0.00000       0.00000       0.00000       0.00000       0.00000       0.00000       0.00000       0.00000       4.09383       4.74786       4.77138       4.54856       4.10727       3.51619       2.76700       2.09885       1.48558      0.955993      0.578017      0.342171      0.185891     0.0978915     0.0430782     0.0198139    0.00736648    0.00279443   0.000863441   0.000234600   5.08709e-05   8.02666e-06       0.00000       0.00000       0.00000       0.00000       0.00000       0.00000       0.00000       0.00000       0.00000       0.00000       0.00000       0.00000       0.00000       0.00000
  11  17 3034.5204    4.2566  0.8907 11.8424 -0.0025  0.0287   0.1214   0.0661    0.4577   0.0000   442.1890       4.32166       13.2373      -2.22755      -1.96179      -3.50948       2.67110      -2.68920       1.26051      -2.02621      0.723849      0.250097    -0.0454273    -0.0987737     0.0539025     0.0113088    0.00599812   0.000220331  -0.000609342  -0.000151223   1.81226e-05  -1.20278e-05       0.00000       0.00000       0.00000       0.00000       0.00000       0.00000       0.00000       0.00000       0.00000       0.00000       0.00000       0.00000       0.00000       0.00000       4.50783       5.21886       5.22169       5.10476       4.62358       4.02191       2.91933       2.03787       1.55246       1.03599      0.692908      0.400954      0.204106      0.100240     0.0486239     0.0195994    0.00791873    0.00301291   0.000988325   0.000236727   5.29873e-05   8.41876e-06       0.00000       0.00000       0.00000       0.00000       0.00000       0.00000       0.00000       0.00000       0.00000       0.00000       0.00000       0.00000       0.00000       0.00000
  11  18 3173.5237    3.9708  1.2109 11.6792 -0.0065  0.0368   0.0994   0.0855    0.5096   0.0000   434.8642       8.95425       3.81918      -1.43530      -9.30602      -11.0556      -7.63643      -5.19611      -2.23848      -1.23465     -0.124641    -0.0515704     0.0759275     0.0840407   -0.00505157    -0.0101690    0.00489724  -0.000846910   -0.00161853  -1.54284e-05   3.86075e-05   7.74415e-06       0.00000       0.00000       0.00000       0.00000       0.00000       0.00000       0.00000       0.00000       0.00000       0.00000       0.00000       0.00000       0.00000       0.00000       4.80764       6.49900       6.51892       6.07451       5.71290       4.25839       3.93667       2.53193       2.02831       1.12882      0.836511      0.436691      0.243406      0.142460     0.0531707     0.0326906     0.0101008    0.00416208    0.00141929   0.000328628   9.74620e-05   1.29008e-05       0.00000       0.00000       0.00000       0.00000       0.00000       0.00000       0.00000       0.00000       0.00000       0.00000       0.00000       0.00000       0.00000       0.00000
  11  19 3312.3383    3.6487  1.6208 11.2529  0.0002  0.0382   0.0797   0.1000    0.4149   0.0000   437.2830      0.764068       13.1976      -6.84764      -9.66888      0.282400      -2.79461      0.282726       4.43035     -0.737448     -0.634508      0.555901      0.276529     0.0627896     0.0187125    -0.0277035    -0.0139872   -0.00562977  -0.000683408   0.000424796   0.000161920  -4.27878e-06       0.00000       0.00000       0.00000       0.00000       0.00000       0.00000       0.00000       0.00000       0.00000       0.00000       0.00000       0.00000       0.00000       0.00000       5.93918       6.81295       6.98860       6.96874       6.34567       4.96037       3.74849       2.92355       2.06871       1.36485      0.786652      0.503521      0.286185      0.149755     0.0661428     0.0279500     0.0107373    0.00395352    0.00118102   0.000350392   7.40120e-05   1.11461e-05       0.00000       0.00000       0.00000       0.00000       0.00000       0.00000       0.00000       0.00000       0.00000       0.00000       0.00000       0.00000       0.00000       0.00000
  11  20 3451.6523    2.9665  2.4987 11.2765 -0.0020  0.0495   0.0520   0.1253    0.1745   0.0000   454.3620      0.727516       10.2947       1.74867       4.36851      -6.49451       4.67148      -2.63203       2.01627      -2.14728      0.861184      0.882525      0.312291      0.235940    -0.0613437     0.0254623     0.0148570   -0.00141803    0.00310672   0.000144441   1.85376e-05   8.13347e-06       0.00000       0.00000       0.00000       0.00000       0.00000       0.00000       0.00000       0.00000       0.00000       0.00000       0.00000       0.00000       0.00000       0.00000       7.61061       9.48084       9.48675       8.72134       7.85982       6.64077       5.17120       3.87332       2.73473       1.71503       1.05842      0.627106      0.323611      0.172889     0.0802625     0.0349210     0.0131915    0.00521513    0.00167234   0.000452708   0.000100284   1.52249e-05       0.00000       0.00000       0.00000       0.00000       0.00000       0.00000       0.00000       0.00000       0.00000       0.00000       0.00000       0.00000       0.00000       0.00000
  11  21 3591.0213    2.5522  3.6139 10.8602 -0.0020  0.0600   0.0384   0.1556    0.1465   0.0000   445.8155       27.2322       2.37060      -28.4529       5.53377      -7.30230       6.76895      -7.74759       1.59758       2.82022       1.11522      -1.72191     -0.356084     -0.125394     0.0410749     0.0732062   0.000517671   -0.00567008   0.000323621  -0.000354677  -0.000135143   1.28538e-05       0.00000       0.00000       0.00000       0.00000       0.00000       0.00000       0.00000       0.00000       0.00000       0.00000       0.00000       0.00000       0.00000       0.00000       8.76886       10.6333       10.8294       10.6832       9.22396       7.73324       6.05420       4.43543       3.22505       2.07745       1.28012      0.754485      0.430901      0.219764      0.100581     0.0448176     0.0180698    0.00655854    0.00208105   0.000540467   0.000123458   1.95889e-05       0.00000       0.00000       0.00000       0.00000       0.00000       0.00000       0.00000       0.00000       0.00000       0.00000       0.00000       0.00000       0.00000       0.00000
  11  22 3730.7518    2.1419  5.0649 10.6325 -0.0018  0.0745   0.0287   0.1989    0.1187   0.0000   434.4376       22.2518       7.82393       6.94626      -19.1612       5.62840      -3.18580     -0.913939       9.98630      -3.06167      0.343908    -0.0796316      0.434206     -0.209829    -0.0721985     0.0384970     0.0102653    0.00940254    0.00180488  -0.000960954  -7.71548e-05   2.17118e-05       0.00000       0.00000       0.00000       0.00000       0.00000       0.00000       0.00000       0.00000       0.00000       0.00000       0.00000       0.00000       0.00000       0.00000       10.8748       13.0423       13.4369       12.9356       11.5272       9.64766       7.70219       5.59698       4.00594       2.65458       1.66024      0.974357      0.530290      0.274947      0.127162     0.0579593     0.0227289    0.00836603    0.00261976   0.000707691   0.000159272   2.38406e-05       0.00000       0.00000       0.00000       0.00000       0.00000       0.00000       0.00000       0.00000       0.00000       0.00000       0.00000       0.00000       0.00000       0.00000
  11  23 3870.8159    1.7454  6.4929 10.3707 -0.0021  0.0929   0.0217   0.2430    0.1057   0.0000   415.5109       42.9903      -9.82734       19.5864     -0.649056      -4.38938      -8.16348       1.83997      -6.17656     -0.404587       2.52199       1.75070      -1.15139     -0.580846     0.0456056    -0.0333926    -0.0309722   -0.00294343   -0.00211991    0.00147450   0.000288572   1.31369e-05       0.00000       0.00000       0.00000       0.00000       0.00000       0.00000       0.00000       0.00000       0.00000       0.00000       0.00000       0.00000       0.00000       0.00000       13.4636       16.3513       16.3844       16.1943       14.5074       12.3452       9.38906       6.75249       4.96753       3.37435       2.11303       1.25746      0.703134      0.338749      0.165922     0.0671838     0.0295549     0.0104039    0.00335448   0.000889521   0.000197959   3.09477e-05       0.00000       0.00000       0.00000       0.00000       0.00000       0.00000       0.00000       0.00000       0.00000       0.00000       0.00000       0.00000       0.00000       0.00000
  11  26 4291.8719    1.0190 12.3810 10.0620 -0.0034  0.1708   0.0126   0.4736    0.0637   0.0000   415.5587      -13.5208      -14.8432      -21.4378       23.9637      -1.87954      -64.9218      -4.04997      -3.75312      -1.75708     -0.803718       2.06313     0.0335885    -0.0817660     0.0596883     0.0138691    -0.0754658   -0.00228846   -0.00256280  -0.000342191   1.74692e-05  -3.01841e-05       0.00000       0.00000       0.00000       0.00000       0.00000       0.00000       0.00000       0.00000       0.00000       0.00000       0.00000       0.00000       0.00000       0.00000       23.2006       29.4982       29.9221       29.5636       25.9298       22.0221       17.6830       13.1545       9.38830       6.16110       3.96490       2.29786       1.29533      0.663904      0.322901      0.142819     0.0581453     0.0206726    0.00679674    0.00180236   0.000401302   6.16593e-05       0.00000       0.00000       0.00000       0.00000       0.00000       0.00000       0.00000       0.00000       0.00000       0.00000       0.00000       0.00000       0.00000       0.00000
  11  27 4432.9168    0.8251 16.2193 10.0561  0.0003  0.2409   0.0102   0.6720    0.0524   0.0000   479.4282      -81.4103      -7.96794       15.1158       19.8211       25.9427      -21.6100      -10.8141      -16.3918      -7.23110       8.82630      0.867463      -1.61092       2.09275    -0.0404519     -0.181222    -0.0184059     0.0111659   -0.00972505  -0.000440530   0.000194704   0.000177021       0.00000       0.00000       0.00000       0.00000       0.00000       0.00000       0.00000       0.00000       0.00000       0.00000       0.00000       0.00000       0.00000       0.00000       32.7264       41.5115       43.6549       40.9431       37.6597       30.9572       24.9473       18.4983       13.0822       8.89906       5.51813       3.34407       1.81601      0.950051      0.459022      0.202808     0.0821725     0.0304867    0.00958919    0.00269578   0.000583645   8.25729e-05       0.00000       0.00000       0.00000       0.00000       0.00000       0.00000       0.00000       0.00000       0.00000       0.00000       0.00000       0.00000       0.00000       0.00000
  12   9 1949.9717    0.4955  0.4769 10.1686 -0.0255  0.0364   0.0223   0.0615    0.0754   0.0000   439.3189      -2.21148       16.1790       2.23189       1.15174      -2.62041      -2.46587     0.0471322     -0.953777       1.24854     -0.332837      0.758848    -0.0695568     0.0209772      0.112644    -0.0423432    -0.0101891     0.0169082  -0.000971981   0.000330117   0.000358677  -0.000127419   1.60287e-05  -3.22745e-06       0.00000       0.00000       0.00000       0.00000       0.00000       0.00000       0.00000       0.00000       0.00000       0.00000       0.00000       0.00000       4.00893       4.93664       6.23360       4.81481       4.88947       4.42674       2.99763       2.66078       1.98719       1.25116      0.863790      0.527156      0.335464      0.166552     0.0985023     0.0463243     0.0204039    0.00871642    0.00358698    0.00123152   0.000430911   0.000103891   1.90952e-05   2.67523e-06       0.00000       0.00000       0.00000       0.00000       0.00000       0.00000       0.00000       0.00000       0.00000       0.00000       0.00000       0.00000
  12  10 2093.6126    0.7095  0.6495 10.1815 -0.0085  0.0303   0.0241   0.0619    0.1015   0.0000   434.4321      -1.92183       16.4035      0.909016      -1.55686      -4.32693      -2.07075       3.09217     -0.483068      -1.39407     0.0169655     -0.497782     -0.109352      0.116396    -0.0229205     0.0377158    -0.0217295    0.00426193    0.00184875   0.000236684  -4.68441e-05   4.39939e-05   5.91303e-06  -9.86930e-07       0.00000       0.00000       0.00000       0.00000       0.00000       0.00000       0.00000       0.00000       0.00000       0.00000       0.00000       0.00000       4.16488       5.05196       4.89722       4.41466       4.27557       3.79647       3.39510       2.62662       1.91721       1.37857      0.793030      0.516381      0.274553      0.163483     0.0817778     0.0333854     0.0190718    0.00661426    0.00281699   0.000985534   0.000261099   7.91988e-05   1.64332e-05   2.25040e-06       0.00000       0.00000       0.00000       0.00000       0.00000       0.00000       0.00000       0.00000       0.00000       0.00000       0.00000       0.00000
  12  11 2235.7843    1.0043  0.8007 10.3458 -0.0104  0.0300   0.0316   0.0676    0.1489   0.0000   438.9368       3.60156       3.72970       2.73633      -2.69724       3.06052      -3.13612     -0.623498       1.97510      -1.08993       1.18380     -0.697371    -0.0363240     0.0558579     0.0330512     0.0560817     0.0205580  -0.000441019   -0.00178626  -0.000308805  -0.000373793  -6.12499e-05   2.13340e-05  -4.80896e-07       0.00000       0.00000       0.00000       0.00000       0.00000       0.00000       0.00000       0.00000       0.00000       0.00000       0.00000       0.00000       4.01635       5.00372       5.06743       5.11484       4.46666       3.97013       2.95453       2.30151       1.71506       1.18478      0.794001      0.439217      0.291076      0.159893     0.0849951     0.0360519     0.0181052    0.00691655    0.00288990   0.000893843   0.000311017   7.23083e-05   1.50261e-05   2.47498e-06       0.00000       0.00000       0.00000       0.00000       0.00000       0.00000       0.00000       0.00000       0.00000       0.00000       0.00000       0.00000
  12  12 2376.2807    1.3567  0.8798 10.6448 -0.0050  0.0316   0.0389   0.0723    0.2139   0.0000   442.5512      -7.78356       7.76329       3.46540      -2.42014      -1.46446      0.910959     -0.227114     -0.681779      0.104891     -0.124958     -0.726162      0.240983      0.228498     -0.117912    -0.0219699   -0.00464260    0.00756244    0.00200627  -0.000857017  -7.85712e-05  -2.48853e-05   1.14206e-05  -5.88496e-07       0.00000       0.00000       0.00000       0.00000       0.00000       0.00000       0.00000       0.00000       0.00000       0.00000       0.00000       0.00000       4.30677       4.88519       5.11997       4.43203       4.66572       4.15605       3.09969       2.50693       1.72904       1.27146      0.876076      0.544288      0.309166      0.165662     0.0831765     0.0384726     0.0178714    0.00715874    0.00271202   0.000956547   0.000314956   8.40990e-05   1.50798e-05   1.97676e-06       0.00000       0.00000       0.00000       0.00000       0.00000       0.00000       0.00000       0.00000       0.00000       0.00000       0.00000       0.00000
  12  13 2515.4402    1.8230  1.0464 10.5985  0.0024  0.0327   0.0487   0.0764    0.3518   0.0000   438.6464      -4.85681       5.46594      -2.77397      -7.50671      -4.21832      -1.83941     -0.181126      0.162775     -0.548428     0.0791114     0.0551663     -0.213151     -0.383105    -0.0596353  -0.000484588     0.0309952    0.00218338   -0.00136395  -0.000719039  -0.000221158  -5.02977e-06   1.85119e-05  -8.47106e-07       0.00000       0.00000       0.00000       0.00000       0.00000       0.00000       0.00000       0.00000       0.00000       0.00000       0.00000       0.00000       4.09311       5.07706       5.33045       5.00228       4.45578       4.04834       3.25269       2.45324       1.77726       1.28207      0.784189      0.540921      0.299302      0.156692     0.0862468     0.0428501     0.0190686    0.00771946    0.00324805    0.00111807   0.000307015   8.48077e-05   1.66153e-05   2.56470e-06       0.00000       0.00000       0.00000       0.00000       0.00000       0.00000       0.00000       0.00000       0.00000       0.00000       0.00000       0.00000
  12  14 2654.5743    2.3444  1.0683 10.4534 -0.0023  0.0342   0.0611   0.0740    0.6816   0.0000   440.4559       5.98147       16.1701      -1.26745      -2.22947       2.48638     -0.678037     -0.234145      -2.35802      -1.80568      0.549608     0.0897713    -0.0832376     -0.185620     -0.119594    -0.0266958    0.00197326    0.00278761    0.00311271  -0.000451443  -0.000136329   6.04967e-05   1.95273e-05   2.40049e-06       0.00000       0.00000       0.00000       0.00000       0.00000       0.00000       0.00000       0.00000       0.00000       0.00000       0.00000       0.00000       4.86912       5.52174       5.47235       5.14816       5.23123       4.22402       3.56935       2.80912       2.19898       1.47353      0.870384      0.569202      0.323050      0.193370     0.0992603     0.0431204     0.0203606    0.00709847    0.00291416    0.00106149   0.000293271   8.21608e-05   1.78655e-05   2.26216e-06       0.00000       0.00000       0.00000       0.00000       0.00000       0.00000       0.00000       0.00000       0.00000       0.00000       0.00000       0.00000
  12  15 2794.4530    2.9931  0.9613 11.9656 -0.0041  0.0293   0.0815   0.0729    0.2477   0.0000   437.2004      -1.46140       20.1403      -4.97658      -1.00105      -3.50948      0.525565      -1.75870       2.76645     -0.618844    -0.0716489      0.377889     0.0100541    0.00223251     0.0481007     0.0336390   -0.00844985   -0.00106513  -0.000558425   0.000127145   1.38012e-05  -2.79765e-05   1.21794e-05   5.46953e-07       0.00000       0.00000       0.00000       0.00000       0.00000       0.00000       0.00000       0.00000       0.00000       0.00000       0.00000       0.00000       3.78385       4.89324       5.08783       4.68094       4.38494       3.60221       3.14034       2.28124       1.74208       1.13618      0.781095      0.451071      0.266315      0.158394     0.0736158     0.0387206     0.0167554    0.00792072    0.00265310   0.000987857   0.000305378   7.63027e-05   1.79960e-05   2.29817e-06       0.00000       0.00000       0.00000       0.00000       0.00000       0.00000       0.00000       0.00000       0.00000       0.00000       0.00000       0.00000
  12  16 2934.3097    3.5986  0.9533 12.0566 -0.0024  0.0316   0.0973   0.0685    0.3042   0.0000   434.4300       5.28404       12.8199      -6.07263      -3.22928      -6.75220      -2.55141      -3.64433      -1.21660      -1.45010       1.24514     -0.559398     0.0591127    -0.0470219    -0.0322987     0.0275706   -0.00663159    0.00996459   0.000352047  -0.000410429   2.56145e-05   6.62527e-05   5.34256e-06   5.07324e-06       0.00000       0.00000       0.00000       0.00000       0.00000       0.00000       0.00000       0.00000       0.00000       0.00000       0.00000       0.00000       4.05181       5.26222       5.39318       5.19017       4.96283       3.94874       3.19078       2.28903       1.69184       1.25916      0.747115      0.523839      0.279092      0.168032     0.0861371     0.0355551     0.0194262    0.00670702    0.00291857    0.00106386   0.000276266   8.61929e-05   1.83610e-05   2.55466e-06       0.00000       0.00000       0.00000       0.00000       0.00000       0.00000       0.00000       0.00000       0.00000       0.00000       0.00000       0.00000
  12  17 3073.7947    3.8399  1.0460 12.3547 -0.0132  0.0305   0.1027   0.0762    0.3455   0.0000   436.9651       8.20562       8.05498      -2.10710      0.685766     -0.739145       1.64214      -2.09212      -1.24194      0.742143       1.33347     -0.331432     -0.536392      0.265004    -0.0876947    -0.0421515    -0.0191089   -0.00423535    0.00463356    0.00120429   0.000284239  -5.04187e-05   6.00196e-06  -1.30613e-07       0.00000       0.00000       0.00000       0.00000       0.00000       0.00000       0.00000       0.00000       0.00000       0.00000       0.00000       0.00000       4.14898       5.46700       5.41036       5.24653       4.67793       4.02573       3.31197       2.36920       1.77345       1.19510      0.813503      0.494226      0.290614      0.150691     0.0783788     0.0369333     0.0172758    0.00702387    0.00286603   0.000956938   0.000296635   7.47333e-05   1.75192e-05   2.59463e-06       0.00000       0.00000       0.00000       0.00000       0.00000       0.00000       0.00000       0.00000       0.00000       0.00000       0.00000       0.00000
  12  18 3213.2849    3.9206  1.2819 12.0578 -0.0024  0.0338   0.0909   0.0842    0.3548   0.0000   443.7942      0.886956       18.6271      -3.82718      -6.29805      -7.45162       3.35845       1.14737      0.245148    -0.0433340       1.05351      0.342704      0.310271    -0.0454029     0.0613127    -0.0383238    -0.0456986     0.0147879    0.00199706  -0.000349594   7.37097e-05  -3.51034e-05   1.59171e-05  -2.59859e-07       0.00000       0.00000       0.00000       0.00000       0.00000       0.00000       0.00000       0.00000       0.00000       0.00000       0.00000       0.00000       4.63319       5.89086       6.03715       6.11918       5.26041       4.40738       3.57726       2.56168       1.86598       1.28233      0.872867      0.537291      0.311412      0.173648     0.0870717     0.0436932     0.0199610    0.00858514    0.00310744    0.00107410   0.000315718   8.02325e-05   1.81530e-05   2.79225e-06       0.00000       0.00000       0.00000       0.00000       0.00000       0.00000       0.00000       0.00000       0.00000       0.00000       0.00000       0.00000
  12  19 3352.6431    3.4825  1.8812 11.3465 -0.0030  0.0394   0.0659   0.0984    0.2659   0.0000   443.0993       20.2182       12.1465      -6.25081      -9.44651      -10.4679    0.00209868      -4.38026       2.10165      -1.29418     -0.117571     -0.112745     -0.181780      0.121362    0.00806936    -0.0168216    -0.0123988   -0.00975641    0.00251046   1.64430e-05   5.92891e-05  -4.38417e-05  -2.05387e-05   6.77424e-07       0.00000       0.00000       0.00000       0.00000       0.00000       0.00000       0.00000       0.00000       0.00000       0.00000       0.00000       0.00000       5.79280       7.02040       7.57534       7.27639       6.30112       5.32422       4.17376       3.12227       2.30657       1.55421      0.980618      0.601148      0.363716      0.201791      0.105121     0.0504533     0.0221511    0.00941435    0.00365211    0.00123229   0.000366052   9.16395e-05   1.89434e-05   2.78046e-06       0.00000       0.00000       0.00000       0.00000       0.00000       0.00000       0.00000       0.00000       0.00000       0.00000       0.00000       0.00000
  12  20 3492.4431    2.8157  2.9277 11.0018 -0.0004  0.0520   0.0441   0.1270    0.1573   0.0000   430.9956       9.01883       14.1025      -1.05839     -0.249954      -3.31142       2.06928      -7.75049       5.24791      -3.34168     -0.869036      0.661497      0.119659     0.0207088      0.166584     0.0660034    0.00685176     0.0208069   -0.00145248   -0.00313247  -7.26444e-05   0.000213585  -2.38724e-05  -5.39987e-07       0.00000       0.00000       0.00000       0.00000       0.00000       0.00000       0.00000       0.00000       0.00000       0.00000       0.00000       0.00000       6.76685       8.29424       8.37382       8.32406       7.54540       6.47384       5.20308       4.16713       3.12456       2.04776       1.33830      0.811426      0.487771      0.270482      0.143262     0.0691658     0.0302549     0.0124200    0.00469545    0.00164141   0.000522698   0.000130448   2.84131e-05   4.27173e-06       0.00000       0.00000       0.00000       0.00000       0.00000       0.00000       0.00000       0.00000       0.00000       0.00000       0.00000       0.00000
  12  21 3632.3923    2.3790  4.0577 10.8892 -0.0026  0.0635   0.0324   0.1577    0.1140   0.0000   422.8209      -10.6182       24.3237       8.83024      -7.31733      -8.43292      -6.05080      -2.99462      -3.31301      -4.22830      -1.83251       1.96124      0.307797      0.221741     -0.334042    -0.0564548   -0.00644946    -0.0111473    -0.0130697    0.00203994   0.000428552  -1.07104e-05  -7.06417e-05  -4.62937e-06       0.00000       0.00000       0.00000       0.00000       0.00000       0.00000       0.00000       0.00000       0.00000       0.00000       0.00000       0.00000       8.37784       10.5392       10.6600       10.5524       9.43352       8.19905       6.44199       5.20656       3.69324       2.52893       1.64998       1.02438      0.595414      0.329473      0.173494     0.0849484     0.0382420     0.0156701    0.00592481    0.00204849   0.000636772   0.000169257   3.44866e-05   5.36004e-06       0.00000       0.00000       0.00000       0.00000       0.00000       0.00000       0.00000       0.00000       0.00000       0.00000       0.00000       0.00000
  12  22 3772.4615    2.0230  5.4405 10.5378 -0.0003  0.0770   0.0253   0.1950    0.1064   0.0000   426.6772       10.5260       19.3351      -21.0759      -23.6804       8.32855       6.67193      -10.5407       3.17416      -1.61885     -0.970916     -0.863561       1.38909     -0.339444      0.220247     -0.112689     0.0748470     0.0378327    0.00233173  -0.000306857   0.000542390   0.000201420  -6.63862e-05   1.54114e-06       0.00000       0.00000       0.00000       0.00000       0.00000       0.00000       0.00000       0.00000       0.00000       0.00000       0.00000       0.00000       10.0124       12.4745       12.5267       12.5894       11.3735       9.90018       7.82597       5.94330       4.39501       3.08430       2.02510       1.26414      0.748317      0.420073      0.210774      0.103348     0.0451220     0.0195215    0.00728480    0.00256885   0.000767768   0.000200514   4.25591e-05   6.49408e-06       0.00000       0.00000       0.00000       0.00000       0.00000       0.00000       0.00000       0.00000       0.00000       0.00000       0.00000       0.00000
  12  23 3912.9773    1.6792  7.5656 10.1569 -0.0007  0.0958   0.0190   0.2577    0.1043   0.0000   429.8935      0.292605       10.9168      -13.8762       20.1396       12.6945      -6.75298      -13.7848       7.58908      0.220727      0.624270      -1.38634      0.397268      0.283551    -0.0197026     0.0898937    -0.0776899  -0.000887064    0.00595163   -0.00103929  -6.07087e-05   0.000399852   3.91126e-05  -8.56449e-06       0.00000       0.00000       0.00000       0.00000       0.00000       0.00000       0.00000       0.00000       0.00000       0.00000       0.00000       0.00000       12.1623       15.4755       15.5848       15.5783       14.0891       11.9165       9.99336       7.50378       5.56216       3.82221       2.52306       1.57861      0.916825      0.512141      0.263120      0.131376     0.0581256     0.0248599    0.00932197    0.00325541   0.000973108   0.000257639   5.69936e-05   8.24656e-06       0.00000       0.00000       0.00000       0.00000       0.00000       0.00000       0.00000       0.00000       0.00000       0.00000       0.00000       0.00000
  12  24 4053.3736    1.3923  9.4172 10.0513 -0.0015  0.1147   0.0154   0.3302    0.0883   0.0000   451.8778       13.6436       3.45156      -48.7655       25.7207       1.49250      -19.4861      -12.0396      -2.40094      0.779276       1.68244       1.77787      0.661279     0.0852309     0.0251911     -0.106224   -0.00686633     0.0732000    0.00940106    0.00450598  -0.000139129  -1.26599e-05   1.40017e-05  -1.61902e-05       0.00000       0.00000       0.00000       0.00000       0.00000       0.00000       0.00000       0.00000       0.00000       0.00000       0.00000       0.00000       14.7669       18.5748       19.3911       18.9332       17.0927       14.7124       11.8484       9.23201       6.70000       4.47968       3.13876       1.88763       1.09811      0.608596      0.315788      0.152883     0.0725951     0.0295000     0.0111217    0.00388738    0.00125859   0.000316411   6.69397e-05   9.66010e-06       0.00000       0.00000       0.00000       0.00000       0.00000       0.00000       0.00000       0.00000       0.00000       0.00000       0.00000       0.00000
  12  25 4194.2360    1.1581 10.8736 10.0103 -0.0004  0.1369   0.0132   0.3793    0.0748   0.0000   456.8340       5.04118       21.0039       55.9512      -2.81800      -24.0183      -10.8570      -6.25561      -4.96449      -1.08127      -4.27187       2.78142     -0.940239     -0.294437     -0.237028    -0.0775465     0.0932452     0.0475185    0.00656439   -0.00581369    0.00111405  -2.73922e-05   2.37294e-05  -1.89236e-05       0.00000       0.00000       0.00000       0.00000       0.00000       0.00000       0.00000       0.00000       0.00000       0.00000       0.00000       0.00000       17.8598       22.2376       22.7063       22.5326       20.3087       17.7349       14.2817       11.0265       8.28210       5.64997       3.67606       2.28651       1.34562      0.760231      0.391466      0.186371     0.0854616     0.0351332     0.0136350    0.00480107    0.00145342   0.000374565   7.91455e-05   1.15966e-05       0.00000       0.00000       0.00000       0.00000       0.00000       0.00000       0.00000       0.00000       0.00000       0.00000       0.00000       0.00000
  12  27 4476.4492    0.7878 14.8012 10.1064 -0.0034  0.2171   0.0102   0.6008    0.0487   0.0000   485.8287      -74.5013       59.1364       27.1036      -45.3668      -10.2881       10.6227      -3.69887       8.08619      -19.4536     0.0603823       3.49741      -1.39724       2.56681    -0.0307951   -0.00544348    -0.0359085    0.00480069   -0.00401378    -0.0106547   -0.00328135    0.00131378   0.000277775  -2.45552e-05       0.00000       0.00000       0.00000       0.00000       0.00000       0.00000       0.00000       0.00000       0.00000       0.00000       0.00000       0.00000       27.9245       35.2579       36.9948       35.9978       32.4263       27.5115       23.2997       17.3142       13.1352       8.89435       5.98077       3.71807       2.19292       1.22831      0.647207      0.314792      0.147476     0.0607682     0.0235980    0.00808993    0.00243783   0.000606553   0.000131830   1.80011e-05       0.00000       0.00000       0.00000       0.00000       0.00000       0.00000       0.00000       0.00000       0.00000       0.00000       0.00000       0.00000
  13   9 1983.8097    0.5989  0.4735 10.0029 -0.0112  0.0237   0.0233   0.0523    0.0820   0.0000   437.9493      -2.45763       9.23195      -1.00547       1.50442       2.19360      -2.22356       3.09082    -0.0126649     -0.541843       1.31470      0.127736     -0.268356     0.0625227     -0.113050    -0.0243670     0.0270105    0.00190487   -0.00188006    0.00153372  -0.000856282   0.000201226  -3.62911e-05  -2.16148e-06  -7.12932e-06  -4.14229e-07       0.00000       0.00000       0.00000       0.00000       0.00000       0.00000       0.00000       0.00000       0.00000       0.00000       2.91692       3.72464       3.87036       3.40443       3.10621       2.93814       2.51283       2.10665       1.61954       1.05134      0.752212      0.445144      0.281334      0.152603     0.0840526     0.0430200     0.0225619    0.00983271    0.00459120    0.00174085   0.000672699   0.000229222   7.00509e-05   1.54433e-05   3.35582e-06   4.54302e-07       0.00000       0.00000       0.00000       0.00000       0.00000       0.00000       0.00000       0.00000       0.00000       0.00000
  13  10 2128.4665    0.8360  0.6950  9.9330  0.0007  0.0295   0.0254   0.0614    0.1308   0.0000   436.7542     -0.396025       6.10300      -4.74541      -8.26370      0.259626      -3.78541      0.309106      0.372218      -1.33554      0.455590      0.631692     -0.659263      0.104514     0.0980418     0.0263571    0.00484621    0.00924876    -0.0106120   -0.00136998   0.000346769  -0.000161482  -0.000131268   2.40022e-05  -5.63636e-06   6.91850e-08       0.00000       0.00000       0.00000       0.00000       0.00000       0.00000       0.00000       0.00000       0.00000       0.00000       3.90376       4.88054       4.93713       5.21017       4.71747       3.85265       2.91759       2.25553       1.79248       1.20413      0.811619      0.494224      0.337132      0.194223      0.117682     0.0583305     0.0294583     0.0117685    0.00535188    0.00184727   0.000758846   0.000229896   7.39237e-05   1.63895e-05   3.69059e-06   5.49452e-07       0.00000       0.00000       0.00000       0.00000       0.00000       0.00000       0.00000       0.00000       0.00000       0.00000
  13  11 2271.1179    1.0882  0.7086 10.6407 -0.0063  0.0288   0.0342   0.0608    0.1225   0.0000   436.3658      0.925110       18.3440       1.13289      -1.83543       3.66800     -0.986563      -1.22598       1.27318     -0.510140     0.0331556    -0.0216318    -0.0875435      0.133660  -0.000931670    -0.0111457    -0.0347321   -0.00501627   -0.00147865   0.000821550   0.000757923   0.000273252  -3.06727e-05  -1.79112e-05   3.29486e-06  -8.72088e-07       0.00000       0.00000       0.00000       0.00000       0.00000       0.00000       0.00000       0.00000       0.00000       0.00000       3.40715       4.45526       4.44137       4.43602       3.91471       3.54565       3.01662       2.35132       1.82655       1.20782      0.929218      0.521913      0.324877      0.209299      0.109855     0.0573773     0.0264587     0.0136800    0.00585771    0.00240446   0.000759728   0.000286360   8.50170e-05   1.86574e-05   4.42353e-06   6.36600e-07       0.00000       0.00000       0.00000       0.00000       0.00000       0.00000       0.00000       0.00000       0.00000       0.00000
  13  12 2411.8333    1.5253  0.8824 10.4701 -0.0009  0.0317   0.0409   0.0658    0.2387   0.0000   441.3764      -2.45476       12.0337       1.50574       3.51345      -7.24104       1.13205     -0.732979     -0.430273      -1.57957      0.186649     -0.631639     -0.158305      0.133669     0.0891303    -0.0291517    -0.0239266    -0.0109428    0.00318569  -0.000620186   -0.00100796   0.000386935   5.53230e-06  -2.02289e-05  -4.26684e-06   1.52012e-07       0.00000       0.00000       0.00000       0.00000       0.00000       0.00000       0.00000       0.00000       0.00000       0.00000       3.81264       5.14009       4.83520       5.01930       4.54834       4.22623       3.21053       2.46440       1.89911       1.25545      0.970184      0.632994      0.394411      0.214765      0.124872     0.0581624     0.0306073     0.0135535    0.00592497    0.00210937   0.000900630   0.000289202   9.37690e-05   2.01487e-05   4.52237e-06   7.20223e-07       0.00000       0.00000       0.00000       0.00000       0.00000       0.00000       0.00000       0.00000       0.00000       0.00000
  13  13 2551.7026    1.8773  0.9726 11.3376 -0.0036  0.0314   0.0507   0.0732    0.2110   0.0000   441.6329      -1.52154       5.09580      -1.39944      0.725775      -3.52658      -2.52872      -3.72288      -1.34330      -1.09194     -0.482382      0.116082     0.0434640     -0.155131    0.00615445    -0.0348308    0.00975885    0.00283445   -0.00463104   -0.00361770    0.00126925  -0.000205896   9.78425e-06  -2.43190e-05  -5.40186e-06   3.20408e-07       0.00000       0.00000       0.00000       0.00000       0.00000       0.00000       0.00000       0.00000       0.00000       0.00000       3.62106       4.41086       4.66922       4.87195       4.14030       3.77117       3.14661       2.45236       1.72596       1.34371      0.918597      0.600985      0.343828      0.229363      0.125217     0.0618514     0.0292606     0.0153343    0.00664886    0.00265154   0.000914272   0.000310078   8.18402e-05   2.17577e-05   4.16628e-06   6.56891e-07       0.00000       0.00000       0.00000       0.00000       0.00000       0.00000       0.00000       0.00000       0.00000       0.00000
  13  14 2691.6856    2.5612  0.8678 11.1143  0.0023  0.0297   0.0701   0.0628    0.3796   0.0000   431.5683       3.76782       11.9440       5.62451      -3.40423      -2.09732      -3.61783      -1.32823       1.88770     -0.726194      0.608176     -0.793006     -0.239400     -0.139763     0.0291953    -0.0251415    -0.0121979     0.0230433    0.00216703   -0.00432191  -0.000712482  -0.000103727   9.18529e-05  -1.50799e-05   1.05298e-06  -3.67375e-08       0.00000       0.00000       0.00000       0.00000       0.00000       0.00000       0.00000       0.00000       0.00000       0.00000       3.65927       4.74681       4.83931       4.91650       4.09247       3.58423       3.19333       2.47999       1.90261       1.28097      0.892065      0.542357      0.349216      0.183294      0.104432     0.0579365     0.0278943     0.0141106    0.00551755    0.00245019   0.000859338   0.000261611   8.09872e-05   1.81659e-05   4.20781e-06   6.10686e-07       0.00000       0.00000       0.00000       0.00000       0.00000       0.00000       0.00000       0.00000       0.00000       0.00000
  13  15 2832.1251    3.1171  0.8907 11.5015 -0.0043  0.0291   0.0844   0.0616    0.4425   0.0000   437.7818       5.55995       19.0634      -3.09283      -4.35524      -2.56729      -1.39678       1.39231      -3.82485     -0.729053      0.610667    -0.0758191     0.0830787     0.0416335    -0.0311706    -0.0257830     0.0248179    -0.0120001  -0.000289278   -0.00349287   -0.00101273   0.000411001  -2.19534e-05   1.07231e-05  -5.32226e-06   2.81929e-08       0.00000       0.00000       0.00000       0.00000       0.00000       0.00000       0.00000       0.00000       0.00000       0.00000       3.64495       4.31567       4.44600       4.39440       3.92129       3.47943       3.19118       2.40338       1.85875       1.35312      0.885497      0.591221      0.316940      0.216559      0.115617     0.0554647     0.0273772     0.0134176    0.00614767    0.00226492   0.000824225   0.000285704   6.78201e-05   1.93146e-05   3.88197e-06   5.30865e-07       0.00000       0.00000       0.00000       0.00000       0.00000       0.00000       0.00000       0.00000       0.00000       0.00000
  13  16 2972.5868    3.7824  1.0040 11.8905 -0.0060  0.0313   0.0959   0.0698    0.4377   0.0000   436.3111       4.55412       7.58408    -0.0626590       1.75411     -0.431182      -2.11428     -0.176852      0.938567      -1.21021     0.0492321      0.483381     -0.168115     -0.364633      0.138435   -0.00939919    -0.0212874     0.0213349    0.00838248   0.000451769   1.15516e-06  -4.88907e-05   0.000124362  -1.21271e-05  -3.24176e-06   1.09660e-06       0.00000       0.00000       0.00000       0.00000       0.00000       0.00000       0.00000       0.00000       0.00000       0.00000       3.75106       4.81361       4.81179       4.83804       4.76874       3.54733       3.33489       2.37482       1.91313       1.35048      0.837481      0.647474      0.327628      0.232503      0.115092     0.0635244     0.0340010     0.0130453    0.00672642    0.00217101   0.000829738   0.000314091   6.62413e-05   2.24981e-05   4.97975e-06   5.92805e-07       0.00000       0.00000       0.00000       0.00000       0.00000       0.00000       0.00000       0.00000       0.00000       0.00000
  13  17 3112.4646    3.8773  1.1141 12.2845 -0.0105  0.0317   0.0977   0.0771    0.3368   0.0000   430.2953      -2.04881       14.8314      -1.22291       7.04010     -0.716896       2.12934      -3.76988       2.68050      0.929653       1.01155      -1.04898      0.136324      0.177223     0.0351292     0.0373349   -0.00945424     0.0271105    0.00467140   0.000854943  -0.000348127  -0.000455729  -4.05734e-05   4.81223e-05  -9.54919e-06   6.64627e-07       0.00000       0.00000       0.00000       0.00000       0.00000       0.00000       0.00000       0.00000       0.00000       0.00000       3.77351       4.41760       4.71527       4.97548       4.32615       3.83067       3.20694       2.53534       1.89980       1.33963      0.927844      0.664798      0.373439      0.230582      0.120640     0.0686541     0.0330711     0.0162983    0.00665447    0.00265972   0.000908571   0.000326510   8.28753e-05   2.16029e-05   4.29613e-06   6.33668e-07       0.00000       0.00000       0.00000       0.00000       0.00000       0.00000       0.00000       0.00000       0.00000       0.00000
  13  18 3252.3834    3.7289  1.4036 12.0844 -0.0024  0.0341   0.0797   0.0859    0.2412   0.0000   443.2181      -2.34330       19.3173      0.352865      -5.92535      -1.41239      0.665256       2.38404      -2.14273      0.956341      0.196251      -1.38935     -0.224909    -0.0721023      0.185542    -0.0104539     0.0157972    0.00233156    0.00173375    0.00134289   0.000109203  -0.000214625  -0.000174589   3.59138e-05  -3.14605e-06  -2.29010e-07       0.00000       0.00000       0.00000       0.00000       0.00000       0.00000       0.00000       0.00000       0.00000       0.00000       4.26375       5.07409       5.08423       5.13829       4.81936       4.44750       3.51574       2.66535       2.03778       1.42913       1.06728      0.697876      0.438214      0.245063      0.134956     0.0678327     0.0339377     0.0147992    0.00663027    0.00253097   0.000947581   0.000303131   9.42002e-05   2.10610e-05   4.51247e-06   6.60699e-07       0.00000       0.00000       0.00000       0.00000       0.00000       0.00000       0.00000       0.00000       0.00000       0.00000
  13  19 3392.4305    3.3785  1.8867 11.0908 -0.0029  0.0388   0.0613   0.0967    0.3072   0.0000   439.5226       8.35001       16.5082      -4.30183      -4.74016      -2.82443       4.34908      -2.87080      -1.85597      -1.73397       2.55808    -0.0817314      0.258750     -0.136062     -0.113574     0.0388490    -0.0491674   -0.00631357     0.0115118   -0.00116476   0.000398290  -3.93659e-05  -6.56314e-05  -1.99808e-05  -6.40632e-06  -2.88614e-07       0.00000       0.00000       0.00000       0.00000       0.00000       0.00000       0.00000       0.00000       0.00000       0.00000       4.78961       5.93431       6.17545       5.92468       5.43868       4.87404       3.99500       3.23072       2.49403       1.72692       1.14674      0.772108      0.445687      0.266374      0.149266     0.0778318     0.0373128     0.0186351    0.00718887    0.00294577    0.00109863   0.000382616   0.000105182   2.64891e-05   5.27844e-06   7.57377e-07       0.00000       0.00000       0.00000       0.00000       0.00000       0.00000       0.00000       0.00000       0.00000       0.00000
  13  20 3532.5467    2.7195  3.1112 10.9489  0.0005  0.0516   0.0396   0.1312    0.1404   0.0000   432.9966       4.48006       10.9699       2.93241    -0.0901716     -0.106200      -2.82328      -2.91811       2.16210      -5.40248      0.957330      0.870886      0.122001      0.402005    -0.0760424     0.0403336     0.0793824     0.0692021     0.0110554   -0.00425392    0.00193158  -0.000665877  -0.000129027   2.50816e-05   5.13672e-06   4.42184e-07       0.00000       0.00000       0.00000       0.00000       0.00000       0.00000       0.00000       0.00000       0.00000       0.00000       6.15870       7.79952       7.97232       7.86453       7.29777       6.24059       5.44450       4.15823       3.10843       2.23374       1.55178       1.01000      0.603163      0.361898      0.200780     0.0979918     0.0528623     0.0224722     0.0110709    0.00386981    0.00150693   0.000485913   0.000139739   3.58377e-05   7.60354e-06   1.03672e-06       0.00000       0.00000       0.00000       0.00000       0.00000       0.00000       0.00000       0.00000       0.00000       0.00000
  13  21 3673.1582    2.3363  4.2581 10.7693 -0.0016  0.0632   0.0304   0.1589    0.1117   0.0000   434.4774       7.97573       32.3467       6.99316       1.38619      -11.8266      -8.37775      -10.4220      -3.35019      -4.61125       2.22185      -4.20143     -0.183899      0.344212     0.0501447    -0.0589547     0.0548818     0.0252605     0.0354518    0.00513114   -0.00169894   0.000554414  -5.59753e-06  -4.40533e-05  -1.08249e-05   1.17726e-06       0.00000       0.00000       0.00000       0.00000       0.00000       0.00000       0.00000       0.00000       0.00000       0.00000       7.81624       9.72820       10.2527       9.98465       8.95973       7.98831       6.64634       5.05781       3.87419       2.77114       1.84002       1.23022      0.754931      0.428131      0.236169      0.127480     0.0605198     0.0293500     0.0117528    0.00508709    0.00185635   0.000607124   0.000169457   4.21516e-05   8.63645e-06   1.20811e-06       0.00000       0.00000       0.00000       0.00000       0.00000       0.00000       0.00000       0.00000       0.00000       0.00000
  13  22 3813.7234    1.9115  5.8666 10.5681 -0.0014  0.0776   0.0226   0.2048    0.0924   0.0000   449.4242       27.8032       17.4105       2.19969      -4.94150       1.21735       1.34465      -11.5745       5.05394      -3.10421     -0.473227       1.46260     -0.451144      0.653519      0.627497     -0.106063    -0.0228755     0.0411953   -0.00726602   -0.00298192   -0.00301823   8.63254e-05   0.000499065   1.95975e-05  -9.55907e-06  -2.91044e-06       0.00000       0.00000       0.00000       0.00000       0.00000       0.00000       0.00000       0.00000       0.00000       0.00000       9.37145       11.5928       12.0315       11.8770       11.0432       9.70453       8.07217       6.36206       4.70682       3.44985       2.31959       1.53987      0.960595      0.541972      0.304543      0.160540     0.0780014     0.0370208     0.0152439    0.00628842    0.00230466   0.000736294   0.000217413   5.62088e-05   1.11985e-05   1.55756e-06       0.00000       0.00000       0.00000       0.00000       0.00000       0.00000       0.00000       0.00000       0.00000       0.00000
  13  23 3954.2168    1.5991  7.2729 10.3756 -0.0049  0.0931   0.0180   0.2488    0.0833   0.0000   436.6715       34.0070       48.6724      -10.5093      -4.95520       14.1667       12.4342      -9.84167      -1.58976      -14.9362      -2.61823       1.25608     0.0231669     -0.118649     -0.297869     0.0410225      0.152920    -0.0165496   -0.00619670    0.00564797  -0.000104984    0.00100745   0.000433346   2.06894e-05  -4.06469e-06   5.19458e-06       0.00000       0.00000       0.00000       0.00000       0.00000       0.00000       0.00000       0.00000       0.00000       0.00000       10.9012       14.1161       14.2458       14.3754       13.3374       11.6195       9.52925       7.59987       5.80915       4.14842       2.78226       1.83520       1.11275      0.664984      0.368450      0.194299     0.0950284     0.0441175     0.0185501    0.00743359    0.00272677   0.000933067   0.000270603   6.95917e-05   1.41828e-05   2.01110e-06       0.00000       0.00000       0.00000       0.00000       0.00000       0.00000       0.00000       0.00000       0.00000       0.00000
  13  24 4095.4302    1.3350  9.2347 10.1434 -0.0014  0.1119   0.0149   0.3110    0.0796   0.0000   427.0523       9.72954       68.1772      -18.5128      -3.38918      -46.3432      -8.17318      -8.93807      -4.11207      -2.09894      -1.98313       3.99391     -0.231236      -1.11801    -0.0367657    -0.0538268     0.0218681     0.0781552    -0.0111202    -0.0170726   -0.00411373    0.00174316   0.000893889   4.96587e-05   1.07906e-05  -2.47792e-06       0.00000       0.00000       0.00000       0.00000       0.00000       0.00000       0.00000       0.00000       0.00000       0.00000       13.6815       16.6455       17.5596       17.5756       15.8893       14.0815       11.6992       9.22572       7.11175       4.89694       3.44509       2.27089       1.36957      0.804486      0.455193      0.234630      0.116469     0.0563054     0.0233369    0.00920070    0.00340471    0.00113993   0.000327386   7.84488e-05   1.60942e-05   2.21206e-06       0.00000       0.00000       0.00000       0.00000       0.00000       0.00000       0.00000       0.00000       0.00000       0.00000
  13  25 4236.5238    1.0899 12.3124 10.0760 -0.0007  0.1496   0.0123   0.4326    0.0645   0.0000   469.9610       42.6789       31.6825      -55.7896       9.16660      -7.34969       20.7722       2.72854      -12.9591       5.20891       6.95609       1.06780      -1.81174     -0.705711      0.523648      0.341884    -0.0151902     0.0112638     0.0153681   -0.00514563   -0.00394804    0.00100088   0.000234838  -0.000250847  -1.47193e-05  -5.25964e-06       0.00000       0.00000       0.00000       0.00000       0.00000       0.00000       0.00000       0.00000       0.00000       0.00000       18.1572       23.1880       24.1207       24.3100       21.6904       19.0564       15.6386       12.4958       9.26506       6.72930       4.56179       2.99474       1.84984       1.09500      0.612618      0.320805      0.162403     0.0735393     0.0329273     0.0127827    0.00473403    0.00154565   0.000444512   0.000111063   2.16521e-05   3.13995e-06       0.00000       0.00000       0.00000       0.00000       0.00000       0.00000       0.00000       0.00000       0.00000       0.00000
  13  27 4519.3710    0.7527 17.0579 10.0841 -0.0022  0.2534   0.0089   0.6560    0.0438   0.0000   440.6345      -45.5407       114.870       2.72226      -25.1875      -45.1390       32.1565       18.3290      -10.5864      -19.4352       18.4568       9.50102      -2.84093      -2.97043       1.58380     -0.510311     -0.358014     0.0459386    -0.0632140   -0.00569407    0.00123043   0.000283624  -0.000245547   0.000357948  -1.98345e-05  -3.36900e-06       0.00000       0.00000       0.00000       0.00000       0.00000       0.00000       0.00000       0.00000       0.00000       0.00000       28.5760       36.6572       39.2640       38.4512       35.1900       31.0225       26.3207       20.7411       15.8781       11.4945       7.86497       5.18352       3.20244       1.92068       1.08525      0.567969      0.286134      0.133200     0.0588816     0.0232928    0.00867660    0.00284181   0.000813401   0.000200987   3.96005e-05   5.32880e-06       0.00000       0.00000       0.00000       0.00000       0.00000       0.00000       0.00000       0.00000       0.00000       0.00000
  14  10 2162.5128    0.8606  0.6543 10.2707 -0.0128  0.0310   0.0300   0.0573    0.1110   0.0000   437.8928      -4.55590       14.6145       4.41183      0.970239      -4.48218      -1.20175      -1.38647     -0.453463     -0.264845      0.395569     -0.622480       1.13432     -0.214212      0.131592      0.223079   -0.00334984    0.00567390    -0.0117202   -0.00329013    0.00153751  -2.57133e-05   0.000191697  -5.77519e-05   3.77672e-05   2.03225e-06  -4.12941e-07   3.23747e-08       0.00000       0.00000       0.00000       0.00000       0.00000       0.00000       0.00000       0.00000       3.16297       4.65920       3.80618       4.59324       3.83869       4.04605       2.93689       2.56703       1.84163       1.41485      0.992755      0.671783      0.501745      0.252345      0.172006     0.0791870     0.0504165     0.0189724     0.0115481    0.00362693    0.00208254   0.000570077   0.000290744   6.62511e-05   2.61207e-05   5.50970e-06   1.11774e-06   2.09146e-07       0.00000       0.00000       0.00000       0.00000       0.00000       0.00000       0.00000       0.00000
  14  11 2305.6885    1.1555  0.8506 10.5960 -0.0083  0.0310   0.0325   0.0706    0.1551   0.0000   439.6166     -0.436986       18.4199      -3.62722      -2.05675     0.0760039    -0.0194914      -2.50858       3.21875       3.06077     -0.448329     -0.936289      0.506500       1.10456    -0.0902398    -0.0921657   -0.00902629     0.0126951    -0.0111206    0.00640174    0.00324604  -0.000556112  -0.000295090   5.44654e-05   4.18724e-05  -4.57583e-06  -6.77176e-07   9.41834e-08       0.00000       0.00000       0.00000       0.00000       0.00000       0.00000       0.00000       0.00000       3.27754       4.52904       4.38851       4.83620       4.16978       3.68887       3.16564       2.47471       1.94360       1.29434       1.04574      0.650993      0.436335      0.286305      0.149818     0.0928266     0.0424314     0.0260790    0.00957277    0.00573974    0.00179058   0.000859064   0.000235606   9.04010e-05   2.50187e-05   5.18873e-06   1.21013e-06   1.76776e-07       0.00000       0.00000       0.00000       0.00000       0.00000       0.00000       0.00000       0.00000
  14  12 2446.6480    1.5733  1.0406 10.4236 -0.0027  0.0292   0.0376   0.0727    0.2346   0.0000   437.4714      -1.89927       12.2769      -4.07147      -7.41065      -1.83914      -6.39665      -1.92304       3.24484      0.544333       2.30522      0.425085     -0.379589     -0.279913    -0.0137931    0.00134651    -0.0159247     0.0118282   -0.00294867   -0.00776252   -0.00193343   7.29196e-06   0.000259946  -4.77534e-05  -1.50246e-05  -3.63948e-06  -2.05345e-06   1.70134e-07       0.00000       0.00000       0.00000       0.00000       0.00000       0.00000       0.00000       0.00000       3.32257       4.20405       4.49372       4.48710       3.89129       3.52673       3.01905       2.57692       1.85930       1.48708      0.936805      0.650662      0.388167      0.242018      0.145896     0.0819033     0.0416459     0.0217135     0.0102332    0.00466460    0.00188056   0.000746292   0.000256358   7.80087e-05   2.06583e-05   5.72160e-06   9.61873e-07   1.46925e-07       0.00000       0.00000       0.00000       0.00000       0.00000       0.00000       0.00000       0.00000
  14  14 2728.2122    2.7989  0.8718 11.4552 -0.0038  0.0378   0.0737   0.0613    0.3534   0.0000   440.3315      -2.05946       17.6241      0.221967      -8.44271     -0.710634       3.94213      -4.37012      0.124367     -0.706805     -0.185227     -0.353762     -0.350837     0.0750433    -0.0233544     0.0346633    0.00277143    -0.0116299   -0.00217048   -0.00157346   -0.00174049   0.000535523  -0.000258115  -8.92599e-05  -3.97695e-06   7.54091e-07   9.88028e-08  -9.93146e-08       0.00000       0.00000       0.00000       0.00000       0.00000       0.00000       0.00000       0.00000       3.38061       5.48284       5.54394       5.04182       5.76755       3.51349       4.54719       2.39502       2.63649       1.53956       1.17506      0.923782      0.423182      0.384805      0.143747      0.117490     0.0499612     0.0252175     0.0146975    0.00459630    0.00264588   0.000922837   0.000280192   0.000136609   2.38391e-05   8.46117e-06   2.24162e-06   2.02545e-07       0.00000       0.00000       0.00000       0.00000       0.00000       0.00000       0.00000       0.00000
  14  15 2869.2337    3.4600  0.8745 11.2395 -0.0090  0.0276   0.0965   0.0623    0.7434   0.0000   433.1913       1.72453       11.8056      -2.26653       1.30333      -1.78808      -1.92340      -4.74914     0.0899211       1.86516      0.165023     -0.193825     0.0949779     -0.563322    -0.0815521     0.0902626     0.0745870    0.00852158    -0.0146529    0.00183749    0.00174889   0.000134829  -0.000103221   7.88797e-05  -4.07935e-06  -1.97780e-06  -1.17452e-06   3.38377e-07       0.00000       0.00000       0.00000       0.00000       0.00000       0.00000       0.00000       0.00000       3.33926       4.22321       4.21810       4.10438       3.82397       3.15904       2.99630       2.44325       2.03800       1.36501      0.977270      0.610844      0.393636      0.239925      0.127647     0.0761014     0.0407406     0.0207357    0.00928191    0.00409024    0.00163155   0.000633338   0.000204803   6.95722e-05   1.94493e-05   4.33740e-06   1.04454e-06   1.29682e-07       0.00000       0.00000       0.00000       0.00000       0.00000       0.00000       0.00000       0.00000
  14  16 3010.1579    3.9754  1.0169 10.8864  0.0011  0.0299   0.0962   0.0667    1.2202   0.0000   439.5067       7.16049       17.7970      0.316494      -6.62075      -2.79513      -2.03766      -2.48661     -0.656664     -0.275182       1.06394     -0.214644     -0.692501      0.571462     0.0586100    -0.0247541   -0.00712336    -0.0117302     0.0114721    0.00701780    0.00149074  -0.000305952   0.000212765  -0.000113531  -5.40568e-06  -6.95683e-06   1.23939e-07  -1.28480e-07       0.00000       0.00000       0.00000       0.00000       0.00000       0.00000       0.00000       0.00000       3.65466       4.35422       4.47774       4.79848       4.30327       3.66657       3.30916       2.39810       1.84301       1.31560       1.07714      0.650205      0.415917      0.274012      0.168270     0.0894219     0.0421432     0.0216106     0.0102096    0.00510801    0.00194428   0.000738390   0.000229184   7.26433e-05   2.05822e-05   4.32382e-06   1.03747e-06   1.34458e-07       0.00000       0.00000       0.00000       0.00000       0.00000       0.00000       0.00000       0.00000
  14  17 3150.5231    3.9704  1.0706 13.0036 -0.0057  0.0330   0.1012   0.0761    0.2266   0.0000   432.2628       4.99012       15.2951      -4.35353      -3.36733      0.900954       1.42783      -1.93698      0.204120     -0.924498    -0.0875727     -0.533589     -0.704154     -0.106775     0.0903528     0.0880163    -0.0196166    -0.0233128    0.00971164    0.00707100    0.00118552   0.000598733   1.80362e-05   0.000125731   2.09561e-05  -5.98045e-06  -8.11956e-07  -2.91204e-07       0.00000       0.00000       0.00000       0.00000       0.00000       0.00000       0.00000       0.00000       3.77286       4.34068       4.93494       5.11575       4.47193       3.89548       3.33767       2.75996       1.95091       1.52199       1.04915      0.736884      0.463983      0.270294      0.180845     0.0972490     0.0480132     0.0251469     0.0134965    0.00561642    0.00227072   0.000856891   0.000301667   8.50746e-05   2.37695e-05   5.89512e-06   1.03247e-06   1.49859e-07       0.00000       0.00000       0.00000       0.00000       0.00000       0.00000       0.00000       0.00000
  14  18 3290.8446    3.6204  1.6469 12.1886 -0.0069  0.0372   0.0721   0.0900    0.2068   0.0000   436.9181       6.84145       20.8846      -6.62900      -3.71781       3.01783      -3.56816      -4.24700       5.82905     -0.375776     0.0756105     -0.217595      0.111528   -0.00450044     -0.181321     0.0762516    -0.0115806     0.0347199    0.00543617    0.00547074   -0.00166946   0.000823190   0.000500462  -4.61517e-05   2.28676e-05   3.16924e-06  -2.23791e-06  -6.97492e-08       0.00000       0.00000       0.00000       0.00000       0.00000       0.00000       0.00000       0.00000       4.33457       5.52256       5.50795       5.90300       5.26418       4.54813       3.78814       3.15868       2.42147       1.71489       1.23219      0.814386      0.506107      0.320822      0.186830      0.106351     0.0551084     0.0278364     0.0134357    0.00577660    0.00235114   0.000846283   0.000287008   9.55981e-05   2.61915e-05   6.31467e-06   1.27617e-06   1.91555e-07       0.00000       0.00000       0.00000       0.00000       0.00000       0.00000       0.00000       0.00000
  14  19 3431.4604    3.1477  2.1953 11.7791 -0.0001  0.0427   0.0537   0.1054    0.1545   0.0000   438.5345       10.7182       19.3308      -3.92945      -1.97915      -3.60924      -4.08506      -7.72625      0.654003      -2.55378     -0.899128     -0.444853       1.09716      0.317358    -0.0666482     -0.119831    -0.0858178   -0.00862905    0.00637038   0.000663141  -0.000440380   0.000562398  -0.000161107  -0.000182042  -6.58238e-06  -5.32933e-06   5.26775e-07  -2.03199e-07       0.00000       0.00000       0.00000       0.00000       0.00000       0.00000       0.00000       0.00000       4.64623       6.03992       6.13816       6.28100       5.62537       5.10186       4.34869       3.63666       2.73185       2.00962       1.45550      0.928372      0.604997      0.361320      0.223376      0.118601     0.0633127     0.0313050     0.0150298    0.00687223    0.00278462    0.00104303   0.000371650   0.000112966   3.41939e-05   7.91875e-06   1.57735e-06   2.27507e-07       0.00000       0.00000       0.00000       0.00000       0.00000       0.00000       0.00000       0.00000
  14  20 3572.1703    2.6350  3.4083 11.1430 -0.0032  0.0538   0.0363   0.1356    0.1235   0.0000   431.1124       11.5305       17.1558      -11.7752      -1.31226       1.27225       7.15387      -3.67647       3.14366       2.64292      -2.13981     -0.965899       1.20469       1.35248     -0.111095   -0.00371159    -0.0272356    -0.0355762     0.0113613    0.00878514   0.000523537   9.86828e-05   0.000347733  -0.000396585  -7.40139e-06   1.62942e-05   3.25833e-06   1.59303e-09       0.00000       0.00000       0.00000       0.00000       0.00000       0.00000       0.00000       0.00000       6.42056       7.91904       7.84395       8.22221       7.32621       6.53358       5.61722       4.72003       3.67597       2.67976       1.84334       1.23636      0.767789      0.484540      0.270276      0.157186     0.0816637     0.0413418     0.0195669    0.00831584    0.00343222    0.00129177   0.000429422   0.000142714   3.74939e-05   9.36243e-06   1.82430e-06   2.68140e-07       0.00000       0.00000       0.00000       0.00000       0.00000       0.00000       0.00000       0.00000
  14  21 3713.0146    2.1308  4.8466 10.8361 -0.0017  0.0654   0.0258   0.1748    0.0945   0.0000   434.3374       17.6211       10.9260      -11.0238      -17.4352      -1.12929      -6.93676       3.31120      -2.17001      -3.58184     -0.156446      0.831411       2.41208     -0.925212      0.314945      0.173293      0.226225     0.0287526    -0.0293570    -0.0237511   -0.00166589    0.00342685  -0.000418031   5.89584e-05   3.02996e-05   1.90171e-05   2.60215e-07   8.54968e-08       0.00000       0.00000       0.00000       0.00000       0.00000       0.00000       0.00000       0.00000       7.48377       9.48858       10.2558       9.80574       9.19455       8.21268       6.77542       5.55856       4.16001       3.07927       2.17976       1.45451      0.948349      0.564614      0.336834      0.185068     0.0967516     0.0484877     0.0234306     0.0102056    0.00424098    0.00162841   0.000575116   0.000180975   5.28919e-05   1.25313e-05   2.32387e-06   3.10496e-07       0.00000       0.00000       0.00000       0.00000       0.00000       0.00000       0.00000       0.00000
  14  22 3854.0791    1.7680  6.8735 10.4467 -0.0011  0.0846   0.0194   0.2248    0.0881   0.0000   432.5000       10.4946       9.03871       7.45483       14.5864      -9.04446      -5.27162      -5.85639       12.4212      -2.31625     -0.971205       4.08954      -1.33328    -0.0199346     -0.115721     -0.132327     -0.267678    -0.0343288     0.0269662     0.0241124    0.00678434    0.00102890  -5.68037e-05  -4.21912e-05   3.16978e-05  -8.40264e-07   2.78322e-06  -2.31245e-07       0.00000       0.00000       0.00000       0.00000       0.00000       0.00000       0.00000       0.00000       9.46397       11.6820       12.4547       12.3181       11.5433       10.4913       8.60981       6.94069       5.30464       4.05269       2.78811       1.90412       1.22857      0.775454      0.441308      0.248900      0.133543     0.0660183     0.0295354     0.0136003    0.00562159    0.00217371   0.000753517   0.000241129   6.60968e-05   1.63067e-05   2.99310e-06   4.09018e-07       0.00000       0.00000       0.00000       0.00000       0.00000       0.00000       0.00000       0.00000
  14  23 3995.0562    1.4952  8.5028 10.3837 -0.0034  0.1019   0.0163   0.2770    0.0762   0.0000   465.9554       8.49547       4.47496      -13.9781      0.549404       19.6957      -7.04393      -12.3926       3.43106      -11.5688       1.80770      -1.05429      0.926145      0.348128     -0.528158      0.556376     0.0278821    -0.0514595     0.0719487   0.000518030   0.000228180   0.000435742  -0.000452171  -0.000251402   2.92657e-06   3.43816e-05  -1.11010e-06  -1.77078e-08       0.00000       0.00000       0.00000       0.00000       0.00000       0.00000       0.00000       0.00000       11.8606       14.9086       15.3949       14.9867       14.4983       12.7107       10.7118       8.79766       6.71017       5.08525       3.51132       2.34809       1.52129      0.937218      0.543001      0.302817      0.159860     0.0799001     0.0356185     0.0164097    0.00656313    0.00256668   0.000886092   0.000284141   8.15917e-05   2.01186e-05   3.73278e-06   4.84752e-07       0.00000       0.00000       0.00000       0.00000       0.00000       0.00000       0.00000       0.00000
  14  25 4278.1585    1.0232 11.8461 10.2150 -0.0025  0.1487   0.0119   0.4199    0.0578   0.0000   426.2631       36.1436       30.0857      -14.3424       10.2996      -30.2945      -5.76909      -11.2608       8.07891      -3.72351      -6.56953       2.64667      0.810365      0.218496       1.41049      0.200951      0.303477     -0.100467     0.0148953   -0.00500227    0.00524962   -0.00860473  -1.71910e-05   0.000680887   0.000220639   1.57021e-09   1.35149e-06  -7.70944e-07       0.00000       0.00000       0.00000       0.00000       0.00000       0.00000       0.00000       0.00000       16.2633       21.0010       21.8448       22.1995       20.2344       18.5304       15.1637       12.5282       9.56596       7.29598       5.00932       3.43126       2.23032       1.36825      0.815510      0.454065      0.242046      0.121115     0.0564002     0.0253018     0.0103832    0.00406153    0.00143878   0.000446759   0.000125487   3.03244e-05   5.53816e-06   7.87509e-07       0.00000       0.00000       0.00000       0.00000       0.00000       0.00000       0.00000       0.00000
  14  26 4420.1241    0.8291 14.1343 10.1886 -0.0061  0.1954   0.0102   0.5396    0.0491   0.0000   424.4826      -11.3859       18.9546      -4.13877       7.71745      -25.1061       18.6824      -7.40860       7.91657      -5.22765      -3.01463       2.06592       2.95709      0.413917     -0.431087      0.818148      0.309408     -0.341667    -0.0604977    0.00860178     0.0249256    0.00796248   -0.00304259  -0.000407090   1.92144e-05  -2.00803e-05  -9.82265e-06  -1.62995e-06       0.00000       0.00000       0.00000       0.00000       0.00000       0.00000       0.00000       0.00000       20.9183       27.6638       29.2583       28.6450       27.0531       23.7778       20.1985       16.3141       12.6369       9.46221       6.62628       4.50964       2.86821       1.83056       1.06664      0.606719      0.321484      0.160537     0.0766812     0.0338958     0.0142822    0.00543997    0.00190609   0.000613739   0.000168459   4.11432e-05   7.74990e-06   1.01039e-06       0.00000       0.00000       0.00000       0.00000       0.00000       0.00000       0.00000       0.00000
  15  10 2195.7480    0.9197  0.8153 10.2335  0.0018  0.0282   0.0249   0.0620    0.1254   0.0000   441.1020      -4.15248       6.08154       5.18710      -4.71339      0.180886       2.44080      -3.18073       1.86163     -0.279451     0.0958821       1.55883      0.490386     0.0783122    -0.0224279    -0.0383991     0.0199375    -0.0605410     0.0168764   -0.00539451   0.000173987   -0.00161888   0.000978268  -0.000189571   1.49634e-05  -7.12841e-06  -3.73221e-06   3.57930e-07   1.89388e-07   4.29083e-08       0.00000       0.00000       0.00000       0.00000       0.00000       0.00000       2.60566       3.58190       3.61312       3.73801       3.40254       3.19922       2.64242       2.24082       1.75170       1.34737      0.921622      0.677654      0.445312      0.286190      0.177334     0.0918208     0.0585936     0.0309615     0.0155956    0.00721893    0.00327604    0.00144088   0.000562456   0.000201677   7.60788e-05   2.13685e-05   5.95209e-06   1.42622e-06   2.60455e-07   3.81419e-08       0.00000       0.00000       0.00000       0.00000       0.00000       0.00000
  15  11 2339.4780    1.2897  0.8520 10.5655 -0.0065  0.0305   0.0340   0.0656    0.1730   0.0000   435.9641      -4.89982       15.6518      -1.49056      -6.26854       3.02189       2.72152       3.16478       2.04524     -0.903469       1.51385      0.114348      0.196141     -0.157440     -0.129042     -0.157749      0.116218     0.0608576    -0.0124069   -0.00468460    0.00444095  -0.000437125  -0.000118998   0.000235315  -2.84492e-05   3.60975e-05   1.91084e-06  -1.21781e-06   8.32000e-08   7.49639e-09       0.00000       0.00000       0.00000       0.00000       0.00000       0.00000       3.15922       4.28523       4.27586       3.97848       3.83923       3.39552       2.99116       2.70188       2.14110       1.61376       1.20047      0.754177      0.463690      0.301751      0.177991      0.109192     0.0608324     0.0290023     0.0162676    0.00680811    0.00354431    0.00128130   0.000604001   0.000183596   6.85464e-05   2.30266e-05   6.48391e-06   1.48847e-06   2.78546e-07   3.68488e-08       0.00000       0.00000       0.00000       0.00000       0.00000       0.00000
  15  12 2481.0161    1.7435  0.9525 10.5949 -0.0058  0.0276   0.0423   0.0639    0.2586   0.0000   437.1435      -1.55391       7.79757       2.59894      0.220635     0.0924588       2.91586     0.0951742     -0.929090     -0.770706      0.722810      0.634394      0.548065     0.0882774      0.326886    -0.0636647    0.00581284     0.0191450    -0.0129702    0.00335529  -1.78715e-05  -0.000596302   0.000866755  -8.50593e-05   4.96099e-05  -2.74228e-05  -8.54618e-08   2.35754e-07  -2.48670e-07   4.00293e-08       0.00000       0.00000       0.00000       0.00000       0.00000       0.00000       3.13371       4.01642       4.16174       4.03101       3.75085       3.46661       3.00897       2.34421       1.93260       1.39678       1.02566      0.697774      0.479040      0.301013      0.179930     0.0985964     0.0564942     0.0296842     0.0147620    0.00687076    0.00304438    0.00133973   0.000538613   0.000195164   6.82633e-05   2.04569e-05   5.40629e-06   1.17053e-06   2.45107e-07   3.09006e-08       0.00000       0.00000       0.00000       0.00000       0.00000       0.00000
  15  13 2622.3836    2.2271  0.8986 11.3065 -0.0089  0.0253   0.0571   0.0669    0.2135   0.0000   441.7374      -1.17619       10.5392      0.481442     -0.551581       2.10628      -1.96633     -0.240269      -1.23700       1.44477     -0.319638     -0.463010    -0.0406329     0.0684426     -0.233613   -0.00679731     0.0984651     0.0265983     0.0106505   -0.00120567   -0.00642687    0.00183710   0.000152313  -0.000202987   0.000121689   1.03098e-05   2.37853e-06  -4.95416e-07   9.92150e-08   6.71602e-09       0.00000       0.00000       0.00000       0.00000       0.00000       0.00000       2.88077       3.47763       3.46263       3.63095       3.35763       3.16410       2.61020       2.12248       1.64435       1.35199      0.929917      0.658914      0.406797      0.266682      0.170546      0.106972     0.0551669     0.0284147     0.0135319    0.00667103    0.00290636    0.00122118   0.000475232   0.000187590   5.76509e-05   1.76145e-05   4.33922e-06   1.13313e-06   1.88808e-07   2.94480e-08       0.00000       0.00000       0.00000       0.00000       0.00000       0.00000
  15  14 2764.1277    2.8598  0.8885 11.9145 -0.0073  0.0266   0.0744   0.0641    0.2238   0.0000   437.2017       2.14386       9.91707       5.77563      -6.23777      -3.68227      -2.47983      -1.73479      0.575098      -1.19199     -0.791125    -0.0716406    0.00202038     -0.483761     -0.148041      0.161861     0.0413666     0.0190481    -0.0120513     0.0101362    0.00543390   0.000495350  -2.97670e-05   0.000167246  -9.43044e-05   2.69598e-05  -6.14298e-06  -7.83619e-08  -1.61089e-07   3.70390e-08       0.00000       0.00000       0.00000       0.00000       0.00000       0.00000       3.05617       3.62869       3.60252       3.43890       3.64067       3.49492       2.82766       2.23385       1.63444       1.31602      0.978980      0.723273      0.484065      0.324867      0.192718      0.111321     0.0607272     0.0294966     0.0145780    0.00682344    0.00283329    0.00125980   0.000505813   0.000179973   6.34787e-05   1.95861e-05   5.17503e-06   1.25213e-06   2.06316e-07   2.82303e-08       0.00000       0.00000       0.00000       0.00000       0.00000       0.00000
  15  16 3047.1082    3.8565  0.9501 12.3815 -0.0102  0.0270   0.0989   0.0687    0.3489   0.0000   440.2354       7.57051       9.19337       2.05197       1.79312      -3.07173      0.323875     -0.627767      0.201910      0.657010      0.808515      -1.41600     0.0148732     0.0426213    -0.0726736     0.0845752     0.0241566   -0.00660240     0.0254384     0.0181444    0.00495319  -0.000807255  -0.000373681   0.000109951  -9.88424e-06  -5.94505e-06   3.33349e-06   1.56630e-06   1.83519e-07   2.28324e-08       0.00000       0.00000       0.00000       0.00000       0.00000       0.00000       3.02757       3.88133       4.08199       4.00792       3.96729       3.47889       2.83340       2.23320       1.73272       1.23068      0.920842      0.679869      0.470145      0.299538      0.175978     0.0994377     0.0553505     0.0310139     0.0149106    0.00693171    0.00313185    0.00128709   0.000498488   0.000189171   6.50314e-05   2.04705e-05   5.50891e-06   1.26796e-06   2.39937e-07   2.99352e-08       0.00000       0.00000       0.00000       0.00000       0.00000       0.00000
  15  17 3188.0459    4.1486  1.2742 12.0219 -0.0068  0.0315   0.0919   0.0790    0.4776   0.0000   437.1872       8.77329       15.5277      -6.30698       1.39970      -1.20568       3.16881      -2.24133     -0.935363     -0.643095      0.261348     -0.583528      0.195951      0.321352    -0.0107353     -0.172344     0.0596985     0.0108737   0.000943457    0.00902750   0.000875881   -0.00281664   0.000244901   7.61063e-05   5.03162e-05   1.12794e-05  -4.57638e-06  -2.18684e-06  -2.27580e-07   7.45635e-09       0.00000       0.00000       0.00000       0.00000       0.00000       0.00000       3.44151       4.21213       4.34262       4.50782       3.96214       3.79571       3.45693       2.58942       2.09033       1.58283       1.16902      0.797661      0.541419      0.362023      0.205501      0.120101     0.0661485     0.0364656     0.0173705    0.00813926    0.00381626    0.00169100   0.000671285   0.000246429   7.82280e-05   2.38086e-05   5.78598e-06   1.34269e-06   2.79761e-07   3.74660e-08       0.00000       0.00000       0.00000       0.00000       0.00000       0.00000
  15  18 3328.8538    3.5996  1.6880 11.8428 -0.0045  0.0362   0.0710   0.0918    0.3241   0.0000   436.9805       12.6251      -1.91773     -0.370106      -1.04313      -4.03366      -2.85962      -8.02459       1.24079      0.332504      -3.23847    -0.0683882      0.405808    -0.0514197     0.0128525    -0.0103622    -0.0195321     0.0132048     0.0185523     0.0130093    0.00952761    0.00163829   0.000199341   3.14330e-05  -0.000196862   6.43991e-06   5.51923e-07  -6.91978e-07  -9.66608e-08   2.98922e-08       0.00000       0.00000       0.00000       0.00000       0.00000       0.00000       4.08921       4.98909       5.14733       5.37094       4.78029       4.50473       3.93831       3.08041       2.32953       1.86510       1.35407      0.895850      0.634705      0.408441      0.241878      0.133391     0.0784150     0.0412070     0.0200690    0.00895926    0.00417844    0.00186970   0.000769610   0.000268709   8.85770e-05   2.46264e-05   6.95543e-06   1.56498e-06   2.98777e-07   4.21976e-08       0.00000       0.00000       0.00000       0.00000       0.00000       0.00000
  15  19 3470.0277    2.9769  2.5738 11.3738 -0.0025  0.0442   0.0456   0.1130    0.1837   0.0000   443.9585       4.69011       12.3993       6.00685       5.81204      -16.8658       2.34063      -7.37530     -0.687454      -1.34130      -1.66117      0.649814     -0.986497      0.610432    -0.0467249     -0.138650    -0.0943135     0.0364298   -0.00219198     0.0256189    0.00502106   -0.00294500  -0.000387490   0.000535695   3.75919e-05   1.80983e-05  -2.11528e-07   1.94339e-06  -3.34822e-07  -8.52173e-08       0.00000       0.00000       0.00000       0.00000       0.00000       0.00000       4.72510       5.93465       6.34018       6.34030       5.94948       5.43382       4.53850       3.70906       2.95734       2.13921       1.60648       1.10051      0.747418      0.473188      0.289092      0.167133     0.0940262     0.0496716     0.0255162     0.0118207    0.00556714    0.00224330   0.000913965   0.000329903   0.000113325   3.47543e-05   9.54816e-06   2.08327e-06   4.03435e-07   5.21048e-08       0.00000       0.00000       0.00000       0.00000       0.00000       0.00000
  15  20 3611.1209    2.4517  3.6076 11.2864 -0.0027  0.0554   0.0328   0.1384    0.1078   0.0000   448.0204       5.55416       23.8691       5.30379       2.86312       3.85574      -2.26261       1.81226       3.29429     -0.728183      -1.02183    -0.0944971      0.811351     0.0117162      0.350407    -0.0256723    -0.0790905    -0.0776484     0.0265256    -0.0161911    0.00145302    0.00887727  -0.000845719   0.000300328   5.73443e-05  -6.46570e-06  -8.32523e-06  -5.46078e-07  -1.10327e-07  -2.06937e-09       0.00000       0.00000       0.00000       0.00000       0.00000       0.00000       5.89337       7.47708       7.78301       7.83027       7.38593       6.65120       5.73490       4.69995       3.71554       2.76893       2.03597       1.40140      0.954608      0.601769      0.364586      0.214041      0.117729     0.0631613     0.0319736     0.0150659    0.00689713    0.00286832    0.00115030   0.000423030   0.000140762   4.33896e-05   1.18654e-05   2.70410e-06   5.18691e-07   6.72066e-08       0.00000       0.00000       0.00000       0.00000       0.00000       0.00000
  15  21 3752.5624    2.1058  5.2567 10.4996 -0.0014  0.0671   0.0235   0.1751    0.1128   0.0000   433.7563       11.8977       25.0191      -9.01342      -4.36777     -0.979097       1.76527      -9.96964      -2.89689      -3.50262       1.06051      -4.40870      0.970804      0.439150      0.162586    -0.0937731     0.0961424     0.0186069     0.0245356     0.0106070    0.00564121   0.000990882   -0.00114317  -0.000137566   2.90367e-05  -5.93199e-05  -1.21086e-05  -2.45786e-07  -7.31807e-07   7.04614e-08       0.00000       0.00000       0.00000       0.00000       0.00000       0.00000       7.37345       9.37048       9.99295       10.2566       9.45872       8.51898       6.97096       5.68769       4.40965       3.44889       2.40655       1.67168       1.09115      0.702191      0.442667      0.255860      0.146729     0.0761114     0.0382000     0.0180783    0.00804293    0.00345916    0.00137023   0.000497427   0.000172429   5.07336e-05   1.39290e-05   3.31334e-06   5.91429e-07   8.09230e-08       0.00000       0.00000       0.00000       0.00000       0.00000       0.00000
  15  22 3894.2006    1.7542  6.9647 10.2995 -0.0011  0.0803   0.0182   0.2202    0.0916   0.0000   454.2128       9.47320      -6.28231       3.18778       6.03350      -16.6484       9.60658      -6.50341      -13.4434       4.49350      -2.41082       2.86095       2.63136      0.510990     -0.984493      0.196073      0.198198    0.00850017    -0.0259029    -0.0204350   -0.00603981    0.00250177   0.000335117  -0.000157034  -9.88043e-05  -5.40255e-05  -2.67976e-05  -2.62884e-06   4.97420e-07   1.18213e-07       0.00000       0.00000       0.00000       0.00000       0.00000       0.00000       8.39046       10.4322       11.3277       11.2789       10.7269       9.47906       8.23284       6.65865       5.27874       4.01979       2.87635       2.02513       1.34907      0.859357      0.525090      0.323069      0.172764     0.0922882     0.0474978     0.0226865     0.0104050    0.00422113    0.00174094   0.000645720   0.000209384   6.50081e-05   1.71478e-05   4.04260e-06   7.50153e-07   9.34588e-08       0.00000       0.00000       0.00000       0.00000       0.00000       0.00000
  15  23 4035.7911    1.4223  8.8880 10.3028 -0.0017  0.1024   0.0148   0.2847    0.0730   0.0000   443.7039      -19.9977       8.63157      -3.94593       18.9165      -9.78429      -5.28231      -1.65552      -7.34790      -5.56895      -2.23498      -3.97694     -0.999929      0.350719      0.361444     -0.316577      0.141705      0.153266    -0.0185008    -0.0171664     0.0183161    0.00290763   -0.00138079  -0.000128136  -0.000182838   0.000114524  -5.55786e-05  -7.85758e-06  -4.80960e-07   3.31029e-08       0.00000       0.00000       0.00000       0.00000       0.00000       0.00000       10.4834       13.3331       14.4590       14.2790       13.7051       12.1334       10.3628       8.62797       6.75587       5.06476       3.69879       2.60205       1.72218       1.12235      0.669747      0.404537      0.220276      0.120299     0.0594251     0.0300745     0.0127283    0.00573702    0.00216424   0.000827841   0.000271401   8.74768e-05   2.31632e-05   5.43283e-06   9.86322e-07   1.22937e-07       0.00000       0.00000       0.00000       0.00000       0.00000       0.00000
  15  24 4177.3241    1.1782 11.2626 10.1719  0.0001  0.1303   0.0124   0.3621    0.0664   0.0000   445.9973       31.7674       8.66475       11.0374      -16.8291      -15.3136      -4.02940      -10.6779      -2.13814       4.74363      -4.26076      -2.38358       1.48449      0.418878     -0.109828     -0.124520     0.0429540     0.0831314     0.0121641    -0.0143241     0.0224690    0.00871945   -0.00134794  -0.000652657   0.000848231  -0.000112156  -1.48583e-05   4.52745e-06  -2.65488e-07   2.13363e-07       0.00000       0.00000       0.00000       0.00000       0.00000       0.00000       13.3924       17.6019       18.3710       18.8292       17.7265       15.6658       13.4256       11.0318       8.74127       6.61008       4.71623       3.36210       2.21824       1.43509      0.869505      0.515738      0.288188      0.152902     0.0789999     0.0371131     0.0170826    0.00700763    0.00286422    0.00104062   0.000356831   0.000109574   2.92308e-05   6.99862e-06   1.29753e-06   1.67303e-07       0.00000       0.00000       0.00000       0.00000       0.00000       0.00000
  15  27 4603.9689    0.6562 18.7043 10.0984  0.0029  0.2787   0.0075   0.7175    0.0371   0.0000   455.6160       2.58447      -34.4042       13.4355      -1.95361      -4.99417     -0.553449      -22.7822      -9.97116     -0.370462       4.31942      -13.8673     -0.874376      -3.15000       1.76777      0.555787     -0.676775     -0.490741     0.0358932    0.00232886    -0.0639883     0.0268419    0.00595613   -0.00175351  -0.000485370   0.000315246  -2.35272e-05  -1.43937e-05   3.85536e-06  -1.62121e-07       0.00000       0.00000       0.00000       0.00000       0.00000       0.00000       27.9201       35.9391       38.8025       38.4678       37.0699       32.8490       28.6590       23.2284       18.6296       13.9385       10.4455       7.24943       4.90304       3.21795       1.93924       1.18153      0.658013      0.348250      0.180026     0.0874697     0.0390040     0.0167978    0.00673938    0.00244766   0.000811579   0.000254199   6.68992e-05   1.51217e-05   2.82642e-06   3.41753e-07       0.00000       0.00000       0.00000       0.00000       0.00000       0.00000
  16   9 2081.5501    0.7141  0.6302 10.2354 -0.0122  0.0270   0.0229   0.0566    0.0948   0.0000   433.8606      -1.31203       12.4169      -1.57604      -3.23244       3.19308      0.564643     -0.276012      -1.02235      0.816380      0.817562    -0.0936579     -0.343846     -0.122373   -0.00561584     -0.447451     0.0473513      0.100251     0.0162427    -0.0265649   -0.00371198    0.00439890   0.000852839   0.000341858   0.000146240  -2.28081e-05  -2.82373e-05  -9.80378e-06   4.94292e-08   2.34292e-07  -4.28134e-08  -5.70755e-09       0.00000       0.00000       0.00000       0.00000       2.33948       3.37066       3.19979       3.52323       3.14903       3.02702       2.57755       2.19515       1.74168       1.43438      0.986342      0.763654      0.480050      0.322072      0.215185      0.131463     0.0767407     0.0428335     0.0231356     0.0111237    0.00580603    0.00242806    0.00121005   0.000432496   0.000180900   6.16583e-05   2.21548e-05   5.87841e-06   1.58663e-06   3.92440e-07   6.95211e-08   1.01656e-08       0.00000       0.00000       0.00000       0.00000
  16  10 2228.3168    0.9935  0.9440 10.0489 -0.0072  0.0273   0.0244   0.0678    0.1591   0.0000   437.3830      -2.16791       15.0798      0.643624      -4.28155      0.935504      -1.04009      -5.58458      -2.48748       1.53721       1.09743     -0.180326     0.0384873      0.348175      0.326641    -0.0853986    -0.0466103    0.00142031    -0.0159369     0.0284094    0.00323832    0.00305717  -0.000679308   1.56761e-05   0.000126109   8.06283e-05   6.80325e-06   9.90695e-06   2.30014e-06   3.38738e-07   5.20699e-08   3.98919e-09       0.00000       0.00000       0.00000       0.00000       2.79344       3.65309       4.19501       4.02815       3.77611       3.44781       2.87339       2.38512       1.81208       1.34024       1.03594      0.709624      0.486931      0.324298      0.211674      0.124698     0.0694893     0.0412368     0.0220103     0.0104174    0.00511222    0.00247264    0.00112942   0.000439970   0.000173811   6.43013e-05   2.02978e-05   6.19350e-06   1.60381e-06   3.30894e-07   5.90376e-08   7.24344e-09       0.00000       0.00000       0.00000       0.00000
  16  11 2372.5772    1.3433  0.9831 10.4177 -0.0060  0.0293   0.0318   0.0657    0.1841   0.0000   437.4538      0.400583       8.91319       3.87296       1.48180     -0.522591       2.34246      -2.04115     -0.767638      -1.25970      0.977176     -0.654662     -0.269261     -0.328350      0.264460     0.0611877     -0.162975    -0.0475103     0.0229935    0.00659513    0.00202919    0.00113084   -0.00131858  -0.000279875   0.000262883  -9.49499e-06  -1.98011e-05   4.44378e-06   1.70548e-06  -1.36829e-07  -1.35088e-08  -1.30823e-09       0.00000       0.00000       0.00000       0.00000       2.72091       3.61974       3.93115       3.92917       3.69976       3.32858       2.82365       2.43863       1.89325       1.38684       1.10195      0.745877      0.536070      0.338442      0.219158      0.136708     0.0817314     0.0446951     0.0216843     0.0129280    0.00596240    0.00281612    0.00117654   0.000520078   0.000177976   6.88104e-05   2.11088e-05   6.54962e-06   1.78481e-06   3.63056e-07   6.85619e-08   8.75927e-09       0.00000       0.00000       0.00000       0.00000
  16  12 2514.8089    1.8582  1.1019 10.3490 -0.0037  0.0294   0.0415   0.0689    0.3738   0.0000   435.9514       2.40546       10.1003       2.31257       6.31421       2.97182      -1.73914      -1.87456       1.83445       2.13072      -1.86015     0.0111057       1.37193     0.0217104     -0.415539    -0.0811767     0.0545429    -0.0114224    0.00213733    0.00375525    0.00370529   -0.00497519    0.00132018   0.000733141   0.000237409   1.02118e-07   1.93517e-05   3.05805e-07  -1.13913e-06   1.95383e-08   5.53880e-08  -1.33000e-08       0.00000       0.00000       0.00000       0.00000       3.10173       3.81041       3.88619       4.28261       3.82793       3.58821       3.11181       2.54106       1.90958       1.51802       1.12409      0.849058      0.556258      0.374022      0.235950      0.152305     0.0856613     0.0465771     0.0235354     0.0123224    0.00616615    0.00278530    0.00125034   0.000488999   0.000184822   6.51213e-05   1.98470e-05   5.89866e-06   1.37202e-06   3.44565e-07   5.98738e-08   9.00341e-09       0.00000       0.00000       0.00000       0.00000
  16  13 2656.9201    2.3542  1.0355 10.9053 -0.0076  0.0277   0.0543   0.0698    0.3493   0.0000   433.4387      0.735487       18.0321       6.15098       1.59400      0.858321      -3.64590      -5.97931       4.72942      0.100237      0.635884     -0.275317      0.975058     -0.422779     -0.249060     -0.139847     -0.118529   -0.00688267     0.0134538    0.00899076    0.00522471  -0.000134648    0.00193063   0.000488931   7.49042e-05  -2.29573e-05   1.48516e-05   2.24236e-06   5.88535e-07   6.63630e-08  -6.55518e-08   3.24081e-09       0.00000       0.00000       0.00000       0.00000       2.95260       3.49185       3.45602       3.86461       3.80315       3.56104       2.75355       2.15198       1.86959       1.56879       1.15698      0.743579      0.497779      0.323902      0.218643      0.154582     0.0926312     0.0506995     0.0254071     0.0127260    0.00569449    0.00250241    0.00102290   0.000442072   0.000169182   6.04627e-05   1.81506e-05   5.55560e-06   1.42891e-06   3.16644e-07   5.83062e-08   8.13585e-09       0.00000       0.00000       0.00000       0.00000
  16  14 2799.5064    3.0483  0.9805 11.5412 -0.0050  0.0275   0.0703   0.0609    0.3044   0.0000   437.4692       3.64865       14.0206      0.702102       1.18981      -1.96208       3.27527      -2.17881     -0.598765      -2.66905       1.86336     -0.581240      0.110978      0.146094     -0.199788      0.164940     0.0920552     0.0248583    0.00348709    0.00550861    0.00738877   -0.00179805   0.000563401   0.000904858  -0.000121998   4.66695e-05   1.52769e-05   1.82353e-06  -8.72344e-07  -6.62796e-08  -1.11008e-07  -2.73976e-09       0.00000       0.00000       0.00000       0.00000       2.70278       3.42829       3.59166       3.68221       3.60981       3.15165       2.64619       2.36464       1.66707       1.53041       1.03732      0.759140      0.484111      0.309891      0.212710      0.136020     0.0768032     0.0467945     0.0210233     0.0119704    0.00570741    0.00240189    0.00118820   0.000457664   0.000159289   6.55526e-05   1.79050e-05   5.51305e-06   1.57294e-06   3.87058e-07   5.72419e-08   8.24032e-09       0.00000       0.00000       0.00000       0.00000
  16  15 2941.7812    3.6494  0.9104 11.9315 -0.0035  0.0237   0.0881   0.0627    0.3392   0.0000   438.0951       11.0333       8.61346      -4.26841     -0.261729      -4.52442     -0.138172      -1.32562       2.29151      0.399080      -1.23656      -1.14815     -0.314680      0.385159      0.129689    -0.0470077    -0.0345908     0.0275024     0.0172272   -0.00298729   0.000988682    0.00282515   0.000417371   0.000230771  -5.47015e-05   7.03037e-05   2.90145e-05  -6.68088e-06   2.00720e-06   2.06690e-07   7.85220e-09  -9.51675e-10       0.00000       0.00000       0.00000       0.00000       2.38198       2.98171       2.96371       3.13310       2.99793       2.76328       2.39818       1.98530       1.58178       1.23930      0.933450      0.658511      0.459342      0.306778      0.189943      0.119300     0.0679316     0.0384996     0.0202964     0.0102753    0.00491790    0.00221610   0.000966420   0.000392430   0.000150772   5.23696e-05   1.59572e-05   4.97940e-06   1.28880e-06   2.93635e-07   5.41335e-08   7.20071e-09       0.00000       0.00000       0.00000       0.00000
  16  16 3083.4863    3.9176  0.9460 12.6656 -0.0040  0.0351   0.1014   0.0646    0.2761   0.0000   432.9432       3.69642       12.9932      -1.05103      -5.70524     -0.214623      -4.76262      -1.61803      -2.18633      -3.10566     -0.428782     -0.415750     -0.375687     -0.426853     -0.104358      0.181584     0.0409358    -0.0110182    -0.0175809  -0.000668640  -0.000154980   -0.00108420  -2.47818e-05  -0.000224764  -2.23109e-05  -9.08228e-05  -9.63862e-06   8.45317e-06   2.25776e-06  -1.60024e-07   1.08425e-08   1.41919e-09       0.00000       0.00000       0.00000       0.00000       4.35764       5.97871       6.91757       6.90769       6.19412       5.49658       4.39279       3.14024       2.49157       1.61929       1.13429      0.852434      0.596965      0.357859      0.257951      0.142791     0.0750458     0.0474944     0.0250168     0.0118094    0.00563728    0.00306748    0.00120367   0.000470495   0.000180449   8.00885e-05   2.63872e-05   6.88572e-06   1.68128e-06   3.02633e-07   6.61195e-08   8.38054e-09       0.00000       0.00000       0.00000       0.00000
  16  17 3225.0440    4.0230  1.3288 11.9288 -0.0086  0.0336   0.0851   0.0773    0.5550   0.0000   441.7095       5.39205       7.00139      -2.68860      -1.36467      -5.40620       3.26359      -7.35116      -2.81942     -0.451310      -2.18479      -1.20448     -0.271020     -0.472877    -0.0343754     0.0880663    -0.0170055    0.00958870    -0.0133010   -0.00395785    0.00811688   -0.00194592   0.000287617   0.000360989  -9.25129e-05   1.41081e-05   6.38431e-07   1.07988e-05  -9.26064e-07  -2.49511e-07   3.98143e-08   1.49680e-09       0.00000       0.00000       0.00000       0.00000       3.11597       4.10795       4.58427       4.18919       4.44644       3.64607       3.35444       2.79715       2.09559       1.69694       1.24790      0.902124      0.603365      0.394498      0.260742      0.156659     0.0900660     0.0532922     0.0255247     0.0139027    0.00703250    0.00283286    0.00149162   0.000552738   0.000207910   7.86552e-05   2.41352e-05   7.37462e-06   2.06026e-06   4.92875e-07   8.24580e-08   8.58535e-09       0.00000       0.00000       0.00000       0.00000
  16  18 3366.3576    3.3400  1.9976 11.8532 -0.0081  0.0424   0.0606   0.1012    0.2676   0.0000   430.1266       11.0815       15.5894       6.21007      -2.37763      -8.08488       2.35656      -2.44360      -7.67761      -4.45710       1.02272     -0.246865      -1.40859     -0.127673      0.157416      0.183930     -0.236662    -0.0233222    0.00755923    -0.0108813   -0.00467324   0.000235673   -0.00128177  -0.000606444  -9.82809e-05   0.000190898  -7.07351e-05  -2.31361e-05   3.47520e-06   8.93102e-07   1.02586e-07   8.67062e-09       0.00000       0.00000       0.00000       0.00000       3.99894       5.10364       5.76060       5.45960       5.33431       5.06090       3.86987       3.56381       3.05482       2.06850       1.64258       1.15190      0.765404      0.545768      0.336628      0.179197      0.122845     0.0671952     0.0337980     0.0201557    0.00903307    0.00386444    0.00176905   0.000772071   0.000242999   9.48595e-05   3.59824e-05   1.06928e-05   2.68054e-06   5.38616e-07   9.73525e-08   1.23713e-08       0.00000       0.00000       0.00000       0.00000
  16  19 3507.9928    2.8876  2.6159 11.5125 -0.0037  0.0447   0.0432   0.1143    0.1638   0.0000   450.0426       2.11978       3.58702      -1.27128      -5.28416      -8.37237     -0.866849       2.16530      -6.97253      0.450322      -1.88507     -0.136840      0.239385      0.655570      0.143571     0.0507054      0.142017    -0.0988215   -0.00265574     0.0219082     0.0129280    0.00907504  -0.000928805   0.000350885   0.000544371  -0.000140817   1.81630e-05  -1.47974e-05  -3.02697e-06  -1.75094e-07  -8.46540e-08  -7.97232e-09       0.00000       0.00000       0.00000       0.00000       4.51169       5.76946       5.97140       6.07181       5.81382       5.30328       4.55609       3.80716       3.14118       2.32798       1.76706       1.27158      0.863458      0.556766      0.368491      0.217408      0.129142     0.0714863     0.0375480     0.0189624    0.00950739    0.00410034    0.00191446   0.000714056   0.000279509   0.000100032   3.39246e-05   9.67606e-06   2.57438e-06   5.63153e-07   1.05687e-07   1.33559e-08       0.00000       0.00000       0.00000       0.00000
  16  20 3649.7454    2.3577  4.1832 10.7943 -0.0048  0.0566   0.0279   0.1492    0.1208   0.0000   445.1799       5.86402       16.2989       11.0888      -5.05913      -14.4652      0.183976      -2.87913       2.37634      -5.08234      -4.12031     -0.407903       1.90226     0.0773697     -0.152437      0.370945    -0.0771368     -0.174619    -0.0760255    0.00395337     0.0262974   -0.00870272   -0.00126709    0.00109744   0.000464098  -8.10698e-05  -9.10320e-05  -1.26111e-05   3.43319e-06  -1.40471e-06  -1.10868e-07  -1.06166e-08       0.00000       0.00000       0.00000       0.00000       5.62321       7.10862       7.46259       7.64834       7.22645       6.32922       5.91166       4.82655       3.90547       2.97391       2.26742       1.58147       1.09681      0.727068      0.455208      0.277563      0.155886     0.0920506     0.0475963     0.0245612     0.0118494    0.00550326    0.00245377   0.000990822   0.000368441   0.000132126   4.02234e-05   1.23257e-05   3.20867e-06   7.29469e-07   1.40627e-07   1.65033e-08       0.00000       0.00000       0.00000       0.00000
  16  21 3791.3343    2.0232  5.4314 10.5850 -0.0024  0.0681   0.0222   0.1740    0.0981   0.0000   444.2009       13.9221       2.14838       7.58063      -1.56414      -5.68281       5.21207      -12.5430       5.63391      -3.78545       2.61401    -0.0130426      -1.18034      0.904120     0.0202342     0.0965052     -0.354040     0.0776630      0.124338   -0.00460621   -0.00528098  -0.000187654   -0.00273850   -0.00131550  -0.000624410  -0.000170003   6.41412e-05  -1.42707e-05  -1.67166e-06   8.07790e-07   3.00362e-07  -1.22403e-08       0.00000       0.00000       0.00000       0.00000       6.82338       8.67198       8.99135       8.95905       8.69316       7.80335       7.01824       5.87819       4.79117       3.68025       2.74291       1.97555       1.31994      0.884316      0.558837      0.336106      0.197412      0.109252     0.0593639     0.0296176     0.0142766    0.00677719    0.00286507    0.00117707   0.000444317   0.000154954   5.18224e-05   1.51978e-05   3.92371e-06   9.07329e-07   1.66153e-07   2.00856e-08       0.00000       0.00000       0.00000       0.00000
  16  22 3933.5157    1.6246  7.5321 10.3687  0.0004  0.0859   0.0162   0.2338    0.0754   0.0000   458.3958       5.08114       12.5512      0.187771       26.4693      -33.6073      -7.75717      -2.42683       2.46254      -5.16774      -1.17713      -1.88655       1.23782     -0.176619     -0.460793     -0.220365    -0.0121698      0.126943     0.0661615    -0.0161245     0.0128175    0.00283560   -0.00177488  -0.000790150   3.10722e-05  -0.000146968  -1.61563e-05   7.78991e-06  -1.73045e-06  -8.19534e-07   3.39000e-07   3.41176e-09       0.00000       0.00000       0.00000       0.00000       8.28916       10.7350       11.2521       11.5618       10.8902       9.97660       8.80033       7.15876       5.79820       4.50031       3.35832       2.37746       1.65667       1.09452      0.702810      0.423665      0.248125      0.141673     0.0741353     0.0382116     0.0184374    0.00831833    0.00375984    0.00152359   0.000581372   0.000209052   6.62639e-05   1.94265e-05   5.11916e-06   1.14216e-06   2.13960e-07   2.66821e-08       0.00000       0.00000       0.00000       0.00000
  16  23 4075.4460    1.3645  9.3701 10.2444 -0.0017  0.1031   0.0135   0.2898    0.0682   0.0000   441.0891       2.71574       18.0853      -15.2195      -14.9666      -8.24305      -15.2942       1.87527       7.37734      -1.13468       2.09030       1.60750       1.43191      -2.33816      0.203938      0.342682    -0.0656104     -0.126073     0.0130330     0.0802114   -0.00749377    -0.0168315    -0.0126137   -0.00153051   -0.00105645  -0.000566515  -6.87108e-05   4.57766e-05   9.12267e-06  -2.18991e-06  -2.03747e-07  -1.32764e-08       0.00000       0.00000       0.00000       0.00000       10.3461       13.0627       14.0709       14.0817       13.1382       12.0530       10.6487       9.05134       7.12181       5.54431       4.11629       2.92061       2.05845       1.34269      0.847347      0.514548      0.297083      0.166226     0.0908535     0.0456306     0.0225324     0.0104543    0.00455420    0.00184732   0.000722651   0.000250275   8.02845e-05   2.36001e-05   6.28140e-06   1.37332e-06   2.40950e-07   3.02156e-08       0.00000       0.00000       0.00000       0.00000
  16  24 4217.4719    1.1616 12.0999 10.1259 -0.0009  0.1300   0.0114   0.3743    0.0606   0.0000   428.0768       35.6092       16.5372      -18.7578      -5.82176       17.7027       14.7706     -0.161232       8.84953       1.59816       4.86465      -5.39356      -1.84220     0.0969648      -2.45070     -0.564778      0.501990     -0.195667   -0.00595472    -0.0375322    -0.0129106    -0.0122275    0.00399160   -0.00478687  -0.000922384  -0.000267870  -3.67653e-05   1.76957e-05   4.87227e-06  -3.72893e-07  -4.52163e-07  -4.01865e-08       0.00000       0.00000       0.00000       0.00000       12.8540       16.3716       17.4523       17.6300       16.7805       15.4216       13.2223       11.0521       8.88856       6.90242       5.12511       3.72339       2.49878       1.69858       1.07842      0.663147      0.392742      0.220452      0.116289     0.0612561     0.0283956     0.0138782    0.00566035    0.00248354   0.000893362   0.000325907   0.000105735   3.10839e-05   7.83316e-06   1.76525e-06   3.07917e-07   3.89322e-08       0.00000       0.00000       0.00000       0.00000
  17   8 1963.2970    0.5160  0.4567 10.1666 -0.0160  0.0274   0.0189   0.0435    0.0614   0.0000   438.3030      -3.07765       10.6864      -2.34681      -3.40437      -1.96586     -0.589320      -1.42007     -0.120411     -0.685353      0.805935      -1.58854      0.619206     0.0679867     -0.147720   0.000244792     0.0161135     0.0164134     0.0178471    -0.0182804    0.00973215   0.000101539  -0.000186037   0.000860711  -0.000219548   7.98011e-05  -3.34630e-05   2.25620e-06   4.47448e-06  -1.78885e-06   4.47304e-07   3.08110e-08  -1.41169e-08   1.51158e-09       0.00000       0.00000       2.68144       3.23251       3.63646       3.78648       3.62250       3.18840       2.76104       2.59427       1.92779       1.19105       1.07069      0.835849      0.614151      0.397808      0.245702      0.170785      0.110525     0.0574334     0.0286335     0.0156733    0.00941979    0.00487471    0.00235652   0.000982341   0.000400205   0.000146418   5.14737e-05   1.67374e-05   5.73453e-06   1.77732e-06   4.24200e-07   8.04951e-08   1.52461e-08   1.73372e-09       0.00000       0.00000
  17   9 2112.9570    0.7629  0.6840 10.1642 -0.0017  0.0270   0.0220   0.0577    0.0918   0.0000   437.9780     -0.917329       14.6651       1.56895      -2.10987      -2.24986     0.0110487       2.31010      -1.14930      -1.35778     -0.117014     -0.221296     -0.103079     -0.557957      0.250813     -0.106281    -0.0455522   -0.00489149     0.0196722    -0.0140320   -0.00307229    0.00139178    0.00204280   0.000996066   6.66717e-05  -3.81054e-05   2.54178e-05  -4.27177e-06   1.78053e-06  -2.59793e-07  -5.71856e-07  -6.67945e-08   4.63981e-09  -6.58624e-11       0.00000       0.00000       2.35150       2.91253       3.17381       3.06933       3.27233       2.74987       2.66633       2.23484       1.66560       1.32140      0.977988      0.813851      0.576625      0.366555      0.278784      0.154705      0.106040     0.0555351     0.0300265     0.0182049    0.00757605    0.00449993    0.00220807   0.000889110   0.000381130   0.000158386   4.66091e-05   1.94472e-05   6.09408e-06   1.42984e-06   4.52330e-07   9.71711e-08   1.59421e-08   1.72340e-09       0.00000       0.00000
  17  10 2260.2888    1.1487  0.8520 10.0932 -0.0076  0.0296   0.0286   0.0611    0.1827   0.0000   436.6805       1.60524       16.3027       1.34702       1.14800       2.39900     -0.215895       1.67180     -0.631562      0.133807     -0.902365      -1.00433      0.731498      0.235575     -0.197300    -0.0468721   -0.00926755    -0.0200097    -0.0335266    0.00135189     0.0113358   -0.00282187   -0.00245014   0.000603236   0.000277473  -0.000231796   6.16426e-05   1.27881e-05   3.63663e-06  -4.96694e-07  -3.13662e-07  -1.72646e-08   8.65907e-09  -3.39762e-09       0.00000       0.00000       3.03066       3.97174       3.69480       3.58082       3.52089       3.65971       3.45266       2.66011       1.99867       1.28743       1.13577      0.865850      0.748267      0.503183      0.340340      0.195016      0.110610     0.0599386     0.0312701     0.0163734    0.00784523    0.00413179    0.00171540   0.000902591   0.000335832   0.000145209   4.94687e-05   1.82540e-05   5.46677e-06   1.54527e-06   4.17855e-07   7.67934e-08   1.76753e-08   2.15753e-09       0.00000       0.00000
  17  11 2404.9413    1.4817  1.0583 10.3873 -0.0060  0.0265   0.0331   0.0683    0.2282   0.0000   436.5664       3.07969       18.1582     -0.370606      -4.02434      -1.58269     0.0968888      -2.88386       1.57365      -1.01309      0.997160     -0.310298      0.142502      0.363528     -0.308082     -0.107600    -0.0322388     0.0182762    -0.0444227   -0.00516833    0.00651060   -0.00466891   0.000421452  -0.000827952   0.000152991   5.55972e-05  -1.49489e-05  -1.87721e-05   7.98673e-06  -1.01975e-06  -4.94421e-07  -4.28085e-08   8.29956e-09   3.79332e-11       0.00000       0.00000       2.51766       3.23542       3.22007       3.52388       3.37327       3.11490       2.56455       2.24475       1.79665       1.48439       1.03527      0.797832      0.532512      0.394018      0.249231      0.156928     0.0941074     0.0559556     0.0334034     0.0176210    0.00883099    0.00432618    0.00187231   0.000869966   0.000331370   0.000138592   4.97247e-05   1.68237e-05   5.50953e-06   1.54691e-06   3.71911e-07   9.18379e-08   1.45062e-08   2.08020e-09       0.00000       0.00000
  17  12 2548.0477    1.9264  0.9761 11.0220 -0.0068  0.0281   0.0442   0.0636    0.2105   0.0000   441.8095      -1.61256       12.8587       3.66438      -2.63708      -1.58575      -5.04643      -1.83645      0.837122      -1.63727      0.620113     -0.688249    -0.0556789     0.0668286   0.000332965      0.149062     -0.108866     0.0712926    0.00873495     0.0136148    0.00163410    0.00841855   0.000565653   -0.00148862   2.32867e-05  -2.23008e-05   4.82971e-05   1.54712e-06   1.78380e-06  -1.41731e-06   2.51111e-07  -1.77625e-07   4.46070e-09  -1.35993e-09       0.00000       0.00000       2.82023       3.60632       3.87972       3.78993       3.23738       3.22850       2.91382       2.41424       2.14073       1.74700       1.21378      0.922889      0.625420      0.370387      0.253350      0.165411     0.0968806     0.0526189     0.0331029     0.0164574    0.00775466    0.00399549    0.00213535   0.000818536   0.000339329   0.000138281   5.90607e-05   1.97851e-05   6.06056e-06   1.46963e-06   3.83531e-07   8.51561e-08   1.44886e-08   1.98903e-09       0.00000       0.00000
  17  13 2691.0356    2.4516  1.0122 11.2778  0.0004  0.0264   0.0536   0.0646    0.2435   0.0000   442.1715       7.57126       11.4220       2.90683       3.28503      -2.70490     -0.651999      -1.10452      -1.59216     -0.235388      -1.74910     -0.429344    -0.0505191     -0.432206     0.0200187     0.0100719    -0.0511434    -0.0666505     0.0133978     0.0113908    -0.0113985    0.00166244   0.000402347   0.000302890   7.93633e-05  -2.22406e-06  -6.92369e-05   1.06120e-05  -5.98220e-06  -3.59761e-07   5.82999e-07   6.23478e-08  -1.29795e-08   1.14245e-09       0.00000       0.00000       2.69550       3.10953       3.38690       3.35164       3.15019       2.88649       2.58307       2.34188       1.97442       1.51832       1.23343      0.867186      0.574447      0.369651      0.252522      0.158999     0.0962858     0.0571974     0.0321108     0.0165546    0.00851877    0.00414742    0.00200108   0.000915598   0.000370090   0.000135774   4.96750e-05   1.68569e-05   5.38302e-06   1.52295e-06   3.75547e-07   7.26374e-08   1.31742e-08   1.57802e-09       0.00000       0.00000
  17  14 2834.3427    3.2281  0.9456 11.5577 -0.0066  0.0257   0.0719   0.0567    0.2981   0.0000   443.3612       3.15797       12.8956       2.41027      -1.17714      -4.49596     -0.320521       1.19457      0.942913     -0.194176      0.963153     -0.832503      -1.11892     -0.140458     -0.165352      0.115592      0.267358     0.0196752     0.0220613    -0.0223322    0.00699552   -0.00871042  -0.000457626  -0.000515471   2.03417e-05  -5.26347e-05   7.38166e-05   7.59379e-06   6.15544e-07  -5.47462e-07   1.83821e-07   3.96458e-08   1.30080e-08   3.36714e-10       0.00000       0.00000       2.40520       3.19012       3.52074       3.41219       3.32325       3.04021       2.50122       2.17248       1.79955       1.34628       1.04706      0.740977      0.523724      0.355310      0.219371      0.147295     0.0885118     0.0504500     0.0286379     0.0156419    0.00779142    0.00397093    0.00185169   0.000785430   0.000322821   0.000132857   4.90540e-05   1.68394e-05   5.46171e-06   1.67598e-06   3.99730e-07   8.37071e-08   1.48363e-08   1.81674e-09       0.00000       0.00000
  17  15 2977.2319    3.7593  0.9287 12.0903 -0.0065  0.0245   0.0871   0.0587    0.2792   0.0000   435.3961      -2.43581       8.94081       1.86492      -6.88012      -6.37762      -1.61222    -0.0166138      -1.06015      0.191117     0.0841449      -1.32803     -0.371237     -0.306318      0.164262    -0.0289059     -0.133117   -0.00573145    0.00175754    0.00178950   8.36700e-05   -0.00336265  -7.59408e-05    0.00117210  -0.000118680  -6.06830e-05  -1.39253e-05  -3.35435e-06  -7.99732e-06  -1.03168e-06  -7.68810e-07   4.42573e-08  -3.10688e-09  -1.49710e-09       0.00000       0.00000       2.58392       3.08884       3.09351       3.11268       2.90403       2.90782       2.58517       2.18730       1.77221       1.44029       1.11620      0.814936      0.557702      0.382233      0.247427      0.155820     0.0973520     0.0543070     0.0299734     0.0154066    0.00778814    0.00376245    0.00170281   0.000778786   0.000323116   0.000130514   4.68814e-05   1.52920e-05   4.93030e-06   1.32497e-06   3.29875e-07   6.93047e-08   1.19480e-08   1.63388e-09       0.00000       0.00000
  17  16 3119.4068    4.2544  0.9755 12.4224 -0.0038  0.0255   0.0983   0.0599    0.2981   0.0000   440.0486       7.64764       11.4178       1.34493      -3.14326      -7.00632       1.71563      -4.50391       1.91009     -0.392809      0.551011     -0.631836      -1.37356     -0.754864      0.291610      0.216418   -0.00147843     0.0142723    -0.0179107    0.00175462     0.0120364   -0.00138098    0.00213649   0.000150101  -8.40886e-05   8.64617e-05  -2.47382e-05  -3.28055e-05   9.77572e-06   1.05401e-06  -4.21605e-07   1.33407e-08   1.52043e-08  -1.86523e-09       0.00000       0.00000       2.57895       3.14481       3.16272       3.28869       3.12565       2.94022       2.53594       2.26710       1.83205       1.44956       1.08804      0.783609      0.573916      0.396767      0.245530      0.156641     0.0924039     0.0537379     0.0301557     0.0166929    0.00829548    0.00414227    0.00183559   0.000810120   0.000323876   0.000134450   4.63165e-05   1.56943e-05   4.79588e-06   1.42964e-06   3.51883e-07   7.58053e-08   1.29498e-08   1.77135e-09       0.00000       0.00000
  17  17 3261.4293    3.7592  1.3221 12.6105 -0.0088  0.0326   0.0814   0.0776    0.2521   0.0000   438.7713       4.56454       8.01365     -0.519616      -2.62359      -2.94224       5.91645      -6.50683       1.78376      -2.48627      0.766818      0.448239      0.363675      0.646976     0.0497996     -0.376081     -0.178657    -0.0370696     0.0632459     0.0231599    -0.0176217   -0.00242469    0.00195307   -0.00128214   1.51944e-05   0.000135211  -2.99434e-05  -1.96654e-05  -6.65027e-07  -2.05021e-06  -3.16446e-07   9.75267e-08  -4.90231e-09   3.37725e-10       0.00000       0.00000       3.15246       4.20832       4.32359       4.62240       4.21076       3.91404       3.42265       2.86543       2.16605       1.76976       1.27987      0.993028      0.662893      0.472567      0.293446      0.196154      0.120915     0.0664745     0.0376359     0.0196223     0.0102919    0.00507597    0.00234896    0.00105645   0.000429607   0.000175069   6.41318e-05   2.06856e-05   6.68164e-06   1.87594e-06   4.44788e-07   1.09926e-07   1.79800e-08   2.58670e-09       0.00000       0.00000
  17  18 3403.4091    3.3195  2.1851 11.2936 -0.0022  0.0402   0.0543   0.0975    0.3363   0.0000   435.1590     -0.759458       9.53259      -1.55457       6.73647      -8.85991       1.71391      -3.55837       1.16774      -6.21953       1.81232      -1.40981     -0.108293      -1.18974      0.324352     -0.157909      0.266463     0.0289290     0.0409086   -0.00735801   -0.00535548    0.00777174    0.00235259  -0.000313850   0.000712916  -0.000172325  -9.95246e-05  -1.20649e-05  -3.47010e-06   4.30138e-06  -2.12592e-07   8.40730e-08  -2.83569e-08   1.20661e-09       0.00000       0.00000       3.79272       4.63652       4.99146       5.01631       5.01554       4.57479       3.86101       3.44685       2.63559       2.26269       1.67118       1.16975      0.875192      0.574872      0.376669      0.252243      0.145743     0.0887730     0.0499911     0.0253958     0.0139472    0.00642762    0.00295777    0.00134803   0.000550707   0.000209289   8.49062e-05   2.70730e-05   8.02839e-06   2.50097e-06   6.59892e-07   1.35784e-07   2.14570e-08   2.77355e-09       0.00000       0.00000
  17  19 3545.4941    2.7140  3.0672 11.3957 -0.0007  0.0490   0.0372   0.1227    0.1387   0.0000   441.4094       13.9137       7.21622      -3.29150       9.53797      -6.94970      -4.48388      -4.37915       8.99705      -2.03962      -2.42469     -0.921119     -0.678144     -0.263812     -0.375389      0.532684      0.145149    -0.0532191      0.105081    -0.0190718  -0.000804131   0.000195357   -0.00121627    0.00342352   0.000621589  -0.000413330   1.75357e-05  -4.77624e-05  -3.27165e-06  -1.29094e-06   3.18066e-07  -1.24047e-07   6.30357e-09  -5.09864e-09       0.00000       0.00000       4.48913       5.71831       6.26702       6.11835       6.14206       5.51387       5.08885       3.98844       3.42750       2.55262       1.94585       1.47007       1.04575      0.718877      0.489822      0.296275      0.173526      0.104252     0.0587477     0.0314642     0.0159102    0.00760249    0.00366304    0.00161220   0.000689180   0.000259795   9.93704e-05   3.54990e-05   1.10919e-05   3.05330e-06   7.69877e-07   1.70460e-07   3.18017e-08   3.36251e-09       0.00000       0.00000
  17  20 3687.7171    2.2553  4.5290 10.6493 -0.0002  0.0586   0.0254   0.1487    0.1241   0.0000   443.8714       6.85681       16.0894       7.94249       6.52672       4.73278       2.71923      -3.69614       8.06826      -2.54500      0.498989      -1.55655      0.904177     -0.624073      0.535389      0.469664     0.0541804     0.0241155    -0.0548589    0.00966151    -0.0188285   -0.00730851    0.00437996    0.00192145  -0.000675091  -0.000286393   8.78039e-05  -8.04118e-06   2.97833e-05   5.09523e-07   1.00920e-06  -1.07971e-07   3.36655e-08  -2.47006e-09       0.00000       0.00000       5.54311       7.07167       7.61611       7.63170       7.46624       6.70536       5.95284       5.12375       4.09241       3.24396       2.43945       1.82240       1.24852      0.859569      0.550818      0.361044      0.210140      0.128259     0.0681683     0.0373801     0.0192998    0.00954762    0.00441207    0.00199603   0.000826363   0.000319153   0.000116390   4.11117e-05   1.23533e-05   3.76500e-06   9.18052e-07   2.10905e-07   3.54648e-08   4.20865e-09       0.00000       0.00000
  17  21 3830.0498    1.8547  6.4334 10.3986 -0.0027  0.0726   0.0183   0.1995    0.0860   0.0000   432.4936       8.15955       11.2148       10.9952      -13.4925       5.64639       7.22418      -10.3946      -1.35546      0.459547       2.59899     -0.745411      -2.38244      0.329291     -0.451822      0.438429     0.0216380      0.177677     -0.103241     0.0356276    -0.0375161     0.0146780   -0.00832167   -0.00357817    0.00192106  -0.000474221  -6.51389e-05   6.36892e-05   3.94698e-06  -5.19982e-06   1.34173e-06  -3.52206e-07  -7.98240e-08   6.47476e-09       0.00000       0.00000       6.68134       8.50576       9.24762       9.24081       8.92032       8.25936       7.29945       6.12795       5.12192       3.95266       3.05468       2.17766       1.57931       1.06781      0.692818      0.445156      0.260007      0.156609     0.0871068     0.0469956     0.0242618     0.0116434    0.00555278    0.00240435    0.00103450   0.000399669   0.000152648   5.22724e-05   1.60519e-05   4.76201e-06   1.18450e-06   2.52139e-07   4.56440e-08   5.28807e-09       0.00000       0.00000
  17  22 3972.4320    1.5487  8.3811 10.3053 -0.0014  0.0897   0.0147   0.2503    0.0703   0.0000   435.7237      -1.01393       16.9363       24.6054       6.02390      -1.88212      -8.06507      -18.4310     0.0548496      -2.54454       2.73285      -1.27189      0.284697       1.08914      -1.42244      0.320318      0.435502      0.173057    -0.0374758     0.0519692    -0.0376794     0.0121077    0.00485637   -0.00202197   -0.00115023  -0.000442559   0.000189901   1.92856e-05   1.44745e-05  -2.23766e-06  -1.98548e-06  -2.11050e-08   7.02727e-08   5.25265e-10       0.00000       0.00000       8.46553       10.8044       11.6191       11.9134       11.4451       10.5898       9.12035       7.67310       6.29026       4.87575       3.72869       2.73490       1.93374       1.29934      0.870467      0.551536      0.332614      0.198689      0.108854     0.0588673     0.0302338     0.0146636    0.00691788    0.00302355    0.00127864   0.000491224   0.000183636   6.47739e-05   2.00263e-05   5.76029e-06   1.45891e-06   3.09971e-07   5.47743e-08   6.63955e-09       0.00000       0.00000
  17  23 4114.7822    1.3184 10.9256  9.9912 -0.0032  0.1131   0.0119   0.3146    0.0718   0.0000   439.0955       9.72101       13.2321       4.26561       11.4852       6.18334      -11.1710      -30.4479     -0.600788      -12.3319       10.7038     -0.535104      0.559781      -4.44588       2.21453     -0.401883     0.0605881     0.0274159    -0.0835704      0.121043   -0.00311447     0.0171066   -0.00316215   -0.00421147    0.00109809   0.000490006   0.000125922   5.04570e-06   4.26503e-05   1.98469e-06  -3.66148e-07  -6.28928e-07  -1.27153e-07   1.31118e-08       0.00000       0.00000       10.4575       13.5470       14.4380       14.6382       14.1260       12.9288       11.3638       9.65777       8.00932       6.25104       4.74840       3.44866       2.47379       1.65885       1.08787      0.695120      0.420183      0.244707      0.138830     0.0754260     0.0381709     0.0189868    0.00901873    0.00387667    0.00162705   0.000647227   0.000240019   8.21222e-05   2.57921e-05   7.40923e-06   1.87879e-06   3.99741e-07   7.08454e-08   8.44802e-09       0.00000       0.00000
  17  24 4257.6623    1.0623 12.7108 10.1646 -0.0022  0.1429   0.0103   0.4020    0.0537   0.0000   438.4202       7.95626       12.5549      -16.4410       2.61320      -12.7854      -11.7004       3.85974      -7.75235      -6.25276     -0.945014      -3.97624      -3.89590       4.02157       2.83063    -0.0663869    -0.0971773      0.368752     0.0308743    -0.0702139     0.0645275    -0.0142331   -0.00969047     0.0117750    0.00578329    0.00149589  -0.000998754   0.000115556   1.21898e-05  -7.10568e-06   8.53658e-07   1.65175e-07  -1.50039e-07  -9.35275e-09       0.00000       0.00000       12.6495       16.6172       17.5866       18.0543       17.1897       16.2056       14.0564       12.1162       9.80027       7.78613       5.95975       4.38948       3.10972       2.12247       1.40197      0.901047      0.543246      0.319042      0.181274     0.0968024     0.0494193     0.0246975     0.0114550    0.00523732    0.00212303   0.000860327   0.000316701   0.000108575   3.41234e-05   9.81293e-06   2.46631e-06   5.28661e-07   9.02962e-08   1.13209e-08       0.00000       0.00000
  17  25 4400.0163    0.8916 14.3648 10.1078 -0.0022  0.1683   0.0088   0.4743    0.0473   0.0000   417.8246       29.0516       15.3749       8.25338       21.9926       8.51704      -19.0667       21.7743       3.45617       6.50882      -6.74910       9.81287       1.58451      -1.68914      -2.86196      0.963641      0.422578      0.102937     0.0183552     0.0233163     0.0193743     0.0458709    -0.0148162   -0.00905761   -0.00204724  -0.000114083  -0.000610326   7.05340e-05   3.63611e-05  -5.30069e-06  -3.57160e-06   5.17020e-07   5.68307e-08   4.23749e-09       0.00000       0.00000       15.3879       19.6763       21.3656       21.4616       20.9403       18.8845       17.0905       14.2301       11.8649       9.11630       7.08567       5.16793       3.70077       2.51852       1.64241       1.06130      0.643749      0.378978      0.210262      0.113331     0.0597743     0.0292851     0.0138255    0.00608959    0.00258352    0.00100448   0.000375458   0.000127356   3.96104e-05   1.14421e-05   2.83751e-06   6.04181e-07   1.07733e-07   1.21394e-08       0.00000       0.00000
  18   7 1839.9603    0.4296  0.3446 10.0819 -0.0090  0.0205   0.0187   0.0411    0.0510   0.0000   436.6260      -1.45761       17.9224      -1.74951       1.43501      0.877000      -2.01668      0.851528      0.670327     -0.597461      0.700445     -0.227475     -0.391409     -0.300905      0.441864    -0.0311457    -0.0236697     -0.138654     0.0313021   -0.00296328    0.00142319    0.00374841  -0.000347264   7.94044e-06   0.000344389   0.000118306  -8.01165e-06   3.21350e-05   1.74982e-05  -7.57032e-06   8.65992e-07  -9.08015e-08  -3.51529e-08   2.19698e-08  -2.71586e-09  -1.17834e-10       1.90828       2.38765       2.61982       2.77859       2.36913       2.26059       1.98890       1.71741       1.48395       1.18452      0.896821      0.664529      0.439844      0.321657      0.212325      0.127876     0.0769731     0.0504488     0.0290525     0.0155886    0.00898551    0.00476992    0.00225202   0.000996311   0.000515655   0.000218721   8.89006e-05   3.04101e-05   1.20057e-05   3.82063e-06   1.15729e-06   3.04678e-07   6.52219e-08   1.41203e-08   2.48045e-09   3.40614e-10
  18   9 2143.6601    0.8343  0.7295 10.1716 -0.0085  0.0258   0.0224   0.0541    0.1073   0.0000   439.0968       2.98611       16.4416      -5.78620      -5.83656       1.02364      -1.76876      -1.05090     -0.183061     -0.472103      -1.14691      0.307917      0.296396     -0.300803      0.433377      0.335685    -0.0347814    -0.0379903    -0.0408025     0.0123373   -0.00513726   -0.00161241   -0.00392235   0.000232794   0.000829948   3.97169e-05  -0.000242024  -3.02176e-05  -5.48892e-06  -7.16828e-06  -1.45143e-06  -7.64304e-07   1.13258e-07   2.16087e-08  -1.85742e-09   4.37732e-10       2.19892       2.96288       3.12558       3.22816       3.27209       2.82925       2.62391       2.07944       1.69334       1.44881       1.01509      0.810033      0.541685      0.409063      0.279782      0.167014      0.117299     0.0658791     0.0405711     0.0231411     0.0123515    0.00630924    0.00326579    0.00137058   0.000695743   0.000255961   0.000126369   4.33149e-05   1.50987e-05   5.05161e-06   1.63279e-06   3.89439e-07   1.05165e-07   2.58541e-08   4.07518e-09   4.58152e-10
  18  10 2291.5931    1.1269  1.0144 10.2262 -0.0030  0.0296   0.0262   0.0692    0.1777   0.0000   442.0874     -0.756819       8.97761      -4.36037       2.81428      -2.83086       1.02280     -0.432657       1.32946      0.183588      0.207515     -0.773717      0.677553     -0.267743    -0.0830303     -0.412452    -0.0949484     0.0652470     0.0109707    -0.0460352     0.0121654    0.00613376   -0.00432246   0.000337117   0.000996021  -0.000383633  -7.55182e-05   3.05580e-05  -1.16449e-05   5.09371e-06  -4.84955e-07  -1.98274e-08   3.41595e-09   5.48556e-08   2.15347e-09  -2.52944e-10       2.44353       3.01676       3.58229       3.51775       3.48233       3.04120       2.81972       2.55119       1.80259       1.51630       1.18620      0.860124      0.648846      0.439067      0.321258      0.198429      0.122476     0.0786430     0.0426984     0.0252919     0.0138490    0.00684173    0.00358338    0.00175856   0.000745867   0.000365954   0.000143217   5.08616e-05   1.81836e-05   6.13224e-06   1.73392e-06   4.97017e-07   1.33406e-07   2.63264e-08   4.06716e-09   4.71678e-10
  18  11 2436.8336    1.5390  1.0655 10.4784  0.0068  0.0299   0.0333   0.0632    0.2204   0.0000   440.0226       2.35982       11.9036       4.16445     -0.927019      0.472758      -1.43322     -0.223081     0.0301582     -0.199912      -1.03974     -0.437163     -0.109485    -0.0742617    -0.0693991      0.435567      0.100938     0.0606588    0.00836703   -0.00860798    0.00851923   -0.00317158   -0.00210590   -0.00132169  -3.20376e-05   0.000711698  -0.000147554  -1.09738e-05  -1.74044e-05   1.01575e-06   2.08518e-06   2.19004e-07  -5.07078e-08  -2.60071e-08   1.06065e-09   1.04820e-09       2.39865       3.33944       3.49078       3.52705       3.45128       3.09624       2.89139       2.30846       2.06867       1.57053       1.26655      0.898336      0.667986      0.465035      0.290946      0.212293      0.120414     0.0790260     0.0440290     0.0250982     0.0132389    0.00721851    0.00355159    0.00155459   0.000797286   0.000299235   0.000132405   5.01985e-05   1.87236e-05   6.13181e-06   1.74371e-06   5.48485e-07   1.20655e-07   2.66776e-08   5.02727e-09   5.57072e-10
  18  12 2580.8493    2.0362  1.2223 10.5361 -0.0038  0.0287   0.0404   0.0689    0.2882   0.0000   439.7861       2.18946       13.6075       1.71403       3.10387      -4.53547      0.937582     -0.363959     -0.915975      -2.32114     -0.694828     -0.248247     -0.462934     -0.179365     -0.215312     0.0960288      0.135792     0.0507519    -0.0869171    0.00255583    0.00395833   -0.00701568    0.00298536   0.000815239   -0.00139389   0.000371183  -1.34615e-05   6.48980e-06  -3.97551e-06  -7.39219e-06  -2.96967e-06  -1.00829e-07   1.25816e-07   3.26957e-08  -4.80449e-10   8.01022e-10       2.77939       3.37696       3.42627       3.26963       3.41049       3.48653       3.07107       2.61719       1.99267       1.47674       1.19526      0.900748      0.730101      0.534185      0.374823      0.231085      0.146112     0.0830855     0.0476431     0.0255781     0.0134316    0.00692200    0.00330121    0.00153466   0.000691667   0.000298102   0.000121565   4.67648e-05   1.59756e-05   5.43172e-06   1.76092e-06   4.69617e-07   1.21230e-07   2.22734e-08   3.85225e-09   4.68203e-10
  18  13 2724.7096    2.6174  1.0996 11.2793 -0.0053  0.0275   0.0568   0.0675    0.3154   0.0000   437.9939      -1.01143       11.6334       2.88524       5.17777      -6.04118      -2.48229       1.20426      0.556067       1.01586   0.000691214     -0.270228      0.582994     -0.458300    -0.0857182      0.330749    -0.0369563    -0.0338850     0.0267565     0.0106554   -0.00225889    0.00812680   -0.00130769  -0.000780866  -0.000853134  -0.000414636  -0.000226224  -8.62109e-05   1.04312e-05  -5.63690e-06  -6.41141e-07   6.54873e-07   3.37846e-08  -1.16639e-08  -5.39033e-09  -5.98884e-11       2.84236       3.41315       3.37221       3.14143       3.12609       3.15251       3.00161       2.56811       2.08828       1.63554       1.26816      0.987345      0.738802      0.521697      0.354946      0.221992      0.136181     0.0803656     0.0437034     0.0231859     0.0122115    0.00642369    0.00305492    0.00136594   0.000652786   0.000269252   0.000110824   4.13841e-05   1.45855e-05   4.99134e-06   1.48480e-06   3.93128e-07   9.71649e-08   2.04103e-08   3.40697e-09   3.89731e-10
  18  14 2868.6759    3.3747  0.9374 11.0676 -0.0069  0.0248   0.0747   0.0572    0.4899   0.0000   439.0087       3.49185       13.5621     0.0611768      -3.96044       1.04594       3.59637      -2.58142       3.59515     -0.149390      -1.55047      0.206653     -0.210882      0.191902    -0.0567244     -0.214090     0.0826740    -0.0883218     0.0309053    -0.0210521     0.0139159    0.00553571   0.000533152    0.00150305  -0.000424274  -0.000390749  -7.31970e-05  -4.90526e-05   8.44849e-06  -4.06912e-06   9.10253e-07  -2.58998e-09  -2.33124e-07   4.65395e-11   2.07014e-09   1.92661e-10       2.25190       2.88003       3.27519       3.00930       3.13237       2.91788       2.37138       2.27927       1.68094       1.35249       1.14722      0.746955      0.590711      0.411318      0.241787      0.181021      0.110948     0.0635856     0.0408383     0.0196598     0.0108815    0.00628797    0.00282774    0.00124228   0.000682688   0.000244151   0.000102800   4.38554e-05   1.49652e-05   3.97499e-06   1.51851e-06   4.90395e-07   1.18024e-07   2.09382e-08   3.21099e-09   3.95935e-10
  18  15 3012.1605    3.8207  0.9851 12.2704 -0.0073  0.0245   0.0862   0.0634    0.2537   0.0000   441.2986       6.05274       5.83047      -2.22264      -2.96805      -2.80206       1.72292      -1.88819      0.395269     -0.738720       1.82012     -0.446695      0.326828     -0.524403     -0.501804      0.104493    -0.0505212     0.0546081    -0.0395051   -0.00163811     0.0179084   -0.00969121   -0.00328998  -1.66125e-05   1.95513e-05   0.000195003   0.000105653   9.33131e-05   1.56401e-05  -3.10785e-06   1.70127e-06  -6.50333e-07  -2.36868e-08  -1.92191e-08   1.18181e-09   1.01181e-10       2.19449       2.82282       2.89115       3.07823       3.07144       2.70034       2.41230       2.02707       1.70550       1.37478       1.02612      0.777320      0.558461      0.394265      0.254238      0.172236      0.109211     0.0642960     0.0393757     0.0215568     0.0118691    0.00607626    0.00303666    0.00141911   0.000624391   0.000256627   0.000102734   3.98136e-05   1.43615e-05   4.41992e-06   1.43341e-06   3.85174e-07   9.43856e-08   2.14945e-08   3.65622e-09   4.36410e-10
  18  16 3154.8711    3.9717  1.0176 12.4696 -0.0077  0.0257   0.0860   0.0608    0.2543   0.0000   437.7807       2.03283       16.7112      0.716922      -4.73458      -5.66914      -4.00132      -2.00648       2.00636      0.169603      0.153233      0.369585      0.492238    -0.0937337     0.0987375      0.426148    -0.0471196     0.0182773     0.0496969     0.0417481   -0.00421915    0.00425544    0.00204787   0.000336030  -0.000745014  -0.000143979  -6.24898e-05  -0.000118762  -2.28561e-05   8.12722e-07   5.35657e-07  -6.76588e-07   9.33025e-08   1.55104e-09  -7.86188e-12   4.10741e-10       2.33079       2.90560       3.15098       3.10986       2.94824       2.79032       2.52154       2.19627       1.83679       1.53405       1.16719      0.843766      0.614969      0.428942      0.291042      0.184074      0.111946     0.0660917     0.0398073     0.0237930     0.0123485    0.00614062    0.00307172    0.00145884   0.000647401   0.000276975   0.000117929   4.58895e-05   1.57127e-05   5.21017e-06   1.55863e-06   4.29928e-07   1.06773e-07   2.16744e-08   3.62126e-09   4.39210e-10
  18  17 3297.4003    3.7589  1.5566 11.9355 -0.0045  0.0321   0.0694   0.0786    0.3176   0.0000   438.3306       11.3261       12.5551      0.300099       5.41715      -3.68548      -2.52396      -1.51298       2.80262      -1.13949      0.374324      0.271200      0.286445      0.495654      0.248947     0.0784926     -0.311928     0.0723997     0.0298319    -0.0395246     0.0122808    0.00353059    0.00218817    0.00197326   -0.00113966  -0.000178462   0.000237221  -9.38325e-06  -2.41500e-05   4.94474e-06   4.10341e-06   7.18468e-07   2.77932e-08   2.10330e-08   1.31086e-09   6.61406e-11       2.82557       3.67921       3.87033       4.05742       3.86639       3.58636       3.19987       2.63906       2.29613       1.74620       1.42154      0.988468      0.757312      0.516975      0.346331      0.224995      0.144381     0.0872830     0.0503144     0.0282229     0.0151567    0.00811999    0.00395584    0.00177522   0.000851813   0.000340366   0.000146163   5.52731e-05   1.95470e-05   6.42855e-06   1.97417e-06   5.49554e-07   1.35212e-07   2.65273e-08   5.13445e-09   5.89698e-10
  18  18 3439.9760    3.2256  2.2350 11.7485  0.0001  0.0390   0.0512   0.1040    0.2010   0.0000   439.6247       3.51124       9.27091       6.51373      -5.58690      -3.16932     -0.320152     -0.626665     -0.571398      -3.46388       3.10955      0.204698      0.712907     -0.448004     -0.615726     -0.144111     0.0464149      0.157009    -0.0149999    -0.0305673   -0.00169101    -0.0202766   -0.00307143   0.000831521   0.000562741   0.000196805   2.14469e-05  -1.36658e-06   9.16153e-06   1.00264e-05   1.66664e-06  -6.17019e-07  -2.57109e-07   7.71800e-08   9.05765e-09  -3.45477e-10       3.42020       4.54065       4.75199       4.91207       4.67266       4.38700       3.99457       3.30530       2.73362       2.12496       1.68622       1.23588      0.909116      0.651559      0.429063      0.288570      0.172621      0.109138     0.0604434     0.0348740     0.0185910    0.00947007    0.00489474    0.00214489    0.00106982   0.000413642   0.000188077   6.69822e-05   2.48617e-05   8.13843e-06   2.36665e-06   7.10218e-07   1.60145e-07   3.48054e-08   6.20872e-09   7.35969e-10
  18  19 3582.6292    2.5951  3.2315 11.3100 -0.0046  0.0477   0.0341   0.1242    0.1337   0.0000   441.1685       4.13403       12.9184       16.8482      -12.5415     -0.403717     -0.264181      -2.80719     -0.229672      -2.83035       5.65832     -0.898202      -1.73999      -1.67035      0.847054    -0.0202114     -0.361317    0.00691854     0.0537208    -0.0422446    -0.0248007     0.0129632    0.00275080   -0.00709528   -0.00232898    0.00179115  -0.000120749  -2.11385e-07  -3.06760e-05  -4.35163e-06  -1.97006e-06  -1.57216e-07  -5.55971e-08  -3.51594e-08   2.72112e-09   1.22361e-09       4.22876       5.47231       5.83073       6.02424       5.72738       5.40540       4.70912       4.13596       3.37089       2.68193       2.08382       1.59209       1.11983      0.786159      0.525924      0.342727      0.219494      0.132432     0.0749095     0.0428939     0.0223082     0.0119760    0.00574886    0.00294713    0.00120861   0.000567184   0.000210770   8.41893e-05   2.82891e-05   1.00411e-05   3.03622e-06   8.43419e-07   2.04135e-07   4.34847e-08   7.10783e-09   8.89068e-10
  18  20 3725.2902    2.1453  4.8316 10.6447 -0.0048  0.0591   0.0228   0.1578    0.1066   0.0000   439.0984       13.8709       8.91838     -0.894024       2.14702      -13.2911      -3.07869       14.0734     -0.781751      -9.58420      -2.88622     -0.236009       1.09144      0.706901      0.488602      0.588721    -0.0903059      0.148141    -0.0143092     0.0440373   -0.00832032    -0.0258137     0.0102508    0.00306957   -0.00115081   -0.00119702   0.000432294  -9.57363e-05  -2.25105e-05   7.36814e-06   3.27885e-06   9.60428e-07   1.42443e-07   2.56432e-08   1.86926e-09   8.65861e-10       5.23976       6.72853       7.23470       7.52640       7.14207       6.70051       5.76447       5.12635       4.20416       3.31496       2.60590       1.95167       1.37459      0.967724      0.643826      0.429990      0.263209      0.164299     0.0942263     0.0540319     0.0285048     0.0151322    0.00733380    0.00359468    0.00158232   0.000697162   0.000268985   0.000104471   3.63345e-05   1.24720e-05   3.74826e-06   1.08025e-06   2.51760e-07   5.30529e-08   8.85656e-09   1.09706e-09
  18  21 3868.2161    1.8210  6.7709 10.2467 -0.0019  0.0727   0.0170   0.2013    0.0886   0.0000   441.7264      -1.54703       15.6685      -3.37170     -0.737235     0.0338464       4.30929       2.04900      -5.40918      -5.28429      -1.20798      0.200178      -4.15520     -0.360513     0.0384508     0.0182593    -0.0716435      0.291820     0.0186648    -0.0437524   -0.00270428     0.0120477    0.00891332    0.00184944   0.000718875    0.00115398   8.27567e-05  -0.000187555   6.34762e-05  -2.07085e-06  -1.95517e-07   3.61377e-07  -1.62626e-07  -1.22584e-07  -2.28624e-08   9.29655e-10       6.46278       8.21183       8.86509       9.11737       8.87352       8.10767       7.19840       6.24903       5.16109       4.12003       3.18356       2.35220       1.74577       1.19439      0.786819      0.531593      0.331221      0.199577      0.116761     0.0657780     0.0350544     0.0184576    0.00921791    0.00432860    0.00197159   0.000805290   0.000331208   0.000128336   4.58266e-05   1.48520e-05   4.50924e-06   1.29298e-06   3.16772e-07   6.62854e-08   1.12104e-08   1.29675e-09
  18  22 4010.7999    1.4989  8.6910 10.1086 -0.0007  0.0903   0.0133   0.2508    0.0735   0.0000   428.3831       22.0879      -7.87795      -23.3996      -6.61441       2.14732      -17.4537      -5.98195      0.759425      0.352075      -3.72769    -0.0763787       2.93555       2.93544      -1.69714      0.161869      0.575371    -0.0290305     -0.260972    -0.0682849     0.0906046   -0.00978007    -0.0156359   -0.00278850    0.00100197  -0.000130400  -0.000154264   0.000144197   2.79911e-05  -3.14471e-05  -4.71548e-06   4.46363e-07   6.03865e-08  -8.73315e-08   1.44392e-09  -8.11363e-10       8.09973       10.1598       10.6366       11.0475       11.0368       10.1230       9.02527       7.68320       6.45858       5.08286       3.94378       2.90489       2.17213       1.56728       1.04970      0.682906      0.420045      0.254078      0.149508     0.0849695     0.0459015     0.0236882     0.0115369    0.00539716    0.00239644    0.00102141   0.000412812   0.000159245   5.63034e-05   1.86721e-05   5.73025e-06   1.61949e-06   3.92841e-07   8.22755e-08   1.41387e-08   1.60252e-09
  18  23 4153.8462    1.2374 10.9192 10.0658 -0.0004  0.1122   0.0111   0.3157    0.0630   0.0000   444.1008       8.68992       20.6586      -2.15647     -0.557094      -25.6880      -5.79878      -22.1738      -13.5542      0.445315      -2.33235      -4.24661      0.739465      0.444511     -0.771198      0.549201     -0.158038    -0.0625952     -0.602437     -0.142374   -0.00280908     0.0543354     0.0174640    0.00379878  -0.000265874  -0.000806978  -0.000853863  -0.000171340  -8.18941e-05  -1.80761e-05  -1.12243e-06  -8.07364e-07   6.57817e-07  -9.70373e-09  -4.85408e-09   1.46548e-09       9.91027       12.6639       13.6908       14.0159       13.6086       12.6564       11.1631       9.65078       7.93752       6.39614       4.89322       3.72350       2.60272       1.89383       1.28232      0.817650      0.513590      0.311939      0.183279      0.104592     0.0559854     0.0290142     0.0142370    0.00665886    0.00308101    0.00130750   0.000537777   0.000201805   7.10041e-05   2.41213e-05   7.44184e-06   2.03250e-06   4.91627e-07   1.06095e-07   1.71973e-08   2.04119e-09
  18  24 4297.0418    1.0148 13.2939 10.1668 -0.0030  0.1479   0.0096   0.4121    0.0509   0.0000   436.8987       13.2205       34.3173       12.9108       13.9756      -15.3543      -40.9055       14.6689     -0.731679     -0.631417       7.56804       6.24050      -2.67441     -0.158214       1.34393       1.19666    -0.0980922     -0.682526     -0.122213      0.182057     0.0317528     0.0218037    -0.0715924   -0.00808884    0.00677624   0.000603929  -0.000146317  -8.24470e-05  -1.49500e-05   3.98322e-05  -1.17172e-05  -6.31655e-06   1.06289e-06  -1.73938e-07  -8.15670e-09   3.24037e-09       12.6197       16.6225       17.7510       18.2172       17.5346       16.2537       14.4570       12.7285       10.3947       8.43441       6.46748       4.89070       3.53407       2.46542       1.67645       1.09285      0.683453      0.417467      0.243606      0.138343     0.0749497     0.0391239     0.0192193    0.00954660    0.00406069    0.00186299   0.000715882   0.000281513   9.90297e-05   3.31767e-05   1.00205e-05   2.78720e-06   6.85098e-07   1.43145e-07   2.34301e-08   2.82397e-09
  18  25 4439.5560    0.8499 16.0274 10.0807 -0.0018  0.1884   0.0078   0.5065    0.0436   0.0000   433.7036       15.8062      -9.82305       12.3879       36.6678       1.37851       14.4016       18.5268     -0.402940       19.6320       3.36466       2.22114      0.283865    -0.0634007       3.42111      0.541827     -0.850583    -0.0984293     -0.116254      0.289704     -0.106976    -0.0783314    -0.0393893   -0.00945801    0.00602440    0.00388048  -0.000314829   0.000257591   0.000115004  -8.97508e-05  -2.96248e-05   4.70617e-06   8.61198e-07   9.17266e-08  -4.29021e-08  -5.38873e-09       16.1298       21.2026       22.7344       23.2292       22.6620       21.1965       18.5499       15.9757       13.2102       10.5431       8.38293       6.10442       4.53961       3.15137       2.13257       1.41434      0.908330      0.545338      0.325428      0.184979     0.0975143     0.0525387     0.0252735     0.0123181    0.00549274    0.00238134   0.000945857   0.000380901   0.000129882   4.34068e-05   1.32240e-05   3.65981e-06   8.93287e-07   1.77066e-07   3.01474e-08   3.54506e-09
  18  26 4582.9784    0.7137 18.5329  9.9873  0.0032  0.2331   0.0067   0.6034    0.0368   0.0000   422.0160      -20.5868       30.4178      -24.5042       22.0335      -8.86929       5.00163     0.0462761      -27.0791      -17.1178       13.3331     -0.826320       9.53739      0.184635     -0.423301      -1.32360      0.711886       1.64887      0.135968     -0.220149   -0.00631252      0.113668     0.0467066    0.00680791   -0.00169527    0.00143621    0.00144923   0.000111905   1.69859e-05  -0.000111195   4.25773e-06   1.43225e-06   3.70349e-07   4.99680e-07   2.63558e-08   3.81403e-09       19.3625       26.1128       27.7731       28.6279       27.6936       25.7911       22.6749       19.8488       16.2377       13.2674       10.1282       7.73593       5.55150       3.92862       2.66820       1.74690       1.11030      0.682216      0.397418      0.227872      0.121527     0.0648824     0.0317262     0.0151627    0.00689721    0.00296005    0.00119645   0.000465905   0.000162901   5.52764e-05   1.66688e-05   4.59097e-06   1.11452e-06   2.34724e-07   3.78934e-08   4.59759e-09
  19   8 2021.6941    0.6259  0.6305 10.0473 -0.0012  0.0241   0.0177   0.0533    0.0809   0.0000   436.7080     -0.471999       15.0330      -1.01771      -5.15134      -3.57902       3.89156     -0.398509      -1.82235      0.721991     -0.313805      0.274498     0.0919789     -0.313648    -0.0705328    -0.0321356     0.0454919    -0.0614367    0.00460425    -0.0110026     0.0106949    0.00710231   -0.00155796   -0.00243875   -0.00105512  -3.31186e-05   2.15107e-05  -0.000121675  -5.94190e-05  -3.90195e-06  -3.54811e-06   1.08577e-06  -3.83627e-07  -5.78960e-08  -3.10826e-08   1.92923e-09       2.12063       2.27951       2.60107       2.96667       2.71195       2.44176       2.30697       1.99889       1.74455       1.30680       1.04864      0.841609      0.646486      0.406505      0.292895      0.197110      0.134378     0.0833884     0.0517810     0.0286165     0.0156823    0.00882901    0.00477211    0.00245787    0.00121201   0.000572842   0.000236780   9.19340e-05   3.53020e-05   1.30219e-05   4.55140e-06   1.36667e-06   3.86609e-07   9.03083e-08   2.24443e-08   4.21757e-09
  19   9 2173.7321    0.8878  0.7768 10.3406 -0.0101  0.0275   0.0232   0.0565    0.1010   0.0000   439.1574      -1.58963       11.8255       1.13975       1.73600      -1.16788      -1.09440      0.769826      0.245808       1.46310    -0.0119341     -0.653872      0.478653      0.114287      0.239709    -0.0904628     -0.177391     0.0157292    -0.0357579   -0.00151831    0.00776619    0.00502307   -0.00765409   -0.00158003   6.62405e-05  -8.18359e-05   0.000190712  -6.54047e-05  -1.37580e-05  -1.82626e-05  -3.72616e-06  -5.61383e-07  -3.71846e-08   1.78412e-07   3.88326e-08  -4.71585e-09       2.06268       2.69167       2.84649       3.01494       3.02931       2.53939       2.49952       2.23210       1.70076       1.41129       1.10100      0.919157      0.612975      0.454508      0.318400      0.223146      0.147781     0.0786605     0.0547575     0.0316263     0.0183145    0.00921173    0.00455855    0.00236194    0.00130542   0.000535023   0.000275996   9.29736e-05   4.05548e-05   1.40177e-05   4.82571e-06   1.40958e-06   4.91943e-07   1.17187e-07   3.18788e-08   6.77077e-09
  19  10 2322.3178    1.3220  0.8401 10.1805 -0.0061  0.0225   0.0311   0.0538    0.1697   0.0000   440.5398     0.0453122       9.70600      -1.55008      -3.35858       2.41852     -0.416675       2.06054       1.60775      -2.11294      -1.37675     -0.824734     -0.204642     0.0470769     -0.116209     0.0404957    -0.0914742   -0.00463610     0.0279929     0.0253447     0.0173500   -0.00731503    0.00362593    0.00116713   0.000312351  -0.000573191   0.000172799  -2.51365e-05   6.69828e-06  -1.01229e-05  -3.12533e-06  -1.11959e-06  -2.13263e-07  -1.57634e-07   4.37390e-08  -3.52161e-10       1.82016       2.30936       2.33710       2.60065       2.43415       2.36749       2.08378       1.80518       1.54912       1.23229      0.984651      0.745866      0.538405      0.402182      0.274015      0.190023      0.114730     0.0762589     0.0445454     0.0266943     0.0147817    0.00818985    0.00429729    0.00203853   0.000993360   0.000441500   0.000202454   7.94225e-05   3.16009e-05   1.13422e-05   3.96246e-06   1.31115e-06   3.54796e-07   1.06240e-07   2.15541e-08   4.86033e-09
  19  11 2468.1063    1.6692  1.0651 10.2530 -0.0045  0.0264   0.0347   0.0603    0.2926   0.0000   435.6860     -0.590548       15.7741       4.02229      0.184139      -4.20634       2.56658      -3.21166      0.735465     0.0235925       2.66644     -0.495648     -0.838652     0.0947219      0.370229     -0.112340    -0.0958366     0.0956022    -0.0288487     0.0306148  -0.000393149   -0.00443905   -0.00855071    0.00237801  -0.000332602   0.000178522   8.18635e-05   0.000150327  -8.06316e-05  -1.22301e-05   8.65499e-06   1.25536e-06   2.02845e-08  -1.12472e-07  -2.24389e-08   8.29325e-09       2.37789       2.96065       3.06992       3.01602       2.97677       2.87230       2.67175       2.44361       1.87851       1.52173       1.16320      0.916806      0.709062      0.508301      0.356793      0.236695      0.149710     0.0935288     0.0538393     0.0300153     0.0167051    0.00889754    0.00476629    0.00235098    0.00115414   0.000512395   0.000231236   9.22477e-05   3.69328e-05   1.29918e-05   4.60030e-06   1.42112e-06   4.13011e-07   1.14118e-07   2.83955e-08   5.63084e-09
  19  12 2613.0771    2.1624  0.9737 11.0592 -0.0024  0.0251   0.0461   0.0573    0.2616   0.0000   440.9014      -1.14089       13.1988      0.549764      -1.05847      0.366321      0.711806      -1.00657       1.21327      0.591918      0.904525      0.457483     -0.209110      0.386973      0.339226     -0.266193     -0.173679     0.0536313     0.0406542    -0.0175844   -0.00136822   -0.00936529   -0.00885850    0.00103476  -0.000481442  -0.000460483   2.25758e-05   0.000149001  -5.32404e-05  -1.44304e-06   6.46683e-06  -1.22242e-06   2.63977e-07  -2.75801e-08  -7.56976e-09   1.29293e-09       2.07315       2.65088       2.78693       2.84231       2.89734       2.46971       2.35302       2.01683       1.80903       1.42142       1.09398      0.871145      0.618616      0.450371      0.307216      0.194517      0.133476     0.0820547     0.0507568     0.0277001     0.0155343    0.00917990    0.00467975    0.00244582    0.00110764   0.000509752   0.000221392   9.36562e-05   3.32646e-05   1.35066e-05   4.26554e-06   1.50050e-06   4.58389e-07   1.09311e-07   2.90082e-08   6.15089e-09
  19  13 2757.9540    2.7126  0.9875 11.6153 -0.0066  0.0265   0.0590   0.0571    0.2207   0.0000   435.2765       3.71386       10.8341       1.84965      -3.80984      -2.08480       1.46162      -4.81557       2.07799      -2.83611    -0.0981614    0.00796268     -0.907205    -0.0976352    -0.0422782     -0.130910    -0.0334556    -0.0807154    -0.0335163    -0.0303602    0.00141877   -0.00443108   0.000232686    0.00215202    0.00111010   5.20590e-06   0.000285939   2.48633e-05  -1.34384e-05   9.44564e-06   4.21594e-06   5.93883e-07  -8.10602e-08  -8.94333e-08  -3.63951e-08   2.22731e-09       2.21100       2.55327       3.02901       3.15191       2.95858       2.75007       2.49386       2.26218       1.82432       1.30722       1.09588      0.937517      0.610219      0.431057      0.330543      0.222389      0.140118     0.0839696     0.0507621     0.0322370     0.0185894    0.00874798    0.00436074    0.00245503    0.00129535   0.000586130   0.000266488   0.000105182   3.85520e-05   1.29749e-05   4.89088e-06   1.63204e-06   4.88084e-07   1.17635e-07   2.66564e-08   5.53982e-09
  19  14 2902.5480    3.5231  1.0605 11.4628 -0.0025  0.0258   0.0706   0.0599    0.3628   0.0000   438.6534       3.52806       17.4581     -0.290145      -6.05576      -3.81009       2.71260      0.358728      0.746796      -1.91697     -0.604047       1.26064      0.263006     -0.127097     0.0631892     -0.107480     -0.113674    -0.0232723     0.0339001     0.0133105  -0.000117126    0.00598136  -0.000659053   -0.00244610   0.000253956  -0.000194519   4.86731e-05  -6.57117e-05   4.29101e-05   1.22457e-05  -1.82573e-06  -1.27753e-06  -3.11285e-07  -1.47391e-07   7.59602e-09  -2.55089e-09       2.31052       2.94832       2.86250       2.80960       2.95231       2.88934       2.73018       2.25418       1.78285       1.45298       1.19896      0.913748      0.710854      0.468936      0.349255      0.226079      0.155921     0.0984555     0.0563864     0.0328791     0.0169370    0.00904803    0.00434808    0.00228989    0.00103388   0.000480790   0.000207452   8.85851e-05   3.49445e-05   1.25260e-05   4.39727e-06   1.48365e-06   4.06960e-07   1.12338e-07   2.97804e-08   5.52095e-09
  19  15 3046.5252    3.8980  1.0697 12.0778 -0.0022  0.0250   0.0791   0.0610    0.2841   0.0000   438.9431       3.24398       11.5186       3.12345       2.64718      -2.59255       1.27308       1.59769       2.63544      0.542375      -1.43223      0.781669     -0.222404      0.150786     -0.310665      0.255752     0.0108515    -0.0225364    -0.0677103     0.0327832   -0.00219652   -0.00296949  -0.000257771    0.00297090  -0.000594279  -0.000396706   0.000422777   5.08639e-06  -1.42859e-05   3.62957e-07   2.36703e-06  -7.62960e-07   1.16559e-07  -1.01232e-07  -6.08399e-09   5.49418e-09       2.27577       2.71161       2.73511       2.91355       3.04118       2.77937       2.32394       2.12081       1.83458       1.50557       1.15705      0.840811      0.646565      0.470336      0.327871      0.221322      0.134416     0.0837893     0.0523540     0.0307836     0.0179521    0.00988742    0.00504890    0.00245324    0.00115905   0.000490470   0.000220998   8.23937e-05   3.27037e-05   1.20939e-05   4.20487e-06   1.28985e-06   3.92942e-07   1.11095e-07   2.62678e-08   5.18829e-09
  19  16 3189.9067    3.8773  1.2124 12.6905 -0.0086  0.0284   0.0774   0.0710    0.2009   0.0000   441.9406      0.399173       13.5976      0.966405       4.21370      -2.19852       1.41160      -2.58185     -0.433630      -1.02091       1.50320      0.925464     -0.353567      0.342627     -0.394009     -0.217887     -0.122786      0.119408   -0.00586574    -0.0464464   -0.00853796     0.0190853  -0.000392422   -0.00128327   0.000508673   0.000446304   0.000245913   0.000247912  -6.78099e-05  -2.58483e-06   1.48990e-06  -8.90955e-07  -4.05865e-07  -5.77210e-08  -1.55987e-08   1.37840e-08       2.38649       3.01848       2.94118       3.31358       3.33733       3.14322       2.72138       2.26599       1.99916       1.62789       1.30764      0.905801      0.708606      0.506356      0.383198      0.242415      0.154992     0.0946193     0.0602455     0.0365424     0.0205654     0.0117030    0.00575229    0.00276518    0.00125618   0.000567926   0.000254049   0.000101246   3.96258e-05   1.46535e-05   5.00151e-06   1.62035e-06   4.79639e-07   1.26351e-07   3.17217e-08   6.11801e-09
  19  17 3332.9274    3.5979  1.7513 12.0412 -0.0003  0.0323   0.0584   0.0808    0.1644   0.0000   439.6441       2.11742       20.7752       2.75472      -6.25096      -4.96757      -3.25737      -8.79562     -0.775775      -2.45952       2.04676     -0.574528      0.596680      0.995530     -0.411234     0.0416999      0.285892    -0.0384585    -0.0991535    -0.0204695     0.0189760     0.0182425    0.00512471  -0.000602768  -0.000502228   5.88005e-05   5.63310e-05   2.22818e-05  -6.00796e-05  -1.46914e-05   2.15821e-06   1.28147e-06  -3.09536e-07   1.07012e-07  -2.02453e-08  -1.65429e-09       2.73534       3.43132       3.79351       3.85312       3.75854       3.37533       3.13788       2.69278       2.36800       1.89322       1.48436       1.13750      0.826762      0.584203      0.392209      0.267743      0.170136      0.105763     0.0647121     0.0380526     0.0213509     0.0116170    0.00611718    0.00304294    0.00148673   0.000674326   0.000293099   0.000117705   4.68231e-05   1.74712e-05   6.02808e-06   1.93073e-06   5.65354e-07   1.52070e-07   3.50192e-08   7.44335e-09
  19  18 3476.1110    2.9972  2.4787 11.5228  0.0024  0.0387   0.0425   0.1054    0.1555   0.0000   435.1262       10.4800       4.69447       8.41699       5.83351      -8.65976      -2.56122      -8.56837       3.00731     -0.176060      0.862397      0.890762      -1.26826      0.631881      0.514527     -0.230772      0.147413    -0.0980711    -0.0683995     0.0743096    -0.0339421     0.0196202    0.00715372    0.00550041    0.00243631   -0.00101220  -0.000142446  -0.000289971  -5.70513e-05  -1.98259e-05   9.03377e-06   1.67982e-06   7.24530e-07  -1.96997e-08  -3.97314e-08   2.16213e-09       3.26404       4.21643       4.51744       4.67038       4.42604       4.12525       3.81754       3.30858       2.82431       2.27579       1.79500       1.36534      0.991791      0.724841      0.491618      0.326277      0.212781      0.128233     0.0796111     0.0456779     0.0255549     0.0140148    0.00731778    0.00366782    0.00171842   0.000834167   0.000343829   0.000149150   5.71547e-05   2.16098e-05   7.24766e-06   2.32050e-06   7.16624e-07   1.86229e-07   4.28423e-08   9.25980e-09
  19  19 3619.4568    2.4042  3.7253 11.1166 -0.0050  0.0513   0.0289   0.1327    0.1173   0.0000   439.5072       10.3908       20.4957      -10.2468      -4.45153      0.939439       10.5869      -10.6427      -3.34769      -3.49659       3.09651     -0.987536      0.519862      0.161256       1.65675      0.240940     -0.316229    -0.0368710     0.0239837     0.0900860    -0.0173465     0.0262342     0.0152044   -0.00149502   -0.00340345   0.000534811  -0.000498032  -0.000158674  -5.73497e-05   2.48439e-05   1.75719e-06  -1.84330e-06  -1.57076e-06   1.51480e-07   1.53236e-09   1.10353e-08       4.50770       5.73495       6.18057       6.36077       5.91568       5.50741       5.11767       4.52659       3.76444       3.13497       2.58616       1.86488       1.36035      0.951535      0.653109      0.431920      0.277667      0.171300      0.104722     0.0617068     0.0346100     0.0182055    0.00949147    0.00460861    0.00225861    0.00104861   0.000462252   0.000194300   7.69095e-05   2.77223e-05   9.34313e-06   2.94627e-06   8.83953e-07   2.45051e-07   5.77413e-08   1.13806e-08
  19  20 3762.5408    2.1024  5.4733 10.4675 -0.0008  0.0632   0.0205   0.1639    0.0995   0.0000   440.5075       7.12104       18.4054       9.84819       3.39982     -0.779155     -0.967564       1.44872       3.14765      -4.62841     -0.139472      -3.31880       1.48199     -0.141611      -1.05797      -1.32544      0.652136     -0.222388      0.204953     -0.126005    0.00229752     0.0103554    0.00150475   -0.00329678   0.000961697   -0.00134019  -0.000288380  -0.000125151  -6.30921e-05  -4.39979e-05   3.29226e-05  -4.28311e-07  -2.98990e-06   1.51636e-07   9.11462e-08   3.17684e-10       5.39387       7.00610       7.41702       7.55931       7.48283       6.91302       6.27198       5.47593       4.52484       3.74524       2.84716       2.20512       1.62098       1.18974      0.815893      0.542524      0.351111      0.214706      0.130200     0.0749834     0.0425589     0.0228489     0.0119643    0.00591826    0.00283282    0.00126812   0.000558283   0.000229808   9.17861e-05   3.36363e-05   1.17388e-05   3.73445e-06   1.14504e-06   3.02512e-07   7.37490e-08   1.54102e-08
  19  21 3905.8097    1.6752  7.3758 10.2839 -0.0018  0.0780   0.0148   0.2123    0.0705   0.0000   428.3149      -3.82599       14.6514       9.10534      -18.3746      -15.6247       5.63921      -1.01139       9.90633      -9.11104      -2.31215      -1.06132       1.78383       1.09888     -0.311030      0.816065      0.781799      0.227255    -0.0754158     0.0610794    -0.0203149    -0.0810133    -0.0152189     0.0146483    0.00231342    0.00321664  -0.000468438  -6.12566e-05  -7.37810e-05   1.85561e-05   3.05566e-06  -4.35730e-06  -2.04308e-06   4.81926e-07   2.65409e-08   7.11547e-09       6.46484       8.41119       9.01406       9.16152       8.97192       8.31702       7.72813       6.72287       5.53189       4.48640       3.49272       2.69146       1.99329       1.45829       1.00821      0.668739      0.435192      0.265153      0.161551     0.0913926     0.0529898     0.0278849     0.0148230    0.00742975    0.00354864    0.00165033   0.000708924   0.000302979   0.000117594   4.29628e-05   1.50772e-05   4.70323e-06   1.44271e-06   3.81988e-07   9.24908e-08   1.91936e-08
  19  22 4049.0029    1.4346  9.6646  9.9869 -0.0016  0.0943   0.0118   0.2631    0.0680   0.0000   448.9880       6.59345      -2.82447       22.2817       7.48942      -15.0712       13.6644      -8.05413       1.50672      -4.62769       2.08757      0.165499       1.11593       2.41805       1.44405      -1.46585     0.0868265      0.284353     0.0276292     -0.118171     0.0453051   -0.00102584    0.00498675   -0.00336571    0.00180233    0.00205579   -0.00115017  -3.53056e-05   0.000132637  -4.94821e-05   1.13310e-05  -3.00474e-06  -2.72497e-06   2.14170e-07   4.03142e-08   5.92979e-08       7.86080       10.1517       11.1811       11.2185       11.1101       10.3312       9.20045       8.15188       6.73121       5.51105       4.22471       3.25451       2.43040       1.72402       1.20092      0.790479      0.515590      0.325366      0.191003      0.113064     0.0630539     0.0342517     0.0182076    0.00907733    0.00435735    0.00199285   0.000856005   0.000359668   0.000141991   5.18784e-05   1.81720e-05   5.96895e-06   1.73616e-06   4.70633e-07   1.15033e-07   2.31225e-08
  19  23 4192.1683    1.1902 12.0101 10.0319 -0.0010  0.1179   0.0099   0.3398    0.0569   0.0000   442.9813       18.6241      -10.8839      -14.2451       9.98493       1.37303      -19.5540      -4.55437       6.42806      -2.30483    -0.0661275       4.56871       1.76211      -4.54882     -0.716043      0.970238     -0.332469     -0.984027    -0.0164529     0.0223617     -0.120134     0.0484462    -0.0273683    -0.0113810   -0.00289625    0.00296356   0.000356196   0.000273010   0.000154852  -2.07271e-05   1.50609e-05  -3.81257e-06   1.72347e-06  -7.43636e-07   3.04680e-07   5.95199e-08       9.77775       12.6781       13.6212       14.1967       13.6648       12.8438       11.5833       10.1783       8.29111       6.89211       5.39304       4.11403       3.03262       2.18138       1.51650       1.02267      0.648342      0.415029      0.250456      0.144897     0.0813483     0.0447844     0.0231670     0.0114346    0.00552689    0.00251431    0.00114181   0.000463017   0.000183180   6.75320e-05   2.35027e-05   7.47740e-06   2.19513e-06   6.02655e-07   1.41469e-07   2.89729e-08
  19  24 4335.8541    0.9861 14.1941 10.1014 -0.0027  0.1515   0.0085   0.4226    0.0470   0.0000   432.2195      -23.9617      -2.84208       13.1118      -9.33055       1.40050       16.2383      -10.4481       12.5816      -6.12473      -7.97840       8.96309     -0.544244      -2.60713       1.33228       2.23694      -1.05070     -0.871276     -0.788513     0.0994121     0.0151046     -0.100035     0.0744904   -0.00226902    0.00361310   -0.00334177   0.000594159   0.000319492   0.000147279  -2.14088e-05  -1.15816e-05   2.92251e-06   2.89520e-06   2.40304e-07  -2.08404e-07  -1.43781e-08       12.2831       16.0240       17.5143       17.6833       17.4333       16.0781       14.7008       12.8126       10.7632       8.77002       6.89201       5.22851       3.96498       2.76071       1.96876       1.29425      0.853680      0.526234      0.321567      0.188412      0.106020     0.0578980     0.0302565     0.0151028    0.00750420    0.00328032    0.00152219   0.000597282   0.000244601   8.95530e-05   3.10952e-05   1.00547e-05   2.94759e-06   7.80815e-07   1.91550e-07   3.75889e-08
  19  25 4479.2165    0.8124 16.9675 10.0387 -0.0027  0.1929   0.0069   0.5304    0.0390   0.0000   458.6472     -0.672961       15.2956       5.69836       52.3718       22.9384       12.2560      -26.6276       21.3892       7.81410       7.23870       11.1522       9.59109       1.40888       1.28128      0.506825      -2.05594      0.197628     -0.305503     -0.588405     0.0427714      0.212550    -0.0440703    -0.0473420  -0.000574790     0.0101825   0.000110939    0.00123877   6.95355e-05  -0.000276478  -2.72173e-05   2.18263e-05  -1.81564e-07   1.99041e-07   1.42487e-07  -2.19022e-08       15.4499       20.2678       22.1309       22.7522       21.9373       20.7919       18.6751       16.1736       13.6792       11.1469       8.76051       6.68512       5.03647       3.53532       2.49307       1.66866       1.09210      0.684432      0.417583      0.244088      0.138721     0.0748871     0.0394394     0.0197476    0.00953845    0.00437506    0.00191118   0.000794776   0.000314885   0.000116822   4.11221e-05   1.31030e-05   3.83863e-06   1.01547e-06   2.41312e-07   4.77557e-08
  19  26 4622.3351    0.6404 18.2702 10.0178 -0.0093  0.2484   0.0063   0.6274    0.0334   0.0000   416.7219      -30.0082       39.6566      -5.38126       44.4387       26.0920       7.69679       8.77410      -6.21254       30.1472       2.85287       5.81114       3.33302      -1.32599       9.20134      -1.65048      -4.17162     -0.325715      0.630141    0.00515579     -0.475250      0.117620      0.109931     0.0732801   -0.00316382   0.000125436    0.00240132  -6.61113e-05   8.92747e-06  -0.000377522  -1.18599e-05   1.09268e-05   1.68942e-06  -6.45507e-07   1.39638e-07  -7.99264e-08       19.7377       26.0320       28.8709       28.7435       28.7433       26.9514       23.4135       21.0295       17.5635       14.1685       11.4250       8.60447       6.39504       4.60372       3.16747       2.13011       1.42102      0.889826      0.544858      0.322333      0.179880     0.0994399     0.0528231     0.0261913     0.0126535    0.00588843    0.00253238    0.00105772   0.000421665   0.000154746   5.29946e-05   1.73150e-05   5.18928e-06   1.38576e-06   3.20716e-07   6.22398e-08
  20   6 1734.1940    0.3129  0.2531 10.1029 -0.0262  0.0206   0.0170   0.0415    0.0393   0.0000   439.9391       2.93811       18.4041       4.36715      -1.59867     -0.949973       3.48670      -2.05898      0.195721       1.36504     -0.899699     -0.337502      0.699573     -0.108865   -0.00635062     0.0680176     -0.227512    -0.0260794    -0.0499332    -0.0431545     0.0115894    0.00285346   -0.00664481   0.000591282   0.000153847   0.000441967  -0.000440901  -0.000119014   3.00679e-05  -3.18421e-06  -8.43414e-07   1.06770e-06   1.09919e-06  -6.96422e-07  -2.40819e-08   1.15324e-08       1.61933       2.10248       2.19992       2.01365       2.05194       2.04364       2.07764       1.65629       1.19539       1.20391      0.920864      0.736705      0.589858      0.353678      0.233565      0.193700      0.128486     0.0817615     0.0545062     0.0321590     0.0186887    0.00887192    0.00525060    0.00251256    0.00114586   0.000579787   0.000287521   0.000123328   5.01352e-05   2.07226e-05   9.14282e-06   3.33027e-06   1.11325e-06   3.07055e-07   7.95968e-08   2.32155e-08
  20   8 2050.0352    0.6775  0.6022 10.1621 -0.0137  0.0208   0.0198   0.0484    0.0736   0.0000   438.6957     -0.865241       10.3393       1.01776      0.916660      0.113904     -0.821971       1.38355      0.224450     -0.928281     -0.536156       1.21242    -0.0910532     -0.180538      0.332668     -0.136552     0.0997108     -0.127846    -0.0327220     0.0112845     0.0436849    -0.0151106    0.00233803    0.00448931    0.00226752  -0.000900146   0.000471808  -0.000170591  -4.23495e-05  -1.11759e-05  -4.33238e-06  -6.10241e-06  -5.83156e-07  -4.46299e-07   1.26931e-07   1.25866e-08       1.76168       2.05680       2.28283       2.48685       2.26380       2.03232       1.94597       1.75930       1.49496       1.21893      0.985696      0.807703      0.581108      0.403664      0.268996      0.198125      0.126709     0.0816516     0.0524951     0.0315157     0.0187113     0.0102866    0.00549469    0.00289394    0.00150251   0.000743877   0.000375513   0.000153210   6.81118e-05   2.40593e-05   9.58640e-06   3.39380e-06   1.09715e-06   3.15390e-07   9.47383e-08   2.29429e-08
  20   9 2203.1066    0.9359  0.8704 10.1725 -0.0035  0.0257   0.0217   0.0591    0.1309   0.0000   441.6116       1.95936       11.5119      0.134800       4.70123     0.0366000     -0.292987     -0.730526      -1.23164      0.252771    -0.0984372      -1.17201    -0.0440357      0.345091     -0.164179     0.0751385     0.0952941    -0.0605794     -0.125335     0.0148068     0.0529274     0.0293570   -0.00562943    0.00120357    0.00116833   -0.00106363  -3.33629e-05  -0.000212125  -8.77715e-05  -2.20681e-05  -4.46190e-06  -1.60829e-06  -1.50609e-06   2.14264e-07  -7.62451e-08   9.39012e-09       1.88959       2.66253       2.65963       2.91777       2.70757       2.65291       2.16984       2.20966       1.67100       1.52296       1.06633      0.909881      0.665782      0.494777      0.336414      0.234094      0.152982      0.104438     0.0602436     0.0393616     0.0198761     0.0123621    0.00654349    0.00354059    0.00176414   0.000868603   0.000382034   0.000177729   6.87691e-05   2.80841e-05   1.10977e-05   3.91825e-06   1.27656e-06   4.46157e-07   1.14371e-07   3.19734e-08
  20  10 2352.4016    1.3720  1.0199  9.9497 -0.0042  0.0256   0.0278   0.0570    0.2444   0.0000   440.9375       4.12864       14.1451     -0.247922      -3.80886      -3.47797       5.03372      -1.15212      -1.00503    -0.0933092      -1.08211     -0.563272      -1.14378      0.115504   -0.00606621     -0.182335     0.0510835     0.0332215   0.000110702   -0.00339335    0.00523663     0.0161040    0.00117034   -0.00257310    0.00169986   0.000974378  -0.000344698   0.000169237   5.87750e-05   1.87814e-06  -3.81258e-06   5.85935e-06   2.11624e-07  -3.83331e-07   1.09752e-07  -3.10146e-08       1.98203       2.56152       2.72647       2.78607       2.86279       2.54555       2.49707       1.99841       1.80691       1.49594       1.12501      0.915271      0.624908      0.520067      0.350164      0.251598      0.162913     0.0975327     0.0640772     0.0368633     0.0235018     0.0130926    0.00686736    0.00371669    0.00175354   0.000874579   0.000399605   0.000168399   7.62727e-05   2.95044e-05   1.14365e-05   4.23908e-06   1.35502e-06   4.29618e-07   1.23918e-07   3.03524e-08
  20  11 2498.8914    1.7786  1.1042 10.6028 -0.0139  0.0266   0.0373   0.0635    0.3281   0.0000   435.4760       4.10615       13.6288      0.948500      -6.86615     -0.523419       3.60795      0.367435       1.31000      0.441379       2.22478     -0.749273    -0.0558400     0.0462184      0.224241      0.161038      0.205351      0.132192     -0.135874    -0.0269963     0.0196547     0.0517897    0.00142087   -0.00652822   2.75893e-06  -0.000347610   0.000171424  -3.28318e-06   0.000100265  -2.41589e-05   4.94132e-06   9.89813e-08  -9.23184e-07  -8.99697e-07   7.83937e-08   8.35685e-09       2.09168       2.81865       2.77717       2.97543       2.78392       2.74737       2.46541       2.13867       1.94355       1.54376       1.28906       1.01488      0.747289      0.517109      0.367687      0.236366      0.168625      0.108337     0.0694883     0.0394452     0.0238906     0.0128170    0.00704716    0.00357570    0.00187652   0.000890488   0.000402198   0.000180132   7.61696e-05   3.02204e-05   1.14805e-05   3.93536e-06   1.42004e-06   4.45397e-07   1.27129e-07   3.09713e-08
  20  12 2644.8484    2.3265  0.9814 11.1513 -0.0036  0.0264   0.0483   0.0571    0.2412   0.0000   439.5652       3.23213       10.0167       2.69798       2.59048     -0.907505     -0.537606     -0.123556       1.69339      -1.69367      0.170349      0.804631     -0.296062     -0.374023      0.306401      0.171272      0.200725     0.0552953     0.0365631    -0.0360421    -0.0279861   -0.00344192    0.00668690   -0.00190634  -0.000997686  -0.000609501  -0.000169550  -8.68563e-06   6.28786e-05  -3.43231e-05   1.03011e-05  -4.10737e-07  -4.05302e-06  -2.64025e-09   5.68308e-08   2.99488e-09       2.27125       2.92953       3.24993       3.08148       2.88941       2.56686       2.43840       2.34800       2.05224       1.71503       1.44170       1.08773      0.743609      0.558881      0.378622      0.248623      0.161297     0.0970720     0.0576481     0.0377535     0.0214877     0.0125390    0.00669040    0.00344547    0.00171007   0.000844873   0.000401813   0.000181142   7.83212e-05   3.17257e-05   1.19101e-05   4.02724e-06   1.29447e-06   4.57580e-07   1.28103e-07   3.32138e-08
  20  13 2790.6962    2.9936  0.9578 11.8293 -0.0021  0.0242   0.0619   0.0553    0.1872   0.0000   433.5703      0.643785       14.4897      -1.01987      -3.45720      -2.65947      -2.13992      -3.03212      0.981374     -0.890637      0.412655      -1.08206      0.489821     -0.134491     -0.290772    -0.0950721      0.127157    -0.0481935     0.0127728    -0.0454624    -0.0144539   -0.00250085    0.00261013   -0.00194390   0.000889912   0.000640526  -0.000202396   0.000233722  -2.68186e-05  -2.67934e-05   1.77845e-05   1.58076e-06   8.20459e-08  -1.19648e-07  -1.49406e-07   3.42265e-08       1.99266       2.55529       2.75455       2.78224       2.71488       2.55552       2.39122       1.99458       1.77316       1.42308       1.15098      0.893934      0.625208      0.499191      0.325392      0.226845      0.150107     0.0961110     0.0600321     0.0353899     0.0212406     0.0112614    0.00639263    0.00340389    0.00158854   0.000796051   0.000373073   0.000152092   7.02093e-05   2.82847e-05   1.08466e-05   3.73837e-06   1.26745e-06   3.89290e-07   1.17780e-07   2.96869e-08
  20  16 3224.4601    3.8849  1.2931 12.0970 -0.0084  0.0271   0.0706   0.0665    0.2740   0.0000   440.0750       3.19576       12.8196      0.161983      -2.00056      -4.20212       1.13412      0.749242       2.08534     -0.362954      -2.08525      -1.24622      0.365464     -0.546565     -0.597715     -0.159947     0.0441403      0.145040    -0.0249653    -0.0254906     0.0270736    0.00422562   -0.00183860    0.00237935   -0.00105943   0.000780915  -9.49316e-05  -0.000304744  -9.56636e-05   2.94981e-05   3.94769e-06  -7.77186e-06   9.30395e-07   3.98202e-07  -1.88689e-09  -1.43575e-08       2.40109       2.90789       3.10266       3.25888       3.08870       2.98063       2.75949       2.32706       1.98817       1.63690       1.29631       1.03819      0.777931      0.543775      0.374816      0.267373      0.172738      0.115959     0.0725535     0.0434855     0.0240493     0.0133066    0.00738889    0.00375674    0.00186600   0.000909937   0.000424317   0.000192595   7.65880e-05   3.05980e-05   1.20337e-05   4.30105e-06   1.47506e-06   4.28128e-07   1.17553e-07   3.08718e-08
  20  17 3368.0851    3.4212  2.0015 11.7140 -0.0038  0.0338   0.0503   0.0848    0.1423   0.0000   442.5243       8.00841       13.9260       1.21252      -2.32673       3.86390       1.97553      -4.67117      -2.37614     0.0632131     -0.404738      0.818528      -1.30608      0.877896     -0.516975     -0.336508     0.0466405     -0.170502     -0.192859    -0.0259818    -0.0169255    0.00583230  -0.000446310   -0.00358808   0.000429536   0.000327664  -0.000184521   -0.00109191   3.55286e-06  -3.79908e-06  -1.26495e-05  -3.69741e-06   9.93179e-07   1.33187e-06   3.40243e-08  -3.47316e-08       2.82773       3.59289       3.91341       4.07199       3.98751       3.76615       3.36673       2.88744       2.46974       1.93342       1.58468       1.27139      0.939506      0.634440      0.455762      0.326155      0.215710      0.135183     0.0885496     0.0526950     0.0310180     0.0171083    0.00890873    0.00467255    0.00231637    0.00118894   0.000551949   0.000253816   9.88510e-05   3.92581e-05   1.45442e-05   5.53570e-06   1.85506e-06   5.67672e-07   1.65373e-07   4.12035e-08
  20  18 3511.8789    2.8432  2.7917 11.2018 -0.0005  0.0410   0.0356   0.1040    0.1379   0.0000   441.2500      0.538271       18.6257       6.53800      -10.3476      -1.82863      -2.40854      -12.0911       1.60917      -1.70935      -2.17405     -0.462027      0.464152     -0.522276     -0.881583      0.722688     -0.208109      0.120905    -0.0690643    -0.0370110    -0.0344196     0.0122907   -0.00383419  -0.000962391   -0.00306181    0.00209347   0.000657947  -0.000728492  -3.07926e-05   2.29298e-05  -5.88622e-06   6.23516e-06   1.12418e-06  -1.55476e-06   1.00933e-07   1.92474e-09       3.19462       4.26728       4.44999       4.76922       4.61856       4.24338       3.88152       3.38613       2.93138       2.39545       1.92497       1.47530       1.10536      0.778506      0.570117      0.388462      0.259224      0.155372      0.103302     0.0610183     0.0375048     0.0207159     0.0113736    0.00588576    0.00291112    0.00144468   0.000679644   0.000298865   0.000124485   4.98543e-05   1.87733e-05   6.93604e-06   2.29353e-06   7.03354e-07   2.02424e-07   5.12265e-08
  20  19 3655.6791    2.3711  4.3049 10.7205 -0.0037  0.0511   0.0252   0.1433    0.1194   0.0000   442.8235       7.80763       17.2211     0.0854024      -3.47439       5.33973       5.52656       1.01686       3.52928      -2.48358       1.13210      0.791480      0.355063      -1.26892      0.836000      0.489999     -0.298788     -0.311665     -0.241954    -0.0362917    -0.0513830    -0.0559836   -0.00592819    0.00130100    0.00524046   -0.00255768   -0.00100621   9.14668e-05   5.05031e-05  -8.86090e-05  -1.54783e-05  -6.31853e-06  -4.01992e-06   9.45053e-07  -5.59558e-07  -1.40638e-08       4.15604       5.35731       5.67217       5.89401       5.84626       5.46059       4.96375       4.41235       3.63695       3.07395       2.37193       1.86305       1.39903       1.03629      0.723936      0.502945      0.326582      0.213369      0.131511     0.0790946     0.0455647     0.0254626     0.0142191    0.00737705    0.00364674    0.00177665   0.000821311   0.000364114   0.000150718   6.17975e-05   2.34109e-05   8.34097e-06   2.83705e-06   8.66906e-07   2.48255e-07   6.69202e-08
  20  20 3799.0943    1.9241  6.1276 10.4828 -0.0020  0.0661   0.0176   0.1765    0.0790   0.0000   445.2122       21.9680       30.8419       12.2033      -15.8809      -6.89020      -1.99414      -5.49797      -4.23376      -9.30479       9.79138     -0.990550      -1.81099      0.781943       1.09371       1.83179      0.351128    -0.0178339     -0.172736     0.0768074    0.00608828     0.0310166     0.0200286    -0.0168688   -0.00442991    0.00363725  -0.000491755   8.47837e-05   2.36277e-05   2.41853e-05  -3.95209e-06  -1.54754e-06  -2.19246e-06   2.15627e-06   1.68548e-07   9.49357e-08       5.39975       7.02380       7.66950       7.81601       7.78428       7.17917       6.54759       5.75068       4.80400       3.94052       3.13854       2.41178       1.81647       1.32973      0.930905      0.648678      0.419279      0.273904      0.170635      0.101248     0.0588405     0.0334634     0.0178889    0.00967299    0.00472229    0.00230633    0.00108873   0.000469472   0.000205547   8.08513e-05   3.03560e-05   1.12289e-05   3.71721e-06   1.16208e-06   3.34892e-07   9.03723e-08
  20  21 3943.0017    1.6541  8.0355 10.1620 -0.0021  0.0798   0.0138   0.2164    0.0709   0.0000   434.2522       8.65968       8.23948       4.44821       8.63596       5.76926       12.3889      -14.3887       8.29226      -1.70769      -3.24541      -3.72655       4.46674      0.385241     -0.958670       1.24102     -0.427126     -0.302861     0.0659469     0.0450870     0.0462660    -0.0414345     0.0208275     0.0134234    0.00685128   0.000769383   -0.00167000   0.000358194   0.000194576  -4.79122e-05  -8.52111e-05  -2.79385e-05  -9.83972e-07   7.43082e-07  -9.15185e-07  -2.51296e-09       6.40817       8.12003       8.58011       9.05327       8.95855       8.42814       7.62481       6.61546       5.81116       4.70526       3.85040       2.90471       2.17317       1.60414       1.14805      0.796938      0.511040      0.328684      0.207721      0.125895     0.0734354     0.0427483     0.0228843     0.0120685    0.00589767    0.00283620    0.00132473   0.000590036   0.000250087   9.88173e-05   3.70924e-05   1.37344e-05   4.47818e-06   1.41355e-06   4.06763e-07   1.06174e-07
  20  22 4086.6796    1.3566 10.2182 10.1130 -0.0007  0.0993   0.0110   0.2737    0.0575   0.0000   456.1099      -16.4682       26.3334      -10.5747      -8.48400      -1.76866      0.121247       14.0131       14.8042      -1.23870       6.21531      -5.33266      -3.22740     0.0674987       2.51081       1.67160     -0.789984     -0.388347      0.289933     0.0883236     0.0548901     0.0206884    -0.0165872   -0.00176941   -0.00985271   0.000266698   -0.00152517   0.000429188   0.000464660   3.21838e-05  -3.46776e-05   7.57164e-06   3.29084e-06   1.56353e-06  -1.90318e-07   1.42406e-07       7.95917       10.3150       10.8627       11.3324       11.0316       10.4005       9.75364       8.37581       7.15974       5.96748       4.74741       3.75833       2.75522       2.02835       1.42531      0.971282      0.652727      0.417568      0.261874      0.156161     0.0915624     0.0510115     0.0274479     0.0142519    0.00725291    0.00349718    0.00160539   0.000728446   0.000306815   0.000124124   4.72859e-05   1.68438e-05   5.67329e-06   1.77058e-06   4.97800e-07   1.28072e-07
  20  23 4230.3902    1.1187 12.5581 10.0489 -0.0030  0.1250   0.0092   0.3561    0.0528   0.0000   448.0757      -2.55810       15.0104      0.456289      -9.16810       11.3497       14.8271      -30.4722       7.23306      -2.43709      -3.53621      -6.02049       2.67205       4.72109       1.75205       1.81853      0.442185     -0.650572     -0.128194    -0.0930329      0.153332    -0.0761234     0.0220227    0.00800089     0.0100785    0.00205021    0.00343394   -0.00196251   0.000370211   1.18456e-05  -3.89534e-05  -5.46798e-05  -4.74692e-07   1.33327e-06   3.38550e-07  -1.20302e-07       10.0277       12.8469       14.0020       14.2438       14.2019       13.3676       12.2064       10.5792       8.93764       7.39920       5.87631       4.59735       3.45691       2.49255       1.79950       1.21564      0.820072      0.530691      0.331831      0.199912      0.116041     0.0664084     0.0351429     0.0186765    0.00939581    0.00456318    0.00206863   0.000949850   0.000396450   0.000161424   6.04059e-05   2.22769e-05   7.36761e-06   2.33922e-06   6.47686e-07   1.69533e-07
  20  24 4374.0342    0.9327 15.1838 10.0800 -0.0014  0.1643   0.0076   0.4431    0.0435   0.0000   434.3689       9.84422      -23.7025      0.225158       6.22623      -10.4186       11.6181      -1.99479      -11.5219      -2.69948      -3.65394       1.23448       5.00837      0.970013      0.745967       2.32964       1.17669      0.279915     -0.269925    -0.0204340    -0.0380923      0.108411     0.0306301    0.00192163     0.0144305    0.00680945    0.00277137  -0.000702580  -0.000313554   7.55148e-05   9.57845e-05   4.58919e-05   2.58094e-05  -7.29941e-06   6.65459e-07   3.37882e-07       12.7186       16.6372       18.2824       18.5817       18.4790       17.2851       15.7294       13.5930       11.7608       9.63641       7.75299       6.01631       4.45877       3.28428       2.34343       1.61628       1.07420      0.681001      0.435771      0.260838      0.156430     0.0878365     0.0480641     0.0249742     0.0126435    0.00612779    0.00285028    0.00127848   0.000541697   0.000217320   8.34169e-05   3.00402e-05   1.01852e-05   3.16321e-06   9.14359e-07   2.31903e-07
  21   9 2231.8682    1.0673  0.8304 10.2186 -0.0077  0.0261   0.0250   0.0554    0.1423   0.0000   441.3108      0.190842       13.8131       2.21914     -0.789071      -1.42989       3.04018     -0.221152      -1.39021       2.19440      -1.79972      0.337525      -1.01021      0.128177      0.308275     -0.295515      0.183402     -0.205626   0.000771478     0.0103219   -0.00967338    0.00516324   -0.00289428    0.00623822  -0.000442532   0.000942622  -0.000512510   0.000564848  -0.000178713   6.11472e-05  -1.01636e-05  -2.36158e-06   1.40082e-06  -2.42295e-06  -3.67825e-07   9.58710e-08       1.93476       2.84941       2.89825       2.98898       2.96191       2.55393       2.57422       2.12060       1.95432       1.52046       1.26749      0.959149      0.716530      0.546370      0.376397      0.275784      0.171988      0.112281     0.0743468     0.0424105     0.0268700     0.0144455    0.00898456    0.00466437    0.00256913    0.00122899   0.000592692   0.000301365   0.000126367   6.13196e-05   2.20948e-05   9.16311e-06   3.17194e-06   1.15778e-06   3.44803e-07   1.04298e-07
  21  10 2381.8892    1.4374  0.9182 10.5873 -0.0022  0.0238   0.0303   0.0557    0.1557   0.0000   436.5095     -0.285655       15.9631      -2.70546      -4.83357       1.03131      -3.38260       1.14927       1.13054     -0.271785      -1.51427       1.75560      0.803724    -0.0315092      0.145226      0.405868      0.223001     0.0128388     0.0600218     0.0374964    -0.0403853    -0.0202165   -0.00142402   -0.00208976   0.000522498  -0.000421365  -0.000864744  -0.000364989   6.98790e-05  -2.71558e-05  -4.86844e-06   5.76834e-06  -4.00208e-06  -3.23019e-07   1.12663e-07   9.51466e-09       1.84653       2.27412       2.46434       2.46313       2.49225       2.39712       2.09526       1.88996       1.71291       1.39260       1.18508      0.930152      0.705050      0.500763      0.363293      0.246501      0.166194      0.110624     0.0735199     0.0460371     0.0266722     0.0160980    0.00901239    0.00484646    0.00268203    0.00125363   0.000634739   0.000298017   0.000125563   6.09119e-05   2.20115e-05   8.51403e-06   3.39562e-06   1.15749e-06   3.85150e-07   1.21213e-07
  21  11 2529.2708    1.8977  1.1289 10.7320 -0.0055  0.0246   0.0369   0.0641    0.2219   0.0000   438.8090      0.175484       15.8161      0.465355      -2.02066      -3.71095       3.50995      0.682768      -1.64853     0.0959123     0.0920314     -0.875587      0.935085     -0.481361     -0.391163     0.0500134    0.00423473     0.0683813     0.0510028     0.0195975    0.00632928    0.00241088   -0.00839012    0.00472533   -0.00174493   0.000581899   0.000144312   2.67002e-07   5.15471e-05   1.41556e-05  -2.18122e-05   3.63452e-06  -1.06089e-07  -1.57252e-06  -9.67232e-08  -2.10879e-07       1.94065       2.46019       2.61476       2.79507       2.71343       2.59511       2.39420       2.03437       1.78672       1.45956       1.11580      0.954002      0.719857      0.536783      0.360654      0.249776      0.173843      0.123353     0.0785732     0.0492209     0.0281283     0.0161138    0.00874659    0.00503356    0.00266036    0.00131620   0.000672908   0.000301577   0.000133104   5.56312e-05   2.40999e-05   8.95617e-06   3.40892e-06   1.16978e-06   3.94920e-07   1.18129e-07
  21  12 2676.1965    2.4273  1.0147 11.3085 -0.0081  0.0247   0.0491   0.0566    0.2318   0.0000   439.2453       2.05260       12.5543       1.95117      -1.81212      -1.86236       1.48994      -2.58207      0.368374      0.862841     -0.308504      0.355105     -0.155032      0.473443    -0.0408829      0.212184     -0.254216      0.146475    0.00765876    -0.0456417     0.0296888    -0.0114625    0.00616202   -0.00275918   -0.00123879  -0.000961651  -0.000153536  -7.74575e-05   6.38266e-05  -3.37283e-05  -2.74131e-05  -1.32588e-05   3.04538e-06  -5.14059e-07  -2.94338e-07  -8.91176e-08       1.91251       2.41158       2.52975       2.83058       2.67292       2.50446       2.33585       2.06974       1.69710       1.39941       1.20971      0.976335      0.718198      0.522521      0.358205      0.254994      0.171238      0.118321     0.0822943     0.0497444     0.0299668     0.0155633    0.00964818    0.00501886    0.00268363    0.00129278   0.000651997   0.000312304   0.000146707   6.19408e-05   2.45915e-05   9.85732e-06   3.38736e-06   1.16104e-06   3.85291e-07   1.09990e-07
  21  13 2822.9619    3.1684  1.0341 10.9794 -0.0003  0.0229   0.0604   0.0571    0.4473   0.0000   441.0387       3.04687       19.4692      -4.27301      -1.39179      0.216308      -2.67503    -0.0487132      -1.06634       1.56023     -0.632887      0.482689     -0.226850    -0.0816460      0.192371      0.120574     0.0522631    0.00409717   -0.00428783     0.0295462     0.0364348     0.0105697    0.00218374    -0.0117390   -0.00222784    0.00150796   0.000107868   5.99897e-05   2.92313e-06   2.19902e-05  -5.87889e-06   1.66339e-06   2.88534e-06   2.72511e-08  -8.33393e-08  -1.15288e-07       1.83694       2.23844       2.45334       2.57039       2.48592       2.22998       2.12612       1.93082       1.68014       1.43269       1.09476      0.870140      0.689613      0.501379      0.366363      0.239971      0.164968      0.108597     0.0729568     0.0438000     0.0246570     0.0142073    0.00836162    0.00482167    0.00254557    0.00130943   0.000620002   0.000291667   0.000132697   5.61783e-05   2.22899e-05   8.89607e-06   3.21446e-06   1.12081e-06   3.58451e-07   1.05203e-07
  21  14 2968.9244    3.8861  0.9059 11.9245 -0.0060  0.0235   0.0812   0.0523    0.2811   0.0000   437.2735       5.33986       14.1347     0.0405658      -4.94112      -2.65587       3.16322      -2.11827      -1.59288      0.563390     -0.624470    -0.0403327      0.449900     -0.352947     -0.249341     -0.117454     -0.215572    0.00695074     0.0188041    -0.0560945    -0.0156176     0.0323035   -0.00266781  -2.31246e-05    0.00311961  -0.000149669  -0.000517630  -0.000149768   0.000333617  -3.60931e-05  -7.00341e-06  -2.17516e-06  -1.45088e-06  -2.65881e-07   2.32780e-07  -2.78978e-08       1.88570       2.43385       2.99098       2.81589       2.73426       2.68095       2.26558       2.02306       1.84254       1.37953       1.13707      0.917013      0.631021      0.485515      0.362974      0.229190      0.154576      0.108148     0.0618358     0.0373930     0.0253676     0.0134694    0.00746809    0.00473662    0.00225999    0.00107395   0.000593638   0.000273172   0.000114942   5.10328e-05   2.44861e-05   8.52779e-06   2.87580e-06   1.11072e-06   4.17257e-07   1.27019e-07
  21  15 3113.9475    4.0692  1.1177 11.5391 -0.0043  0.0237   0.0774   0.0582    0.4446   0.0000   437.6214       6.51697       17.0997      0.380026    -0.0130491       1.76289      -1.87131     -0.965122     -0.258664      -2.66476      0.418685      -2.41820       1.30388      -1.72721     -0.302524     -0.224020    -0.0222445      0.151438     0.0156569     0.0148956     0.0357798  -0.000522300   -0.00577498   -0.00147891   0.000110809    0.00169889   0.000181819   0.000771111  -6.84391e-05   4.94366e-05   2.61769e-05   1.43057e-05  -3.64568e-06   8.99295e-07  -3.75004e-07  -9.07431e-08       2.02001       2.43707       2.71785       2.77510       2.63527       2.57089       2.33408       1.99993       1.74442       1.51045       1.21694      0.965851      0.709191      0.527798      0.366271      0.257818      0.174159      0.112902     0.0722901     0.0442200     0.0279565     0.0163633    0.00896728    0.00468621    0.00252520    0.00123307   0.000613976   0.000288536   0.000120416   5.73478e-05   2.26513e-05   8.91167e-06   3.33736e-06   1.14845e-06   3.79627e-07   1.08323e-07
  21  16 3258.5284    3.8596  1.4839 11.7410 -0.0035  0.0273   0.0628   0.0708    0.2250   0.0000   438.9526     -0.343810       15.7208       12.1496      0.139829      -2.18614     -0.860938      -2.66484       4.05645      -1.04809     -0.510473      -2.34282      0.678671     -0.479472     -0.177142      0.244966      0.145557      0.147700   -0.00894368   -0.00473795     0.0313870    -0.0132220   -0.00130150   -0.00494289  -0.000330204  -0.000355329  -0.000506453  -0.000183543   0.000391174   4.53518e-05  -4.69494e-05   7.38528e-06  -1.85653e-06   2.14238e-06  -4.18577e-07   7.68026e-08       2.12746       2.75978       2.91946       3.00993       3.00033       2.84421       2.65130       2.24288       1.99831       1.58032       1.33546       1.04969      0.810803      0.567492      0.421525      0.287971      0.198890      0.134068     0.0842852     0.0533365     0.0318744     0.0184510     0.0101196    0.00552627    0.00278992    0.00146349   0.000701600   0.000327251   0.000153624   6.17710e-05   2.65622e-05   1.01684e-05   3.68952e-06   1.31296e-06   4.46019e-07   1.33289e-07
  21  17 3402.8089    3.2403  2.1773 11.3966 -0.0024  0.0343   0.0435   0.0828    0.1418   0.0000   439.8012       3.72253       19.0831      -5.07529     0.0238514      -2.77920      -4.34312      -6.58799      -2.30731      -5.10613      0.786510     -0.117593      -1.39119     -0.420441      0.309013     0.0498448      0.220856      0.127047      0.172908     -0.145389    -0.0112270    -0.0252886    0.00871834    0.00332692    0.00601273   0.000377062   -0.00132902  -2.39080e-05   0.000138867   5.33852e-05   2.67297e-05   1.16110e-05  -4.96339e-06   4.23690e-06  -6.45805e-07  -2.90058e-07       2.69309       3.34707       3.77305       3.82080       3.78121       3.62489       3.35086       2.91788       2.43125       2.01796       1.57148       1.22724      0.977115      0.714418      0.524492      0.380104      0.258002      0.164098      0.105610     0.0670755     0.0387220     0.0228851     0.0129021    0.00700278    0.00364377    0.00181837   0.000898566   0.000437154   0.000190171   8.30024e-05   3.28202e-05   1.32486e-05   5.09547e-06   1.76891e-06   5.61887e-07   1.70311e-07
  21  18 3547.1478    2.6787  3.3675 11.4427 -0.0034  0.0448   0.0313   0.1141    0.0924   0.0000   435.8840       8.65397       10.9305      0.558373       2.30554      -8.09521       8.15934      -3.69729     -0.796898     -0.993277       3.12859     -0.831468       1.63090       1.15051     -0.413546      0.332749     0.0291082     -0.302735    -0.0627091    -0.0325273     0.0373382     0.0526602   -0.00170196    -0.0154513    0.00708495  -0.000471026   0.000534445  -0.000237992   4.64352e-05   0.000134510   5.72657e-05  -4.11196e-06   5.24934e-06   1.31169e-06  -7.23496e-07  -1.77429e-07       3.58149       4.45757       4.70363       4.91063       4.96089       4.70848       4.23691       3.72208       3.30463       2.71296       2.17565       1.69872       1.30179      0.987672      0.710179      0.498965      0.336062      0.223147      0.141014     0.0876568     0.0524487     0.0309478     0.0173804    0.00960795    0.00506402    0.00252210    0.00123494   0.000558354   0.000251208   0.000105692   4.38757e-05   1.67381e-05   6.31781e-06   2.19643e-06   7.20165e-07   2.21449e-07
  21  19 3691.4435    2.2544  4.4620 10.7238 -0.0021  0.0536   0.0228   0.1352    0.1013   0.0000   431.9779       5.11732       22.2144      0.383511      -5.72434      0.832291    -0.0601369      -6.49504      0.620770      -1.19419      -1.61618       2.47161      0.282573      0.584459      0.344727      0.447063      0.511057    -0.0102896     0.0576849     0.0926238     0.0381748     0.0745223     0.0210992    0.00843318    0.00433089  -0.000943071   -0.00173764   0.000837547  -8.64648e-05   7.13785e-05   4.27253e-05   2.46021e-05  -2.47417e-06  -5.36596e-06  -1.65451e-06   5.43938e-07       3.98787       5.34521       5.61349       6.00029       5.79398       5.50562       5.12684       4.40716       3.85237       3.16978       2.56777       2.01596       1.53222       1.13788      0.821843      0.576958      0.400716      0.253082      0.164981      0.101505     0.0618723     0.0369620     0.0203684     0.0109990    0.00584821    0.00293355    0.00149824   0.000655331   0.000324902   0.000126547   5.70737e-05   2.08172e-05   8.11418e-06   2.77857e-06   8.70952e-07   2.69695e-07
  21  20 3835.6661    1.8881  6.4776 10.3870 -0.0012  0.0661   0.0163   0.1783    0.0759   0.0000   430.3746      -3.28090       14.5904      -3.53150       3.33046       2.74623      -7.92828      -5.43372      -1.62174      -3.43509      -6.06811      -2.13492      -2.12546     -0.987596    0.00482944      0.482190    -0.0476268     -0.643410     0.0246602      0.174419     -0.137481     0.0399860    0.00453280    -0.0286364    0.00543878    0.00367938  -0.000419098   4.51505e-06  -2.93200e-05   2.44610e-05   4.06425e-05  -5.23717e-06   8.81234e-07   2.55674e-06  -1.53717e-06   1.03744e-07       5.12508       6.52677       6.99248       7.41675       7.35989       6.95356       6.36567       5.59343       4.80825       3.89244       3.18095       2.49275       1.90932       1.43050       1.02044      0.719760      0.504122      0.320560      0.208802      0.128589     0.0783636     0.0453403     0.0255589     0.0136666    0.00735872    0.00364173    0.00185371   0.000851273   0.000385846   0.000161514   6.78084e-05   2.57171e-05   9.86201e-06   3.28858e-06   1.06660e-06   3.29582e-07
  21  21 3979.8290    1.5671  8.3606 10.1623 -0.0013  0.0805   0.0126   0.2209    0.0645   0.0000   448.0514       14.7365       6.99424       7.66130      -12.8973      -20.0724      -7.76949       5.84990       3.58517      -2.10271      -7.94203      0.258914       3.01210     -0.988628     0.0499636      0.473608     -0.785149      0.611158     -0.330812     0.0318456      0.129798     0.0808393   -0.00190862    -0.0140443    -0.0100044    0.00570269   0.000530775   -0.00204796  -0.000142418  -0.000153576   8.43807e-05  -9.70452e-06  -4.11633e-06  -4.05509e-06   1.27096e-06  -2.85722e-07       6.27754       8.06064       8.89999       9.09635       8.99915       8.55499       7.79892       6.85671       5.85528       4.83214       3.92391       3.06894       2.32401       1.73637       1.25856      0.878967      0.595776      0.397020      0.250098      0.156624     0.0943201     0.0548906     0.0311948     0.0167153    0.00892955    0.00447645    0.00219886    0.00102723   0.000464492   0.000201563   8.34790e-05   3.24267e-05   1.20874e-05   4.14695e-06   1.37861e-06   4.16805e-07
  21  22 4123.9939    1.2975 10.7917 10.0530 -0.0016  0.1044   0.0102   0.2877    0.0575   0.0000   435.2844       19.0630       7.82585     0.0796621      0.430041       5.08644      0.573942      -11.3394     -0.771196     -0.946850      -4.64500       4.88115      -6.67323      -2.59784     0.0784037      -1.31795      -1.88292     -0.978858     -0.315090      0.116454    -0.0216840    -0.0745604    0.00769863   0.000677931    0.00588348    0.00358111   -0.00249233    0.00221801  -0.000423068  -0.000789013  -5.46380e-05   2.51411e-05   7.91642e-06  -1.18617e-05  -1.99286e-06   1.72982e-07       7.85429       10.3284       11.1374       11.4222       11.4955       10.8399       9.86467       8.69515       7.49463       6.24445       5.04764       4.01511       3.05146       2.25648       1.62628       1.11000      0.782524      0.514499      0.330953      0.208360      0.125025     0.0711738     0.0410430     0.0223562     0.0117085    0.00592743    0.00291257    0.00136680   0.000614393   0.000259815   0.000108514   4.29308e-05   1.58297e-05   5.45911e-06   1.79930e-06   5.56843e-07
  21  23 4268.2780    1.0737 12.9891 10.0728 -0.0000  0.1286   0.0086   0.3645    0.0481   0.0000   449.2612       30.5706       34.2477      -8.09295      -33.3689      -9.42360      -26.6466       15.2462       9.22176      -9.16547       7.88718       7.59515      -5.60409   -0.00125244      -1.53581      0.181257     -0.654682      0.139526     -0.225954      0.418180     0.0178046    -0.0745635     0.0715319     0.0178723     0.0145114   -0.00178787   -0.00123675   -0.00121790  -0.000441334   0.000663476   0.000144968   6.31075e-05  -4.15301e-05  -2.68372e-06  -5.95889e-07   6.00872e-07       9.65266       12.2027       13.4669       13.8787       13.8315       13.0572       11.9859       10.7353       9.23519       7.61204       6.09397       4.79508       3.79034       2.79084       2.00941       1.41018      0.982766      0.642966      0.409026      0.252364      0.154418     0.0896336     0.0493903     0.0275153     0.0144280    0.00743464    0.00371097    0.00172395   0.000760272   0.000324905   0.000136438   5.30153e-05   1.97311e-05   7.00219e-06   2.23014e-06   6.84508e-07
  21  24 4412.3395    0.8820 16.2063 10.0839 -0.0026  0.1721   0.0069   0.4678    0.0403   0.0000   425.5408       47.7593       17.4557     0.0155391       31.9241      -27.5644      -23.4542       5.05138       27.3904      -5.07374      -13.5365      -9.24448      -9.49312      -4.48686      -3.82296       1.54846       1.62076      0.189478      -1.60305    0.00746250      0.277230     0.0624706    -0.0248792    -0.0113950    0.00247065   -0.00530966    -0.0142497    0.00441411  -0.000214062  -8.01339e-05   0.000139789  -0.000266653   4.29546e-05   2.79932e-05  -4.80922e-06  -2.00929e-06       12.7203       16.7519       17.9828       18.9084       18.2901       17.6893       16.0607       14.5399       12.2734       10.1665       8.31337       6.46495       5.00017       3.72936       2.73140       1.92420       1.30874      0.865019      0.553974      0.343214      0.208928      0.122592     0.0690708     0.0379614     0.0199149     0.0103099    0.00502229    0.00235936    0.00108469   0.000463372   0.000192893   7.53516e-05   2.74383e-05   9.70085e-06   3.04275e-06   9.33176e-07
  21  25 4556.7476    0.7371 18.6097 10.0272  0.0001  0.2169   0.0062   0.5617    0.0338   0.0000   443.8412      -13.9621       34.3434      -23.0401      -38.3762       14.4837       13.7625      -57.9245      -29.9305       16.7854      -5.77568      -5.99877       3.64877       4.97235       1.95859      -2.43682      -2.39568       1.04817      0.678638      0.247941     -0.285083     -0.157572     0.0500850     0.0144277    -0.0123070     0.0299277    0.00655484   -0.00717120  -0.000818716  -0.000201995   0.000192854  -9.06478e-05  -8.49494e-05  -8.65583e-06   1.98176e-06   2.78791e-07       15.3545       20.7160       22.3675       23.3123       22.9988       22.1177       20.0462       17.9339       15.2236       12.6796       10.2324       8.16971       6.19365       4.70032       3.36798       2.40808       1.62946       1.09528      0.701820      0.439042      0.265423      0.155385     0.0874740     0.0484292     0.0253891     0.0130037    0.00635951    0.00305392    0.00134819   0.000597811   0.000243249   9.62187e-05   3.52644e-05   1.25441e-05   3.95559e-06   1.21942e-06
  22   8 2104.7242    0.8072  0.6957  9.9910 -0.0079  0.0234   0.0192   0.0460    0.0982   0.0000   440.4183      -2.24092       15.8550     -0.580945      -1.43461      -3.55209     -0.513407     -0.170183      -2.22021      0.476696      0.428887     -0.804142    -0.0792280      0.100841      0.282158    -0.0242989     -0.358573     0.0471614    -0.0768157     0.0172545    0.00456254   -0.00827513    0.00254598  -0.000194643   -0.00240577    0.00167851   0.000287586   0.000286738  -0.000119886  -0.000145073  -4.18136e-05  -2.99684e-05  -4.15324e-06  -1.67371e-06  -8.96439e-07  -1.64666e-08       1.83238       2.27534       2.43547       2.34887       2.43181       2.35327       2.03598       1.85163       1.62215       1.50080       1.27804      0.987211      0.723808      0.533327      0.390029      0.287242      0.185466      0.124136     0.0799956     0.0464506     0.0324722     0.0208581     0.0118746    0.00681320    0.00355219    0.00179284   0.000946783   0.000412047   0.000191199   9.07525e-05   3.98962e-05   1.71501e-05   7.24726e-06   2.35653e-06   9.08779e-07   3.38613e-07
  22  10 2410.7780    1.5345  1.0528 10.5628 -0.0048  0.0248   0.0313   0.0611    0.2083   0.0000   437.4607      -2.05947       13.7370       4.36567     0.0418567       1.81924       1.44822      -2.99014    -0.0567321      -1.24890     -0.461482      -1.40118     0.0259275    -0.0723367     -0.226428      0.202842    0.00856770      0.251260    -0.0608096     0.0232210     0.0102777    -0.0378940   -0.00265043    0.00293839   0.000246504  -0.000851512   0.000570156  -0.000903713   0.000145749   9.31182e-05  -6.55364e-06  -1.58333e-05  -1.04582e-05  -4.79820e-06  -5.36223e-07   4.32680e-07       1.92633       2.42890       2.58835       2.64349       2.67434       2.57610       2.31182       2.03570       1.72982       1.52805       1.27719       1.03126      0.794479      0.565450      0.414895      0.269681      0.186392      0.133779     0.0908456     0.0581727     0.0368576     0.0208203     0.0119924    0.00701316    0.00373975    0.00195327   0.000990988   0.000464527   0.000220972   0.000100194   4.30705e-05   1.81631e-05   7.53052e-06   2.67835e-06   9.67305e-07   3.39808e-07
  22  11 2559.1583    2.0003  1.1341 10.7833 -0.0056  0.0252   0.0367   0.0597    0.2354   0.0000   437.4390       3.60358       10.8901      -4.80976      -2.45595     -0.348091      -1.51469       1.44436     -0.553890      -1.07862       2.42183     -0.392836       1.18460     -0.189138    -0.0913413      0.191671      0.170456      0.109951    -0.0196506    -0.0472608    -0.0206288     0.0164965    0.00791562   -0.00210997    0.00180768   -0.00187143   0.000347145  -0.000136036  -6.12778e-05  -0.000167830  -6.63018e-06   1.10945e-05  -1.61734e-06  -7.49650e-07  -2.14343e-06  -4.72064e-07       1.82740       2.25632       2.41716       2.59018       2.65317       2.47323       2.36104       1.91920       1.79058       1.47003       1.21964      0.961057      0.763949      0.533575      0.402333      0.299406      0.207203      0.138586     0.0865751     0.0569706     0.0363151     0.0229487     0.0131687    0.00748909    0.00400622    0.00204545    0.00105531   0.000519101   0.000257723   0.000109523   4.92348e-05   1.96614e-05   8.08904e-06   2.99830e-06   1.12686e-06   4.08022e-07
  22  12 2707.0496    2.6333  1.0750 11.1312 -0.0057  0.0238   0.0509   0.0558    0.3059   0.0000   436.7391      0.160496       13.6164       3.40690      -2.17766       4.02417       2.98957      -5.14105       1.64755     -0.234829       1.60635      -1.12782     -0.450380      0.789123     -0.406342   -0.00957992     0.0278217     0.0318049    -0.0127898     0.0410367    -0.0111003   -0.00310958    0.00188999    0.00814209   0.000556855   0.000164261  -0.000523404   0.000433170   0.000383114  -0.000217582   2.84939e-05   3.06395e-05   2.14014e-06   2.88321e-07  -1.50648e-06  -1.57903e-07       1.72532       2.03921       2.32807       2.42667       2.32544       2.34705       2.15736       1.87419       1.61127       1.39924       1.12959      0.894770      0.712547      0.530817      0.386005      0.269269      0.203895      0.130976     0.0825532     0.0567407     0.0355395     0.0206717     0.0123188    0.00719246    0.00372978    0.00199681   0.000978881   0.000511422   0.000239658   0.000113277   4.43575e-05   1.95069e-05   8.04310e-06   3.32511e-06   1.12148e-06   3.73179e-07
  22  13 2854.7343    3.3175  1.0028 11.3214 -0.0019  0.0229   0.0632   0.0552    0.3638   0.0000   437.3999       1.76897       14.7255      0.237639       2.09847      -1.46062       1.83491      -1.09269       3.18522      0.986981     -0.340236     -0.434343    -0.0373544     -0.469268   -0.00599568      0.156369      0.169187    -0.0162175    -0.0700860    -0.0141459   -0.00403754    0.00431975     0.0147310    0.00131864   0.000741763   0.000809945   0.000512903  -0.000821574  -0.000267157   0.000104921  -5.38084e-05   3.84254e-06   1.77449e-06   1.71283e-06   6.09768e-07   4.79374e-07       1.83667       2.40402       2.71491       2.93116       2.78745       2.59090       2.38658       2.12034       1.71533       1.41748       1.16159      0.885450      0.660942      0.513951      0.375001      0.261181      0.187491      0.116508     0.0814038     0.0495449     0.0313571     0.0179798     0.0108427    0.00612840    0.00338212    0.00176295   0.000887958   0.000435751   0.000217372   9.69514e-05   4.55655e-05   1.79852e-05   7.59222e-06   2.78300e-06   9.73730e-07   3.22579e-07
  22  14 3001.4088    3.8708  0.9845 12.4230 -0.0020  0.0221   0.0764   0.0542    0.1961   0.0000   437.8654       6.16387       16.1357       1.28016      -2.96474     -0.818811       3.08707     -0.773378     -0.138044      -2.08342     -0.207795     -0.550410      0.363501     -0.669759     -0.177864     -0.152989     -0.230883      0.106232     -0.144727    -0.0149173    -0.0326996     0.0217447    0.00644460   0.000101725   -0.00279739   0.000631298   0.000361623   -0.00106546   2.24377e-05   0.000151377  -1.52979e-05  -1.59674e-05   1.01091e-06   1.48161e-06   3.13793e-07   2.69797e-07       1.69725       2.18696       2.37715       2.49020       2.40531       2.35555       2.13674       1.86804       1.63563       1.34116       1.09377      0.858353      0.708295      0.502449      0.358436      0.263558      0.180248      0.124338     0.0813648     0.0515488     0.0308883     0.0201143     0.0106606    0.00606353    0.00326559    0.00168978   0.000937018   0.000436731   0.000216081   9.35621e-05   4.04633e-05   1.70293e-05   7.05128e-06   2.42938e-06   1.02160e-06   3.40068e-07
  22  15 3147.0639    4.1296  1.1909 11.5843 -0.0025  0.0247   0.0739   0.0593    0.4541   0.0000   438.7984       5.74720       13.0580       3.23836      -3.85945     -0.104107       1.80142      -1.12872      0.557609      -2.17344       3.11355      -2.11422     -0.204362      0.372736      0.725165     -0.347319    -0.0591435    -0.0334392     0.0501068    -0.0417698     0.0124856     0.0165060   -0.00264519    0.00563928   -0.00638193   -0.00211803  -0.000579591   0.000474743   0.000181063   2.02413e-08  -2.79454e-05  -2.33969e-05   1.38393e-06   3.15809e-06   7.93479e-08  -6.62852e-08       1.79930       2.26219       2.38598       2.68125       2.59275       2.47071       2.25616       2.03740       1.69050       1.45152       1.23512      0.943616      0.710814      0.562603      0.406412      0.288867      0.194055      0.137704     0.0882554     0.0603162     0.0343059     0.0214786     0.0124140    0.00704365    0.00406098    0.00203792    0.00105058   0.000498065   0.000245553   0.000106812   5.02642e-05   2.03353e-05   8.18279e-06   2.96393e-06   1.12116e-06   3.28972e-07
  22  16 3292.2279    3.6884  1.5604 11.9735 -0.0031  0.0296   0.0580   0.0693    0.1713   0.0000   440.3357       8.44582       17.9164       3.85593      -2.60121      -4.14585     -0.518993      -2.49262       1.31482      -1.74159      0.586335     0.0510409      0.905174     -0.801990     -0.531764    -0.0955223   -0.00342372     0.0491529      0.107701      0.102928    -0.0115511     0.0192782     0.0136820    0.00595068   -0.00230880   -0.00306748  -0.000607435   0.000478880  -6.27159e-05   5.88503e-05  -2.27871e-05   3.32620e-05  -5.36900e-06   3.61495e-06   3.13193e-07  -4.84573e-07       2.16986       2.84272       3.27041       3.20332       3.40573       3.00689       2.79829       2.59489       2.02597       1.79135       1.41886       1.14099      0.907062      0.644021      0.472077      0.342423      0.230456      0.161398      0.104263     0.0675562     0.0429376     0.0242876     0.0143632    0.00828137    0.00431140    0.00233453    0.00117117   0.000583058   0.000292906   0.000127860   5.68744e-05   2.29424e-05   9.44762e-06   3.47303e-06   1.24197e-06   4.14669e-07
  22  17 3437.2582    3.1857  2.3226 11.5043 -0.0029  0.0349   0.0406   0.0860    0.1171   0.0000   440.1624       6.02061       19.6376      -9.33095      -9.77983      -4.70253       1.98761      -4.62401      0.673485      -4.19227       1.77385     -0.720286       1.94535     -0.178149     -0.507660      0.294467      0.183845     -0.190775    -0.0236025      0.105081    -0.0103953     0.0543803   -0.00837938    0.00575781   -0.00275161   0.000682524  -0.000632091   0.000491633  -0.000411580  -0.000219523  -9.86865e-07  -3.42231e-05   7.48481e-06   4.55354e-06   1.30981e-06  -2.06215e-07       2.56491       3.22707       3.60080       3.78296       3.68132       3.35425       3.27480       2.95004       2.49052       2.11267       1.69480       1.37742       1.07287      0.778574      0.585847      0.429974      0.290015      0.191334      0.124525     0.0832553     0.0488621     0.0288760     0.0171260    0.00984800    0.00540979    0.00279412    0.00137507   0.000717860   0.000341375   0.000168070   6.92774e-05   2.95429e-05   1.10485e-05   4.42364e-06   1.56433e-06   5.27885e-07
  22  18 3582.1082    2.6557  3.3955 11.2152 -0.0006  0.0428   0.0289   0.1083    0.0884   0.0000   432.2748       2.76792       10.7572     -0.914699      -12.7328     -0.512589      -7.24898     -0.908024      -1.53961    0.00395371       3.84848     -0.274540     -0.730222     -0.186482      0.640925     -0.952310     -0.298562   -0.00601761      0.214214     0.0283830   -0.00809048     0.0284820     0.0211654  -0.000427722   -0.00569428   -0.00314546   0.000394121   2.30731e-05  -0.000869079   2.56198e-05   0.000132346   3.56335e-05  -1.20228e-05  -3.82341e-06  -1.66687e-06   3.47951e-07       3.18448       4.00592       4.38899       4.62814       4.59243       4.29305       3.99257       3.53547       3.09577       2.64173       2.12137       1.68499       1.28871      0.990916      0.735558      0.518401      0.354146      0.241387      0.158265      0.101722     0.0620467     0.0370435     0.0215956     0.0126002    0.00701044    0.00368768    0.00184064   0.000915371   0.000432908   0.000191752   8.65804e-05   3.58469e-05   1.44047e-05   5.43064e-06   1.92188e-06   6.56246e-07
  22  19 3726.9799    2.1351  5.0010 10.6600 -0.0004  0.0541   0.0201   0.1463    0.0852   0.0000   447.7302       7.96982       21.3574      -6.71301       1.91607      -10.1189       7.12893       1.04131       2.52604      -1.20972      -3.50574       1.42853       2.30716     -0.772287     -0.127852     -0.132394      0.153815      0.229685      0.238862     -0.138239     0.0645789     0.0160179     0.0182416    -0.0113054    -0.0117328  -0.000862280    0.00413517  -0.000771864  -0.000253021  -0.000146442   0.000124914  -2.13325e-05   4.68565e-06  -1.55050e-06  -3.94655e-07  -6.65598e-07       3.99018       5.11340       5.54539       5.74930       5.54908       5.38680       4.99677       4.49370       3.92624       3.31784       2.71521       2.17182       1.67440       1.27070      0.922076      0.668128      0.451378      0.308543      0.201505      0.126578     0.0789631     0.0470785     0.0272047     0.0155570    0.00840886    0.00452933    0.00224224    0.00115643   0.000522904   0.000251640   0.000104423   4.66781e-05   1.76309e-05   6.96207e-06   2.41283e-06   8.55108e-07
  22  20 3871.5831    1.7795  6.8842 10.3323 -0.0016  0.0683   0.0148   0.1858    0.0710   0.0000   441.3266      -3.45888       30.9512      -1.46952       5.32567       16.1531       1.25686      -3.96215      -3.48221      -2.10387      -1.26464      -3.99490      0.272026       1.12516     -0.968167     -0.549625      0.499116     -0.118801     0.0385018     0.0580046    -0.0478622     0.0315504    -0.0547973  -0.000947321    0.00577586   -0.00846756   -0.00104627   0.000763515    0.00142523  -0.000708702  -0.000149844   1.51531e-05   4.09795e-05  -9.14910e-06  -1.42806e-06   5.35296e-07       4.96573       6.52517       7.04390       7.44100       7.28100       6.98598       6.46798       5.69327       4.87108       4.17477       3.39381       2.72631       2.08146       1.54617       1.16807      0.816243      0.568935      0.384684      0.253788      0.159049     0.0999249     0.0607092     0.0351947     0.0198998     0.0107433    0.00578278    0.00288698    0.00144064   0.000681288   0.000306192   0.000140733   5.78597e-05   2.33108e-05   8.78651e-06   3.07486e-06   1.07791e-06
  22  21 4016.1497    1.4825  9.0355 10.1827 -0.0016  0.0847   0.0117   0.2366    0.0589   0.0000   444.9095       7.34665       9.44733       12.8713      -2.38468      -3.81868      -16.2821       5.59207       3.66642      -10.5654      -2.37592      -2.09317      0.517240      0.853379     -0.429846       1.37982       1.87773      0.611209      0.189413      0.309264      0.102032    -0.0837095     0.0416930     0.0127295    0.00791010     0.0101065   0.000173087  -0.000490530   0.000476994  -9.50681e-05  -5.65122e-06  -4.22341e-05   3.40530e-05  -1.82432e-06  -4.03762e-06   8.33943e-07       6.23133       8.08073       8.78380       9.21674       9.17666       8.74369       8.00148       7.09477       6.14888       5.09005       4.25864       3.30442       2.56619       1.91781       1.43765       1.03567      0.711655      0.481701      0.308169      0.201435      0.123542     0.0751715     0.0440957     0.0249739     0.0137316    0.00716624    0.00360449    0.00181207   0.000850890   0.000394604   0.000170683   7.30505e-05   2.83179e-05   1.10136e-05   3.81865e-06   1.30152e-06
  22  22 4161.0031    1.2392 11.7113 10.0988 -0.0014  0.1101   0.0095   0.3108    0.0525   0.0000   441.9149       23.9212     0.0185353      -7.10673       15.3855      -12.4631      -12.3173      -8.07638       4.92841       7.92672       3.63938       9.38247     -0.492818     -0.288290       5.78424      0.597530      -1.01838    -0.0550287      0.640479      0.346792     -0.312570    -0.0310795    -0.0205400    -0.0607839   -0.00163694   -0.00408513   -0.00284158    0.00208521  -0.000566151  -0.000481546  -1.77020e-05  -6.38406e-06   2.66608e-05   1.36763e-05  -2.25112e-06  -1.62658e-06       8.04260       10.2573       11.1765       11.7796       11.5487       11.0130       10.1469       9.10390       7.95906       6.66696       5.52424       4.36774       3.40971       2.57018       1.86848       1.32826      0.924360      0.631478      0.408884      0.264416      0.161301     0.0985417     0.0576546     0.0318035     0.0175904    0.00932904    0.00487865    0.00234229    0.00112767   0.000508064   0.000225453   9.28399e-05   3.76255e-05   1.41802e-05   5.10168e-06   1.69974e-06
  22  23 4305.7913    1.0136 12.9523 10.0923 -0.0030  0.1331   0.0081   0.3644    0.0455   0.0000   452.8674      -6.59186       10.3479       14.8588       2.74057      -5.81774      -1.20645       4.18895      -19.5800      -10.5725       10.5248       2.46341      -2.57175      -3.44674       2.80317       1.23705      -1.32351     -0.112572    -0.0768469      0.152544     -0.169510    -0.0616115     0.0771539    -0.0487564    0.00216144    0.00731757    0.00860547   0.000125728   0.000446160  -5.44672e-05  -0.000144682   0.000301516  -1.50339e-05  -1.06029e-07  -5.41139e-06   1.99799e-06       9.33934       12.1675       13.3367       13.8630       13.7782       13.1858       12.2699       10.6464       9.57758       7.97918       6.46175       5.17679       4.00776       3.06910       2.24967       1.62344       1.11992      0.759891      0.501453      0.319361      0.199246      0.118053     0.0701389     0.0396835     0.0220136     0.0116209    0.00592135    0.00296382    0.00136072   0.000656341   0.000267023   0.000120294   4.56295e-05   1.81975e-05   6.38284e-06   2.20805e-06
  22  24 4450.0933    0.8459 16.9116 10.0630 -0.0023  0.1800   0.0065   0.4849    0.0374   0.0000   423.0527       10.3467       1.20600      -22.4194       13.0881      -11.7875      -22.2177       32.4581       8.17221      -9.73187       3.67988       9.76654      -1.04073       3.85781       1.53277     -0.913456       2.85550     -0.693447     -0.198827      0.428583      0.159218      0.204793     -0.195599    -0.0170692     0.0158736    -0.0121186   0.000600209   -0.00536727   -0.00276669   0.000906491    0.00114012   0.000156733   4.23147e-05   1.27253e-05   2.71135e-06  -1.32282e-06       12.7101       16.7998       18.2162       19.1108       19.1042       17.9801       16.6109       14.8966       12.8063       10.8358       8.94576       7.07620       5.47220       4.10658       3.09069       2.19812       1.53583       1.03045      0.677323      0.433820      0.272267      0.163423     0.0966329     0.0553448     0.0301403     0.0160275    0.00814527    0.00403990    0.00191879   0.000894624   0.000386144   0.000164187   6.50913e-05   2.48573e-05   8.50849e-06   2.93641e-06
  23   7 1969.6368    0.5879  0.4771 10.2180 -0.0105  0.0183   0.0186   0.0421    0.0585   0.0000   439.1109      0.437647       20.1910      0.922147      -2.92534     -0.777422      0.831826     -0.294492      -2.82960     -0.592805      0.686561      0.483722     -0.163493      0.524454     -0.269201     0.0904812     -0.187472   -0.00663649    -0.0537874     0.0122556     0.0445584   -0.00237021   -0.00766784    0.00595375   0.000398767    0.00467439  -0.000974486  -0.000452845  -0.000278574  -0.000191551   6.23010e-05   3.24769e-05  -1.61341e-05  -3.04739e-06   6.81580e-07  -1.32385e-06       1.26431       1.53085       1.86284       1.99607       1.79520       1.85274       1.73369       1.45720       1.27726       1.09763      0.835857      0.701651      0.548291      0.417596      0.278585      0.225164      0.157739      0.107169     0.0716521     0.0505524     0.0297454     0.0191822     0.0113605    0.00665539    0.00377190    0.00207638    0.00113811   0.000568402   0.000285110   0.000142682   7.01739e-05   2.74921e-05   1.22154e-05   5.11987e-06   2.05151e-06   7.71057e-07
  23   8 2131.0501    0.8429  0.7001 10.1525 -0.0079  0.0215   0.0204   0.0486    0.0936   0.0000   439.5498     -0.591470       15.8256       1.46370      -3.83408     -0.247598      0.146850      -1.08553      0.735504     -0.376888       1.16305     -0.875734     0.0505051      0.211516     0.0583092      0.113072     0.0556193     -0.166613     0.0831828    -0.0350273    -0.0280288    0.00695264   -0.00704426   -0.00439302   -0.00641887    0.00221642    0.00182062  -0.000213059  -0.000328527  -0.000144793   0.000122542  -3.82631e-05   2.26031e-05   8.64725e-06  -5.38372e-06   9.85461e-07       1.42421       1.81180       2.02859       2.12311       2.06001       2.10555       1.90764       1.69890       1.41615       1.25993      0.921153      0.872397      0.660923      0.497140      0.353562      0.258343      0.191386      0.125582     0.0918830     0.0579277     0.0368514     0.0242253     0.0135471    0.00786128    0.00458146    0.00230370    0.00126444   0.000653117   0.000323072   0.000164014   7.28913e-05   3.17878e-05   1.39473e-05   5.72991e-06   2.08471e-06   8.12446e-07
  23   9 2287.4364    1.1389  0.9997 10.1629 -0.0065  0.0234   0.0225   0.0565    0.1592   0.0000   440.8761      -1.60914       18.9075      -1.46054      -2.04393      0.515050       1.88177      -1.03968     -0.282034     -0.595040     -0.674980      0.183166     -0.322098      -1.17498    -0.0765333     -0.123012    -0.0704888      0.162240     0.0580447     0.0948491    -0.0524148     0.0180746   -0.00649034    0.00225252   -0.00823777  -0.000293107   -0.00109829  -8.77308e-05   0.000209665   0.000296991  -1.00527e-05  -5.05495e-05   2.54017e-06   2.00874e-06  -1.83628e-06   2.29647e-06       1.64078       2.05229       2.23722       2.29540       2.25410       2.18114       2.12769       1.88386       1.69312       1.41175       1.10301      0.924822      0.731568      0.561770      0.429003      0.304573      0.219888      0.154651      0.101149     0.0647935     0.0396395     0.0267953     0.0143409    0.00840823    0.00497337    0.00257431    0.00138632   0.000717359   0.000385419   0.000177029   7.57995e-05   3.57499e-05   1.54349e-05   6.16267e-06   2.38226e-06   8.72081e-07
  23  10 2439.1369    1.6334  1.0470 10.3444 -0.0049  0.0239   0.0312   0.0553    0.2441   0.0000   437.8530     -0.667418       16.4020      -1.54635      -3.74337      -2.37493      -1.59622       3.31049      -3.41141      0.554691      -1.61520      -2.30176      0.583782     0.0904521      0.476985     -0.401255     0.0614533     0.0412727      0.154041    -0.0375641     0.0392865     0.0209137    -0.0184971   -0.00258430    0.00180103    0.00235429   -0.00300308  -0.000123792  -0.000387782   8.52319e-05   0.000119079   5.51752e-06  -8.80961e-06   5.26346e-06   1.60395e-07   1.12079e-07       1.70204       2.28732       2.51458       2.59998       2.64962       2.51807       2.31408       2.02971       1.76389       1.43041       1.16251      0.940366      0.677618      0.540685      0.412145      0.316468      0.224110      0.146064     0.0966384     0.0640878     0.0396511     0.0244350     0.0149609    0.00884885    0.00508548    0.00272726    0.00141910   0.000705016   0.000343407   0.000171752   7.93114e-05   3.54793e-05   1.50434e-05   5.87271e-06   2.35256e-06   8.69681e-07
  23  11 2588.6152    2.1476  1.0582 11.0613 -0.0050  0.0227   0.0407   0.0574    0.2056   0.0000   439.8383       3.67735       16.3419       2.45251      -1.46915      -3.14954      0.293676      -2.22874       1.97609     -0.315706      0.725951     -0.265952      0.609023      0.809322      0.857767     -0.107716     0.0728878      0.122523      0.190632    -0.0911019    -0.0126999     0.0215502    0.00666249    0.00811742   -0.00355843    0.00102581  -0.000836572   0.000848460   0.000475209  -0.000107619   7.98809e-05   4.72844e-05  -4.23520e-06  -7.96290e-07   5.15169e-07  -1.61128e-06       1.61452       2.07879       2.18995       2.36504       2.38147       2.20194       2.11834       1.88817       1.66507       1.34711       1.12246      0.892185      0.721755      0.554170      0.406003      0.297111      0.212887      0.150507     0.0954584     0.0654569     0.0402159     0.0258253     0.0141439    0.00868682    0.00488108    0.00265595    0.00136955   0.000702012   0.000381422   0.000173768   8.18734e-05   3.36127e-05   1.47820e-05   5.87468e-06   2.30923e-06   8.43044e-07
  23  12 2737.5960    2.7840  1.0140 11.3945 -0.0005  0.0224   0.0518   0.0529    0.2331   0.0000   440.0822       2.46945       13.9899     -0.493236       1.16356      -1.84482      -2.09096     -0.666697      -1.44387       1.50085       1.39939      0.472683     -0.543175    -0.0113483      0.584277      0.344955     -0.227716  -0.000225569      0.133690     0.0165084   -0.00259880     0.0257997     0.0224243    0.00685005    -0.0103976   0.000808510   -0.00145601  -0.000138773  -0.000169150  -7.53351e-05  -7.00315e-05   3.38427e-05   1.77306e-05  -5.49017e-06  -1.41016e-06   5.69346e-07       1.63405       2.09197       2.33950       2.48797       2.42147       2.27695       2.19886       1.86561       1.56802       1.39569       1.13109      0.903350      0.676473      0.557007      0.393498      0.289358      0.199683      0.139715     0.0961306     0.0600379     0.0392467     0.0246923     0.0145235    0.00868436    0.00456271    0.00272751    0.00138477   0.000696319   0.000370002   0.000159479   7.32135e-05   3.59730e-05   1.47042e-05   6.23268e-06   2.53367e-06   8.91853e-07
  23  13 2886.0635    3.4174  1.0786 11.2071 -0.0044  0.0238   0.0630   0.0581    0.4353   0.0000   441.0522       6.07517       12.0876     -0.655736      -1.53990     -0.714601       3.31396      -5.77007    -0.0543532      -2.66617     -0.595954     -0.331572      0.615378      0.314569     -0.410404     -0.478100      0.192720      0.194473     -0.205179   -0.00732911     0.0458162    -0.0230806    -0.0425394    0.00893810    0.00967389   -0.00180656   -0.00311451   0.000116373   9.58444e-05   2.39263e-05  -9.04944e-05  -4.13410e-05   1.07514e-05   3.77728e-06   1.02007e-06   7.62725e-07       1.68990       2.04578       2.23076       2.54206       2.27480       2.15069       2.26841       1.95465       1.62764       1.39629       1.19908      0.912126      0.728461      0.571870      0.432053      0.315421      0.204939      0.149810      0.106756     0.0659883     0.0396227     0.0243611     0.0164763    0.00854475    0.00456804    0.00263111    0.00155439   0.000793339   0.000341389   0.000165853   8.05696e-05   4.12615e-05   1.71549e-05   7.00464e-06   2.56163e-06   1.01207e-06
  23  14 3033.4268    3.9990  1.0215 11.9189 -0.0013  0.0211   0.0749   0.0560    0.3119   0.0000   438.9452       2.02443       13.9467       1.05122     -0.478577      -1.23147     0.0436223      -3.06061      0.240286      0.689241      0.415857      -1.45613      -1.10649      0.213759      0.418864     -0.396718     -0.183494      0.249840    0.00348045    -0.0154739    0.00356846     0.0267241    -0.0136387    -0.0150822    0.00379854   -0.00218427   -0.00228956   -0.00122267  -9.59769e-05  -0.000198292   5.89479e-06  -2.49967e-05   9.97004e-06   3.52752e-06  -2.71603e-06  -3.52723e-07       1.54485       1.93399       2.18643       2.33684       2.32564       2.16218       1.98721       1.80326       1.56013       1.26755       1.05247      0.823532      0.659792      0.498037      0.377994      0.264751      0.190448      0.134054     0.0874023     0.0570911     0.0351525     0.0229154     0.0130020    0.00794369    0.00430132    0.00234983    0.00133542   0.000691177   0.000328950   0.000163001   7.26522e-05   3.26694e-05   1.34605e-05   5.82491e-06   2.15575e-06   7.71271e-07
  23  15 3179.7567    4.0590  1.2265 12.1314 -0.0082  0.0245   0.0708   0.0606    0.2625   0.0000   438.9775       5.72087       16.3135       2.29741      -4.68675      -3.56825      -3.25865      -3.14461     -0.155666      -2.33538      0.861789     -0.697210      0.303221       1.23842      0.499096      0.330268     -0.212694   0.000480149     0.0230126     0.0188068    -0.0442788     0.0285084    0.00317657   -0.00211396  -0.000578209    0.00392951  -0.000867754   6.25383e-05   0.000411916  -0.000391180   3.31718e-05   4.66547e-05  -6.42875e-06  -3.03439e-07   2.01331e-06   1.14993e-06       1.69866       2.13579       2.46215       2.46240       2.51771       2.33655       2.04119       2.02599       1.71169       1.50964       1.23232      0.961434      0.792398      0.584208      0.440131      0.316486      0.208671      0.153470      0.101538     0.0632566     0.0417207     0.0252680     0.0153064    0.00875822    0.00506722    0.00284423    0.00151006   0.000798446   0.000401377   0.000186284   8.46116e-05   3.78919e-05   1.66300e-05   6.50584e-06   2.42575e-06   9.12916e-07
  23  16 3325.5024    3.6243  1.7225 11.9122 -0.0017  0.0298   0.0525   0.0698    0.1396   0.0000   437.2940       3.18636       9.58135       1.01097      0.979418      -1.36444      0.456419      -7.20196       2.24938      -1.93889      -1.39517      -2.32332       1.37273      0.508396     -0.716839    -0.0859075    -0.0241952     0.0691540     0.0950454    0.00995003    -0.0415798   -0.00181433    0.00142553   -0.00182241   -0.00723996   -0.00406109   -0.00107135   0.000842369  -0.000561700  -2.28287e-05  -3.96121e-05  -3.77103e-05  -7.53743e-06   1.26452e-05   6.72163e-07  -1.32166e-06       2.00939       2.78575       2.89125       3.11020       2.94506       2.99922       2.64093       2.50145       2.03972       1.80745       1.42775       1.23250      0.913525      0.705839      0.525823      0.379321      0.269771      0.180270      0.126798     0.0783878     0.0506273     0.0317576     0.0189239     0.0107737    0.00620109    0.00323586    0.00177728   0.000890472   0.000444396   0.000210583   9.75863e-05   4.45831e-05   1.89466e-05   7.89271e-06   2.85060e-06   1.07993e-06
  23  17 3471.2385    3.0179  2.4613 11.7751 -0.0023  0.0353   0.0378   0.0896    0.0917   0.0000   440.7091       2.89850       16.1255     -0.795157      -1.30508      -6.76837      -3.45887      -10.6121       2.65870     -0.113411      0.747008       1.44737      0.615711       1.15713      0.861267      0.103245     0.0461482      0.315705     -0.291419    0.00149454     0.0350655    -0.0407842     0.0135466     0.0207409   -0.00786658   -0.00346794    0.00192589    0.00155020  -0.000664653  -0.000741638  -6.66364e-05   1.30919e-05   8.48117e-06   1.80791e-05  -1.78718e-06  -4.03067e-07       2.60742       3.26712       3.53218       3.58816       3.59570       3.49575       3.29228       2.96242       2.64034       2.16670       1.81903       1.44930       1.14117      0.870681      0.655618      0.489061      0.351886      0.235559      0.153675     0.0998718     0.0628757     0.0388098     0.0238085     0.0132683    0.00779428    0.00408427    0.00213282    0.00109070   0.000551887   0.000264622   0.000121639   5.27186e-05   2.28285e-05   8.97977e-06   3.53427e-06   1.34242e-06
  23  18 3616.6881    2.4677  3.9816 11.0507  0.0002  0.0473   0.0247   0.1181    0.0788   0.0000   436.6002       5.04097       9.38833       6.48066      -4.57505      0.651741      -4.18359      -7.60808       3.87997      0.414420      -1.29685      -2.21093       2.60108      0.372224     -0.848654     -0.549598      0.340436    -0.0602531     -0.114083  -0.000847091     0.0146937    0.00464516     0.0273291    0.00780078    0.00326789    -0.0108893  -8.55368e-05  -0.000478081   -0.00165815   0.000139252   0.000341161   4.05378e-05   5.44786e-05  -4.30655e-06  -6.32328e-06   1.61636e-06       3.17516       4.25849       4.53708       4.84504       4.74081       4.58109       4.22142       3.81134       3.34955       2.79097       2.37714       1.90067       1.48958       1.12289      0.835689      0.617133      0.431051      0.292232      0.196198      0.131187     0.0809783     0.0510425     0.0302303     0.0174697     0.0102742    0.00553937    0.00285193    0.00146278   0.000741132   0.000356041   0.000163613   7.40194e-05   3.13850e-05   1.26277e-05   4.75650e-06   1.81469e-06
  23  19 3762.1563    2.0597  5.7856 10.5200 -0.0013  0.0578   0.0177   0.1545    0.0771   0.0000   434.3247       7.75827       13.0994       4.29711       1.21803      -5.60013      -3.49354      -2.63146      -2.47183      -8.39260      -2.63395       3.50852      -3.70610      -1.61345      -1.75744     -0.299365      0.117403      0.506713    -0.0199113      0.182677    0.00478719    -0.0194671    -0.0655911     0.0357227    0.00472988   -0.00600823    0.00169949    0.00156780  -0.000967658  -0.000250072  -0.000237977   5.31343e-05  -1.69864e-05   1.41461e-05   6.69794e-06   3.44348e-06       4.19124       5.54230       5.98036       6.28220       6.28162       5.96325       5.56744       4.90454       4.29204       3.61745       2.95289       2.38871       1.87064       1.42680       1.05494      0.763229      0.541343      0.368427      0.251800      0.160068      0.103114     0.0629401     0.0376586     0.0216807     0.0123269    0.00669662    0.00357649    0.00179789   0.000923209   0.000429093   0.000198187   8.85031e-05   3.74201e-05   1.52084e-05   5.85967e-06   2.15441e-06
[truncated: 1,567,364 more chars]
