# Supplementary material for: Global-Mode Analysis of Full-Disk Data from the Michelson Doppler Imager and the Helioseismic and Magnetic Imager
Source: Sol Phys. 2018 Jan 31;293(2):29. doi: 10.1007/s11207-017-1201-5 (PMC6566312; doi:10.1007/s11207-017-1201-5)
Supplement: Supplementary file 2 — (TAR 362.4 MB) [file 11207_2017_1201_MOESM2_ESM.tar › HMI/hmivw72d.6976.36]

   0  13 1957.4422    0.7179  0.4745  9.6401  0.0000  0.0919   0.1254   0.2559    0.5892   0.0000    -0.0000       0.00000       0.00000       0.00000       0.00000       0.00000       0.00000       0.00000       0.00000       0.00000       0.00000       0.00000       0.00000       0.00000       0.00000       0.00000       0.00000       0.00000       0.00000       0.00000       0.00000       0.00000       0.00000       0.00000       0.00000       0.00000       0.00000       0.00000       0.00000       0.00000       0.00000       0.00000       0.00000       0.00000       0.00000       0.00000       0.00000       0.00000       0.00000       0.00000       0.00000       0.00000       0.00000       0.00000       0.00000       0.00000       0.00000       0.00000       0.00000       0.00000       0.00000       0.00000       0.00000       0.00000       0.00000       0.00000       0.00000       0.00000       0.00000       0.00000       0.00000       0.00000       0.00000       0.00000       0.00000       0.00000       0.00000       0.00000       0.00000       0.00000       0.00000       0.00000
   0  16 2362.6587    1.2628  0.5729 10.1580  0.0000  0.0905   0.2293   0.3775    1.0527   0.0000    -0.0000       0.00000       0.00000       0.00000       0.00000       0.00000       0.00000       0.00000       0.00000       0.00000       0.00000       0.00000       0.00000       0.00000       0.00000       0.00000       0.00000       0.00000       0.00000       0.00000       0.00000       0.00000       0.00000       0.00000       0.00000       0.00000       0.00000       0.00000       0.00000       0.00000       0.00000       0.00000       0.00000       0.00000       0.00000       0.00000       0.00000       0.00000       0.00000       0.00000       0.00000       0.00000       0.00000       0.00000       0.00000       0.00000       0.00000       0.00000       0.00000       0.00000       0.00000       0.00000       0.00000       0.00000       0.00000       0.00000       0.00000       0.00000       0.00000       0.00000       0.00000       0.00000       0.00000       0.00000       0.00000       0.00000       0.00000       0.00000       0.00000       0.00000       0.00000       0.00000
   0  17 2496.1954    1.6475  0.8872  5.1611  0.0000  0.1134   0.2196   0.3962  325.6323   0.0000    -0.0000       0.00000       0.00000       0.00000       0.00000       0.00000       0.00000       0.00000       0.00000       0.00000       0.00000       0.00000       0.00000       0.00000       0.00000       0.00000       0.00000       0.00000       0.00000       0.00000       0.00000       0.00000       0.00000       0.00000       0.00000       0.00000       0.00000       0.00000       0.00000       0.00000       0.00000       0.00000       0.00000       0.00000       0.00000       0.00000       0.00000       0.00000       0.00000       0.00000       0.00000       0.00000       0.00000       0.00000       0.00000       0.00000       0.00000       0.00000       0.00000       0.00000       0.00000       0.00000       0.00000       0.00000       0.00000       0.00000       0.00000       0.00000       0.00000       0.00000       0.00000       0.00000       0.00000       0.00000       0.00000       0.00000       0.00000       0.00000       0.00000       0.00000       0.00000       0.00000
   0  19 2764.1099    2.9447  1.0117  8.8845  0.0000  0.1658   0.4591   0.3829   37.2402   0.0000    -0.0000       0.00000       0.00000       0.00000       0.00000       0.00000       0.00000       0.00000       0.00000       0.00000       0.00000       0.00000       0.00000       0.00000       0.00000       0.00000       0.00000       0.00000       0.00000       0.00000       0.00000       0.00000       0.00000       0.00000       0.00000       0.00000       0.00000       0.00000       0.00000       0.00000       0.00000       0.00000       0.00000       0.00000       0.00000       0.00000       0.00000       0.00000       0.00000       0.00000       0.00000       0.00000       0.00000       0.00000       0.00000       0.00000       0.00000       0.00000       0.00000       0.00000       0.00000       0.00000       0.00000       0.00000       0.00000       0.00000       0.00000       0.00000       0.00000       0.00000       0.00000       0.00000       0.00000       0.00000       0.00000       0.00000       0.00000       0.00000       0.00000       0.00000       0.00000       0.00000
   0  21 3033.7857    3.3988  0.5741 13.2588  0.0000  0.1171   0.5617   0.2773    0.6061   0.0000    -0.0000       0.00000       0.00000       0.00000       0.00000       0.00000       0.00000       0.00000       0.00000       0.00000       0.00000       0.00000       0.00000       0.00000       0.00000       0.00000       0.00000       0.00000       0.00000       0.00000       0.00000       0.00000       0.00000       0.00000       0.00000       0.00000       0.00000       0.00000       0.00000       0.00000       0.00000       0.00000       0.00000       0.00000       0.00000       0.00000       0.00000       0.00000       0.00000       0.00000       0.00000       0.00000       0.00000       0.00000       0.00000       0.00000       0.00000       0.00000       0.00000       0.00000       0.00000       0.00000       0.00000       0.00000       0.00000       0.00000       0.00000       0.00000       0.00000       0.00000       0.00000       0.00000       0.00000       0.00000       0.00000       0.00000       0.00000       0.00000       0.00000       0.00000       0.00000       0.00000
   0  24 3439.0413    2.9230  2.5467 11.0386 -0.0005  0.2591   0.2723   0.8411    2.0306   0.0000    -0.0000       0.00000       0.00000       0.00000       0.00000       0.00000       0.00000       0.00000       0.00000       0.00000       0.00000       0.00000       0.00000       0.00000       0.00000       0.00000       0.00000       0.00000       0.00000       0.00000       0.00000       0.00000       0.00000       0.00000       0.00000       0.00000       0.00000       0.00000       0.00000       0.00000       0.00000       0.00000       0.00000       0.00000       0.00000       0.00000       0.00000       0.00000       0.00000       0.00000       0.00000       0.00000       0.00000       0.00000       0.00000       0.00000       0.00000       0.00000       0.00000       0.00000       0.00000       0.00000       0.00000       0.00000       0.00000       0.00000       0.00000       0.00000       0.00000       0.00000       0.00000       0.00000       0.00000       0.00000       0.00000       0.00000       0.00000       0.00000       0.00000       0.00000       0.00000       0.00000
   1  12 1885.0094    0.4614  0.4666  9.6984  0.0000  0.0737   0.0563   0.1707    0.1978   0.0000   559.2313      -37.9364       0.00000       0.00000       0.00000       0.00000       0.00000       0.00000       0.00000       0.00000       0.00000       0.00000       0.00000       0.00000       0.00000       0.00000       0.00000       0.00000       0.00000       0.00000       0.00000       0.00000       0.00000       0.00000       0.00000       0.00000       0.00000       0.00000       0.00000       0.00000       0.00000       0.00000       0.00000       0.00000       0.00000       0.00000       101.198       45.8560       0.00000       0.00000       0.00000       0.00000       0.00000       0.00000       0.00000       0.00000       0.00000       0.00000       0.00000       0.00000       0.00000       0.00000       0.00000       0.00000       0.00000       0.00000       0.00000       0.00000       0.00000       0.00000       0.00000       0.00000       0.00000       0.00000       0.00000       0.00000       0.00000       0.00000       0.00000       0.00000       0.00000       0.00000
   1  14 2156.7710    0.9131  0.5539  9.7034  0.0000  0.0591   0.0936   0.1848    0.4798   0.0000   395.9716       62.9056       0.00000       0.00000       0.00000       0.00000       0.00000       0.00000       0.00000       0.00000       0.00000       0.00000       0.00000       0.00000       0.00000       0.00000       0.00000       0.00000       0.00000       0.00000       0.00000       0.00000       0.00000       0.00000       0.00000       0.00000       0.00000       0.00000       0.00000       0.00000       0.00000       0.00000       0.00000       0.00000       0.00000       0.00000       73.1087       43.6787       0.00000       0.00000       0.00000       0.00000       0.00000       0.00000       0.00000       0.00000       0.00000       0.00000       0.00000       0.00000       0.00000       0.00000       0.00000       0.00000       0.00000       0.00000       0.00000       0.00000       0.00000       0.00000       0.00000       0.00000       0.00000       0.00000       0.00000       0.00000       0.00000       0.00000       0.00000       0.00000       0.00000       0.00000
   1  15 2291.9212    1.1609  0.5298 10.6376  0.0000  0.0762   0.1198   0.1472    0.3644   0.0000   393.1990       17.8307       0.00000       0.00000       0.00000       0.00000       0.00000       0.00000       0.00000       0.00000       0.00000       0.00000       0.00000       0.00000       0.00000       0.00000       0.00000       0.00000       0.00000       0.00000       0.00000       0.00000       0.00000       0.00000       0.00000       0.00000       0.00000       0.00000       0.00000       0.00000       0.00000       0.00000       0.00000       0.00000       0.00000       0.00000       99.4201       47.6595       0.00000       0.00000       0.00000       0.00000       0.00000       0.00000       0.00000       0.00000       0.00000       0.00000       0.00000       0.00000       0.00000       0.00000       0.00000       0.00000       0.00000       0.00000       0.00000       0.00000       0.00000       0.00000       0.00000       0.00000       0.00000       0.00000       0.00000       0.00000       0.00000       0.00000       0.00000       0.00000       0.00000       0.00000
   1  17 2559.1084    2.0769  0.4970 11.4461  0.0000  0.0566   0.2155   0.1542    0.4116   0.0000   390.6175      -45.8991       0.00000       0.00000       0.00000       0.00000       0.00000       0.00000       0.00000       0.00000       0.00000       0.00000       0.00000       0.00000       0.00000       0.00000       0.00000       0.00000       0.00000       0.00000       0.00000       0.00000       0.00000       0.00000       0.00000       0.00000       0.00000       0.00000       0.00000       0.00000       0.00000       0.00000       0.00000       0.00000       0.00000       0.00000       65.5060       45.2440       0.00000       0.00000       0.00000       0.00000       0.00000       0.00000       0.00000       0.00000       0.00000       0.00000       0.00000       0.00000       0.00000       0.00000       0.00000       0.00000       0.00000       0.00000       0.00000       0.00000       0.00000       0.00000       0.00000       0.00000       0.00000       0.00000       0.00000       0.00000       0.00000       0.00000       0.00000       0.00000       0.00000       0.00000
   1  19 2828.1095    2.9381  0.7012 11.6888  0.0000  0.1761   0.3416   0.2163    0.9404   0.0000   343.5109      -44.4313       0.00000       0.00000       0.00000       0.00000       0.00000       0.00000       0.00000       0.00000       0.00000       0.00000       0.00000       0.00000       0.00000       0.00000       0.00000       0.00000       0.00000       0.00000       0.00000       0.00000       0.00000       0.00000       0.00000       0.00000       0.00000       0.00000       0.00000       0.00000       0.00000       0.00000       0.00000       0.00000       0.00000       0.00000       312.270       91.0412       0.00000       0.00000       0.00000       0.00000       0.00000       0.00000       0.00000       0.00000       0.00000       0.00000       0.00000       0.00000       0.00000       0.00000       0.00000       0.00000       0.00000       0.00000       0.00000       0.00000       0.00000       0.00000       0.00000       0.00000       0.00000       0.00000       0.00000       0.00000       0.00000       0.00000       0.00000       0.00000       0.00000       0.00000
   1  22 3233.1643    3.7653  1.5209 11.3629 -0.0046  0.1189   0.2625   0.4235    3.1895   0.0000   442.8894       1.86689       0.00000       0.00000       0.00000       0.00000       0.00000       0.00000       0.00000       0.00000       0.00000       0.00000       0.00000       0.00000       0.00000       0.00000       0.00000       0.00000       0.00000       0.00000       0.00000       0.00000       0.00000       0.00000       0.00000       0.00000       0.00000       0.00000       0.00000       0.00000       0.00000       0.00000       0.00000       0.00000       0.00000       0.00000       153.285       75.8941       0.00000       0.00000       0.00000       0.00000       0.00000       0.00000       0.00000       0.00000       0.00000       0.00000       0.00000       0.00000       0.00000       0.00000       0.00000       0.00000       0.00000       0.00000       0.00000       0.00000       0.00000       0.00000       0.00000       0.00000       0.00000       0.00000       0.00000       0.00000       0.00000       0.00000       0.00000       0.00000       0.00000       0.00000
   1  23 3368.4333    3.5536  2.4172  4.5587  0.0000  0.1433   0.2094   0.4701 1000.0000   0.0000   468.2466       234.078       0.00000       0.00000       0.00000       0.00000       0.00000       0.00000       0.00000       0.00000       0.00000       0.00000       0.00000       0.00000       0.00000       0.00000       0.00000       0.00000       0.00000       0.00000       0.00000       0.00000       0.00000       0.00000       0.00000       0.00000       0.00000       0.00000       0.00000       0.00000       0.00000       0.00000       0.00000       0.00000       0.00000       0.00000       164.723       103.485       0.00000       0.00000       0.00000       0.00000       0.00000       0.00000       0.00000       0.00000       0.00000       0.00000       0.00000       0.00000       0.00000       0.00000       0.00000       0.00000       0.00000       0.00000       0.00000       0.00000       0.00000       0.00000       0.00000       0.00000       0.00000       0.00000       0.00000       0.00000       0.00000       0.00000       0.00000       0.00000       0.00000       0.00000
   1  24 3504.2737    2.9387  3.2931 11.1576  0.0422  0.1895   0.1938   0.6117    0.8254   0.0000   520.5996       139.337       0.00000       0.00000       0.00000       0.00000       0.00000       0.00000       0.00000       0.00000       0.00000       0.00000       0.00000       0.00000       0.00000       0.00000       0.00000       0.00000       0.00000       0.00000       0.00000       0.00000       0.00000       0.00000       0.00000       0.00000       0.00000       0.00000       0.00000       0.00000       0.00000       0.00000       0.00000       0.00000       0.00000       0.00000       217.501       137.086       0.00000       0.00000       0.00000       0.00000       0.00000       0.00000       0.00000       0.00000       0.00000       0.00000       0.00000       0.00000       0.00000       0.00000       0.00000       0.00000       0.00000       0.00000       0.00000       0.00000       0.00000       0.00000       0.00000       0.00000       0.00000       0.00000       0.00000       0.00000       0.00000       0.00000       0.00000       0.00000       0.00000       0.00000
   1  27 3913.2512    1.3128  4.7216 11.5377  0.0000  0.4009   0.1112   1.1512    0.3354   0.0000   719.1260       307.657       0.00000       0.00000       0.00000       0.00000       0.00000       0.00000       0.00000       0.00000       0.00000       0.00000       0.00000       0.00000       0.00000       0.00000       0.00000       0.00000       0.00000       0.00000       0.00000       0.00000       0.00000       0.00000       0.00000       0.00000       0.00000       0.00000       0.00000       0.00000       0.00000       0.00000       0.00000       0.00000       0.00000       0.00000       469.620       294.135       0.00000       0.00000       0.00000       0.00000       0.00000       0.00000       0.00000       0.00000       0.00000       0.00000       0.00000       0.00000       0.00000       0.00000       0.00000       0.00000       0.00000       0.00000       0.00000       0.00000       0.00000       0.00000       0.00000       0.00000       0.00000       0.00000       0.00000       0.00000       0.00000       0.00000       0.00000       0.00000       0.00000       0.00000
   2  12 1945.8603    0.5036  0.3575 10.0831  0.0000  0.0454   0.0543   0.1165    0.1453   0.0000   408.0059      -19.6922      -13.4756      -7.18760       0.00000       0.00000       0.00000       0.00000       0.00000       0.00000       0.00000       0.00000       0.00000       0.00000       0.00000       0.00000       0.00000       0.00000       0.00000       0.00000       0.00000       0.00000       0.00000       0.00000       0.00000       0.00000       0.00000       0.00000       0.00000       0.00000       0.00000       0.00000       0.00000       0.00000       0.00000       0.00000       31.9943       29.2606       14.8464       6.49424       0.00000       0.00000       0.00000       0.00000       0.00000       0.00000       0.00000       0.00000       0.00000       0.00000       0.00000       0.00000       0.00000       0.00000       0.00000       0.00000       0.00000       0.00000       0.00000       0.00000       0.00000       0.00000       0.00000       0.00000       0.00000       0.00000       0.00000       0.00000       0.00000       0.00000       0.00000       0.00000
   2  13 2082.0652    0.6125  0.6354 10.3652  0.0000  0.0935   0.0555   0.1574    0.2059   0.0000   457.3150       1.43399       44.7391      -8.68097       0.00000       0.00000       0.00000       0.00000       0.00000       0.00000       0.00000       0.00000       0.00000       0.00000       0.00000       0.00000       0.00000       0.00000       0.00000       0.00000       0.00000       0.00000       0.00000       0.00000       0.00000       0.00000       0.00000       0.00000       0.00000       0.00000       0.00000       0.00000       0.00000       0.00000       0.00000       0.00000       45.8113       55.4813       26.5169       16.1746       0.00000       0.00000       0.00000       0.00000       0.00000       0.00000       0.00000       0.00000       0.00000       0.00000       0.00000       0.00000       0.00000       0.00000       0.00000       0.00000       0.00000       0.00000       0.00000       0.00000       0.00000       0.00000       0.00000       0.00000       0.00000       0.00000       0.00000       0.00000       0.00000       0.00000       0.00000       0.00000
   2  16 2485.8081    1.6796  0.9330 11.1928  0.0000  0.0768   0.1146   0.1891    0.4313   0.0000   485.5252      -69.7068       23.4961      -4.68818       0.00000       0.00000       0.00000       0.00000       0.00000       0.00000       0.00000       0.00000       0.00000       0.00000       0.00000       0.00000       0.00000       0.00000       0.00000       0.00000       0.00000       0.00000       0.00000       0.00000       0.00000       0.00000       0.00000       0.00000       0.00000       0.00000       0.00000       0.00000       0.00000       0.00000       0.00000       0.00000       62.4881       47.0609       24.5013       7.51046       0.00000       0.00000       0.00000       0.00000       0.00000       0.00000       0.00000       0.00000       0.00000       0.00000       0.00000       0.00000       0.00000       0.00000       0.00000       0.00000       0.00000       0.00000       0.00000       0.00000       0.00000       0.00000       0.00000       0.00000       0.00000       0.00000       0.00000       0.00000       0.00000       0.00000       0.00000       0.00000
   2  17 2619.6592    2.0182  0.9311 11.8133  0.0000  0.0717   0.1379   0.1854    0.3724   0.0000   497.0324      -23.3658       8.73377       2.42645       0.00000       0.00000       0.00000       0.00000       0.00000       0.00000       0.00000       0.00000       0.00000       0.00000       0.00000       0.00000       0.00000       0.00000       0.00000       0.00000       0.00000       0.00000       0.00000       0.00000       0.00000       0.00000       0.00000       0.00000       0.00000       0.00000       0.00000       0.00000       0.00000       0.00000       0.00000       0.00000       56.8089       46.3215       23.6750       8.47674       0.00000       0.00000       0.00000       0.00000       0.00000       0.00000       0.00000       0.00000       0.00000       0.00000       0.00000       0.00000       0.00000       0.00000       0.00000       0.00000       0.00000       0.00000       0.00000       0.00000       0.00000       0.00000       0.00000       0.00000       0.00000       0.00000       0.00000       0.00000       0.00000       0.00000       0.00000       0.00000
   2  18 2754.5961    2.8513  0.9083 12.1101  0.0000  0.0598   0.1865   0.2082    0.4754   0.0000   447.2793      -4.45919      -7.74833      -2.00929       0.00000       0.00000       0.00000       0.00000       0.00000       0.00000       0.00000       0.00000       0.00000       0.00000       0.00000       0.00000       0.00000       0.00000       0.00000       0.00000       0.00000       0.00000       0.00000       0.00000       0.00000       0.00000       0.00000       0.00000       0.00000       0.00000       0.00000       0.00000       0.00000       0.00000       0.00000       0.00000       46.5123       37.9387       20.5216       6.93686       0.00000       0.00000       0.00000       0.00000       0.00000       0.00000       0.00000       0.00000       0.00000       0.00000       0.00000       0.00000       0.00000       0.00000       0.00000       0.00000       0.00000       0.00000       0.00000       0.00000       0.00000       0.00000       0.00000       0.00000       0.00000       0.00000       0.00000       0.00000       0.00000       0.00000       0.00000       0.00000
   2  19 2889.6307    3.5881  0.6859 12.2675  0.0000  0.0492   0.2508   0.1357    0.4013   0.0000   405.3130       26.8340       7.21399      -8.07796       0.00000       0.00000       0.00000       0.00000       0.00000       0.00000       0.00000       0.00000       0.00000       0.00000       0.00000       0.00000       0.00000       0.00000       0.00000       0.00000       0.00000       0.00000       0.00000       0.00000       0.00000       0.00000       0.00000       0.00000       0.00000       0.00000       0.00000       0.00000       0.00000       0.00000       0.00000       0.00000       36.6461       29.6495       17.3640       6.12079       0.00000       0.00000       0.00000       0.00000       0.00000       0.00000       0.00000       0.00000       0.00000       0.00000       0.00000       0.00000       0.00000       0.00000       0.00000       0.00000       0.00000       0.00000       0.00000       0.00000       0.00000       0.00000       0.00000       0.00000       0.00000       0.00000       0.00000       0.00000       0.00000       0.00000       0.00000       0.00000
   2  20 3024.7272    4.0292  0.7907 12.8554  0.0000  0.0652   0.2762   0.1543    0.4628   0.0000   395.2556       36.1508       1.34428       3.67063       0.00000       0.00000       0.00000       0.00000       0.00000       0.00000       0.00000       0.00000       0.00000       0.00000       0.00000       0.00000       0.00000       0.00000       0.00000       0.00000       0.00000       0.00000       0.00000       0.00000       0.00000       0.00000       0.00000       0.00000       0.00000       0.00000       0.00000       0.00000       0.00000       0.00000       0.00000       0.00000       55.6441       41.3737       21.0907       6.40619       0.00000       0.00000       0.00000       0.00000       0.00000       0.00000       0.00000       0.00000       0.00000       0.00000       0.00000       0.00000       0.00000       0.00000       0.00000       0.00000       0.00000       0.00000       0.00000       0.00000       0.00000       0.00000       0.00000       0.00000       0.00000       0.00000       0.00000       0.00000       0.00000       0.00000       0.00000       0.00000
   2  21 3159.9134    4.0235  0.8000 13.1978  0.0000  0.0626   0.2816   0.1665    0.4189   0.0000   398.4745       59.5262       7.49273      -4.37816       0.00000       0.00000       0.00000       0.00000       0.00000       0.00000       0.00000       0.00000       0.00000       0.00000       0.00000       0.00000       0.00000       0.00000       0.00000       0.00000       0.00000       0.00000       0.00000       0.00000       0.00000       0.00000       0.00000       0.00000       0.00000       0.00000       0.00000       0.00000       0.00000       0.00000       0.00000       0.00000       43.8444       37.2999       22.6291       8.29741       0.00000       0.00000       0.00000       0.00000       0.00000       0.00000       0.00000       0.00000       0.00000       0.00000       0.00000       0.00000       0.00000       0.00000       0.00000       0.00000       0.00000       0.00000       0.00000       0.00000       0.00000       0.00000       0.00000       0.00000       0.00000       0.00000       0.00000       0.00000       0.00000       0.00000       0.00000       0.00000
   2  22 3295.0941    3.4459  0.9462 13.3405  0.0000  0.0970   0.2450   0.2011    0.3472   0.0000   532.1970       78.0235     -0.195943     -0.297586       0.00000       0.00000       0.00000       0.00000       0.00000       0.00000       0.00000       0.00000       0.00000       0.00000       0.00000       0.00000       0.00000       0.00000       0.00000       0.00000       0.00000       0.00000       0.00000       0.00000       0.00000       0.00000       0.00000       0.00000       0.00000       0.00000       0.00000       0.00000       0.00000       0.00000       0.00000       0.00000       73.6621       56.0377       39.3648       11.5542       0.00000       0.00000       0.00000       0.00000       0.00000       0.00000       0.00000       0.00000       0.00000       0.00000       0.00000       0.00000       0.00000       0.00000       0.00000       0.00000       0.00000       0.00000       0.00000       0.00000       0.00000       0.00000       0.00000       0.00000       0.00000       0.00000       0.00000       0.00000       0.00000       0.00000       0.00000       0.00000
   2  23 3430.7692    2.9619  2.2100 12.0328  0.0000  0.1047   0.1357   0.3086    0.3411   0.0000   391.9334       99.7783       23.0319      -17.0272       0.00000       0.00000       0.00000       0.00000       0.00000       0.00000       0.00000       0.00000       0.00000       0.00000       0.00000       0.00000       0.00000       0.00000       0.00000       0.00000       0.00000       0.00000       0.00000       0.00000       0.00000       0.00000       0.00000       0.00000       0.00000       0.00000       0.00000       0.00000       0.00000       0.00000       0.00000       0.00000       76.0996       64.7532       34.6598       14.0355       0.00000       0.00000       0.00000       0.00000       0.00000       0.00000       0.00000       0.00000       0.00000       0.00000       0.00000       0.00000       0.00000       0.00000       0.00000       0.00000       0.00000       0.00000       0.00000       0.00000       0.00000       0.00000       0.00000       0.00000       0.00000       0.00000       0.00000       0.00000       0.00000       0.00000       0.00000       0.00000
   2  24 3566.8889    2.5232  2.3303 12.1107  0.0000  0.1284   0.1255   0.3383    0.3029   0.0000   609.3909       35.6759       46.5514       4.46185       0.00000       0.00000       0.00000       0.00000       0.00000       0.00000       0.00000       0.00000       0.00000       0.00000       0.00000       0.00000       0.00000       0.00000       0.00000       0.00000       0.00000       0.00000       0.00000       0.00000       0.00000       0.00000       0.00000       0.00000       0.00000       0.00000       0.00000       0.00000       0.00000       0.00000       0.00000       0.00000       92.1029       81.1580       39.6407       17.4443       0.00000       0.00000       0.00000       0.00000       0.00000       0.00000       0.00000       0.00000       0.00000       0.00000       0.00000       0.00000       0.00000       0.00000       0.00000       0.00000       0.00000       0.00000       0.00000       0.00000       0.00000       0.00000       0.00000       0.00000       0.00000       0.00000       0.00000       0.00000       0.00000       0.00000       0.00000       0.00000
   3   8 1450.9727    0.1732  0.0965  9.7384  0.0510  0.0363   0.0424   0.0784    0.0699   0.0000   459.1924      -16.4429       23.0990      -8.01702     0.0194009      0.913987       0.00000       0.00000       0.00000       0.00000       0.00000       0.00000       0.00000       0.00000       0.00000       0.00000       0.00000       0.00000       0.00000       0.00000       0.00000       0.00000       0.00000       0.00000       0.00000       0.00000       0.00000       0.00000       0.00000       0.00000       0.00000       0.00000       0.00000       0.00000       0.00000       0.00000       16.4212       22.4396       14.2922       5.21867       4.84669       1.14376       0.00000       0.00000       0.00000       0.00000       0.00000       0.00000       0.00000       0.00000       0.00000       0.00000       0.00000       0.00000       0.00000       0.00000       0.00000       0.00000       0.00000       0.00000       0.00000       0.00000       0.00000       0.00000       0.00000       0.00000       0.00000       0.00000       0.00000       0.00000       0.00000       0.00000
   3  11 1865.2090    0.3994  0.3938  9.9061  0.0000  0.0503   0.0327   0.1253    0.1351   0.0000   414.7269       4.15709       18.1161      -19.4185      -8.20999       2.49375       0.00000       0.00000       0.00000       0.00000       0.00000       0.00000       0.00000       0.00000       0.00000       0.00000       0.00000       0.00000       0.00000       0.00000       0.00000       0.00000       0.00000       0.00000       0.00000       0.00000       0.00000       0.00000       0.00000       0.00000       0.00000       0.00000       0.00000       0.00000       0.00000       0.00000       25.1580       22.7680       20.9483       11.7423       6.10212       1.49901       0.00000       0.00000       0.00000       0.00000       0.00000       0.00000       0.00000       0.00000       0.00000       0.00000       0.00000       0.00000       0.00000       0.00000       0.00000       0.00000       0.00000       0.00000       0.00000       0.00000       0.00000       0.00000       0.00000       0.00000       0.00000       0.00000       0.00000       0.00000       0.00000       0.00000
   3  12 2001.0982    0.5253  0.4179 10.1666  0.0000  0.0493   0.0371   0.1003    0.1383   0.0000   435.1061       46.9987       31.0993      -37.2159      -3.39357       1.78766       0.00000       0.00000       0.00000       0.00000       0.00000       0.00000       0.00000       0.00000       0.00000       0.00000       0.00000       0.00000       0.00000       0.00000       0.00000       0.00000       0.00000       0.00000       0.00000       0.00000       0.00000       0.00000       0.00000       0.00000       0.00000       0.00000       0.00000       0.00000       0.00000       0.00000       19.7520       23.2058       15.2078       13.2905       4.27255       1.78117       0.00000       0.00000       0.00000       0.00000       0.00000       0.00000       0.00000       0.00000       0.00000       0.00000       0.00000       0.00000       0.00000       0.00000       0.00000       0.00000       0.00000       0.00000       0.00000       0.00000       0.00000       0.00000       0.00000       0.00000       0.00000       0.00000       0.00000       0.00000       0.00000       0.00000
   3  13 2137.7124    0.7729  0.6245 10.3849  0.0000  0.0543   0.0530   0.1197    0.1924   0.0000   410.6630      -19.0718       28.8258      -1.61261       8.67066     -0.258178       0.00000       0.00000       0.00000       0.00000       0.00000       0.00000       0.00000       0.00000       0.00000       0.00000       0.00000       0.00000       0.00000       0.00000       0.00000       0.00000       0.00000       0.00000       0.00000       0.00000       0.00000       0.00000       0.00000       0.00000       0.00000       0.00000       0.00000       0.00000       0.00000       0.00000       27.4573       24.6270       18.8948       12.7075       5.05427       1.57134       0.00000       0.00000       0.00000       0.00000       0.00000       0.00000       0.00000       0.00000       0.00000       0.00000       0.00000       0.00000       0.00000       0.00000       0.00000       0.00000       0.00000       0.00000       0.00000       0.00000       0.00000       0.00000       0.00000       0.00000       0.00000       0.00000       0.00000       0.00000       0.00000       0.00000
   3  14 2273.4148    1.0732  0.6989 10.8631  0.0000  0.0658   0.0691   0.1390    0.1895   0.0000   452.9960      -35.0862      -20.0483      -17.9185       1.94543      -1.12140       0.00000       0.00000       0.00000       0.00000       0.00000       0.00000       0.00000       0.00000       0.00000       0.00000       0.00000       0.00000       0.00000       0.00000       0.00000       0.00000       0.00000       0.00000       0.00000       0.00000       0.00000       0.00000       0.00000       0.00000       0.00000       0.00000       0.00000       0.00000       0.00000       0.00000       29.9715       31.5135       22.7847       10.9216       5.94079       1.79200       0.00000       0.00000       0.00000       0.00000       0.00000       0.00000       0.00000       0.00000       0.00000       0.00000       0.00000       0.00000       0.00000       0.00000       0.00000       0.00000       0.00000       0.00000       0.00000       0.00000       0.00000       0.00000       0.00000       0.00000       0.00000       0.00000       0.00000       0.00000       0.00000       0.00000
   3  15 2407.7895    1.4067  0.7164 11.1301  0.0000  0.0593   0.0883   0.1292    0.2909   0.0000   414.7305      -34.0516       1.17890       11.2448      0.829172       2.35425       0.00000       0.00000       0.00000       0.00000       0.00000       0.00000       0.00000       0.00000       0.00000       0.00000       0.00000       0.00000       0.00000       0.00000       0.00000       0.00000       0.00000       0.00000       0.00000       0.00000       0.00000       0.00000       0.00000       0.00000       0.00000       0.00000       0.00000       0.00000       0.00000       0.00000       33.4980       31.6690       22.1750       10.5607       5.51154       1.36060       0.00000       0.00000       0.00000       0.00000       0.00000       0.00000       0.00000       0.00000       0.00000       0.00000       0.00000       0.00000       0.00000       0.00000       0.00000       0.00000       0.00000       0.00000       0.00000       0.00000       0.00000       0.00000       0.00000       0.00000       0.00000       0.00000       0.00000       0.00000       0.00000       0.00000
   3  16 2541.7111    2.0957  0.6837 11.4551  0.0000  0.0730   0.1940   0.1934    0.3803   0.0000   466.6260       37.9168     -0.194250      -18.7970      -5.46455      -1.40579       0.00000       0.00000       0.00000       0.00000       0.00000       0.00000       0.00000       0.00000       0.00000       0.00000       0.00000       0.00000       0.00000       0.00000       0.00000       0.00000       0.00000       0.00000       0.00000       0.00000       0.00000       0.00000       0.00000       0.00000       0.00000       0.00000       0.00000       0.00000       0.00000       0.00000       28.3496       20.0063       21.1099       19.0686       5.83376       1.64046       0.00000       0.00000       0.00000       0.00000       0.00000       0.00000       0.00000       0.00000       0.00000       0.00000       0.00000       0.00000       0.00000       0.00000       0.00000       0.00000       0.00000       0.00000       0.00000       0.00000       0.00000       0.00000       0.00000       0.00000       0.00000       0.00000       0.00000       0.00000       0.00000       0.00000
   3  17 2676.0285    2.3547  1.0217 11.2829 -0.0029  0.0693   0.1322   0.1549    0.7682   0.0000   363.2016       14.9883       9.96109      -3.01049       2.30126      -1.56911       0.00000       0.00000       0.00000       0.00000       0.00000       0.00000       0.00000       0.00000       0.00000       0.00000       0.00000       0.00000       0.00000       0.00000       0.00000       0.00000       0.00000       0.00000       0.00000       0.00000       0.00000       0.00000       0.00000       0.00000       0.00000       0.00000       0.00000       0.00000       0.00000       0.00000       35.4010       27.4750       26.1144       18.5080       7.02867       1.78130       0.00000       0.00000       0.00000       0.00000       0.00000       0.00000       0.00000       0.00000       0.00000       0.00000       0.00000       0.00000       0.00000       0.00000       0.00000       0.00000       0.00000       0.00000       0.00000       0.00000       0.00000       0.00000       0.00000       0.00000       0.00000       0.00000       0.00000       0.00000       0.00000       0.00000
   3  19 2946.8706    3.4758  0.6508 12.7752  0.0000  0.0474   0.2164   0.1141    0.2582   0.0000   437.0911       54.1709       8.47363      -5.48642     -0.500530      -4.40592       0.00000       0.00000       0.00000       0.00000       0.00000       0.00000       0.00000       0.00000       0.00000       0.00000       0.00000       0.00000       0.00000       0.00000       0.00000       0.00000       0.00000       0.00000       0.00000       0.00000       0.00000       0.00000       0.00000       0.00000       0.00000       0.00000       0.00000       0.00000       0.00000       0.00000       21.4238       22.9733       17.0849       8.75343       4.71332       1.51978       0.00000       0.00000       0.00000       0.00000       0.00000       0.00000       0.00000       0.00000       0.00000       0.00000       0.00000       0.00000       0.00000       0.00000       0.00000       0.00000       0.00000       0.00000       0.00000       0.00000       0.00000       0.00000       0.00000       0.00000       0.00000       0.00000       0.00000       0.00000       0.00000       0.00000
   3  20 3082.2525    4.1849  1.0890 10.9808  0.0000  0.0937   0.2226   0.1520    2.2489   0.0000   406.3077       12.7560       7.56465      -10.1389      -2.60260       1.51102       0.00000       0.00000       0.00000       0.00000       0.00000       0.00000       0.00000       0.00000       0.00000       0.00000       0.00000       0.00000       0.00000       0.00000       0.00000       0.00000       0.00000       0.00000       0.00000       0.00000       0.00000       0.00000       0.00000       0.00000       0.00000       0.00000       0.00000       0.00000       0.00000       0.00000       59.1375       58.3806       34.0739       13.7896       5.31795       1.50437       0.00000       0.00000       0.00000       0.00000       0.00000       0.00000       0.00000       0.00000       0.00000       0.00000       0.00000       0.00000       0.00000       0.00000       0.00000       0.00000       0.00000       0.00000       0.00000       0.00000       0.00000       0.00000       0.00000       0.00000       0.00000       0.00000       0.00000       0.00000       0.00000       0.00000
   3  21 3217.8410    3.7959  0.9339 13.1197  0.0000  0.0609   0.2155   0.1599    0.3138   0.0000   434.0154       42.1847      -8.74781      -13.9927     -0.758241      -1.64321       0.00000       0.00000       0.00000       0.00000       0.00000       0.00000       0.00000       0.00000       0.00000       0.00000       0.00000       0.00000       0.00000       0.00000       0.00000       0.00000       0.00000       0.00000       0.00000       0.00000       0.00000       0.00000       0.00000       0.00000       0.00000       0.00000       0.00000       0.00000       0.00000       0.00000       36.1314       32.8236       21.9349       12.6248       4.72038       1.45255       0.00000       0.00000       0.00000       0.00000       0.00000       0.00000       0.00000       0.00000       0.00000       0.00000       0.00000       0.00000       0.00000       0.00000       0.00000       0.00000       0.00000       0.00000       0.00000       0.00000       0.00000       0.00000       0.00000       0.00000       0.00000       0.00000       0.00000       0.00000       0.00000       0.00000
   3  22 3353.4995    3.5266  1.5112 12.6253  0.0028  0.0718   0.1632   0.2130    0.3142   0.0000   511.2078       26.7609      -24.2372       4.66293       8.96483      -1.72475       0.00000       0.00000       0.00000       0.00000       0.00000       0.00000       0.00000       0.00000       0.00000       0.00000       0.00000       0.00000       0.00000       0.00000       0.00000       0.00000       0.00000       0.00000       0.00000       0.00000       0.00000       0.00000       0.00000       0.00000       0.00000       0.00000       0.00000       0.00000       0.00000       0.00000       33.6050       33.6238       25.5842       15.6538       7.13074       2.19415       0.00000       0.00000       0.00000       0.00000       0.00000       0.00000       0.00000       0.00000       0.00000       0.00000       0.00000       0.00000       0.00000       0.00000       0.00000       0.00000       0.00000       0.00000       0.00000       0.00000       0.00000       0.00000       0.00000       0.00000       0.00000       0.00000       0.00000       0.00000       0.00000       0.00000
   3  23 3489.6804    2.6804  1.9671 12.7582  0.0000  0.1042   0.1288   0.2418    0.1891   0.0000   390.1148       13.0261      -33.2227       12.4990       16.2256      0.841460       0.00000       0.00000       0.00000       0.00000       0.00000       0.00000       0.00000       0.00000       0.00000       0.00000       0.00000       0.00000       0.00000       0.00000       0.00000       0.00000       0.00000       0.00000       0.00000       0.00000       0.00000       0.00000       0.00000       0.00000       0.00000       0.00000       0.00000       0.00000       0.00000       0.00000       47.5420       47.7532       36.6024       25.1337       10.3089       3.38667       0.00000       0.00000       0.00000       0.00000       0.00000       0.00000       0.00000       0.00000       0.00000       0.00000       0.00000       0.00000       0.00000       0.00000       0.00000       0.00000       0.00000       0.00000       0.00000       0.00000       0.00000       0.00000       0.00000       0.00000       0.00000       0.00000       0.00000       0.00000       0.00000       0.00000
   3  24 3625.9326    2.2821  3.0015 11.9923  0.0000  0.1205   0.0882   0.3112    0.1693   0.0000   586.4752       10.2697      -12.4715      -24.4476      -3.91874     0.0962746       0.00000       0.00000       0.00000       0.00000       0.00000       0.00000       0.00000       0.00000       0.00000       0.00000       0.00000       0.00000       0.00000       0.00000       0.00000       0.00000       0.00000       0.00000       0.00000       0.00000       0.00000       0.00000       0.00000       0.00000       0.00000       0.00000       0.00000       0.00000       0.00000       0.00000       64.2349       60.6995       44.6704       25.4587       11.7992       3.40468       0.00000       0.00000       0.00000       0.00000       0.00000       0.00000       0.00000       0.00000       0.00000       0.00000       0.00000       0.00000       0.00000       0.00000       0.00000       0.00000       0.00000       0.00000       0.00000       0.00000       0.00000       0.00000       0.00000       0.00000       0.00000       0.00000       0.00000       0.00000       0.00000       0.00000
   4  11 1914.6411    0.4966  0.5194  9.8751  0.0043  0.0503   0.0324   0.1007    0.1183   0.0000   441.1846      -14.6000      0.611839       4.91249       7.43226      -2.95379      0.712901     -0.264634       0.00000       0.00000       0.00000       0.00000       0.00000       0.00000       0.00000       0.00000       0.00000       0.00000       0.00000       0.00000       0.00000       0.00000       0.00000       0.00000       0.00000       0.00000       0.00000       0.00000       0.00000       0.00000       0.00000       0.00000       0.00000       0.00000       0.00000       0.00000       14.7743       18.5808       16.9561       10.0386       8.17163       3.32366       1.74409      0.406585       0.00000       0.00000       0.00000       0.00000       0.00000       0.00000       0.00000       0.00000       0.00000       0.00000       0.00000       0.00000       0.00000       0.00000       0.00000       0.00000       0.00000       0.00000       0.00000       0.00000       0.00000       0.00000       0.00000       0.00000       0.00000       0.00000       0.00000       0.00000
   4  13 2188.3046    0.9386  0.7043  9.8895 -0.0064  0.0685   0.0506   0.1132    0.3148   0.0000   463.7232      -7.46221      -9.75199      -5.19239       2.96754       1.59002      -1.31406     -0.257043       0.00000       0.00000       0.00000       0.00000       0.00000       0.00000       0.00000       0.00000       0.00000       0.00000       0.00000       0.00000       0.00000       0.00000       0.00000       0.00000       0.00000       0.00000       0.00000       0.00000       0.00000       0.00000       0.00000       0.00000       0.00000       0.00000       0.00000       0.00000       31.7264       34.2676       25.9808       15.1471       7.00376       3.06720       1.32284      0.351413       0.00000       0.00000       0.00000       0.00000       0.00000       0.00000       0.00000       0.00000       0.00000       0.00000       0.00000       0.00000       0.00000       0.00000       0.00000       0.00000       0.00000       0.00000       0.00000       0.00000       0.00000       0.00000       0.00000       0.00000       0.00000       0.00000       0.00000       0.00000
   4  14 2324.2103    1.2317  0.7029 10.3565 -0.0043  0.0497   0.0650   0.1444    0.4413   0.0000   415.1262      -39.6747       8.82000       21.0803       4.09547      0.353258       1.13376     -0.121024       0.00000       0.00000       0.00000       0.00000       0.00000       0.00000       0.00000       0.00000       0.00000       0.00000       0.00000       0.00000       0.00000       0.00000       0.00000       0.00000       0.00000       0.00000       0.00000       0.00000       0.00000       0.00000       0.00000       0.00000       0.00000       0.00000       0.00000       0.00000       18.7083       19.1948       15.0042       12.9229       7.54462       3.90428       1.21578      0.358932       0.00000       0.00000       0.00000       0.00000       0.00000       0.00000       0.00000       0.00000       0.00000       0.00000       0.00000       0.00000       0.00000       0.00000       0.00000       0.00000       0.00000       0.00000       0.00000       0.00000       0.00000       0.00000       0.00000       0.00000       0.00000       0.00000       0.00000       0.00000
   4  15 2458.5011    1.6936  1.0979 -3.5868  0.0000  0.0639   0.0804   0.1868 1000.0000   0.0000   425.5521       22.1389      -13.4866      -5.19079       10.5071      -4.01552       0.00000       0.00000       0.00000       0.00000       0.00000       0.00000       0.00000       0.00000       0.00000       0.00000       0.00000       0.00000       0.00000       0.00000       0.00000       0.00000       0.00000       0.00000       0.00000       0.00000       0.00000       0.00000       0.00000       0.00000       0.00000       0.00000       0.00000       0.00000       0.00000       0.00000       20.3205       25.2298       19.2612       17.5922       8.96158       5.72341       1.65187      0.551746       0.00000       0.00000       0.00000       0.00000       0.00000       0.00000       0.00000       0.00000       0.00000       0.00000       0.00000       0.00000       0.00000       0.00000       0.00000       0.00000       0.00000       0.00000       0.00000       0.00000       0.00000       0.00000       0.00000       0.00000       0.00000       0.00000       0.00000       0.00000
   4  16 2593.1030    1.9646  0.8373 12.1822  0.0176  0.0586   0.1019   0.1591    0.2952   0.0000   430.3667      -9.03900     -0.257043      -18.8590     -0.394240       1.67567      0.967448     -0.556034       0.00000       0.00000       0.00000       0.00000       0.00000       0.00000       0.00000       0.00000       0.00000       0.00000       0.00000       0.00000       0.00000       0.00000       0.00000       0.00000       0.00000       0.00000       0.00000       0.00000       0.00000       0.00000       0.00000       0.00000       0.00000       0.00000       0.00000       0.00000       19.3126       23.5899       17.8542       15.8166       7.30615       5.21350       1.46598      0.498560       0.00000       0.00000       0.00000       0.00000       0.00000       0.00000       0.00000       0.00000       0.00000       0.00000       0.00000       0.00000       0.00000       0.00000       0.00000       0.00000       0.00000       0.00000       0.00000       0.00000       0.00000       0.00000       0.00000       0.00000       0.00000       0.00000       0.00000       0.00000
   4  17 2728.4217    2.6497  0.6493 12.2410 -0.0103  0.0511   0.1460   0.1028    0.3995   0.0000   429.2042       7.17754       34.5023      -9.30686      0.569791      -1.47254       2.16186     -0.719654       0.00000       0.00000       0.00000       0.00000       0.00000       0.00000       0.00000       0.00000       0.00000       0.00000       0.00000       0.00000       0.00000       0.00000       0.00000       0.00000       0.00000       0.00000       0.00000       0.00000       0.00000       0.00000       0.00000       0.00000       0.00000       0.00000       0.00000       0.00000       16.5759       20.1743       16.4202       10.8859       7.94411       2.97234       1.56135      0.422657       0.00000       0.00000       0.00000       0.00000       0.00000       0.00000       0.00000       0.00000       0.00000       0.00000       0.00000       0.00000       0.00000       0.00000       0.00000       0.00000       0.00000       0.00000       0.00000       0.00000       0.00000       0.00000       0.00000       0.00000       0.00000       0.00000       0.00000       0.00000
   4  18 2864.1445    3.2858  0.6099 12.9856  0.0041  0.0418   0.1834   0.0995    0.2238   0.0000   454.8708       45.4025       3.78992       5.96326       3.19464      -6.66104    -0.0954379      0.189366       0.00000       0.00000       0.00000       0.00000       0.00000       0.00000       0.00000       0.00000       0.00000       0.00000       0.00000       0.00000       0.00000       0.00000       0.00000       0.00000       0.00000       0.00000       0.00000       0.00000       0.00000       0.00000       0.00000       0.00000       0.00000       0.00000       0.00000       0.00000       14.7163       15.5545       13.4472       10.1994       5.87711       3.08625       1.16073      0.315354       0.00000       0.00000       0.00000       0.00000       0.00000       0.00000       0.00000       0.00000       0.00000       0.00000       0.00000       0.00000       0.00000       0.00000       0.00000       0.00000       0.00000       0.00000       0.00000       0.00000       0.00000       0.00000       0.00000       0.00000       0.00000       0.00000       0.00000       0.00000
   4  19 3000.0948    3.3390  0.8914 13.3558  0.0011  0.0552   0.1883   0.1434    0.2449   0.0000   412.1202       13.9123       7.20685       14.9853      0.913719      -1.51071       1.03758     -0.221562       0.00000       0.00000       0.00000       0.00000       0.00000       0.00000       0.00000       0.00000       0.00000       0.00000       0.00000       0.00000       0.00000       0.00000       0.00000       0.00000       0.00000       0.00000       0.00000       0.00000       0.00000       0.00000       0.00000       0.00000       0.00000       0.00000       0.00000       0.00000       19.9766       22.0986       19.7344       11.9482       7.46460       3.70271       1.62859      0.378291       0.00000       0.00000       0.00000       0.00000       0.00000       0.00000       0.00000       0.00000       0.00000       0.00000       0.00000       0.00000       0.00000       0.00000       0.00000       0.00000       0.00000       0.00000       0.00000       0.00000       0.00000       0.00000       0.00000       0.00000       0.00000       0.00000       0.00000       0.00000
   4  20 3135.9876    3.9121  0.8197 12.8070 -0.0139  0.0483   0.2166   0.1136    0.4643   0.0000   419.7472       28.5711       32.8361       7.74241      0.669602      -5.54330      -2.32772      0.486436       0.00000       0.00000       0.00000       0.00000       0.00000       0.00000       0.00000       0.00000       0.00000       0.00000       0.00000       0.00000       0.00000       0.00000       0.00000       0.00000       0.00000       0.00000       0.00000       0.00000       0.00000       0.00000       0.00000       0.00000       0.00000       0.00000       0.00000       0.00000       18.6228       17.6502       17.3840       11.4864       6.28453       3.92272       1.40650      0.295167       0.00000       0.00000       0.00000       0.00000       0.00000       0.00000       0.00000       0.00000       0.00000       0.00000       0.00000       0.00000       0.00000       0.00000       0.00000       0.00000       0.00000       0.00000       0.00000       0.00000       0.00000       0.00000       0.00000       0.00000       0.00000       0.00000       0.00000       0.00000
   4  21 3271.8720    3.8160  1.1281 13.0824 -0.0001  0.0602   0.1928   0.1517    0.3689   0.0000   446.3751       57.7214       25.7487       5.87454      -2.80923       4.23460     -0.848465      0.146014       0.00000       0.00000       0.00000       0.00000       0.00000       0.00000       0.00000       0.00000       0.00000       0.00000       0.00000       0.00000       0.00000       0.00000       0.00000       0.00000       0.00000       0.00000       0.00000       0.00000       0.00000       0.00000       0.00000       0.00000       0.00000       0.00000       0.00000       0.00000       22.1354       25.3987       19.9244       13.5953       8.39841       3.98946       1.62670      0.457766       0.00000       0.00000       0.00000       0.00000       0.00000       0.00000       0.00000       0.00000       0.00000       0.00000       0.00000       0.00000       0.00000       0.00000       0.00000       0.00000       0.00000       0.00000       0.00000       0.00000       0.00000       0.00000       0.00000       0.00000       0.00000       0.00000       0.00000       0.00000
   4  22 3408.2625    3.0195  1.6879 13.1467  0.0010  0.0871   0.1438   0.2341    0.2109   0.0000   406.6709       39.0228       13.1825      -49.5156      -7.84710      -1.67019      0.672130    -0.0528754       0.00000       0.00000       0.00000       0.00000       0.00000       0.00000       0.00000       0.00000       0.00000       0.00000       0.00000       0.00000       0.00000       0.00000       0.00000       0.00000       0.00000       0.00000       0.00000       0.00000       0.00000       0.00000       0.00000       0.00000       0.00000       0.00000       0.00000       0.00000       28.6677       34.2412       28.4628       18.9247       13.5705       5.40984       2.68999      0.682470       0.00000       0.00000       0.00000       0.00000       0.00000       0.00000       0.00000       0.00000       0.00000       0.00000       0.00000       0.00000       0.00000       0.00000       0.00000       0.00000       0.00000       0.00000       0.00000       0.00000       0.00000       0.00000       0.00000       0.00000       0.00000       0.00000       0.00000       0.00000
   4  25 3818.8450    1.8091  5.1481 11.3135  0.0010  0.1478   0.0512   0.4162    0.1414   0.0000   581.6262       19.5005      -32.9394      -50.3104       29.7544       3.46535       2.05481       1.18073       0.00000       0.00000       0.00000       0.00000       0.00000       0.00000       0.00000       0.00000       0.00000       0.00000       0.00000       0.00000       0.00000       0.00000       0.00000       0.00000       0.00000       0.00000       0.00000       0.00000       0.00000       0.00000       0.00000       0.00000       0.00000       0.00000       0.00000       0.00000       55.7271       58.8102       49.6085       36.1371       22.0799       10.8043       4.12604       1.02811       0.00000       0.00000       0.00000       0.00000       0.00000       0.00000       0.00000       0.00000       0.00000       0.00000       0.00000       0.00000       0.00000       0.00000       0.00000       0.00000       0.00000       0.00000       0.00000       0.00000       0.00000       0.00000       0.00000       0.00000       0.00000       0.00000       0.00000       0.00000
   5  12 2098.4627    0.7020  0.5460 10.2292 -0.0055  0.0451   0.0425   0.0847    0.1142   0.0000   444.6536      -4.67081       20.6607      -6.07741      -14.8020       2.49727       2.47221      0.879647     -0.450884    -0.0313806       0.00000       0.00000       0.00000       0.00000       0.00000       0.00000       0.00000       0.00000       0.00000       0.00000       0.00000       0.00000       0.00000       0.00000       0.00000       0.00000       0.00000       0.00000       0.00000       0.00000       0.00000       0.00000       0.00000       0.00000       0.00000       0.00000       15.7585       16.7207       13.4612       11.0876       8.19701       4.45988       2.02423      0.813492      0.275877     0.0670406       0.00000       0.00000       0.00000       0.00000       0.00000       0.00000       0.00000       0.00000       0.00000       0.00000       0.00000       0.00000       0.00000       0.00000       0.00000       0.00000       0.00000       0.00000       0.00000       0.00000       0.00000       0.00000       0.00000       0.00000       0.00000       0.00000
   5  13 2235.3997    0.9630  0.6134 10.8271  0.0104  0.0445   0.0509   0.0907    0.1260   0.0000   435.6987      -34.4260       22.1220      0.821184      -8.88335       2.49861      0.233982      -1.38056      0.289763      0.100784       0.00000       0.00000       0.00000       0.00000       0.00000       0.00000       0.00000       0.00000       0.00000       0.00000       0.00000       0.00000       0.00000       0.00000       0.00000       0.00000       0.00000       0.00000       0.00000       0.00000       0.00000       0.00000       0.00000       0.00000       0.00000       0.00000       16.1963       18.8330       15.5518       11.2773       6.34624       3.75553       1.84039      0.835958      0.247826     0.0663458       0.00000       0.00000       0.00000       0.00000       0.00000       0.00000       0.00000       0.00000       0.00000       0.00000       0.00000       0.00000       0.00000       0.00000       0.00000       0.00000       0.00000       0.00000       0.00000       0.00000       0.00000       0.00000       0.00000       0.00000       0.00000       0.00000
   5  14 2371.0661    1.4081  0.5604 10.9844 -0.0028  0.0369   0.0782   0.0823    0.1500   0.0000   451.4095      -11.3348       44.4575      -20.8419       10.1494       5.06999      -1.38004      -1.78107     -0.469928     0.0156671       0.00000       0.00000       0.00000       0.00000       0.00000       0.00000       0.00000       0.00000       0.00000       0.00000       0.00000       0.00000       0.00000       0.00000       0.00000       0.00000       0.00000       0.00000       0.00000       0.00000       0.00000       0.00000       0.00000       0.00000       0.00000       0.00000       13.5562       14.6981       12.5850       9.41199       6.35343       3.49204       1.74829      0.664533      0.239019     0.0557544       0.00000       0.00000       0.00000       0.00000       0.00000       0.00000       0.00000       0.00000       0.00000       0.00000       0.00000       0.00000       0.00000       0.00000       0.00000       0.00000       0.00000       0.00000       0.00000       0.00000       0.00000       0.00000       0.00000       0.00000       0.00000       0.00000
   5  15 2506.0257    1.7435  0.8612 11.5849 -0.0083  0.0501   0.0893   0.1113    0.2045   0.0000   445.5521       8.16101       25.9260       8.29476     -0.548276       3.11979      -1.33402     -0.751469      0.217993    -0.0316484       0.00000       0.00000       0.00000       0.00000       0.00000       0.00000       0.00000       0.00000       0.00000       0.00000       0.00000       0.00000       0.00000       0.00000       0.00000       0.00000       0.00000       0.00000       0.00000       0.00000       0.00000       0.00000       0.00000       0.00000       0.00000       0.00000       14.5566       16.6266       14.7901       12.0948       6.63141       4.60387       2.37944       1.11096      0.318968     0.0855300       0.00000       0.00000       0.00000       0.00000       0.00000       0.00000       0.00000       0.00000       0.00000       0.00000       0.00000       0.00000       0.00000       0.00000       0.00000       0.00000       0.00000       0.00000       0.00000       0.00000       0.00000       0.00000       0.00000       0.00000       0.00000       0.00000
   5  16 2641.2104    2.3004  0.7062 12.0130 -0.0007  0.0421   0.1208   0.1036    0.2371   0.0000   416.9995       13.9570      -9.07883      -14.4082      -10.2922       8.81914      -1.09248     -0.396354     -0.275365     0.0566375       0.00000       0.00000       0.00000       0.00000       0.00000       0.00000       0.00000       0.00000       0.00000       0.00000       0.00000       0.00000       0.00000       0.00000       0.00000       0.00000       0.00000       0.00000       0.00000       0.00000       0.00000       0.00000       0.00000       0.00000       0.00000       0.00000       11.8480       13.4566       11.9302       9.42276       6.03993       3.66529       1.94553      0.822505      0.290296     0.0702218       0.00000       0.00000       0.00000       0.00000       0.00000       0.00000       0.00000       0.00000       0.00000       0.00000       0.00000       0.00000       0.00000       0.00000       0.00000       0.00000       0.00000       0.00000       0.00000       0.00000       0.00000       0.00000       0.00000       0.00000       0.00000       0.00000
   5  17 2777.2912    2.9021  0.7646 11.7716 -0.0019  0.0419   0.1352   0.1123    0.4336   0.0000   415.9747       21.7968       21.7835       7.93755      -10.1817     -0.255137      0.930706     -0.424069     -0.818937     -0.114556       0.00000       0.00000       0.00000       0.00000       0.00000       0.00000       0.00000       0.00000       0.00000       0.00000       0.00000       0.00000       0.00000       0.00000       0.00000       0.00000       0.00000       0.00000       0.00000       0.00000       0.00000       0.00000       0.00000       0.00000       0.00000       0.00000       14.0373       16.8471       14.3217       10.0661       7.06790       3.60703       2.17391      0.779838      0.333619     0.0714408       0.00000       0.00000       0.00000       0.00000       0.00000       0.00000       0.00000       0.00000       0.00000       0.00000       0.00000       0.00000       0.00000       0.00000       0.00000       0.00000       0.00000       0.00000       0.00000       0.00000       0.00000       0.00000       0.00000       0.00000       0.00000       0.00000
   5  19 3049.9183    3.6421  0.8398 12.6986  0.0027  0.0631   0.1667   0.1334    0.5801   0.0000   477.7662      0.192252      -4.77963       7.41113      -1.46677       6.38978    -0.0740953     0.0691310      0.163367    -0.0171434       0.00000       0.00000       0.00000       0.00000       0.00000       0.00000       0.00000       0.00000       0.00000       0.00000       0.00000       0.00000       0.00000       0.00000       0.00000       0.00000       0.00000       0.00000       0.00000       0.00000       0.00000       0.00000       0.00000       0.00000       0.00000       0.00000       15.1234       21.2470       18.1696       12.4908       10.7096       5.15328       3.18997       1.16607      0.556653      0.118830       0.00000       0.00000       0.00000       0.00000       0.00000       0.00000       0.00000       0.00000       0.00000       0.00000       0.00000       0.00000       0.00000       0.00000       0.00000       0.00000       0.00000       0.00000       0.00000       0.00000       0.00000       0.00000       0.00000       0.00000       0.00000       0.00000
   5  20 3186.3179    3.9934  0.7446 13.6746 -0.0121  0.0574   0.2123   0.1348    0.3942   0.0000   437.9505       32.2277       8.83209      0.616463       22.2653     -0.841616       1.73584      -2.43771     -0.181586      0.121054       0.00000       0.00000       0.00000       0.00000       0.00000       0.00000       0.00000       0.00000       0.00000       0.00000       0.00000       0.00000       0.00000       0.00000       0.00000       0.00000       0.00000       0.00000       0.00000       0.00000       0.00000       0.00000       0.00000       0.00000       0.00000       0.00000       17.8556       19.9141       17.9859       12.9801       8.61586       5.55923       2.48864       1.31927      0.402717     0.0918840       0.00000       0.00000       0.00000       0.00000       0.00000       0.00000       0.00000       0.00000       0.00000       0.00000       0.00000       0.00000       0.00000       0.00000       0.00000       0.00000       0.00000       0.00000       0.00000       0.00000       0.00000       0.00000       0.00000       0.00000       0.00000       0.00000
   5  21 3322.6732    3.3778  1.1767 13.2332 -0.0363  0.0713   0.1567   0.1690    0.4824   0.0000   442.4452       37.3703      -43.0824       26.1089       5.17516     -0.955000      0.525076       1.17201      -1.15380     -0.131098       0.00000       0.00000       0.00000       0.00000       0.00000       0.00000       0.00000       0.00000       0.00000       0.00000       0.00000       0.00000       0.00000       0.00000       0.00000       0.00000       0.00000       0.00000       0.00000       0.00000       0.00000       0.00000       0.00000       0.00000       0.00000       0.00000       21.5134       25.9988       21.7300       16.6939       11.7125       7.14516       3.32524       1.59074      0.545288      0.128281       0.00000       0.00000       0.00000       0.00000       0.00000       0.00000       0.00000       0.00000       0.00000       0.00000       0.00000       0.00000       0.00000       0.00000       0.00000       0.00000       0.00000       0.00000       0.00000       0.00000       0.00000       0.00000       0.00000       0.00000       0.00000       0.00000
   5  23 3596.7293    2.2464  2.5611 12.4229  0.0039  0.1055   0.0847   0.2888    0.2069   0.0000   444.8673       40.8866       25.9286       22.9437      -22.6729      -3.71015      -3.42608       2.57079     -0.588076    -0.0603421       0.00000       0.00000       0.00000       0.00000       0.00000       0.00000       0.00000       0.00000       0.00000       0.00000       0.00000       0.00000       0.00000       0.00000       0.00000       0.00000       0.00000       0.00000       0.00000       0.00000       0.00000       0.00000       0.00000       0.00000       0.00000       0.00000       28.1629       37.2850       30.8149       26.8795       17.5846       11.1120       6.12421       2.59132      0.844312      0.217921       0.00000       0.00000       0.00000       0.00000       0.00000       0.00000       0.00000       0.00000       0.00000       0.00000       0.00000       0.00000       0.00000       0.00000       0.00000       0.00000       0.00000       0.00000       0.00000       0.00000       0.00000       0.00000       0.00000       0.00000       0.00000       0.00000
   5  24 3733.9426    2.0697  3.8737 11.3095 -0.0059  0.1185   0.0557   0.3282    0.2318   0.0000   441.8596      -7.94398      -3.95784       32.2858       38.2642      -10.0475      -7.84687      0.205547       1.16629   -0.00406214       0.00000       0.00000       0.00000       0.00000       0.00000       0.00000       0.00000       0.00000       0.00000       0.00000       0.00000       0.00000       0.00000       0.00000       0.00000       0.00000       0.00000       0.00000       0.00000       0.00000       0.00000       0.00000       0.00000       0.00000       0.00000       0.00000       33.5020       39.1794       35.9883       28.7566       20.1928       13.3420       6.01662       3.00436      0.951254      0.217156       0.00000       0.00000       0.00000       0.00000       0.00000       0.00000       0.00000       0.00000       0.00000       0.00000       0.00000       0.00000       0.00000       0.00000       0.00000       0.00000       0.00000       0.00000       0.00000       0.00000       0.00000       0.00000       0.00000       0.00000       0.00000       0.00000
   6  10 1866.1505    0.4242  0.3097 10.0507  0.0008  0.0372   0.0348   0.0975    0.0806   0.0000   425.6144      -16.6999       26.1557       5.31268      -5.22191      -2.91099       3.11345       1.77938     -0.755448     0.0850168     0.0492139    -0.0348752       0.00000       0.00000       0.00000       0.00000       0.00000       0.00000       0.00000       0.00000       0.00000       0.00000       0.00000       0.00000       0.00000       0.00000       0.00000       0.00000       0.00000       0.00000       0.00000       0.00000       0.00000       0.00000       0.00000       0.00000       7.16844       11.2166       8.68894       8.53254       6.95304       4.36142       2.54054       1.44401      0.655862      0.250024     0.0710749     0.0222827       0.00000       0.00000       0.00000       0.00000       0.00000       0.00000       0.00000       0.00000       0.00000       0.00000       0.00000       0.00000       0.00000       0.00000       0.00000       0.00000       0.00000       0.00000       0.00000       0.00000       0.00000       0.00000       0.00000       0.00000
   6  11 2004.0409    0.5702  0.4376 10.1127 -0.0168  0.0454   0.0350   0.0791    0.0948   0.0000   436.6690       9.66118       22.2194      -4.04249       7.28778      -1.02141       2.75135     -0.562664     -0.292608     -0.169504     0.0495141    0.00935176       0.00000       0.00000       0.00000       0.00000       0.00000       0.00000       0.00000       0.00000       0.00000       0.00000       0.00000       0.00000       0.00000       0.00000       0.00000       0.00000       0.00000       0.00000       0.00000       0.00000       0.00000       0.00000       0.00000       0.00000       14.0258       13.7210       12.1102       10.3912       9.10499       5.77539       3.14576       1.68505      0.521198      0.243029     0.0739201     0.0123678       0.00000       0.00000       0.00000       0.00000       0.00000       0.00000       0.00000       0.00000       0.00000       0.00000       0.00000       0.00000       0.00000       0.00000       0.00000       0.00000       0.00000       0.00000       0.00000       0.00000       0.00000       0.00000       0.00000       0.00000
   6  12 2142.5034    0.7661  0.7528 10.2628  0.0021  0.0644   0.0369   0.1184    0.1220   0.0000   438.4803       5.55830      -2.80827      -8.65933      -2.56009      -1.96233     -0.790329      -1.42317      0.586268     -0.408734     0.0219323    -0.0203180       0.00000       0.00000       0.00000       0.00000       0.00000       0.00000       0.00000       0.00000       0.00000       0.00000       0.00000       0.00000       0.00000       0.00000       0.00000       0.00000       0.00000       0.00000       0.00000       0.00000       0.00000       0.00000       0.00000       0.00000       15.6224       10.8978       15.6357       15.8500       9.06737       4.68094       4.60025       2.75683       1.25705      0.374850     0.0872582     0.0164679       0.00000       0.00000       0.00000       0.00000       0.00000       0.00000       0.00000       0.00000       0.00000       0.00000       0.00000       0.00000       0.00000       0.00000       0.00000       0.00000       0.00000       0.00000       0.00000       0.00000       0.00000       0.00000       0.00000       0.00000
   6  13 2279.7984    1.0346  0.6274 10.8163  0.0011  0.0558   0.0482   0.0881    0.1231   0.0000   447.4054       9.71280       2.46995      -4.40305       9.49407      -2.05236      -2.62756      0.408009      0.232724    0.00730227    -0.0432954   -0.00146462       0.00000       0.00000       0.00000       0.00000       0.00000       0.00000       0.00000       0.00000       0.00000       0.00000       0.00000       0.00000       0.00000       0.00000       0.00000       0.00000       0.00000       0.00000       0.00000       0.00000       0.00000       0.00000       0.00000       0.00000       8.82659       16.8564       11.9410       12.0824       8.25057       4.79557       3.61367       1.28881      0.954778      0.264901      0.119053     0.0315066       0.00000       0.00000       0.00000       0.00000       0.00000       0.00000       0.00000       0.00000       0.00000       0.00000       0.00000       0.00000       0.00000       0.00000       0.00000       0.00000       0.00000       0.00000       0.00000       0.00000       0.00000       0.00000       0.00000       0.00000
   6  14 2415.4967    1.3567  0.9003 11.2910  0.0013  0.0463   0.0580   0.1141    0.1390   0.0000   441.9143       4.22776       1.43023      -6.23824       14.2167      -1.93150       1.15458       2.08236     -0.324141    -0.0901660     0.0702943    -0.0157177       0.00000       0.00000       0.00000       0.00000       0.00000       0.00000       0.00000       0.00000       0.00000       0.00000       0.00000       0.00000       0.00000       0.00000       0.00000       0.00000       0.00000       0.00000       0.00000       0.00000       0.00000       0.00000       0.00000       0.00000       12.8219       11.7268       11.7337       11.2592       8.15543       5.31131       3.34969       1.95319      0.792048      0.276861     0.0741689     0.0144219       0.00000       0.00000       0.00000       0.00000       0.00000       0.00000       0.00000       0.00000       0.00000       0.00000       0.00000       0.00000       0.00000       0.00000       0.00000       0.00000       0.00000       0.00000       0.00000       0.00000       0.00000       0.00000       0.00000       0.00000
   6  15 2551.1651    1.6034  0.7870 11.9728 -0.0044  0.0467   0.0744   0.1038    0.1229   0.0000   431.9411       4.25162      -12.4480      -6.08695      -5.73237   -0.00316088       2.25836     0.0990214      -1.37275      0.437419    -0.0593515     0.0138143       0.00000       0.00000       0.00000       0.00000       0.00000       0.00000       0.00000       0.00000       0.00000       0.00000       0.00000       0.00000       0.00000       0.00000       0.00000       0.00000       0.00000       0.00000       0.00000       0.00000       0.00000       0.00000       0.00000       0.00000       10.8563       13.7020       12.2500       10.4515       7.85986       5.05453       3.16815       1.72647      0.821634      0.294600     0.0942046     0.0206944       0.00000       0.00000       0.00000       0.00000       0.00000       0.00000       0.00000       0.00000       0.00000       0.00000       0.00000       0.00000       0.00000       0.00000       0.00000       0.00000       0.00000       0.00000       0.00000       0.00000       0.00000       0.00000       0.00000       0.00000
   6  16 2687.0736    2.3825  0.7591 12.3791 -0.0056  0.0649   0.1116   0.0976    0.1384   0.0000   453.3896       8.50821      0.562616      -1.60786      -5.32758      -1.41955      0.347609      0.153959     -0.308432      0.557856      0.102856    -0.0271731       0.00000       0.00000       0.00000       0.00000       0.00000       0.00000       0.00000       0.00000       0.00000       0.00000       0.00000       0.00000       0.00000       0.00000       0.00000       0.00000       0.00000       0.00000       0.00000       0.00000       0.00000       0.00000       0.00000       0.00000       21.0649       17.4299       9.40782       14.7530       14.5474       10.6583       5.76423       2.33335      0.819646      0.235262     0.0663887     0.0148998       0.00000       0.00000       0.00000       0.00000       0.00000       0.00000       0.00000       0.00000       0.00000       0.00000       0.00000       0.00000       0.00000       0.00000       0.00000       0.00000       0.00000       0.00000       0.00000       0.00000       0.00000       0.00000       0.00000       0.00000
   6  17 2823.7952    3.1262  0.7757 12.3417 -0.0012  0.0416   0.1335   0.0840    0.1849   0.0000   435.7199      -6.48962       16.0441       8.62501       10.3166      -8.62651       2.80968       2.11185     -0.728563     -0.291830     0.0175476   -0.00129015       0.00000       0.00000       0.00000       0.00000       0.00000       0.00000       0.00000       0.00000       0.00000       0.00000       0.00000       0.00000       0.00000       0.00000       0.00000       0.00000       0.00000       0.00000       0.00000       0.00000       0.00000       0.00000       0.00000       0.00000       10.7274       10.6964       10.2089       10.1801       7.02658       4.52868       3.02314       1.68358      0.724873      0.245601     0.0695067     0.0156540       0.00000       0.00000       0.00000       0.00000       0.00000       0.00000       0.00000       0.00000       0.00000       0.00000       0.00000       0.00000       0.00000       0.00000       0.00000       0.00000       0.00000       0.00000       0.00000       0.00000       0.00000       0.00000       0.00000       0.00000
   6  18 2960.7401    3.4154  0.6992 13.1275 -0.0071  0.0499   0.1626   0.0843    0.1505   0.0000   437.9363       20.2255       18.9479      -7.69077      -6.63425       6.45661      0.966859      -1.58195      0.279233      0.277868     0.0245375    -0.0388615       0.00000       0.00000       0.00000       0.00000       0.00000       0.00000       0.00000       0.00000       0.00000       0.00000       0.00000       0.00000       0.00000       0.00000       0.00000       0.00000       0.00000       0.00000       0.00000       0.00000       0.00000       0.00000       0.00000       0.00000       11.9816       15.2974       10.6049       11.3964       9.07478       6.93934       3.29766       2.02239      0.612418      0.342594     0.0849306     0.0254934       0.00000       0.00000       0.00000       0.00000       0.00000       0.00000       0.00000       0.00000       0.00000       0.00000       0.00000       0.00000       0.00000       0.00000       0.00000       0.00000       0.00000       0.00000       0.00000       0.00000       0.00000       0.00000       0.00000       0.00000
   6  19 3097.3407    3.9556  0.8869 12.7379  0.0005  0.0414   0.1637   0.1048    0.2563   0.0000   421.7358      0.179594       19.7196      -7.87251       8.02154     -0.543323       1.13248      -1.39453      0.102981     0.0210624    -0.0284618    -0.0221092       0.00000       0.00000       0.00000       0.00000       0.00000       0.00000       0.00000       0.00000       0.00000       0.00000       0.00000       0.00000       0.00000       0.00000       0.00000       0.00000       0.00000       0.00000       0.00000       0.00000       0.00000       0.00000       0.00000       0.00000       10.7516       13.2772       11.7419       9.35286       6.61147       4.14519       2.41931       1.29822      0.572758      0.228126     0.0715463     0.0161337       0.00000       0.00000       0.00000       0.00000       0.00000       0.00000       0.00000       0.00000       0.00000       0.00000       0.00000       0.00000       0.00000       0.00000       0.00000       0.00000       0.00000       0.00000       0.00000       0.00000       0.00000       0.00000       0.00000       0.00000
   6  20 3233.8879    3.6363  1.0848 13.2481 -0.0015  0.0525   0.1581   0.1238    0.2798   0.0000   452.7744       38.7070      -25.1319      -52.1330       7.40252       7.27286       5.07923      -1.76930      0.356117      0.704942    -0.0399751   -0.00947071       0.00000       0.00000       0.00000       0.00000       0.00000       0.00000       0.00000       0.00000       0.00000       0.00000       0.00000       0.00000       0.00000       0.00000       0.00000       0.00000       0.00000       0.00000       0.00000       0.00000       0.00000       0.00000       0.00000       0.00000       14.1643       15.5289       14.3293       12.9128       8.89255       5.95418       3.67796       1.97840      0.855143      0.332023     0.0908580     0.0197303       0.00000       0.00000       0.00000       0.00000       0.00000       0.00000       0.00000       0.00000       0.00000       0.00000       0.00000       0.00000       0.00000       0.00000       0.00000       0.00000       0.00000       0.00000       0.00000       0.00000       0.00000       0.00000       0.00000       0.00000
   6  21 3371.2361    3.3627  1.3615 13.2948 -0.0106  0.0706   0.1365   0.1619    0.2294   0.0000   404.7131       20.6918       18.3380      -31.6748       1.15622       4.81618       5.93792     -0.681557     -0.428028     -0.124265     0.0280604    -0.0487564       0.00000       0.00000       0.00000       0.00000       0.00000       0.00000       0.00000       0.00000       0.00000       0.00000       0.00000       0.00000       0.00000       0.00000       0.00000       0.00000       0.00000       0.00000       0.00000       0.00000       0.00000       0.00000       0.00000       0.00000       15.6340       19.7407       18.0111       13.8333       12.2989       7.55891       4.91905       2.50686       1.13913      0.426118      0.152568     0.0301331       0.00000       0.00000       0.00000       0.00000       0.00000       0.00000       0.00000       0.00000       0.00000       0.00000       0.00000       0.00000       0.00000       0.00000       0.00000       0.00000       0.00000       0.00000       0.00000       0.00000       0.00000       0.00000       0.00000       0.00000
   6  23 3646.2525    2.1953  3.4942 11.6945 -0.0001  0.1138   0.0552   0.2904    0.1548   0.0000   446.0485      -8.39510       24.5670       7.16802      -12.9377       27.2632       1.86061      -8.87325      0.498747      0.307066    -0.0454620     0.0129520       0.00000       0.00000       0.00000       0.00000       0.00000       0.00000       0.00000       0.00000       0.00000       0.00000       0.00000       0.00000       0.00000       0.00000       0.00000       0.00000       0.00000       0.00000       0.00000       0.00000       0.00000       0.00000       0.00000       0.00000       26.0526       30.9217       32.3922       26.7895       19.8232       15.4160       9.47937       4.65925       2.54818      0.951826      0.267445     0.0496773       0.00000       0.00000       0.00000       0.00000       0.00000       0.00000       0.00000       0.00000       0.00000       0.00000       0.00000       0.00000       0.00000       0.00000       0.00000       0.00000       0.00000       0.00000       0.00000       0.00000       0.00000       0.00000       0.00000       0.00000
   6  24 3784.0330    1.8789  5.1130 11.2081 -0.0025  0.1366   0.0408   0.3822    0.1260   0.0000   449.3696       13.6335     -0.946327       1.97633     -0.694773      0.113961       8.02096       1.70143      -2.65322      0.539446      0.523513    0.00689175       0.00000       0.00000       0.00000       0.00000       0.00000       0.00000       0.00000       0.00000       0.00000       0.00000       0.00000       0.00000       0.00000       0.00000       0.00000       0.00000       0.00000       0.00000       0.00000       0.00000       0.00000       0.00000       0.00000       0.00000       30.9468       38.8090       37.3225       32.1992       24.9532       18.1088       10.2928       6.17269       2.57197       1.13239      0.318968     0.0635446       0.00000       0.00000       0.00000       0.00000       0.00000       0.00000       0.00000       0.00000       0.00000       0.00000       0.00000       0.00000       0.00000       0.00000       0.00000       0.00000       0.00000       0.00000       0.00000       0.00000       0.00000       0.00000       0.00000       0.00000
   6  25 3921.9457    1.5407  7.0694 10.8943  0.0009  0.1832   0.0310   0.4658    0.0940   0.0000   442.3528       103.831       21.0506      -14.0009       3.82871      -1.23260      -10.8041      -1.85843      -6.57356     -0.597090     -0.364792    -0.0270697       0.00000       0.00000       0.00000       0.00000       0.00000       0.00000       0.00000       0.00000       0.00000       0.00000       0.00000       0.00000       0.00000       0.00000       0.00000       0.00000       0.00000       0.00000       0.00000       0.00000       0.00000       0.00000       0.00000       0.00000       41.2745       52.9442       50.3766       43.9417       33.6387       22.5303       15.2271       7.73211       4.04276       1.38085      0.434637     0.0853241       0.00000       0.00000       0.00000       0.00000       0.00000       0.00000       0.00000       0.00000       0.00000       0.00000       0.00000       0.00000       0.00000       0.00000       0.00000       0.00000       0.00000       0.00000       0.00000       0.00000       0.00000       0.00000       0.00000       0.00000
   7  11 2045.8642    0.6398  0.4640 10.0752 -0.0071  0.0321   0.0386   0.0813    0.0911   0.0000   439.3000      -9.30742       13.7390       6.41023      -3.21041      -3.74190       2.20257       2.15324      0.942786      0.153083      0.199449   -0.00253026    -0.0103338   -0.00461103       0.00000       0.00000       0.00000       0.00000       0.00000       0.00000       0.00000       0.00000       0.00000       0.00000       0.00000       0.00000       0.00000       0.00000       0.00000       0.00000       0.00000       0.00000       0.00000       0.00000       0.00000       0.00000       7.36300       7.18099       8.40824       6.80756       5.02009       3.83354       2.42222       1.53538      0.849479      0.405497      0.181318     0.0579621     0.0141320    0.00252518       0.00000       0.00000       0.00000       0.00000       0.00000       0.00000       0.00000       0.00000       0.00000       0.00000       0.00000       0.00000       0.00000       0.00000       0.00000       0.00000       0.00000       0.00000       0.00000       0.00000       0.00000       0.00000
   7  12 2184.5796    0.8931  0.6536 10.4617  0.0063  0.0435   0.0390   0.0791    0.1193   0.0000   436.0682       4.38202       10.4903       4.92078       1.05165       3.65936      -1.51940      -3.66523      0.762673      0.429030    -0.0713220     0.0639756    -0.0180930   -0.00542699       0.00000       0.00000       0.00000       0.00000       0.00000       0.00000       0.00000       0.00000       0.00000       0.00000       0.00000       0.00000       0.00000       0.00000       0.00000       0.00000       0.00000       0.00000       0.00000       0.00000       0.00000       0.00000       9.03487       9.13753       10.9071       9.29288       5.77932       5.57672       3.73045       1.84603      0.958621      0.568884      0.263495     0.0828094     0.0182815    0.00353643       0.00000       0.00000       0.00000       0.00000       0.00000       0.00000       0.00000       0.00000       0.00000       0.00000       0.00000       0.00000       0.00000       0.00000       0.00000       0.00000       0.00000       0.00000       0.00000       0.00000       0.00000       0.00000
   7  13 2322.1707    1.1298  0.7693 10.9982 -0.0175  0.0398   0.0479   0.0963    0.1233   0.0000   432.4028      0.572980       22.7934      -3.66485      -7.47766      -1.68630       2.37729      -2.90261      -1.01922      0.299075     -0.251078     0.0535976     0.0178524   -0.00204520       0.00000       0.00000       0.00000       0.00000       0.00000       0.00000       0.00000       0.00000       0.00000       0.00000       0.00000       0.00000       0.00000       0.00000       0.00000       0.00000       0.00000       0.00000       0.00000       0.00000       0.00000       0.00000       8.15619       9.71709       9.11145       7.88730       6.68952       4.64818       3.53892       1.75571      0.963152      0.485691      0.205664     0.0625333     0.0210423    0.00387885       0.00000       0.00000       0.00000       0.00000       0.00000       0.00000       0.00000       0.00000       0.00000       0.00000       0.00000       0.00000       0.00000       0.00000       0.00000       0.00000       0.00000       0.00000       0.00000       0.00000       0.00000       0.00000
   7  14 2458.2294    1.5828  0.7689 11.4430  0.0061  0.0372   0.0638   0.0958    0.1292   0.0000   437.4875       1.61646       7.38407      -8.99288       10.5838       6.30128      0.153171      -5.72966     -0.505233    -0.0356771      0.109098    -0.0188511    0.00526011    0.00438842       0.00000       0.00000       0.00000       0.00000       0.00000       0.00000       0.00000       0.00000       0.00000       0.00000       0.00000       0.00000       0.00000       0.00000       0.00000       0.00000       0.00000       0.00000       0.00000       0.00000       0.00000       0.00000       9.44645       11.1702       10.5728       8.82471       6.56803       4.56488       2.78827       1.75065      0.858219      0.417358      0.165604     0.0617199     0.0163483    0.00309015       0.00000       0.00000       0.00000       0.00000       0.00000       0.00000       0.00000       0.00000       0.00000       0.00000       0.00000       0.00000       0.00000       0.00000       0.00000       0.00000       0.00000       0.00000       0.00000       0.00000       0.00000       0.00000
   7  15 2594.2574    2.0920  0.7080 11.9136 -0.0058  0.0441   0.0847   0.0759    0.1323   0.0000   420.0782      -3.42641       5.53221      -7.64887       2.29817       3.30722      0.177506      -2.07421     -0.751380     -0.551070      0.322217     0.0156295    -0.0177509    0.00417217       0.00000       0.00000       0.00000       0.00000       0.00000       0.00000       0.00000       0.00000       0.00000       0.00000       0.00000       0.00000       0.00000       0.00000       0.00000       0.00000       0.00000       0.00000       0.00000       0.00000       0.00000       0.00000       8.56857       11.9387       8.79249       9.82062       6.37761       5.91126       3.10525       2.37590      0.831944      0.625119      0.163923     0.0857999     0.0165265    0.00555567       0.00000       0.00000       0.00000       0.00000       0.00000       0.00000       0.00000       0.00000       0.00000       0.00000       0.00000       0.00000       0.00000       0.00000       0.00000       0.00000       0.00000       0.00000       0.00000       0.00000       0.00000       0.00000
   7  16 2731.0828    2.4059  0.7470 12.7342 -0.0102  0.0394   0.0984   0.0912    0.1120   0.0000   445.1542       3.45362      -6.65297       2.65288       10.8656       1.69834       1.62740      -1.58811      -1.01275     -0.240588      0.187830    -0.0277294    -0.0382713   -0.00258078       0.00000       0.00000       0.00000       0.00000       0.00000       0.00000       0.00000       0.00000       0.00000       0.00000       0.00000       0.00000       0.00000       0.00000       0.00000       0.00000       0.00000       0.00000       0.00000       0.00000       0.00000       0.00000       8.06846       10.0294       9.21529       7.99339       6.72180       4.45682       3.03628       1.87180      0.984665      0.471905      0.185473     0.0672283     0.0212913    0.00405488       0.00000       0.00000       0.00000       0.00000       0.00000       0.00000       0.00000       0.00000       0.00000       0.00000       0.00000       0.00000       0.00000       0.00000       0.00000       0.00000       0.00000       0.00000       0.00000       0.00000       0.00000       0.00000
   7  17 2868.3669    3.1659  0.6989 12.9275 -0.0097  0.0355   0.1351   0.0809    0.1385   0.0000   431.1026       10.9003       4.37850       2.44347      -5.21155      -3.82632       1.25442      -2.22403      -1.09044     -0.922146      0.168733     0.0351602    0.00702803    0.00364498       0.00000       0.00000       0.00000       0.00000       0.00000       0.00000       0.00000       0.00000       0.00000       0.00000       0.00000       0.00000       0.00000       0.00000       0.00000       0.00000       0.00000       0.00000       0.00000       0.00000       0.00000       0.00000       8.05390       9.19479       7.93967       7.49209       6.12079       4.80747       3.18473       1.73990      0.913905      0.425739      0.179689     0.0584351     0.0159644    0.00356395       0.00000       0.00000       0.00000       0.00000       0.00000       0.00000       0.00000       0.00000       0.00000       0.00000       0.00000       0.00000       0.00000       0.00000       0.00000       0.00000       0.00000       0.00000       0.00000       0.00000       0.00000       0.00000
   7  18 3005.6677    3.9166  0.6597 13.5091 -0.0167  0.0359   0.1901   0.0841    0.1266   0.0000   424.2391       4.14794       19.0223       9.15494      -2.57758       1.08787      -1.20237       4.00508      -1.51962     -0.378155    -0.0505518    -0.0410535    -0.0180500    0.00576216       0.00000       0.00000       0.00000       0.00000       0.00000       0.00000       0.00000       0.00000       0.00000       0.00000       0.00000       0.00000       0.00000       0.00000       0.00000       0.00000       0.00000       0.00000       0.00000       0.00000       0.00000       0.00000       7.52905       9.25533       8.09227       6.83624       6.25225       4.35544       3.02376       1.73885      0.875735      0.384285      0.171533     0.0566087     0.0181637    0.00350265       0.00000       0.00000       0.00000       0.00000       0.00000       0.00000       0.00000       0.00000       0.00000       0.00000       0.00000       0.00000       0.00000       0.00000       0.00000       0.00000       0.00000       0.00000       0.00000       0.00000       0.00000       0.00000
   7  19 3142.7879    3.8397  0.9065 12.9268 -0.0005  0.0389   0.1435   0.0981    0.1809   0.0000   435.6635       18.1730       32.5277       15.1989       8.38951      -1.50972      -1.79267       2.02605      0.514975     -0.350978    -0.0559434      0.168272     0.0158659     0.0101954       0.00000       0.00000       0.00000       0.00000       0.00000       0.00000       0.00000       0.00000       0.00000       0.00000       0.00000       0.00000       0.00000       0.00000       0.00000       0.00000       0.00000       0.00000       0.00000       0.00000       0.00000       0.00000       8.93251       11.0577       9.95504       8.75592       6.74680       4.72887       3.03407       1.80932      0.947735      0.442399      0.181256     0.0675571     0.0187573    0.00401140       0.00000       0.00000       0.00000       0.00000       0.00000       0.00000       0.00000       0.00000       0.00000       0.00000       0.00000       0.00000       0.00000       0.00000       0.00000       0.00000       0.00000       0.00000       0.00000       0.00000       0.00000       0.00000
   7  20 3279.9131    3.5078  1.1074 13.3056 -0.0073  0.0495   0.1326   0.1204    0.1571   0.0000   424.5675       17.3513       15.9945       8.23266      -14.7419      -16.5289      0.691636       2.15361      0.954562     -0.480399     0.0343695      0.112567    -0.0712791    -0.0108499       0.00000       0.00000       0.00000       0.00000       0.00000       0.00000       0.00000       0.00000       0.00000       0.00000       0.00000       0.00000       0.00000       0.00000       0.00000       0.00000       0.00000       0.00000       0.00000       0.00000       0.00000       0.00000       10.0189       12.6655       11.3117       10.4227       8.49444       5.84291       4.09973       2.29872       1.28481      0.593534      0.263552     0.0849872     0.0265718    0.00521804       0.00000       0.00000       0.00000       0.00000       0.00000       0.00000       0.00000       0.00000       0.00000       0.00000       0.00000       0.00000       0.00000       0.00000       0.00000       0.00000       0.00000       0.00000       0.00000       0.00000       0.00000       0.00000
   7  21 3417.5333    2.9899  1.7740 12.8154  0.0059  0.0657   0.0977   0.1639    0.1380   0.0000   457.5504       11.8394      -21.1447     -0.352886       15.2957      -6.44021       5.61699      -1.69856       1.61557     -0.547604    -0.0416128    -0.0869267     0.0189461    0.00728901       0.00000       0.00000       0.00000       0.00000       0.00000       0.00000       0.00000       0.00000       0.00000       0.00000       0.00000       0.00000       0.00000       0.00000       0.00000       0.00000       0.00000       0.00000       0.00000       0.00000       0.00000       0.00000       13.6563       16.8160       16.0498       13.6108       11.0077       7.86443       5.36750       3.03707       1.68806      0.791293      0.344177      0.116884     0.0337707    0.00649621       0.00000       0.00000       0.00000       0.00000       0.00000       0.00000       0.00000       0.00000       0.00000       0.00000       0.00000       0.00000       0.00000       0.00000       0.00000       0.00000       0.00000       0.00000       0.00000       0.00000       0.00000       0.00000
   7  22 3555.3708    2.6424  2.8913 11.7102 -0.0085  0.0810   0.0610   0.2085    0.1723   0.0000   445.4268       25.6526      -5.13957      -17.0177       26.1821      -13.5469      -2.76540      -2.63659      -1.01110     -0.998517      0.331330    -0.0221060    -0.0621406     0.0158164       0.00000       0.00000       0.00000       0.00000       0.00000       0.00000       0.00000       0.00000       0.00000       0.00000       0.00000       0.00000       0.00000       0.00000       0.00000       0.00000       0.00000       0.00000       0.00000       0.00000       0.00000       0.00000       16.8779       21.4883       20.1987       17.7344       13.5763       9.85179       6.41680       3.77186       2.10036      0.985595      0.430117      0.148576     0.0429130    0.00877818       0.00000       0.00000       0.00000       0.00000       0.00000       0.00000       0.00000       0.00000       0.00000       0.00000       0.00000       0.00000       0.00000       0.00000       0.00000       0.00000       0.00000       0.00000       0.00000       0.00000       0.00000       0.00000
   7  23 3693.6085    2.1420  4.1370 11.4747 -0.0044  0.1067   0.0455   0.3144    0.1223   0.0000   431.4221      -9.93319       29.9448       13.2288       22.0587      -16.9247      -4.33027       6.52783       2.81587      -1.63847     -0.962549    -0.0765620    -0.0481402    0.00822937       0.00000       0.00000       0.00000       0.00000       0.00000       0.00000       0.00000       0.00000       0.00000       0.00000       0.00000       0.00000       0.00000       0.00000       0.00000       0.00000       0.00000       0.00000       0.00000       0.00000       0.00000       0.00000       22.2531       27.1243       26.3995       23.4753       18.8028       13.2337       8.97050       5.41664       2.81672       1.42968      0.576214      0.209098     0.0598734     0.0110566       0.00000       0.00000       0.00000       0.00000       0.00000       0.00000       0.00000       0.00000       0.00000       0.00000       0.00000       0.00000       0.00000       0.00000       0.00000       0.00000       0.00000       0.00000       0.00000       0.00000       0.00000       0.00000
   7  24 3831.8919    1.8112  5.5318 11.1427 -0.0001  0.1355   0.0342   0.3582    0.0959   0.0000   445.7181      -12.4310       40.1875       30.1185      -7.90002       19.1622      -5.93229      -15.3539       1.28825       2.35366     -0.965456     -0.191794     0.0320516    -0.0209445       0.00000       0.00000       0.00000       0.00000       0.00000       0.00000       0.00000       0.00000       0.00000       0.00000       0.00000       0.00000       0.00000       0.00000       0.00000       0.00000       0.00000       0.00000       0.00000       0.00000       0.00000       0.00000       28.2432       35.8033       32.0265       30.2275       23.8647       18.1992       11.9676       7.04478       3.97854       1.78184      0.809308      0.269468     0.0738160     0.0150522       0.00000       0.00000       0.00000       0.00000       0.00000       0.00000       0.00000       0.00000       0.00000       0.00000       0.00000       0.00000       0.00000       0.00000       0.00000       0.00000       0.00000       0.00000       0.00000       0.00000       0.00000       0.00000
   8  10 1946.0611    0.4339  0.4117 10.1634 -0.0050  0.0355   0.0282   0.0803    0.0769   0.0000   437.2534    -0.0899811       4.81819       3.70652      -8.11956       1.33472       1.45714       2.98593      -2.59188     -0.377917      0.413247     0.0519533    -0.0300754   -0.00904779   -0.00767469   0.000322946       0.00000       0.00000       0.00000       0.00000       0.00000       0.00000       0.00000       0.00000       0.00000       0.00000       0.00000       0.00000       0.00000       0.00000       0.00000       0.00000       0.00000       0.00000       0.00000       0.00000       7.62076       6.77772       7.63788       7.28605       5.32798       3.81800       3.14916       2.01413       1.18744      0.654163      0.365512      0.152955     0.0506743     0.0148613    0.00368845   0.000701386       0.00000       0.00000       0.00000       0.00000       0.00000       0.00000       0.00000       0.00000       0.00000       0.00000       0.00000       0.00000       0.00000       0.00000       0.00000       0.00000       0.00000       0.00000       0.00000       0.00000
   8  12 2225.1742    0.9542  0.5526 10.7902 -0.0104  0.0350   0.0453   0.0672    0.0941   0.0000   430.8393       2.48709       20.6778      -4.25240       10.3224      -3.23067      -2.97624      0.264412      -1.15804     -0.400379     0.0490114     -0.226260    -0.0553537    0.00448704   0.000788044   -0.00149687       0.00000       0.00000       0.00000       0.00000       0.00000       0.00000       0.00000       0.00000       0.00000       0.00000       0.00000       0.00000       0.00000       0.00000       0.00000       0.00000       0.00000       0.00000       0.00000       0.00000       6.00068       7.61292       7.52531       6.45597       6.05008       4.13649       2.79517       2.02321       1.23769      0.669352      0.337054      0.131870     0.0542593     0.0185452    0.00497439   0.000863406       0.00000       0.00000       0.00000       0.00000       0.00000       0.00000       0.00000       0.00000       0.00000       0.00000       0.00000       0.00000       0.00000       0.00000       0.00000       0.00000       0.00000       0.00000       0.00000       0.00000
   8  13 2362.8980    1.2612  0.7574 11.0718 -0.0076  0.0406   0.0494   0.0892    0.1097   0.0000   438.9439      -1.27067       5.70355       9.73912      -2.47268       1.11944      0.781791      0.765039     -0.585686      0.728150      0.320142     -0.213658    -0.0391352   -0.00809745   -0.00424643   0.000689643       0.00000       0.00000       0.00000       0.00000       0.00000       0.00000       0.00000       0.00000       0.00000       0.00000       0.00000       0.00000       0.00000       0.00000       0.00000       0.00000       0.00000       0.00000       0.00000       0.00000       8.04385       10.1516       8.68907       8.88175       6.79809       5.12302       3.87545       2.19890       1.45603      0.685369      0.391420      0.143406     0.0633064     0.0152668    0.00504905    0.00104041       0.00000       0.00000       0.00000       0.00000       0.00000       0.00000       0.00000       0.00000       0.00000       0.00000       0.00000       0.00000       0.00000       0.00000       0.00000       0.00000       0.00000       0.00000       0.00000       0.00000
   8  14 2499.4849    1.7202  0.7981 11.4605 -0.0069  0.0422   0.0748   0.1026    0.1278   0.0000   436.9056      -11.6925      -9.71780      -3.32024       1.14523      0.723935     -0.688418       4.08988      0.270297      -1.96125      0.310928    -0.0311382    -0.0231809    0.00989528   -0.00382254  -0.000698888       0.00000       0.00000       0.00000       0.00000       0.00000       0.00000       0.00000       0.00000       0.00000       0.00000       0.00000       0.00000       0.00000       0.00000       0.00000       0.00000       0.00000       0.00000       0.00000       0.00000       11.0288       14.2953       13.6753       11.4795       8.36434       5.77293       3.71102       2.09906       1.22950      0.611325      0.309280      0.116074     0.0503209     0.0133965    0.00393329   0.000828541       0.00000       0.00000       0.00000       0.00000       0.00000       0.00000       0.00000       0.00000       0.00000       0.00000       0.00000       0.00000       0.00000       0.00000       0.00000       0.00000       0.00000       0.00000       0.00000       0.00000
   8  15 2636.1587    1.9997  0.8253 12.2806 -0.0063  0.0414   0.0759   0.0905    0.1150   0.0000   444.7313       14.9246       12.4728      -10.6749      -1.07249       5.08321      -3.56976      -3.69484     -0.949468       1.43465      0.114797     -0.182462    -0.0914545     0.0335210    0.00730216  -3.33892e-05       0.00000       0.00000       0.00000       0.00000       0.00000       0.00000       0.00000       0.00000       0.00000       0.00000       0.00000       0.00000       0.00000       0.00000       0.00000       0.00000       0.00000       0.00000       0.00000       0.00000       8.71721       10.3269       10.2570       8.81516       7.32543       5.50785       3.92226       2.33595       1.42550      0.755664      0.355167      0.166162     0.0625377     0.0193021    0.00513147   0.000860153       0.00000       0.00000       0.00000       0.00000       0.00000       0.00000       0.00000       0.00000       0.00000       0.00000       0.00000       0.00000       0.00000       0.00000       0.00000       0.00000       0.00000       0.00000       0.00000       0.00000
   8  16 2773.7661    2.8779  0.6295 12.8645 -0.0373  0.0410   0.1339   0.0758    0.1162   0.0000   441.6844      -5.43907       4.15295     -0.711796      -4.11154      -6.57351       8.02505      -4.05215      -1.50004      -1.05265      0.497972     -0.138029    -0.0154588     0.0346620  -0.000828335   -0.00127918       0.00000       0.00000       0.00000       0.00000       0.00000       0.00000       0.00000       0.00000       0.00000       0.00000       0.00000       0.00000       0.00000       0.00000       0.00000       0.00000       0.00000       0.00000       0.00000       0.00000       8.54478       9.30467       8.28956       9.41237       8.32400       4.75080       3.45689       2.52724       1.67604      0.997924      0.367032      0.177609     0.0460262     0.0175051    0.00517137   0.000940337       0.00000       0.00000       0.00000       0.00000       0.00000       0.00000       0.00000       0.00000       0.00000       0.00000       0.00000       0.00000       0.00000       0.00000       0.00000       0.00000       0.00000       0.00000       0.00000       0.00000
   8  17 2911.5617    3.2940  0.7522 13.1790 -0.0046  0.0362   0.1250   0.0876    0.1116   0.0000   439.6012      0.493209       24.6509      -7.17992      -5.80431      -4.24455       3.91891      0.483504      -1.20203    -0.0177205      0.380631      0.121387     0.0626588    -0.0178751  -0.000115785  -0.000754348       0.00000       0.00000       0.00000       0.00000       0.00000       0.00000       0.00000       0.00000       0.00000       0.00000       0.00000       0.00000       0.00000       0.00000       0.00000       0.00000       0.00000       0.00000       0.00000       0.00000       7.27972       8.67367       7.77768       7.48041       6.26507       4.44320       3.31283       2.00991       1.19131      0.622758      0.310488      0.128500     0.0479688     0.0146756    0.00426531   0.000825230       0.00000       0.00000       0.00000       0.00000       0.00000       0.00000       0.00000       0.00000       0.00000       0.00000       0.00000       0.00000       0.00000       0.00000       0.00000       0.00000       0.00000       0.00000       0.00000       0.00000
   8  18 3049.2227    3.6966  0.7618 13.6109 -0.0018  0.0377   0.1437   0.0948    0.1108   0.0000   440.5128       8.73244       3.06926      -5.15396      -5.54181      -7.85323     -0.922154      0.794692       1.95996      -1.03317     -0.221915      0.290064    -0.0393665    -0.0198955    0.00359749    0.00267707       0.00000       0.00000       0.00000       0.00000       0.00000       0.00000       0.00000       0.00000       0.00000       0.00000       0.00000       0.00000       0.00000       0.00000       0.00000       0.00000       0.00000       0.00000       0.00000       0.00000       6.68792       8.21242       7.74845       7.12216       6.28018       4.55105       3.01486       2.23532       1.24285      0.726602      0.335411      0.144748     0.0501387     0.0190243    0.00476971   0.000920366       0.00000       0.00000       0.00000       0.00000       0.00000       0.00000       0.00000       0.00000       0.00000       0.00000       0.00000       0.00000       0.00000       0.00000       0.00000       0.00000       0.00000       0.00000       0.00000       0.00000
   8  19 3186.8878    3.8403  0.9943 13.6791 -0.0071  0.0468   0.1436   0.1222    0.1202   0.0000   434.1056       19.5251       19.6695       8.82780      -1.23606       14.4461      -6.27412      -1.90079       1.06237     -0.689605     -0.577233     -0.140222     0.0904763    -0.0500461   -0.00992590   4.76148e-05       0.00000       0.00000       0.00000       0.00000       0.00000       0.00000       0.00000       0.00000       0.00000       0.00000       0.00000       0.00000       0.00000       0.00000       0.00000       0.00000       0.00000       0.00000       0.00000       0.00000       9.77089       10.4687       10.3251       8.11566       8.02771       6.62403       4.50807       3.00016       1.56546      0.802192      0.417892      0.159730     0.0644013     0.0244844    0.00556702   0.000839537       0.00000       0.00000       0.00000       0.00000       0.00000       0.00000       0.00000       0.00000       0.00000       0.00000       0.00000       0.00000       0.00000       0.00000       0.00000       0.00000       0.00000       0.00000       0.00000       0.00000
   8  20 3324.4668    3.4016  1.2309 13.4255 -0.0102  0.0526   0.1177   0.1311    0.1204   0.0000   432.5525       6.24122      0.868617      -13.7554      -3.22665      -3.91606       9.67897      -6.75915      0.267305      -1.60816     0.0671595      0.240970    -0.0402115    -0.0236303    -0.0154088   -0.00107217       0.00000       0.00000       0.00000       0.00000       0.00000       0.00000       0.00000       0.00000       0.00000       0.00000       0.00000       0.00000       0.00000       0.00000       0.00000       0.00000       0.00000       0.00000       0.00000       0.00000       9.41735       12.7118       11.9176       10.8433       9.06393       6.94852       4.47824       3.31100       1.81865       1.00044      0.536149      0.210586     0.0852498     0.0305556    0.00747636    0.00140921       0.00000       0.00000       0.00000       0.00000       0.00000       0.00000       0.00000       0.00000       0.00000       0.00000       0.00000       0.00000       0.00000       0.00000       0.00000       0.00000       0.00000       0.00000       0.00000       0.00000
   8  21 3462.5148    2.5708  2.0531 12.8569 -0.0035  0.0772   0.0747   0.1849    0.0856   0.0000   441.8988       7.30593       15.1403       15.2525      -6.58387      0.110215      -2.59836       2.14558      -2.13732     -0.579050       1.82219     -0.156829     -0.176344  -0.000190182  -0.000907450  -0.000465722       0.00000       0.00000       0.00000       0.00000       0.00000       0.00000       0.00000       0.00000       0.00000       0.00000       0.00000       0.00000       0.00000       0.00000       0.00000       0.00000       0.00000       0.00000       0.00000       0.00000       12.9823       17.1616       16.8421       15.4062       12.3602       9.52877       7.02160       4.18490       2.75788       1.38742      0.760566      0.315884      0.136890     0.0395450     0.0112148    0.00203382       0.00000       0.00000       0.00000       0.00000       0.00000       0.00000       0.00000       0.00000       0.00000       0.00000       0.00000       0.00000       0.00000       0.00000       0.00000       0.00000       0.00000       0.00000       0.00000       0.00000
   8  22 3600.9852    2.3680  2.9381 12.0294  0.0037  0.0837   0.0547   0.2026    0.0981   0.0000   412.1536       32.8550       37.5367       10.7777       6.83707      -25.9037      -9.46637       1.32124       4.10886      -2.35340      -1.38860    -0.0475757     0.0160844    -0.0611561    0.00560327   0.000188348       0.00000       0.00000       0.00000       0.00000       0.00000       0.00000       0.00000       0.00000       0.00000       0.00000       0.00000       0.00000       0.00000       0.00000       0.00000       0.00000       0.00000       0.00000       0.00000       0.00000       15.6551       20.1768       19.2205       17.6186       14.3896       11.0287       7.90653       5.04217       2.99267       1.59378      0.825283      0.350277      0.140339     0.0452972     0.0119187    0.00216878       0.00000       0.00000       0.00000       0.00000       0.00000       0.00000       0.00000       0.00000       0.00000       0.00000       0.00000       0.00000       0.00000       0.00000       0.00000       0.00000       0.00000       0.00000       0.00000       0.00000
   8  23 3739.4922    1.9154  4.2985 11.5468 -0.0028  0.1093   0.0367   0.2864    0.0850   0.0000   427.2769     -0.572162       9.42280      -21.1615      -2.38962       7.35175      -14.2470      -7.74842       3.37593       4.28244      -1.76440     -0.102619    -0.0274881    -0.0564738    0.00318646   -0.00344215       0.00000       0.00000       0.00000       0.00000       0.00000       0.00000       0.00000       0.00000       0.00000       0.00000       0.00000       0.00000       0.00000       0.00000       0.00000       0.00000       0.00000       0.00000       0.00000       0.00000       20.7995       24.4891       24.0048       22.8909       19.3696       13.7170       9.92443       6.70050       4.11380       2.36045       1.10317      0.496870      0.175279     0.0573955     0.0152936    0.00257006       0.00000       0.00000       0.00000       0.00000       0.00000       0.00000       0.00000       0.00000       0.00000       0.00000       0.00000       0.00000       0.00000       0.00000       0.00000       0.00000       0.00000       0.00000       0.00000       0.00000
   8  24 3878.4512    1.6812  5.3497 11.2258 -0.0055  0.1259   0.0312   0.3424    0.0818   0.0000   439.6470       5.02909       19.3909      -36.8058     -0.868353       2.80332       11.7229      -10.7968      -3.37063       2.42157    0.00486307     -0.411492     -0.758975     0.0756880     0.0247967   0.000757541       0.00000       0.00000       0.00000       0.00000       0.00000       0.00000       0.00000       0.00000       0.00000       0.00000       0.00000       0.00000       0.00000       0.00000       0.00000       0.00000       0.00000       0.00000       0.00000       0.00000       22.6363       27.1757       28.4691       25.8866       20.8357       16.5813       11.9225       7.88305       4.56249       2.56673       1.31253      0.590196      0.224827     0.0729784     0.0179285    0.00309759       0.00000       0.00000       0.00000       0.00000       0.00000       0.00000       0.00000       0.00000       0.00000       0.00000       0.00000       0.00000       0.00000       0.00000       0.00000       0.00000       0.00000       0.00000       0.00000       0.00000
   8  25 4017.5150    1.3282  7.0766 10.8879  0.0019  0.1603   0.0240   0.4167    0.0689   0.0000   417.5751       6.81030      -4.24272      -25.6577       20.0791       5.27179      -43.8825      -4.09318      -3.79698       1.55984     -0.307933     -0.545774      0.425525     0.0556257     0.0196201   -0.00108438       0.00000       0.00000       0.00000       0.00000       0.00000       0.00000       0.00000       0.00000       0.00000       0.00000       0.00000       0.00000       0.00000       0.00000       0.00000       0.00000       0.00000       0.00000       0.00000       0.00000       30.3146       37.2591       35.1873       34.2342       27.0801       22.8347       15.8102       10.6547       6.34007       3.72205       1.62947      0.815297      0.288531     0.0941760     0.0213794    0.00414513       0.00000       0.00000       0.00000       0.00000       0.00000       0.00000       0.00000       0.00000       0.00000       0.00000       0.00000       0.00000       0.00000       0.00000       0.00000       0.00000       0.00000       0.00000       0.00000       0.00000
   8  28 4436.0963    0.7415 13.4109 10.4153 -0.0134  0.3353   0.0167   0.9170    0.0467   0.0000   491.1959       120.636      -3.19258      -42.3420       11.5135       10.3249      -7.07937      -37.4663      -32.1111       3.88132       5.89863     -0.948455     -0.987579     -0.138261     0.0138737     0.0125675       0.00000       0.00000       0.00000       0.00000       0.00000       0.00000       0.00000       0.00000       0.00000       0.00000       0.00000       0.00000       0.00000       0.00000       0.00000       0.00000       0.00000       0.00000       0.00000       0.00000       60.2741       75.9097       76.7679       69.8769       59.4720       46.5775       33.3854       22.7916       14.7184       8.21434       4.09083       1.79793      0.691167      0.212021     0.0511709    0.00850391       0.00000       0.00000       0.00000       0.00000       0.00000       0.00000       0.00000       0.00000       0.00000       0.00000       0.00000       0.00000       0.00000       0.00000       0.00000       0.00000       0.00000       0.00000       0.00000       0.00000
   9  10 1984.1625    0.5072  0.5168 10.0615 -0.0192  0.0381   0.0260   0.0733    0.0938   0.0000   437.7381      -7.16863       14.6787      -5.20220      -10.4138     0.0231446      -3.48938     -0.629623      -1.50140      0.405996      0.464937      0.201397     -0.105737    -0.0157358    0.00724144     0.0104281   -0.00147016   0.000111276       0.00000       0.00000       0.00000       0.00000       0.00000       0.00000       0.00000       0.00000       0.00000       0.00000       0.00000       0.00000       0.00000       0.00000       0.00000       0.00000       0.00000       0.00000       7.53975       8.71214       8.97555       6.97322       6.21045       5.75634       3.82387       2.64472       1.86271      0.786379      0.501472      0.278168     0.0848858     0.0425409     0.0194324    0.00550452    0.00114245   0.000177085       0.00000       0.00000       0.00000       0.00000       0.00000       0.00000       0.00000       0.00000       0.00000       0.00000       0.00000       0.00000       0.00000       0.00000       0.00000       0.00000       0.00000       0.00000
   9  11 2125.1045    0.7983  0.4365 10.4467 -0.0066  0.0344   0.0377   0.0550    0.0978   0.0000   440.9840       9.93891       7.23505      -3.65228      -2.74823       6.84224      0.980172      -4.62718       1.35312     0.0466401     -0.308899     -0.148582     0.0264387    -0.0334768   -0.00612455   0.000581399   0.000674403  -0.000280317       0.00000       0.00000       0.00000       0.00000       0.00000       0.00000       0.00000       0.00000       0.00000       0.00000       0.00000       0.00000       0.00000       0.00000       0.00000       0.00000       0.00000       0.00000       4.77818       7.16285       6.93728       5.96410       6.05005       3.44383       3.20372       1.89345       1.36615      0.893278      0.398548      0.268733     0.0808105     0.0497723     0.0134640    0.00475479    0.00155088   0.000215592       0.00000       0.00000       0.00000       0.00000       0.00000       0.00000       0.00000       0.00000       0.00000       0.00000       0.00000       0.00000       0.00000       0.00000       0.00000       0.00000       0.00000       0.00000
   9  12 2264.6059    0.9803  0.5348 11.0849 -0.0209  0.0322   0.0506   0.0666    0.0869   0.0000   436.3737       15.9382       12.5295       3.75913       1.59751      -2.14282     0.0189197      -1.84358     -0.718331      0.625320      0.347235     0.0685198    -0.0419219    -0.0188774     0.0448939  -6.99602e-05    0.00121401   0.000113663       0.00000       0.00000       0.00000       0.00000       0.00000       0.00000       0.00000       0.00000       0.00000       0.00000       0.00000       0.00000       0.00000       0.00000       0.00000       0.00000       0.00000       0.00000       5.50239       7.14953       6.74564       6.50683       4.93991       4.07050       2.80653       1.93813       1.19140      0.752992      0.372643      0.203134     0.0853324     0.0384290     0.0146586    0.00400971   0.000908484   0.000193396       0.00000       0.00000       0.00000       0.00000       0.00000       0.00000       0.00000       0.00000       0.00000       0.00000       0.00000       0.00000       0.00000       0.00000       0.00000       0.00000       0.00000       0.00000
   9  13 2402.2729    1.3897  0.7654 11.6041 -0.0025  0.0408   0.0556   0.0882    0.1012   0.0000   447.2280       13.8310       7.17206       2.00053   -0.00282306    -0.0788232      0.193972      -5.27391     -0.231945     -0.394720   -0.00554550     -0.149433     -0.137995    0.00577269    -0.0108193    0.00679102  -0.000109540  -0.000120752       0.00000       0.00000       0.00000       0.00000       0.00000       0.00000       0.00000       0.00000       0.00000       0.00000       0.00000       0.00000       0.00000       0.00000       0.00000       0.00000       0.00000       0.00000       6.50551       8.84245       7.93728       7.75604       6.30265       5.50486       3.69412       2.54528       1.79996      0.877870      0.567682      0.233192      0.121446     0.0398075     0.0204107    0.00522432    0.00132849   0.000270811       0.00000       0.00000       0.00000       0.00000       0.00000       0.00000       0.00000       0.00000       0.00000       0.00000       0.00000       0.00000       0.00000       0.00000       0.00000       0.00000       0.00000       0.00000
   9  14 2539.5409    1.8836  0.7647 11.8235  0.0060  0.0353   0.0728   0.0807    0.1160   0.0000   436.6286       4.48198       12.2003       3.01791       8.73735      -2.56832      -7.19540     -0.366694      0.879700       1.38540     -0.274843     -0.157219   0.000787371    -0.0625326    0.00248028   -0.00106087   -0.00264409   0.000107099       0.00000       0.00000       0.00000       0.00000       0.00000       0.00000       0.00000       0.00000       0.00000       0.00000       0.00000       0.00000       0.00000       0.00000       0.00000       0.00000       0.00000       0.00000       5.70788       7.12015       6.59962       6.95198       5.45312       4.48753       3.26012       2.23875       1.48970      0.901395      0.487992      0.252845      0.111839     0.0455106     0.0158340    0.00460861    0.00113289   0.000221623       0.00000       0.00000       0.00000       0.00000       0.00000       0.00000       0.00000       0.00000       0.00000       0.00000       0.00000       0.00000       0.00000       0.00000       0.00000       0.00000       0.00000       0.00000
   9  15 2677.0768    2.4120  0.6915 12.1282 -0.0021  0.0311   0.0891   0.0731    0.1169   0.0000   441.1300       13.2812       16.7692      0.293134       3.26510      0.793939       1.33531     -0.608214      0.951297    -0.0347986     -0.186377     -0.142487    -0.0272720     0.0109872    -0.0161318    0.00139109   0.000764474   8.80515e-06       0.00000       0.00000       0.00000       0.00000       0.00000       0.00000       0.00000       0.00000       0.00000       0.00000       0.00000       0.00000       0.00000       0.00000       0.00000       0.00000       0.00000       0.00000       5.75582       6.56290       5.98501       5.64374       5.05947       4.15397       3.54807       2.28213       1.41499      0.735787      0.398918      0.213740     0.0905988     0.0385078     0.0131221    0.00358363    0.00101478   0.000161848       0.00000       0.00000       0.00000       0.00000       0.00000       0.00000       0.00000       0.00000       0.00000       0.00000       0.00000       0.00000       0.00000       0.00000       0.00000       0.00000       0.00000       0.00000
   9  16 2815.2299    2.8884  0.7057 12.6978  0.0048  0.0312   0.1161   0.0808    0.1112   0.0000   439.4619       14.8923       10.1799       1.06302       6.89288      -1.95595      -4.24726      -2.55752       2.68608     -0.669726     -0.616724     -0.118601     -0.124968     0.0448627    0.00621690    0.00321738   0.000826677  -7.72071e-05       0.00000       0.00000       0.00000       0.00000       0.00000       0.00000       0.00000       0.00000       0.00000       0.00000       0.00000       0.00000       0.00000       0.00000       0.00000       0.00000       0.00000       0.00000       5.48067       6.59316       6.62621       6.09596       5.17729       3.92938       2.93998       2.01653       1.25255      0.761547      0.393783      0.206480     0.0905116     0.0383053     0.0124678    0.00412027    0.00100393   0.000170928       0.00000       0.00000       0.00000       0.00000       0.00000       0.00000       0.00000       0.00000       0.00000       0.00000       0.00000       0.00000       0.00000       0.00000       0.00000       0.00000       0.00000       0.00000
   9  17 2953.5726    3.4821  0.7747 12.8350 -0.0059  0.0427   0.1405   0.0803    0.1305   0.0000   435.9012       16.8964       5.78242      -4.98478       6.36505       9.11778       3.28464      -4.44311       2.67909       2.09610     -0.224134   -0.00185018     0.0465020    0.00628532    -0.0171957    -0.0101174   -0.00188032  -9.68269e-05       0.00000       0.00000       0.00000       0.00000       0.00000       0.00000       0.00000       0.00000       0.00000       0.00000       0.00000       0.00000       0.00000       0.00000       0.00000       0.00000       0.00000       0.00000       5.93069       9.60697       7.76928       8.62948       6.04228       6.79153       3.50436       3.62485       1.46223       1.34106      0.464152      0.347280      0.108366     0.0670935     0.0163921    0.00910859    0.00133412   0.000350912       0.00000       0.00000       0.00000       0.00000       0.00000       0.00000       0.00000       0.00000       0.00000       0.00000       0.00000       0.00000       0.00000       0.00000       0.00000       0.00000       0.00000       0.00000
   9  19 3229.6938    3.5250  1.1149 13.7258 -0.0064  0.0499   0.1191   0.1117    0.1114   0.0000   426.6760       29.3539       13.0624      -12.0455       3.73662      -8.77999      -2.65816      -1.34320      -1.01703       1.55095      0.611178     -0.356221     0.0618043     0.0346799  -0.000570039    0.00534350  -0.000247816  -0.000490945       0.00000       0.00000       0.00000       0.00000       0.00000       0.00000       0.00000       0.00000       0.00000       0.00000       0.00000       0.00000       0.00000       0.00000       0.00000       0.00000       0.00000       0.00000       8.31265       10.8080       9.35808       9.77038       7.57435       6.24934       4.86592       3.43393       1.98626       1.18098      0.653849      0.334951      0.157393     0.0623043     0.0201223    0.00616194    0.00151828   0.000326032       0.00000       0.00000       0.00000       0.00000       0.00000       0.00000       0.00000       0.00000       0.00000       0.00000       0.00000       0.00000       0.00000       0.00000       0.00000       0.00000       0.00000       0.00000
   9  20 3367.8063    2.9473  1.4101 13.4371  0.0016  0.0575   0.0933   0.1373    0.1006   0.0000   441.5849       16.3990      -22.4100       4.57852       4.65361      -3.00897      -2.90157     -0.123140      -3.46480     -0.903762      0.574168     -0.187303     -0.102028     0.0369524    -0.0101757   -0.00889647   0.000829481   4.90688e-05       0.00000       0.00000       0.00000       0.00000       0.00000       0.00000       0.00000       0.00000       0.00000       0.00000       0.00000       0.00000       0.00000       0.00000       0.00000       0.00000       0.00000       0.00000       9.17894       12.8215       11.9330       11.0183       9.27363       7.54937       5.32456       4.17864       2.22130       1.56238      0.751845      0.433725      0.182907     0.0829626     0.0246709    0.00947796    0.00199659   0.000378058       0.00000       0.00000       0.00000       0.00000       0.00000       0.00000       0.00000       0.00000       0.00000       0.00000       0.00000       0.00000       0.00000       0.00000       0.00000       0.00000       0.00000       0.00000
   9  21 3506.2287    2.5486  2.2338 12.7217 -0.0074  0.0686   0.0633   0.1749    0.0783   0.0000   450.6056       6.75405       26.2997       21.7378      -12.0010      -11.8989      -12.8694       3.53530       1.27524      -1.10068     -0.662789     -0.435418     -0.261214     0.0382658     0.0446313  -0.000357457   -0.00546907   0.000300946       0.00000       0.00000       0.00000       0.00000       0.00000       0.00000       0.00000       0.00000       0.00000       0.00000       0.00000       0.00000       0.00000       0.00000       0.00000       0.00000       0.00000       0.00000       10.8991       13.9358       13.6926       13.4209       10.9345       8.93955       6.83915       4.53515       3.07182       1.91153      0.979788      0.577325      0.224786      0.107489     0.0350765     0.0102854    0.00254134   0.000430890       0.00000       0.00000       0.00000       0.00000       0.00000       0.00000       0.00000       0.00000       0.00000       0.00000       0.00000       0.00000       0.00000       0.00000       0.00000       0.00000       0.00000       0.00000
   9  22 3645.1993    2.1084  3.0029 12.3264 -0.0114  0.0891   0.0488   0.2072    0.0675   0.0000   420.0828       11.7187       15.9733       22.5857       12.1193      -26.1524      -3.04534       8.61752      -3.33030      -3.41438     -0.626972       1.49152    -0.0899172     -0.118730    -0.0467672     0.0353733   0.000977601   0.000523109       0.00000       0.00000       0.00000       0.00000       0.00000       0.00000       0.00000       0.00000       0.00000       0.00000       0.00000       0.00000       0.00000       0.00000       0.00000       0.00000       0.00000       0.00000       14.5978       17.6046       18.8184       16.8493       14.7801       10.7702       8.71935       6.31616       3.84002       2.33388       1.32806      0.761550      0.321166      0.134160     0.0441333     0.0139285    0.00330035   0.000492598       0.00000       0.00000       0.00000       0.00000       0.00000       0.00000       0.00000       0.00000       0.00000       0.00000       0.00000       0.00000       0.00000       0.00000       0.00000       0.00000       0.00000       0.00000
   9  23 3784.2192    1.6846  4.4619 11.7820 -0.0027  0.1123   0.0340   0.2761    0.0616   0.0000   439.4329       6.54815       10.5302       21.4004       9.37615       33.6272       3.51827      -10.0811      -11.0284       3.87408      -1.25056     -0.668118     -0.581867     -0.466111     0.0522101     0.0215861    0.00648468  -4.38542e-05       0.00000       0.00000       0.00000       0.00000       0.00000       0.00000       0.00000       0.00000       0.00000       0.00000       0.00000       0.00000       0.00000       0.00000       0.00000       0.00000       0.00000       0.00000       18.1596       22.7100       22.9515       21.4543       19.0854       14.4929       11.4281       7.71260       5.30989       3.19478       1.77775      0.947237      0.402769      0.175977     0.0591436     0.0171504    0.00437893   0.000675123       0.00000       0.00000       0.00000       0.00000       0.00000       0.00000       0.00000       0.00000       0.00000       0.00000       0.00000       0.00000       0.00000       0.00000       0.00000       0.00000       0.00000       0.00000
   9  24 3923.6134    1.4248  5.5861 11.4223 -0.0024  0.1251   0.0268   0.3584    0.0576   0.0000   472.0295      -12.8915       40.4630      -8.73887       1.16640       27.3072      -21.6240      -1.58519      -3.73580      -5.32093     -0.969357       1.33262     -0.150742    -0.0955203    -0.0594633   -0.00469452    0.00100207    0.00172505       0.00000       0.00000       0.00000       0.00000       0.00000       0.00000       0.00000       0.00000       0.00000       0.00000       0.00000       0.00000       0.00000       0.00000       0.00000       0.00000       0.00000       0.00000       20.4389       25.5013       26.2664       23.5452       21.3102       16.6486       12.7375       8.77639       5.95435       3.60453       2.06573       1.01339      0.488776      0.190645     0.0700401     0.0201355    0.00481703   0.000727541       0.00000       0.00000       0.00000       0.00000       0.00000       0.00000       0.00000       0.00000       0.00000       0.00000       0.00000       0.00000       0.00000       0.00000       0.00000       0.00000       0.00000       0.00000
   9  25 4063.0138    1.2187  7.2781 11.0231 -0.0055  0.1610   0.0216   0.4180    0.0534   0.0000   437.5129       20.3381       46.9171      -17.5374       2.03873      -30.8711       23.4677       25.2442       2.77116      -4.20018      0.134061       2.23951      0.554309     -0.349983     0.0309993    -0.0143678    0.00796644  -0.000217336       0.00000       0.00000       0.00000       0.00000       0.00000       0.00000       0.00000       0.00000       0.00000       0.00000       0.00000       0.00000       0.00000       0.00000       0.00000       0.00000       0.00000       0.00000       25.5933       32.6992       32.4579       30.9853       27.3068       21.6340       15.6590       11.5332       7.50142       4.67862       2.56288       1.33792      0.586858      0.244237     0.0850693     0.0265161    0.00613144    0.00100421       0.00000       0.00000       0.00000       0.00000       0.00000       0.00000       0.00000       0.00000       0.00000       0.00000       0.00000       0.00000       0.00000       0.00000       0.00000       0.00000       0.00000       0.00000
   9  26 4202.8192    1.0476  9.0167 10.7045 -0.0070  0.1921   0.0187   0.5332    0.0522   0.0000   438.3482       55.9435      -60.2012      -74.7234       35.3193      -3.27895      -8.98208       17.8834      -17.3156      -8.87071       6.70210      0.513508      0.582780     -0.416828     -0.176933    -0.0242078   0.000253019    0.00115383       0.00000       0.00000       0.00000       0.00000       0.00000       0.00000       0.00000       0.00000       0.00000       0.00000       0.00000       0.00000       0.00000       0.00000       0.00000       0.00000       0.00000       0.00000       32.8371       41.9329       41.5194       38.4641       33.4495       25.9496       20.0417       13.8250       9.06258       5.52940       3.08675       1.59367      0.729432      0.298738      0.103555     0.0303643    0.00731252    0.00114603       0.00000       0.00000       0.00000       0.00000       0.00000       0.00000       0.00000       0.00000       0.00000       0.00000       0.00000       0.00000       0.00000       0.00000       0.00000       0.00000       0.00000       0.00000
   9  27 4343.0600    0.8235 10.7077 10.5696 -0.0037  0.2514   0.0169   0.6751    0.0470   0.0000   390.9703      -66.3591       33.7914       67.9043      -21.7167      -26.0588      -18.6318       9.05680       18.6648       4.27455      -8.09024     -0.470022       1.24123    0.00638242     0.0830581     0.0599675    -0.0192870    0.00101136       0.00000       0.00000       0.00000       0.00000       0.00000       0.00000       0.00000       0.00000       0.00000       0.00000       0.00000       0.00000       0.00000       0.00000       0.00000       0.00000       0.00000       0.00000       39.5943       51.8686       52.8709       48.2857       42.8406       33.2359       26.0001       18.0373       12.2767       7.50106       4.24900       2.22647       1.00861      0.421946      0.148475     0.0425675     0.0100922    0.00153839       0.00000       0.00000       0.00000       0.00000       0.00000       0.00000       0.00000       0.00000       0.00000       0.00000       0.00000       0.00000       0.00000       0.00000       0.00000       0.00000       0.00000       0.00000
  10   9 1879.9760    0.4772  0.2846 10.0086 -0.0085  0.0235   0.0312   0.0530    0.0566   0.0000   436.2687       1.51588       12.8381      -1.34601      -3.34155      -3.45832      -3.78794      0.891674       1.48385      -1.26931      0.689904     -0.208475    -0.0469957     0.0317017     0.0256839    0.00904510    0.00137519  -0.000174146  -0.000483712  -9.88144e-06       0.00000       0.00000       0.00000       0.00000       0.00000       0.00000       0.00000       0.00000       0.00000       0.00000       0.00000       0.00000       0.00000       0.00000       0.00000       0.00000       3.88654       4.62540       4.68520       4.79937       3.63934       3.01890       2.49454       1.49446      0.996565      0.756558      0.430301      0.190014     0.0919171     0.0531086     0.0241738    0.00853882    0.00256804   0.000643447   0.000178859   2.70758e-05       0.00000       0.00000       0.00000       0.00000       0.00000       0.00000       0.00000       0.00000       0.00000       0.00000       0.00000       0.00000       0.00000       0.00000       0.00000       0.00000
  10  10 2021.4553    0.6229  0.5165 10.1116 -0.0014  0.0323   0.0287   0.0679    0.0916   0.0000   436.6313      -3.88034       8.15380       5.40831       1.54067     0.0729656       3.50070       1.56710      -1.41987     -0.514409      0.110247     -0.259739    -0.0993991    -0.0291544     0.0357717     0.0105187   -0.00651135  -0.000154223  -5.49474e-05   4.22627e-05       0.00000       0.00000       0.00000       0.00000       0.00000       0.00000       0.00000       0.00000       0.00000       0.00000       0.00000       0.00000       0.00000       0.00000       0.00000       0.00000       5.66125       5.82443       5.87329       5.90896       5.53998       4.76671       2.94670       2.03741       1.60733       1.20722      0.679144      0.399450      0.155073     0.0820528     0.0262185     0.0136503    0.00390414    0.00114187   0.000205042   3.54463e-05       0.00000       0.00000       0.00000       0.00000       0.00000       0.00000       0.00000       0.00000       0.00000       0.00000       0.00000       0.00000       0.00000       0.00000       0.00000       0.00000
  10  11 2162.9246    0.7994  0.6107 10.3842 -0.0257  0.0333   0.0393   0.0679    0.1438   0.0000   433.4689      0.669458       7.29704     -0.103102       2.85885      -3.11122      -5.52064       3.01232      -2.74344     -0.143793      -1.02184     -0.120331    -0.0774491    -0.0923273     0.0227108   -0.00527816   -0.00574699   -0.00107678  -0.000110737   3.90765e-05       0.00000       0.00000       0.00000       0.00000       0.00000       0.00000       0.00000       0.00000       0.00000       0.00000       0.00000       0.00000       0.00000       0.00000       0.00000       0.00000       4.96687       6.50266       6.15081       5.85988       5.21091       4.03635       3.90237       2.29155       1.80885      0.972259      0.610962      0.319308      0.146732     0.0854781     0.0321520     0.0137220    0.00451987    0.00106704   0.000336532   4.81502e-05       0.00000       0.00000       0.00000       0.00000       0.00000       0.00000       0.00000       0.00000       0.00000       0.00000       0.00000       0.00000       0.00000       0.00000       0.00000       0.00000
  10  12 2302.8601    1.1728  0.6302 11.0837 -0.0170  0.0341   0.0471   0.0729    0.1306   0.0000   433.3575    -0.0826048       26.4549       6.17063      -2.50264     -0.483305       2.56626     -0.815943      -2.09911       1.05463      0.113382     -0.415295      0.337316      0.102953    -0.0765395   -0.00386988    0.00148535  -7.45023e-05   5.12038e-05  -5.14710e-05       0.00000       0.00000       0.00000       0.00000       0.00000       0.00000       0.00000       0.00000       0.00000       0.00000       0.00000       0.00000       0.00000       0.00000       0.00000       0.00000       5.33661       6.58562       6.51266       6.03890       4.94116       4.36156       3.87267       2.42147       1.72483       1.03430      0.634432      0.302042      0.154176     0.0818562     0.0367046     0.0138741    0.00446047    0.00106850   0.000300329   4.70619e-05       0.00000       0.00000       0.00000       0.00000       0.00000       0.00000       0.00000       0.00000       0.00000       0.00000       0.00000       0.00000       0.00000       0.00000       0.00000       0.00000
  10  13 2440.7785    1.4376  0.7689 11.7218 -0.0301  0.0385   0.0560   0.0772    0.1047   0.0000   436.7887      -3.43998      -2.61092       1.42989      -14.4339       1.59544       10.4501       6.48541     -0.809423      0.440577      0.664332      0.980507     0.0873741     -0.110430     0.0136575   -0.00213125   -0.00829216  -0.000770899   0.000190463  -2.16070e-05       0.00000       0.00000       0.00000       0.00000       0.00000       0.00000       0.00000       0.00000       0.00000       0.00000       0.00000       0.00000       0.00000       0.00000       0.00000       0.00000       5.58897       8.10197       7.40856       7.46859       5.86211       4.79106       3.72129       2.66732       1.53172       1.15734      0.574962      0.389375      0.153448     0.0922528     0.0325567     0.0152882    0.00394120    0.00143816   0.000312135   6.19628e-05       0.00000       0.00000       0.00000       0.00000       0.00000       0.00000       0.00000       0.00000       0.00000       0.00000       0.00000       0.00000       0.00000       0.00000       0.00000       0.00000
  10  14 2578.6288    1.8823  0.8052 12.1683 -0.0113  0.0347   0.0667   0.0826    0.1042   0.0000   429.8303       7.33239       19.5843       4.62109      -5.87692      -4.86439      0.446490       2.92779       3.19679       1.30396       1.46407      0.278297     0.0930969    -0.0182441    0.00855608    0.00212412   -0.00206267   0.000114595  -0.000216400  -3.96898e-05       0.00000       0.00000       0.00000       0.00000       0.00000       0.00000       0.00000       0.00000       0.00000       0.00000       0.00000       0.00000       0.00000       0.00000       0.00000       0.00000       5.15263       6.78794       6.34432       6.46828       5.47445       4.32733       3.57265       2.47803       1.74053      0.992812      0.679233      0.317605      0.196851     0.0793004     0.0391969     0.0120922    0.00483427    0.00119635   0.000328142   5.35138e-05       0.00000       0.00000       0.00000       0.00000       0.00000       0.00000       0.00000       0.00000       0.00000       0.00000       0.00000       0.00000       0.00000       0.00000       0.00000       0.00000
  10  15 2717.0313    2.5335  0.7953 12.3926 -0.0126  0.0331   0.0892   0.0781    0.1132   0.0000   442.7039       3.88147       7.12112       2.87705       2.30459       2.61674       2.89286      -1.72683      0.747217      0.417571       1.25011     -0.357701    -0.0674331     0.0428487    -0.0556723    -0.0214814    0.00468322  -0.000295769   0.000156154  -1.42801e-05       0.00000       0.00000       0.00000       0.00000       0.00000       0.00000       0.00000       0.00000       0.00000       0.00000       0.00000       0.00000       0.00000       0.00000       0.00000       0.00000       4.57792       6.04358       5.97190       5.85183       4.89910       3.97731       2.92961       2.26234       1.38028      0.944045      0.532257      0.309360      0.152075     0.0761484     0.0313195     0.0124838    0.00392380    0.00126210   0.000274545   5.01675e-05       0.00000       0.00000       0.00000       0.00000       0.00000       0.00000       0.00000       0.00000       0.00000       0.00000       0.00000       0.00000       0.00000       0.00000       0.00000       0.00000
  10  16 2855.6596    3.0192  0.7549 12.7207 -0.0078  0.0407   0.1064   0.0749    0.1134   0.0000   443.2689       11.7645       7.28492      -4.65014      -1.53207      -3.65605       4.24185       3.30369       1.42516      0.183784      0.111610     -0.335795      0.205346     0.0398039    -0.0213284     0.0129844    0.00512391    0.00169261  -0.000119877  -4.50349e-05       0.00000       0.00000       0.00000       0.00000       0.00000       0.00000       0.00000       0.00000       0.00000       0.00000       0.00000       0.00000       0.00000       0.00000       0.00000       0.00000       6.14262       7.00259       7.65987       6.81121       6.93454       4.06361       4.07852       3.26159       1.74763       1.28758      0.581641      0.421917      0.249221     0.0887728     0.0460591     0.0144137    0.00366458    0.00170993   0.000388393   4.54695e-05       0.00000       0.00000       0.00000       0.00000       0.00000       0.00000       0.00000       0.00000       0.00000       0.00000       0.00000       0.00000       0.00000       0.00000       0.00000       0.00000
  10  18 3132.9905    3.9145  0.8055 13.5239  0.0071  0.0333   0.1316   0.0765    0.1050   0.0000   438.5845       15.5034       6.79156       1.78608       1.85442      -11.8983       1.11735     -0.567748       2.12027     -0.581596     -0.195037     -0.143995     -0.117051     0.0964304    -0.0246261    -0.0266809   -0.00496329    0.00102178   0.000206394  -1.10632e-06       0.00000       0.00000       0.00000       0.00000       0.00000       0.00000       0.00000       0.00000       0.00000       0.00000       0.00000       0.00000       0.00000       0.00000       0.00000       0.00000       5.64918       7.39823       7.67453       6.87238       5.81114       4.40610       3.22361       2.28232       1.45600      0.918883      0.545098      0.307503      0.146221     0.0778909     0.0295905     0.0121065    0.00405398    0.00123126   0.000274895   4.33387e-05       0.00000       0.00000       0.00000       0.00000       0.00000       0.00000       0.00000       0.00000       0.00000       0.00000       0.00000       0.00000       0.00000       0.00000       0.00000       0.00000
  10  19 3271.4679    3.4113  1.0749 13.6107 -0.0077  0.0403   0.1118   0.1060    0.1091   0.0000   449.8777       10.7199      -6.09651       8.00734      -3.94469      -7.70075       3.59429       2.70653     -0.185392     -0.714518     -0.236974    -0.0627616     -0.133545     0.0259393    -0.0671069    0.00202658   0.000509205  -0.000585095  -0.000382759  -1.35003e-05       0.00000       0.00000       0.00000       0.00000       0.00000       0.00000       0.00000       0.00000       0.00000       0.00000       0.00000       0.00000       0.00000       0.00000       0.00000       0.00000       5.94423       7.85104       7.12604       7.17029       5.88443       5.32368       3.98370       3.03599       1.92470       1.23848      0.709641      0.396542      0.196712     0.0979222     0.0399969     0.0157003    0.00500629    0.00151886   0.000328590   6.36492e-05       0.00000       0.00000       0.00000       0.00000       0.00000       0.00000       0.00000       0.00000       0.00000       0.00000       0.00000       0.00000       0.00000       0.00000       0.00000       0.00000
  10  21 3549.1026    2.4740  2.2833 12.5605 -0.0103  0.0616   0.0572   0.1618    0.0758   0.0000   448.0530       9.52034       20.9816       9.76013     -0.702899      0.943267       14.7802      -5.98579      -4.76296      -2.03318      -1.34725     -0.438237      0.255387     0.0319531    -0.0672249    -0.0500330    0.00914163  -0.000956107  -0.000422380   8.46269e-05       0.00000       0.00000       0.00000       0.00000       0.00000       0.00000       0.00000       0.00000       0.00000       0.00000       0.00000       0.00000       0.00000       0.00000       0.00000       0.00000       9.38222       11.4094       11.5717       11.1529       9.96686       7.70469       6.35529       4.50245       3.18786       1.93172       1.16668      0.688872      0.342185      0.172577     0.0658651     0.0270842    0.00870442    0.00236328   0.000568542   8.34704e-05       0.00000       0.00000       0.00000       0.00000       0.00000       0.00000       0.00000       0.00000       0.00000       0.00000       0.00000       0.00000       0.00000       0.00000       0.00000       0.00000
  10  22 3688.5785    1.9423  3.2229 12.2860 -0.0020  0.0868   0.0433   0.2139    0.0604   0.0000   412.6065       39.8101       18.1782       17.9131       16.5739      -12.2690      -5.40767     -0.984343      -1.84453      -2.04552      -3.53831     0.0806174    -0.0759609     0.0875940    -0.0666438    -0.0283911     0.0151321    0.00458703  -5.68577e-05  -1.86238e-05       0.00000       0.00000       0.00000       0.00000       0.00000       0.00000       0.00000       0.00000       0.00000       0.00000       0.00000       0.00000       0.00000       0.00000       0.00000       0.00000       13.2732       17.0546       17.2522       15.0647       14.3953       11.2916       9.11298       6.71948       4.38986       2.79582       1.60647      0.920307      0.465255      0.222589     0.0936763     0.0364481     0.0119664    0.00371473   0.000857651   0.000120450       0.00000       0.00000       0.00000       0.00000       0.00000       0.00000       0.00000       0.00000       0.00000       0.00000       0.00000       0.00000       0.00000       0.00000       0.00000       0.00000
  10  23 3828.0665    1.5563  4.4084 11.8757 -0.0167  0.1133   0.0315   0.2856    0.0515   0.0000   458.4936       80.6816       20.9935      -8.37098       10.3785      -3.46302     -0.372593       14.8214       3.21796       1.15929       3.39907     -0.435635      -2.65265      0.283119      0.264663   -0.00929097    -0.0510257  -0.000481300    0.00184966   0.000264792       0.00000       0.00000       0.00000       0.00000       0.00000       0.00000       0.00000       0.00000       0.00000       0.00000       0.00000       0.00000       0.00000       0.00000       0.00000       0.00000       16.6124       20.7994       21.2095       20.6025       17.7137       15.2880       11.4048       8.74818       5.70748       3.82702       2.34163       1.26687      0.641529      0.321171      0.134183     0.0512405     0.0169115    0.00491782    0.00102126   0.000169985       0.00000       0.00000       0.00000       0.00000       0.00000       0.00000       0.00000       0.00000       0.00000       0.00000       0.00000       0.00000       0.00000       0.00000       0.00000       0.00000
  10  24 3967.4160    1.3991  6.6635 11.2202  0.0004  0.1372   0.0238   0.3784    0.0536   0.0000   454.6420       37.6414      -6.53023      -30.3437       13.6000       24.9852      0.108342      -1.49200       4.01874      -6.44779      -3.64045      0.372795     -0.885578     -0.413160    -0.0642684    -0.0393045    -0.0136760   -0.00287858  -0.000632264  -0.000266571       0.00000       0.00000       0.00000       0.00000       0.00000       0.00000       0.00000       0.00000       0.00000       0.00000       0.00000       0.00000       0.00000       0.00000       0.00000       0.00000       20.2657       25.4642       26.1080       25.0292       22.4408       17.2395       14.4644       9.97216       7.06876       4.51150       2.73308       1.50059      0.806483      0.364390      0.163525     0.0603635     0.0201923    0.00558786    0.00136646   0.000195520       0.00000       0.00000       0.00000       0.00000       0.00000       0.00000       0.00000       0.00000       0.00000       0.00000       0.00000       0.00000       0.00000       0.00000       0.00000       0.00000
  10  25 4107.7690    1.1833  8.2876 10.9359 -0.0025  0.1585   0.0197   0.4541    0.0481   0.0000   453.9228       7.40506      -10.0833       39.9548       26.2784      -8.43910       8.81572       17.1663       11.1250      -7.93939       5.23803       3.03876     -0.985527     -0.828276     -0.368413    -0.0174338     0.0213698     0.0158318   -0.00139449   7.28937e-05       0.00000       0.00000       0.00000       0.00000       0.00000       0.00000       0.00000       0.00000       0.00000       0.00000       0.00000       0.00000       0.00000       0.00000       0.00000       0.00000       24.3431       29.6914       29.8186       29.2344       25.7940       21.0744       17.0207       12.1231       8.60885       5.58595       3.31760       1.95724      0.970685      0.483250      0.192105     0.0772418     0.0240567    0.00655649    0.00149062   0.000225737       0.00000       0.00000       0.00000       0.00000       0.00000       0.00000       0.00000       0.00000       0.00000       0.00000       0.00000       0.00000       0.00000       0.00000       0.00000       0.00000
  10  26 4247.7045    0.9506  9.8925 10.7070 -0.0121  0.2124   0.0174   0.5748    0.0464   0.0000   478.4213       30.1010      -26.7528      -25.0645       25.6605      -6.65709      -44.7398      -28.7400       9.31305       7.88096      -6.84000      -2.52403      -2.01058     -0.139618      0.377221     0.0289002    -0.0684168     0.0248033  -0.000276344   0.000198650       0.00000       0.00000       0.00000       0.00000       0.00000       0.00000       0.00000       0.00000       0.00000       0.00000       0.00000       0.00000       0.00000       0.00000       0.00000       0.00000       30.2908       39.8730       39.0257       38.0206       33.8010       28.6028       22.4018       16.1928       11.6947       7.33448       4.47896       2.59817       1.28138      0.643706      0.255314      0.104495     0.0342294    0.00936450    0.00212412   0.000331692       0.00000       0.00000       0.00000       0.00000       0.00000       0.00000       0.00000       0.00000       0.00000       0.00000       0.00000       0.00000       0.00000       0.00000       0.00000       0.00000
  11  10 2057.9441    0.6437  0.4357 10.3411 -0.0018  0.0277   0.0294   0.0517    0.0653   0.0000   437.0699       3.70600       5.27420      -2.12834       4.38898       5.61330      -3.57021      -4.02512       1.89807      0.351997     -0.555148      0.395020     0.0491443    -0.0665370    -0.0396667    0.00545236    0.00386678  -0.000593656   0.000189971   0.000664012  -3.80881e-06  -1.17327e-05       0.00000       0.00000       0.00000       0.00000       0.00000       0.00000       0.00000       0.00000       0.00000       0.00000       0.00000       0.00000       0.00000       0.00000       3.84341       5.51010       5.38140       5.16035       4.35608       3.67034       2.68209       1.94522       1.36538      0.872301      0.571584      0.330362      0.173828     0.0879859     0.0439043     0.0182088    0.00764495    0.00292006   0.000979687   0.000278781   6.13766e-05   1.05218e-05       0.00000       0.00000       0.00000       0.00000       0.00000       0.00000       0.00000       0.00000       0.00000       0.00000       0.00000       0.00000       0.00000       0.00000
  11  11 2199.7604    0.8751  0.6208 10.6593 -0.0069  0.0341   0.0344   0.0717    0.1062   0.0000   431.6122       2.02831       12.3306       7.66185      -15.2679      -5.86619       1.86348       2.52320     -0.974804     -0.755133      0.179631    -0.0376580    -0.0303910      0.121296    -0.0557198   -0.00108593    0.00187770    0.00168141   -0.00158407  -0.000184359  -7.94235e-05   4.51646e-08       0.00000       0.00000       0.00000       0.00000       0.00000       0.00000       0.00000       0.00000       0.00000       0.00000       0.00000       0.00000       0.00000       0.00000       4.45915       5.45982       5.95130       5.41524       4.96972       4.69820       2.92149       2.34451       1.85176       1.07432      0.791130      0.479442      0.232595      0.120088     0.0650815     0.0222379    0.00987739    0.00418133    0.00153966   0.000352438   6.96997e-05   1.12527e-05       0.00000       0.00000       0.00000       0.00000       0.00000       0.00000       0.00000       0.00000       0.00000       0.00000       0.00000       0.00000       0.00000       0.00000
  11  12 2339.9878    1.3217  0.7096 10.6477 -0.0042  0.0326   0.0489   0.0703    0.2162   0.0000   438.2093       11.7530       9.47915      -4.18962      -3.55920       5.46122      0.239350     -0.829554      -2.69394       1.41849     -0.172089     -0.464666      0.160012     -0.136361    -0.0150128     0.0152708     0.0133592   -0.00616379  -0.000288815   0.000276184   3.45569e-05  -7.16420e-06       0.00000       0.00000       0.00000       0.00000       0.00000       0.00000       0.00000       0.00000       0.00000       0.00000       0.00000       0.00000       0.00000       0.00000       4.38630       5.32715       5.22197       5.48119       4.84707       3.63106       3.13381       2.42023       1.77913       1.08060      0.700442      0.432765      0.228324      0.143060     0.0614875     0.0295608    0.00966965    0.00377063    0.00110077   0.000297421   7.05912e-05   1.09067e-05       0.00000       0.00000       0.00000       0.00000       0.00000       0.00000       0.00000       0.00000       0.00000       0.00000       0.00000       0.00000       0.00000       0.00000
  11  13 2478.5651    1.6869  0.8708 11.3969 -0.0039  0.0395   0.0564   0.0785    0.1824   0.0000   429.5323     -0.163878       12.2884       2.24555     -0.678209       2.05040    -0.0717344      -1.06292       2.22257      0.291551      0.251273    0.00977273    -0.0139519     -0.193979    -0.0242872   0.000508332    -0.0108501    0.00290593   -0.00128988  -0.000605244   0.000110565   1.07680e-05       0.00000       0.00000       0.00000       0.00000       0.00000       0.00000       0.00000       0.00000       0.00000       0.00000       0.00000       0.00000       0.00000       0.00000       4.48453       6.96391       5.98719       6.44423       5.33232       4.76795       3.52765       2.74280       1.97011       1.23567      0.875173      0.447438      0.302781      0.128320     0.0775887     0.0266555     0.0136937    0.00394442    0.00159097   0.000392035   9.44478e-05   1.72413e-05       0.00000       0.00000       0.00000       0.00000       0.00000       0.00000       0.00000       0.00000       0.00000       0.00000       0.00000       0.00000       0.00000       0.00000
  11  14 2616.9831    1.9329  0.8142 12.5116 -0.0192  0.0354   0.0688   0.0813    0.1078   0.0000   440.8859       6.38312       20.0150      -4.26488      -1.12285      -4.00507       3.10551       1.28616    -0.0185302     -0.869212     -0.779747     -0.103958     -0.390313      0.126766    -0.0378575    -0.0966229   -0.00332649  -0.000462179   -0.00201952   0.000167014  -6.23576e-05  -4.43660e-06       0.00000       0.00000       0.00000       0.00000       0.00000       0.00000       0.00000       0.00000       0.00000       0.00000       0.00000       0.00000       0.00000       0.00000       5.33053       6.68433       6.68838       6.65848       5.61038       4.66935       3.55063       2.73621       1.82381       1.26506      0.731703      0.480735      0.247431      0.141866     0.0618140     0.0302131     0.0104280    0.00421910    0.00116667   0.000348284   6.90562e-05   1.19163e-05       0.00000       0.00000       0.00000       0.00000       0.00000       0.00000       0.00000       0.00000       0.00000       0.00000       0.00000       0.00000       0.00000       0.00000
  11  15 2756.1731    2.6488  0.7304 12.7146 -0.0047  0.0293   0.0901   0.0700    0.0963   0.0000   429.4630      0.998482       14.8810      -2.48115       1.88887       1.51168      -3.64660      -1.72408       1.39860     -0.754075      0.848617      0.438177     -0.348068     0.0459186    -0.0452915     0.0462737    0.00772243  -7.15752e-05   0.000798413  -2.92458e-05  -6.40382e-05   1.14950e-05       0.00000       0.00000       0.00000       0.00000       0.00000       0.00000       0.00000       0.00000       0.00000       0.00000       0.00000       0.00000       0.00000       0.00000       4.25741       5.38708       5.06150       5.01100       4.38574       3.94597       3.04461       2.37831       1.55057       1.12328      0.630876      0.407212      0.198082      0.107607     0.0490710     0.0222771    0.00836337    0.00334283   0.000933761   0.000308734   5.97306e-05   1.06054e-05       0.00000       0.00000       0.00000       0.00000       0.00000       0.00000       0.00000       0.00000       0.00000       0.00000       0.00000       0.00000       0.00000       0.00000
  11  16 2895.4742    3.3892  0.7349 13.0640 -0.0063  0.0406   0.1250   0.0694    0.0956   0.0000   433.4665      -5.17639       11.5210      -1.57629       6.94198      -2.26639      -3.79226      -3.79960      -1.97602    -0.0911421      0.245627      0.252561     -0.412343      0.261166    -0.0795378     0.0329043   -0.00114985   -0.00296857   0.000664795   0.000204404  -7.11628e-05   2.88568e-06       0.00000       0.00000       0.00000       0.00000       0.00000       0.00000       0.00000       0.00000       0.00000       0.00000       0.00000       0.00000       0.00000       0.00000       4.47323       7.33083       4.51753       7.22731       4.78090       5.63690       2.87226       3.15657       1.65732       1.61673      0.744423      0.640823      0.250947      0.183676     0.0525298     0.0384854    0.00864048    0.00564638    0.00102030   0.000484145   5.92723e-05   2.12955e-05       0.00000       0.00000       0.00000       0.00000       0.00000       0.00000       0.00000       0.00000       0.00000       0.00000       0.00000       0.00000       0.00000       0.00000
  11  17 3034.5554    3.7263  0.7783 13.3276 -0.0129  0.0351   0.1284   0.0713    0.1028   0.0000   437.4547       13.9239       16.2234      -3.92244      -10.2436      -2.07957    -0.0649385      -5.07886       3.36679      -1.91150      0.312502     -0.174397      0.501432     -0.155200    -0.0849720     0.0122288     0.0129874   0.000129097   -0.00235015   0.000417223   5.28113e-05  -2.40651e-06       0.00000       0.00000       0.00000       0.00000       0.00000       0.00000       0.00000       0.00000       0.00000       0.00000       0.00000       0.00000       0.00000       0.00000       4.31959       6.12644       5.05138       5.98754       4.93513       4.40115       3.37178       2.59960       2.02006       1.17153      0.940332      0.420061      0.354294      0.113143     0.0917701     0.0219636     0.0165445    0.00329901    0.00168923   0.000320126   8.88162e-05   1.51214e-05       0.00000       0.00000       0.00000       0.00000       0.00000       0.00000       0.00000       0.00000       0.00000       0.00000       0.00000       0.00000       0.00000       0.00000
  11  19 3312.3359    3.3714  1.3799 13.1103 -0.0103  0.0439   0.0920   0.1130    0.0987   0.0000   431.8775       20.3268       23.4479      0.879062      -3.33280      -17.5908      -7.75583       4.93777      -2.50214      -4.70178     -0.449241      0.724982    0.00817403     -0.113070      0.149624     0.0234331     0.0224760   -0.00320111   0.000667111  -0.000169238   5.08551e-05   7.44243e-06       0.00000       0.00000       0.00000       0.00000       0.00000       0.00000       0.00000       0.00000       0.00000       0.00000       0.00000       0.00000       0.00000       0.00000       6.88262       8.61127       8.76401       8.74100       7.29033       5.70662       4.48666       3.46357       2.42675       1.56939      0.924979      0.572342      0.338549      0.187528     0.0838711     0.0381629     0.0142903    0.00513917    0.00153785   0.000414886   8.82075e-05   1.39675e-05       0.00000       0.00000       0.00000       0.00000       0.00000       0.00000       0.00000       0.00000       0.00000       0.00000       0.00000       0.00000       0.00000       0.00000
  11  20 3451.6902    2.8717  1.8907 12.7822 -0.0039  0.0546   0.0690   0.1343    0.0806   0.0000   441.7270       20.9085       10.4373       1.46470       8.78766      0.850739       4.76292     -0.715942      -2.73823      -1.91035     -0.542796       1.34444     0.0951938     -0.393720     0.0651593     0.0204442     0.0185949   -0.00506089    0.00165075   -0.00145098   1.46187e-05   4.00042e-05       0.00000       0.00000       0.00000       0.00000       0.00000       0.00000       0.00000       0.00000       0.00000       0.00000       0.00000       0.00000       0.00000       0.00000       7.16906       9.47037       9.18071       8.98643       7.97096       6.83424       5.87177       4.26114       3.01340       2.05332       1.22445      0.741497      0.397033      0.209277     0.0977306     0.0450199     0.0183778    0.00684878    0.00206489   0.000591207   0.000132432   2.07129e-05       0.00000       0.00000       0.00000       0.00000       0.00000       0.00000       0.00000       0.00000       0.00000       0.00000       0.00000       0.00000       0.00000       0.00000
  11  21 3591.1447    2.3310  2.9976 12.2386 -0.0046  0.0766   0.0453   0.1759    0.0610   0.0000   452.4102       12.6650       12.8441      -3.41187       16.4896       15.3613      -5.94683      -12.4458     -0.212227      0.533537       1.04835       2.48646    -0.0966089     -0.265035  -0.000426557     0.0859760    -0.0148591    0.00936455   -0.00419123   -0.00103581  -0.000254706   2.19551e-05       0.00000       0.00000       0.00000       0.00000       0.00000       0.00000       0.00000       0.00000       0.00000       0.00000       0.00000       0.00000       0.00000       0.00000       9.29073       13.5885       12.7041       12.7432       11.7112       9.58228       8.29505       5.83771       4.58005       2.66837       2.00455      0.972637      0.663280      0.293749      0.159914     0.0645936     0.0297716    0.00893049    0.00371604   0.000838108   0.000219602   3.15911e-05       0.00000       0.00000       0.00000       0.00000       0.00000       0.00000       0.00000       0.00000       0.00000       0.00000       0.00000       0.00000       0.00000       0.00000
  11  22 3730.9435    1.9063  4.3687 11.8050 -0.0011  0.0886   0.0324   0.2356    0.0522   0.0000   443.1045       9.73390       6.82429      -15.4369      -7.96374      -8.93975      -10.8343      -2.72270      -4.98949       3.79547     -0.751459      -2.50674      0.728440      0.328150     -0.151869    -0.0965763     0.0146537    0.00335821  -0.000758834  -0.000860989   4.96021e-05   2.56739e-05       0.00000       0.00000       0.00000       0.00000       0.00000       0.00000       0.00000       0.00000       0.00000       0.00000       0.00000       0.00000       0.00000       0.00000       11.8741       15.2645       15.2792       14.8945       13.5166       11.4967       9.45153       6.72534       5.05145       3.42419       2.14301       1.30227      0.717544      0.378972      0.172880     0.0816287     0.0318270     0.0120566    0.00368355   0.000972260   0.000218732   3.18707e-05       0.00000       0.00000       0.00000       0.00000       0.00000       0.00000       0.00000       0.00000       0.00000       0.00000       0.00000       0.00000       0.00000       0.00000
  11  23 3870.8675    1.5589  5.6249 11.4941 -0.0049  0.1126   0.0262   0.3036    0.0498   0.0000   436.1976       30.7443     -0.331917     -0.564259       2.78094      -18.8484       5.42072       1.29705      -12.7956      -9.38134      0.837080       2.13550      -1.54600      0.205483      0.260605      0.139174    -0.0855870    0.00384461    0.00683466   0.000113594   0.000389891   3.06735e-06       0.00000       0.00000       0.00000       0.00000       0.00000       0.00000       0.00000       0.00000       0.00000       0.00000       0.00000       0.00000       0.00000       0.00000       14.9291       19.2900       19.9149       19.0028       17.5406       14.5776       11.9635       8.79168       6.57185       4.30406       2.74370       1.63778      0.953856      0.494824      0.236608      0.104700     0.0429901     0.0155692    0.00499648    0.00130588   0.000287414   4.00640e-05       0.00000       0.00000       0.00000       0.00000       0.00000       0.00000       0.00000       0.00000       0.00000       0.00000       0.00000       0.00000       0.00000       0.00000
  11  24 4010.8771    1.3222  7.1953 11.1151 -0.0037  0.1310   0.0210   0.3691    0.0488   0.0000   448.1709       34.6105       59.6442      -20.9435      -5.68142      -29.5309      -1.18005      -18.1279       5.70466      -5.60571      0.389036       2.33636      0.225820      0.705367     -0.189523     -0.159509      0.122040    0.00509043   -0.00663036   -0.00344583  -0.000685526   4.14418e-05       0.00000       0.00000       0.00000       0.00000       0.00000       0.00000       0.00000       0.00000       0.00000       0.00000       0.00000       0.00000       0.00000       0.00000       18.1334       22.4123       23.6705       23.2321       20.2053       17.2840       13.9238       10.2875       7.39335       5.03293       3.34351       1.96404       1.11473      0.567129      0.291373      0.125926     0.0519627     0.0178406    0.00575084    0.00145944   0.000312297   4.58175e-05       0.00000       0.00000       0.00000       0.00000       0.00000       0.00000       0.00000       0.00000       0.00000       0.00000       0.00000       0.00000       0.00000       0.00000
  11  26 4292.1982    0.9217 10.2322 10.6529 -0.0051  0.1986   0.0162   0.5430    0.0437   0.0000   376.9835     -0.444639       27.8998       15.1308       24.1916      -17.4466      -25.3817      -24.3858      -16.4951       6.89151       2.65325      -7.80985      0.297573       2.04481     -0.338042      0.268529      0.194525    -0.0177127   -0.00324770    0.00103810  -0.000971699   0.000105703       0.00000       0.00000       0.00000       0.00000       0.00000       0.00000       0.00000       0.00000       0.00000       0.00000       0.00000       0.00000       0.00000       0.00000       26.2064       34.2074       35.5315       33.8036       30.9120       26.0655       20.8584       16.3348       11.6304       7.90436       5.20279       3.07296       1.82940      0.911019      0.484506      0.198139     0.0860313     0.0288010    0.00939179    0.00241777   0.000498632   7.21843e-05       0.00000       0.00000       0.00000       0.00000       0.00000       0.00000       0.00000       0.00000       0.00000       0.00000       0.00000       0.00000       0.00000       0.00000
  11  27 4432.7498    0.7041 12.5534 10.5865 -0.0168  0.2882   0.0156   0.7944    0.0395   0.0000   488.9553       92.3509       10.1765      -7.22636       10.4861      -7.21468      -24.1717      -5.38499       39.5607      0.675508      -11.6828      -6.55273       4.34071       3.02986       1.04129      0.156202    -0.0282037    -0.0413395  -0.000759198   -0.00599681  -0.000590190   0.000126953       0.00000       0.00000       0.00000       0.00000       0.00000       0.00000       0.00000       0.00000       0.00000       0.00000       0.00000       0.00000       0.00000       0.00000       37.3497       48.3551       50.3311       48.7460       44.3609       38.1312       30.0559       23.7632       16.8018       11.8144       7.73106       4.71108       2.70259       1.46098      0.694386      0.322291      0.125288     0.0443503     0.0136398    0.00357506   0.000713077   0.000105552       0.00000       0.00000       0.00000       0.00000       0.00000       0.00000       0.00000       0.00000       0.00000       0.00000       0.00000       0.00000       0.00000       0.00000
  12  10 2093.6212    0.7039  0.5172 10.3567 -0.0037  0.0301   0.0308   0.0627    0.0702   0.0000   431.6375      -4.31220       20.2245       2.04537      -8.68580      -2.45754      -1.29077      -4.43386     -0.284804     -0.687277      0.636166     0.0726744    -0.0298704     -0.166837      0.103871   -0.00743323    0.00311370     0.0108114    0.00616803   0.000120983  -0.000661003  -1.36270e-05   3.53177e-06   2.22094e-06       0.00000       0.00000       0.00000       0.00000       0.00000       0.00000       0.00000       0.00000       0.00000       0.00000       0.00000       0.00000       3.28620       4.68299       4.48002       4.39485       4.45765       3.21830       3.15073       1.95845       1.74681       1.07976      0.733509      0.454068      0.270151      0.167517     0.0750230     0.0427282     0.0157639    0.00842375    0.00263051    0.00103254   0.000304338   7.77706e-05   2.09962e-05   2.60960e-06       0.00000       0.00000       0.00000       0.00000       0.00000       0.00000       0.00000       0.00000       0.00000       0.00000       0.00000       0.00000
  12  11 2235.8529    1.0549  0.5240 10.8426  0.0085  0.0268   0.0463   0.0607    0.0788   0.0000   431.8699      -8.27541       13.2564      -1.39485       3.78954      -7.02264      -2.21379       1.08552     -0.296853      0.189790       1.75782      0.787282     -0.583159     -0.113622    -0.0533092     0.0153282     0.0165950     0.0164141    0.00158902   0.000931334  -0.000191301   6.35255e-05   9.97801e-06   1.25490e-07       0.00000       0.00000       0.00000       0.00000       0.00000       0.00000       0.00000       0.00000       0.00000       0.00000       0.00000       0.00000       3.79859       4.52477       4.57415       4.99393       4.24796       3.33556       2.71957       1.99682       1.51831       1.03880      0.656545      0.408218      0.261619      0.147136     0.0783850     0.0352748     0.0167755    0.00659995    0.00253023   0.000776696   0.000208495   5.46581e-05   1.25886e-05   2.13836e-06       0.00000       0.00000       0.00000       0.00000       0.00000       0.00000       0.00000       0.00000       0.00000       0.00000       0.00000       0.00000
  12  12 2376.3678    1.2695  0.6820 11.4305 -0.0189  0.0323   0.0485   0.0684    0.1196   0.0000   431.0901      -3.85202       16.1273       7.56965       2.80610    -0.0228393      -1.74390      -3.73341      0.742093      -2.35640     -0.698934      0.842568      0.320626     -0.116842      0.215089     0.0157747     0.0223488     0.0123386   -0.00225500  -0.000589890   9.36806e-05   0.000102696   4.49745e-05   1.26078e-06       0.00000       0.00000       0.00000       0.00000       0.00000       0.00000       0.00000       0.00000       0.00000       0.00000       0.00000       0.00000       4.26083       5.18052       5.06004       5.14451       4.34053       3.99526       3.46794       2.77360       2.01714       1.41807      0.822787      0.520698      0.298358      0.184041     0.0919375     0.0430110     0.0202301    0.00836078    0.00316805    0.00110428   0.000304444   8.28590e-05   1.76621e-05   2.74418e-06       0.00000       0.00000       0.00000       0.00000       0.00000       0.00000       0.00000       0.00000       0.00000       0.00000       0.00000       0.00000
  12  14 2654.6181    2.2769  0.8620 11.9188 -0.0188  0.0311   0.0750   0.0771    0.2087   0.0000   439.2259      -7.36777       7.27224       5.71971      -1.37113      -8.10704      -1.05096     -0.582362     -0.677983       1.49561       1.76269      -1.23373     -0.343249     -0.102528     -0.111998    -0.0748557    -0.0245252    0.00716015    0.00212826   0.000397049  -0.000366616  -0.000113768   1.57894e-05  -1.25928e-07       0.00000       0.00000       0.00000       0.00000       0.00000       0.00000       0.00000       0.00000       0.00000       0.00000       0.00000       0.00000       4.39681       5.16394       5.19160       5.32729       4.62135       4.21638       3.48434       2.36081       1.75624       1.32046      0.931508      0.564025      0.323631      0.178195     0.0835316     0.0423101     0.0185441    0.00856245    0.00307928    0.00105304   0.000298416   7.31322e-05   1.60365e-05   2.39619e-06       0.00000       0.00000       0.00000       0.00000       0.00000       0.00000       0.00000       0.00000       0.00000       0.00000       0.00000       0.00000
  12  15 2794.5334    2.7373  0.7637 12.8954 -0.0119  0.0288   0.0887   0.0687    0.1092   0.0000   436.5894     -0.981503       14.2591       8.86965      -8.04601      -5.45473       1.22419      -1.26687      -1.45964      0.355256      0.868029      0.165056    -0.0613943      0.175891     0.0878499     0.0467752   -0.00577235     0.0157979   -0.00234134    0.00118358   0.000103397   8.22969e-05  -1.08781e-05   2.32647e-06       0.00000       0.00000       0.00000       0.00000       0.00000       0.00000       0.00000       0.00000       0.00000       0.00000       0.00000       0.00000       3.90328       4.58127       4.91127       4.67972       4.45953       3.62678       2.82360       2.36635       1.70188       1.16464      0.724290      0.447667      0.273255      0.162183     0.0849111     0.0393399     0.0185714    0.00715507    0.00274393   0.000944391   0.000289987   7.78538e-05   1.48521e-05   2.06830e-06       0.00000       0.00000       0.00000       0.00000       0.00000       0.00000       0.00000       0.00000       0.00000       0.00000       0.00000       0.00000
  12  16 2934.3579    3.4557  0.7336 13.2691 -0.0239  0.0302   0.1199   0.0673    0.0996   0.0000   443.3781       5.30283       8.62613       2.25362       2.33422      -2.31039      -1.91760     -0.200463       1.46390      0.888909    -0.0640949     -0.941787      0.867667    0.00851257     -0.225556    -0.0395100     0.0257244    0.00526330  -0.000983247  -0.000133571   0.000463505   9.73617e-06   1.02339e-05  -4.24543e-08       0.00000       0.00000       0.00000       0.00000       0.00000       0.00000       0.00000       0.00000       0.00000       0.00000       0.00000       0.00000       4.34633       5.62522       6.02798       5.57490       4.85582       4.01028       3.22282       2.39431       1.66396       1.13928      0.758858      0.441742      0.271734      0.148412     0.0791796     0.0355431     0.0185079    0.00748598    0.00283649   0.000938222   0.000289087   7.17935e-05   1.52570e-05   2.21503e-06       0.00000       0.00000       0.00000       0.00000       0.00000       0.00000       0.00000       0.00000       0.00000       0.00000       0.00000       0.00000
  12  18 3213.3147    3.6857  1.1646 13.2773 -0.0012  0.0383   0.0998   0.0991    0.1114   0.0000   440.4799       2.68643       13.1655       6.87274      0.265670      -2.91688      -2.59936      -2.00861      0.346862      -1.96444     -0.423005      0.402503     -0.223403    -0.0318976    -0.0408596     0.0195512    0.00331224    0.00513822   -0.00168755  -0.000766715   0.000382178  -2.01966e-05  -3.23159e-06  -1.08767e-06       0.00000       0.00000       0.00000       0.00000       0.00000       0.00000       0.00000       0.00000       0.00000       0.00000       0.00000       0.00000       4.58230       6.13872       6.11911       6.28233       5.55250       4.80856       3.75555       2.87945       2.20557       1.43530       1.01578      0.582974      0.402045      0.190254      0.120064     0.0520763     0.0258040    0.00930928    0.00425845    0.00119745   0.000443125   9.91462e-05   2.32458e-05   3.61935e-06       0.00000       0.00000       0.00000       0.00000       0.00000       0.00000       0.00000       0.00000       0.00000       0.00000       0.00000       0.00000
  12  20 3492.4335    2.7557  2.3311 12.3077 -0.0002  0.0545   0.0536   0.1376    0.0729   0.0000   458.5498       11.3522       3.90741       12.3556       6.38800      -16.8035      -4.45382     -0.493621      0.953024       3.57022     -0.198811      -1.66033     -0.532444   0.000481533    -0.0872916    -0.0102495     0.0273654    -0.0108917    0.00434287   0.000634819   0.000825801   0.000188775  -1.98294e-05   1.91345e-06       0.00000       0.00000       0.00000       0.00000       0.00000       0.00000       0.00000       0.00000       0.00000       0.00000       0.00000       0.00000       6.84242       8.48391       8.82943       9.09864       8.06115       6.63641       5.50744       4.25930       3.16407       2.20972       1.46293      0.854971      0.558889      0.321525      0.170789     0.0770438     0.0382630     0.0153773    0.00595973    0.00188824   0.000603092   0.000148936   3.17772e-05   4.63631e-06       0.00000       0.00000       0.00000       0.00000       0.00000       0.00000       0.00000       0.00000       0.00000       0.00000       0.00000       0.00000
  12  21 3632.5671    2.1566  3.4440 12.0568 -0.0022  0.0734   0.0389   0.1828    0.0543   0.0000   429.6374      -1.58363       31.0756       9.62382      -14.2307       6.72759       3.51365       9.66182      -6.54609      -4.44687       2.73117      0.354902     -0.415188     -0.357584      0.133350     -0.132718      0.112655    0.00301364   0.000755643   -0.00193550   0.000575175   0.000151384   5.73167e-05   5.37740e-06       0.00000       0.00000       0.00000       0.00000       0.00000       0.00000       0.00000       0.00000       0.00000       0.00000       0.00000       0.00000       9.28993       11.5382       11.9787       11.5171       10.9291       8.97137       7.79775       6.03282       4.52214       3.09507       2.05263       1.31362      0.756757      0.455816      0.229481      0.119016     0.0527918     0.0229520    0.00808450    0.00294825   0.000836594   0.000215706   4.58231e-05   5.97885e-06       0.00000       0.00000       0.00000       0.00000       0.00000       0.00000       0.00000       0.00000       0.00000       0.00000       0.00000       0.00000
  12  23 3912.9010    1.4419  5.9824 11.4108 -0.0036  0.1138   0.0237   0.3033    0.0467   0.0000   437.5963       27.9234       38.1271      -2.12118      -9.65378      -3.89059       10.0783      0.464422      -2.12421       5.28405     -0.403223      -1.93234      0.676534     0.0788924     -0.139333     -0.208663     0.0602055     0.0142521  -0.000554073  -0.000721949    0.00167460   0.000881379   1.02655e-05  -6.19752e-06       0.00000       0.00000       0.00000       0.00000       0.00000       0.00000       0.00000       0.00000       0.00000       0.00000       0.00000       0.00000       14.0592       18.9515       19.1907       19.2610       16.5261       14.9329       11.8732       9.43515       6.94407       4.86242       3.22903       2.05374       1.23966      0.698380      0.373758      0.186578     0.0848922     0.0359940     0.0137282    0.00461945    0.00139507   0.000345345   6.87396e-05   1.06488e-05       0.00000       0.00000       0.00000       0.00000       0.00000       0.00000       0.00000       0.00000       0.00000       0.00000       0.00000       0.00000
  12  25 4194.5200    1.0375  9.4745 10.7820 -0.0150  0.1639   0.0162   0.4751    0.0430   0.0000   448.9548       32.2942      -10.5098       32.9151       23.1337      -36.0176       17.0633       30.4318       7.34744      -14.3372      -18.7209       7.94884      0.238685      -2.46122      0.453328      0.240127     -0.289736    -0.0413315    0.00955549     0.0114461    0.00285661  -0.000189812  -0.000169721   1.71895e-06       0.00000       0.00000       0.00000       0.00000       0.00000       0.00000       0.00000       0.00000       0.00000       0.00000       0.00000       0.00000       20.5565       26.6647       27.1824       27.5231       24.3859       21.5808       17.4182       13.6801       10.1345       7.12678       4.87792       3.06042       1.86127       1.05087      0.558631      0.277086      0.127247     0.0532085     0.0201676    0.00685697    0.00203330   0.000498914   0.000100350   1.48877e-05       0.00000       0.00000       0.00000       0.00000       0.00000       0.00000       0.00000       0.00000       0.00000       0.00000       0.00000       0.00000
  13  11 2271.1145    1.0383  0.6901 10.8415  0.0027  0.0287   0.0344   0.0621    0.0809   0.0000   431.4336       5.55875       14.8594      -3.89566       4.31271      0.502024       2.48793     -0.652634     -0.778926      0.732048      0.595422     -0.521875     -0.935081      0.127293    -0.0186098    -0.0215514    0.00580612    -0.0182639   -0.00395120   0.000497838   -0.00100134  -0.000341223  -5.05132e-05   1.45784e-05  -7.85986e-06   2.04738e-07       0.00000       0.00000       0.00000       0.00000       0.00000       0.00000       0.00000       0.00000       0.00000       0.00000       3.82125       4.77592       5.08318       4.52551       4.27887       3.80507       3.23388       2.46349       1.81641       1.30599      0.879210      0.607116      0.341506      0.201562      0.107080     0.0526069     0.0267530     0.0124991    0.00557454    0.00210684   0.000815735   0.000284889   7.44401e-05   2.01036e-05   3.85544e-06   4.84530e-07       0.00000       0.00000       0.00000       0.00000       0.00000       0.00000       0.00000       0.00000       0.00000       0.00000
  13  13 2551.6997    1.8428  0.8663 11.8462 -0.0131  0.0356   0.0567   0.0707    0.1384   0.0000   438.9979      -2.18317       17.2039      0.131372      -3.04402       6.64420      -4.15926      -1.80423       2.24567     -0.292690      -1.83334     -0.965409      0.659633     -0.256473    -0.0430162     0.0191348   0.000806504    -0.0228345   -0.00355958    0.00103632   0.000905361  -0.000263439   3.64976e-05  -1.88126e-05  -8.14980e-06   2.20636e-07       0.00000       0.00000       0.00000       0.00000       0.00000       0.00000       0.00000       0.00000       0.00000       0.00000       4.00206       4.91311       5.70855       4.78239       4.95671       4.13340       3.61747       2.90673       1.91991       1.67608       1.00393      0.713145      0.428973      0.246816      0.145194     0.0699191     0.0355026     0.0172833    0.00741256    0.00308922    0.00121107   0.000363480   0.000101634   3.10304e-05   5.26432e-06   6.23206e-07       0.00000       0.00000       0.00000       0.00000       0.00000       0.00000       0.00000       0.00000       0.00000       0.00000
  13  14 2691.7244    2.4601  0.8219 12.3097 -0.0054  0.0335   0.0840   0.0760    0.1701   0.0000   439.1096      -1.15843       8.06998       8.00452       2.13416      -4.58522      -1.04381     -0.178852       1.66790      -2.49539     -0.803315      0.243124      0.258311     -0.137665     0.0339958     0.0714540    -0.0334217    0.00421604  -0.000490043  -0.000122267  -0.000327365   7.85651e-06  -0.000103189   8.03427e-06   6.24454e-07  -3.98714e-07       0.00000       0.00000       0.00000       0.00000       0.00000       0.00000       0.00000       0.00000       0.00000       0.00000       3.80240       5.38030       5.06137       4.92754       4.64027       3.85395       3.68369       2.75887       2.21005       1.60567      0.984480      0.706780      0.380622      0.252046      0.116793     0.0782629     0.0303025     0.0187425    0.00585710    0.00321011   0.000916389   0.000384843   8.95527e-05   2.61853e-05   5.80130e-06   7.85368e-07       0.00000       0.00000       0.00000       0.00000       0.00000       0.00000       0.00000       0.00000       0.00000       0.00000
  13  15 2832.1571    3.1321  0.7556 12.5749 -0.0081  0.0309   0.1074   0.0666    0.1875   0.0000   435.6575      -1.17029       8.70126       3.84236      0.964277      -5.90674       1.79530     -0.362506      -4.39893      -2.93276       1.11781      0.103792      0.380410     -0.254114    -0.0824181   -0.00669829     0.0182033     0.0206208   -0.00527416    0.00342843   0.000575934   0.000464576  -0.000124628  -9.59796e-06  -9.52213e-08   2.48138e-07       0.00000       0.00000       0.00000       0.00000       0.00000       0.00000       0.00000       0.00000       0.00000       0.00000       3.77710       4.88674       4.56009       4.58726       4.62374       3.84740       3.26752       2.39951       1.93062       1.43175      0.942917      0.634066      0.394157      0.229041      0.127581     0.0644378     0.0295081     0.0143249    0.00554694    0.00241132   0.000874435   0.000282770   8.04355e-05   2.18571e-05   4.67194e-06   6.28572e-07       0.00000       0.00000       0.00000       0.00000       0.00000       0.00000       0.00000       0.00000       0.00000       0.00000
  13  16 2972.5981    3.5943  0.7911 13.2584 -0.0137  0.0336   0.1150   0.0728    0.1207   0.0000   437.2727      0.267598       7.01411      -2.88727     -0.876414     -0.637967       1.27834      -5.11231     -0.340515      0.748382       1.20173      -1.14534    -0.0217774     0.0525089    -0.0797362     0.0120573    -0.0337593    -0.0133057    0.00404879   -0.00116925    0.00149761   0.000100168   5.22285e-05  -4.91208e-06   3.35141e-06   1.73053e-07       0.00000       0.00000       0.00000       0.00000       0.00000       0.00000       0.00000       0.00000       0.00000       0.00000       4.95119       6.19031       5.66636       4.74190       4.32230       4.15872       4.13049       3.60556       2.73669       1.89592       1.16468      0.673342      0.375937      0.213074      0.122846     0.0569173     0.0278088     0.0132228    0.00569302    0.00219863   0.000855740   0.000257667   7.62621e-05   1.96212e-05   4.14933e-06   5.59886e-07       0.00000       0.00000       0.00000       0.00000       0.00000       0.00000       0.00000       0.00000       0.00000       0.00000
  13  17 3112.5715    3.5508  0.7813 13.8003 -0.0033  0.0307   0.1139   0.0722    0.0838   0.0000   440.8662       4.28218       12.4429      -3.13216      -12.3980      -1.18283       2.81924      -2.43346    -0.0304582      0.416107      0.663943      -1.05239     0.0922770      0.105572      0.127589    0.00374247   -0.00414941   -0.00566210   -0.00641435   0.000209157  -3.57951e-05   9.90903e-05  -5.82947e-05   1.75045e-05   5.88250e-06   8.00710e-08       0.00000       0.00000       0.00000       0.00000       0.00000       0.00000       0.00000       0.00000       0.00000       0.00000       3.54442       4.64672       4.71340       4.70146       4.40608       3.78052       2.95730       2.42252       1.80519       1.27784      0.870873      0.581760      0.353359      0.209259      0.123501     0.0608610     0.0320046     0.0141169    0.00632531    0.00227162   0.000895679   0.000289245   8.70914e-05   2.17959e-05   4.30102e-06   6.47691e-07       0.00000       0.00000       0.00000       0.00000       0.00000       0.00000       0.00000       0.00000       0.00000       0.00000
  13  18 3252.4005    3.6741  1.0014 13.6344 -0.0007  0.0354   0.1056   0.0816    0.0954   0.0000   438.6636       7.36925       18.0343      -1.36345       3.64812      -7.03037      -1.13596      -1.26695       5.26386      -2.28898     -0.327104     0.0948360     -0.128716     0.0496639      0.345175    -0.0664377     -0.131062     0.0189833     0.0203416   -0.00126567  -0.000382220  -2.83149e-05  -0.000135799  -1.52302e-05   1.93891e-06  -7.80022e-07       0.00000       0.00000       0.00000       0.00000       0.00000       0.00000       0.00000       0.00000       0.00000       0.00000       4.18996       5.25226       5.31942       5.54538       4.85359       4.26531       3.56891       2.84215       2.13511       1.55044       1.05586      0.661810      0.430507      0.249139      0.145076     0.0771728     0.0364851     0.0188425    0.00723662    0.00315698    0.00107905   0.000335484   9.87975e-05   2.35576e-05   4.77402e-06   7.31392e-07       0.00000       0.00000       0.00000       0.00000       0.00000       0.00000       0.00000       0.00000       0.00000       0.00000
  13  19 3392.2774    2.9506  1.6128 12.9167 -0.0042  0.0468   0.0675   0.1050    0.0781   0.0000   444.9970       1.95628       12.2733       6.12736      -5.31698      -5.21884       8.06829       2.13925      0.677204      -5.73779     0.0639937       2.18338     -0.512788     -0.204259      0.290208      0.127486    -0.0218250    0.00343579     0.0140366    0.00665698  -0.000758362  -0.000380016   0.000155636   1.32687e-05  -1.28437e-06  -5.38436e-08       0.00000       0.00000       0.00000       0.00000       0.00000       0.00000       0.00000       0.00000       0.00000       0.00000       5.36379       6.50671       7.43494       7.08573       6.44484       5.90915       4.90354       3.75293       2.75989       2.14493       1.45805      0.941198      0.605850      0.351460      0.204177      0.101729     0.0518506     0.0239634     0.0109970    0.00432082    0.00165935   0.000505292   0.000149266   3.66199e-05   6.70085e-06   9.03988e-07       0.00000       0.00000       0.00000       0.00000       0.00000       0.00000       0.00000       0.00000       0.00000       0.00000
  13  20 3532.6398    2.6058  2.5641 12.2679 -0.0040  0.0578   0.0489   0.1415    0.0653   0.0000   439.1127       23.4602       11.3746      -4.32749       2.40860      -18.4431      0.139002      0.852269      -9.07748      0.933969   -0.00798949     -0.629829     -0.496073     -0.415580      0.408513    0.00535301    -0.0565655     0.0170326    -0.0155583  -0.000933758   -0.00292084   0.000815750   0.000186202   2.52217e-05   1.46906e-05  -2.74830e-07       0.00000       0.00000       0.00000       0.00000       0.00000       0.00000       0.00000       0.00000       0.00000       0.00000       6.93410       8.62356       7.94368       8.79383       7.95211       7.38275       6.14342       4.63599       3.58603       2.56452       1.89937       1.25687      0.810944      0.445806      0.254080      0.126858     0.0654210     0.0294444     0.0129337    0.00491461    0.00188869   0.000570521   0.000172135   3.91406e-05   8.44769e-06   1.27291e-06       0.00000       0.00000       0.00000       0.00000       0.00000       0.00000       0.00000       0.00000       0.00000       0.00000
  13  21 3673.1489    2.1273  3.7580 11.7397 -0.0043  0.0692   0.0338   0.1789    0.0557   0.0000   444.3488      -5.24600       2.98670      -1.40942       2.81047      -6.91700       10.1562       2.23059      -4.67190       4.06406      0.121862      -3.18682       1.92930      0.537357     -0.219020     -0.169529    -0.0223414     0.0298612   -0.00108157    0.00778650   0.000527646  -0.000909324   0.000472794   8.33997e-05  -4.34552e-06   4.14541e-07       0.00000       0.00000       0.00000       0.00000       0.00000       0.00000       0.00000       0.00000       0.00000       0.00000       8.11518       10.0753       11.1809       10.7103       10.0096       8.67515       7.21719       5.64341       4.23607       3.11014       2.15635       1.41987      0.924333      0.530573      0.298985      0.162893     0.0811272     0.0376226     0.0162168    0.00677214    0.00241344   0.000774925   0.000227641   5.46992e-05   1.05619e-05   1.34790e-06       0.00000       0.00000       0.00000       0.00000       0.00000       0.00000       0.00000       0.00000       0.00000       0.00000
  13  23 3954.4353    1.3818  6.4677 11.2718 -0.0059  0.1106   0.0214   0.3053    0.0455   0.0000   424.2346       8.20581      -11.2506      -30.3457       15.9596      -18.6380      0.782996      0.377415      -8.31681      -8.38405       1.14358       1.25120      -2.14649     0.0826623     -0.159473     -0.304318    -0.0554234     0.0131783     0.0430663    -0.0103873    -0.0113054    0.00103621   0.000348232  -3.33284e-05   2.57083e-05  -3.14466e-06       0.00000       0.00000       0.00000       0.00000       0.00000       0.00000       0.00000       0.00000       0.00000       0.00000       12.9967       15.9899       17.6817       16.7290       16.1859       13.6635       11.3922       9.51283       7.05921       5.17763       3.54587       2.36507       1.49854      0.884686      0.523323      0.274084      0.145271     0.0653262     0.0293920     0.0109708    0.00409275    0.00127402   0.000374481   9.15606e-05   1.66297e-05   2.08751e-06       0.00000       0.00000       0.00000       0.00000       0.00000       0.00000       0.00000       0.00000       0.00000       0.00000
  13  24 4095.7314    1.1450  8.4000 10.9666 -0.0087  0.1422   0.0182   0.3958    0.0459   0.0000   479.1363       18.2253      -26.4924       6.39395       6.82153      -26.8054       2.53730       1.41784       8.28697       4.96717       8.91799      -5.84112     -0.831407       1.99452    0.00784182     -0.173178      0.245195      0.120948   -0.00418226    0.00556613   -0.00708053  -0.000877824    0.00117952   1.63446e-05  -2.81186e-05   9.70713e-06       0.00000       0.00000       0.00000       0.00000       0.00000       0.00000       0.00000       0.00000       0.00000       0.00000       16.1411       21.1827       22.8673       21.4977       20.8247       17.4578       15.2377       11.9157       9.30152       6.63366       4.63612       3.03418       1.89250       1.16515      0.647574      0.353687      0.177797     0.0825061     0.0368404     0.0145212    0.00521217    0.00174661   0.000493431   0.000119512   2.36805e-05   2.87926e-06       0.00000       0.00000       0.00000       0.00000       0.00000       0.00000       0.00000       0.00000       0.00000       0.00000
  13  27 4518.9665    0.6003 12.3344 10.4805 -0.0225  0.2919   0.0133   0.7656    0.0353   0.0000   337.9759       27.6023       68.3316      -15.9584      -26.9157      -10.6207      -29.9736       7.79639       19.6878       7.70770      -21.1425      -6.00083       4.67421      -1.25245       1.05242      0.593505     -0.642102    -0.0278997      0.179302     0.0337131    -0.0193008   -0.00201346   0.000627028   0.000625854  -1.41102e-05  -7.60174e-06       0.00000       0.00000       0.00000       0.00000       0.00000       0.00000       0.00000       0.00000       0.00000       0.00000       31.6190       42.2977       45.4081       43.9175       41.0957       36.8063       30.0493       24.8876       18.4315       14.0283       10.0028       6.60924       4.38813       2.66614       1.57031      0.866167      0.427712      0.214722     0.0884587     0.0362880     0.0125850    0.00390508    0.00110612   0.000257734   4.68667e-05   6.45076e-06       0.00000       0.00000       0.00000       0.00000       0.00000       0.00000       0.00000       0.00000       0.00000       0.00000
  14   8 1870.8261    0.3971  0.4071 10.0660  0.0027  0.0486   0.0222   0.0639    0.0544   0.0000   436.8461    0.00956253       9.62181       1.33100       7.48631      -6.37195      -2.49988      -3.30360      0.302163       1.78218     -0.134206     -0.531678      0.143433     0.0308645     -0.145677     0.0865580     0.0367459    -0.0270162   -0.00293863    0.00473429    0.00370851   0.000484071  -4.87055e-06   7.78158e-05  -5.32905e-05   1.21792e-10  -4.53441e-07  -2.89766e-08       0.00000       0.00000       0.00000       0.00000       0.00000       0.00000       0.00000       0.00000       4.23404       6.77856       7.36302       5.43031       7.23446       4.20816       4.50874       3.23178       2.08982       1.90717      0.852770      0.859398      0.440411      0.248450      0.186464     0.0740691     0.0495089     0.0236442     0.0100541    0.00588848    0.00168347   0.000745984   0.000377737   9.32839e-05   2.93888e-05   1.14677e-05   2.08948e-06   1.94651e-07       0.00000       0.00000       0.00000       0.00000       0.00000       0.00000       0.00000       0.00000
  14   9 2017.0211    0.5958  0.4999 10.2518 -0.0123  0.0279   0.0230   0.0615    0.0668   0.0000   432.6455       5.68702       13.9054      -3.52871      -5.41790       1.14585      -1.09255      -2.33101      -1.26422    -0.0778612      0.158561     -0.895879      0.107478    -0.0200552    0.00832765     0.0500190     0.0163219     0.0103956    -0.0210994   -0.00581453   -0.00222264   0.000901086   0.000212888   9.64057e-05  -2.73674e-05  -3.97058e-06  -3.21526e-07  -1.87025e-07       0.00000       0.00000       0.00000       0.00000       0.00000       0.00000       0.00000       0.00000       2.57136       3.57634       3.95074       3.43842       3.65392       3.11550       2.52156       2.24088       1.48616       1.14897      0.897230      0.529764      0.427550      0.223450      0.134528     0.0809821     0.0385865     0.0227618    0.00952498    0.00485955    0.00176691   0.000812907   0.000236751   7.64652e-05   2.68496e-05   5.84632e-06   1.08365e-06   1.39487e-07       0.00000       0.00000       0.00000       0.00000       0.00000       0.00000       0.00000       0.00000
  14  10 2162.5149    0.7946  0.5504 10.6817 -0.0138  0.0379   0.0303   0.0583    0.0686   0.0000   436.6177       7.51782       12.5214      -2.01014      -5.00021       3.00207     -0.807957      -4.17822       1.86989      -1.32821       2.22986      0.695848     -0.307894     -0.218714    -0.0736110     0.0316463    -0.0632497     0.0217575     0.0208311   -0.00871239   -0.00124160   0.000589417   0.000207707   5.38785e-05   8.57292e-06  -3.70119e-06   8.61542e-07   4.59651e-08       0.00000       0.00000       0.00000       0.00000       0.00000       0.00000       0.00000       0.00000       3.13466       5.10558       5.53742       3.78836       5.74316       3.00097       4.02913       2.87447       1.83144       2.06656      0.860241      0.912927      0.511961      0.255103      0.228716     0.0752070     0.0613174     0.0301104    0.00990069    0.00777397    0.00200381   0.000927073   0.000440739   8.09165e-05   2.91029e-05   1.08701e-05   1.83407e-06   1.52654e-07       0.00000       0.00000       0.00000       0.00000       0.00000       0.00000       0.00000       0.00000
  14  13 2587.2859    1.9685  0.9521 11.9989 -0.0075  0.0345   0.0557   0.0785    0.1090   0.0000   440.8150     -0.217001       5.94225      0.615988       5.93482   -0.00252516       4.43682      -3.38889     -0.838371      0.492557     -0.466545       1.39664      0.452695     -0.123415      0.167428      0.122972   -0.00939620     0.0223443    0.00315988   0.000165601   -0.00111685   -0.00121791  -0.000134783   6.33121e-05  -2.42095e-05  -2.44426e-06  -9.55913e-07  -5.74939e-08       0.00000       0.00000       0.00000       0.00000       0.00000       0.00000       0.00000       0.00000       3.67121       5.19983       4.76339       4.94763       4.73269       3.95717       3.60789       2.63993       2.26836       1.53437       1.16925      0.696454      0.489473      0.288055      0.177858      0.101119     0.0496669     0.0267531     0.0112389    0.00554165    0.00202011   0.000878275   0.000272789   8.88998e-05   2.68690e-05   5.83388e-06   1.48439e-06   1.92926e-07       0.00000       0.00000       0.00000       0.00000       0.00000       0.00000       0.00000       0.00000
  14  14 2728.2491    2.6424  0.7952 12.2733 -0.0052  0.0316   0.0784   0.0645    0.1554   0.0000   440.9493       6.66131       9.04178      -3.70831       8.87236     -0.617913      -3.36819      -1.24456     -0.284291       1.22728      0.425319      -1.55915     0.0825704     -0.156937     0.0574683      0.107290    -0.0219749    -0.0177999   -0.00383342    0.00511293   -0.00151013  -0.000600631   5.54022e-05  -5.21291e-05  -1.76711e-05   9.84329e-08   6.66652e-07   5.59170e-08       0.00000       0.00000       0.00000       0.00000       0.00000       0.00000       0.00000       0.00000       3.71919       4.94731       5.38725       5.39802       4.69695       3.95531       3.42216       2.58876       1.94838       1.41225      0.993943      0.663099      0.396273      0.252390      0.153138     0.0876368     0.0435484     0.0217756     0.0118975    0.00489601    0.00217504   0.000795690   0.000277077   8.49590e-05   2.22925e-05   5.51065e-06   1.14572e-06   1.56316e-07       0.00000       0.00000       0.00000       0.00000       0.00000       0.00000       0.00000       0.00000
  14  15 2869.2718    3.0989  0.7881 12.8539 -0.0088  0.0319   0.1007   0.0699    0.1659   0.0000   441.3168       10.8687       13.0036       2.17121       1.59731      -1.27892      -1.41487      -1.32609      -4.99466      0.205874      0.152126     -0.472871     -0.173440    -0.0792550      0.121622     0.0711260     0.0991864   -0.00776087    0.00942333   -0.00309697   -0.00330043   0.000459175   0.000143062  -6.28123e-05   2.78736e-05   8.29089e-06   5.65949e-07   1.04412e-07       0.00000       0.00000       0.00000       0.00000       0.00000       0.00000       0.00000       0.00000       3.66176       4.64724       4.50901       4.68285       4.05903       3.76005       3.36912       2.72019       2.37482       1.71263       1.20566      0.684764      0.483374      0.274604      0.183734     0.0985157     0.0538043     0.0272878     0.0110070    0.00583529    0.00213866   0.000900839   0.000306102   8.30582e-05   2.62132e-05   5.55032e-06   1.21310e-06   1.70840e-07       0.00000       0.00000       0.00000       0.00000       0.00000       0.00000       0.00000       0.00000
  14  17 3150.5700    3.7897  0.9564 13.9080 -0.0083  0.0399   0.1144   0.0810    0.1003   0.0000   443.1123       10.7344       15.7057      -1.00257       9.23189      -7.80490       2.96686      -5.18217      -2.08867       1.62890       2.23875      -1.58231    -0.0642258      0.270808     -0.316931    -0.0353000     0.0392148    0.00869043    -0.0415247   0.000799458    0.00329331  -9.38609e-06  -0.000206848   1.04044e-05  -5.85942e-06  -1.85574e-06  -2.47048e-06   3.09480e-07       0.00000       0.00000       0.00000       0.00000       0.00000       0.00000       0.00000       0.00000       3.66051       5.64304       5.45061       6.13299       5.03792       4.60445       3.78382       3.06085       2.30273       1.62945       1.24195      0.808008      0.553879      0.307866      0.220050      0.101498     0.0638855     0.0301615     0.0153788    0.00691189    0.00291680    0.00100938   0.000404916   0.000106097   3.42221e-05   7.39197e-06   1.60831e-06   2.50563e-07       0.00000       0.00000       0.00000       0.00000       0.00000       0.00000       0.00000       0.00000
  14  18 3290.9045    3.5566  1.3952 13.3279 -0.0008  0.0380   0.0872   0.1041    0.0981   0.0000   439.7647       7.63253       3.06520     -0.472564     -0.410903      -6.54937      -6.15872      -4.41224       2.88194      -1.47162       1.10393      0.327079     -0.557162     0.0768497      0.279527      0.115580    0.00853130   -0.00443748    -0.0138781   -0.00475857    0.00305884  -0.000907419  -8.53930e-05   8.99071e-05  -5.41947e-05   1.46596e-05  -5.79184e-07  -4.70696e-08       0.00000       0.00000       0.00000       0.00000       0.00000       0.00000       0.00000       0.00000       4.00878       5.51835       5.59821       5.67652       5.17941       4.56153       3.90956       3.02395       2.42958       1.75820       1.26083      0.843792      0.551963      0.352969      0.198669      0.118342     0.0600202     0.0314949     0.0143254    0.00665182    0.00270138    0.00108717   0.000353424   0.000116612   3.06911e-05   7.42920e-06   1.51874e-06   2.07346e-07       0.00000       0.00000       0.00000       0.00000       0.00000       0.00000       0.00000       0.00000
  14  19 3431.6146    2.7743  1.7810 13.1744 -0.0074  0.0549   0.0659   0.1185    0.0735   0.0000   441.5081      -4.70151       13.5139       2.47965       4.56541      -5.10163       2.16810     -0.564365      -4.97953      -1.86199     0.0131308      -1.20297     0.0729897      0.508455     -0.493334    -0.0935136      0.197151    -0.0377258   -0.00945715     0.0136238   0.000367309   -0.00153536  -3.55872e-05   0.000334298   3.49082e-06  -6.02694e-06   1.99637e-06  -1.27772e-07       0.00000       0.00000       0.00000       0.00000       0.00000       0.00000       0.00000       0.00000       5.33808       7.86610       7.39764       7.85202       7.07333       6.33116       5.44184       4.44210       3.52635       2.57318       1.86021       1.25479      0.798241      0.517461      0.304442      0.167054      0.100436     0.0409444     0.0258479    0.00812376    0.00479697    0.00142558   0.000571960   0.000173537   4.80264e-05   1.14093e-05   2.31533e-06   3.33278e-07       0.00000       0.00000       0.00000       0.00000       0.00000       0.00000       0.00000       0.00000
  14  20 3572.2689    2.3996  2.5648 12.4238 -0.0047  0.0551   0.0447   0.1477    0.0607   0.0000   439.6462       14.0539       2.01217      -13.2753       10.4065      -4.80002      -3.52319      -2.56205       5.44613      -4.01513       1.52054      -1.36424      0.682222      0.172003     -0.342903     -0.162530      0.137997    -0.0215272    -0.0563865    0.00352091    0.00926915   0.000378501  -0.000454659   2.67234e-05   6.23321e-05   1.76043e-05   3.74488e-06   8.44557e-08       0.00000       0.00000       0.00000       0.00000       0.00000       0.00000       0.00000       0.00000       5.99983       7.71665       8.00043       8.00995       7.53146       6.52108       5.60779       4.66723       3.83986       2.67249       2.00033       1.28260      0.836830      0.525244      0.328046      0.184958     0.0991421     0.0512326     0.0237696     0.0110953    0.00430084    0.00163155   0.000564541   0.000179690   4.95789e-05   1.07216e-05   2.20831e-06   2.80772e-07       0.00000       0.00000       0.00000       0.00000       0.00000       0.00000       0.00000       0.00000
  14  21 3713.2218    1.9931  4.0407 11.7365 -0.0029  0.0708   0.0303   0.1856    0.0531   0.0000   442.4319       5.85088       8.07054       10.6064      -1.58262      -17.7434       3.19060      -9.90099       2.07176      -1.82549      -4.77563      0.629365      -1.37799      0.834661      0.332089      0.285167     -0.182819    -0.0161119     0.0539246     0.0155346    -0.0123991  -0.000683298   0.000475564  -0.000132865   6.74487e-05   1.76133e-06   2.99439e-06   3.95594e-07       0.00000       0.00000       0.00000       0.00000       0.00000       0.00000       0.00000       0.00000       7.64451       9.81038       10.3039       10.4512       9.89872       8.59732       7.28761       5.88143       4.66539       3.46908       2.49617       1.64736       1.12401      0.698321      0.430444      0.241904      0.131953     0.0673668     0.0307280     0.0142377    0.00574538    0.00221838   0.000761084   0.000231567   6.42774e-05   1.44882e-05   2.84185e-06   3.62720e-07       0.00000       0.00000       0.00000       0.00000       0.00000       0.00000       0.00000       0.00000
  14  22 3854.6299    1.6441  5.3168 11.3348 -0.0058  0.0870   0.0237   0.2300    0.0515   0.0000   459.2453      -23.5125       30.1992       9.08097      -5.69024      -10.7100      -7.29224       14.4018       8.26319      -9.97747      -3.13917       3.28038       1.66790     -0.864189      -1.12547      0.217547      0.218181     0.0837110    -0.0415680     0.0163240   -0.00512929    0.00167322   0.000202188   0.000288751   2.46287e-05  -1.88086e-05   3.88314e-06   3.79598e-07       0.00000       0.00000       0.00000       0.00000       0.00000       0.00000       0.00000       0.00000       9.35059       12.1885       13.1029       12.6267       12.4501       10.4596       9.15436       7.40347       5.83978       4.34089       3.10907       2.08444       1.34715      0.859048      0.512078      0.291484      0.155500     0.0789768     0.0372123     0.0168345    0.00689796    0.00262793   0.000909452   0.000290843   8.01618e-05   1.90430e-05   3.63637e-06   4.30083e-07       0.00000       0.00000       0.00000       0.00000       0.00000       0.00000       0.00000       0.00000
  14  23 3995.3579    1.3415  7.0785 11.1952 -0.0040  0.1114   0.0197   0.3134    0.0441   0.0000   439.6610       22.3318       6.53230       23.6925      -6.53525      -28.5702     -0.971617       11.3291      -10.7641      -13.5135      0.451087       2.05675     -0.117596     -0.639024      -1.30641      0.338886     0.0466331     -0.105159    -0.0364652    0.00559467   0.000395449   -0.00103452    0.00112268   0.000837038  -5.15131e-05   1.86278e-05  -3.54105e-06   1.65982e-07       0.00000       0.00000       0.00000       0.00000       0.00000       0.00000       0.00000       0.00000       12.2936       15.7308       16.7818       16.4403       15.7845       13.8903       11.7455       9.65187       7.48312       5.58861       4.05321       2.73182       1.81283       1.12918      0.668169      0.384182      0.205665      0.101412     0.0522121     0.0210324    0.00943390    0.00346893    0.00120093   0.000378851   0.000104254   2.37042e-05   4.39606e-06   5.54251e-07       0.00000       0.00000       0.00000       0.00000       0.00000       0.00000       0.00000       0.00000
  14  24 4137.1503    1.0800  8.6147 10.9880 -0.0025  0.1444   0.0172   0.4069    0.0423   0.0000   447.5404       3.09606       34.3575       7.70993      -15.4405      -20.9693       10.4278       11.6677       2.66508      -15.5389      -4.59512       3.05672       1.60815      0.953403      -1.21908     0.0947203     -0.466041    -0.0551783     0.0940329    -0.0387531    -0.0194440  -0.000255647    0.00156792   0.000431949   0.000212154  -4.99214e-05  -8.51623e-06  -5.14232e-07       0.00000       0.00000       0.00000       0.00000       0.00000       0.00000       0.00000       0.00000       14.8989       20.3234       20.8771       21.4931       19.7067       17.8021       15.0339       12.3259       9.44340       7.07056       5.16225       3.57903       2.37897       1.48191      0.888532      0.509760      0.275233      0.135185     0.0717922     0.0286045     0.0128943    0.00467926    0.00163965   0.000506297   0.000139113   3.16262e-05   5.95746e-06   8.13859e-07       0.00000       0.00000       0.00000       0.00000       0.00000       0.00000       0.00000       0.00000
  14  25 4277.8668    0.8915 10.7752 10.7873 -0.0085  0.1885   0.0157   0.5415    0.0408   0.0000   443.9079       87.3124       3.54983       12.9155       44.6210      -6.32757       4.48520      0.725975      -7.60130       19.9398       6.10163      -1.72485      -3.13762     -0.381101       1.36960     -0.626420     -0.442598      0.143164      0.228207     0.0131368    -0.0391236    0.00684488    0.00219248  -0.000475350   6.96412e-05   4.39495e-05  -1.28726e-06   2.23404e-06       0.00000       0.00000       0.00000       0.00000       0.00000       0.00000       0.00000       0.00000       19.4646       25.5240       27.7536       27.3369       25.6954       22.9670       19.6162       15.9696       12.3575       9.38734       6.82681       4.57881       3.13625       1.97351       1.17891      0.705026      0.364337      0.194240     0.0915179     0.0416737     0.0168964    0.00671563    0.00217091   0.000679167   0.000185317   4.18254e-05   7.72009e-06   9.87540e-07       0.00000       0.00000       0.00000       0.00000       0.00000       0.00000       0.00000       0.00000
  14  26 4419.8658    0.7017 11.4914 10.6653 -0.0041  0.2292   0.0145   0.6403    0.0365   0.0000   399.1498       23.6017       41.6125       30.2726      -25.6929       12.9220       12.6589      -6.79960       8.45421      -15.1800      -1.39486      0.976037     -0.790398     -0.150729      0.787411     -0.683008     -0.231507     0.0219526     -0.223284     0.0253790    0.00619046    0.00167886  -0.000476367   0.000534729   0.000289613   2.29479e-05  -1.44163e-05   1.86545e-06       0.00000       0.00000       0.00000       0.00000       0.00000       0.00000       0.00000       0.00000       24.3666       31.1399       34.1716       32.9912       31.8367       28.5431       24.1205       19.6729       15.0114       11.6423       8.22867       5.86793       3.88990       2.44708       1.48266      0.856326      0.453187      0.238073      0.111707     0.0515842     0.0204005    0.00803083    0.00271147   0.000829312   0.000219337   5.12226e-05   9.06584e-06   1.14914e-06       0.00000       0.00000       0.00000       0.00000       0.00000       0.00000       0.00000       0.00000
  14  27 4561.3072    0.5826 13.6643 10.5025 -0.0221  0.3078   0.0124   0.8075    0.0320   0.0000   476.9458      -40.6359      -63.1541       34.7860       37.2722      -4.26479       49.9864      -45.8066       3.00157       20.0326       22.0030     -0.707309      -8.48625       3.38104     -0.221759    -0.0250891     -0.549814      0.123200    -0.0652174     0.0573527    -0.0110026    -0.0113782    0.00803111  -0.000514175   4.76468e-05  -6.58514e-05  -1.89860e-05   2.10766e-06       0.00000       0.00000       0.00000       0.00000       0.00000       0.00000       0.00000       0.00000       32.5225       41.8777       44.2019       45.1906       42.2367       37.3871       32.8126       26.0178       20.7089       15.4508       11.3747       7.93163       5.31198       3.37034       2.05739       1.21203      0.647290      0.336506      0.166211     0.0730281     0.0298960     0.0112960    0.00374568    0.00112218   0.000294685   6.65169e-05   1.27254e-05   1.61045e-06       0.00000       0.00000       0.00000       0.00000       0.00000       0.00000       0.00000       0.00000
  15   9 2049.6264    0.6391  0.5073 10.2803  0.0003  0.0296   0.0244   0.0529    0.0694   0.0000   440.8350      0.112160       15.9315       4.01313      -1.33556      -4.87412     -0.604619     -0.480998      0.593200       1.17968      0.248175     -0.113479     -0.987882     0.0503742    -0.0590266    -0.0384759     0.0492609    -0.0381760    -0.0110338     0.0144964   -0.00475960    0.00117321   -0.00104819  -0.000314047  -6.64357e-06  -2.05396e-05   7.51937e-07   1.31278e-07  -8.18418e-08  -2.47205e-08       0.00000       0.00000       0.00000       0.00000       0.00000       0.00000       3.12328       3.25626       4.09124       4.27079       3.58283       3.49650       3.05371       2.11891       1.82196       1.59333       1.16451      0.607280      0.493383      0.320305      0.206965      0.113398     0.0736109     0.0403967     0.0172143    0.00851128    0.00349718    0.00191385   0.000749258   0.000280574   8.32068e-05   2.15863e-05   6.39115e-06   1.16573e-06   2.50380e-07   3.05303e-08       0.00000       0.00000       0.00000       0.00000       0.00000       0.00000
  15  10 2195.7720    0.8856  0.5862 10.7209 -0.0089  0.0295   0.0310   0.0610    0.0694   0.0000   440.3971       4.61940       13.3209      -4.40584     -0.744006     -0.529057       5.53146      -6.73024      -2.17252       2.70665       1.22726     -0.431058     -0.262775      0.193332      0.197604     -0.173213     -0.202502     0.0787695    0.00612922   0.000147940   -0.00731184   0.000263048    0.00107963   0.000163496  -0.000184812  -1.06231e-07   1.05890e-05   3.96032e-07  -5.15281e-07  -3.81342e-08       0.00000       0.00000       0.00000       0.00000       0.00000       0.00000       2.44734       4.18717       3.46786       4.25440       3.37306       3.43304       2.63501       2.40323       1.78391       1.36110       1.00354      0.652087      0.481453      0.266267      0.184799     0.0916425     0.0624938     0.0277270     0.0172700    0.00658646    0.00381004    0.00127398   0.000648131   0.000186060   7.99986e-05   1.96756e-05   6.79686e-06   1.41290e-06   2.97499e-07   5.24924e-08       0.00000       0.00000       0.00000       0.00000       0.00000       0.00000
  15  13 2622.3730    2.0432  0.9016 12.1607 -0.0025  0.0362   0.0570   0.0711    0.0923   0.0000   441.9535      -1.78542       15.3434       4.37784      -5.22231      -4.87067     -0.512896      0.200833      -3.69357       1.03276       1.14757     -0.226775      0.169508     -0.119843     -0.269227     0.0806122     0.0837412     0.0662679    -0.0235669   -0.00151512   -0.00696337  -0.000987012   0.000428048  -0.000109549  -1.62608e-05   7.59215e-06   1.16138e-05   4.89547e-06  -2.10140e-07  -1.00185e-07       0.00000       0.00000       0.00000       0.00000       0.00000       0.00000       3.38714       4.70834       4.87232       4.15776       5.21232       3.83522       3.59052       2.91439       2.20549       1.99609       1.23752      0.937149      0.600383      0.359088      0.276970      0.141160     0.0915593     0.0450017     0.0223904     0.0111763    0.00453580    0.00216006   0.000759866   0.000293373   0.000111396   2.63537e-05   8.89093e-06   2.38513e-06   3.97235e-07   4.11971e-08       0.00000       0.00000       0.00000       0.00000       0.00000       0.00000
  15  14 2764.1316    2.6860  0.7592 12.6602 -0.0120  0.0311   0.0831   0.0653    0.0952   0.0000   439.2779       3.40307       3.93886      -4.16291       2.36160       2.01027     -0.914904      -1.87801      -3.69859    -0.0359548      0.494862       1.20319      0.684832     -0.499205    -0.0866997      0.128844   -0.00695939     0.0382548    -0.0261134    -0.0197448  -0.000301854   0.000299695   0.000438185  -0.000156949  -0.000146484   1.04348e-06  -1.20246e-05  -9.74435e-07   9.87866e-10   5.28938e-08       0.00000       0.00000       0.00000       0.00000       0.00000       0.00000       3.59727       4.76013       4.76479       4.50137       4.01698       3.60877       3.31620       3.10642       2.30139       1.82981       1.28782      0.847372      0.535943      0.308018      0.188269      0.118504     0.0535110     0.0324657     0.0151368    0.00840600    0.00378383    0.00160560   0.000571640   0.000241422   6.67386e-05   2.24176e-05   6.64644e-06   1.57846e-06   2.58968e-07   3.77732e-08       0.00000       0.00000       0.00000       0.00000       0.00000       0.00000
  15  15 2905.7871    3.4487  0.7908 12.8956  0.0063  0.0290   0.1037   0.0629    0.1452   0.0000   439.4614       5.70217       6.09933      -5.26300      0.685873      -4.96811      -3.91757      -1.04194      -1.67480      -2.06749       1.25492     -0.816450      -1.02300      0.102231      0.190224    -0.0173894     0.0423391    -0.0107319    -0.0404218     0.0181975   -0.00140473  -0.000317855  -0.000901796   0.000277796   7.58239e-05  -3.47174e-06  -7.20254e-06  -1.51030e-08  -1.64515e-07  -4.64695e-08       0.00000       0.00000       0.00000       0.00000       0.00000       0.00000       2.71919       3.83825       3.68411       4.11767       3.44104       3.11609       2.94028       2.36803       1.87905       1.35850       1.07242      0.710063      0.475428      0.287331      0.192211      0.107018     0.0628524     0.0297931     0.0177250    0.00775184    0.00424165    0.00155373   0.000697037   0.000217747   8.14371e-05   2.20894e-05   6.42705e-06   1.34697e-06   3.01592e-07   4.26869e-08       0.00000       0.00000       0.00000       0.00000       0.00000       0.00000
  15  16 3047.1177    3.8410  0.8532 13.1641 -0.0054  0.0294   0.1170   0.0675    0.1783   0.0000   444.8639       7.25415       5.48790       1.01506       4.59376      -5.07655      -1.48099     -0.518006      -1.07280      0.230231     0.0797757      -1.13846     -0.302497     -0.303355      0.331061     0.0928329     0.0410110     0.0144894    -0.0140615    0.00949370   -0.00279661  -0.000977967   0.000264067  -0.000138864  -4.67482e-05   7.83825e-06  -1.01723e-05  -2.25216e-08   2.41189e-07   7.00526e-08       0.00000       0.00000       0.00000       0.00000       0.00000       0.00000       3.12371       3.95648       4.19619       3.84029       4.08759       3.56571       2.95566       2.49145       1.89739       1.50330       1.10156      0.721415      0.514530      0.316055      0.206568      0.121098     0.0686634     0.0343612     0.0176462    0.00853664    0.00355504    0.00157816   0.000636799   0.000227618   7.66527e-05   2.26408e-05   6.98099e-06   1.53824e-06   2.66588e-07   3.25800e-08       0.00000       0.00000       0.00000       0.00000       0.00000       0.00000
  15  18 3328.9014    3.0562  1.2895 13.5512 -0.0156  0.0414   0.0822   0.1027    0.1010   0.0000   435.4072       7.01053       3.89580      -2.36305      -1.35881      -11.2881    0.00360307       2.11348     -0.884829     -0.125906       4.09363      0.449495      -1.40301      0.643989      0.462058    -0.0149918     -0.163203     0.0335201     0.0439648    -0.0104988   -0.00165127    0.00417078   -0.00146769  -0.000441396   5.05574e-05   7.28257e-05  -3.96503e-06   2.03710e-06   6.27816e-07  -8.07600e-08       0.00000       0.00000       0.00000       0.00000       0.00000       0.00000       4.16835       5.58078       6.13666       5.79731       5.80973       4.84928       4.19372       3.35186       2.72047       2.00565       1.44451       1.00483      0.696307      0.432944      0.276909      0.158089     0.0963554     0.0493194     0.0260813     0.0131251    0.00532258    0.00246701   0.000941398   0.000341688   0.000120431   3.44531e-05   9.75509e-06   2.22756e-06   4.19477e-07   4.78696e-08       0.00000       0.00000       0.00000       0.00000       0.00000       0.00000
  15  19 3470.0696    2.6477  2.1021 12.8801 -0.0061  0.0522   0.0562   0.1302    0.0760   0.0000   447.7751       15.1512      -1.25288       1.10169       4.59761      -3.84609      -1.25267      -1.03615      -3.20437      0.294227      0.840762      -1.14549       1.08685      0.383650   -0.00258864    -0.0156325    -0.0246830     0.0320568    0.00809151    0.00238509   -0.00588832    0.00563318    0.00128320   0.000405479   0.000344804  -4.31979e-06  -2.77869e-05  -1.08553e-06  -2.01737e-07  -4.12181e-08       0.00000       0.00000       0.00000       0.00000       0.00000       0.00000       5.08258       6.50735       7.35461       6.58696       7.02442       6.04590       5.24679       4.40125       3.24470       2.55201       1.91644       1.31677      0.926106      0.602847      0.356016      0.213204      0.118179     0.0631260     0.0320135     0.0153526    0.00695288    0.00299625    0.00122025   0.000446820   0.000146998   4.72493e-05   1.32792e-05   3.03548e-06   5.22826e-07   5.83079e-08       0.00000       0.00000       0.00000       0.00000       0.00000       0.00000
  15  20 3611.3388    2.2706  2.7735 12.4291 -0.0024  0.0582   0.0422   0.1537    0.0600   0.0000   439.2987       7.41949     -0.663004      -11.1771       16.4553      -5.02768      -12.2016      -8.50102      -1.38061       1.40091      0.624658      -2.74167       1.09795      0.147562    -0.0675820     -0.363529     0.0603668     0.0717792     0.0107983    -0.0331120     0.0169582   0.000233277   -0.00297369   5.22656e-05   0.000593815   2.22887e-05  -3.49560e-06  -1.78493e-06  -3.23893e-07   7.58712e-08       0.00000       0.00000       0.00000       0.00000       0.00000       0.00000       5.95272       7.62349       7.94193       8.03140       7.41061       6.73410       5.97189       4.95759       3.96879       3.00463       2.15665       1.53882       1.04359      0.668376      0.410820      0.239498      0.138396     0.0759995     0.0388543     0.0187205    0.00853269    0.00363828    0.00142535   0.000530469   0.000177752   5.12363e-05   1.34241e-05   3.06088e-06   5.63055e-07   7.30969e-08       0.00000       0.00000       0.00000       0.00000       0.00000       0.00000
  15  21 3752.5807    1.8484  4.0366 11.7588 -0.0029  0.0729   0.0292   0.1867    0.0546   0.0000   448.5395       20.1180       1.60327       4.00272       1.02685      -8.26047       6.48657       1.27420      -5.21795     0.0942746     -0.528865       4.10168      0.176864    -0.0641957     0.0319517      0.324572    0.00441539      0.122895    -0.0374766    -0.0130691    0.00320557    0.00881424   0.000712934  -0.000253029  -0.000156927  -4.00683e-05  -5.35757e-06   5.21750e-07   7.84029e-07  -6.06654e-08       0.00000       0.00000       0.00000       0.00000       0.00000       0.00000       7.69735       9.72316       10.4380       10.4058       10.0075       8.59913       7.92747       6.23556       4.94303       3.63589       2.71079       2.03610       1.31871      0.874017      0.534212      0.315571      0.173365     0.0967146     0.0492065     0.0242960     0.0113588    0.00478844    0.00180856   0.000671168   0.000217994   6.66611e-05   1.64310e-05   3.92212e-06   7.34935e-07   8.41742e-08       0.00000       0.00000       0.00000       0.00000       0.00000       0.00000
  15  22 3894.2701    1.5186  6.0338 11.3462 -0.0007  0.0991   0.0219   0.2634    0.0456   0.0000   424.2583       9.52242       11.6452      -37.2834      -8.49366      -2.55037       11.5163       3.42109      -4.34854      -4.31942      -6.09643      0.298832      -2.64445      0.240059      0.593173     0.0362458     -0.466990      0.212672      0.105818    -0.0682483   -0.00835260    0.00249766  -0.000915295  -0.000463937  -7.60568e-05   5.13718e-05  -1.44172e-05   3.06158e-07   4.66928e-07  -1.92511e-08       0.00000       0.00000       0.00000       0.00000       0.00000       0.00000       9.52631       12.8012       13.3378       13.6928       13.0816       11.7442       9.90887       8.48976       6.33747       5.05250       3.74493       2.63558       1.77854       1.16638      0.731543      0.447130      0.244415      0.133921     0.0674933     0.0327056     0.0153605    0.00639043    0.00253381   0.000931790   0.000299179   9.37382e-05   2.50980e-05   5.75316e-06   9.98478e-07   1.33942e-07       0.00000       0.00000       0.00000       0.00000       0.00000       0.00000
  15  23 4035.6708    1.2357  7.5040 11.0927 -0.0094  0.1189   0.0180   0.3244    0.0429   0.0000   434.2096       18.7105       24.8735      -1.00270      -43.9015       3.73689       8.34222      -4.95182       5.09063      -10.5007       1.55483       5.15499       3.62736     -0.212612      -2.31002      0.607226      0.401608      0.164019     -0.132233    0.00732489   -0.00758993    0.00779704    0.00615257   -0.00216263  -0.000824893  -4.25043e-05   7.83075e-05   1.43067e-06   1.38449e-07   5.41943e-08       0.00000       0.00000       0.00000       0.00000       0.00000       0.00000       12.1298       15.4832       16.6102       16.0274       15.9153       13.8687       12.0822       10.4805       8.22773       6.39030       4.60181       3.24137       2.22347       1.45044      0.896875      0.543428      0.311650      0.172286     0.0904410     0.0416232     0.0203603    0.00803397    0.00334384    0.00117414   0.000385516   0.000115070   3.03496e-05   6.80378e-06   1.16789e-06   1.41996e-07       0.00000       0.00000       0.00000       0.00000       0.00000       0.00000
  15  24 4177.6798    1.0039  9.1344 10.9317 -0.0131  0.1509   0.0163   0.4344    0.0407   0.0000   442.5830       33.9163       16.1102      -32.7304       3.57965       36.0784      -13.4111      -17.8265      -9.83346      -7.19107       13.6727       4.17950     -0.477017     -0.109024      0.293505      0.290845     -0.568629     -0.247948      0.168853    -0.0204582   -0.00632219    0.00925084  -0.000391478  -4.10315e-05   0.000922110  -0.000301437  -6.99021e-05   9.97362e-06   3.11126e-06  -2.16466e-07       0.00000       0.00000       0.00000       0.00000       0.00000       0.00000       14.9986       18.9153       21.0974       20.7449       19.9312       18.0937       15.3861       12.7724       10.3609       7.77869       5.88150       4.14123       2.77788       1.84838       1.16365      0.706109      0.410559      0.212875      0.117928     0.0535632     0.0267276     0.0103021    0.00444462    0.00149218   0.000516719   0.000153110   3.91606e-05   8.41421e-06   1.51056e-06   1.83181e-07       0.00000       0.00000       0.00000       0.00000       0.00000       0.00000
  15  25 4319.2393    0.8247 10.5808 10.7327 -0.0170  0.1941   0.0150   0.5152    0.0395   0.0000   447.5016      -34.3721       44.0858      -13.7284       20.3429      -7.60263      -13.5889      -30.8307       2.99207       19.5841      -2.64514      -6.05340      -2.93660       3.73210      0.292618     0.0968305      -1.10508     -0.649582      0.292564    0.00722154    -0.0920378    0.00449657    0.00212845   -0.00520648   0.000818331   0.000297659  -0.000122887  -2.15502e-05  -1.02596e-06   3.72665e-07       0.00000       0.00000       0.00000       0.00000       0.00000       0.00000       18.9052       24.5983       27.5481       26.1726       25.6339       22.9497       19.9239       16.6380       12.9397       10.3529       7.44497       5.22443       3.73292       2.34881       1.51048      0.921374      0.523320      0.287104      0.150577     0.0712954     0.0340197     0.0136946    0.00573937    0.00206741   0.000666195   0.000192675   5.19610e-05   1.14249e-05   1.96470e-06   2.36859e-07       0.00000       0.00000       0.00000       0.00000       0.00000       0.00000
  15  28 4745.3349    0.3994 14.6917 10.2540 -0.0057  0.4848   0.0092   1.0100    0.0287   0.0000   437.1101       116.812      -26.0902      -73.4538       60.8770       49.7741       19.2207      -37.7716      -39.4798      -2.46147       33.4071      -10.1405      -13.3647       10.9904       2.36704      -4.74187     -0.837284      -1.64264    -0.0290707     0.0883060     0.0443331   -0.00487414    -0.0208112   -0.00558219  -0.000265200   0.000859595  -0.000200548  -5.13683e-06  -1.06348e-05  -1.03628e-06       0.00000       0.00000       0.00000       0.00000       0.00000       0.00000       46.4898       60.8651       67.6332       65.2125       62.7694       57.2275       49.9876       41.7047       33.4064       25.7936       19.3776       13.7083       9.51973       6.33217       4.05024       2.43957       1.46619      0.791768      0.434705      0.201973     0.0996724     0.0394908     0.0163913    0.00551701    0.00182338   0.000513778   0.000133019   2.84884e-05   5.03733e-06   6.09355e-07       0.00000       0.00000       0.00000       0.00000       0.00000       0.00000
  16   9 2081.5743    0.6986  0.5044 10.4245 -0.0049  0.0256   0.0285   0.0519    0.0673   0.0000   437.5179       1.88853       7.36496       2.38433      0.871632      -3.24008       3.06716     -0.250172      -3.02270     -0.650173       1.89572       1.20774     -0.298213     -0.255123     0.0645004     0.0906942    -0.0503020     0.0744831    -0.0265461     0.0148186    0.00792318    0.00559592   -0.00159062   0.000170472   0.000230501   4.62899e-05   8.93654e-06  -9.22327e-06   4.13108e-08  -1.68710e-07  -5.00621e-08  -1.26877e-08       0.00000       0.00000       0.00000       0.00000       2.16750       3.00852       3.08905       3.26641       3.11798       2.70820       2.43764       2.02600       1.60530       1.23908      0.904355      0.709825      0.457534      0.294470      0.203425      0.116024     0.0790594     0.0342184     0.0242625    0.00983997    0.00607424    0.00257576    0.00118997   0.000402745   0.000196094   5.03876e-05   2.25532e-05   5.28216e-06   1.56861e-06   3.71353e-07   6.55125e-08   8.71331e-09       0.00000       0.00000       0.00000       0.00000
  16  10 2228.4165    0.9161  0.6794 10.9388 -0.0076  0.0307   0.0302   0.0613    0.0752   0.0000   436.2007       1.35579       15.0157       1.34742      -3.79779       3.58242      0.444027      -2.77150      -2.17174     -0.322538     -0.404277     -0.185087     -0.543659     -0.428379      0.280612      0.294741     0.0856583    -0.0769638    0.00376254     0.0132921     0.0119636    0.00181667   0.000831604   0.000333352  -0.000215088  -7.14048e-05  -6.47619e-06   4.93450e-06  -3.19658e-06  -3.74663e-07   8.68277e-08   1.16296e-08       0.00000       0.00000       0.00000       0.00000       2.43353       3.78328       3.49642       4.01924       3.41826       3.48160       2.73263       2.42898       1.85042       1.61191       1.03508      0.858068      0.515557      0.384318      0.227735      0.158458     0.0864430     0.0539192     0.0261044     0.0158294    0.00625203    0.00377564    0.00118397   0.000662678   0.000208571   8.73428e-05   2.43583e-05   7.79735e-06   1.75649e-06   4.72741e-07   7.43856e-08   1.21346e-08       0.00000       0.00000       0.00000       0.00000
  16  11 2372.6366    1.3412  0.6891 11.2934 -0.0052  0.0270   0.0413   0.0574    0.0751   0.0000   435.8543       2.99037       19.8066      -7.90360      -3.51460       3.50013      -3.77380      -2.56863       1.32256       2.75415     -0.789158     -0.679589      -1.37891      0.152298      0.108267    -0.0716885    -0.0421910     0.0430790    0.00454295    0.00860289   -0.00963270  -0.000462837    0.00106220  -5.53594e-05   0.000219694   5.35200e-05  -6.20929e-05   1.99799e-05   1.70964e-06  -1.55938e-06   1.35149e-07   7.12451e-09       0.00000       0.00000       0.00000       0.00000       2.33204       3.28934       3.45398       3.44160       3.34512       2.83660       2.77988       2.09086       1.74745       1.43503      0.941716      0.791573      0.476657      0.350878      0.224794      0.125730     0.0846183     0.0413397     0.0267925     0.0116128    0.00584463    0.00301085    0.00119521   0.000521347   0.000208573   6.37557e-05   2.55380e-05   6.36901e-06   1.52650e-06   4.40438e-07   7.33754e-08   8.54884e-09       0.00000       0.00000       0.00000       0.00000
  16  12 2514.7988    1.6998  0.9260 11.7484 -0.0050  0.0307   0.0453   0.0734    0.0820   0.0000   437.7301       3.64391       15.9809       2.56224    -0.0897184     -0.400186       3.56931       2.06043       1.50158      0.109027       1.52817     -0.678756     -0.532181      0.504737    -0.0260408     -0.270873     0.0689585     0.0154370     0.0124182  -0.000840989    -0.0149226  -0.000172201  -0.000651760  -0.000771538  -5.09752e-05   8.86357e-05  -2.20855e-05  -8.26732e-06   1.04608e-06   2.08330e-07   3.21504e-08  -1.58699e-09       0.00000       0.00000       0.00000       0.00000       3.02142       3.82984       4.11406       3.86882       3.74073       3.58233       3.11964       2.48106       2.21036       1.61090       1.23610      0.867920      0.613202      0.394157      0.248453      0.162197     0.0834480     0.0510156     0.0274815     0.0125624    0.00651566    0.00295438    0.00132133   0.000471415   0.000211780   7.85832e-05   2.39449e-05   7.48518e-06   1.80674e-06   3.72334e-07   7.41984e-08   8.60801e-09       0.00000       0.00000       0.00000       0.00000
  16  13 2656.9532    2.1687  0.8346 12.3270 -0.0115  0.0305   0.0605   0.0664    0.0852   0.0000   437.1813       5.08747       11.9559      -5.54400       3.88406       5.44707       1.44751      -4.43776      0.377441      -2.45933      0.572494      0.784900      0.272656     -0.595954      0.197015     0.0622789     -0.133170    -0.0548257     0.0590040     0.0170780   -0.00412961   -0.00258994   -0.00194243   0.000575842  -7.09269e-05  -0.000100717  -5.46903e-05   3.30035e-06  -4.86578e-07   6.81808e-07  -6.08649e-08   5.17338e-11       0.00000       0.00000       0.00000       0.00000       3.48029       4.93323       5.18652       5.27363       4.69134       4.10813       3.45039       2.92919       2.19275       1.69162       1.19374      0.821911      0.546770      0.343503      0.217906      0.128725     0.0759005     0.0410448     0.0235063     0.0110696    0.00585964    0.00251658    0.00120877   0.000445563   0.000185277   6.08652e-05   2.03853e-05   5.69333e-06   1.59575e-06   3.63223e-07   6.47538e-08   9.08501e-09       0.00000       0.00000       0.00000       0.00000
  16  14 2799.5115    2.9958  0.6047 13.0526 -0.0042  0.0243   0.1002   0.0566    0.0727   0.0000   439.3151       9.25808       10.6908       2.79929       2.46191     0.0974428       1.11701      0.120009       2.27909     -0.131833     0.0911674      -1.53499   -0.00483855   -0.00270961     -0.276161      0.236265   -0.00734811    -0.0348993    0.00336752     0.0150486   0.000101679   0.000568212   -0.00131346  -2.28354e-05   0.000166776   2.86585e-05   2.38129e-05   7.32289e-06  -2.27507e-06  -8.78702e-08   2.04994e-08  -1.35602e-08       0.00000       0.00000       0.00000       0.00000       2.59096       3.36770       3.31743       3.81190       3.30331       2.86752       2.31927       2.28504       1.77648       1.31270      0.925707      0.690068      0.449894      0.291610      0.184920      0.111052     0.0630938     0.0378870     0.0199264     0.0115191    0.00535684    0.00256722   0.000977611   0.000408547   0.000130806   4.99889e-05   1.50024e-05   4.75549e-06   1.19533e-06   2.84448e-07   4.81570e-08   8.18840e-09       0.00000       0.00000       0.00000       0.00000
  16  15 2941.7774    3.2959  0.7752 13.3336 -0.0096  0.0254   0.0958   0.0661    0.0840   0.0000   441.4232       14.0800       13.7072      -3.45578      -3.49091      0.972503      -2.04333      -5.11967       1.27389     -0.773177      0.433189      -1.83549     -0.311543     -0.825235     -0.106649     -0.287518    -0.0880845   -0.00951190    -0.0142491    0.00587998   -0.00394801   -0.00262152   0.000952084   2.19049e-05   9.40627e-06   7.06095e-05   2.84129e-05   3.15515e-06  -2.87379e-06   4.61240e-08  -4.16573e-08   6.44744e-09       0.00000       0.00000       0.00000       0.00000       2.58388       3.27465       3.29191       3.06016       3.30088       2.95224       2.71590       2.21659       1.65225       1.37234      0.988197      0.761444      0.531124      0.348967      0.227304      0.133192     0.0737480     0.0441489     0.0211371     0.0110273    0.00541216    0.00217762    0.00113476   0.000412404   0.000160284   6.19379e-05   1.84707e-05   5.26265e-06   1.54236e-06   3.56764e-07   6.04748e-08   6.94876e-09       0.00000       0.00000       0.00000       0.00000
  16  16 3083.5173    3.9491  0.8150 13.2744 -0.0050  0.0264   0.1088   0.0668    0.1404   0.0000   435.6652       5.02562       10.2786      -6.85724      -6.46484       2.56687       2.63519      -2.91226      0.562540      -1.14756      0.480337     -0.645713     -0.100369     -0.322582     0.0398454    -0.0625299     -0.155021   -0.00397155     0.0635941   -0.00378917   -0.00776952    0.00333748   0.000232122  -0.000313509   2.65094e-05   0.000197490   4.07171e-06   2.17087e-06  -6.43789e-07   1.07122e-07  -3.90477e-08  -1.84180e-09       0.00000       0.00000       0.00000       0.00000       2.62383       3.40986       3.35020       3.43005       3.15751       2.90204       2.66651       2.34337       1.73442       1.47148       1.04013      0.762218      0.511370      0.336157      0.216438      0.127070     0.0727130     0.0426953     0.0214543     0.0112443    0.00544556    0.00241813    0.00115650   0.000449838   0.000164759   6.21118e-05   1.81163e-05   5.21468e-06   1.42993e-06   3.49333e-07   5.70643e-08   8.27498e-09       0.00000       0.00000       0.00000       0.00000
  16  18 3366.4983    3.1773  1.3170 13.4554 -0.0027  0.0475   0.0895   0.1012    0.1241   0.0000   435.1127       6.19763       18.2806       3.18777     -0.170102      -5.70026       4.73594      -2.00392      -1.28470      -5.13110      0.763842       3.19555      0.946702     -0.832259    -0.0395857      0.329254     0.0864632    -0.0280233    -0.0345326    -0.0113154   -0.00122700   -0.00604786  -0.000120905   -0.00113218   0.000240867   2.03127e-05  -1.88841e-05   1.36002e-05   5.09511e-06   5.62733e-07   1.64090e-07  -2.32137e-08       0.00000       0.00000       0.00000       0.00000       4.05794       5.86974       5.62179       6.38936       5.93813       5.04171       4.37804       3.98548       3.01758       2.28935       1.74360       1.27757      0.903655      0.571483      0.379795      0.241766      0.144718     0.0747502     0.0460820     0.0213328     0.0125851    0.00501021    0.00250622   0.000806616   0.000369869   0.000108790   3.86380e-05   1.07816e-05   3.06032e-06   6.48655e-07   1.22555e-07   1.75216e-08       0.00000       0.00000       0.00000       0.00000
  16  19 3507.9827    2.6163  2.3068 12.5906 -0.0146  0.0526   0.0514   0.1282    0.0817   0.0000   457.9497       23.5215       7.36246     -0.245966       8.72163       3.81992      -5.52977      -3.46103       1.02137       1.26985      0.870784     -0.698372      0.731151     -0.300107     -0.506330     0.0170940     0.0825271      0.172833    -0.0229248    -0.0174636    -0.0182800   -0.00166400  -0.000585505  -0.000829188   0.000259300   0.000297578  -8.59660e-05  -2.91588e-05   5.73706e-06   1.20507e-06   3.48501e-07  -4.20326e-09       0.00000       0.00000       0.00000       0.00000       4.74492       6.34528       6.60495       7.03491       6.60582       5.82937       5.29855       4.09063       3.55851       2.60074       2.04359       1.39186       1.03485      0.667713      0.447665      0.261465      0.172285     0.0904260     0.0510086     0.0271440     0.0126523    0.00621220    0.00240671    0.00111891   0.000403673   0.000139597   4.75228e-05   1.24674e-05   3.38058e-06   6.83536e-07   1.43703e-07   1.68686e-08       0.00000       0.00000       0.00000       0.00000
  16  20 3649.7214    2.0956  3.3798 12.1640 -0.0068  0.0654   0.0355   0.1751    0.0579   0.0000   440.4575       20.7291       9.43482      0.936176       2.74223      -1.63775      0.427403      -1.93665      -7.09170      -4.67641      -1.24776       4.78722       1.59680     -0.958809      0.132137     0.0378113     0.0651724    0.00389920     -0.123216    -0.0263905     0.0391945    0.00537541   -0.00560010   -0.00426862  -0.000471948  -2.42344e-05  -2.30919e-05   2.07419e-05   5.19652e-06  -1.30554e-08  -2.57892e-08   1.53805e-09       0.00000       0.00000       0.00000       0.00000       6.11293       8.17629       8.79701       8.64442       8.33409       7.14166       6.69015       5.61744       4.63988       3.60018       2.67015       1.93212       1.29465      0.867001      0.555903      0.341324      0.203721      0.118499     0.0617024     0.0338667     0.0162275    0.00766272    0.00333725    0.00141012   0.000505219   0.000186122   5.83445e-05   1.70891e-05   4.31376e-06   9.69751e-07   1.71811e-07   1.95991e-08       0.00000       0.00000       0.00000       0.00000
  16  21 3791.6024    1.7697  4.9343 11.5927 -0.0081  0.0803   0.0252   0.2177    0.0504   0.0000   430.8916      -6.93896       16.9688      0.954104      -6.34514      -2.67706      -2.85893       3.10843      -5.24394      -5.51513      0.398738      0.206256     -0.380125       2.16818      0.332289     -0.323674     -0.143884      0.175214     0.0721811    -0.0395318    -0.0486069    0.00495594    0.00875854   -0.00204487   -0.00160955   0.000334801   5.12147e-05  -1.60162e-05  -1.21166e-05  -4.46987e-07   3.42042e-07   1.31515e-09       0.00000       0.00000       0.00000       0.00000       7.58249       9.93656       10.5469       10.3776       10.2624       9.15629       8.22463       6.89799       5.57416       4.39109       3.31998       2.35431       1.67381       1.09501      0.715634      0.441647      0.258847      0.148684     0.0804199     0.0413866     0.0202723    0.00960749    0.00414643    0.00172067   0.000642640   0.000230043   7.21179e-05   2.08826e-05   5.51178e-06   1.18369e-06   2.09441e-07   2.42009e-08       0.00000       0.00000       0.00000       0.00000
  16  22 3933.6365    1.4882  6.5491 11.2183 -0.0028  0.0955   0.0200   0.2757    0.0452   0.0000   425.7871       15.6029       11.1476       9.13370      -5.49512      -7.60294      -4.58532      -5.23752      -14.4642      0.457706      -4.58362      -2.31568     -0.360369     -0.749978     -0.696906      0.728306      0.501636     -0.268701     -0.148595     0.0198565     0.0560850    0.00500620   0.000119046    0.00312644  -0.000533524  -0.000224100   3.15737e-05   2.60463e-05  -3.28382e-06  -1.02257e-06  -9.36069e-08  -1.75374e-08       0.00000       0.00000       0.00000       0.00000       9.08395       11.7094       12.5788       12.6048       12.4592       11.3206       9.79395       8.00876       6.55215       5.17222       3.91241       2.79831       1.91747       1.31195      0.835683      0.535900      0.322534      0.176507     0.0964231     0.0495389     0.0233620     0.0114340    0.00458847    0.00204001   0.000760898   0.000265587   8.70133e-05   2.53955e-05   6.34251e-06   1.39915e-06   2.45003e-07   2.88925e-08       0.00000       0.00000       0.00000       0.00000
  17  10 2260.3205    1.0234  0.7270 10.8138 -0.0060  0.0281   0.0296   0.0609    0.0862   0.0000   437.8389      -4.28241       12.8736       4.95622    -0.0532692      -4.04141     0.0690774     -0.902073      0.425148     0.0589404     -0.840425      0.270419     -0.566999      0.685824     -0.222097    -0.0792938    -0.0458407     0.0259778     0.0268483   -0.00701395   -0.00835806   0.000758406    0.00130584   0.000549341  -5.83022e-05  -8.76862e-06   2.64153e-05   1.97351e-06  -6.94574e-06  -1.07362e-06   3.39744e-08   1.00426e-07  -1.01140e-08  -1.21296e-09       0.00000       0.00000       2.60559       3.54480       3.49900       3.31621       3.14769       2.95559       2.60293       2.50546       2.11048       1.70198       1.35139      0.893544      0.646564      0.402335      0.265662      0.162146      0.100763     0.0576115     0.0323587     0.0172738    0.00875418    0.00426989    0.00206465   0.000872883   0.000373739   0.000147185   5.42296e-05   1.85915e-05   6.01076e-06   1.73788e-06   4.85441e-07   9.23179e-08   1.65354e-08   2.15380e-09       0.00000       0.00000
  17  12 2548.1255    1.9107  0.8570 11.7536  0.0036  0.0291   0.0496   0.0644    0.0882   0.0000   438.3128       1.74238       14.4211     0.0462493       2.95555      -2.36492      -3.23180     0.0999242      0.524043      -1.67634      0.543264      0.463158      0.776311     -0.300645    -0.0773266     -0.175221     0.0469668    -0.0405942   -0.00698388  -0.000332121   -0.00174722  -0.000554737    0.00295150    0.00179534   -0.00108440  -0.000154042   0.000152273   1.28246e-05   2.96497e-06  -1.37498e-06   7.99663e-08   4.45996e-08  -3.26391e-08  -4.15989e-10       0.00000       0.00000       2.67188       3.17886       3.50448       3.46175       3.68510       3.02447       2.89959       2.46570       1.66855       1.59998       1.20793      0.869283      0.591319      0.385616      0.271736      0.185055      0.106944     0.0668744     0.0375198     0.0181367    0.00982494    0.00467586    0.00211622    0.00112758   0.000429579   0.000165219   6.28506e-05   1.94047e-05   5.51979e-06   1.68189e-06   4.76846e-07   1.09768e-07   1.66188e-08   1.82668e-09       0.00000       0.00000
  17  13 2691.0744    2.4094  0.7836 12.3807  0.0014  0.0301   0.0656   0.0621    0.0859   0.0000   442.9212      -2.38159       1.80531     -0.794609       6.49418     -0.302696      -4.40255       1.64638       1.32110     -0.972015       1.03155      -1.61594     -0.396363    -0.0426187      0.283678     0.0125884    -0.0870509     0.0684004    -0.0191635    -0.0173826   -0.00785610   -0.00255592   0.000519547    0.00142075   6.20984e-05  -0.000384902   1.22336e-05   4.68960e-06   2.38496e-06   8.18571e-07  -5.11353e-07   1.34286e-07  -1.64438e-09  -1.33132e-09       0.00000       0.00000       2.45030       3.53040       3.47283       3.68408       3.73731       2.88886       3.11631       2.29263       1.93878       1.47960       1.16343      0.898117      0.567644      0.411868      0.269693      0.168087      0.111073     0.0577098     0.0366660     0.0173859    0.00944540    0.00479077    0.00203387    0.00110665   0.000389155   0.000171497   5.98292e-05   1.81149e-05   6.63721e-06   1.70341e-06   4.56589e-07   1.17683e-07   2.22881e-08   2.35743e-09       0.00000       0.00000
  17  14 2834.3580    2.9092  0.8043 13.0140 -0.0138  0.0304   0.0855   0.0669    0.0764   0.0000   435.3179      0.127798       18.5926     -0.116966      -1.50882      -2.25914       2.59726      -2.85144       2.06850     -0.482845      0.269322     -0.829511    -0.0966365     -0.515334   -0.00767043     -0.166639     0.0111587    0.00483581     0.0370231    -0.0444851    -0.0123199   0.000522822  -1.15733e-05  -0.000634021  -0.000443509  -0.000265212   6.37480e-05   2.78631e-05  -1.09065e-05   1.17351e-06  -2.01307e-07  -6.53245e-08   2.76890e-08   6.77038e-10       0.00000       0.00000       2.77581       3.56439       3.94697       3.50197       4.16106       3.35857       3.10345       2.71031       1.74960       1.91502       1.25318      0.963104      0.718504      0.381376      0.340647      0.181045      0.128053     0.0808369     0.0342608     0.0255244    0.00950537    0.00516578    0.00286167   0.000852265   0.000525870   0.000195649   5.49025e-05   2.81501e-05   7.04336e-06   1.61993e-06   6.40371e-07   1.38456e-07   1.79808e-08   1.81233e-09       0.00000       0.00000
  17  15 2977.2888    3.6176  0.6850 13.5155 -0.0036  0.0267   0.1068   0.0555    0.0742   0.0000   437.8900      -4.16507       11.8545      -3.16225      -6.44099      -2.91217      0.459539      0.117186       1.46595      -1.40203      -1.69875      0.157900    -0.0441523    -0.0797032     -0.243551    -0.0777917    -0.0451644    0.00725245    -0.0544109    0.00740049    0.00481753    0.00211805   -0.00181673  -4.37621e-05   0.000547004   7.73415e-05  -7.04875e-05  -9.63438e-06  -1.08862e-05   1.80563e-06  -1.18937e-07  -3.32531e-08  -5.05915e-09   3.60320e-10       0.00000       0.00000       2.81385       3.22431       3.15941       3.42533       3.40070       3.25415       2.71136       2.13095       1.84524       1.61088       1.27181      0.870325      0.574669      0.350898      0.245423      0.174086      0.120516     0.0677779     0.0365105     0.0177319    0.00932219    0.00439130    0.00185566   0.000839752   0.000338923   0.000138517   5.19485e-05   1.63289e-05   5.28127e-06   1.35761e-06   3.54096e-07   7.03767e-08   1.33506e-08   1.77071e-09       0.00000       0.00000
  17  16 3119.4456    3.8010  0.9208 13.6912 -0.0039  0.0325   0.1022   0.0655    0.0956   0.0000   441.3206    -0.0332881       13.0362     -0.900012       1.01130     -0.992686      -2.17836      -7.26818       2.68353     -0.834639     -0.820079     -0.323072     0.0891475   -0.00469704     -0.614511     0.0666875     0.0125270   -0.00210788     0.0226276     0.0288518    -0.0111597    -0.0100185   -0.00332097   0.000825310  -0.000440768  -3.11966e-05  -3.29479e-05   2.79301e-05   6.05154e-06   2.32693e-06   1.66174e-07  -3.63908e-08  -4.22494e-08  -4.30002e-09       0.00000       0.00000       2.95540       3.97526       4.13002       3.72639       4.23254       3.56184       3.46639       2.89244       2.06380       1.87181       1.19184       1.04547      0.740507      0.481722      0.374723      0.187514      0.131440     0.0740083     0.0363990     0.0228645     0.0106221    0.00544047    0.00261069    0.00102404   0.000504406   0.000190059   6.02383e-05   2.63977e-05   7.92111e-06   1.72091e-06   5.90218e-07   1.40147e-07   2.06039e-08   2.21735e-09       0.00000       0.00000
  17  17 3261.4026    3.5522  1.2279 13.3033 -0.0146  0.0339   0.0871   0.0849    0.1402   0.0000   439.2408       5.03376       18.5808     -0.132318      0.245297       4.10636      -3.01988      -1.19024       2.10030      0.225141      -2.22555      -1.15635     -0.330754      0.223318   -0.00861186     -0.148076    -0.0589491     0.0286476   -0.00500271     0.0273157     0.0153625    0.00360427    0.00151264   0.000243266  -0.000769279   0.000526836   0.000121053  -2.31091e-05  -3.93042e-06  -2.84024e-07  -6.37587e-07  -1.19642e-07   6.28481e-09   3.87437e-11       0.00000       0.00000       3.08375       4.07759       4.18387       4.12373       4.19736       3.77387       3.51604       2.94636       2.33689       1.94763       1.44920       1.10943      0.763814      0.520074      0.360869      0.215169      0.140370     0.0795038     0.0427173     0.0243807     0.0114455    0.00589909    0.00282060    0.00117784   0.000531950   0.000212149   7.11700e-05   2.65313e-05   8.29678e-06   2.19543e-06   5.95455e-07   1.35290e-07   2.23064e-08   2.56509e-09       0.00000       0.00000
  17  18 3403.5915    2.9086  1.6751 13.3215 -0.0138  0.0461   0.0743   0.1126    0.1049   0.0000   443.4046       12.3938       20.1326      -8.09240       11.6807      -1.43877      -4.29115      -7.41270       1.53000    -0.0884900      -1.53306      -1.58394    -0.0437543     0.0684204    -0.0987119     -0.143221     -0.189369      0.111771    0.00675236    -0.0185441  -0.000909795   0.000493106    0.00484565   0.000263200  -0.000236081   9.04931e-05  -4.40412e-05  -1.19374e-05  -4.08348e-06  -2.34863e-06  -1.13615e-06   1.19592e-07   1.15091e-08  -1.91104e-10       0.00000       0.00000       4.11880       5.36181       5.66930       5.99367       5.77123       5.11677       4.43046       3.94284       3.20076       2.44349       1.83387       1.39574       1.02630      0.670135      0.445971      0.290644      0.181409      0.103198     0.0610485     0.0318535     0.0180147    0.00900251    0.00409003    0.00188837   0.000727306   0.000288051   0.000107982   3.48431e-05   1.11810e-05   3.04323e-06   7.92378e-07   1.67136e-07   2.89049e-08   3.59011e-09       0.00000       0.00000
  17  19 3545.4965    2.5256  2.6748 12.3622 -0.0063  0.0531   0.0463   0.1427    0.0910   0.0000   445.1250       21.0461       2.21517       5.53760      -8.46277      -5.40967       6.05442       2.87337       4.00634     -0.955943       1.31816      -1.13432      0.743856     0.0754762     0.0253616      0.252671      0.200576     0.0738045     0.0757445     0.0143558     0.0129941    0.00691085    0.00241387  -0.000399397  -0.000382093  -0.000214125   9.95461e-05  -2.09440e-05  -4.24259e-05   4.66416e-06   5.85141e-07  -8.67868e-08   3.42974e-08  -4.79348e-09       0.00000       0.00000       4.56598       6.21196       6.63240       6.73530       6.54516       5.96361       5.17076       4.55417       3.64082       2.92581       2.18067       1.65640       1.16857      0.786982      0.528509      0.341496      0.211294      0.126263     0.0704375     0.0375200     0.0204396     0.0103115    0.00449840    0.00221210   0.000851455   0.000347281   0.000129020   4.44136e-05   1.38151e-05   3.85196e-06   9.64754e-07   2.05689e-07   3.41027e-08   4.25099e-09       0.00000       0.00000
  17  20 3687.8072    2.1525  3.8878 11.7644 -0.0047  0.0640   0.0326   0.1797    0.0705   0.0000   437.5938      -4.31211       19.4265       4.32816       5.10038      -10.2530     -0.320316     -0.564632     -0.393576       1.12117      -7.86099      -1.70301     -0.530661       1.24341      0.829566     -0.370251     0.0776305     -0.168061    -0.0544021     0.0918538     0.0217023    -0.0280870   -0.00262308   6.70956e-05  -0.000483106  -0.000985124   0.000279281  -9.49779e-06  -1.88744e-05   7.37686e-06  -1.12717e-07  -1.87652e-07   5.87815e-11   5.87517e-09       0.00000       0.00000       5.85041       7.07132       8.01688       7.87305       7.72478       7.23743       6.25186       5.47866       4.37752       3.64045       2.77800       1.94760       1.45223      0.976155      0.644806      0.416592      0.258075      0.152595     0.0867032     0.0466669     0.0244920     0.0117613    0.00555920    0.00242977    0.00105352   0.000415330   0.000156942   5.19570e-05   1.60315e-05   4.53220e-06   1.14726e-06   2.29634e-07   3.66154e-08   4.39044e-09       0.00000       0.00000
  17  21 3829.9819    1.7353  5.4557 11.3235 -0.0049  0.0813   0.0227   0.2091    0.0534   0.0000   440.9083       28.5808      -4.34923      -13.8949       36.1868       6.00542      -7.54164       5.96356      -4.23369       3.06056       1.73117       1.17862       4.00449       1.30690     -0.532000     -0.904921     -0.109996    -0.0475840     0.0886088    -0.0624042    -0.0450474     0.0167631    0.00658337   -0.00100863    0.00132821  -7.43330e-05   0.000365996  -5.90128e-06  -4.11376e-05  -1.10628e-05   1.61902e-06   7.37666e-07   1.27768e-08   5.33666e-09       0.00000       0.00000       7.20896       9.47820       10.3743       10.3557       9.85926       8.95700       8.17497       6.89892       5.79000       4.53871       3.53386       2.56271       1.80800       1.22703      0.817317      0.528972      0.317919      0.193602      0.109022     0.0601820     0.0309594     0.0151247    0.00764776    0.00320316    0.00144495   0.000539428   0.000201886   6.93586e-05   2.11348e-05   5.99716e-06   1.44975e-06   3.02918e-07   5.28560e-08   6.07890e-09       0.00000       0.00000
  17  22 3972.3132    1.3999  7.1816 11.0698 -0.0069  0.1001   0.0176   0.2722    0.0436   0.0000   444.2678      -8.60177       5.13208      -13.9250       25.9829      -16.9743      0.793864      -1.12640      -1.19899      -4.12935      -3.98145      -2.53417      0.363971     -0.234326      0.759261      0.553604     -0.200431    -0.0278968      0.241816     0.0384786     0.0255334    -0.0263782    -0.0207075    0.00168396    0.00460434   -0.00109234  -0.000157322   5.02424e-05  -3.97733e-05   4.55508e-06   3.18234e-07  -2.90682e-08   6.55289e-09  -5.84599e-09       0.00000       0.00000       9.10077       11.7478       12.8193       13.1201       12.4306       11.5687       10.1711       8.69891       6.99127       5.58439       4.39419       3.10451       2.26860       1.55815       1.03352      0.661475      0.413112      0.247814      0.137385     0.0746871     0.0397130     0.0195722    0.00880467    0.00416910    0.00172988   0.000692230   0.000250002   8.38607e-05   2.57919e-05   7.33004e-06   1.81563e-06   3.65352e-07   6.30037e-08   7.59843e-09       0.00000       0.00000
  17  23 4115.1599    1.1595  9.2631 10.8908 -0.0116  0.1261   0.0152   0.3647    0.0392   0.0000   443.8095       10.1808       16.2390       7.20418       17.8085      0.217647       13.2786      -18.2415      -3.86199       3.00822       1.07166      -1.69650       1.82296       1.58376      -2.31345      -1.69179       1.86927      0.503425    -0.0752508    -0.0496311    -0.0157177    -0.0125330     0.0290172   -0.00916654   0.000137594    0.00282854   0.000206465  -0.000133134  -5.66491e-05  -2.31191e-05   9.65859e-07  -3.85276e-08  -1.37234e-07  -2.14238e-08       0.00000       0.00000       11.2295       14.6302       16.0513       16.5740       15.4370       14.5312       12.6770       11.0106       8.74644       7.05621       5.43957       3.98455       2.86632       1.95271       1.32255      0.850872      0.519796      0.317999      0.177699     0.0960902     0.0519755     0.0250037     0.0121059    0.00540024    0.00233351   0.000887004   0.000332113   0.000112237   3.40612e-05   9.48492e-06   2.32228e-06   4.74972e-07   7.92062e-08   9.89898e-09       0.00000       0.00000
  17  25 4400.0413    0.7312 11.4714 10.6875 -0.0145  0.2061   0.0135   0.5765    0.0345   0.0000   445.8689       2.44059       11.8687       18.3009       24.2544      -30.5978      -72.9787       4.17301       6.38975      -4.91247      -17.7823       7.76963      -1.92170      -3.11050       4.67921       2.08544      -2.44871    -0.0308190      0.739327      0.275880    -0.0579954    -0.0332825  -0.000348041    0.00968526   -0.00155208   1.11710e-05   0.000664690  -0.000105790  -1.44378e-05   2.69796e-06   3.48429e-06   3.47206e-07   2.97188e-07   1.89865e-08       0.00000       0.00000       17.3177       23.8935       25.1835       25.7997       24.9627       23.3277       20.5430       17.5686       14.3038       11.4803       8.71650       6.59428       4.73145       3.33185       2.23247       1.43327      0.907850      0.538944      0.306145      0.175017     0.0885291     0.0452061     0.0217315    0.00940310    0.00403314    0.00160520   0.000569501   0.000195540   5.92609e-05   1.62438e-05   3.94466e-06   8.33451e-07   1.39588e-07   1.71097e-08       0.00000       0.00000
  17  26 4543.1063    0.5595 13.8391 10.5848 -0.0214  0.3122   0.0114   0.7991    0.0292   0.0000   392.7269       54.4142       77.1054       21.1602       21.3848      -46.2154      0.343099       53.2564       6.33190       28.6453       22.5191      -6.81755      -9.49709      0.717990      -3.62729       1.89538       1.01799      -1.82677     -0.352811    -0.0882037      0.338091    0.00807307    -0.0630753    0.00659380    0.00380272   0.000426812  -0.000567307   8.03621e-05  -5.27416e-05  -2.41629e-05   9.15844e-06  -9.20267e-07  -2.21160e-07   2.48125e-08       0.00000       0.00000       25.8395       35.9607       37.5713       39.2714       36.6909       35.3466       30.4165       26.8230       21.5774       17.6655       13.4662       10.1407       7.28715       5.11162       3.44901       2.25571       1.44147      0.872279      0.500094      0.286914      0.147993     0.0786064     0.0355046     0.0168796    0.00668958    0.00276034   0.000943691   0.000321626   9.50467e-05   2.57236e-05   6.15878e-06   1.27637e-06   2.08312e-07   2.68917e-08       0.00000       0.00000
  18  11 2436.8882    1.4548  0.8007 11.6523 -0.0098  0.0273   0.0407   0.0642    0.0860   0.0000   439.1719      -1.28467       11.6918      -7.19286      -6.24789       2.09982      0.891453       1.86903       1.09502      -2.53779      0.493579       1.06301      0.641250     -0.471039     -0.108398    -0.0646649     -0.184891      0.135368    -0.0373512   -0.00573205    -0.0148702    0.00727289  -8.51160e-05   -0.00131535   0.000567077   0.000141228   0.000116659  -1.66148e-05   3.48835e-06   1.68924e-06  -1.22400e-06   1.67800e-09   1.11959e-08  -5.08750e-08   1.39244e-09   1.66253e-10       2.18934       2.87953       3.10866       3.27293       3.01248       2.73093       2.62711       2.13208       1.88459       1.46864       1.10269      0.900097      0.608410      0.428132      0.289488      0.188744      0.118825     0.0759484     0.0426667     0.0229437     0.0130840    0.00705013    0.00350789    0.00156772   0.000787714   0.000317598   0.000132714   4.78540e-05   1.81321e-05   6.09584e-06   1.80301e-06   4.74411e-07   1.09756e-07   2.55457e-08   4.46827e-09   5.03130e-10
  18  14 2868.6942    3.0078  0.8324 12.9126 -0.0061  0.0275   0.0768   0.0616    0.0785   0.0000   439.8841      0.655222       14.6360       2.30419      -1.49454     -0.180313      -2.44969     -0.798812       1.62934      -4.37379       1.44838     -0.329401     -0.174970     -0.486377     -0.355094      0.241186    0.00639985     -0.141846    -0.0237198    0.00896960    0.00106798     0.0123277    0.00116598   0.000567275  -0.000167284  -3.39666e-05   0.000114187  -4.55134e-05  -8.11074e-06  -8.64903e-07  -1.74395e-07   2.91163e-07  -1.60248e-08   6.50948e-09  -8.06037e-09  -8.38426e-10       2.18026       2.90101       3.13761       3.21990       3.08155       2.79915       2.73690       2.12789       1.89639       1.34267       1.16562      0.777615      0.628642      0.451330      0.294636      0.207146      0.112282     0.0791954     0.0408581     0.0250356     0.0125350    0.00728930    0.00337689    0.00155106   0.000801728   0.000317776   0.000138001   5.28456e-05   1.80307e-05   6.30202e-06   1.60294e-06   5.32462e-07   1.13606e-07   2.33679e-08   4.85415e-09   5.01614e-10
  18  15 3012.1293    3.5747  0.8296 13.5225 -0.0038  0.0339   0.0941   0.0639    0.0734   0.0000   442.4594       8.99172       12.6038      -7.45066       3.31895     -0.338032      -1.77409      -2.92718      0.727015      0.473224     -0.326056     -0.249601     0.0369650     -0.494784     0.0816346     -0.170228     0.0517515     -0.153831     0.0613527    -0.0213146   -0.00578635   -0.00337685    0.00316443   0.000646703  -0.000701763  -0.000201284  -7.43370e-05  -5.81298e-05  -5.94973e-06   1.10803e-05  -6.84208e-07  -6.78214e-07  -5.48168e-08  -3.77191e-09   1.36796e-09   7.61079e-10       2.31229       3.67199       3.87148       3.60052       4.09161       2.83098       3.52712       2.35221       2.24901       1.71244       1.23676       1.09735      0.578295      0.572216      0.301793      0.220103      0.142901     0.0770575     0.0539534     0.0228371     0.0164634    0.00711028    0.00385217    0.00196076   0.000709132   0.000417476   0.000147772   5.80270e-05   2.24620e-05   5.62802e-06   2.44570e-06   6.01548e-07   1.19272e-07   4.05131e-08   6.89541e-09   5.95912e-10
  18  16 3154.9141    3.8010  0.8077 13.6987 -0.0058  0.0262   0.1004   0.0613    0.0798   0.0000   440.3283       9.70310       10.1002      -2.39672      0.434075     -0.454986     -0.707468      -5.67673      -3.35056      -1.56305       1.65766     0.0476559     -0.780526     -0.885702     0.0122856      0.208476    -0.0134908    -0.0284562   -0.00328973   -0.00602610   -0.00941291    0.00401380   -0.00152818    0.00288390   0.000511260  -0.000380800   2.93071e-06  -5.46022e-06  -2.27463e-05   4.67287e-07   3.28941e-06   3.52658e-08  -2.75071e-08   6.21514e-08  -1.68073e-09   6.37280e-10       2.27404       2.91354       3.24311       3.22942       3.01896       2.77344       2.42084       2.25124       1.84320       1.43204       1.12034      0.831951      0.598202      0.420040      0.266320      0.185845      0.110172     0.0697174     0.0391127     0.0225783     0.0120829    0.00678463    0.00326080    0.00162522   0.000729346   0.000314402   0.000119507   4.72665e-05   1.61972e-05   5.49970e-06   1.57403e-06   4.71659e-07   1.04346e-07   2.20771e-08   3.64063e-09   4.57773e-10
  18  17 3297.4061    3.3568  1.3786 13.3390 -0.0064  0.0358   0.0738   0.0909    0.1006   0.0000   439.5781       5.64891       16.2771      -4.77512       1.37112      -2.95000     -0.798604      -2.63137      0.537033      -2.10017       2.06576      0.419273     -0.881826     -0.752128     -0.171208      0.426596     -0.122683    -0.0206851     0.0982781    -0.0535876    0.00126626     0.0106710    0.00341006   -0.00193576   0.000566537  -0.000262277  -0.000145102   4.54318e-05   2.37212e-05  -1.34664e-05   2.22198e-06  -4.94595e-07  -3.31789e-08   1.70336e-09  -3.10703e-09   4.19147e-11       2.92601       4.13266       4.24997       4.36928       4.20935       3.71406       3.49628       2.97719       2.43915       2.01742       1.59843       1.15614      0.826306      0.572242      0.391555      0.257961      0.163811     0.0975506     0.0628023     0.0332328     0.0195853    0.00974054    0.00469231    0.00265101   0.000945493   0.000536209   0.000176127   7.48609e-05   2.62109e-05   7.82679e-06   2.47393e-06   6.53054e-07   1.64724e-07   3.41467e-08   5.91949e-09   6.99099e-10
  18  18 3440.0480    2.8461  2.0115 12.6947 -0.0082  0.0453   0.0586   0.1104    0.1003   0.0000   441.0099       14.1893       1.41439       2.32330      0.974993      -5.85521      -7.10673      -10.1107      0.887813      -2.92271       1.25632      0.620587      0.686155      -1.05789     -0.607316     -0.129318      0.232568     -0.141847      0.117087    -0.0567884   -0.00832160     0.0101267    0.00613020  -0.000511319  -0.000864761    0.00112214   0.000406177   1.61548e-05  -5.48070e-05  -1.55438e-05  -3.90663e-06  -2.76346e-07   4.56914e-07  -1.11967e-08  -1.18019e-08   2.90621e-10       3.89133       5.06870       5.39922       5.49279       5.40472       4.96928       4.48330       3.85874       3.07186       2.61579       1.96201       1.45958       1.09852      0.761194      0.516761      0.344658      0.215580      0.134934     0.0772023     0.0449540     0.0243410     0.0122571    0.00640019    0.00295641    0.00135782   0.000562579   0.000241858   8.93398e-05   3.29788e-05   1.06387e-05   3.02025e-06   8.48014e-07   2.10540e-07   4.36422e-08   7.04432e-09   8.29455e-10
  18  19 3582.6845    2.4650  2.9953 12.0232 -0.0077  0.0540   0.0407   0.1476    0.0944   0.0000   431.6836       8.23298       1.75555      -7.21205       5.74192       6.97046      -5.08642      -5.92444      0.970093       6.94072      -1.61866      -6.42264      0.454605       1.43402     -0.457454      0.386871     0.0520382     0.0907093      0.157328    0.00653955    -0.0150886    -0.0306933    0.00670096    0.00348415  -0.000122532   4.47077e-05  -0.000237225  -7.20768e-05   4.11706e-05  -1.33017e-06  -2.15536e-06   2.38780e-07   4.21503e-07   1.24114e-08  -2.64026e-10  -1.23220e-10       4.54470       6.19511       6.44790       6.50407       6.32452       5.92082       5.28634       4.61048       3.79652       3.11592       2.39792       1.82258       1.30727      0.897245      0.620131      0.404524      0.253628      0.157591     0.0920236     0.0527767     0.0278945     0.0148227    0.00716182    0.00352818    0.00154780   0.000695064   0.000268713   0.000107434   3.75039e-05   1.28462e-05   3.75975e-06   1.03565e-06   2.56885e-07   5.26934e-08   8.77441e-09   1.05203e-09
  18  20 3725.3086    1.9395  4.2152 11.7989 -0.0104  0.0686   0.0285   0.1863    0.0572   0.0000   434.1616       34.3216       16.7694      -22.7072      -16.4398      -4.04167       4.64893      -6.17176      -6.54143      0.116550     -0.502324       1.10651      -2.01645       1.41006     -0.694880      0.453055      0.199332     -0.297604    -0.0227186      0.115186     0.0451566    -0.0180039    -0.0101293     0.0130747    0.00492920   -0.00125753  -0.000553942   0.000423051  -2.90527e-05  -3.86407e-05   5.75947e-06  -4.26461e-07   6.06568e-08   2.30307e-08   1.43117e-09  -2.62873e-09       5.83878       7.35158       8.20033       8.45032       7.82969       7.55497       6.87881       5.71741       4.79176       3.90822       2.95609       2.26496       1.66042       1.17453      0.817783      0.534233      0.323228      0.204324      0.118790     0.0685044     0.0374884     0.0191804    0.00950942    0.00470716    0.00204782   0.000949610   0.000371299   0.000143488   5.19972e-05   1.72090e-05   4.89721e-06   1.32203e-06   3.10966e-07   6.47412e-08   1.06878e-08   1.24634e-09
  18  21 3868.2168    1.6188  5.8550 11.2913 -0.0081  0.0837   0.0209   0.2312    0.0486   0.0000   434.6388       10.8908       10.0433       1.17749      -20.9697      -3.60196       2.66132      -18.0476       3.46171       4.36754       5.65109      -5.33287     -0.269156      0.410724     -0.875282      0.181340      0.946127    -0.0110861     -0.138580     0.0696789    0.00524865    -0.0309280     0.0315822    0.00335177  -0.000301018  -0.000991710  -0.000282888   4.25887e-05   4.93988e-05  -4.35184e-05   2.44516e-06   1.07701e-06   4.57504e-08  -5.39532e-08  -2.20155e-08   4.18040e-10       6.86805       9.24604       9.70652       10.1922       9.92038       9.15906       8.13923       7.09505       5.80332       4.85773       3.64951       2.83986       1.99993       1.43263      0.993821      0.646852      0.414848      0.255094      0.151833     0.0882149     0.0475778     0.0245335     0.0126219    0.00577751    0.00277932    0.00111937   0.000479648   0.000174964   6.29115e-05   2.09957e-05   6.27947e-06   1.66969e-06   4.06993e-07   8.67807e-08   1.38930e-08   1.66219e-09
  18  22 4010.9993    1.3370  7.5719 10.9977 -0.0047  0.1027   0.0166   0.2798    0.0415   0.0000   429.7430       18.5720       36.5453       5.18370      -33.1084      -13.5394      -1.26679      -6.24597      -6.44416      -6.31923      -5.84635     -0.547475       4.37213      -1.93321    -0.0964417       1.51133     -0.397224     -0.444409     0.0213353      0.119213   -0.00408213     0.0144232   -0.00282092    0.00573892   -0.00517588    0.00104216   0.000188171  -0.000394469  -8.70665e-05   7.96395e-06   1.79573e-05   1.24876e-06  -2.10553e-07   1.86214e-07   3.04627e-08   1.32301e-09       8.74014       11.3313       12.4122       12.6741       12.2866       11.4245       10.3502       8.62091       7.40779       5.81261       4.52895       3.43027       2.52633       1.80473       1.21789      0.808099      0.517179      0.313642      0.183198      0.108259     0.0570564     0.0304949     0.0153518    0.00740501    0.00332814    0.00141746   0.000579668   0.000225887   7.68598e-05   2.61233e-05   7.76477e-06   2.08570e-06   4.85990e-07   1.00165e-07   1.70578e-08   1.86455e-09
  18  23 4154.1297    1.0540  9.0171 10.8636 -0.0027  0.1295   0.0145   0.3636    0.0371   0.0000   431.7498       39.5758       20.0270      -13.9470      -25.9178       10.2627      -10.0658      -28.0111      0.144268     -0.342511       6.86732      -7.32238      -1.10436       3.19005       2.80592     -0.909006     0.0130893    -0.0488262      0.676178    -0.0598234     -0.196281     0.0207307     0.0239119   -0.00377104   -0.00234981   0.000708599    0.00224684  -8.97881e-05  -0.000121010   4.44708e-05  -1.97330e-05   1.04825e-06  -1.35318e-06  -1.30433e-07   3.56470e-08   1.86068e-09       10.7925       13.9684       15.3281       15.5443       14.9071       14.1257       12.7808       10.8822       9.25295       7.43358       5.75320       4.41493       3.18375       2.28494       1.56989       1.01587      0.655495      0.408363      0.238744      0.135908     0.0752854     0.0399655     0.0203651    0.00913717    0.00457234    0.00181363   0.000792387   0.000286013   0.000103431   3.40860e-05   1.01404e-05   2.65870e-06   6.24548e-07   1.28644e-07   2.11901e-08   2.39213e-09
  18  24 4296.9312    0.8956 11.7273 10.6848 -0.0063  0.1750   0.0131   0.4902    0.0353   0.0000   462.1112       10.2309       21.0659      -3.19491      -5.57482       5.34815      -29.5096       13.7106       29.4730      -11.0917      -3.27617      -2.97334      -3.87134     -0.620282      0.166201      -1.04853     -0.994745     0.0579593      0.336128    -0.0613819    -0.0971363     -0.147213     0.0580269     0.0134737   -0.00726676   -0.00244933    0.00223891   0.000359558   4.94045e-05  -1.70999e-05  -8.57008e-06   2.33909e-06  -3.63543e-07  -1.95695e-07   3.78175e-09   3.76678e-09       14.4864       18.7676       20.5306       20.9104       20.3673       18.7295       16.9921       14.7433       12.4606       9.98108       7.94751       5.91426       4.35260       3.07302       2.11101       1.36724      0.916136      0.558676      0.332003      0.191489      0.106289     0.0565503     0.0289238     0.0137919    0.00630710    0.00270691    0.00111196   0.000415332   0.000143201   4.66088e-05   1.38659e-05   3.62949e-06   8.73644e-07   1.72385e-07   2.89015e-08   3.21255e-09
  19   9 2173.7044    0.8435  0.5922 10.6838 -0.0158  0.0239   0.0280   0.0536    0.0598   0.0000   437.3195       3.24026       14.7308      -1.33355      -1.40701       7.64299      0.531735      0.809081      -1.30721       2.00430       1.22687      0.174757      0.286753     0.0344184     -0.737484      0.233709    -0.0984056    -0.0410671     0.0483876    -0.0165780    -0.0383437    -0.0151213    0.00485483    0.00387520   -0.00171405  -0.000578111   0.000480950   0.000186019  -7.32170e-05  -4.14514e-06   5.93270e-06   1.20303e-06   1.38767e-07  -4.85113e-08  -1.36412e-08   1.20575e-08       1.88928       2.58931       2.57830       2.94992       2.78935       2.54240       2.11940       1.97677       1.58501       1.43025       1.05142      0.786079      0.563632      0.408063      0.303199      0.177006      0.127852     0.0694840     0.0510369     0.0258899     0.0178821    0.00830891    0.00520981    0.00208100    0.00117305   0.000465379   0.000230191   8.20010e-05   3.77929e-05   1.10700e-05   4.88803e-06   1.19454e-06   4.87256e-07   9.90830e-08   3.11567e-08   6.34207e-09
  19  10 2322.3422    1.1480  0.7517 11.2927 -0.0100  0.0257   0.0333   0.0633    0.0652   0.0000   442.7650      -1.65627       11.7881       2.40544      0.367121      -1.14155       2.12256      0.154835      -2.66170      0.806011       1.18656     -0.418649     -0.976353     0.0125631     -0.554943     -0.257150     0.0935933     -0.193977     0.0480706     0.0683061    0.00719157     0.0241651    0.00480921   -0.00401292  -0.000192152  -0.000250446   0.000409799  -3.09514e-05  -6.93959e-05   9.53456e-07   1.04980e-05  -3.24571e-07  -7.33972e-07   1.30571e-07  -1.42119e-08   3.80171e-09       2.23421       2.82791       2.92753       3.02278       3.21382       2.84857       2.50706       2.20430       1.79704       1.44972       1.09729      0.873703      0.642306      0.469319      0.319861      0.211446      0.145019     0.0926375     0.0529772     0.0327783     0.0168294     0.0100880    0.00519834    0.00251230    0.00122297   0.000546163   0.000229487   9.16688e-05   3.74912e-05   1.29857e-05   4.33856e-06   1.51190e-06   4.28415e-07   1.20055e-07   2.83850e-08   5.78871e-09
  19  11 2468.0737    1.5664  0.8917 11.6158  0.0061  0.0328   0.0393   0.0646    0.0931   0.0000   437.0442       1.16978       17.9040      -4.53434       1.48332      -1.28840      -1.67709      -3.45382       1.43775      -1.67830       1.40659       1.23046     -0.110886      -1.15229     -0.482021      0.401373      0.187316    -0.0632815    -0.0840065     0.0303191    0.00586913    -0.0104041   -0.00164896    0.00271083   2.15706e-05  -0.000911071   4.21029e-05   0.000212593  -6.59726e-05  -3.24915e-05   3.64360e-06  -1.17414e-08   1.86146e-07   1.53668e-07  -5.34543e-08  -2.01269e-08       2.29322       3.44029       3.42125       3.68948       3.61856       3.26680       2.85497       2.63786       2.12054       1.75765       1.38908       1.01816      0.778907      0.517806      0.373386      0.263025      0.163333     0.0947689     0.0681473     0.0357556     0.0228458     0.0115900    0.00604543    0.00306137    0.00156276   0.000702058   0.000322479   0.000129049   4.76572e-05   1.95005e-05   6.87726e-06   1.93024e-06   6.27794e-07   1.71197e-07   4.13379e-08   8.67543e-09
  19  12 2613.0849    2.1025  0.8840 12.3975 -0.0024  0.0278   0.0549   0.0707    0.0786   0.0000   440.3588       3.31963       9.39702       4.89427       2.12686      -3.20190     -0.240225      -4.31247      -1.29412     -0.620342     -0.406521      -2.11778     -0.691679      0.390034     -0.220751    -0.0528159      0.115108      0.103653     -0.104743    -0.0391723     0.0156234     0.0202273     0.0122804   -0.00573636  -0.000473899  -5.71463e-05   2.14826e-05   0.000107301   8.77521e-06   4.04015e-06  -7.09093e-07   2.69749e-07  -5.65197e-08  -1.32285e-07   4.30961e-09   8.27281e-09       2.17769       3.09086       3.19006       3.50538       3.46456       3.02618       2.79936       2.24987       1.98812       1.49381       1.23409      0.826743      0.697061      0.473201      0.351733      0.232184      0.148413     0.0929408     0.0613254     0.0338821     0.0203053     0.0115152    0.00582664    0.00308414    0.00136300   0.000662055   0.000280037   0.000119755   4.40392e-05   1.72478e-05   5.98754e-06   1.71988e-06   5.34355e-07   1.38257e-07   3.38528e-08   6.53595e-09
  19  14 2902.5777    3.4411  0.7591 12.9214 -0.0053  0.0246   0.0848   0.0538    0.0833   0.0000   441.2415       3.96806       9.27510      -2.00307      -1.31461       1.06284      -1.80360      -1.36147     -0.570834      -2.06773    -0.0238234      0.321789       1.76225      0.281537     -0.936320     -0.370198      0.233237     -0.185387   -0.00123197     0.0550073     0.0360379    -0.0197960   -0.00273938  -0.000827599   -0.00115461  -6.87315e-05   0.000480752  -2.59291e-05   2.79732e-05   1.99254e-05  -5.26820e-06  -2.99125e-06   1.78372e-07   1.16474e-07  -5.71120e-08  -3.90138e-09       1.95319       2.46757       2.94093       2.98729       2.71955       2.67925       2.34814       1.95142       1.69475       1.38160      0.974405      0.831353      0.612802      0.383392      0.287376      0.210963      0.117934     0.0718769     0.0516392     0.0277946     0.0153211    0.00900071    0.00477500    0.00212679    0.00112354   0.000573300   0.000244625   8.70504e-05   3.62327e-05   1.47860e-05   5.55243e-06   1.61357e-06   4.62362e-07   1.15394e-07   2.64813e-08   5.58225e-09
  19  15 3046.6003    3.6398  0.8691 13.2667 -0.0063  0.0263   0.0910   0.0611    0.0827   0.0000   440.6975       3.76308       11.0522      0.910318       2.08981      -4.08865      -2.97168      -3.15749      0.844583      -1.84150      -3.52919     0.0593243     -0.525151      -1.09754     -0.168905     0.0425408     -0.210220     -0.118204    -0.0607379   -0.00825233   -0.00417434   -0.00986495    0.00776876    0.00197026   0.000151139    0.00121630  -0.000104078   1.00074e-06  -1.52423e-05   6.23594e-07   5.58289e-06   1.66378e-06  -4.68491e-07  -8.47122e-08  -1.90500e-08   3.73625e-09       2.03478       2.84315       2.91723       3.08651       2.98577       2.74334       2.55317       2.09849       1.85381       1.46226       1.22254      0.861164      0.683751      0.456579      0.317213      0.226921      0.137296     0.0960522     0.0522374     0.0349493     0.0176834     0.0105926    0.00494532    0.00290398    0.00116245   0.000675746   0.000222724   0.000117780   3.96647e-05   1.65277e-05   5.38640e-06   1.85498e-06   4.59161e-07   1.43674e-07   3.10263e-08   6.42730e-09
  19  16 3189.9600    3.6668  1.1102 13.5115 -0.0084  0.0330   0.0857   0.0749    0.0871   0.0000   437.4222       2.40317       9.24277       5.41146       5.32371      -1.43562       3.11434     -0.925317      -3.75485     0.0748579      -1.76782     -0.975070     -0.225854     -0.525872      0.410190      0.324538    -0.0710725     -0.260433     -0.104302     -0.101507   0.000466959     0.0181681   -0.00357590    0.00203033   0.000473224   6.82554e-05   0.000144300   0.000230237  -8.92436e-05  -3.94150e-05   2.37566e-06   4.22208e-06   9.21578e-07  -8.81749e-08   1.72736e-08   1.55587e-08       2.53263       3.42683       3.65522       3.50681       3.63810       3.32704       3.17137       2.70957       2.25399       1.87687       1.41758       1.09933      0.835031      0.627094      0.436358      0.290223      0.182579      0.118092     0.0684477     0.0408123     0.0222416     0.0133308    0.00657874    0.00343487    0.00170973   0.000677014   0.000367546   0.000130010   5.65328e-05   2.00943e-05   6.85059e-06   2.33460e-06   6.04194e-07   1.80973e-07   4.05452e-08   8.73137e-09
  19  17 3332.8646    3.1192  1.4908 13.4508 -0.0225  0.0387   0.0654   0.0943    0.0692   0.0000   436.1160       13.5144       12.3107      0.506345      -1.60427       4.53708       1.64965      -3.91793       3.86118       1.75299       2.06509     -0.154514      0.443005     -0.430652     -0.139894     -0.404322     0.0777625     0.0539620     -0.134549    -0.0263933     0.0558737    0.00763105    -0.0146325    0.00552655   0.000526431  -0.000142367  -0.000557350   0.000420759   9.10314e-05  -4.55899e-05  -1.16139e-05   5.58871e-06  -4.24658e-07   1.53274e-07   5.86683e-08   1.77266e-09       3.06578       4.06733       4.36017       4.42645       4.23358       3.98671       3.75177       3.17494       2.73023       2.21165       1.76928       1.29774       1.03527      0.678736      0.500044      0.334640      0.218166      0.130530     0.0835014     0.0479425     0.0280100     0.0143587    0.00802664    0.00376654    0.00196412   0.000875982   0.000395560   0.000154364   6.64769e-05   2.30242e-05   8.60604e-06   2.56075e-06   7.58094e-07   1.91131e-07   4.78610e-08   8.78695e-09
  19  18 3476.2900    2.6451  2.0256 12.8214 -0.0079  0.0460   0.0510   0.1075    0.0762   0.0000   439.9560       3.38621       10.3647       2.90602       10.6307      -2.46087      -5.40028      -4.69367      -3.49411      -2.54917       4.91454       1.48422      -2.58155     -0.294178      0.389849      0.381081    -0.0840888     0.0161913     0.0239299     0.0451046   -0.00584424    -0.0245721    0.00167422  -0.000987107    0.00201503  -0.000816342  -0.000425202   4.64119e-05   1.54311e-05   1.61777e-05  -9.42424e-06   4.74434e-06   6.18306e-07  -1.60305e-07  -1.61301e-07  -1.68777e-08       3.49742       4.84971       5.13688       5.21001       5.27478       4.71906       4.37981       3.87903       3.12822       2.56932       2.11408       1.56868       1.22039      0.789870      0.616198      0.387519      0.272701      0.167594      0.104301     0.0625142     0.0360211     0.0187235     0.0104767    0.00537503    0.00234924    0.00138372   0.000449655   0.000243400   8.19519e-05   3.10201e-05   1.05751e-05   3.36434e-06   9.65436e-07   2.45133e-07   6.54137e-08   1.15734e-08
  19  19 3619.4078    2.3095  3.3362 11.9898 -0.0077  0.0564   0.0350   0.1461    0.0745   0.0000   437.7696       19.4526       14.2398       8.63438     -0.770528      -3.60065       5.05289       1.62786      0.995560      -8.12907      0.806447       1.43864     -0.285470     -0.183015      0.960950     -0.698519     -0.220982     0.0763179     0.0309408    -0.0870420    -0.0359104    -0.0258236    0.00138798  -0.000606955   -0.00238768    0.00227035  -0.000288623  -0.000376396  -2.27210e-05   8.49617e-06  -3.19294e-06   7.44349e-07   1.61114e-06  -3.49292e-08  -3.18331e-08   4.63427e-09       4.47832       5.86034       6.43143       6.55817       6.37349       6.10425       5.58248       4.74820       3.86312       3.26044       2.59376       1.96851       1.47761       1.03302      0.747033      0.487063      0.329243      0.210874      0.127308     0.0739369     0.0423750     0.0222425     0.0120007    0.00585398    0.00283258    0.00131509   0.000574222   0.000247398   9.81636e-05   3.49939e-05   1.26808e-05   3.98031e-06   1.15217e-06   3.01371e-07   7.32690e-08   1.42048e-08
  19  20 3762.6709    1.8819  4.5309 11.5647 -0.0060  0.0684   0.0258   0.1827    0.0599   0.0000   431.6305       3.30778       28.2450      -6.14140       2.44448      -10.7545      -23.0336      -5.91560       11.7351      -2.88364      -1.87742       2.56527      0.384223      -2.06497      -1.01474      0.940815     -0.104295     -0.280484     0.0355639     -0.145613     0.0687135    0.00592739   -0.00665268     0.0119292    0.00110173   -0.00162605   -0.00104712   0.000510437  -8.81903e-05  -7.06126e-06  -1.71512e-05  -4.47418e-06   1.75228e-06   2.11226e-07   8.96764e-08  -1.41094e-08       5.61493       7.32995       8.01379       8.05249       8.23179       7.40504       6.88184       5.82696       4.90039       3.97802       3.11460       2.42526       1.79648       1.26724      0.900555      0.586504      0.406394      0.249832      0.154214     0.0897894     0.0494384     0.0274952     0.0143144    0.00721263    0.00346276    0.00159597   0.000693491   0.000288726   0.000113596   4.26895e-05   1.44225e-05   4.74226e-06   1.42538e-06   3.57627e-07   8.88325e-08   1.76171e-08
  19  21 3905.9318    1.5263  6.1799 11.2328 -0.0073  0.0846   0.0192   0.2338    0.0462   0.0000   452.0877       4.15304       14.2461      -13.1637      -1.38517      -4.10665       16.5797      -3.78764      -4.16032      -11.2170       4.26331      0.207172      -1.80669      0.236822      0.527155      -1.24350      0.790506    -0.0299543     0.0955920     -0.147012    -0.0272363   -0.00893783     0.0284454    0.00489198   -0.00801731   0.000690727   -0.00110246  -0.000333692  -0.000152421   8.72741e-05   2.01932e-05  -3.47946e-06  -1.11567e-06  -1.07821e-06   3.12399e-08   4.57059e-08       6.91496       8.98603       9.92697       10.1073       9.85388       9.28910       8.21900       7.34366       6.06561       4.92561       3.87851       2.98752       2.22569       1.59306       1.12533      0.744925      0.499214      0.310987      0.187825      0.112146     0.0636291     0.0342515     0.0182629    0.00917082    0.00451783    0.00202781   0.000906247   0.000371904   0.000149767   5.35027e-05   1.87145e-05   6.02496e-06   1.76862e-06   4.58459e-07   1.06946e-07   2.08304e-08
  19  22 4049.1094    1.2827  8.3248 10.8430 -0.0042  0.1072   0.0149   0.2951    0.0407   0.0000   432.6468       2.62267       31.2772      -9.05117       19.3728      -33.1110       11.7404      -3.84611       4.87796       3.26499       9.82595       5.70162     -0.216073      -2.08715       3.30768      0.131907      0.141209     -0.210714     0.0714871      0.126719      0.173255    -0.0631816    -0.0421183     0.0255610    0.00261184   -0.00178473   0.000146636   0.000943527   2.30873e-05  -0.000219145  -3.90353e-05   9.19546e-06  -1.97184e-07  -2.85013e-08   2.43768e-08   2.50426e-08       8.51004       11.2344       12.3656       12.7571       12.4134       11.7005       10.4190       9.14917       7.45782       6.25959       4.85304       3.82943       2.73889       2.04339       1.43259      0.946483      0.640969      0.403059      0.246430      0.147791     0.0821397     0.0466574     0.0236838     0.0123670    0.00582921    0.00272590    0.00119580   0.000511340   0.000194874   7.41606e-05   2.42100e-05   8.03960e-06   2.34351e-06   5.95139e-07   1.39446e-07   2.79364e-08
  19  23 4192.3621    1.0196 10.0294 10.7635 -0.0065  0.1377   0.0130   0.3842    0.0345   0.0000   442.0024       15.6123       4.15321      -7.41675       3.28218       13.5641       5.49329      -26.1437       6.03019       9.02892      -3.40023      -9.91211       7.37820       3.40510     -0.133811     -0.143240      -1.28105      0.998245      0.341088     -0.402004    -0.0100615    -0.0970749  -0.000505466     0.0245528   -0.00418667   -0.00974232  -0.000762900    0.00106479  -0.000406108   0.000126417  -9.34605e-08  -1.75332e-05  -1.78401e-06   2.55551e-07  -1.90263e-07  -5.81685e-08       10.7504       14.6213       15.3406       16.0576       15.6333       14.9096       13.1618       11.7178       9.65048       8.04153       6.24607       4.89241       3.61409       2.64160       1.85779       1.25388      0.835869      0.525348      0.327873      0.193302      0.112459     0.0613248     0.0326154     0.0163940    0.00810775    0.00359167    0.00165179   0.000662181   0.000265916   9.66798e-05   3.28785e-05   1.04804e-05   3.03083e-06   7.76540e-07   1.80112e-07   3.57508e-08
  19  24 4336.2695    0.8082 11.5117 10.7245 -0.0140  0.1809   0.0123   0.4984    0.0320   0.0000   465.2110      -1.40223       55.4356      -12.9232      -6.52700       23.4395       11.4040      -4.74078      -17.7942      -8.71225      -2.72123     -0.521420      -2.01940       3.40322     -0.819354     -0.220038       2.65099      0.462834      -1.11250      0.676458     0.0221914     -0.148263    0.00716749     0.0771263   -0.00690758   -0.00690846    0.00283036   0.000784532  -0.000218400  -0.000145951  -3.33024e-05  -1.97075e-05  -3.70561e-07   1.38766e-06  -2.66546e-07  -9.16464e-08       14.3656       18.3646       20.9610       20.5934       20.3218       19.3598       17.0926       15.1673       12.8215       10.8016       8.43142       6.43805       4.79779       3.52113       2.44770       1.66201       1.10954      0.694901      0.437639      0.267209      0.151321     0.0859966     0.0462832     0.0233467     0.0112422    0.00543729    0.00227402   0.000978670   0.000376333   0.000139806   4.60739e-05   1.44682e-05   4.12928e-06   1.04619e-06   2.38488e-07   4.62485e-08
  20   9 2203.1611    0.9074  0.7102 10.7076 -0.0079  0.0249   0.0250   0.0581    0.0685   0.0000   439.3080     -0.856522       12.5637       4.66947      -4.52925       3.48583     -0.825381      -1.73385      0.781390      -2.00166      0.254076      -1.21835     -0.497998      0.761036     -0.432572     0.0665918      0.177251    -0.0494503     0.0436581    -0.0417273     0.0181039   -0.00989855   -0.00205166   -0.00359719    0.00156973  -6.52657e-05  -0.000495843   0.000202964   0.000131999  -2.32378e-05  -3.90766e-06  -5.78807e-06  -3.67679e-07   1.10372e-06   2.83626e-08   5.18472e-08       1.90867       2.41737       2.75573       2.84873       2.71145       2.38814       2.45777       1.92221       1.73052       1.49824       1.13775      0.871365      0.682225      0.449375      0.344996      0.227497      0.154520     0.0884721     0.0608657     0.0387884     0.0202901     0.0124697    0.00701559    0.00369648    0.00163492   0.000846798   0.000442403   0.000180367   7.58944e-05   3.05114e-05   1.23597e-05   4.50944e-06   1.46101e-06   4.24783e-07   1.11183e-07   2.76918e-08
  20  10 2352.3875    1.2702  0.8457 11.1827 -0.0054  0.0305   0.0315   0.0639    0.0726   0.0000   436.8527       1.68715       15.0786       1.03107      -3.66413      -3.25465       3.45247       3.99830       4.23942       1.75158     -0.566034     -0.456757     -0.558215      0.386136     -0.357875     -0.263569    -0.0441724      0.146066    -0.0210544   -0.00300389   -0.00729698    -0.0247184    0.00984501    0.00408194   -0.00303949  -0.000667065  -6.69940e-05  -0.000159932  -8.28531e-06   1.27936e-05  -1.08448e-05   6.13909e-07   6.07631e-07  -1.20482e-07  -1.18739e-08  -5.71769e-09       2.28947       2.65219       3.47001       3.48568       2.77003       3.10073       2.91614       2.12189       1.99569       1.90810       1.18215       1.01746      0.848500      0.543456      0.346925      0.291128      0.180295      0.102932     0.0735560     0.0486031     0.0223391     0.0139901    0.00865306    0.00440139    0.00187146    0.00105191   0.000551827   0.000219111   7.95677e-05   3.61708e-05   1.65278e-05   6.59761e-06   2.02518e-06   5.80843e-07   1.34811e-07   3.37851e-08
  20  11 2498.9725    1.6513  0.8546 11.8101 -0.0090  0.0365   0.0453   0.0635    0.0807   0.0000   437.6592      -1.24229       10.5887      -7.47243      -2.05896      -5.32178       4.09685       3.17808      -2.68054       2.38222    -0.0967109     -0.378574      0.426301      0.417438     -0.433709      0.553472      0.119681     0.0483890    -0.0940747    0.00319130    -0.0189521   -0.00438915   -0.00220611   0.000865190   0.000330862   0.000974559  -0.000325789  -7.75905e-05   9.33791e-05   1.27151e-05  -1.71144e-05  -7.29667e-07   1.76293e-06  -1.59665e-07  -3.41275e-08   6.56677e-08       2.76960       3.02245       4.03970       3.99210       3.40784       3.33589       3.66487       2.77018       2.02211       2.27148       1.59513       1.00375      0.959136      0.740155      0.474856      0.304996      0.248239      0.152124     0.0719755     0.0547971     0.0346180     0.0176862    0.00893185    0.00487759    0.00286301    0.00136370   0.000561612   0.000219019   0.000121549   5.50665e-05   2.34097e-05   7.37895e-06   2.18160e-06   6.38826e-07   1.43490e-07   4.12167e-08
  20  12 2644.8415    2.1697  0.7928 12.6198 -0.0091  0.0268   0.0588   0.0595    0.0774   0.0000   441.3828     -0.771782       13.0869      -1.52483       2.23930      -2.93007      -1.84465      -3.50043       3.98953      -3.06283      -1.78504     -0.415642     -0.503858      0.278841     -0.252113      0.308618     -0.122665    -0.0971292      0.145431     0.0204971    -0.0266906    0.00788855     0.0104955  -0.000150446   -0.00196386    0.00228736  -0.000227287  -0.000357281  -2.14345e-05   3.89011e-05   3.59611e-06  -6.87259e-06  -2.62339e-06   4.13471e-07  -9.62901e-08  -9.52995e-08       2.14010       2.79207       3.03091       3.14985       3.32369       2.83295       2.55965       2.26490       1.94816       1.60217       1.10790      0.906371      0.725939      0.532302      0.361369      0.239467      0.158125      0.120134     0.0676075     0.0419996     0.0214792     0.0127290    0.00777634    0.00398852    0.00220241    0.00101237   0.000419605   0.000204765   7.45979e-05   3.17672e-05   1.23271e-05   4.08896e-06   1.53092e-06   4.88887e-07   1.18813e-07   3.63226e-08
  20  13 2790.7763    2.8987  0.7060 12.9367 -0.0039  0.0256   0.0773   0.0523    0.0717   0.0000   441.2529      0.991317       15.4908       5.45146      -5.14173      -2.41817       2.41751     -0.579928      -4.22219     0.0607929      0.399955      -1.82611      0.479108     -0.611193     -0.520545      0.205518     -0.191023     0.0283940   -0.00424513   0.000105436    0.00711883     0.0106210    0.00584702   0.000414061   -0.00263147    0.00141061   7.77462e-05  -0.000349077  -9.51784e-05   3.02885e-05   2.51846e-06  -4.96648e-06   2.30079e-06   4.63113e-07  -4.30619e-08  -7.04424e-08       1.81401       2.44105       2.72373       2.41138       3.01338       2.33269       2.31726       2.07682       1.59182       1.45286       1.04178      0.863868      0.653213      0.457858      0.364506      0.226806      0.163926      0.101252     0.0597318     0.0421742     0.0219608     0.0134296    0.00783401    0.00334778    0.00216410   0.000964345   0.000397024   0.000231632   7.19118e-05   3.33355e-05   1.31872e-05   3.94181e-06   1.37893e-06   4.57572e-07   1.25852e-07   3.67593e-08
  20  14 2935.9431    3.5313  0.7434 13.4197  0.0004  0.0253   0.0934   0.0582    0.0698   0.0000   435.0796      0.287770       22.1266       2.75015      -2.79692     -0.985683       2.08183     -0.993730       1.34714      -1.98038       1.22093      0.367702     0.0766574      0.485847    -0.0276539     0.0225331     0.0773898    -0.0693129    0.00507700    -0.0318684    0.00735540    -0.0116203   -0.00165060   -0.00302806  -0.000425985   -0.00119508   0.000578189   0.000204837  -2.94640e-06  -5.19599e-05   9.01975e-06   9.92249e-07   1.60879e-06   3.36486e-08  -1.03312e-07   1.87092e-08       1.94680       2.35996       2.59632       2.76322       2.83981       2.69997       2.08004       2.21561       1.75654       1.27522       1.19246      0.893871      0.628818      0.512575      0.306254      0.265536      0.164743     0.0881087     0.0614768     0.0405904     0.0241442     0.0147437    0.00704506    0.00337276    0.00204227   0.000991817   0.000439480   0.000220953   7.76413e-05   2.94696e-05   1.23984e-05   4.48254e-06   1.32840e-06   4.15639e-07   1.50450e-07   4.06263e-08
  20  15 3080.5418    3.8176  0.7764 13.4770 -0.0030  0.0243   0.0967   0.0574    0.0769   0.0000   438.6626       7.27097       13.3328       3.64585     -0.754687      -6.56302      -1.70302     -0.489982      -3.30099       2.21937     0.0965930     -0.535358     -0.367306      0.415674      0.826160      0.185791     0.0460357    -0.0621765   -0.00285973    -0.0175998    -0.0262886     0.0307400     0.0111526   -0.00214013   -0.00109868  -0.000225726   0.000105387  -4.44888e-05  -2.22095e-05  -6.84822e-05   4.32055e-06   6.45861e-06   2.86414e-07  -7.01342e-07  -4.60822e-09  -2.02294e-08       1.97655       2.47866       2.57131       2.61603       2.79185       2.70851       2.37053       1.94249       1.65312       1.37756       1.15883      0.950133      0.670136      0.456440      0.332473      0.210984      0.160813      0.107031     0.0691834     0.0410885     0.0237260     0.0131799    0.00672261    0.00355535    0.00178159   0.000837738   0.000388757   0.000166696   7.34059e-05   2.94190e-05   1.08461e-05   3.99645e-06   1.32278e-06   4.57483e-07   1.23587e-07   2.99028e-08
  20  16 3224.4550    3.6574  1.0803 13.6044  0.0001  0.0302   0.0824   0.0761    0.0760   0.0000   436.9829       4.49330       16.7533      -2.22311      -2.24631       3.65158     -0.131228     -0.183931      -3.43630       3.02429       2.63354      -1.16793     -0.902381    -0.0717863     -0.247170     -0.136203     0.0782222    0.00692635    -0.0272628   -0.00640338    -0.0198174     0.0194578    0.00916673    -0.0134657    0.00167817    0.00249400   0.000666043  -0.000243131  -5.25380e-05   4.71347e-06   9.71317e-07  -2.95847e-06   4.97144e-08   6.41651e-08  -5.92342e-08  -3.67746e-08       2.23506       3.12264       3.18102       3.30716       3.29730       2.98569       3.03986       2.25397       2.27991       1.65003       1.51210       1.09134      0.857677      0.606130      0.400336      0.308308      0.188449      0.133396     0.0792812     0.0509911     0.0285529     0.0164056    0.00869463    0.00445471    0.00240160    0.00107361   0.000564755   0.000222605   0.000103140   3.94393e-05   1.49656e-05   5.89495e-06   1.82706e-06   5.61857e-07   1.55895e-07   3.86034e-08
  20  17 3368.1188    3.2179  1.6088 13.1614 -0.0056  0.0364   0.0613   0.0970    0.0632   0.0000   442.0962       9.32147       2.08933       3.35590       5.05138      -5.61467      0.257060     -0.903385       2.19233    -0.0624943     -0.863068       1.17711      -2.12628     -0.677457      0.387978     -0.289210     -0.188835    -0.0732868    -0.0354266    -0.0351445     0.0282079    -0.0149071   -0.00492953    0.00444348    0.00120497   -0.00441593    0.00129621   2.55604e-05  -0.000165081  -1.05225e-05   2.53176e-05  -1.69782e-07  -3.50519e-06   3.12657e-07   1.97729e-07   3.78015e-08       2.72569       3.53122       3.92210       3.96717       3.98710       3.68027       3.31565       2.92241       2.51309       2.02746       1.62169       1.22704      0.953792      0.694068      0.515047      0.346208      0.235868      0.148130     0.0915869     0.0581534     0.0341490     0.0197467     0.0111225    0.00557639    0.00305565    0.00146474   0.000648869   0.000313982   0.000120092   5.17672e-05   1.95900e-05   6.66627e-06   2.29161e-06   6.98803e-07   1.92312e-07   5.09477e-08
  20  18 3511.9854    2.5022  2.4825 12.6085 -0.0063  0.0472   0.0416   0.1185    0.0598   0.0000   444.2169       18.8486       13.9738    -0.0348561      -2.32328       6.07636       10.5103      -5.86937      -7.45267     -0.496483       1.91881       3.02808    -0.0449204      -1.28638      0.698403      0.672508     -0.403673    -0.0605721    -0.0139487   -0.00262199     0.0248881     0.0421543    0.00132956   0.000256629   -0.00405570   0.000721778    0.00173591   0.000156884  -0.000124965  -2.85040e-05   3.51897e-05   3.24427e-06   4.20055e-06   1.10899e-06   2.02326e-07  -1.43019e-08       3.61347       4.54607       5.20115       5.32808       5.25882       4.77464       4.54984       3.94096       3.29654       2.75304       2.16219       1.69667       1.28696      0.942040      0.665665      0.474679      0.314559      0.201167      0.126973     0.0788204     0.0471615     0.0260560     0.0147911    0.00776457    0.00391827    0.00194049   0.000964910   0.000396881   0.000176393   6.93781e-05   2.68689e-05   9.31461e-06   3.15319e-06   9.19039e-07   2.62677e-07   6.78676e-08
  20  19 3655.7503    2.1932  3.7101 11.8959  0.0058  0.0576   0.0308   0.1535    0.0607   0.0000   440.8845       9.67849       14.0747      -6.24325       5.54118      -7.20316      -5.32731      -1.03929     -0.574500      -1.45945      0.497477     -0.376642      -1.43300      -1.74992     0.0178521     0.0866765     0.0139531     0.0280564    0.00815469    0.00545405    -0.0895471    -0.0217784     0.0179362   -0.00693593   0.000213826   0.000275690   -0.00139428   0.000319254   0.000157899  -4.97796e-05  -2.97971e-05  -8.24342e-07  -1.54834e-06   7.78811e-07   5.88022e-07   5.27475e-08       4.49029       5.64528       6.49168       6.49681       6.42694       6.15272       5.38459       4.80276       4.13045       3.36166       2.72355       2.05897       1.61875       1.16470      0.819046      0.567928      0.378262      0.251313      0.159472     0.0939271     0.0563046     0.0315440     0.0176369    0.00954446    0.00473972    0.00229873    0.00110509   0.000458815   0.000207667   8.13610e-05   3.11889e-05   1.13540e-05   3.81926e-06   1.15909e-06   3.33161e-07   8.61704e-08
  20  20 3799.3826    1.7907  4.7456 11.5059 -0.0027  0.0692   0.0241   0.1862    0.0552   0.0000   441.7932       14.4821       14.4787      -12.7317      -11.4283      -1.35863      -10.7695       3.37700       9.76843      -2.91532      0.669769     -0.728010      0.881141      0.144742      0.877028      -1.44495     -0.491504   -0.00355825      0.332161     -0.252311     0.0179215     0.0405304     0.0289157    0.00201043    0.00220693   -0.00234389  -0.000608817   0.000997964  -0.000119775  -0.000160497   4.01700e-06   6.16543e-07   4.59053e-06  -5.67652e-07   4.42196e-07   1.96615e-08       5.33954       6.73182       7.50035       7.84617       7.52093       7.05373       6.62661       5.81028       4.88643       4.01836       3.30034       2.44590       1.92997       1.40548       1.02577      0.684941      0.478426      0.299629      0.186852      0.117044     0.0665097     0.0393067     0.0206150     0.0112587    0.00561762    0.00282699    0.00127265   0.000589435   0.000244284   0.000101862   3.85064e-05   1.37305e-05   4.33430e-06   1.42232e-06   3.80776e-07   9.76940e-08
  20  21 3943.0395    1.5107  6.9870 11.0551 -0.0051  0.0873   0.0168   0.2448    0.0417   0.0000   443.3519      -6.68878       18.4995       7.48282       6.38551      -25.5606      -13.5374       2.55719       9.70102       3.82691       3.86537      -4.79808      -1.64150      0.792610      0.363395      0.589649     -0.533829    -0.0944229     -0.533848    -0.0811876    0.00224548      0.111953   -0.00798675    -0.0216330    -0.0153592    0.00435952   0.000547937   0.000121649  -0.000166167   0.000148648  -1.07934e-05   8.80359e-06  -2.76400e-06   5.96207e-07  -1.72240e-07   1.27516e-07       6.63423       8.66031       9.80113       9.79569       9.51427       9.23135       8.19771       7.35412       6.16856       5.24125       4.17916       3.21047       2.42701       1.81792       1.24201      0.867831      0.591128      0.377475      0.239910      0.144983     0.0866213     0.0491438     0.0266797     0.0141631    0.00729166    0.00351615    0.00162664   0.000725733   0.000310397   0.000128660   4.94440e-05   1.76803e-05   5.83431e-06   1.80262e-06   5.19081e-07   1.31357e-07
  20  22 4086.7143    1.2274  8.8281 10.7958 -0.0026  0.1082   0.0136   0.3004    0.0367   0.0000   426.8209       17.4557       19.9940      -2.37417      -4.56028      -15.0547      -3.67248       11.6647     -0.502983      -3.92314       9.51979     -0.267512      -3.56809      -1.80797    -0.0658304      0.625687     -0.182330     -0.988515    -0.0842540      0.239327      0.132508     0.0449889    -0.0517701     0.0165655     0.0222598   -0.00107420   -0.00368937  -0.000228449   0.000376399  -7.88449e-05  -4.04488e-05   3.52649e-08   6.31786e-06  -6.99653e-07  -7.53055e-08  -4.74964e-08       8.11502       10.7733       11.8424       12.3106       11.7964       11.3228       10.2694       8.96455       7.79973       6.29157       5.17091       4.00542       3.02696       2.21434       1.58536       1.09708      0.732597      0.481690      0.306279      0.184461      0.109687     0.0631687     0.0344520     0.0183449    0.00948800    0.00457140    0.00216658   0.000968332   0.000416852   0.000165510   6.28507e-05   2.24948e-05   7.49315e-06   2.32016e-06   6.40653e-07   1.61185e-07
  20  24 4374.7581    0.7591 12.1796 10.7245 -0.0072  0.1945   0.0115   0.5388    0.0287   0.0000   426.0877      -13.2816       47.9886       2.28380      -23.8138      -15.7637       26.9844      -5.41230      0.715353      -16.9896      -11.8826       8.94043       1.18668      -1.93041       1.80770      -2.44818     -0.729982     -0.189189      0.613204     -0.444147      0.125393      0.285352    -0.0299073     -0.105766    0.00629349     0.0193504   -0.00698991   -0.00241971   0.000457621   0.000574077  -0.000126284  -3.66039e-05   8.19765e-06   1.15698e-06  -2.53032e-07   3.25146e-07       14.4565       18.9623       21.5170       21.6774       21.3591       20.1877       18.3563       16.2718       13.7284       11.3997       9.36483       7.12436       5.47013       4.03102       2.89891       1.98787       1.37719      0.890847      0.570169      0.353784      0.211693      0.122323     0.0687066     0.0364657     0.0192932    0.00948311    0.00447047    0.00203981   0.000857724   0.000346579   0.000131760   4.49211e-05   1.48136e-05   4.47173e-06   1.22381e-06   3.08751e-07
  21   7 1919.7572    0.5311  0.3898  9.9737 -0.0065  0.0184   0.0196   0.0377    0.0458   0.0000   441.1076       2.18683       12.3087       5.37925      -1.28728      -2.28410       1.06176       2.86110      0.668668      0.510048      -2.35644       1.07534    -0.0405868      0.434949     0.0515802      0.122574     0.0278769     0.0942438    0.00400367     0.0303503    0.00649156    -0.0288821    0.00701388    0.00375061    0.00610304   -0.00175187  -0.000545395  -0.000129815   2.02245e-05   5.90502e-05   3.60508e-06  -4.69802e-06  -1.79572e-06  -1.77197e-06  -1.37230e-07  -2.86195e-08       1.59097       1.86861       2.19500       2.19182       1.86978       1.70629       1.74203       1.60573       1.49497       1.27700       1.03075      0.805875      0.598104      0.428725      0.307115      0.218010      0.131129     0.0796505     0.0524831     0.0328448     0.0179826     0.0116183    0.00653613    0.00359514    0.00199282   0.000882738   0.000478215   0.000235311   0.000103773   4.91129e-05   1.87143e-05   6.70178e-06   2.91700e-06   9.73535e-07   2.86613e-07   8.46244e-08
  21   9 2231.8765    0.9746  0.7250 10.7900 -0.0093  0.0241   0.0260   0.0562    0.0679   0.0000   440.1124      -4.08605       16.9582      -1.95380      -5.88289       3.49294       2.23820      -2.48283     -0.586884      -2.21301      0.517485      -1.12963     -0.223533      0.763274    -0.0948946     -0.343434      0.234385     0.0596869    -0.0104536     0.0276203   -0.00936096   -0.00463780   -0.00331276    0.00499114   -0.00292902   0.000189583  -0.000121461  -3.41288e-06  -0.000100978   2.63467e-05   3.98020e-05   7.78440e-06  -6.00210e-06   7.01339e-07  -9.59173e-08  -4.01928e-08       1.68112       2.30305       2.46089       2.65684       2.60145       2.38142       2.20697       1.96824       1.55927       1.35430       1.05838      0.797385      0.646233      0.469618      0.335436      0.243366      0.164152      0.106688     0.0714857     0.0431319     0.0274133     0.0148873    0.00912081    0.00494522    0.00264247    0.00130277   0.000693198   0.000296779   0.000157469   5.58518e-05   2.76428e-05   9.55373e-06   3.89401e-06   1.26856e-06   3.84575e-07   1.10959e-07
  21  11 2529.3203    1.7718  0.8212 11.8892 -0.0073  0.0267   0.0431   0.0573    0.0707   0.0000   439.9901     0.0830202       14.0053      -1.29676     -0.966742       3.29107      -4.51609      0.475890      0.705776       1.14000     -0.897293     -0.178065      -1.19315      0.124473     0.0805352     -0.252834     -0.324272      0.126290      0.172796     0.0361019     0.0276599    -0.0264061   -0.00268400    0.00139456    0.00351028   0.000930749  -8.00990e-05  -0.000369744   5.67987e-05   8.35659e-05  -1.99591e-05  -2.07797e-05  -4.49676e-06   1.14286e-06   2.64828e-07  -6.00448e-08       1.82754       2.63159       2.59478       2.79972       2.71173       2.52388       2.40550       1.96685       1.92007       1.42944       1.35961      0.904126      0.765041      0.536403      0.393745      0.286814      0.174954      0.130200     0.0752133     0.0542333     0.0276303     0.0179716     0.0101877    0.00546010    0.00311337    0.00136699   0.000730895   0.000335889   0.000147485   6.85299e-05   2.58145e-05   1.03575e-05   4.04854e-06   1.30073e-06   4.47049e-07   1.30433e-07
  21  12 2676.1810    2.4169  0.8519 12.3543 -0.0086  0.0270   0.0590   0.0598    0.0911   0.0000   439.2246       1.04798       9.81048       5.60855      -6.27569      -1.81289       1.75461      -4.06340      -1.65353      -1.28080      0.762726      0.187612      -1.78625     -0.661705      0.492088      0.458671     -0.260380     -0.296891     0.0235439     0.0571429    -0.0163416    0.00889981  -0.000367589    0.00298113  -0.000359376   -0.00271471  -3.48592e-05  -0.000213618  -0.000121945   4.05210e-05   3.55482e-05  -3.67502e-06  -2.87356e-06  -1.91152e-06  -4.83086e-07   9.48402e-08       1.97310       2.58956       2.65257       2.92708       2.74327       2.78623       2.35663       2.19594       1.91177       1.67697       1.15658      0.971479      0.797862      0.576452      0.415133      0.302126      0.178335      0.137148     0.0880784     0.0519470     0.0278504     0.0177092    0.00975123    0.00548849    0.00313713    0.00159913   0.000762384   0.000314402   0.000165116   6.39694e-05   2.69586e-05   8.81717e-06   4.04140e-06   1.43988e-06   4.90783e-07   1.32649e-07
  21  13 2822.9875    2.9015  0.8264 12.8638 -0.0060  0.0244   0.0715   0.0571    0.0886   0.0000   438.8266       4.42590       7.19068     -0.939162       3.98888      -2.80025      -3.58765      -4.40068      0.642076      -1.70493     0.0383316      -1.24674      0.106179      0.263779     -0.149987     -0.284029     0.0890385      0.136839    -0.0592341    -0.0639695    -0.0125866    0.00436258    0.00210224    0.00387010    0.00340255   5.80445e-05   2.37291e-05   0.000243524   5.13235e-05  -8.48853e-05  -3.18049e-05   2.26125e-07   4.42402e-06   5.64366e-07  -2.72913e-07   9.80550e-09       1.76054       2.31219       2.47368       2.57685       2.52639       2.43594       2.22010       2.02916       1.65396       1.41783       1.16241      0.940086      0.724502      0.502077      0.378787      0.244560      0.180608      0.118310     0.0782342     0.0483482     0.0298516     0.0163836    0.00975768    0.00504247    0.00274863    0.00145593   0.000697809   0.000333155   0.000153996   6.56731e-05   2.67942e-05   1.10069e-05   3.74550e-06   1.33323e-06   4.31923e-07   1.27251e-07
  21  14 2968.9296    3.5168  0.8186 13.3799 -0.0069  0.0251   0.0861   0.0596    0.0701   0.0000   439.8190       6.06495       11.8828      0.809704      -4.50871      -1.26422      -1.28656      -1.12003      0.496626      0.135404      0.308219    -0.0119232      0.494795     -0.387352      0.373389     -0.138637     -0.337953     0.0817853    -0.0146771     0.0105652   -0.00172946    -0.0182973    0.00613817   -0.00462572   -0.00434197   -0.00166582   6.40534e-05   7.32872e-05  -9.21994e-05  -2.75401e-05   1.70889e-05  -5.75471e-06  -1.54044e-06   1.33941e-06  -8.79356e-07   1.70929e-07       2.10326       2.64727       2.66920       2.74734       2.65653       2.43380       2.49456       2.27924       1.89012       1.53375       1.25796      0.970162      0.730988      0.580183      0.435707      0.310972      0.209136      0.129754     0.0771599     0.0484507     0.0279659     0.0168338    0.00936725    0.00492051    0.00258590    0.00131089   0.000640979   0.000293164   0.000147007   5.96083e-05   2.55091e-05   9.43721e-06   3.49067e-06   1.10331e-06   3.48425e-07   1.09049e-07
  21  15 3113.9960    3.7791  0.9399 13.5472 -0.0063  0.0269   0.0864   0.0611    0.0767   0.0000   437.6516       4.25692       18.3886      -4.04491      -2.39001      -2.73681      0.503832      -2.94432    -0.0130728      0.258978      0.694111     -0.662877      0.142034     -0.435135      0.241420     -0.401492   -0.00863466    -0.0522569   -0.00979260    -0.0238403     0.0378509     0.0406830   -0.00128927  -0.000124613    0.00281683   -0.00264313    0.00138980  -7.09020e-05   3.02036e-05  -0.000131830   1.97844e-05  -4.71612e-06   6.68061e-06  -2.59134e-06  -5.57335e-07   1.47350e-07       1.86950       2.50121       2.66368       2.88127       2.73682       2.47874       2.43603       2.10116       1.86327       1.49138       1.27751      0.940076      0.775693      0.552601      0.390976      0.279628      0.196126      0.127399     0.0769411     0.0529300     0.0298780     0.0186430     0.0102927    0.00532599    0.00300498    0.00153294   0.000774168   0.000363066   0.000163596   7.09501e-05   2.80708e-05   1.15018e-05   4.43338e-06   1.43970e-06   4.51006e-07   1.38118e-07
  21  16 3258.5973    3.6138  1.2511 13.5450 -0.0049  0.0324   0.0749   0.0802    0.0712   0.0000   443.0836       11.2019       8.97962      -5.49828       4.30545     -0.195385      -6.16106      -1.33431      -2.26832      -1.40646     0.0860760       1.87726     -0.870381     -0.802736     -0.152021     -0.235757    -0.0211901      0.357186     0.0191502    -0.0311064     0.0533244     0.0179371    -0.0236216    -0.0159779    0.00376190    0.00216870    0.00213689   8.99740e-05   7.79245e-06  -0.000124798  -3.31171e-05  -3.47345e-05  -1.76379e-06  -1.75913e-06  -5.96093e-07  -1.18604e-07       2.38846       3.14451       3.12085       3.46387       3.30995       3.15051       2.98001       2.74941       2.31064       1.85448       1.40345       1.20087      0.904606      0.706965      0.510681      0.366677      0.255117      0.160942      0.104532     0.0611925     0.0391766     0.0222481     0.0125983    0.00684352    0.00378232    0.00188269    0.00100525   0.000453727   0.000208513   8.57122e-05   3.66986e-05   1.32595e-05   4.99619e-06   1.66854e-06   5.38426e-07   1.56301e-07
  21  17 3402.9591    3.0249  1.7235 13.0797 -0.0026  0.0386   0.0551   0.0956    0.0600   0.0000   440.2122       2.06336       14.5313      -4.20746       1.24102      -2.08289       1.61365      -3.00151      -3.96195      -2.89550      -1.99589      -1.38875      0.786471     -0.329256       1.28966     -0.216207      0.234033      0.146829    -0.0998492    -0.0284629     0.0530961     0.0197219     0.0122398    -0.0221241    0.00532430    0.00249100  -0.000710543  -0.000546233   7.05698e-05   0.000153324   1.31799e-05  -1.34241e-05   1.04251e-05   1.61566e-07  -1.08802e-06   2.67028e-07       2.81471       3.66782       4.00329       4.10767       4.04460       3.93028       3.66203       3.22964       2.65330       2.17985       1.86387       1.37102       1.15481      0.813545      0.590272      0.425643      0.291312      0.190789      0.128966     0.0782341     0.0481420     0.0264900     0.0152807    0.00884515    0.00444359    0.00222168    0.00115621   0.000555600   0.000249130   0.000106875   4.45962e-05   1.74509e-05   6.52597e-06   2.25989e-06   6.78594e-07   2.03571e-07
  21  18 3547.2811    2.4031  2.6087 12.5948 -0.0067  0.0506   0.0376   0.1232    0.0496   0.0000   439.2265     -0.785889       8.28009       7.46708       2.08575      -12.8837       1.60600       5.30417      0.272298      -1.60542       1.24617      -3.16842       1.38960      -1.31592     -0.396501     -0.739491      0.160504      0.118779      0.401959      0.166934     0.0797265    -0.0235583    -0.0396277   -0.00676539    0.00145548    0.00769977   0.000187688    0.00110774   8.73680e-05  -1.76360e-05   4.05832e-05  -1.79030e-06   8.28910e-07  -9.39138e-07   1.08720e-06  -2.21056e-07       3.40283       4.78294       5.15993       5.51002       5.15057       5.11691       4.61136       4.04513       3.52310       2.91268       2.32893       1.83733       1.40928       1.05586      0.785056      0.540294      0.383267      0.246358      0.160086      0.102274     0.0626657     0.0359627     0.0211253     0.0120373    0.00621245    0.00323861    0.00154325   0.000832665   0.000310234   0.000163247   5.79993e-05   2.57983e-05   8.85425e-06   3.18231e-06   9.98535e-07   3.00124e-07
  21  19 3691.3810    2.0134  3.9756 11.9273 -0.0030  0.0601   0.0276   0.1628    0.0507   0.0000   424.4149       11.9668       19.4271      -7.22393      -2.17591      -7.65246     -0.751940      -4.31520      0.354494       5.76691       2.38068      -2.98693      -3.29610       2.03530      0.968799     -0.302661     -0.728177      0.353027    -0.0872496      0.145687     -0.130497   -0.00327322     0.0546257    -0.0166399   -0.00447405    0.00270570   0.000534427   -0.00181084  -0.000175089   1.61426e-05  -8.02620e-05  -8.79913e-06  -5.78514e-06   3.42688e-06  -1.43886e-06   1.29123e-07       4.40271       5.65248       6.12311       6.54030       6.12667       6.11096       5.45572       4.95862       4.20028       3.64153       2.83359       2.27313       1.75952       1.30353      0.967749      0.672336      0.460819      0.300546      0.199022      0.123936     0.0719322     0.0443272     0.0252091     0.0136099    0.00734705    0.00387318    0.00177915   0.000881127   0.000391150   0.000178362   6.71726e-05   2.74496e-05   1.01934e-05   3.55178e-06   1.10617e-06   3.37396e-07
  21  20 3835.7319    1.6980  5.8377 11.3034 -0.0047  0.0768   0.0199   0.2060    0.0457   0.0000   432.1493       9.89506       23.9021      -1.10121       2.57164       31.0223       4.04426      -10.3309     -0.441993      -5.78355      -3.49428      -2.04054       1.30183    -0.0115773      -1.76345      -2.47478     0.0245370      0.364691    -0.0104678      0.183730     -0.165784    -0.0904027   -0.00442609   -0.00960701     0.0135972    0.00156877   -0.00338216   0.000328007  -0.000942814  -5.88497e-05   9.98405e-05   1.24487e-05   6.99069e-06  -4.02487e-06   1.30178e-06   6.73689e-07       5.36482       7.42163       7.87186       8.36472       7.92584       7.84389       7.07197       6.37186       5.45952       4.46577       3.65807       2.88885       2.23808       1.64719       1.21869      0.859947      0.588807      0.394972      0.251574      0.158545     0.0964537     0.0571910     0.0317622     0.0177410    0.00919639    0.00488176    0.00233720    0.00114435   0.000502000   0.000225304   8.98339e-05   3.62678e-05   1.29323e-05   4.66419e-06   1.46116e-06   4.48474e-07
  21  21 3979.8051    1.3812  7.5572 11.0129 -0.0025  0.0925   0.0152   0.2589    0.0377   0.0000   436.1419       11.9214       33.4613      -4.31783       1.76763       1.21647      -9.37705      -12.9081       10.1789      -7.73640      0.519774       1.80929     -0.789776      -1.60210      0.203210     -0.269453     -0.889895     -0.399674      0.180278      0.158523    -0.0921802     -0.137011    -0.0346908     0.0205799   -0.00607235   0.000806021   -0.00152040  -0.000378233   0.000233796   0.000376257   4.20499e-05  -3.30957e-05  -3.72988e-06   1.00615e-05   1.02802e-06  -7.43089e-07       6.74288       8.75596       9.87623       10.2236       9.84898       9.59589       8.59473       7.64183       6.63204       5.54236       4.42930       3.54517       2.73456       1.99688       1.47726       1.03969      0.695522      0.481312      0.308514      0.190796      0.118579     0.0707061     0.0395175     0.0222691     0.0117199    0.00621934    0.00301640    0.00141080   0.000657667   0.000281426   0.000117381   4.51972e-05   1.63992e-05   5.91282e-06   1.87945e-06   5.53403e-07
  21  22 4123.9299    1.1020  9.2273 10.8728 -0.0058  0.1172   0.0132   0.3325    0.0333   0.0000   446.3471       8.04988      -2.33248       8.30503     -0.933400      -4.54963       8.32576      -2.32845       1.23888      -4.42198      -7.96416      -6.03724      0.969694       4.85794       1.14549      0.383902     -0.231610    -0.0403027      0.805586      0.239025     -0.396836    -0.0608206      0.133842   -0.00276408    -0.0259472  -0.000187497    0.00655752   0.000834409  -0.000346234  -0.000520078  -0.000382643   7.79341e-05   2.10625e-06  -4.54331e-06  -1.63325e-06  -1.03432e-06       8.53479       11.1239       12.1856       12.4754       12.3856       11.9715       10.9227       9.59131       8.42840       7.01525       5.74331       4.49347       3.44172       2.61481       1.91536       1.32974      0.928905      0.618730      0.390460      0.252067      0.152311     0.0901695     0.0522528     0.0284344     0.0152281    0.00791075    0.00384921    0.00183126   0.000829974   0.000360204   0.000148044   5.90997e-05   2.15056e-05   7.34810e-06   2.36152e-06   7.16137e-07
  21  23 4268.1044    0.9055 11.0973 10.7732 -0.0061  0.1535   0.0119   0.4358    0.0299   0.0000   439.0081       31.9047       19.3556      -1.90256       13.3748       3.90179      -11.9307      -10.6415       5.12793      -5.15187      -2.73055       11.7449     -0.153028      -7.84957      -1.27100       1.42178       1.40716      0.169346     -0.638380     -0.570749      0.398719      0.197051    -0.0393798    -0.0329381    0.00897617    0.00557366    0.00394119   -0.00419529  -0.000965547   0.000646121  -0.000336047  -8.03130e-05   5.41737e-05  -2.27785e-05  -4.54034e-06  -1.83986e-07       10.6541       14.3368       15.5985       15.9280       16.4756       15.0852       14.1874       12.5005       10.6265       9.18625       7.31734       5.92319       4.53404       3.34839       2.45724       1.74386       1.21366      0.804484      0.525814      0.333306      0.206177      0.120892     0.0708434     0.0379110     0.0207468     0.0106428    0.00526979    0.00253263    0.00114302   0.000501851   0.000201988   8.00669e-05   2.94347e-05   1.00047e-05   3.09277e-06   9.11739e-07
  21  24 4412.4320    0.7057 11.8228 10.7217 -0.0108  0.1996   0.0112   0.5320    0.0272   0.0000   451.7220       32.9233       40.7368    -0.0462448       12.8702      -22.5077      -3.84699      -3.10008      -9.04253      -19.6072       2.84831       6.47657       3.58841      -10.1745      -7.38398       5.34777       1.57064      -1.93034      0.251755      0.362104     -0.720742     0.0264313     0.0418330    -0.0824678    -0.0108074     0.0356288     0.0151372   -0.00638844   -0.00492313   0.000761170   0.000436190  -0.000201952  -8.59902e-05   1.74863e-05   4.62021e-07  -8.42232e-07       13.9827       18.3379       20.6691       20.9347       21.3159       19.9867       18.5853       16.3382       13.7413       11.9270       9.59912       7.53877       5.94323       4.37159       3.23678       2.31971       1.57959       1.09063      0.699530      0.447990      0.281991      0.166137     0.0978623     0.0548938     0.0291017     0.0157374    0.00778350    0.00365393    0.00176214   0.000721130   0.000307991   0.000118430   4.19973e-05   1.45841e-05   4.33679e-06   1.26225e-06
  21  25 4556.5621    0.5380 14.0587 10.5841 -0.0106  0.2885   0.0094   0.7413    0.0240   0.0000   456.5413       61.5287      -6.35754      -10.7097       5.85704      -20.2127       48.6994      -7.87274      -59.5604       7.72808       31.3192      -2.23017       8.17669       2.94982      -3.67576      -4.13457     -0.107472       2.16303      0.188594      -1.88841    -0.0575368      0.654811      0.138076     -0.168702     0.0290281    0.00697695    -0.0183621   -0.00710937    0.00182720   0.000193918  -0.000381207   5.66169e-06  -5.02913e-05  -1.64157e-05  -1.57499e-06   1.28530e-06       20.0196       26.1541       29.7817       29.9849       30.1364       28.6710       26.4141       23.8540       20.1250       16.8739       13.8718       10.9812       8.49366       6.44628       4.68408       3.40370       2.33637       1.56575       1.04076      0.654321      0.404619      0.242968      0.142958     0.0787927     0.0437216     0.0227574     0.0114794    0.00546615    0.00255017    0.00109693   0.000447076   0.000171352   6.29865e-05   2.09383e-05   6.29829e-06   1.87409e-06
  22   7 1945.0676    0.5264  0.4310 10.2287 -0.0078  0.0211   0.0186   0.0407    0.0432   0.0000   440.4968     -0.709738       16.3342       2.71125      -7.71041      -1.77742       2.87819     -0.291513     -0.109968     -0.344691      0.399479       1.33186     -0.697154    -0.0673030    -0.0524644     -0.429072     -0.346069     0.0913906    -0.0147389     0.0718548    -0.0144609    -0.0130318   -0.00773469    0.00323914    0.00544375  -0.000248996   8.53327e-05   -0.00103762   0.000171920   2.24827e-05   3.99350e-05  -2.10256e-05   5.78462e-06   1.24115e-06   6.87822e-07  -3.52667e-07       1.59375       1.77146       1.75830       2.12978       2.40873       2.02345       1.71329       1.62999       1.53230       1.23214      0.954356      0.740045      0.666482      0.469968      0.332907      0.228988      0.176373      0.117923     0.0789516     0.0495380     0.0313032     0.0191191     0.0106002    0.00632599    0.00342236    0.00196545    0.00102419   0.000532878   0.000239811   9.79662e-05   3.82766e-05   1.62163e-05   6.16448e-06   2.20270e-06   8.62399e-07   2.82365e-07
  22   8 2104.7303    0.7337  0.6000 10.4561 -0.0059  0.0217   0.0200   0.0464    0.0546   0.0000   442.1914      0.721202       11.0319      -2.43655       3.88058     -0.855522      0.964234     -0.819420      -1.66687     0.0748110       1.25541      0.493089     -0.885178     -0.893332     -0.219303     0.0490409     0.0163881    -0.0384971     0.0776915     0.0136750    -0.0485184    0.00415635   -0.00174311    0.00763173   -0.00134645  -0.000243706   6.34763e-06   0.000190675  -0.000180441  -0.000193645   9.35854e-07   9.84117e-06  -3.01194e-06  -7.51125e-07  -4.89096e-07   1.98741e-07       1.72260       2.21194       2.18679       2.23648       2.21050       2.28308       2.19851       1.85735       1.66319       1.27371       1.08744      0.845467      0.702212      0.516549      0.391744      0.279182      0.198203      0.134180     0.0885274     0.0546515     0.0339363     0.0203079     0.0114569    0.00602607    0.00329517    0.00168541   0.000868949   0.000443111   0.000200603   9.20156e-05   3.94450e-05   1.72272e-05   6.38902e-06   2.53318e-06   9.31018e-07   3.06177e-07
  22   9 2259.9940    1.0761  0.7664 10.8277 -0.0053  0.0233   0.0255   0.0535    0.0668   0.0000   435.3492     -0.176358       16.0105      -1.01497      -5.14601      -2.57852      0.449802      -1.96023      -2.11636      -1.62582       2.87807     -0.259128     -0.453017    -0.0884869    -0.0336582      0.175468     -0.275038     -0.229659      0.157106      0.113913     0.0150212    -0.0287948    -0.0304283    0.00578152   -0.00559319   -0.00321168    0.00161021    0.00129093  -5.27574e-05  -0.000401789  -4.96355e-05  -7.41649e-06  -3.91002e-06  -4.65639e-06  -5.37227e-07  -1.19686e-07       1.62534       2.09109       2.33214       2.49737       2.37977       2.22772       2.22231       1.88528       1.60064       1.25356       1.17750      0.845026      0.644778      0.521078      0.383649      0.260312      0.181070      0.132664     0.0844540     0.0512023     0.0329803     0.0199331     0.0118636    0.00613677    0.00338881    0.00192442   0.000988891   0.000482003   0.000210503   0.000106098   4.57196e-05   2.18555e-05   8.28333e-06   3.19869e-06   1.01588e-06   3.40785e-07
  22  11 2559.2462    1.9045  0.7999 12.0399 -0.0109  0.0253   0.0466   0.0524    0.0687   0.0000   439.5900       1.23303       16.0210      -2.86373       4.92193       3.63681     -0.126100     -0.894452      -1.92185     -0.216630       1.13079      -1.09409      0.561122      0.599736     -0.404622     -0.329417      0.563102    -0.0218871      0.144639     0.0356166    -0.0130473    -0.0106389    0.00736239     0.0179994    -0.0129266    0.00277924    0.00175755   0.000397960  -0.000689414   0.000116035   7.66078e-05  -5.66002e-06   1.52948e-05   9.02718e-06  -5.76595e-07   6.14185e-07       1.73220       2.26420       2.37859       2.57894       2.52967       2.52715       2.17960       1.99180       1.69011       1.38318       1.16154      0.929206      0.683847      0.570949      0.396516      0.278075      0.186375      0.143757     0.0904652     0.0630068     0.0352729     0.0215259     0.0130514    0.00696827    0.00403579    0.00230293    0.00106088   0.000557964   0.000244110   0.000111434   5.20701e-05   2.19328e-05   8.30100e-06   3.53732e-06   1.05360e-06   3.79704e-07
  22  12 2707.1317    2.4627  0.7727 12.6978 -0.0112  0.0245   0.0644   0.0550    0.0710   0.0000   438.2702       2.51856       11.5706       2.68161     -0.735306       1.94435       3.56794      -3.07906       2.50171       1.26062       1.41863      -1.82711       1.12519      0.391146     -0.131969     -0.104786     -0.135004    -0.0845866     0.0115393    -0.0153345     0.0117233     0.0262251    -0.0288383   -0.00748688    0.00968647   -0.00309055   0.000790601   0.000581941  -8.77767e-05  -1.54795e-05  -4.84606e-05  -1.68161e-06   2.45928e-06   2.59195e-06   9.01793e-07  -5.30158e-07       1.64934       2.30409       2.37786       2.52113       2.45016       2.26092       2.16603       1.99169       1.71925       1.38265       1.20113      0.884458      0.756658      0.494930      0.404086      0.281044      0.189789      0.135163     0.0844834     0.0553963     0.0336235     0.0207193     0.0114811    0.00704593    0.00343271    0.00208051   0.000930263   0.000517384   0.000236896   0.000111656   4.94165e-05   2.13414e-05   8.02605e-06   3.11930e-06   1.01887e-06   3.80512e-07
  22  13 2854.7846    3.0808  0.6921 13.1908 -0.0056  0.0218   0.0804   0.0500    0.0732   0.0000   439.8239       5.38237       14.2535     -0.113319     -0.554219      -4.69789   -0.00826521     -0.339144       1.72451      -3.05187       1.11547      0.632379      0.690143      0.156077      0.401663      0.345745     -0.256698     0.0166365     0.0278808    -0.0160536    -0.0326203     0.0300672    0.00752007   -0.00704942   -0.00303840   0.000362538   -0.00120195  -5.58152e-05   0.000296195  -1.53490e-05  -2.58123e-05  -2.57207e-05   4.14506e-06   1.30089e-06  -1.65861e-06  -4.60653e-07       1.56681       1.97826       2.11459       2.25452       2.19508       2.06632       2.05105       1.78534       1.51874       1.29059      0.995334      0.769545      0.622799      0.471288      0.376835      0.259896      0.177962      0.125685     0.0799088     0.0522132     0.0309703     0.0178473     0.0108403    0.00607461    0.00354287    0.00183824   0.000916056   0.000482308   0.000201017   0.000109270   4.10746e-05   2.06888e-05   7.09580e-06   2.90852e-06   9.66068e-07   3.34318e-07
  22  14 3001.4353    3.4985  0.8531 13.3453 -0.0079  0.0259   0.0817   0.0545    0.0784   0.0000   438.5432       7.10221       16.0089      -2.38711      -5.08280       3.44901      -2.13603      -6.10393      0.913167      0.299556       2.19894     -0.178815     -0.727786      0.286844     -0.641860      0.347767     -0.281934      0.144747     0.0322731     0.0562857     0.0476933    -0.0127757   -0.00998485     0.0100926  -0.000698818   -0.00503819    0.00193264  -9.12506e-05  -0.000307381  -1.57627e-05   5.00224e-05   1.89219e-05  -2.67996e-06   5.27658e-06   9.16745e-07  -5.95297e-07       1.87043       2.21340       2.59659       2.60627       2.79475       2.43029       2.39899       2.10859       1.84278       1.51858       1.21314      0.991135      0.763755      0.602017      0.408213      0.302425      0.224668      0.141190     0.0983063     0.0592609     0.0379272     0.0241849     0.0130499    0.00790113    0.00401839    0.00232759    0.00114851   0.000598989   0.000284420   0.000119128   5.58525e-05   2.19393e-05   8.77052e-06   3.43670e-06   1.14991e-06   3.97862e-07
  22  15 3147.0494    3.7137  0.9807 13.7114 -0.0102  0.0261   0.0861   0.0675    0.0670   0.0000   439.6027       4.88756       16.1903      0.537209      -6.91862      -3.27032       1.19443      -3.35805      -2.80470      -1.76417      0.471280     -0.597212     -0.933196    -0.0604045     -0.209318    -0.0879644      0.131531    -0.0296195     -0.211985      0.110598    0.00669136    -0.0257700   -0.00662791    0.00912061   -0.00616387   -0.00282230   0.000273125  -0.000491512  -0.000116133  -0.000114222   0.000155411   3.97113e-05  -1.37005e-05  -3.35485e-06   1.25787e-06  -1.21566e-07       1.85325       2.49366       2.49384       2.65311       2.54219       2.63906       2.49251       2.15374       1.83887       1.52067       1.20704       1.00769      0.791636      0.597108      0.443182      0.314769      0.222322      0.156879      0.101353     0.0665774     0.0400440     0.0242401     0.0134103    0.00764624    0.00420142    0.00215280    0.00114294   0.000557579   0.000279678   0.000117439   5.66528e-05   2.25068e-05   9.91690e-06   3.40690e-06   1.28323e-06   4.32181e-07
  22  16 3292.2439    3.4254  1.2877 13.3312 -0.0075  0.0308   0.0695   0.0764    0.0786   0.0000   440.1454       6.16635       9.19394      -1.67864      0.605558      -7.20475     -0.969482      -3.51858      -1.79619      -1.47587       1.57132     -0.709945      0.468000     -0.608396      0.481458    -0.0422755    -0.0478971    -0.0465488    -0.0870662    -0.0846629     0.0181672    -0.0113559     0.0137121   -0.00802843   -0.00874043    0.00846658   0.000216511  -0.000866706   0.000449476   0.000151271  -1.59347e-05  -0.000107441   1.86941e-06   1.02244e-05  -1.65722e-06  -4.17264e-08       2.35981       3.06215       3.19967       3.24534       3.39578       3.30075       3.05712       2.67720       2.21978       1.87228       1.49545       1.21654      0.923550      0.740318      0.540556      0.385868      0.281223      0.186168      0.125201     0.0806171     0.0494184     0.0296783     0.0168050    0.00984988    0.00510822    0.00284840    0.00134553   0.000694789   0.000327128   0.000143812   6.55668e-05   2.75903e-05   1.08579e-05   4.42886e-06   1.37438e-06   4.84202e-07
  22  17 3437.2451    2.8000  1.9799 12.8550 -0.0092  0.0404   0.0469   0.0975    0.0562   0.0000   437.4047       5.98283       3.91822      0.976165       12.4483      -1.73252      -3.99104     -0.254601      -3.28839      -3.86305       3.61695       1.04149       1.41114      0.351313      -1.85731     -0.568605      0.108708     -0.107784    -0.0373547    -0.0816073    -0.0820939     0.0611855    -0.0172510   -0.00735788   -0.00482744    0.00880998  -0.000307550   0.000200261  -2.48255e-05  -0.000177568  -9.31646e-05   7.88927e-07  -4.46758e-06   5.58837e-07   7.09894e-07  -3.72874e-07       2.95822       3.76514       4.17052       4.11832       4.05350       3.84419       3.71509       3.42098       3.01286       2.43804       1.97474       1.57484       1.21066      0.985746      0.720121      0.525858      0.358769      0.242604      0.161262     0.0969031     0.0609829     0.0367673     0.0214567     0.0120719    0.00673128    0.00365580    0.00195164   0.000931367   0.000446937   0.000209526   9.25869e-05   3.86174e-05   1.57221e-05   5.72225e-06   2.07554e-06   6.89697e-07
  22  18 3582.1292    2.2619  2.7950 12.6075 -0.0059  0.0499   0.0339   0.1304    0.0435   0.0000   438.5022       16.1694       11.3528      -2.11171      -2.99202       1.02243      -3.63445      0.479141      -4.93338      -3.25906       2.48905     -0.360724     -0.899042     -0.827698     -0.574237     -0.500758      0.194497     0.0520369     0.0792538     -0.107641    -0.0424330    -0.0349590    -0.0101086    -0.0187511   -0.00762369    0.00537013  -3.87840e-05   -0.00231881   0.000478472   0.000496396  -7.23993e-05  -0.000194513  -7.39463e-06   1.20087e-05  -2.42560e-06  -1.09541e-06       3.32709       4.52021       4.86173       5.13846       4.98307       4.89353       4.39657       4.02652       3.45189       2.97131       2.39698       1.95214       1.50664       1.13816      0.846142      0.598403      0.430722      0.282804      0.194112      0.121776     0.0776222     0.0473935     0.0278264     0.0158281    0.00890003    0.00466366    0.00244328    0.00122858   0.000570668   0.000272696   0.000112989   5.10100e-05   1.90868e-05   7.50187e-06   2.57062e-06   8.96211e-07
  22  19 3727.0648    1.8374  3.9956 12.0371 -0.0086  0.0610   0.0252   0.1720    0.0410   0.0000   438.1340       11.9544       18.5279       2.24850       17.5296       1.06633      -6.57697      -2.57470       2.46464       3.13268      -4.55675      -5.13908     -0.637435     -0.345928     -0.407918      0.778447      0.792503     -0.333000    -0.0521689     -0.335471     -0.236572    -0.0569831      0.112025     0.0282628    0.00389377   -0.00996387  -0.000956601   -0.00165643  -0.000995696   0.000375335  -2.37467e-05  -2.95845e-05  -1.32718e-05  -1.93349e-05   1.82327e-06   3.58901e-06       4.25675       5.70812       6.21163       6.61262       6.29330       6.20391       5.66650       5.00717       4.32094       3.68515       3.11203       2.38590       1.82650       1.42402       1.05344      0.750002      0.525215      0.359667      0.231008      0.148780     0.0931106     0.0591020     0.0340441     0.0196500     0.0107113    0.00567116    0.00301854    0.00141504   0.000701039   0.000311420   0.000143365   5.90767e-05   2.53009e-05   8.85628e-06   3.24049e-06   1.06272e-06
  22  20 3871.7366    1.5696  5.8540 11.3883 -0.0034  0.0745   0.0187   0.2128    0.0404   0.0000   433.8270       16.5000       2.29307       9.29465      -3.37709      -7.25429       1.86737      -7.45046       12.4297     -0.802198     -0.672491       3.01899       1.13082     -0.609465      0.565090       1.37085      -1.49798      0.207252     0.0881608    -0.0969102     0.0949496   -0.00227125    0.00895871    -0.0104364     0.0158473   -0.00978390   0.000867331   -0.00306123   0.000405888   9.23155e-05   2.76828e-05  -1.44388e-05  -3.68349e-05  -8.22571e-06  -7.81170e-07  -2.58062e-07       5.30526       6.75864       7.53077       7.85677       7.68624       7.43002       6.94842       6.08237       5.33070       4.54149       3.68606       2.86258       2.28263       1.75547       1.30543      0.919103      0.658712      0.442394      0.292834      0.188724      0.116614     0.0707279     0.0414737     0.0238212     0.0133762    0.00716278    0.00358013    0.00185349   0.000858946   0.000392692   0.000172629   7.47695e-05   2.89429e-05   1.15274e-05   3.93884e-06   1.32303e-06
  22  21 4016.3171    1.2809  7.6132 11.0960 -0.0045  0.0949   0.0147   0.2703    0.0347   0.0000   430.6848       16.4302       30.5691      -8.60356       2.14430      -4.39484      -14.8569      -3.26058       9.35817      -13.0668       1.51177     -0.168669      -1.75797      0.944661      -1.39363       2.19561     -0.313117     -0.304014      0.366828     -0.110646    -0.0928970      0.190503     0.0241386    0.00461002    -0.0135240     0.0100119   -0.00673620    0.00160806   0.000430773  -0.000701244  -0.000382057  -6.25999e-07   5.23968e-05   4.75872e-06  -7.81945e-06  -3.33614e-08       6.57927       8.54367       9.81979       9.70644       10.0008       9.30925       8.64631       7.84617       6.72901       5.65671       4.70009       3.72164       2.92218       2.20036       1.62935       1.17754      0.818739      0.561109      0.370205      0.239665      0.150422     0.0912767     0.0544262     0.0307238     0.0171406    0.00925856    0.00471359    0.00240862    0.00114210   0.000528373   0.000233482   9.84612e-05   3.85841e-05   1.50437e-05   5.01451e-06   1.72699e-06
  22  24 4450.5467    0.6510 13.0196 10.6943 -0.0109  0.2218   0.0101   0.6023    0.0254   0.0000   457.2687       29.1405       15.7837       12.2796       7.17380      -18.3701      -77.9718       23.9502      -15.8377       7.21899      -7.19539      -12.9281       5.09608      -5.36545       1.35007      -1.22063     -0.271081     -0.944194      0.919251    -0.0640663     -0.402336     -0.281021     0.0544727     0.0633253    -0.0273404     0.0222526    -0.0345693   -0.00811835    0.00371487    0.00197531  -0.000990906  -5.46474e-05   0.000184717   2.53637e-05  -3.12315e-06  -3.66510e-06       15.0850       19.9019       21.6085       23.3253       22.9065       22.0973       20.0755       18.0094       15.6806       13.3078       10.7605       8.82382       6.93916       5.14235       3.83055       2.77501       1.98072       1.33188      0.906611      0.593582      0.370895      0.229882      0.137194     0.0790202     0.0440936     0.0241242     0.0123765    0.00639939    0.00301670    0.00143901   0.000609254   0.000261721   9.79905e-05   3.85924e-05   1.27322e-05   4.29309e-06
  23   7 1969.6180    0.5747  0.4491 10.1733 -0.0050  0.0272   0.0186   0.0389    0.0482   0.0000   438.7134      -3.41928       22.0187      0.879144       1.86118     -0.192740     0.0201889      -2.01979      -1.65189       1.11363     -0.656677      0.573051     -0.245341     0.0860774      0.361749      0.424231      0.232994     0.0702457    -0.0596297    -0.0730512    0.00251988     0.0191060     0.0264427   4.41251e-05   0.000649310   -0.00105103   -0.00266413   0.000720957   0.000172172  -0.000195494   5.82574e-05  -2.32922e-05  -1.61054e-05  -2.41257e-07  -8.04388e-07  -7.27403e-07       2.42980       2.66459       2.51184       2.88692       3.26735       2.94773       1.93563       1.94282       2.23935       2.07172       1.55546       1.08588      0.928638      0.853024      0.614792      0.357100      0.192793      0.144125      0.130130     0.0932643     0.0519856     0.0242830     0.0131167    0.00918458    0.00684660    0.00430665    0.00233097    0.00116291   0.000516416   0.000195764   8.14612e-05   3.28440e-05   1.19788e-05   4.32116e-06   2.09011e-06   7.11932e-07
  23   8 2131.0957    0.7866  0.6138 10.5647 -0.0089  0.0246   0.0216   0.0474    0.0537   0.0000   439.2583     -0.616261       17.7553    -0.0104988      -4.71026       2.54024       2.55549     -0.277078      -1.39389      -1.72022     -0.548828     0.0721980   -0.00985353      -1.06207     -0.380571     -0.130102     -0.139758      0.149803    0.00688636    -0.0349308     0.0535315     0.0413912    0.00837838    0.00370981    0.00834255   -0.00108388  -0.000749521   2.16163e-05   0.000718945  -5.43337e-05  -0.000104532   4.39284e-05   2.30660e-05  -7.64657e-06  -1.04609e-06  -2.54062e-07       1.54580       2.31204       2.33505       2.71271       2.52047       2.50291       2.25612       1.91608       1.78960       1.34734       1.16209      0.803206      0.805891      0.488825      0.408142      0.266354      0.215543      0.135928     0.0963685     0.0616180     0.0361707     0.0261495     0.0145334    0.00879074    0.00426208    0.00261273    0.00135934   0.000738033   0.000368111   0.000183405   7.92989e-05   3.48225e-05   1.46766e-05   5.88899e-06   2.15468e-06   8.36084e-07
  23   9 2287.4574    1.1095  0.7861 10.9651 -0.0096  0.0226   0.0268   0.0543    0.0705   0.0000   439.9406       2.06523       17.0317       3.74835      -3.32822      -1.48935      0.873815      0.879458      0.170136      -1.83155      -1.59789       1.80122      0.837265     -0.180562      0.378422      0.515603     -0.250427      0.132195      0.155666    -0.0929415     0.0262501     0.0426186    0.00336744    -0.0116535   -0.00214887   -0.00445884   -0.00150453  -0.000251836  -0.000382711   8.85169e-05  -6.37813e-05   1.53829e-05  -2.76840e-05   2.52059e-06  -4.32984e-06   1.63673e-06       1.52911       2.06832       2.13229       2.43801       2.17661       2.25286       2.05303       1.92167       1.53305       1.37581       1.10044      0.880662      0.690369      0.551808      0.379657      0.299729      0.207736      0.147793     0.0910026     0.0638689     0.0401097     0.0246068     0.0145003    0.00852720    0.00493887    0.00263211    0.00137314   0.000726761   0.000368216   0.000179760   8.30176e-05   3.65358e-05   1.50832e-05   6.24416e-06   2.52930e-06   9.78386e-07
  23  10 2439.1677    1.5356  0.9006 11.6208 -0.0021  0.0273   0.0333   0.0584    0.0746   0.0000   439.0351      -2.90375       14.8896       1.04572      -3.42332      -8.05657     -0.561911      -1.73889     -0.889759     -0.716738     0.0708500   -0.00759671      0.910386     -0.154077     -0.285636     -0.242648      0.285824     -0.128887     -0.299985    -0.0659508     0.0205466   0.000755442    -0.0203433   -0.00696578    0.00321660    0.00200040    0.00225030   -0.00126080  -0.000597820  -0.000138053  -8.85952e-05   1.95301e-05  -1.11754e-05   4.89761e-06   2.63665e-06  -9.50964e-07       2.05012       2.62429       2.83225       3.10298       3.17542       2.90108       2.70316       2.46704       1.89259       1.65048       1.39218       1.12694      0.854132      0.600674      0.485017      0.366983      0.242897      0.171171      0.114309     0.0764882     0.0492106     0.0287976     0.0184574     0.0106449    0.00610055    0.00331012    0.00164050   0.000832397   0.000406403   0.000198516   0.000100431   4.39638e-05   1.86347e-05   7.38048e-06   2.71275e-06   9.97030e-07
  23  11 2588.6744    1.9977  0.8157 12.1881  0.0007  0.0252   0.0469   0.0535    0.0668   0.0000   438.9830       3.58255       15.1924      0.357471      -1.49022      -1.17018     -0.947786     -0.914846     -0.152842     -0.506177      0.143105      -1.78034      0.467574      0.246455     -0.293326    -0.0257412      0.121981    -0.0440896     -0.144283    0.00837448    -0.0761509     0.0208795    -0.0166393    -0.0313631    -0.0108826    0.00272917   -0.00103884   -0.00148926  -8.01574e-05   0.000106948   0.000130163   5.69120e-05   9.09060e-06  -1.64602e-06  -3.13275e-06  -5.02962e-07       1.84883       2.46999       2.61423       2.56966       2.55260       2.26608       2.22935       1.97526       1.85436       1.66854       1.40739       1.18116      0.903308      0.686173      0.468693      0.331794      0.226150      0.154924      0.107456     0.0677342     0.0468587     0.0257670     0.0167803    0.00866554    0.00565637    0.00277128    0.00156811   0.000788829   0.000409542   0.000191376   9.50566e-05   3.47677e-05   1.85558e-05   6.19979e-06   2.80788e-06   9.16622e-07
  23  12 2737.6291    2.5688  0.8166 12.7291 -0.0067  0.0240   0.0612   0.0541    0.0663   0.0000   440.0727       4.13979       15.7703       4.05390      -1.48285      -3.98741     -0.375116      -4.59272       1.55407     -0.417533     -0.607389      0.915155      0.747245      -1.43796     -0.768691      0.216388      0.350413     -0.130895      0.133148     0.0785627    -0.0830913   -0.00975084    0.00252348    0.00881810    0.00696690  -0.000155670   0.000715434   -0.00117686   0.000232120   9.20897e-05   3.00031e-05   3.65922e-05   1.82856e-05  -4.59388e-06  -1.33126e-06  -8.87373e-07       1.79463       2.28278       2.62770       2.64417       2.70902       2.49882       2.33590       2.12086       1.72407       1.45929       1.24303      0.929892      0.776477      0.581638      0.400710      0.323217      0.209136      0.152093      0.100026     0.0626787     0.0419562     0.0252016     0.0152558    0.00896213    0.00475675    0.00272661    0.00137212   0.000724635   0.000369635   0.000177866   8.26423e-05   3.53485e-05   1.68499e-05   6.04474e-06   2.48577e-06   9.45036e-07
  23  13 2886.0816    3.2398  0.7809 13.1757 -0.0009  0.0230   0.0759   0.0517    0.0779   0.0000   437.1128       3.69662       17.3546       2.64490    -0.0781385      -5.07339      -1.86370     -0.249947      -1.42619      -2.21407      -1.07769      0.627559      0.439379      0.671357     -0.611001     -0.157295    -0.0384039     -0.183543    -0.0118865      0.128428  -0.000580429   -0.00319233    0.00714095    0.00309022  -0.000181851    0.00281635    0.00168752  -0.000219661  -0.000510519  -3.49855e-05   2.36751e-05   1.12456e-05  -1.33005e-05   1.15322e-05  -6.48579e-07  -4.56040e-07       1.52029       1.99424       2.08946       2.28020       2.33113       2.11960       1.99627       1.79662       1.61796       1.28921       1.13111      0.865411      0.682069      0.559308      0.404736      0.289039      0.191451      0.143763      0.100767     0.0645065     0.0403500     0.0254066     0.0145959    0.00908779    0.00476846    0.00296029    0.00154629   0.000841399   0.000391417   0.000184669   8.15915e-05   4.02192e-05   1.55729e-05   6.94616e-06   2.42290e-06   8.43594e-07
  23  14 3033.5074    3.7524  0.7110 13.6603 -0.0053  0.0257   0.0922   0.0489    0.0765   0.0000   437.6373       3.51851       14.7282      0.832537     -0.112887     -0.988539      0.717557     -0.324002     -0.172415     -0.157904       1.39079       2.19624     -0.270922      0.643028      0.143526     -0.158869     0.0506992    -0.0108066     0.0949548     0.0305149     0.0279725     0.0233836    -0.0258046    0.00481226    0.00691027    0.00316915    0.00153936   5.37072e-06   0.000176713   0.000214980  -6.42675e-05   1.16652e-05   1.45264e-05  -4.23497e-06   3.41250e-06   7.41573e-07       1.94125       2.03744       2.32762       2.87374       2.69664       2.29440       2.34472       2.26196       1.70847       1.47307       1.25316       1.09802      0.815823      0.551699      0.433325      0.344777      0.253399      0.150971     0.0980676     0.0740965     0.0522280     0.0272155     0.0149174     0.0103033    0.00677207    0.00317468    0.00147057   0.000710602   0.000427162   0.000216506   0.000107873   4.56315e-05   1.80085e-05   7.47704e-06   2.90459e-06   9.47016e-07
  23  16 3325.5483    3.3495  1.4079 13.3138 -0.0027  0.0303   0.0633   0.0835    0.0656   0.0000   440.9957       5.11297       4.95574       3.13760       1.45398      -4.10246      -3.31922       2.56237     -0.790014       1.37835       1.14735      -2.16652     -0.307397     -0.218854     -0.251544     0.0197155     -0.403620      0.189395      0.166654   -0.00111834     0.0442514    -0.0269377    -0.0128246   -0.00348048   -0.00423570  -0.000701189  -0.000173188   0.000245754  -0.000255583  -0.000223734  -0.000122453   7.75797e-05   2.43434e-05  -6.60310e-06   1.39282e-06  -8.22684e-07       2.07633       2.73788       2.88175       3.06255       3.15278       2.96332       2.68757       2.45809       2.14852       1.81260       1.47708       1.19619      0.918182      0.749092      0.535424      0.402476      0.269813      0.201108      0.129158     0.0885083     0.0554760     0.0334404     0.0211324     0.0119206    0.00684698    0.00389901    0.00210010    0.00109452   0.000540205   0.000261382   0.000114859   5.54321e-05   2.16220e-05   9.08730e-06   3.40763e-06   1.21758e-06
  23  17 3471.2987    2.6980  2.1846 12.7431  0.0005  0.0408   0.0413   0.1048    0.0500   0.0000   438.8131       9.25717       6.57475       2.84186       9.34676      -4.76668       4.78620      -2.04566       1.79314      -1.40233       2.29355      0.843019     -0.936550     -0.822232      -1.31951      0.357830      0.516965     -0.156319     -0.142333    -0.0441978   -0.00416247     0.0464170   0.000429096    -0.0252624   -0.00831879   -0.00174950   0.000274339    0.00161572   0.000476556  -2.93249e-05  -0.000244636   4.51151e-05   1.60629e-05  -1.18784e-06  -2.40443e-06  -2.99701e-06       2.65554       3.66232       3.84499       4.05665       3.93312       3.88872       3.71736       3.31423       2.86220       2.39928       1.91237       1.55617       1.22461      0.943937      0.762218      0.540590      0.409584      0.269872      0.182357      0.117097     0.0750115     0.0465418     0.0274078     0.0165304    0.00930373    0.00522013    0.00268104    0.00141624   0.000721631   0.000342586   0.000168245   6.67125e-05   3.22694e-05   1.23362e-05   4.82042e-06   1.74116e-06
  23  18 3616.7207    2.1959  3.2685 12.2467 -0.0033  0.0507   0.0289   0.1319    0.0422   0.0000   441.6836       3.86281       15.4514       4.40636      -2.57529      -11.3552       3.97873       2.32518       3.88669      -1.20036      -1.10247     0.0551957    -0.0939317       1.45567     -0.389436      0.744206       1.36145     0.0621844     0.0869371      0.252126    -0.0313473    -0.0963865    0.00588713     0.0409566  -0.000671014   -0.00752915   -0.00383471  -1.87816e-05   0.000669671  -0.000307681  -0.000253883   0.000142821  -2.47013e-05  -1.96043e-05  -3.73864e-06   2.41955e-06       3.32154       4.46047       5.00509       5.10517       4.97543       4.87485       4.46759       4.08829       3.56942       3.02599       2.57345       2.04655       1.60987       1.22514      0.933992      0.668350      0.480361      0.330741      0.220136      0.146007     0.0902070     0.0575602     0.0355564     0.0205307     0.0114968    0.00640343    0.00347973    0.00179329   0.000882154   0.000425252   0.000196761   9.19620e-05   3.81415e-05   1.60189e-05   5.97040e-06   2.25749e-06
  23  19 3761.9421    1.7951  4.7431 11.7804 -0.0061  0.0643   0.0221   0.1749    0.0394   0.0000   436.0393       7.39807       13.2390       17.3317       14.1492      -9.28212       5.20971     -0.124520      0.352888      -5.21857      -4.98138      0.381010     -0.661111      -2.74009       1.22606       1.33400     -0.646199     -0.810942      0.190281     -0.259608    -0.0474479      0.163712     0.0449165    -0.0524493   -0.00977656    0.00963519    0.00125343  -0.000195511   0.000242242  -0.000517497   0.000545586   0.000257094  -5.21902e-05   3.50708e-05   1.21948e-05   1.52197e-06       4.25467       5.61246       6.28419       6.53811       6.44052       6.27546       5.78804       5.14124       4.54971       3.86158       3.19099       2.57002       2.04365       1.56508       1.16999      0.847345      0.612133      0.420053      0.285654      0.189589      0.122836     0.0749003     0.0453617     0.0275038     0.0151599    0.00872569    0.00461308    0.00236289    0.00120444   0.000580628   0.000266412   0.000121693   5.01735e-05   2.06924e-05   8.08461e-06   2.92539e-06
  23  20 3907.3513    1.5106  6.6147 11.2185 -0.0020  0.0773   0.0162   0.2174    0.0371   0.0000   434.8340       13.6342      -12.0643      -1.41614      -2.51787      -8.92176      -8.26017      -1.85325       6.52298      -4.14649       3.03528       1.72378      0.469997      -3.60112       1.92223    -0.0572699      -2.02218     0.0633756       1.04844      0.196480     -0.242677    -0.0399629     0.0850797     0.0226278   -0.00733853    0.00509247   -0.00853596   -0.00122275    0.00260389  -4.60928e-05  -0.000109418   0.000128010  -4.05946e-05   1.14041e-05   2.14839e-05   1.72775e-06       5.15610       6.67940       7.52932       7.78442       7.89791       7.48540       6.94014       6.16846       5.50717       4.65348       3.87367       3.11428       2.48906       1.90382       1.39042       1.02757      0.740982      0.515548      0.341193      0.224939      0.145335     0.0922909     0.0557323     0.0325476     0.0186842     0.0101090    0.00554105    0.00285008    0.00144397   0.000702561   0.000316356   0.000143915   5.90635e-05   2.52946e-05   9.29314e-06   3.50049e-06
  23  21 4052.5334    1.2324  8.6000 11.0538 -0.0020  0.1023   0.0140   0.2917    0.0322   0.0000   439.3561    -0.0361752       19.6271       5.02438       1.93327      -3.48668       12.9589      -7.37435      -3.01621       2.70924      -5.04040      -2.51356      -1.69457      0.613861      -2.69794      0.370024       1.85235      -1.73236      0.357677    -0.0734023     -0.506412      0.166184     0.0769958    -0.0689708    -0.0103510   -0.00589793    0.00411270    0.00134452    0.00157393   -0.00334160   9.61974e-05   0.000228660   0.000110432   4.61909e-06  -4.19434e-06  -3.10421e-06       6.74615       8.93309       9.92372       10.0085       10.3322       9.80066       8.97188       8.14267       7.37582       6.14674       5.16055       4.16786       3.23985       2.54063       1.88828       1.39398      0.989003      0.691504      0.457448      0.306572      0.192617      0.122923     0.0746305     0.0444356     0.0254125     0.0140502    0.00771815    0.00388264    0.00203434   0.000930995   0.000460082   0.000192666   8.71827e-05   3.35038e-05   1.26877e-05   4.57448e-06
  23  22 4197.2970    0.9577  9.8253 10.9570 -0.0041  0.1327   0.0130   0.3762    0.0295   0.0000   423.7799       40.1431       27.0897      -24.4796      -1.66880      -3.48993       11.6881       4.82663      -10.5297      -25.3750      0.988608       3.33697     -0.222549      -1.83291     -0.120474      -1.31958      0.294096      0.579347     -0.217798      0.528886      0.241508     0.0348262      0.129747    -0.0823899    -0.0792781     0.0177562     0.0138429   -0.00907771   -0.00151478    0.00156955   3.27517e-06   0.000322821   8.26059e-05   4.97533e-06  -1.44292e-05   1.32131e-05       8.69776       11.3666       12.8142       13.0335       13.5976       12.5870       11.7054       10.7227       9.45037       8.00986       6.54235       5.26731       4.25605       3.30303       2.41162       1.80508       1.28103      0.900435      0.609084      0.392447      0.256344      0.161786     0.0975389     0.0577384     0.0328990     0.0184574     0.0100122    0.00530106    0.00267191    0.00129377   0.000591345   0.000266000   0.000111810   4.62649e-05   1.66414e-05   6.24810e-06
  23  23 4342.2498    0.7919 11.8095 10.8260 -0.0095  0.1736   0.0115   0.4884    0.0272   0.0000   434.2945      -1.66040       15.4774       23.8428       25.0369      -43.0219       6.47112       12.9026      -14.4972       9.48613      -2.26799      -7.50776      -2.16369       8.02710      -5.96631      -3.60440       2.87954      0.797793      0.250443      0.675990     -0.668550     0.0523733     0.0591052    -0.0750215    -0.0355818    -0.0211794     0.0206924   -0.00578060   -0.00635122    0.00402614    0.00119292   0.000156274  -5.37565e-05   3.02868e-05   1.73377e-05  -7.86905e-06       11.1449       15.0330       16.5036       17.1733       17.2492       16.5134       15.2688       13.8436       12.3628       10.2298       8.80181       7.02075       5.63614       4.29959       3.20388       2.37325       1.67818       1.18613      0.798741      0.529309      0.341366      0.216772      0.132467     0.0781142     0.0451951     0.0253473     0.0137142    0.00716582    0.00370533    0.00177551   0.000826141   0.000375283   0.000156799   6.41596e-05   2.25214e-05   8.38564e-06
  23  24 4487.9298    0.6262 12.8352 10.6768 -0.0123  0.2153   0.0100   0.5820    0.0245   0.0000   410.3527      -13.8270       52.5476      -8.32523      -6.13419       1.40458       25.7487      0.890462       4.89745       2.54804       10.5295      -9.10445       2.85815      -1.14620       3.55361     -0.466719     -0.770953       1.94309       3.21051      -1.23182     -0.314220     -0.130960      0.120268     -0.129812     -0.129511     0.0318987    -0.0119241   -0.00295490    0.00555792   -0.00367920   -0.00104888   0.000495042   0.000484042  -5.70055e-06  -6.75047e-05   1.52750e-05       14.4216       18.5786       20.9782       21.7796       21.7661       20.9526       19.4801       17.5552       15.5212       12.7596       10.8942       8.62102       6.90045       5.37651       4.02045       2.95125       2.13701       1.49079       1.00705      0.676180      0.432622      0.272549      0.167428     0.0983168     0.0580861     0.0324615     0.0176678    0.00927226    0.00477925    0.00232450    0.00106486   0.000489871   0.000201578   8.34377e-05   2.98017e-05   1.09628e-05
  23  25 4632.6139    0.4708 13.5108 10.5174 -0.0121  0.2987   0.0089   0.7237    0.0230   0.0000   497.7608       29.7139      -17.9816       26.7896      -15.3914      -17.2376       26.4237       8.90055      -24.6570       22.3154       3.39664       9.41032      -2.39501      -3.16307       5.21359       6.98351      -4.49112      -5.62978       2.12657    -0.0529845      0.234403     -0.161278     -0.223049    0.00787511      0.265147     0.0279805    -0.0633847    -0.0175839    0.00411207   -0.00410906  -0.000941110  -0.000450822   0.000401400  -2.53884e-05  -0.000119087  -1.67135e-05       18.8459       25.6153       27.8475       29.7414       29.3885       28.5893       25.9985       24.0568       20.8054       17.8362       14.9007       12.0284       9.70774       7.30718       5.53976       4.12972       2.91995       2.07520       1.38760      0.935531      0.606131      0.382663      0.234506      0.140483     0.0817596     0.0453347     0.0249247     0.0130012    0.00668176    0.00324717    0.00153738   0.000681037   0.000287311   0.000117518   4.06555e-05   1.50773e-05
  24   7 1993.5481    0.6079  0.5582 10.1756 -0.0083  0.0223   0.0172   0.0444    0.0487   0.0000   438.3009      0.469432       18.4662       1.66935      -1.83479      -2.35482      0.661586      0.423489       1.62341      -1.07943      -2.91061      -1.56428     -0.130799      0.299351     -0.398975     -0.216759     -0.160654     0.0722800      0.178888    -0.0458087    0.00361471    -0.0214760   -0.00840116    0.00129166    0.00516169   0.000859885   -0.00164650    0.00202887   0.000453470  -9.93390e-05  -6.42462e-05   1.90627e-05  -4.45266e-05   2.87950e-06   1.01057e-06  -2.64032e-07       1.28223       1.89679       1.97704       1.96267       2.14572       2.03224       1.94802       1.67333       1.52158       1.14501       1.09687      0.820148      0.668731      0.555533      0.353124      0.315522      0.202066      0.151145      0.103726     0.0719976     0.0419854     0.0308109     0.0172230    0.00996781    0.00674114    0.00303381    0.00198632   0.000988593   0.000469990   0.000285869   0.000117210   6.13612e-05   2.63167e-05   1.23760e-05   4.21533e-06   1.82861e-06
  24   8 2156.7725    0.8423  0.6567 10.6386 -0.0072  0.0218   0.0215   0.0462    0.0556   0.0000   438.2342      -2.74315       14.8311     -0.140284      -3.77307       2.55097      -2.41627     0.0349550       1.44650     0.0362539     -0.317836    0.00364783    -0.0579494     -0.297394     -0.860951      0.429411      0.483508     -0.173044     0.0250119     0.0100126     0.0193221    0.00961494    -0.0190243   -0.00301279   -0.00240157   -0.00525810  -0.000166857   0.000204094  -9.75592e-05  -0.000455496  -0.000202640  -6.70037e-06  -2.60523e-05  -1.76824e-05  -6.76121e-06   2.31468e-06       1.47633       1.85670       2.05440       2.13282       2.20409       1.93661       1.88191       1.63165       1.47064       1.43840       1.13374      0.922257      0.699017      0.586105      0.446214      0.295973      0.217753      0.150745     0.0987005     0.0695950     0.0430427     0.0283843     0.0157633     0.0103082    0.00600153    0.00365379    0.00197522    0.00106996   0.000565383   0.000261059   0.000131917   5.54970e-05   2.62724e-05   1.07698e-05   4.93825e-06   1.87769e-06
  24   9 2314.2973    1.1746  0.7713 11.2542 -0.0033  0.0230   0.0276   0.0515    0.0577   0.0000   436.7889     -0.759523       12.5071      -3.40191      0.456620      -2.02853       1.19470     0.0183515     -0.645274       1.27137      0.395478       1.25387     -0.833240      0.260684     -0.392982     -0.239895     0.0122993      0.221503     -0.180622     0.0669461    -0.0146029     0.0157828    -0.0161392    0.00663292   0.000182107   0.000221886   -0.00121882  -0.000746500   0.000447782   0.000112802  -8.08722e-05   4.82437e-05   1.81698e-06  -7.00310e-06   4.62784e-06   7.45920e-07       1.46951       1.97931       2.22433       2.13590       2.27894       2.13787       1.94133       1.87938       1.64862       1.35285       1.19195      0.885216      0.699167      0.598770      0.425942      0.326478      0.246260      0.161915      0.113561     0.0743552     0.0463280     0.0292460     0.0189244     0.0104834    0.00662400    0.00368841    0.00202660    0.00113563   0.000586188   0.000286937   0.000145536   6.25899e-05   3.10918e-05   1.21498e-05   5.33289e-06   2.02134e-06
  24  10 2466.9928    1.6010  0.9532 11.7346 -0.0067  0.0250   0.0343   0.0620    0.0730   0.0000   438.8971       4.19987       17.8782      -1.49296      0.556985       2.81888     -0.678921       1.89917      0.247805       2.33885     -0.883854      -1.35630      0.518703     -0.772115    -0.0316121     -0.808326     -0.197515     0.0935087     -0.119297    -0.0720060    -0.0554452     0.0274362     0.0285086    0.00391826   -0.00721129    0.00345253   0.000155154  -0.000985783  -0.000820378   7.60900e-05   8.50013e-05  -2.16917e-05  -2.91437e-05   2.36585e-06   9.64308e-06  -3.20192e-06       1.63263       2.11925       2.31635       2.36983       2.40530       2.23996       2.06705       2.00756       1.70061       1.55334       1.23861       1.03192      0.834039      0.611521      0.474822      0.365072      0.257383      0.181589      0.117300     0.0809490     0.0506834     0.0321209     0.0202288     0.0121748    0.00698769    0.00411335    0.00218285    0.00118753   0.000602423   0.000310428   0.000152113   7.11304e-05   3.30514e-05   1.35308e-05   5.61607e-06   2.13939e-06
  24  11 2617.7061    2.1440  0.8816 12.2832 -0.0064  0.0240   0.0473   0.0594    0.0713   0.0000   437.5150       2.41395       13.8079    -0.0504275       2.98085      -3.66532      -1.14299      -1.54933      0.754076      0.357235      0.954615     -0.633448     -0.785038    -0.0912098     -0.194286     -0.265247      0.216511     -0.171201     0.0713475      0.127178    -0.0540472     0.0202496     0.0214666    -0.0170145    -0.0128903    0.00934774    0.00626505    0.00191736   -0.00120243  -0.000269459  -2.44315e-05  -1.08681e-05   3.24043e-05  -1.65136e-05   7.93260e-07   6.04358e-06       1.43847       2.01041       2.08050       2.19841       2.31876       2.14913       2.05840       1.70773       1.68311       1.32025       1.18738      0.895367      0.775263      0.534609      0.435227      0.322022      0.227728      0.159442      0.107584     0.0740667     0.0475883     0.0309375     0.0184829     0.0110801    0.00687173    0.00391685    0.00213815    0.00111942   0.000567650   0.000293100   0.000139796   6.54487e-05   2.98008e-05   1.22961e-05   4.93880e-06   1.89575e-06
  24  12 2767.6670    2.7711  0.7873 12.6843 -0.0082  0.0225   0.0657   0.0532    0.0675   0.0000   440.2317       1.61107       15.6969      0.610111      -3.54081       2.66056      -2.09631      -1.73026      0.481080      -1.75131     -0.705011      0.661295      0.591233      0.700645     -0.293920     -0.336311     -0.555364      0.105047      0.287973   -0.00802827    -0.0717927  -0.000330837     0.0352060    -0.0151331     0.0118442   -0.00521135  -0.000844208    0.00201436   0.000464602  -0.000396594  -0.000125730   3.07454e-05   8.71248e-05   8.09352e-06  -8.56501e-06  -4.31295e-07       1.48291       1.98400       1.97672       2.09868       2.39056       2.01851       1.98706       1.64156       1.58630       1.38870       1.06324      0.923507      0.681675      0.591634      0.419064      0.314564      0.230466      0.149558      0.115233     0.0683044     0.0497443     0.0290052     0.0181360     0.0112050    0.00619413    0.00405110    0.00200019    0.00114905   0.000585164   0.000272682   0.000141360   5.82560e-05   2.68941e-05   1.12217e-05   4.36904e-06   1.72240e-06
  24  13 2916.9579    3.3327  0.8005 13.2650 -0.0173  0.0236   0.0773   0.0512    0.0717   0.0000   439.4344       5.93721       14.7138     -0.338147       2.33041      -2.68083      -2.81442     -0.237101       1.40672       3.02561     -0.911724      -3.21534      0.115052       1.39567      0.766385     -0.923943     0.0526707     -0.313060      0.208653     0.0340626     0.0466174    0.00785010    -0.0226700     0.0229876    0.00146649    0.00458625   0.000485914  -0.000137710   5.96016e-05  -0.000393238  -0.000193618   7.02599e-06  -4.26915e-05  -1.09703e-05  -3.46817e-06  -4.61403e-06       1.49143       2.11037       2.16851       2.26054       2.31062       2.19618       2.21507       1.87690       1.68415       1.31227       1.21194      0.902127      0.755166      0.569038      0.453990      0.337036      0.228043      0.179282      0.111009     0.0832134     0.0479355     0.0339484     0.0191584     0.0119262    0.00702474    0.00385236    0.00218120    0.00119634   0.000561485   0.000325567   0.000135900   7.12352e-05   3.00741e-05   1.34759e-05   5.48322e-06   2.33837e-06
  24  14 3065.0664    3.7244  0.7490 13.6064 -0.0078  0.0213   0.0877   0.0490    0.0720   0.0000   439.0523       9.26416       16.1698     -0.467444     -0.249142     -0.892659       3.33484      -5.94976      0.575215     0.0277488      0.216320     -0.886055    -0.0278421      0.286995      -1.13001      0.421914      0.135001      0.101777    -0.0525463    -0.0389049    -0.0195025     0.0482298   -0.00538142    0.00942651    0.00139477   -0.00130935    0.00141478   -0.00167652   0.000156636   0.000329856  -0.000137765  -0.000176151   5.23211e-05   2.57653e-06  -4.54123e-06   5.96116e-07       1.39601       1.82862       1.92640       2.07985       1.97869       1.97931       1.84223       1.73222       1.51413       1.32617       1.03818      0.807639      0.683407      0.552742      0.401427      0.314460      0.218560      0.151637      0.103914     0.0731109     0.0438923     0.0286080     0.0163525     0.0103200    0.00568942    0.00343350    0.00189708    0.00107411   0.000508830   0.000279531   0.000129108   6.07391e-05   2.89310e-05   1.09098e-05   4.82686e-06   1.90295e-06
  24  15 3212.0782    3.7141  0.9972 13.6549 -0.0071  0.0266   0.0804   0.0629    0.0768   0.0000   441.0460     -0.685100       10.7797     -0.639699       1.80106      -7.72041       1.97232      0.456308      -1.08225      0.440045       1.28449      -2.60954     -0.720341     -0.324081      -1.01701     -0.590606     -0.165946     -0.435278     -0.201074      0.133940     0.0534364     -0.119274    0.00253967    0.00579240    0.00243543   -0.00476395   -0.00100320  -0.000827516  -0.000352043   5.63457e-05   0.000170115  -0.000161005   4.85785e-05   1.85212e-05   4.60344e-06  -2.04281e-06       1.64675       2.32788       2.46831       2.46012       2.62515       2.38216       2.20836       2.16535       1.72098       1.70837       1.29093       1.20608      0.854984      0.697009      0.512724      0.376075      0.275509      0.190447      0.123833     0.0870152     0.0526891     0.0370419     0.0205918     0.0134428    0.00756254    0.00438933    0.00238355    0.00127756   0.000647253   0.000335087   0.000165276   7.33818e-05   3.54890e-05   1.37522e-05   6.12012e-06   2.27927e-06
  24  16 3358.4419    3.2835  1.5205 13.2739 -0.0017  0.0357   0.0588   0.0845    0.0604   0.0000   441.0092     -0.932885       18.5343      -3.00318      -2.23422      -3.40374      -1.44743      -3.82468     -0.505513     -0.374153       2.85232      -4.28272      -1.54898     -0.348015     -0.122011     0.0301884      0.183147    -0.0482303     0.0414916    -0.0819121     0.0589363     0.0536448     0.0276202   0.000470114    -0.0145802    0.00828268    0.00497901   -0.00108648   -0.00187781   0.000738305  -0.000121709   9.04433e-06  -5.04688e-05   4.76475e-06  -1.75282e-06  -2.04787e-07       2.81102       3.99365       4.76481       4.97948       5.01559       4.76813       4.15423       3.68400       3.03774       2.39049       1.89018       1.45557       1.11380      0.855232      0.629172      0.479770      0.328815      0.242923      0.163916      0.106987     0.0704013     0.0449971     0.0276100     0.0159067    0.00983214    0.00547437    0.00295442    0.00166516   0.000841144   0.000443924   0.000207378   0.000103094   4.09503e-05   2.01032e-05   7.37318e-06   2.98454e-06
  24  17 3504.8674    2.5744  2.5960 12.6514 -0.0049  0.0430   0.0357   0.1118    0.0427   0.0000   442.4714       8.15943       6.23730      -4.26135      -2.31035       1.27908      -1.67631      -7.58782       1.75210       2.87395      -2.58583       2.05165      0.917907      -1.43666     -0.202304      0.188671      0.612165     -0.361604    -0.0427319      0.165236     0.0420838    -0.0592178     0.0736762    -0.0400770   -0.00918706  -0.000389650   0.000436039  -0.000911133  -0.000856886   0.000300921  -0.000101025  -5.63395e-05   8.06288e-06   2.43940e-05   1.89381e-05   3.46954e-06       2.86115       3.75705       4.18021       4.35022       4.48499       4.23328       3.96979       3.48443       3.18360       2.55150       2.16629       1.79192       1.38810       1.10689      0.811032      0.626881      0.442754      0.310875      0.212224      0.148531     0.0974820     0.0608693     0.0369816     0.0217789     0.0135622    0.00759417    0.00423168    0.00218982    0.00115853   0.000571746   0.000294109   0.000132545   6.17106e-05   2.51408e-05   1.03807e-05   3.90054e-06
  24  18 3650.9301    2.1129  3.6707 12.0334 -0.0038  0.0520   0.0254   0.1364    0.0396   0.0000   439.3887       11.6593       7.45766      -7.75007       1.15886      -2.89161      -1.66985      -4.81487    -0.0331859      -4.71313      -1.14502       2.08352      -1.32953     -0.192101      -1.60793     -0.199178     -0.119514     -0.362481     -0.451077     -0.136003     -0.127715     0.0291491    -0.0168586    0.00110700     0.0183577    0.00140493   -0.00409961   -0.00393213   -0.00288569   0.000387701   0.000373462   4.35275e-05  -0.000130086   1.91049e-06   1.79814e-05  -5.23384e-07       3.30542       4.31857       4.87161       4.97710       5.05993       4.71890       4.55542       4.07470       3.67117       3.15878       2.58539       2.14600       1.68651       1.32553       1.01752      0.746349      0.551198      0.368107      0.265809      0.177624      0.110972     0.0712627     0.0455555     0.0264718     0.0158633    0.00894302    0.00496489    0.00275995    0.00143388   0.000682039   0.000346136   0.000164178   7.18337e-05   3.29458e-05   1.25521e-05   4.95058e-06
  24  19 3796.9177    1.6878  4.9133 11.6764 -0.0049  0.0659   0.0203   0.1711    0.0366   0.0000   441.6442       12.2140       6.54737       5.11763       6.24517      -9.67705      -12.5253      -3.75192     -0.571488      -2.18399      -4.28577      -6.96085       4.19927      0.439783      0.210012     -0.777180     -0.739258     -0.371375     0.0146298      0.673924    -0.0369534     -0.118509     -0.144395    0.00204811    -0.0357810   -0.00668150  -0.000230179    0.00385156    0.00169158   -0.00148066  -0.000297365   0.000239140   0.000173237   3.66584e-05  -4.85151e-06   9.50484e-06       4.15788       5.55767       6.18814       6.31142       6.35193       6.24839       5.79648       5.32436       4.65588       3.96413       3.30021       2.66717       2.16755       1.64610       1.30622      0.960202      0.684281      0.504101      0.335128      0.228574      0.147920     0.0932926     0.0587450     0.0345025     0.0206165     0.0115418    0.00634049    0.00350811    0.00182541   0.000882233   0.000451487   0.000211441   9.02473e-05   4.18462e-05   1.63934e-05   6.42351e-06
  24  20 3942.7086    1.4025  6.4106 11.3372 -0.0045  0.0801   0.0163   0.2233    0.0341   0.0000   440.6509       9.85234       12.9457      -13.8193      -1.86123      0.221801      -18.4828       6.42719      -1.09118       1.33230      -3.07759      -3.61723      -4.33961      -1.59375      0.271361     0.0179203      -1.00682       1.61542     -0.323711     0.0627136      0.266515   -0.00988993    -0.0457731     0.0287651     0.0384644   -0.00355354    0.00292792   -0.00281607   -0.00157348   0.000795713  -0.000205037   0.000184942  -5.23235e-05   1.17530e-06  -2.64761e-05   8.42012e-06       5.09186       6.76236       7.43929       7.70908       7.97301       7.51559       7.03965       6.28487       5.67437       4.81401       4.14930       3.26533       2.69332       2.02017       1.56854       1.17452      0.836194      0.593010      0.405181      0.272802      0.182015      0.114194     0.0707251     0.0439893     0.0254351     0.0150588    0.00817895    0.00444630    0.00228715    0.00115118   0.000562934   0.000265922   0.000118148   5.12524e-05   1.98206e-05   7.95475e-06
  24  21 4088.1717    1.1236  8.6479 10.9792 -0.0044  0.1048   0.0131   0.2988    0.0308   0.0000   429.0436       36.0373       11.4668      -6.66218       7.29260       16.9547       8.16903       19.5818       6.07202       4.71427      -4.49430      -7.38770       4.23149      0.632351      -1.34686       2.40503      -1.06320     -0.204583       1.41568      0.103320      0.149193      0.111292     0.0389812    -0.0878617     0.0460692     0.0323850   -0.00285359    -0.0275503   -0.00125391    0.00194335  -0.000127390  -0.000305301   0.000224706   4.53048e-05  -4.34327e-05   2.48072e-06       6.69822       8.61287       9.70573       9.95902       10.3195       9.88054       9.18889       8.30933       7.37339       6.29446       5.32230       4.29350       3.49500       2.74208       2.00177       1.53410       1.09478      0.787160      0.541613      0.364049      0.237934      0.153715     0.0961816     0.0588668     0.0335407     0.0195513     0.0107417    0.00589504    0.00305869    0.00154843   0.000754104   0.000346988   0.000164134   6.77591e-05   2.70495e-05   1.08146e-05
  24  22 4233.7721    0.9089 10.4497 10.9034 -0.0020  0.1405   0.0127   0.3996    0.0284   0.0000   424.6678       28.1613       35.0593      -24.0722       26.6046      -10.8534      -21.8516       5.10287      -2.85543      -14.5817       15.3606       7.30087       3.01482       1.18565       1.02433       3.45276     -0.406752      0.205359      0.153544      0.176502      0.319755      0.580212     -0.142147    -0.0555562    -0.0552387     0.0216996   0.000712547    -0.0100030   0.000762137  -0.000178446  -0.000113916   0.000210610   0.000354565   0.000120293  -7.65293e-05  -1.50354e-06       8.73086       11.6477       13.0450       13.5821       13.5376       13.1107       12.3956       10.9780       9.89961       8.46235       7.16308       5.81412       4.68748       3.59669       2.78018       2.07083       1.46101       1.06790      0.722223      0.489710      0.324192      0.206462      0.128317     0.0793941     0.0461207     0.0267505     0.0148486    0.00816772    0.00426326    0.00210123    0.00105947   0.000495277   0.000221255   9.71982e-05   3.79488e-05   1.50605e-05
  25   6 1847.8649    0.4468  0.3728  9.9906 -0.0089  0.0182   0.0154   0.0344    0.0394   0.0000   440.3005      -1.76891       19.1402     -0.641324      -1.61129       1.37474      -1.24350      0.285064     -0.812384      0.238721     -0.306922     -0.226777     -0.283713     -0.110818      0.329125      0.128050     -0.238813      0.252900      0.182076    -0.0737922    -0.0390960     0.0375640    -0.0149204    -0.0305318   -0.00815019    0.00153895   -0.00171720  -0.000372929    0.00121724  -0.000213480   5.40084e-05   5.62273e-06   2.23079e-05   2.02469e-05   2.59144e-06  -2.80287e-06       1.37306       1.74821       1.75377       1.78273       1.96149       2.04729       1.89260       1.63196       1.28086       1.08664      0.967869      0.850215      0.694203      0.502050      0.375190      0.262305      0.197562      0.155684      0.107736     0.0710359     0.0498312     0.0329312     0.0224535     0.0141785    0.00807003    0.00433108    0.00230918    0.00122555   0.000590631   0.000325526   0.000164701   6.80739e-05   3.58741e-05   1.61161e-05   6.70302e-06   2.68105e-06
  25   8 2181.7308    0.9140  0.6588 10.7055 -0.0032  0.0218   0.0225   0.0463    0.0574   0.0000   437.1247     -0.982816       14.9793      -1.47473      0.946848       2.60183       2.61179       1.63405     -0.374387       1.24134     -0.429389      0.912470     -0.897033     -0.121202     -0.413807    -0.0354826      0.265319      0.126396     -0.122705      0.117733     0.0134905    -0.0341775    -0.0530451     0.0111388    -0.0101645   -0.00896854    0.00156744   -0.00127092  -0.000857038   0.000117296   0.000296050   6.73478e-06  -3.07633e-05   2.09843e-05   1.28888e-06  -1.54272e-06       1.37686       1.72726       2.07144       2.04257       2.00869       1.98460       1.76687       1.72550       1.48683       1.30150       1.14115      0.898973      0.739672      0.586282      0.411839      0.332750      0.227029      0.169029      0.113420     0.0727202     0.0507369     0.0329090     0.0192065     0.0123323    0.00760606    0.00416639    0.00242986    0.00133408   0.000697284   0.000364375   0.000188514   9.33633e-05   4.38343e-05   2.02386e-05   8.26579e-06   3.75361e-06
  25   9 2340.4953    1.2378  0.8679 11.4190 -0.0066  0.0243   0.0283   0.0578    0.0597   0.0000   439.6522     -0.269531       16.6238       1.49236     -0.722069       5.07167       1.42031      -1.49752     -0.611663      -2.48483      -1.45639       1.13131       1.33399     -0.185882     0.0432847      0.474087      0.313087      0.149903     -0.235780     0.0705951     0.0632175    -0.0889302     0.0156384     0.0153843   -0.00707325   -0.00592835   -0.00150826   -0.00379366   0.000330020  -0.000275704   0.000212105  -5.06840e-05  -3.26250e-05   1.35101e-05  -1.81067e-05   1.86805e-06       1.51023       1.99418       2.03592       2.31129       2.41516       2.17941       2.04720       1.89796       1.71099       1.46591       1.16212       1.01364      0.825833      0.658390      0.471685      0.354706      0.258042      0.196187      0.131844     0.0926322     0.0589311     0.0399223     0.0256778     0.0158594    0.00936002    0.00527347    0.00302251    0.00166781   0.000923444   0.000502076   0.000249723   0.000127543   5.49150e-05   2.50721e-05   1.06220e-05   4.43169e-06
  25  10 2494.3465    1.6788  0.9431 11.6968 -0.0040  0.0241   0.0353   0.0594    0.0723   0.0000   438.5166      -2.17439       16.3682      -1.54037      -5.71447      0.285765     0.0268505     0.0770188       2.12705      -3.76811      -3.07971      0.865883      -1.07622      -1.20544    -0.0992225     -0.372754     -0.127283    -0.0208664     0.0872294      0.129719     0.0645504    -0.0585380     0.0209205     0.0311392    -0.0108283    0.00693677    0.00145774   -0.00258162   0.000566104    0.00107356  -0.000344924  -0.000179053  -9.94323e-06   4.87449e-05   7.48217e-06  -2.54192e-06       1.48036       1.97178       2.13516       2.32681       2.24063       2.16368       2.11401       1.93490       1.57901       1.45542       1.23249      0.994836      0.792274      0.635239      0.488420      0.350603      0.257431      0.193634      0.130365     0.0886184     0.0600773     0.0393776     0.0245078     0.0149702    0.00909250    0.00539058    0.00302776    0.00164069   0.000895867   0.000468514   0.000240251   0.000113998   5.46215e-05   2.51637e-05   1.06737e-05   5.04435e-06
  25  11 2646.2718    2.2250  0.8008 12.5931 -0.0054  0.0320   0.0532   0.0538    0.0628   0.0000   436.3700       1.21518       18.8759       1.76645      -4.35429      -1.57532      -1.20798      -2.11363      -2.01891      -4.38337       1.39562      0.584807      -1.14336     -0.850636      0.257806      0.184186      0.545484     -0.153793     0.0641014    -0.0327823     0.0856225     0.0575714     0.0132259    -0.0163363    0.00558096    0.00310714   -0.00368961   -0.00183692   0.000977130   0.000976476   0.000219433  -8.26836e-05  -3.13414e-05  -1.81774e-05  -5.34100e-06  -1.91946e-07       1.62558       2.78908       2.27758       3.44875       2.55620       2.64928       2.56511       2.26957       1.99344       1.63448       1.47886       1.18465      0.987530      0.676588      0.613387      0.384099      0.319045      0.185909      0.154208      0.105302     0.0742807     0.0386586     0.0290259     0.0167275     0.0104349    0.00526994    0.00326888    0.00185599    0.00124729   0.000562526   0.000235440   0.000123236   5.64624e-05   3.03372e-05   1.62533e-05   5.66867e-06
  25  12 2797.3397    2.8064  0.8449 12.8415 -0.0121  0.0230   0.0618   0.0524    0.0663   0.0000   439.3315       2.79897       14.8966    -0.0896452      -3.63124      -4.00665     -0.321388     -0.670683       1.09517      -1.35583      -1.53392      0.316637       2.38424      0.714958     -0.318022      0.578952     -0.241996      0.354996     -0.253535    0.00822619     0.0330772     0.0473046   -0.00805377     0.0191249    -0.0127199   0.000790518    0.00158797   0.000269602  -0.000447952   0.000210883   9.15261e-05   0.000193844  -3.85729e-05  -1.21048e-05  -8.73561e-06  -7.70284e-07       1.46727       2.06281       2.12537       2.21571       2.21753       2.20067       2.09450       1.74595       1.70139       1.38726       1.23625      0.935419      0.804660      0.588700      0.471095      0.352161      0.256909      0.188696      0.126149     0.0860119     0.0540946     0.0367017     0.0224546     0.0142592    0.00851692    0.00488231    0.00275938    0.00152316   0.000810837   0.000420609   0.000203111   0.000100783   4.68398e-05   2.01605e-05   8.81711e-06   3.54306e-06
  25  13 2947.4500    3.5440  0.7722 13.2431 -0.0012  0.0238   0.0800   0.0495    0.0659   0.0000   439.5586       2.69698       15.4577       1.60517      -5.48267      -2.08912       1.17490      -1.37888      -2.40284     -0.474708       1.46770      0.194202     0.0769516      0.916173     -0.773883    -0.0151831      0.379543      0.120838     0.0195811    -0.0334199     0.0298424    -0.0441985     0.0211503    0.00467906   -0.00810232    0.00262745   0.000150201    0.00113345   0.000760552   -0.00162168   4.97952e-05   6.57430e-05   1.13492e-05  -2.48413e-05   1.58574e-05  -6.74188e-07       1.70071       1.94822       1.84330       2.09063       2.61109       2.34290       1.82644       1.62991       1.67642       1.64710       1.28804      0.927887      0.744463      0.664675      0.559458      0.386232      0.241300      0.162617      0.127816      0.100036     0.0690343     0.0409571     0.0230623     0.0136050    0.00860348    0.00571718    0.00358874    0.00211129    0.00110028   0.000574951   0.000252819   0.000114917   4.93269e-05   2.12264e-05   8.97652e-06   3.40380e-06
  25  14 3096.2120    3.6933  0.8509 13.9247 -0.0061  0.0246   0.0869   0.0606    0.0673   0.0000   439.1280       7.08685       15.5296     -0.205645      0.358505      -2.46467     -0.613095     0.0497210      -1.98500     -0.153956     -0.567784      0.941551      0.487493      -2.19771      0.639315     0.0138071     -0.445219     -0.122027    -0.0174053     -0.104963    -0.0338672    0.00421411    -0.0651516     0.0199388    0.00129557    0.00431445   -0.00141646   0.000887273   -0.00169593   0.000147873   0.000151453   7.58596e-05  -3.43470e-05   3.33994e-05   3.16260e-08  -4.53907e-06       1.71922       2.24502       2.44517       2.42161       2.38634       2.21210       2.22340       2.06144       1.83041       1.57551       1.33563       1.20000      0.919299      0.750242      0.548198      0.399419      0.282642      0.200897      0.142368     0.0946207     0.0645999     0.0415582     0.0256328     0.0154648    0.00912236    0.00528152    0.00292736    0.00161412   0.000846224   0.000441484   0.000221821   0.000112791   5.29666e-05   2.42878e-05   1.05694e-05   4.66607e-06
  25  15 3243.9057    3.6631  1.1125 13.6833 -0.0116  0.0290   0.0764   0.0684    0.0832   0.0000   440.5940       4.98270       12.2238      -4.38786      0.460967      -3.73848      0.487634      -2.11626       1.32635     -0.412068     -0.370259      0.212679    -0.0267051    -0.0638453      0.172304     -0.472344     -0.392455    -0.0699987      0.118977    -0.0235154    -0.0480224    -0.0939045    0.00809606     0.0283072    0.00529471   -0.00975334   -0.00573091   -0.00323038   -0.00205731   0.000494811   0.000199642   0.000169958  -1.06135e-06   6.21765e-06  -4.05762e-06  -2.29802e-06       1.70583       2.38292       2.50628       2.70249       2.69188       2.59145       2.29552       2.21416       1.90060       1.76498       1.47213       1.16498      0.948203      0.761272      0.570311      0.440422      0.301987      0.206820      0.153562      0.105666     0.0676049     0.0459113     0.0276792     0.0167051     0.0100449    0.00627811    0.00357211    0.00204082    0.00104930   0.000573805   0.000285110   0.000134977   6.29314e-05   2.95196e-05   1.28905e-05   5.25265e-06
  25  16 3391.1636    3.0131  1.6883 13.2093 -0.0050  0.0336   0.0505   0.0875    0.0554   0.0000   439.3062       6.12505       8.04879      -1.90245       4.57112      -4.02026      -1.67001      -10.7104       1.36024     -0.759500       1.93111     0.0714536      -1.22763     -0.366859    -0.0997722      0.163006     0.0643777      0.303509     -0.166182      0.174798     0.0676424    -0.0288369     0.0486690    0.00531044    -0.0141349    0.00444187   -0.00588022   -0.00476905   0.000383561   0.000516523  -1.75174e-05  -0.000118204   0.000202466   1.57315e-05  -1.07001e-05  -1.29918e-05       1.99881       2.75933       2.85585       3.19226       3.10288       3.13041       2.80084       2.66387       2.32859       1.99796       1.65090       1.33862       1.12245      0.863974      0.682082      0.497216      0.376060      0.267670      0.190072      0.128861     0.0872361     0.0543221     0.0359388     0.0222390     0.0133503    0.00744029    0.00448690    0.00242864    0.00136697   0.000706702   0.000356321   0.000177239   8.06541e-05   3.80411e-05   1.52098e-05   6.43476e-06
  25  17 3538.1176    2.4171  2.5522 12.7181 -0.0021  0.0425   0.0346   0.1152    0.0414   0.0000   445.2841       8.83796       1.53170       1.38589       7.47474     -0.136886      -5.21283      -8.34381     0.0630418       2.19665      -2.36435      -3.90758      0.187165       1.58886      0.601260      0.297150     0.0279667     -0.209735    -0.0625366     -0.137893    -0.0939889      0.142055    -0.0158319    -0.0188663    -0.0257335  -0.000937420   -0.00556964  -0.000899510   -0.00321872   0.000722937   0.000574552   8.21497e-05  -4.97523e-05  -3.62157e-05   8.32416e-06   1.52312e-06       2.58483       3.51919       3.79911       4.07808       3.99900       3.81901       3.67460       3.29615       2.95962       2.66747       2.14000       1.81110       1.43943       1.15166      0.855948      0.669235      0.471220      0.349301      0.234919      0.164327      0.103445     0.0712827     0.0438221     0.0274355     0.0163230    0.00986382    0.00554022    0.00305036    0.00168798   0.000873314   0.000439028   0.000218334   0.000100380   4.50263e-05   1.94877e-05   8.18579e-06
  25  18 3684.9408    1.9720  3.8690 12.0612 -0.0068  0.0530   0.0233   0.1427    0.0359   0.0000   437.5870       8.74666       12.2332       6.63760      -6.43614      -7.87299       3.87971       5.56399      -1.67505       1.29296      0.487949      -2.92901       1.09182       3.83543     -0.565891     -0.354588      0.212782     0.0692594     -0.376263     0.0361586      0.413309    -0.0171221    -0.0190099     0.0429583    -0.0132110     0.0125697     0.0133109  -0.000391101   0.000836534  -0.000146304  -6.59159e-05  -0.000765823   9.90899e-05  -0.000102255   2.66648e-06  -2.45009e-06       3.18136       4.18695       4.74974       4.88355       4.88168       4.82378       4.49551       4.05855       3.75075       3.11600       2.69716       2.20769       1.77467       1.39653       1.07576      0.819142      0.588460      0.431391      0.298491      0.202249      0.138916     0.0865966     0.0566280     0.0350968     0.0209151     0.0123491    0.00703437    0.00393993    0.00208722    0.00110807   0.000565593   0.000267037   0.000132352   5.87953e-05   2.54117e-05   1.03887e-05
  25  19 3831.1539    1.6181  5.6089 11.5961 -0.0042  0.0672   0.0180   0.1887    0.0341   0.0000   428.6901       14.3534       17.0419      -8.02814      -3.57989      -4.62735      -13.0324      0.900424      -4.66430       1.68909       1.33446      -2.23383      -3.79031      0.947867       2.01798      0.187186      -1.06310     -0.227029    -0.0696541      0.195182     0.0205855   -0.00185118    -0.0583081    -0.0203984     0.0377778     0.0188844    0.00442600    0.00508014    0.00107076   7.30877e-05    0.00154719  -0.000853124  -0.000210380  -9.45014e-07   2.65108e-05  -1.99304e-05       4.13308       5.51176       5.98829       6.36286       6.31353       6.16120       5.76951       5.28635       4.73051       4.07938       3.47016       2.86539       2.34744       1.81043       1.38369       1.04822      0.767037      0.561447      0.384890      0.261609      0.173487      0.114131     0.0731425     0.0453398     0.0273997     0.0156327    0.00911154    0.00487486    0.00267222    0.00140897   0.000708882   0.000353705   0.000163316   7.48515e-05   3.17589e-05   1.31586e-05
[truncated: 1,630,235 more chars]
