# Supplementary material for: Global-Mode Analysis of Full-Disk Data from the Michelson Doppler Imager and the Helioseismic and Magnetic Imager
Source: Sol Phys. 2018 Jan 31;293(2):29. doi: 10.1007/s11207-017-1201-5 (PMC6566312; doi:10.1007/s11207-017-1201-5)
Supplement: Supplementary file 2 — (TAR 362.4 MB) [file 11207_2017_1201_MOESM2_ESM.tar › HMI/hmiv72d.7120]

   0  13 1957.3746    0.5687  0.5057 10.0103  0.0000  0.1156   0.1057   0.2654    0.4960   0.0000    -0.0000       0.00000       0.00000       0.00000       0.00000       0.00000       0.00000       0.00000       0.00000       0.00000       0.00000       0.00000
   0  19 2764.2728    3.1516  0.7298  1.8294  0.0000  0.1212   0.4230   0.2418 1000.0000   0.0000    -0.0000       0.00000       0.00000       0.00000       0.00000       0.00000       0.00000       0.00000       0.00000       0.00000       0.00000       0.00000
   0  23 3303.7140    3.2879  1.5842  9.7644  0.0000  0.1833   0.3983   0.5621   24.4154   0.0000    -0.0000       0.00000       0.00000       0.00000       0.00000       0.00000       0.00000       0.00000       0.00000       0.00000       0.00000       0.00000
   0  24 3439.1932    3.0597  2.1156  5.5665  0.0000  0.2129   0.3555   1.0001 1000.0000   0.0000    -0.0000       0.00000       0.00000       0.00000       0.00000       0.00000       0.00000       0.00000       0.00000       0.00000       0.00000       0.00000
   1  11 1749.2354    0.3375  0.4232 10.3055  0.0000  0.1039   0.0560   0.2019    0.1575   0.0000   406.5421      -13.4160       0.00000       0.00000       0.00000       0.00000       89.9332       71.8437       0.00000       0.00000       0.00000       0.00000
   1  15 2291.9191    1.1072  0.9067  2.1548  0.0000  0.0822   0.0895   0.1926 1000.0000   0.0000   457.1437       16.6637       0.00000       0.00000       0.00000       0.00000       97.0899       57.3822       0.00000       0.00000       0.00000       0.00000
   1  17 2559.1250    1.8240  1.0248 -0.8205  0.0000  0.0732   0.1369   0.2826 1000.0000   0.0000   610.9816       37.2096       0.00000       0.00000       0.00000       0.00000       88.0713       52.3018       0.00000       0.00000       0.00000       0.00000
   1  18 2693.3637    2.3292  0.8017 12.2653  0.0000  0.0817   0.2156   0.2354    0.6115   0.0000   353.4340      -52.7314       0.00000       0.00000       0.00000       0.00000       96.5719       53.9263       0.00000       0.00000       0.00000       0.00000
   1  19 2828.3889    3.0385  0.8132  6.1615  0.0000  0.0720   0.2445   0.2113  313.2879   0.0000   514.7707      -2.09698       0.00000       0.00000       0.00000       0.00000       90.1702       50.3399       0.00000       0.00000       0.00000       0.00000
   1  21 3098.0943    3.7950  0.9306  5.9701  0.0000  0.0908   0.2955   0.2109  836.6212   0.0000   496.0896       30.1064       0.00000       0.00000       0.00000       0.00000       98.8954       67.5992       0.00000       0.00000       0.00000       0.00000
   1  23 3368.6177    3.4039  1.7000 10.8580  0.0201  0.1210   0.2647   0.4003    2.2538   0.0000   287.1806       13.3479       0.00000       0.00000       0.00000       0.00000       168.896       78.2889       0.00000       0.00000       0.00000       0.00000
   1  24 3504.2503    2.9916  3.0908  1.2733  0.0000  0.1440   0.1609   0.5665 1000.0000   0.0000   409.4746      -82.2850       0.00000       0.00000       0.00000       0.00000       181.570       104.966       0.00000       0.00000       0.00000       0.00000
   1  25 3640.5264    2.4278  4.3505  7.1649  0.0000  0.2022   0.1117   0.6731   34.0698   0.0000   693.8875      -83.1544       0.00000       0.00000       0.00000       0.00000       251.925       139.376       0.00000       0.00000       0.00000       0.00000
   1  26 3776.4414    2.1335  5.8081  3.2664  0.0000  0.2423   0.0754   0.7584  913.4915   0.0000   116.9522       70.6717       0.00000       0.00000       0.00000       0.00000       279.340       176.456       0.00000       0.00000       0.00000       0.00000
   2  12 1945.8190    0.4909  0.3852 10.2729  0.0000  0.1030   0.0507   0.1291    0.1395   0.0000   439.2296      -20.9391      -14.2419       6.89474       0.00000       0.00000       33.9154       70.0838       18.1102       21.4869       0.00000       0.00000
   2  13 2081.9852    0.8935  0.6495  8.8407  0.0000  0.0552   0.0610   0.1191    0.8557   0.0000   435.3788       42.0777       2.30057      -9.29746       0.00000       0.00000       39.3298       33.9505       17.1383       7.23658       0.00000       0.00000
   2  14 2217.6105    0.7753  0.7661 10.8179  0.0000  0.0804   0.0591   0.1963    0.2329   0.0000   432.2369      -16.4788      -17.7877       14.0807       0.00000       0.00000       58.1940       44.7260       26.4063       9.32020       0.00000       0.00000
   2  18 2754.5041    2.9128  0.8930 10.8914  0.0000  0.0596   0.1739   0.1744    1.5911   0.0000   357.0184      -21.8630       8.69960      -5.86232       0.00000       0.00000       46.0762       37.3683       19.6956       7.09531       0.00000       0.00000
   2  23 3431.0138    3.1793  2.1148  9.6431  0.0000  0.0882   0.1382   0.2907    5.5940   0.0000   510.9912       49.5542      -12.8079       6.65733       0.00000       0.00000       65.3375       52.7077       31.3617       10.9202       0.00000       0.00000
   2  24 3566.6892    2.5168  3.0893 11.5069  0.0000  0.1194   0.1046   0.4237    0.5127   0.0000   477.6098       125.196      -12.0738       29.7627       0.00000       0.00000       89.8209       72.5903       43.5011       14.7094       0.00000       0.00000
   3  10 1729.0037    0.3355  0.3454  9.8683  0.0000  0.0574   0.0306   0.1180    0.1117   0.0000   441.5918       2.17796       19.9095       22.8522       7.76951       1.96773       34.6505       33.5838       24.8668       13.1170       4.29385       1.16358
   3  12 2001.1381    0.5449  0.5168  9.9872  0.0000  0.0476   0.0385   0.1202    0.1868   0.0000   408.2524       16.4305      0.356102       11.2840      -1.73996      -1.08478       24.3593       23.3988       17.6224       9.45066       4.79439       1.33342
   3  13 2137.7455    0.7891  0.5648  9.9651  0.0000  0.1168   0.0527   0.1110    0.2508   0.0000   434.9888       21.8487       23.8851      -5.32894       4.78230      0.672936       80.9254       76.5158       45.1032       16.9632       4.89641       1.16948
   3  14 2273.4335    1.0471  0.6996 10.4696  0.0000  0.0474   0.0663   0.1636    0.3176   0.0000   487.6614       35.2178       4.27290      -10.8208      0.612521      0.374551       25.7771       22.5538       15.7718       9.75987       3.77412       1.30864
   3  15 2407.6777    1.5889  0.9602 10.1520 -0.0039  0.0616   0.0866   0.1671    0.9063   0.0000   431.6079       37.7228       23.1588     -0.121781       2.46999      -1.64973       24.9303       26.1115       21.0026       9.72686       6.22920       1.76647
   3  17 2676.3153    2.2466  1.4246  3.2475  0.0000  0.0650   0.0959   0.1759 1000.0000   0.0000   380.7335       12.2936       31.6705      -4.05135      -2.59269      -1.82114       32.8667       32.6577       23.3775       13.0270       6.13441       1.91064
   3  18 2811.3993    3.0057  0.9445 11.9957  0.0000  0.0639   0.1579   0.1495    0.6060   0.0000   426.3116      -7.69408       6.71738      -8.08537       1.49004     -0.839639       34.5089       35.5469       20.8697       14.4020       4.34522       1.98512
   3  19 2947.0125    3.5192  0.9711 11.8406  0.0000  0.0632   0.1748   0.1384    0.8850   0.0000   415.1343      -6.63569       1.07131      -4.84305      -8.52604     -0.515116       38.5869       34.7586       23.9850       12.7322       4.98959       1.41064
   3  20 3082.3103    4.1402  1.0366 10.2914  0.0000  0.0551   0.1938   0.1350    4.9669   0.0000   448.6861       25.8692      -16.4566      -2.64172      -1.67508      -1.60565       26.6792       23.8815       19.6616       13.7699       5.27350       1.59190
   3  21 3217.8400    4.0481  1.3249 -0.1219  0.0000  0.0630   0.1765   0.1530 1000.0000   0.0000   456.3111       42.5835      -32.0154       21.5855       7.39593      -2.75596       31.1155       32.0190       22.7182       12.1806       6.06322       1.91933
   3  22 3353.5547    3.2257  1.7730 12.6214  0.0000  0.0814   0.1426   0.2126    0.3743   0.0000   551.6924       39.5661      -32.2330      -20.1952       1.71570     -0.237191       41.8398       41.1587       29.4071       17.2385       7.61455       2.39374
   3  23 3489.6336    2.9585  2.3188 11.5396  0.0000  0.0913   0.1022   0.2244    0.4514   0.0000   412.6904       50.1322      -2.99711       17.4812       8.60617      -3.27636       43.1636       44.7306       32.4311       18.3312       9.05666       2.83371
   3  24 3626.1878    2.3909  3.8011 10.5805  0.0000  0.1163   0.0672   0.3117    0.4429   0.0000   360.3317       40.7257       13.6146       34.7778       1.25292      -3.88147       55.6098       56.6241       39.5674       25.3158       10.4188       3.62223
   3  25 3762.7706    2.0036  4.8974 10.7611  0.0000  0.1451   0.0517   0.3792    0.2518   0.0000   406.2759      -3.29527      -86.1077       8.71521      -4.99991      -3.84749       68.5449       72.2482       49.0835       29.2369       12.9838       4.52051
   4   9 1640.9278    0.2267  0.1608 10.1639  0.0000  0.0252   0.0296   0.0812    0.0688   0.0000   437.2993       8.92923       16.0664      -6.63889     -0.339006      0.327652       8.81254       9.65257       8.12257       5.14794       4.09378       1.46791
   4  12 2051.7034    0.7242  0.4562 10.1582  0.0000  0.0391   0.0494   0.1014    0.1584   0.0000   443.3122      -6.71754       8.57760       5.65088      -2.88683      0.808460       14.3110       12.9536       12.8231       9.17722       4.48727       2.62250
   4  13 2188.2332    0.9197  0.9006  9.5279  0.0017  0.0480   0.0437   0.1294    0.5814   0.0000   435.9686      -3.89235     -0.877969       1.92199     -0.782818      -2.17058       17.4168       18.5546       16.1376       10.9344       6.09328       3.29072
   4  14 2324.1194    1.2327  0.8832 10.1487  0.0000  0.0490   0.0574   0.1273    0.4646   0.0000   437.0517       61.9084       27.4593      -34.4697      -4.90191      0.315328       15.7551       18.5527       14.8350       10.8662       6.82952       3.14004
   4  15 2458.5211    1.5685  0.9918 11.1307 -0.0287  0.0552   0.0827   0.1572    0.5929   0.0000   442.7336      -25.1387       15.5295      -14.8611      -8.12248       2.25112       18.9744       19.9769       18.3058       12.2907       7.40766       4.13248
   4  16 2592.9746    2.1425  1.1113  1.8010  0.0000  0.0596   0.0987   0.1343 1000.0000   0.0000   461.7709       4.83115      -11.4714       9.94120       1.88736       2.75125       20.1441       24.3868       18.2150       14.2703       7.26634       4.20893
   4  17 2728.4734    2.3550  0.8879 12.2161  0.0000  0.0510   0.1123   0.1347    0.3749   0.0000   443.5399       41.6343      -2.55523      -17.4297       8.66163     0.0281027       16.6794       18.3164       16.0052       11.9445       7.81202       3.51767
   4  18 2864.2587    3.2376  0.9473 12.2384  0.0000  0.0510   0.1551   0.1430    0.5944   0.0000   426.7725       37.9940      -14.4610       16.6904      -3.44807       1.58659       19.3725       19.7736       18.8329       10.8412       7.13743       3.48019
   4  19 3000.1555    3.8706  0.8880 12.5090  0.0000  0.0426   0.1845   0.1261    0.5177   0.0000   421.1947       23.4137      -3.94173       3.66165       3.53839       1.13301       16.8321       16.9818       14.2323       10.3632       6.05886       2.94674
   4  20 3136.0014    3.9765  1.2115  1.1740  0.0000  0.0606   0.1670   0.1419 1000.0000   0.0000   412.6537       28.2013       20.9107      -14.4045       5.67732       1.51336       26.2620       27.8484       21.9566       13.8362       7.45825       3.63650
   4  21 3271.7726    3.5220  1.5739 12.2345  0.0000  0.0621   0.1328   0.1796    0.5139   0.0000   405.9302       21.3973      -23.5874      -37.8399     0.0502202      -3.07323       23.0354       24.6398       19.5723       14.5824       9.01615       3.97680
   4  22 3408.2248    3.2644  2.1175 11.7377  0.0000  0.0707   0.1076   0.2077    0.4533   0.0000   455.1060       30.9302       7.21528      -18.7674       1.79383      -4.22169       25.6800       27.2884       22.8457       16.4771       9.22906       5.00086
   4  23 3544.6817    2.7056  2.6939 11.3998  0.0000  0.0847   0.0831   0.2180    0.3659   0.0000   386.1256       93.3037       27.2120       36.6509      -15.4632      -2.38717       31.9049       32.7428       27.7392       20.0146       12.5900       5.58700
   5  10 1823.3846    0.3455  0.3276 10.0880  0.0000  0.0291   0.0265   0.0923    0.0773   0.0000   450.9985       16.1934       15.3576      -15.2895       4.24118       1.49633       10.2040       10.4362       8.49725       6.65487       4.75526       3.03691
   5  11 1960.5224    0.5349  0.5051 10.1007  0.0000  0.0487   0.0301   0.0925    0.1235   0.0000   446.6143       10.7775       16.0895     -0.821894       7.71750       1.31682       21.8794       25.3012       20.2185       13.3642       7.82536       4.44840
   5  12 2098.4418    0.6975  0.5987 10.3107  0.0112  0.0450   0.0398   0.0925    0.1526   0.0000   448.8913      -19.1229       27.5304      -1.15062      -13.0287       2.59547       13.2577       13.7535       13.3969       9.58946       6.69985       3.52134
   5  13 2235.4187    0.9861  0.6771 10.4424  0.0000  0.0416   0.0507   0.1035    0.1950   0.0000   427.6341       6.59038       6.49533       8.17501     -0.415079      -4.14439       13.1792       13.2017       11.3229       9.18167       7.66038       4.78008
   5  14 2371.0625    1.3016  0.9433 10.7391  0.0000  0.0482   0.0578   0.1255    0.3075   0.0000   431.3499       28.5245       5.58045      -1.45470       2.35911      -5.44009       14.6665       14.6131       11.9363       11.5067       8.84213       5.31054
   5  15 2506.1230    1.7472  0.8362 11.1001  0.0000  0.0429   0.0753   0.1019    0.2952   0.0000   419.3067      -23.3603      -10.3521       4.66909       8.98849      -6.12572       14.5423       14.5937       13.5867       10.2975       6.63684       4.16972
   5  16 2641.2003    2.1650  1.0778 10.0666  0.0000  0.0442   0.0813   0.1195    1.3731   0.0000   427.1689       31.7813       8.97942      -7.96323      0.149128      -4.74629       13.3000       14.0904       11.9382       10.2322       8.05840       5.02410
   5  17 2777.3053    2.7108  1.1341  2.0833  0.0000  0.0465   0.0992   0.1198 1000.0000   0.0000   440.4231       14.2696       6.10068       17.8856       12.4867      -2.88781       15.7569       16.9439       15.2638       10.7453       7.68922       4.30271
   5  18 2913.7851    3.4024  0.9103 11.8028  0.0000  0.0407   0.1464   0.1128    0.8643   0.0000   451.6653       32.5513       14.8568       9.94292       5.76756      -3.63316       12.7814       14.3191       11.8420       9.86518       6.53870       3.86385
   5  19 3049.9996    4.2089  0.9715  7.4120  0.0000  0.0463   0.1988   0.1229  101.5138   0.0000   432.1740       19.4340       11.8000       4.65100      0.611000      -1.99900       14.3591       16.1727       14.1433       11.0841       7.24124       4.33415
   5  21 3322.7547    3.4840  1.5264 12.1979 -0.0011  0.0592   0.1186   0.1552    0.6796   0.0000   476.5682       29.9420       51.7420       17.1217      -20.6662      -10.1806       19.5487       19.5328       18.0977       14.2164       10.9111       6.13404
   5  22 3459.5769    3.1817  2.3573 -0.3814  0.0000  0.0738   0.0856   0.1765 1000.0000   0.0000   414.0013       45.4597       7.37191       9.14116      -14.8453      -1.04029       22.3414       23.4470       19.9923       17.2599       12.8127       7.38824
   5  23 3596.8844    2.5306  3.3274 11.2257  0.0000  0.0874   0.0633   0.2424    0.3444   0.0000   486.5780      -18.6186       7.31378       18.3304       9.14195      -13.0196       27.9386       30.3385       28.2423       20.9793       13.7496       8.44011
   6  10 1866.0746    0.4403  0.3448  9.9668  0.0000  0.0314   0.0285   0.0722    0.0800   0.0000   431.7718      -1.80353       1.25209       5.17655     -0.382992      -1.04360       9.32070       7.61018       8.40517       7.34799       4.64988       3.20882
   6  11 2004.0313    0.6195  0.4679 10.1025  0.0000  0.0347   0.0359   0.0853    0.1105   0.0000   424.0010      -8.63921      -2.78141      -9.66159       1.98185       2.03431       7.07711       9.84510       8.44822       7.55334       5.37077       3.84391
   6  12 2142.4294    0.7567  0.7460 10.3102  0.0000  0.0353   0.0329   0.1015    0.1361   0.0000   448.0276      0.421563      -25.1240      -11.3949       4.26382       4.22017       8.55518       9.47239       9.65277       7.93335       5.55328       3.84500
   6  13 2279.9147    1.0722  0.8600 10.5168  0.0000  0.0387   0.0436   0.0991    0.2023   0.0000   422.1994       5.06438       3.83206       10.7753       6.86911       2.13379       10.2266       11.8196       10.3393       8.62456       6.80612       4.26251
   6  14 2415.5450    1.4384  0.9448 10.7129  0.0000  0.0382   0.0533   0.1036    0.2335   0.0000   432.1287       5.08174       6.41644      -14.8577      -3.85671       11.3545       10.0121       10.7705       10.5165       8.34365       6.30147       4.46078
   6  15 2551.1188    1.9580  0.8135 11.4853  0.0000  0.0379   0.0812   0.1029    0.2368   0.0000   443.2279       26.8472       17.8335      0.827051       7.28585       3.19617       10.3947       10.7391       9.58569       7.97039       6.75240       4.23744
   6  16 2687.0681    2.5885  0.8548 11.7942  0.0000  0.0423   0.0979   0.0859    0.2826   0.0000   441.1491       17.8191       26.1083      -11.9174      -1.91713      -4.87937       13.5844       16.0781       14.2692       11.4010       7.21103       4.46272
   6  17 2823.8245    2.9518  0.7957 12.3284  0.0000  0.0377   0.1158   0.0918    0.2633   0.0000   426.4987      -3.84759       3.59655       7.23401      -4.74692       2.15987       10.1891       11.7344       10.9719       8.68184       6.32060       3.95928
   6  18 2960.7231    3.5731  1.1046 11.5424  0.0000  0.0398   0.1317   0.1160    0.7576   0.0000   445.1118       23.2158       8.72129      -4.89595      -13.5100      -3.40111       11.2818       11.7315       10.7964       8.82242       7.19918       5.01662
   6  19 3097.3088    3.6756  0.9981 12.9761  0.0000  0.0436   0.1417   0.1096    0.3055   0.0000   426.6659       15.5228       24.1571       32.2136       6.95408      -14.6245       10.3275       11.6092       11.4403       9.47365       6.96115       4.49947
   6  20 3234.0650    3.6719  1.1516 13.0196 -0.0003  0.0458   0.1349   0.1274    0.3278   0.0000   467.4525       30.5944       10.2407      -9.75366     -0.556177      -7.80997       12.3933       14.2316       13.2286       10.3304       7.61992       4.89188
   6  21 3371.0455    3.3769  2.2623 10.0053  0.0000  0.0611   0.0804   0.1676    1.5408   0.0000   447.2232       16.7267       15.5890       11.8002      -8.79083      -7.07569       15.7680       18.5001       16.9256       14.1746       9.90975       6.57429
   6  22 3508.3145    2.8390  2.7642 11.3904 -0.0050  0.0732   0.0666   0.2004    0.3459   0.0000   430.7258       15.4425       17.8470       20.3926      -11.2284      -10.3592       19.0260       21.7420       20.2027       17.2399       12.0744       8.20096
   6  24 3783.6262    1.9462  5.6952 10.5022  0.0000  0.1139   0.0352   0.3125    0.1884   0.0000   438.1803       93.1096       44.8255      -39.4102      -12.9782      -3.84935       28.0284       32.8569       31.2726       25.0706       19.5823       12.8174
   6  25 3921.8322    1.6732  7.1124 10.0290  0.0000  0.1306   0.0266   0.3519    0.1700   0.0000   394.8713       28.9052      -12.6086      -46.1219      -11.6955      -26.3421       31.0807       36.6228       34.6645       29.4693       21.8545       14.7721
   7   8 1627.5447    0.2105  0.1351  9.9644  0.0000  0.0200   0.0205   0.0410    0.0510   0.0000   435.1806      0.855568       7.81021      -2.64045     -0.357374       1.22799       4.15582       4.93175       3.77241       4.13362       3.20730       2.45316
   7   9 1767.6637    0.3327  0.2407 10.1384  0.0000  0.0222   0.0236   0.0539    0.0605   0.0000   443.2374      -9.76568       15.7312       9.69742       3.49020      0.552664       4.50181       6.06587       5.76836       3.65734       4.12765       3.44641
   7  10 1906.8953    0.4437  0.4471 10.0576  0.0000  0.0406   0.0232   0.0680    0.0837   0.0000   443.4703      -8.14557       9.19536      0.667267     -0.387233      -1.47019       13.2879       14.4169       13.3811       11.0846       8.39417       5.20340
   7  11 2045.8357    0.7090  0.4556 10.0652  0.0000  0.0242   0.0353   0.0655    0.1064   0.0000   431.7632      -1.53978       20.3338       2.04550       4.43047       2.94539       5.25100       6.64218       5.81671       5.94579       3.81817       2.89394
   7  12 2184.5359    0.9140  0.6142 10.5008  0.0000  0.0338   0.0377   0.0672    0.1400   0.0000   443.4507       4.43511       4.23617      -2.79112       8.39533     -0.107599       8.49762       9.21622       8.16492       6.81537       6.58991       5.31055
   7  13 2322.1508    1.2055  0.9456 10.5488  0.0000  0.0371   0.0446   0.0975    0.2277   0.0000   430.9168       4.29897       15.3562      -11.8957      -10.0583      -4.57495       8.28397       9.77025       9.73771       8.13330       5.97751       4.36977
   7  14 2458.1675    1.6169  0.9264 10.8672  0.0000  0.0367   0.0572   0.1008    0.2485   0.0000   442.6855       2.44714       14.6593      -1.31385       5.49145      -7.11130       7.92680       9.21886       9.03730       7.65635       5.82523       4.06377
   7  15 2594.3310    2.0811  0.9128 11.6061  0.0000  0.0375   0.0743   0.0955    0.2277   0.0000   430.2830     -0.308599     -0.220417       6.93349       13.7764      -5.84187       9.58508       11.0526       10.4530       8.73503       6.78945       4.75615
   7  16 2731.1525    2.6860  0.9711 11.9090  0.0000  0.0412   0.0901   0.0958    0.2773   0.0000   441.9511       4.05348       18.9307      -21.4519       7.37877       1.72532       9.17485       12.2138       10.3743       8.97050       6.58199       4.43420
   7  17 2868.3541    3.1659  0.8889 12.4786  0.0000  0.0356   0.1126   0.0935    0.2282   0.0000   421.2401       6.25577       5.72428       9.90650       8.07730      -1.98808       8.86550       8.64007       8.38165       7.72177       6.27076       4.53288
   7  18 3005.7023    3.6339  0.7816 13.1606  0.0000  0.0343   0.1343   0.0870    0.1921   0.0000   451.2783      -8.31092      -14.3200       17.3770      -4.37077     -0.116995       8.29892       8.86292       8.79265       7.68814       5.87087       4.35519
   7  19 3142.8949    3.9928  0.8884 12.9402  0.0000  0.0331   0.1436   0.0943    0.2384   0.0000   419.0408       6.47263       6.77413       31.6447       4.25848      -9.71831       7.52495       8.34835       8.25363       7.74315       5.13626       4.61593
   7  20 3279.9703    3.4989  1.4947 12.8942  0.0000  0.0486   0.1046   0.1341    0.2070   0.0000   449.3587       27.7787       1.91080      0.914121      -5.12498      -4.29051       10.8995       12.5792       11.7988       10.3723       8.25568       6.03120
   7  21 3417.5263    3.0651  1.8337 12.5601 -0.0026  0.0545   0.0884   0.1524    0.2082   0.0000   429.7277       23.0613      -4.39275       38.0662       3.88111      -13.9953       13.4630       15.4608       14.2035       11.9473       9.58429       7.13514
   7  22 3555.5076    2.7089  2.8407 11.6692  0.0000  0.0688   0.0634   0.1849    0.2330   0.0000   436.3780       6.11781      -19.1753      -8.59166      -5.61468      -10.6238       15.5068       18.4929       17.1542       14.9449       11.6282       8.40215
   7  23 3693.6734    2.1998  4.2696 10.9488 -0.0013  0.0874   0.0407   0.2342    0.1884   0.0000   467.6753       51.0822       22.5070      -43.8033      -2.22956       17.4563       20.0254       23.1367       21.4931       18.8704       15.0570       11.3404
   7  24 3832.0276    1.8555  6.0898 10.4401  0.0000  0.1103   0.0290   0.3027    0.1494   0.0000   408.8537       7.47120       9.36703      -34.3427       17.7226       2.49826       23.4024       28.5457       27.8728       23.2219       18.7012       13.3792
   7  25 3970.7021    1.5501  7.6132 10.1421  0.0000  0.1294   0.0232   0.3676    0.1338   0.0000   443.3043      -13.9594       41.7100       6.69361      -20.0709       2.93284       28.1339       33.6907       32.2902       27.6512       22.2393       15.9221
   7  27 4248.8403    1.0500 11.8741 10.0079  0.0000  0.1979   0.0156   0.5739    0.0799   0.0000   432.4554       34.4558       26.8180       50.4492      -28.3534      -13.2031       40.6836       50.8738       47.2266       43.1433       32.2708       24.0678
   8   8 1665.7604    0.2430  0.1518 10.0691  0.0000  0.0199   0.0244   0.0488    0.0489   0.0000   436.8239       3.27473       18.0178      -2.71262   -0.00496285      -2.46607       3.24512       5.45027       4.82820       3.82548       2.65134       2.89926
   8   9 1806.2055    0.3680  0.3390 10.0972  0.0000  0.0318   0.0217   0.0615    0.0674   0.0000   447.5912       5.11848       4.22199       2.90043      -2.54188      -3.72769       4.73274       6.68949       5.12114       4.85801       4.30832       5.74999
   8  10 1946.0688    0.4956  0.4596 10.0876  0.0000  0.0265   0.0238   0.0662    0.0797   0.0000   431.1325      -7.90995       9.40319       1.98671      0.641254      -1.43672       5.19624       6.32610       5.53663       5.28637       4.51118       3.39523
   8  11 2086.2019    0.7317  0.5014 10.3480  0.0000  0.0355   0.0335   0.0662    0.1050   0.0000   429.6490       17.0052       8.27345       3.56683       4.37145       9.41664       9.79976       13.3153       13.1623       11.6256       8.48823       4.53301
   8  12 2225.1603    0.9871  0.7746 10.4727  0.0000  0.0313   0.0366   0.0883    0.1441   0.0000   427.0361      -1.78383       18.9974      0.150091       5.83643       4.42955       6.07040       7.04109       7.13602       6.09393       4.98350       3.71828
   8  13 2362.8588    1.2963  0.8659 10.8299  0.0000  0.0332   0.0441   0.0858    0.1782   0.0000   433.5477      0.976840       2.96177       5.99252       4.12584     -0.309369       6.60486       7.15845       7.29570       6.80998       5.40527       4.37401
   8  14 2499.4068    1.7495  1.0333 10.7403  0.0000  0.0364   0.0548   0.0908    0.3055   0.0000   439.9660       7.09793       22.5562       11.4548       5.17864       1.21472       8.11486       9.49004       8.96409       7.90160       6.19849       4.68550
   8  15 2636.1803    2.1036  0.9153 11.6495  0.0000  0.0333   0.0703   0.0889    0.2158   0.0000   452.9286       10.6631       5.66828       3.12318       6.70437      -3.76557       7.00723       7.98735       7.88719       6.85526       5.76855       4.33301
   8  16 2773.8067    2.8056  0.8035 12.4037  0.0000  0.0313   0.1014   0.0844    0.1799   0.0000   452.0131       8.59513       8.21709      -11.1069      -6.04065      -7.57802       6.93501       7.51667       7.41181       6.41430       5.71719       4.17384
   8  17 2911.6768    3.3369  0.9145 12.5549  0.0000  0.0314   0.1104   0.0911    0.2215   0.0000   442.9455       17.0932       20.3974      -4.91435       6.16549      -12.1210       6.40380       7.42667       6.98385       6.59805       5.36028       3.91087
   8  18 3049.1783    3.7398  1.0190 12.3460  0.0000  0.0353   0.1145   0.0906    0.3304   0.0000   435.4622       5.11402      -4.20280       9.65964       4.92123     -0.592973       6.99730       7.64158       8.48510       7.08689       5.60217       4.47990
   8  19 3186.8355    3.6332  1.3599 12.8296  0.0000  0.0439   0.1048   0.1102    0.2132   0.0000   431.7532       29.2709       1.79272      -2.72150      -2.01677      -15.6031       9.28717       10.8663       10.2274       9.37871       7.70819       5.51827
   8  20 3324.5555    3.4154  1.4422 12.9399  0.0000  0.0452   0.0992   0.1297    0.1911   0.0000   444.8898       15.3290      -8.81220      -12.7715      -7.42102       4.40124       9.37519       10.7158       10.6336       9.35849       7.45241       5.92078
   8  21 3462.5200    2.9912  2.2802 11.8189  0.0000  0.0548   0.0662   0.1432    0.1859   0.0000   458.9256       4.89735       10.5777      -14.5259      -4.94672      -1.06185       11.0181       13.2599       12.8713       11.4254       8.99041       7.22074
   8  22 3600.8815    2.3682  3.4590 11.7259  0.0000  0.0768   0.0490   0.1994    0.1312   0.0000   434.0680       29.0095       31.8197      -18.7464       8.81212       12.5893       14.5002       17.3567       17.1015       15.1425       12.8423       9.99298
   8  23 3739.3917    2.0990  5.0860 10.7066  0.0000  0.0894   0.0331   0.2441    0.1500   0.0000   401.5360       40.5925       1.33828       3.73968       12.5175      -1.21114       17.1966       20.9813       20.5010       18.2067       14.9220       11.0982
   8  24 3878.2379    1.7551  7.0204 10.3529  0.0000  0.1112   0.0246   0.3090    0.1200   0.0000   431.6302       27.2121       8.30489      0.919366       8.06954       10.6070       21.2935       25.4470       25.0482       22.6004       18.6515       13.9809
   8  26 4156.6654    1.2510 10.4251  9.9642  0.0029  0.1554   0.0166   0.4468    0.0893   0.0000   430.5972       17.8887       5.70983      -2.69809      -25.8639      -16.7074       30.0331       37.3938       36.4455       32.8900       26.2441       19.4376
   8  27 4296.3334    1.0407 12.9114  9.9715  0.0000  0.1995   0.0144   0.5809    0.0730   0.0000   458.8409      -10.4650      -10.8742      -10.1390      -18.3220     -0.848449       36.9906       44.8058       44.4709       40.4614       32.3987       24.8402
   8  29 4576.3975    0.7077 17.4967 10.0485  0.0000  0.3157   0.0111   0.9176    0.0511   0.0000   529.2627       48.5172     -0.714584      -53.9747       15.6808       47.6471       57.5303       72.2266       69.0827       64.0563       51.8989       39.9723
   9   6 1408.4233    0.1290  0.0831 10.0500  0.0000  0.0205   0.0186   0.0489    0.0408   0.0000   437.1075      -1.56604       10.0730     -0.838757      -3.31540       2.25884       5.03699       10.0080       6.07918       5.41846       7.68821       3.86423
   9   7 1557.6866    0.1842  0.1578 10.0411  0.0000  0.0250   0.0159   0.0477    0.0455   0.0000   438.6417      -12.1343       9.97595      -1.02490       3.94769      -2.00728       4.43192       4.75481       6.42526       6.79872       5.67374       3.42295
   9   9 1843.6470    0.4268  0.2409 10.1327  0.0000  0.0215   0.0247   0.0387    0.0590   0.0000   434.3710      -6.69932       8.34041      0.201817      -3.44032      -1.22695       3.18541       4.87788       3.94112       4.17336       3.49706       2.30865
   9  10 1984.2263    0.5652  0.4204 10.1245  0.0000  0.0247   0.0258   0.0566    0.0826   0.0000   433.2507       4.86072       10.1846      -4.75492       3.60171      0.799871       4.59684       5.78002       5.42739       5.16639       3.92355       3.19070
   9  11 2125.1843    0.7823  0.5499 10.2844  0.0000  0.0245   0.0315   0.0640    0.1111   0.0000   441.5503      -5.01669       12.0070      -7.74056     -0.819871       4.90243       4.48707       5.19240       5.31485       5.00578       3.90117       3.24935
   9  12 2264.5007    1.0301  0.7701 10.6192  0.0000  0.0306   0.0355   0.0724    0.1373   0.0000   435.9195       9.47408       20.8455       6.68709      -5.27602      -7.45763       5.08792       6.43967       6.11264       5.80267       4.71987       4.12850
   9  13 2402.3116    1.4234  0.9171 10.9991  0.0000  0.0318   0.0464   0.0872    0.1699   0.0000   428.8073      -2.07929       7.94921       8.17818       1.14659       1.59152       6.00919       7.16020       6.96685       5.99890       5.50932       4.15522
   9  14 2539.5890    1.8847  0.8494 11.6480  0.0000  0.0294   0.0630   0.0818    0.1603   0.0000   441.2991       3.57615       13.0810       7.33861      -12.3368      -7.83759       5.41580       6.29756       6.12597       6.00063       4.83467       3.87911
   9  15 2677.0849    2.3901  0.8545 11.9770  0.0000  0.0298   0.0765   0.0765    0.1778   0.0000   433.5989       17.3866       4.82097       8.38198       7.09050      -6.88808       5.57846       6.65876       6.69482       6.06024       4.93929       4.09817
   9  16 2815.2466    3.0355  0.8011 12.1619  0.0000  0.0274   0.1003   0.0749    0.2066   0.0000   442.3557       13.8863     -0.473533      -8.47964      -2.85398      0.960054       5.31845       6.49721       6.45852       5.88173       4.60599       3.67818
   9  17 2953.6419    3.5689  0.8499 12.8732  0.0000  0.0291   0.1184   0.0840    0.1705   0.0000   436.0330       8.55098       10.6826     -0.342903      -5.19394      -10.1537       5.85897       6.91756       6.82500       6.06844       4.91022       3.93342
   9  18 3091.5880    3.9788  0.8917 13.0851  0.0000  0.0328   0.1264   0.0871    0.1872   0.0000   443.3416       22.1979       1.81378       1.08724      -3.01865      0.501209       7.11053       9.34804       9.18727       8.18656       5.97155       4.59073
   9  19 3229.6532    3.6358  1.1570 12.8785 -0.0023  0.0346   0.1055   0.1068    0.2192   0.0000   442.2043       20.3923       21.4168      -12.4585       1.31588       2.12892       6.64453       7.49950       7.40774       6.62287       5.71987       4.86949
   9  20 3367.8603    3.3650  1.9059 12.5889  0.0000  0.0496   0.0798   0.1278    0.1474   0.0000   427.6852       10.0642       21.3503      -3.11441      -11.0728      -5.39264       8.77394       10.8223       10.5685       9.51983       8.02955       6.65911
   9  21 3506.3605    2.8315  2.6085 11.8828  0.0000  0.0572   0.0580   0.1498    0.1419   0.0000   445.8621       23.0439       12.7241      -22.8316      -4.41107      -5.63106       10.3954       12.3043       12.5998       11.3737       9.42584       7.42264
   9  22 3645.3555    2.2987  3.7161 11.7257  0.0000  0.0726   0.0424   0.2050    0.1010   0.0000   442.9011       16.8584       13.4138      -9.09185      -7.06822      -6.13403       13.0853       15.4152       15.2963       14.1937       12.0638       9.33164
   9  23 3784.4048    1.9046  5.5271 10.8537  0.0000  0.0885   0.0286   0.2590    0.1055   0.0000   410.1728      -2.40064      -2.85005      -8.08372      -24.7218       6.86464       15.9953       18.7127       19.0732       17.3251       14.7845       11.5813
   9  24 3923.6363    1.6086  6.8842 10.5618  0.0000  0.1058   0.0223   0.2999    0.0909   0.0000   437.9098       25.7314       14.7388      -45.0472       7.62813      -28.4203       18.5239       22.6033       22.8468       20.6749       17.5497       13.5254
   9  25 4063.0272    1.3666  9.7303 10.1647  0.0000  0.1344   0.0172   0.4047    0.0814   0.0000   446.3528       37.9160       24.3392      -21.8140      -11.2910      -10.5353       23.3598       27.9943       28.5351       26.1357       21.9841       17.5413
   9  26 4202.8950    1.1474 10.9087 10.0665  0.0000  0.1560   0.0147   0.4561    0.0723   0.0000   450.0113       25.1218       26.9073       21.0182      -14.2370      -14.9929       26.6869       33.8888       33.1093       31.2261       25.3663       19.9565
  10   7 1592.8925    0.2091  0.1542 10.0782  0.0000  0.0163   0.0170   0.0454    0.0429   0.0000   434.4414      -3.80532       10.9166      -2.00981       1.68937      0.458511       2.88559       3.64851       3.28550       2.49753       3.47221       2.76918
  10   8 1737.8456    0.3107  0.2037 10.1005  0.0000  0.0183   0.0194   0.0352    0.0484   0.0000   433.7756      -8.37351       12.7962       3.61922      -1.55705       6.03020       3.03532       3.66143       3.88553       3.38910       3.07959       2.55899
  10  10 2021.4988    0.5812  0.4783 10.3186  0.0000  0.0260   0.0246   0.0578    0.0789   0.0000   432.7574      -9.25679       15.9713       4.18393      0.143528       1.74336       3.93162       5.54794       5.22844       5.12211       4.12343       3.46595
  10  11 2162.8889    0.8782  0.7096 10.4504  0.0000  0.0342   0.0305   0.0723    0.1335   0.0000   438.4377       17.9342       10.2379       7.36064       2.77165      -2.73022       6.51181       8.56832       9.73422       8.23657       7.28778       5.43062
  10  12 2302.8178    1.1602  0.7469 10.4670  0.0000  0.0281   0.0370   0.0681    0.1722   0.0000   438.7283       3.72229       11.1540      -2.14494      -2.68176      -4.99936       4.44475       5.10432       5.21098       4.85020       4.40152       3.63458
  10  13 2440.8694    1.5221  0.8347 11.4300  0.0000  0.0313   0.0485   0.0727    0.1519   0.0000   434.7152       3.22562       27.1624      -2.44012      -5.23800      -2.45107       5.15955       6.24397       6.84540       6.18719       5.04966       4.06651
  10  14 2578.7223    2.0768  0.8475 11.6123  0.0000  0.0296   0.0616   0.0692    0.1731   0.0000   436.1634      -3.56349       12.1112       4.34427      0.769151      -1.17858       5.01293       6.08895       5.98279       5.80360       5.01104       3.86261
  10  15 2717.0444    2.5305  0.8834 12.0131  0.0000  0.0306   0.0742   0.0699    0.1888   0.0000   432.1509       9.08450       2.54815      -5.17178     -0.529220       2.59865       5.23188       6.43486       6.24249       5.64975       5.06159       4.25674
  10  16 2855.7263    3.2822  0.8308 12.5236  0.0000  0.0295   0.1038   0.0747    0.1738   0.0000   430.9004       12.4349       3.76680      -8.27433      -1.56505      -6.60672       5.45357       6.35987       7.08828       6.36350       5.28114       3.99632
  10  17 2994.5462    3.8201  0.8398 12.9759  0.0000  0.0281   0.1165   0.0685    0.1703   0.0000   447.1719       20.8450       18.3651       3.17206       1.06723       2.96239       4.40447       5.33071       5.46168       4.97340       4.29776       3.75056
  10  18 3133.0263    3.8853  1.0454 12.9720  0.0000  0.0329   0.1076   0.0864    0.1983   0.0000   440.6718       6.12905      -6.78327       10.6582       2.90706      -7.02356       4.73600       6.24591       5.90071       5.80676       4.82179       4.28912
  10  19 3271.4216    3.5125  1.3543 13.0727  0.0000  0.0382   0.0930   0.1031    0.1518   0.0000   439.6276       9.22371       9.89036      -7.29898       11.1400      -12.7640       6.07098       7.60076       7.70132       7.40625       5.85344       5.12230
  10  20 3410.1607    3.1630  1.9435 12.2832  0.0000  0.0459   0.0679   0.1186    0.1440   0.0000   436.3373       23.9668       19.7650       1.77646       8.82827      -6.98217       7.28624       9.36848       9.27428       8.75948       7.30850       6.08947
  10  21 3549.1507    2.6323  3.1873 11.7157  0.0000  0.0602   0.0459   0.1634    0.1059   0.0000   428.7615       22.8806       1.06489      -10.9260       4.47379       3.26704       9.34404       12.0686       11.7009       11.5873       9.56661       7.65081
  10  22 3688.5442    2.2200  4.1624 11.2377  0.0000  0.0726   0.0350   0.1870    0.1016   0.0000   458.7502      -9.06615       20.1047       7.54822      -8.83191      -7.03447       11.2653       13.2669       13.3739       13.4916       11.2581       9.28654
  10  23 3827.9793    1.8708  5.9657 10.7078  0.0000  0.0911   0.0261   0.2373    0.1027   0.0000   455.8652      -22.1334       2.18798       5.77691      -15.6068       12.3794       14.6468       17.3341       17.3143       16.5206       14.3238       12.1009
  10  24 3967.7169    1.5604  7.3020 10.5278  0.0000  0.1042   0.0199   0.2888    0.0807   0.0000   430.1740       10.4256       18.5286     0.0935078       3.99837      -10.6873       16.4037       20.0814       20.1349       18.7370       16.6025       13.4134
  10  25 4107.7021    1.2850  9.7270 10.3524  0.0000  0.1307   0.0155   0.3865    0.0637   0.0000   411.5122       13.9022       30.9586      -13.6397       21.6466      -24.5389       20.2310       24.8793       24.9971       23.6331       20.6150       16.9347
  10  27 4388.2601    0.9014 14.9764 10.1644  0.0000  0.2205   0.0119   0.6304    0.0522   0.0000   446.4462       112.119       12.3541      -21.5410       4.73199       4.77352       33.3761       41.8771       42.2034       39.8618       35.5825       28.0873
  11   9 1915.4168    0.5326  0.3760 10.0960  0.0000  0.0188   0.0248   0.0542    0.0661   0.0000   437.6315       4.68232       10.6551      -4.36015      -3.38670     0.0290230       2.71797       3.29998       3.12633       3.28568       3.00242       2.34550
  11  10 2057.9438    0.6781  0.5881 10.1654  0.0000  0.0252   0.0242   0.0597    0.0938   0.0000   432.0573      -1.26933       18.9605      -7.11118      -5.31822       1.17826       3.33526       4.45470       4.24822       4.71358       3.57072       3.06244
  11  11 2199.8136    0.8847  0.6465 10.7616  0.0000  0.0284   0.0316   0.0660    0.0988   0.0000   437.9956       8.14022       6.54961     -0.972671       1.34465     -0.655993       4.03605       4.85398       5.55921       5.04198       4.47139       3.74980
  11  12 2340.0071    1.2229  0.9051 10.6727  0.0000  0.0295   0.0364   0.0817    0.1685   0.0000   436.7525      0.890222       17.5767       2.46514      -9.36095       5.86339       4.76370       5.64723       5.79233       5.18143       4.47475       3.80766
  11  13 2478.5498    1.6913  0.8253 11.3561  0.0000  0.0297   0.0505   0.0678    0.1595   0.0000   429.5437       8.55612       18.7217       8.94609      -4.10305      -1.16300       4.20210       5.11325       4.80839       5.17442       4.54352       3.58349
  11  14 2616.9624    2.2066  0.9910 11.7685  0.0000  0.0309   0.0609   0.0769    0.1862   0.0000   443.1670       2.50148       3.37164       10.3691      -5.12634      -4.91606       4.55961       5.41450       5.35408       5.30764       4.95376       3.95190
  11  15 2756.2108    2.6812  0.7835 12.3813  0.0000  0.0268   0.0832   0.0717    0.1478   0.0000   434.2358       3.32746       1.37088      -3.44477      -13.4785       1.81600       4.11230       4.94728       5.30306       4.74865       4.31522       3.46428
  11  16 2895.4711    3.3480  0.8254 12.6878  0.0000  0.0254   0.1026   0.0723    0.1507   0.0000   437.7536       9.98565       9.84115      0.333544       1.29493      -5.77979       3.58930       4.34615       4.40398       4.72687       3.78010       3.36937
  11  17 3034.6520    3.8694  0.9187 12.7946  0.0000  0.0277   0.1100   0.0737    0.1840   0.0000   436.1677       15.8438       2.38577       3.79415       1.35417     -0.390372       4.02993       4.99054       5.09654       5.11669       4.19450       3.54743
  11  18 3173.5638    3.8865  1.1702 12.9542 -0.0001  0.0337   0.1020   0.0855    0.1995   0.0000   435.3593       8.71310       20.4481     -0.900962      -1.14756      -3.95397       4.74440       5.91372       5.76033       5.52668       5.10707       4.40164
  11  19 3312.4464    3.4695  1.5670 12.3349  0.0000  0.0380   0.0774   0.1025    0.1779   0.0000   437.8805       23.9219       7.42582       15.9650       14.3668      -8.43562       5.33091       6.44972       6.93000       6.66553       5.53717       4.90080
  11  20 3451.6549    3.0240  2.2366 12.1239  0.0000  0.0466   0.0588   0.1255    0.1205   0.0000   435.2958       10.1255       31.3591      -9.10154       3.67011      0.748534       7.04792       8.46827       8.57379       8.08417       7.35167       6.05348
  11  21 3591.2728    2.4852  3.4039 11.6498  0.0000  0.0607   0.0401   0.1612    0.0898   0.0000   431.4089       9.53364       8.95135       6.02695       13.5755      -12.1189       8.81751       10.7172       11.3428       10.2187       9.16890       8.08965
  11  22 3730.9083    2.1034  4.7955 11.0909  0.0000  0.0756   0.0298   0.1954    0.0839   0.0000   435.7892       17.2602       11.7734       25.9614       3.71148      -3.78739       10.6725       13.0771       13.2602       12.6718       11.3410       9.68566
  11  23 3870.9247    1.7528  6.4312 10.7706  0.0000  0.0900   0.0227   0.2549    0.0740   0.0000   413.3583       5.58926       28.3842       12.3530      -15.0661       1.02665       12.6453       15.5926       15.8087       15.3569       13.5599       11.2181
  11  24 4011.1498    1.4145  8.6327 10.5104  0.0000  0.1156   0.0171   0.3316    0.0638   0.0000   422.2478       27.0848       5.65661      -2.37457       2.39588       25.9937       16.4444       19.9269       20.5100       19.9673       17.7953       14.6891
  11  25 4151.6685    1.2017 10.1090 10.2408  0.0000  0.1329   0.0145   0.3892    0.0631   0.0000   447.5968       38.6171      -17.6058       15.9021       18.1865      -22.0177       18.8424       23.5969       24.4738       23.0437       20.4866       17.1808
  11  27 4432.9219    0.8107 14.5839 10.1605  0.0000  0.2178   0.0109   0.6287    0.0471   0.0000   437.0321      -48.7105       105.552       73.4302      -34.3467      -1.42254       30.7374       38.4564       39.2296       38.4219       33.3188       27.9688
  12   6 1509.6702    0.1517  0.1217 10.0678  0.0000  0.0223   0.0140   0.0395    0.0373   0.0000   430.0541      -3.09523       11.3994      0.238484      -6.20656       3.62514       3.41256       3.13643       2.97998       3.23601       3.56912       2.87304
  12   7 1660.2635    0.2584  0.1697  9.9703  0.0000  0.0148   0.0179   0.0379    0.0428   0.0000   439.0238       1.90882       9.28216      0.955946      0.795102       2.82545       2.46590       3.67397       3.40709       3.61829       3.27665       2.09503
  12   8 1805.8006    0.3996  0.3152  9.9814  0.0000  0.0191   0.0180   0.0407    0.0552   0.0000   437.7990      -2.94340       15.6572      -2.86134     -0.451376      -1.40934       2.61602       2.86865       3.00450       3.23091       2.68239       2.43336
  12   9 1949.9809    0.5652  0.4903 10.0327  0.0000  0.0238   0.0212   0.0519    0.0760   0.0000   438.3496       2.04042       9.40328      0.505340      0.300962    -0.0548420       3.53541       4.31565       4.30654       4.02915       3.47335       3.06561
  12  10 2093.6023    0.7489  0.5686 10.1843  0.0000  0.0222   0.0254   0.0553    0.0869   0.0000   435.7908    -0.0449617       12.2685       6.16315       2.04405       2.96979       2.83087       3.40203       3.78485       3.65847       3.10655       2.70164
  12  11 2235.8870    0.9511  0.7965 10.6454  0.0000  0.0292   0.0285   0.0672    0.1069   0.0000   431.9752      -10.7991       18.4163       6.08367      -2.10318      -2.78920       3.42664       4.73885       4.66373       5.08710       3.95318       3.46863
  12  12 2376.3745    1.3155  0.7719 11.1384  0.0000  0.0287   0.0399   0.0625    0.1266   0.0000   440.0782       2.43275       14.9705       2.45414      -12.4976      -1.91510       3.70415       4.56813       5.11637       4.40741       4.10878       3.81776
  12  13 2515.4651    1.8083  0.7368 11.7128  0.0000  0.0282   0.0547   0.0585    0.1424   0.0000   437.8424       10.2078       11.8424      -3.57166       9.95772      -3.30475       4.00059       4.94952       4.92957       5.00762       4.28223       3.83785
  12  14 2654.6296    2.3715  0.8953 11.8921  0.0000  0.0279   0.0669   0.0717    0.1798   0.0000   434.6289      -4.30941       3.16744       6.57733      -4.91409       1.44648       4.10645       5.16236       5.22021       5.26676       4.47829       3.61479
  12  15 2794.5264    2.8806  0.9492 12.1604  0.0000  0.0294   0.0765   0.0714    0.1993   0.0000   436.8207      0.708452       17.3612       4.60403       8.20283      -2.69590       4.07064       4.80688       5.43160       4.71456       4.58563       3.56526
  12  16 2934.3895    3.4417  0.8941 12.5420  0.0000  0.0260   0.0943   0.0691    0.1707   0.0000   438.9394       7.35357       8.35556       3.98280      -4.39697      -5.23841       3.50461       4.48961       4.46035       4.51213       3.80054       3.42018
  12  17 3073.8922    3.8731  0.8784 12.9918  0.0000  0.0250   0.1081   0.0740    0.1463   0.0000   430.2582       12.4533       23.6567       1.93740      -5.53104      -7.19565       3.40031       4.16621       4.14305       4.06349       3.63954       3.35609
  12  18 3213.3302    4.0080  1.0504 13.3871  0.0000  0.0304   0.1084   0.0835    0.1440   0.0000   435.5717       17.5446       15.0463      -2.68360      -3.63172      -13.9038       4.25556       5.04555       4.67192       4.63824       4.72701       4.02315
  12  19 3352.7833    3.2440  1.6634 12.7403  0.0025  0.0399   0.0710   0.1039    0.1206   0.0000   432.1660       10.6573       9.14294       4.48923      -4.08203      -4.64654       5.54944       6.80559       7.10538       6.92155       6.11494       5.18511
  12  20 3492.4866    2.8790  2.4818 11.8522  0.0000  0.0469   0.0499   0.1240    0.1086   0.0000   430.1989       10.3433       17.5639      -19.4436      -3.25247      -13.0911       6.19192       7.51735       8.02125       7.56405       6.87951       5.92490
  12  21 3632.6367    2.3408  3.7448 11.2834  0.0000  0.0600   0.0341   0.1593    0.0909   0.0000   438.3638       19.9542      -1.83039      -7.29665      -5.93350      -5.50563       8.07313       9.88563       10.2951       10.0287       8.76348       7.79775
  12  22 3772.5331    1.9643  5.3803 10.9442  0.0000  0.0780   0.0248   0.2021    0.0748   0.0000   419.1944       3.90855       14.0136      -14.8822       14.3578       2.87179       10.0548       12.5886       12.6058       12.7404       11.2103       9.65629
  12  23 3912.9821    1.6103  6.9388 10.7270  0.0000  0.0945   0.0195   0.2559    0.0653   0.0000   435.3717       10.5765      -29.6333      -3.12539       1.93644       13.2827       12.2449       15.2750       15.5423       15.0770       13.8816       11.7577
  12  24 4053.6254    1.3555  8.9723 10.4563  0.0000  0.1180   0.0159   0.3247    0.0625   0.0000   438.1827       39.7268       14.1385      -24.9821       21.3861      -24.9889       14.7152       19.1823       19.0706       18.9978       16.8045       14.4800
  12  25 4194.5435    1.1526 10.6885 10.3121  0.0000  0.1379   0.0135   0.3920    0.0550   0.0000   443.1710      -4.47123      -23.1353       11.2716      -21.2766      -6.14107       17.3389       22.2841       22.9229       21.9639       20.0085       17.0702
  12  26 4335.1467    0.9366 12.6071 10.2181  0.0008  0.1682   0.0116   0.5015    0.0498   0.0000   436.4393       14.3513       56.5212      -3.40045      -1.87600       2.87814       21.5817       27.0946       28.4296       27.4674       24.7174       21.0075
  12  27 4476.4337    0.7866 15.4633 10.1713 -0.0004  0.2317   0.0101   0.6426    0.0438   0.0000   419.4348       29.9920       32.9730      -44.6662       11.5358       14.4629       28.5015       37.2814       38.4864       37.6163       33.3465       28.5882
  13   5 1382.3559    0.1256  0.0735 10.2028  0.0000  0.0157   0.0189   0.0389    0.0342   0.0000   437.1375       2.68590       12.9625      0.605505    -0.0898911     -0.910528       2.28100       2.47475       2.80833       2.50080       2.33525       2.07243
  13   6 1541.1586    0.1658  0.1236 10.0373  0.0000  0.0177   0.0135   0.0316    0.0366   0.0000   440.8194      -5.30591       14.6337       1.83500      -2.14437     -0.868056       3.31816       2.99608       3.25463       2.88551       2.90093       3.40215
  13   8 1838.6908    0.4309  0.3225 10.0260  0.0000  0.0168   0.0192   0.0442    0.0549   0.0000   439.0783       2.21464       14.6277       1.39813      -4.27146      -4.52560       1.94164       2.74083       2.53267       2.84385       2.56362       2.27545
  13   9 1983.7978    0.5825  0.4737 10.1917  0.0000  0.0217   0.0210   0.0508    0.0715   0.0000   435.4255       4.15088       12.3169       1.02620      -1.08188       4.81163       2.87817       3.77965       3.66367       3.56554       3.20785       2.64826
  13  10 2128.4568    0.8359  0.5701 10.2413  0.0000  0.0206   0.0278   0.0525    0.0926   0.0000   440.9927     -0.606989       14.0391       3.58414      0.199202     -0.400367       2.53008       3.08258       3.26344       3.13616       2.88375       2.56581
  13  11 2271.1408    1.1016  0.7785 10.6131  0.0000  0.0253   0.0312   0.0614    0.1225   0.0000   431.2176      -3.81324       4.47099      0.630814      -7.54236       3.52911       3.07044       3.70597       4.23380       4.09138       3.70902       3.15442
  13  12 2411.8998    1.4293  0.9005 11.1027  0.0000  0.0264   0.0391   0.0753    0.1223   0.0000   437.3385       3.64318       6.88889      -5.71023      -6.32025      -2.94522       3.16000       4.24230       4.23228       4.32144       4.02385       3.26334
  13  13 2551.7374    1.9046  1.0688 11.3227  0.0000  0.0279   0.0487   0.0832    0.2076   0.0000   435.8732       1.12485       9.16394      -4.04028      -1.51430      -8.89747       3.56092       4.36426       4.34194       4.61861       4.04842       3.50677
  13  14 2691.7791    2.3844  0.9584 12.2375  0.0000  0.0293   0.0648   0.0709    0.1601   0.0000   438.8150       4.29504       21.9378      -3.52201      -4.63168      -4.32785       3.62002       4.30022       4.57790       4.30625       4.19708       3.53437
  13  15 2832.2247    3.0758  0.8520 12.3772  0.0000  0.0246   0.0841   0.0666    0.1841   0.0000   435.0652       13.7967       15.8129      -4.64164       4.97481       1.95601       3.04512       3.87199       4.04465       3.89185       3.74769       3.15587
  13  16 2972.7095    3.6555  0.8730 12.9446  0.0000  0.0254   0.0997   0.0710    0.1723   0.0000   435.5824       6.76083       17.6094       3.03262     -0.132987     -0.233372       3.12694       3.83268       3.95643       3.98674       3.64839       3.12279
  13  17 3112.5952    4.0897  0.8321 13.4105  0.0000  0.0274   0.1123   0.0626    0.1300   0.0000   438.6509       5.21834       12.5414       8.67325      0.891197      -10.5990       3.97500       4.13895       4.03037       4.28159       4.03738       3.48606
  13  18 3252.4574    3.5740  1.1993 13.3757  0.0000  0.0323   0.0879   0.0926    0.1360   0.0000   440.7850      -2.16011       17.5202       2.92695      -3.69437      -9.47043       3.85201       4.81056       5.09438       5.22635       4.45519       3.98936
  13  19 3392.4847    3.1406  1.9576 12.5648  0.0000  0.0417   0.0601   0.1074    0.0999   0.0000   445.9687       6.01101       15.0981      -3.20111      -11.9379      -5.93128       5.08595       6.22213       6.59018       6.41990       5.73393       5.12619
  13  20 3532.5857    2.7207  2.7816 11.9797  0.0001  0.0501   0.0441   0.1313    0.0886   0.0000   430.5008       9.07486      -3.37836       4.92280      -15.0703      -2.77243       6.36780       8.22272       8.51882       8.17566       7.53551       6.60612
  13  21 3673.2119    2.2470  3.7332 11.5674  0.0000  0.0596   0.0325   0.1616    0.0740   0.0000   452.5451       5.33677       8.61612       6.33863      -3.84904       2.74999       7.30439       9.01102       9.34627       9.53632       8.56190       7.50769
  13  22 3813.8474    1.8621  5.6139 11.0430  0.0000  0.0771   0.0228   0.2099    0.0615   0.0000   451.7643       10.5140       20.2285       1.54769       1.74229      -6.48214       8.95824       11.5350       11.8352       11.5984       10.4300       9.35424
  13  23 3954.4945    1.5465  7.0692 10.7529  0.0000  0.0919   0.0182   0.2546    0.0602   0.0000   411.3600       46.8623       11.4946      -34.0452      -5.17949       15.2074       11.3920       14.0588       14.7932       14.7658       13.7058       11.7516
  13  24 4095.5284    1.3058  9.1248 10.4717  0.0000  0.1118   0.0146   0.3234    0.0562   0.0000   425.0209       18.3583       23.1702      -10.8189      -13.5247      -1.34253       13.7014       17.1646       17.8600       17.5075       15.9130       13.9669
  13  25 4236.6147    1.0398 11.4659 10.3910 -0.0005  0.1479   0.0124   0.4264    0.0485   0.0000   440.5397       42.6452       22.1682      -18.6294       69.4829      -10.3471       17.5104       22.2214       23.2923       22.9779       21.0318       17.9740
  13  26 4377.9400    0.9228 14.5058 10.2504  0.0000  0.1898   0.0107   0.5490    0.0447   0.0000   386.5863   1.56214e-05       21.4636       20.8815       64.1052      -2.47000       22.3186       28.6134       30.0242       29.0366       26.6487       23.2216
  14   6 1571.5335    0.1994  0.1664 10.0080  0.0000  0.0167   0.0131   0.0327    0.0370   0.0000   435.6287       3.92457       19.5914      -1.99151      -4.48572     -0.581257       1.77879       2.09366       2.58419       2.56318       2.24628       1.88999
  14   7 1723.5404    0.3225  0.2145 10.1103  0.0000  0.0181   0.0170   0.0339    0.0413   0.0000   436.9670       1.18632       10.4462     0.0631717       2.24610      -1.36030       1.78946       1.75104       2.62658       2.17872       1.83925       1.78380
  14   8 1870.8472    0.4401  0.3650 10.0635  0.0000  0.0191   0.0190   0.0503    0.0571   0.0000   439.0352      -1.30060       11.0903     0.0181062      -3.30305       2.98650       2.14343       2.58951       2.90553       2.43616       2.27646       2.26603
  14   9 2017.0195    0.5881  0.6548 10.1363  0.0000  0.0227   0.0181   0.0635    0.0803   0.0000   440.1743      -1.45161       13.8266     -0.212598       2.10979     -0.688115       2.59043       3.19889       3.24729       3.37588       3.10650       2.64866
  14  10 2162.5685    0.8067  0.6625 10.4945  0.0000  0.0225   0.0243   0.0603    0.0856   0.0000   441.5394       1.24518       10.0184      -6.85819      -4.15694       2.26527       2.52865       2.88479       3.21127       3.41512       2.99486       2.64422
  14  11 2305.7140    1.2197  0.7215 10.8194  0.0000  0.0236   0.0338   0.0571    0.1104   0.0000   442.6995      -3.76457       14.0455      0.389546       1.26463       1.25235       2.66932       3.16543       3.29178       3.51547       3.05696       2.71696
  14  12 2446.7509    1.5106  0.9030 11.3639  0.0000  0.0258   0.0402   0.0683    0.1119   0.0000   432.8595       1.90864       15.5788       2.57974      -2.74175      -6.24745       2.81427       3.62365       3.90225       3.93993       3.47264       3.14156
  14  13 2587.3831    1.9816  0.9961 11.6730  0.0000  0.0279   0.0489   0.0699    0.1433   0.0000   440.3246       3.62780       17.3848       9.79499      -5.83614      -5.47138       3.33522       3.99595       4.30962       4.13187       3.87000       3.32963
  14  14 2728.2674    2.6640  0.7713 12.1958  0.0000  0.0236   0.0742   0.0627    0.1566   0.0000   437.7153      0.696539       3.47045       2.74448      -1.59730     -0.684093       3.04774       3.57813       3.71189       3.63560       3.38152       2.92988
  14  15 2869.2558    3.2201  1.0410 12.4052  0.0000  0.0277   0.0782   0.0720    0.2012   0.0000   437.4719       8.89466       11.6859      -1.23212      -1.98074      -3.30886       3.24608       3.91837       4.10324       4.16356       3.98748       3.53319
  14  16 3010.1974    3.6508  0.9930 12.7638  0.0000  0.0267   0.0905   0.0723    0.1912   0.0000   436.4576       4.25287       9.68506       4.68117       2.55739      -1.38904       3.01043       3.83716       4.21487       4.07512       3.66877       3.28811
  14  17 3150.6222    3.8329  0.9924 13.2013  0.0000  0.0260   0.0964   0.0734    0.1536   0.0000   438.1355       6.89627       8.39442      -8.70063       4.36713      -6.46781       3.13790       3.74184       3.86455       3.80020       3.56540       3.26098
  14  18 3290.9604    3.4571  1.5364 13.1854  0.0000  0.0362   0.0753   0.0995    0.1125   0.0000   437.4293       17.6470       17.5204      0.176501      -3.50000      -5.63848       4.12466       5.19542       5.52751       5.55118       4.95026       4.58724
  14  19 3431.5206    3.0521  2.1061 12.6055 -0.0004  0.0433   0.0560   0.1101    0.0960   0.0000   443.2064       28.0576       17.6656       16.8332       1.19160      -8.22393       5.03534       6.35566       6.75700       6.98984       6.48203       5.47311
  14  20 3572.2661    2.5238  3.0583 11.8740 -0.0001  0.0521   0.0388   0.1344    0.0807   0.0000   427.5000       5.92222       10.2898     -0.967733      -5.27399      -5.65012       6.11293       7.59601       7.81454       8.22207       7.27893       6.43101
  14  21 3713.2860    2.1460  4.4611 11.2240  0.0000  0.0640   0.0274   0.1684    0.0722   0.0000   444.3236       11.0448       31.6968      -5.93845       7.17747      0.692379       7.64834       9.76364       10.5484       10.2042       9.22387       8.23760
  14  22 3854.3296    1.7622  5.9845 10.9033  0.0000  0.0792   0.0204   0.2125    0.0612   0.0000   436.8750     -0.801829       6.70256      -2.63707      -1.96145      -11.6982       8.64336       11.2470       11.5405       11.4246       10.6261       9.50967
  14  23 3995.4351    1.4596  8.2690 10.6400  0.0000  0.1001   0.0159   0.2843    0.0544   0.0000   428.5956       13.7892       29.4980      -6.07320       13.1570      -12.4541       11.0662       13.8761       14.7235       14.7638       13.8139       12.1916
  14  24 4136.7447    1.2366 10.4914 10.3750  0.0000  0.1237   0.0131   0.3462    0.0525   0.0000   445.5063       20.1613       43.2770       2.56555      -13.9293       4.60306       13.6779       17.5915       18.1366       18.1043       16.8595       14.8109
  14  25 4278.3146    1.0053 13.0950 10.3309  0.0000  0.1640   0.0114   0.4695    0.0463   0.0000   436.4537       10.9480       8.86945      -20.9725       44.7183      -14.3637       18.1012       22.6982       24.3688       23.7788       22.0426       19.6247
  14  26 4420.0317    0.8385 14.5593 10.2515  0.0000  0.1951   0.0097   0.5545    0.0412   0.0000   429.7210       7.34135      -26.3271      -14.6333       15.7955       17.1559       21.1193       27.1425       28.7093       28.2755       26.1339       23.0901
  14  27 4562.0683    0.6921 17.6480 10.1294 -0.0031  0.2612   0.0075   0.6913    0.0347   0.0000   411.2954       53.3935       51.4889      -52.9218       2.71799      -15.5229       27.4107       36.6970       37.5617       37.8942       34.1738       30.8916
  15   7 1753.7893    0.3400  0.2765 10.0088  0.0000  0.0186   0.0153   0.0376    0.0436   0.0000   438.7028      -1.41388       14.2914      -3.03564      0.734752      -1.70565       2.19689       2.15913       2.27992       2.23209       2.51061       2.10869
  15   8 1902.3465    0.4712  0.4385 10.1264  0.0000  0.0202   0.0174   0.0501    0.0578   0.0000   436.8471       1.21114       12.2196      -3.03815      -2.25907     -0.848302       2.20397       3.11071       3.11882       3.36818       3.25043       2.65259
  15   9 2049.6084    0.6619  0.5275 10.2239  0.0000  0.0209   0.0208   0.0477    0.0761   0.0000   438.1098      -2.18725       8.97613      -5.15781     -0.325026       6.14522       2.05578       2.48517       2.95431       2.61499       2.48493       2.30246
  15  10 2195.8520    0.9414  0.7031 10.5075  0.0000  0.0226   0.0257   0.0554    0.1011   0.0000   440.0732   -0.00906119       16.7652       2.49272     -0.971227       1.27996       2.33250       3.04813       3.20939       3.24326       2.79479       2.58651
  15  11 2339.5581    1.2312  0.8848 10.9883  0.0000  0.0250   0.0312   0.0690    0.1061   0.0000   439.4197       3.36716       14.2020      -2.40117      -1.28578      -4.93457       2.66286       3.40747       3.64068       3.55223       3.32592       2.91447
  15  12 2481.0369    1.6332  0.9959 11.4007  0.0000  0.0282   0.0393   0.0704    0.1299   0.0000   440.9943    -0.0683767       10.5340     -0.477841      0.882529      -4.56401       2.94771       3.82973       3.59472       3.78682       3.57656       3.19264
  15  13 2622.3220    2.2656  0.9446 11.4591  0.0000  0.0251   0.0526   0.0599    0.1683   0.0000   440.4770       10.1693       12.1299      -2.26055      -2.77103       1.44471       2.64839       3.41485       3.55624       3.52493       3.21358       2.94577
  15  14 2764.2072    2.6581  0.9100 12.3884  0.0000  0.0260   0.0671   0.0651    0.1319   0.0000   438.0715       2.71470       16.2420     -0.285459      -2.91704     -0.306984       2.99739       4.00748       4.49047       4.74426       4.47979       3.63247
  15  15 2905.8333    3.5649  0.8637 12.1481  0.0000  0.0230   0.0873   0.0583    0.2432   0.0000   442.1708       4.72041       10.0494     -0.314700       4.76438      -3.91238       2.60432       3.29995       3.34034       3.26809       3.06437       2.89088
  15  16 3047.1111    3.6943  0.8540 13.3830  0.0000  0.0257   0.0974   0.0636    0.1294   0.0000   445.1280       7.08985       12.8771       4.01699      0.253764       3.00981       3.04560       3.66350       3.95685       3.83578       3.63817       3.18019
  15  17 3188.1403    3.8973  1.1625 13.3144  0.0000  0.0303   0.0942   0.0790    0.1670   0.0000   436.6452       8.96586       13.5489       4.29504       6.61779      -10.9261       3.04894       4.12738       4.03977       4.17872       3.92571       3.56754
  15  18 3328.8662    3.5217  1.6942 12.7988  0.0000  0.0363   0.0687   0.0965    0.1294   0.0000   432.2298       10.3635       3.49091      -3.39129      -3.43753      -2.78421       4.00594       5.28028       5.45097       5.68654       5.06772       4.74529
  15  19 3470.1154    2.9094  2.2420 12.2442  0.0017  0.0431   0.0492   0.1103    0.1033   0.0000   438.5200       9.94532       10.9499     -0.797856       4.44195       3.02470       4.44353       5.62520       5.85377       5.85611       5.61451       4.85546
  15  20 3611.3501    2.4697  3.2954 11.7931  0.0000  0.0533   0.0355   0.1363    0.0780   0.0000   456.7284       1.30763       15.3542      -9.32598      -10.6771      -1.77193       5.57959       6.93536       7.56994       7.37451       6.93006       6.19293
  15  21 3752.6719    2.0018  4.9249 11.1431  0.0000  0.0657   0.0243   0.1810    0.0665   0.0000   437.6460       1.65203      -3.50234      -2.48266       6.95337      -13.6910       7.10338       8.82040       9.29275       9.29538       8.86038       8.02662
  15  22 3894.2125    1.6899  6.9888 10.7439  0.0000  0.0834   0.0182   0.2327    0.0590   0.0000   438.3768       1.89570       25.9674      -8.70828     -0.634299      -18.3395       8.83751       11.1024       11.7717       11.7290       10.7879       9.91042
  15  23 4035.9269    1.3847  8.3823 10.6891 -0.0003  0.1024   0.0150   0.2809    0.0487   0.0000   431.8603       5.53296       29.1574       7.93829      -18.5402      -14.9824       10.4268       13.3570       14.4627       14.3339       13.2662       12.0937
  15  24 4177.5073    1.1474 10.7348 10.3961  0.0010  0.1256   0.0122   0.3655    0.0479   0.0000   435.2069       28.2900      -10.0603       3.79516      -19.7182      -10.1108       13.1204       17.1610       17.6881       18.1721       16.6895       15.0732
  15  25 4319.7547    0.9716 13.6728 10.2794  0.0000  0.1632   0.0101   0.4705    0.0425   0.0000   443.9817       10.0846       44.3928      -35.5903      -22.6034     -0.329001       17.1919       21.8398       23.4542       23.0788       21.6122       19.5761
  15  27 4603.4074    0.6393 17.5022 10.1251 -0.0000  0.2583   0.0073   0.7002    0.0326   0.0000   454.9391      -14.6176       64.0864       21.3483       14.7666       27.6929       26.2367       33.5799       36.0115       36.0271       33.6617       29.7279
  16   4 1293.7692    0.0911  0.0529 10.1639  0.0000  0.0177   0.0169   0.0378    0.0301   0.0000   435.2949      -2.25070       23.7076      -9.75003      -1.70726       6.97551       1.73794       2.26259       2.35339       2.95080       1.73020       2.32950
  16   6 1629.4974    0.2272  0.1554 10.0488  0.0000  0.0136   0.0147   0.0321    0.0348   0.0000   437.8177      -1.96907       19.1946       3.15124      -2.29500       3.18276       1.23832       1.93606       1.86107       1.81575       1.70314       1.53887
  16   7 1783.2498    0.3790  0.2470 10.0416  0.0000  0.0130   0.0175   0.0337    0.0429   0.0000   438.8037       4.22920       12.9598     -0.414024      -4.84272       1.06998       1.20775       1.58101       1.69896       1.70500       1.49808       1.46913
  16   8 1933.1082    0.5218  0.4532 10.1427  0.0000  0.0193   0.0178   0.0472    0.0573   0.0000   439.0254     -0.627537       13.5410       2.63811     -0.882207      -4.30402       2.12592       3.15261       3.21100       3.50454       3.59817       2.86707
  16   9 2081.5679    0.6530  0.7567 10.2233  0.0000  0.0253   0.0182   0.0639    0.0872   0.0000   436.9360       3.42818       13.7496      -6.12174      -1.32733       2.63673       2.30720       3.11982       3.08790       3.32351       3.15750       2.88566
  16  10 2228.3945    0.9965  0.7777 10.5796  0.0000  0.0234   0.0257   0.0580    0.1098   0.0000   436.9029      -2.32316       12.3664       2.26913      -1.07375      -2.19446       2.38304       3.06179       3.24268       3.15325       3.05307       2.76804
  16  11 2372.6042    1.3452  0.9065 11.1734  0.0000  0.0262   0.0331   0.0644    0.1177   0.0000   435.7500      -1.34741       8.71944      -4.43367       1.94134      -1.25019       2.50908       3.33902       3.43291       3.63209       3.16070       3.18104
  16  12 2514.8689    1.7829  0.9141 11.5435  0.0000  0.0257   0.0419   0.0629    0.1207   0.0000   443.6795       2.82095       14.5959      -3.15597       3.08719       2.09867       2.51775       3.21402       3.34442       3.33857       3.31681       2.91023
  16  13 2656.9216    2.2622  0.9491 12.0267  0.0000  0.0245   0.0532   0.0662    0.1267   0.0000   438.4924       1.56620       11.5765      -2.57336       1.83467      -3.54382       2.56186       3.11497       3.28431       3.31997       3.28149       3.07103
  16  14 2799.5655    2.8385  0.8160 12.7070  0.0000  0.0230   0.0715   0.0571    0.1039   0.0000   439.4626       4.25274       9.21903       2.87963      -3.12568       1.60207       2.32714       2.80950       2.91635       3.07296       2.95083       2.63307
  16  15 2941.8399    3.4490  0.9522 12.9011  0.0000  0.0243   0.0830   0.0660    0.1373   0.0000   439.9055       8.63307       4.72010       2.23131      -8.31373      -3.01469       2.51738       3.13042       3.24946       3.34130       3.20101       2.94864
  16  16 3083.5765    3.9580  0.9230 13.1977  0.0000  0.0245   0.0951   0.0632    0.1520   0.0000   441.8487       3.80776       7.30730      -8.93689      -5.19350      -7.75726       2.54490       3.17388       3.36520       3.43200       3.25450       2.94911
  16  17 3225.0531    3.6498  1.2340 13.2570  0.0000  0.0298   0.0819   0.0834    0.1389   0.0000   438.9418       9.87381       10.7299      -2.38143      0.167480      -4.88323       2.84011       3.64666       3.72096       3.89883       3.65106       3.29941
  16  18 3366.4935    3.2421  1.8073 12.7366 -0.0028  0.0380   0.0608   0.0967    0.1251   0.0000   440.3412       7.87561       16.4938       2.22917       11.3990       2.87626       3.68043       4.66370       4.81763       4.96240       4.72503       4.36533
  16  19 3508.0333    2.7308  2.8152 11.9481  0.0000  0.0465   0.0410   0.1225    0.0985   0.0000   438.0157       10.4537       13.5161       2.33654       5.88993      -11.5185       4.72379       5.81864       6.12134       6.29425       6.02103       5.40806
  16  20 3649.8666    2.3163  4.1997 11.4204  0.0000  0.0579   0.0296   0.1562    0.0764   0.0000   436.5458       10.1527       18.7477     -0.612635     -0.703046      -1.52090       6.05177       7.43379       8.02505       7.97493       7.74323       7.06305
  16  21 3791.6044    1.9255  5.5169 10.9946  0.0000  0.0690   0.0215   0.1868    0.0631   0.0000   445.8205       6.45269       20.1176       1.06976       9.38572      -17.8520       6.84180       8.52683       9.12001       9.28636       8.66979       7.82593
  16  22 3933.5834    1.6084  7.3113 10.6512  0.0000  0.0842   0.0163   0.2354    0.0552   0.0000   443.2889       18.7951       19.0602      -7.20165      -17.9400      -5.31034       8.19741       10.4874       10.8793       11.1630       10.6418       9.61017
  16  23 4075.6201    1.3220  9.5160 10.4946 -0.0006  0.1062   0.0130   0.2985    0.0478   0.0000   427.5224       27.6927      -12.9791       1.30318       10.4701       6.07484       10.4483       13.4521       14.2648       14.6697       13.5781       12.3049
  16  24 4217.7489    1.0671 11.5874 10.4558  0.0027  0.1371   0.0114   0.3950    0.0432   0.0000   448.2022      -5.83675      -15.0790      -19.2153      -17.2589       12.9483       13.0580       16.8799       18.0006       18.0318       17.1587       15.4003
  16  25 4360.3155    0.9206 14.1390 10.3074  0.0000  0.1737   0.0095   0.4810    0.0399   0.0000   448.0771       32.9518       22.0967      -27.0166      -13.0146      -14.2764       16.8150       21.0000       22.8174       23.1817       21.7100       19.9134
  16  26 4502.5381    0.7574 16.5144 10.1852  0.0000  0.2160   0.0075   0.5879    0.0340   0.0000   417.1499       14.3986       44.4418       18.7248       2.30129       10.0705       20.5572       26.5984       28.4903       28.6780       26.9850       24.9385
  17   4 1318.0440    0.0780  0.0487 10.2014  0.0000  0.0184   0.0151   0.0374    0.0291   0.0000   436.4802      -2.04831       16.0221      -1.78757      -5.96165      -1.55423       2.42695       2.63061       4.06938       4.99350       3.69734       2.87678
  17   6 1657.0563    0.2526  0.2332 10.0795  0.0000  0.0147   0.0125   0.0368    0.0375   0.0000   438.7357      -2.95213       18.5844      -4.65721      -1.46216      -2.41840       1.41572       1.84608       1.75835       1.91121       1.83788       1.64470
  17   7 1811.9785    0.3924  0.3795 10.0276  0.0000  0.0168   0.0146   0.0453    0.0473   0.0000   440.1126      -4.04904       16.4575      -2.94787      -1.55111     0.0301858       1.63305       2.13861       2.15363       2.18939       2.37199       2.03248
  17   8 1963.3010    0.5725  0.4190 10.1115  0.0000  0.0165   0.0189   0.0395    0.0602   0.0000   436.5802       4.66940       12.8439      -1.22165      0.950541       3.56378       1.52238       1.88177       2.02284       2.11986       2.06614       1.86737
  17   9 2112.9690    0.7920  0.6293 10.3537  0.0000  0.0215   0.0219   0.0479    0.0813   0.0000   437.4984       1.86806       13.4567      -7.61723      -1.28190       4.21307       2.08742       2.53625       2.47308       2.54594       2.56278       2.41105
  17  10 2260.3042    1.0688  0.7772 10.7064  0.0000  0.0223   0.0266   0.0552    0.0984   0.0000   439.7644       7.39480       15.0337       2.54155      -3.00090       1.72268       2.06763       2.57726       2.70122       2.73116       2.73777       2.42509
  17  11 2405.0130    1.4626  0.9878 10.8095  0.0000  0.0248   0.0323   0.0621    0.1440   0.0000   435.2929     -0.596014       12.3858       4.45322       2.68848      -1.72261       2.34295       3.04164       3.25434       3.21915       3.08227       2.77570
  17  12 2548.1454    1.8745  0.9385 11.5223  0.0000  0.0251   0.0419   0.0595    0.1250   0.0000   439.9481      0.369153       17.8099     -0.629482    -0.0948440      -1.39088       2.17869       2.90930       3.01107       3.20056       2.82915       2.66895
  17  13 2691.0545    2.3779  1.0496 12.1321  0.0000  0.0263   0.0529   0.0690    0.1259   0.0000   439.0976       2.06217       17.3694       4.93086       1.09925      -2.52987       2.53266       3.37374       3.62337       3.62927       3.41916       2.95207
  17  14 2834.3392    3.1059  0.8596 12.5472  0.0000  0.0218   0.0722   0.0571    0.1189   0.0000   439.8846       1.92001       9.18995      -2.45448      -2.97255       2.51051       2.12203       2.62440       2.77874       2.87710       2.73110       2.56544
  17  15 2977.2783    3.6932  0.9011 12.6279  0.0000  0.0222   0.0836   0.0571    0.1516   0.0000   439.5593     -0.103624       11.3422       2.21636      -2.21696      -6.80955       2.20097       2.68833       2.82942       2.91101       2.72154       2.49675
  17  16 3119.5335    3.9077  0.9008 13.3712  0.0000  0.0230   0.0926   0.0620    0.1141   0.0000   441.5929       11.3074       4.21500      -3.48294      -3.21831      -7.06186       2.03405       2.68492       2.76667       2.76057       2.68942       2.50085
  17  17 3261.5156    3.6485  1.3267 13.0995  0.0000  0.0308   0.0756   0.0808    0.1452   0.0000   434.5421       10.8144       19.3412       7.36627      -6.25897      -4.74761       2.83842       3.62106       3.75617       3.93685       3.69004       3.41249
  17  18 3403.4896    3.2281  1.9291 12.5139  0.0000  0.0368   0.0580   0.0987    0.1268   0.0000   440.3904       5.60407       5.97248      -5.26348      0.651813      -7.33304       3.37183       4.36262       4.46121       4.80927       4.38421       4.11720
  17  19 3545.6839    2.6812  2.9346 12.1808  0.0000  0.0490   0.0412   0.1254    0.0840   0.0000   430.4493       18.8389       12.9014       15.6356      -5.13507     -0.953648       4.61121       6.16909       6.52018       6.54583       6.32027       5.72761
  17  20 3687.9435    2.1918  4.0616 11.5244  0.0000  0.0573   0.0285   0.1563    0.0725   0.0000   442.9823       21.7375      -11.7544       1.37087      -8.61584      -10.2043       5.37171       6.78690       7.08816       7.47314       7.09240       6.59098
  17  21 3830.0660    1.8510  5.8259 10.8913  0.0000  0.0697   0.0197   0.1900    0.0620   0.0000   437.7759       9.49621       13.0761     -0.556738      -4.06106      -4.11171       6.76628       8.68582       9.20425       9.46199       9.18626       8.30599
  17  22 3972.6515    1.5393  8.2743 10.4580  0.0000  0.0887   0.0144   0.2449    0.0545   0.0000   436.9467       4.83825       19.7377      -4.68249      -4.35331      -7.02104       8.36759       10.6560       11.4524       11.4407       11.1738       10.3581
  17  23 4115.1771    1.2517  9.8963 10.4702  0.0000  0.1103   0.0122   0.3032    0.0457   0.0000   425.0110       34.2291       31.8742      -24.1571      -1.34392       7.81293       10.3132       13.4015       14.0685       14.6572       13.9752       12.7570
  17  24 4257.7039    1.0758 13.1851 10.3803  0.0011  0.1466   0.0103   0.4167    0.0410   0.0000   453.6640       23.7165      -9.83176      -8.36332      -13.9441       4.33485       13.4838       17.3265       18.7498       18.8506       18.2013       16.5682
  18   4 1341.5298    0.1126  0.0719 10.0574  0.0000  0.0169   0.0122   0.0229    0.0291   0.0000   436.9835    -0.0824137       17.2263       1.69109     -0.243902     -0.389987       1.85080       1.64517       1.84366       2.15972       2.29379       1.69233
  18   5 1518.7169    0.1487  0.1026 10.1424  0.0000  0.0143   0.0127   0.0279    0.0306   0.0000   436.7045       2.91963       21.6790       3.19349       1.45353       4.21584       1.32798       1.80989       1.89316       1.94362       1.87120       1.57200
  18   6 1683.6457    0.2587  0.2543 10.0099  0.0000  0.0142   0.0119   0.0379    0.0365   0.0000   438.8584      -4.28950       15.2531      -1.49732      0.827364      -1.53565       1.42109       1.79856       1.90620       2.10852       2.04216       1.95122
  18   7 1839.9955    0.3988  0.3212 10.1571  0.0000  0.0169   0.0155   0.0386    0.0438   0.0000   436.4082     -0.886721       15.4377      -4.58917      -1.79788       2.45542       1.49383       1.87778       1.81722       1.76344       1.90565       1.72232
  18   8 1992.8500    0.6148  0.5112 10.2301  0.0000  0.0185   0.0188   0.0452    0.0641   0.0000   438.4949      -2.46255       13.7539      0.339628     -0.100622       2.41593       1.74580       2.14824       2.49756       2.46200       2.22378       2.05656
  18   9 2143.6836    0.7935  0.6732 10.4290  0.0000  0.0210   0.0212   0.0530    0.0798   0.0000   440.1549     -0.822837       12.2606       3.46059     -0.804032      -1.30581       1.96181       2.52477       2.56826       2.56468       2.49695       2.37352
  18  10 2291.6064    1.1120  0.8455 10.9985  0.0000  0.0242   0.0278   0.0578    0.1005   0.0000   440.8556     0.0785951       11.5140       1.31811      -1.27948      -4.26486       2.15123       2.77361       2.84642       2.96292       2.72000       2.76915
  18  11 2436.8629    1.5555  0.9323 11.3627  0.0000  0.0241   0.0350   0.0607    0.1112   0.0000   441.5899       1.36077       13.5468      0.814495       3.05670       2.33844       2.23697       2.77734       3.09659       3.10809       2.99159       2.64898
  18  12 2580.8796    1.9400  1.0425 11.8883  0.0000  0.0250   0.0423   0.0683    0.1111   0.0000   438.6227       5.66464       13.9756      0.926257       3.16404     -0.967841       2.19956       2.89863       3.11730       3.14000       2.98509       2.70421
  18  13 2724.7695    2.6010  0.9727 12.2399  0.0000  0.0238   0.0562   0.0619    0.1219   0.0000   439.2651       6.62298       18.0965      -2.98480     -0.898991      -1.12066       2.05319       2.64091       2.69961       2.74468       2.70843       2.47094
  18  14 2868.7274    3.3492  0.7842 12.6163  0.0000  0.0198   0.0780   0.0527    0.1256   0.0000   439.0527       5.32401       9.18162     -0.869714       4.79481     -0.395510       1.87569       2.33962       2.52896       2.52991       2.48526       2.25841
  18  15 3012.2219    3.8100  0.8560 13.1382  0.0000  0.0216   0.0872   0.0562    0.1100   0.0000   437.9463       1.56299       19.6756       5.00250      -3.88407      -4.67600       1.94133       2.50571       2.69707       2.74788       2.74812       2.50045
  18  16 3154.9251    3.9168  1.0422 13.2815  0.0000  0.0245   0.0849   0.0671    0.1231   0.0000   437.4782       9.58736       12.5259       6.85024      -5.04590     -0.901239       2.28641       2.77108       3.00947       3.24107       3.01112       2.85291
  18  17 3297.4545    3.5164  1.4258 13.2514  0.0000  0.0312   0.0712   0.0841    0.1111   0.0000   436.2041       9.52268       6.93402       3.12132      -3.07548      -1.66012       2.90410       3.61421       3.77515       3.91864       3.74033       3.55299
  18  18 3440.1251    3.0412  2.0644 12.3826  0.0000  0.0371   0.0502   0.0997    0.1136   0.0000   439.3228       13.6371       22.2225      -4.76694      -7.65457      -3.38952       3.30893       4.11461       4.29630       4.39804       4.28810       4.14159
  18  19 3582.7558    2.5244  3.4772 11.6540  0.0000  0.0488   0.0331   0.1369    0.0870   0.0000   441.4807       9.56161       9.56083      -2.97825      -10.4359       5.24748       4.33022       5.59349       6.04361       6.29450       6.08989       5.40083
  18  20 3725.5043    2.1217  4.7458 11.1517  0.0000  0.0598   0.0239   0.1593    0.0713   0.0000   434.2415       17.2394      -1.94576      -19.0102     -0.773811       4.71785       5.29312       6.69428       7.25083       7.34148       7.24162       6.58964
  18  21 3868.3229    1.7971  6.4234 10.7988  0.0012  0.0721   0.0179   0.2028    0.0564   0.0000   429.9904       10.6208       4.58221      -6.34347       5.83323      -4.87840       6.24602       8.02647       8.58747       8.77387       8.60882       7.92257
  18  22 4011.1297    1.4472  7.9861 10.6104  0.0000  0.0892   0.0139   0.2412    0.0478   0.0000   443.3519       3.02934       9.42036      -29.1454      -11.2193       3.57570       7.76537       10.0849       10.4631       10.8837       10.4806       9.66962
  18  23 4153.9210    1.1941 10.3515 10.4869 -0.0006  0.1124   0.0113   0.3177    0.0413   0.0000   415.6991       3.54019       39.6098      -6.44256      -1.36138      -6.20289       9.73531       12.5739       13.7004       13.7751       13.1402       12.1162
  18  24 4297.0377    0.9693 12.7244 10.4362 -0.0006  0.1461   0.0095   0.4197    0.0372   0.0000   436.0800       44.4678      -4.02995      -18.5403      0.133646       25.8351       12.6146       16.1144       17.7391       17.8403       17.1101       15.8239
  18  25 4440.0869    0.8162 14.4884 10.2950  0.0000  0.1800   0.0082   0.4960    0.0347   0.0000   405.1854      0.140085       40.5818       23.8049       4.92559      -44.6320       15.4210       20.0011       21.7417       21.9536       21.3435       19.5749
  18  26 4583.2923    0.6740 18.5787 10.1889 -0.0017  0.2429   0.0064   0.6515    0.0284   0.0000   409.8391       20.4141       11.9897       4.43366       67.4296      -17.5467       20.5837       26.5198       28.6923       29.5673       28.2215       26.0649
  19   4 1364.2748    0.0919  0.0808 10.1028  0.0000  0.0177   0.0104   0.0286    0.0281   0.0000   434.1800      -7.01247       19.8506       3.21532       1.78371       5.80535       1.60497       1.90106       2.25524       1.94878       2.03558       1.99745
  19   8 2021.7751    0.6534  0.5311 10.2344  0.0000  0.0174   0.0190   0.0453    0.0661   0.0000   436.5640      -1.46003       14.4054     -0.477800      0.328087      -1.33962       1.49382       1.81977       1.96890       2.15824       1.87684       1.85826
  19   9 2173.7307    0.9143  0.6771 10.4305  0.0000  0.0196   0.0226   0.0473    0.0818   0.0000   439.6642       1.35936       17.8494      0.829636      -4.66435      -2.17301       1.69116       2.23890       2.41870       2.25718       2.34223       2.18193
  19  10 2322.3408    1.2361  0.8449 10.9162  0.0000  0.0216   0.0285   0.0552    0.0978   0.0000   435.4273      -3.33513       17.4443       2.06524      -6.86976      -1.59155       1.89264       2.31421       2.42966       2.59773       2.34056       2.26506
  19  11 2468.1826    1.6564  0.9381 11.3986  0.0000  0.0231   0.0363   0.0622    0.1114   0.0000   439.6001       4.90525       12.8546       2.08363     -0.258671      -3.96894       1.84312       2.46264       2.72020       2.64484       2.70008       2.51204
  19  12 2613.1232    2.1151  0.9177 12.0137  0.0000  0.0230   0.0481   0.0583    0.1156   0.0000   436.9757       4.88955       17.1703      -3.50874      0.465885       2.51315       2.14829       2.66906       2.77105       2.98302       2.66362       2.57515
  19  13 2757.9991    2.7778  0.9165 12.4581  0.0000  0.0220   0.0609   0.0583    0.1138   0.0000   439.4784       3.88927       8.71080     -0.442208     -0.464415      -3.68413       1.94802       2.60355       2.79542       2.92416       2.60051       2.41568
  19  14 2902.5978    3.4487  0.7747 12.9661  0.0000  0.0202   0.0784   0.0488    0.1031   0.0000   437.4091       4.02417       13.9226      -2.49077      -2.80735      -3.90328       1.89842       2.34770       2.59855       2.74050       2.60801       2.41023
  19  15 3046.6173    3.8739  0.9132 13.0939  0.0000  0.0216   0.0836   0.0586    0.1207   0.0000   442.0377       4.77332       17.9854       1.39787      -4.03704      -4.63178       1.85287       2.38793       2.49356       2.53947       2.52023       2.32527
  19  16 3189.9554    3.9472  1.2311 13.1699  0.0000  0.0274   0.0775   0.0695    0.1261   0.0000   437.8801       10.8771       11.8197      -2.34375      -1.69223    0.00632653       2.43250       3.20932       3.41078       3.42964       3.24443       3.02595
  19  17 3333.0210    3.4135  1.7070 12.7588  0.0000  0.0319   0.0579   0.0892    0.0972   0.0000   441.2716       7.34312       15.0993       2.38891       2.77230      -3.98660       2.57777       3.45080       3.71574       3.70484       3.59394       3.26486
  19  18 3476.2655    2.8638  2.4202 12.3835  0.0000  0.0409   0.0434   0.1067    0.0850   0.0000   434.5681       3.14520       16.2630      -1.03860      -1.43913       7.18078       3.29464       4.53152       4.58619       4.84234       4.55437       4.25230
  19  19 3619.4119    2.4301  3.7716 11.5613 -0.0002  0.0493   0.0300   0.1444    0.0794   0.0000   444.9939       6.77805       14.0880       2.47550      -11.7453      -1.11196       4.20063       5.34903       5.82507       5.95078       5.83388       5.34036
  19  20 3762.6375    2.0291  5.2079 11.1084  0.0000  0.0618   0.0217   0.1727    0.0639   0.0000   446.2348       9.89479       20.9349       7.79307       3.51123      -6.90961       5.12443       6.65687       7.10170       7.40837       6.97783       6.61264
  19  21 3905.8635    1.6832  6.5086 10.8398  0.0000  0.0731   0.0166   0.2032    0.0525   0.0000   433.8987       10.8723       12.4591       9.46773      -7.48828       7.09499       6.15308       8.03524       8.40879       8.66674       8.44984       7.93918
  19  22 4049.1520    1.3874  8.5071 10.5879  0.0000  0.0906   0.0129   0.2538    0.0446   0.0000   444.6949       27.0475       12.5220      -13.8560      -8.80723      -2.90474       7.59441       9.79723       10.4079       10.9876       10.7582       9.73892
  19  24 4335.7903    0.9555 13.8123 10.4050  0.0032  0.1592   0.0089   0.4361    0.0355   0.0000   462.5735       4.85146       25.7888      -3.71195      -21.5108       5.21111       12.9002       17.0298       18.3777       18.8908       18.2262       16.9216
  19  25 4479.2998    0.7726 16.7328 10.2822  0.0000  0.2020   0.0070   0.5516    0.0308   0.0000   426.6960       22.2391      -7.23568      -32.5234      -7.26310       7.48797       16.2752       21.1011       23.2485       23.4859       22.8161       21.2500
  19  26 4622.3871    0.6248 18.3462 10.1718  0.0025  0.2504   0.0062   0.6484    0.0276   0.0000   471.4225      0.260501      -23.6399      -58.3694       25.8671       1.06409       19.9397       25.9360       28.6007       29.5136       27.9619       26.0100
  20   3 1193.6979    0.0778  0.0615 10.1896  0.0000  0.0222   0.0142   0.0287    0.0271   0.0000   437.5594     -0.532574       18.7339       3.05615       2.63469      -3.67402       2.16844       2.79786       3.48900       4.52228       2.34761       2.90685
  20   4 1386.5217    0.0973  0.0662 10.0663  0.0000  0.0219   0.0117   0.0263    0.0274   0.0000   440.2433      -2.15653       22.3438      0.749859     -0.801367     -0.195772       1.35712       2.36913       2.98800       1.94629       2.44548       1.76111
  20   5 1566.5469    0.2085  0.1488 10.0228  0.0000  0.0117   0.0119   0.0279    0.0310   0.0000   437.5106      0.629866       16.8972      0.553744      -2.86480      0.517731      0.955293       1.26632       1.27084       1.39302       1.34633       1.19180
  20   6 1734.1983    0.3202  0.2877 10.0541  0.0000  0.0146   0.0127   0.0369    0.0373   0.0000   439.6377     -0.599159       17.6644      0.765756       1.98078      -2.69354       1.20352       1.57113       1.68704       1.69735       1.59735       1.38572
  20   7 1893.9052    0.4736  0.4213 10.1390  0.0000  0.0164   0.0151   0.0399    0.0498   0.0000   438.8184    -0.0683077       14.4833      -1.59417      -2.93757      -1.76301       1.32952       1.56534       1.75835       1.84510       1.72628       1.70839
  20   8 2050.0563    0.7048  0.5584 10.2544  0.0000  0.0184   0.0190   0.0443    0.0676   0.0000   438.5843       3.76748       14.7422      -1.05205      0.757998      -3.96792       1.46073       1.83257       2.14215       2.26279       1.93858       1.90545
  20   9 2203.1384    0.9695  0.7456 10.4103  0.0000  0.0209   0.0226   0.0496    0.0940   0.0000   434.9258      -1.76312       18.0160     -0.653076      -1.63450      -3.03883       1.72027       2.22186       2.47958       2.51141       2.48421       2.29767
  20  10 2352.4312    1.3623  0.9123 10.8844  0.0000  0.0223   0.0292   0.0554    0.1094   0.0000   440.5505       1.91010       17.0961      -3.71121      -4.89625      0.595613       1.78026       2.24236       2.27987       2.53828       2.48126       2.28953
  20  11 2498.9501    1.7686  1.0383 11.3022  0.0000  0.0238   0.0360   0.0616    0.1345   0.0000   438.9659       3.55249       18.3190      -4.28291      -3.73801     -0.683512       1.86927       2.44059       2.61544       2.64314       2.70998       2.47734
  20  12 2644.8700    2.3046  0.8827 12.1382  0.0000  0.0217   0.0498   0.0543    0.1027   0.0000   437.9476       4.15012       13.5418      -1.47622      -8.60759      -5.87857       1.73747       2.12766       2.43382       2.50024       2.30123       2.18280
  20  13 2790.7449    2.8106  0.8886 12.5942  0.0000  0.0219   0.0606   0.0529    0.1000   0.0000   434.7633       6.42186       10.6347       5.11739      -3.18656      -2.80266       1.85734       2.37670       2.54905       2.64245       2.42786       2.31847
  20  14 2936.0133    3.5480  0.8664 12.9879  0.0000  0.0206   0.0766   0.0536    0.1031   0.0000   439.8702       3.47496       10.3810      -2.53645      0.216231      0.149539       1.74817       2.20738       2.47697       2.46927       2.38461       2.20683
  20  15 3080.5282    4.0129  0.9273 13.1112  0.0000  0.0215   0.0845   0.0578    0.1171   0.0000   434.6884       10.0054       8.46085       1.98838      -3.00488       4.36840       1.69392       2.30892       2.41557       2.57196       2.60276       2.35365
  20  16 3224.5049    3.7870  1.2013 13.4696  0.0000  0.0268   0.0767   0.0710    0.1120   0.0000   440.3460       7.31756       13.1891       7.02721       1.63883      -4.65488       2.21141       2.75868       3.08440       3.18176       3.00107       2.94621
  20  17 3368.1893    3.2395  1.9933 12.6386  0.0000  0.0345   0.0497   0.0917    0.0814   0.0000   434.1820       6.10181       17.1465      -2.03595      -3.30979      -2.92521       2.75413       3.46829       3.83354       4.00361       3.76802       3.58999
  20  18 3511.8863    2.7937  2.8414 11.9429  0.0000  0.0420   0.0367   0.1099    0.0795   0.0000   436.3163       10.4007       14.5822       2.37388      -6.81026      -10.7524       3.28809       4.30606       4.55142       4.78309       4.66217       4.40473
  20  19 3655.7252    2.3490  3.8661 11.4816  0.0000  0.0502   0.0275   0.1383    0.0709   0.0000   439.1907       16.1065       9.53212       1.33309       5.95118      -5.65831       4.07052       5.26684       5.64135       5.83886       5.61925       5.45448
  20  20 3799.3600    1.9448  5.2315 11.0372  0.0000  0.0616   0.0205   0.1684    0.0625   0.0000   439.7797       9.48419       8.57859       9.32181      -2.65731      -4.31346       4.99608       6.44615       6.83539       7.09009       6.89716       6.71743
  20  21 3943.0438    1.5767  7.6161 10.6713  0.0000  0.0796   0.0142   0.2205    0.0462   0.0000   439.7679       1.91339       28.3595      -12.1039      -10.2422       3.80043       6.54649       8.27530       8.83099       9.28250       9.04462       8.62441
  20  22 4086.9466    1.3216  9.5623 10.4448  0.0004  0.0971   0.0113   0.2734    0.0415   0.0000   447.3076       1.31574      -12.0741       3.97768       5.54102      -15.4238       7.53798       9.82860       10.6512       10.9213       10.6725       10.0285
  20  23 4230.7646    1.0944 12.2915 10.3649  0.0000  0.1276   0.0093   0.3629    0.0372   0.0000   425.7998       14.1238       17.9655      -7.91617      -6.84561      -1.12686       9.93624       12.8811       13.7883       14.3355       13.9457       13.0761
  20  24 4374.5657    0.9152 14.7405 10.2907 -0.0008  0.1610   0.0078   0.4531    0.0340   0.0000   433.1773       34.5329       13.8977      -1.07692       6.61257      -25.6341       12.2921       16.1029       17.5219       18.0632       17.4973       16.6453
  21   5 1589.2767    0.2190  0.1451 10.0882  0.0000  0.0107   0.0120   0.0242    0.0299   0.0000   439.4657      0.827539       17.5020       2.45080      -5.12304      -1.42668      0.904894       1.03137       1.11699       1.18791       1.21291       1.09145
  21   6 1758.2232    0.3449  0.2764 10.1068  0.0000  0.0145   0.0134   0.0310    0.0369   0.0000   440.7678      -3.27718       15.4310       3.54354      -3.89909     -0.340919       1.23822       1.25635       1.49990       1.71100       1.63766       1.45155
  21   7 1919.8138    0.5041  0.4734 10.1803  0.0000  0.0174   0.0148   0.0399    0.0514   0.0000   437.9923       1.05574       15.6422      -3.05181      -2.16371       1.92694       1.39613       1.77489       1.83884       1.91780       1.87995       1.78410
  21   8 2077.7451    0.7377  0.5876 10.2731  0.0000  0.0170   0.0189   0.0441    0.0674   0.0000   437.4145       1.66819       15.6420      -3.11186     -0.323918     -0.113503       1.40900       1.78444       1.90543       1.97503       2.00722       1.84337
  21   9 2231.9285    1.0318  0.7742 10.7185  0.0000  0.0208   0.0236   0.0501    0.0883   0.0000   436.8276      -1.01521       11.6792       3.29134       2.20758       1.87621       1.63604       2.09266       2.13011       2.34646       2.25054       2.18130
  21  10 2381.9543    1.3549  0.8631 11.1673  0.0000  0.0219   0.0291   0.0520    0.0937   0.0000   437.7261      0.837683       14.0630       3.80425     -0.570873      -1.83540       1.60746       2.05816       2.22844       2.31852       2.17901       2.18218
  21  11 2529.3299    1.8457  1.0621 11.5692  0.0000  0.0238   0.0362   0.0620    0.1091   0.0000   438.7251       1.02256       15.0433       1.32247     -0.108224       2.16574       1.87108       2.57574       2.82731       3.02504       2.97793       2.69073
  21  12 2676.2434    2.3589  0.9376 12.3703  0.0000  0.0221   0.0503   0.0592    0.0985   0.0000   438.7367       2.53963       12.0129       1.57518      -3.42684       4.81303       1.68708       2.23188       2.35000       2.49025       2.30168       2.33527
  21  13 2823.0079    3.0498  0.9011 12.5575  0.0000  0.0205   0.0644   0.0556    0.1148   0.0000   437.4883       5.60513       13.6853       2.18339      -3.03101      -4.92658       1.56240       2.03351       2.10922       2.15274       2.09966       1.96866
  21  14 2968.9528    3.6449  0.8965 13.0538  0.0000  0.0208   0.0751   0.0524    0.1068   0.0000   438.5067       8.61837       11.0235     -0.441155      0.993976      -1.19429       1.58950       2.05639       2.24832       2.35921       2.34454       2.22247
  21  15 3114.0159    3.9133  1.0159 13.2055  0.0000  0.0221   0.0792   0.0603    0.1208   0.0000   438.7726       8.97257       12.2103       1.34641      -1.92161      -2.45685       1.70392       2.08528       2.32103       2.36425       2.29160       2.20469
  21  16 3258.6519    3.6798  1.3134 13.1076  0.0000  0.0266   0.0672   0.0696    0.1109   0.0000   441.4944       3.77101       9.65806     -0.482924      -1.67978     0.0422011       2.14648       2.60904       2.83797       3.05982       2.98235       2.87512
  21  17 3402.9593    3.1763  1.9616 12.6605  0.0000  0.0337   0.0479   0.0885    0.0759   0.0000   438.3872       9.97615       12.2079      0.170681      -3.75714      -6.75098       2.60576       3.37091       3.65028       3.80385       3.64819       3.45297
  21  18 3547.1956    2.5494  3.0143 12.1588  0.0000  0.0441   0.0332   0.1193    0.0605   0.0000   436.0552       4.56476       18.0707      -8.30164      -10.7834       2.81641       3.29874       4.43765       4.62682       4.78191       4.73377       4.38871
  21  19 3691.5636    2.1965  4.2769 11.4968  0.0000  0.0532   0.0246   0.1428    0.0595   0.0000   439.3977       9.07884       8.84935       5.83636       7.05209      -1.84477       4.12729       5.28964       5.58748       5.92680       5.80104       5.51944
  21  20 3835.8404    1.8373  5.8303 11.0885  0.0000  0.0659   0.0183   0.1780    0.0510   0.0000   439.0974       11.7733       1.24404      0.609161       6.67923     -0.853864       5.11435       6.39444       7.08933       7.35309       7.05442       6.73448
  21  21 3980.0216    1.5182  8.2702 10.6035  0.0000  0.0833   0.0130   0.2290    0.0436   0.0000   438.7557       19.9157       30.4011       20.1963      -13.0314      -15.7788       6.43398       8.34705       9.00429       9.37784       9.17244       8.71962
  21  22 4124.2787    1.2607 10.0818 10.5071  0.0000  0.1017   0.0105   0.2872    0.0373   0.0000   444.5909      -11.0440       15.1374       3.79236       7.18647      -13.5027       7.51266       9.89763       10.5515       11.1685       10.8827       10.2270
  21  23 4268.7226    1.0478 12.7632 10.3620  0.0000  0.1320   0.0086   0.3720    0.0353   0.0000   441.7895       10.5656       18.3426      -4.77285      -4.45280      -3.13667       9.71777       12.6564       13.8262       14.3608       13.9756       13.2115
  21  24 4412.5739    0.8585 14.8396 10.3382 -0.0022  0.1663   0.0074   0.4558    0.0309   0.0000   432.3777       27.7707      0.802899      -13.6172       3.69735    -0.0934480       12.1496       15.9802       17.4759       17.7253       17.5933       16.5203
  21  25 4556.9833    0.6528 16.7755 10.2844 -0.0015  0.2187   0.0063   0.5915    0.0271   0.0000   433.4983      -23.7768       22.4905      -2.82858       5.81769       14.2232       15.7441       20.8724       22.8234       23.6212       23.0078       21.8903
  22   3 1233.1237    0.0784  0.0288 10.1645  0.0000  0.0227   0.0147   0.0169    0.0254   0.0000   438.4401    -0.0442373       21.8883      -2.00805      -4.06617      0.590960       1.21564       1.60025       1.90101       3.03537       1.93090       3.02668
  22   4 1429.1203    0.1193  0.0872 10.0967  0.0000  0.0124   0.0112   0.0309    0.0267   0.0000   440.9711       1.17554       19.1908      -1.92807      -1.52519     -0.655432      0.998338       1.18388       1.19304       1.46556       1.29864       1.40558
  22   5 1611.3448    0.2342  0.1815 10.0452  0.0000  0.0118   0.0114   0.0287    0.0308   0.0000   439.5777     -0.345225       20.2006     -0.449404     -0.975276      0.658867      0.841235       1.08338       1.22250       1.22298       1.19470       1.10488
  22   6 1781.5310    0.3790  0.3007 10.0865  0.0000  0.0137   0.0137   0.0325    0.0382   0.0000   440.1547      -3.11432       18.5329       3.26558     -0.817339      0.222264      0.955425       1.17416       1.45298       1.29192       1.31521       1.36751
  22   7 1945.0190    0.5578  0.5638 10.0199  0.0000  0.0179   0.0148   0.0439    0.0589   0.0000   436.6707      -2.41479       16.1622     -0.516194      -1.24891      -1.08223       1.35548       1.56552       1.79195       1.87017       1.89107       1.78154
  22   8 2104.6911    0.7924  0.6642 10.3345  0.0000  0.0182   0.0188   0.0457    0.0733   0.0000   437.0742       2.11954       18.2210      0.660606      -3.11557       2.69374       1.33439       1.66213       1.80543       1.88889       1.93511       1.81563
  22   9 2259.9570    1.0591  0.8965 10.6899  0.0000  0.0215   0.0224   0.0545    0.0944   0.0000   439.0286       1.71540       11.4974      0.873676     -0.211119     -0.690188       1.60455       1.99562       2.15585       2.37079       2.28256       2.16704
  22  10 2410.8625    1.5011  0.9910 10.9075  0.0000  0.0213   0.0297   0.0572    0.1232   0.0000   435.8160      -1.13105       15.6979      0.612729     -0.790312      -2.05055       1.53046       1.94527       2.13763       2.17917       2.22150       2.05202
  22  11 2559.2894    2.0311  0.9712 11.6924  0.0000  0.0210   0.0404   0.0553    0.1063   0.0000   438.9619      -3.12460       19.8567      -3.29427     -0.785302       3.33056       1.63484       2.04210       2.29489       2.31549       2.34011       2.20196
  22  12 2707.1597    2.4838  0.8870 12.3092  0.0000  0.0206   0.0518   0.0523    0.1060   0.0000   436.5870      0.331073       15.0859       5.37834      -1.11193      -3.63820       1.54496       2.08136       2.25417       2.30753       2.19451       2.23027
  22  13 2854.8086    3.1517  0.8906 12.8736  0.0000  0.0198   0.0665   0.0544    0.0946   0.0000   437.3978       2.66427       16.6569      -5.43343      -3.86294      -3.11771       1.48854       1.92272       2.01446       2.14557       2.05567       2.05829
  22  14 3001.4362    3.6829  0.9413 13.0845  0.0000  0.0207   0.0741   0.0537    0.1058   0.0000   437.4624       6.18191       16.3439    -0.0633402      0.844516     -0.823496       1.55419       1.97636       2.11501       2.18078       2.08021       2.06433
  22  15 3147.0989    3.8659  1.0470 13.1175  0.0000  0.0217   0.0750   0.0601    0.1208   0.0000   436.9985       2.19056       19.3991       1.02672     -0.725211     -0.900140       1.66952       2.07079       2.20689       2.34040       2.30517       2.11047
  22  16 3292.3268    3.4688  1.4939 13.1316  0.0000  0.0285   0.0598   0.0770    0.0860   0.0000   437.5047       7.43141       14.5930      -4.42618      0.376723      -4.81795       2.12458       2.80575       2.89420       3.07514       3.05601       2.95779
  22  17 3437.3629    2.9828  2.1317 12.5007  0.0021  0.0342   0.0421   0.0912    0.0709   0.0000   435.5333       2.16595       4.34461       1.69041      -1.12729      -3.78497       2.54040       3.21843       3.59533       3.66440       3.64809       3.60446
  22  18 3582.2604    2.5474  3.2575 11.9311  0.0000  0.0435   0.0299   0.1170    0.0559   0.0000   441.5904      0.386782       22.7053       5.29919      -5.05985      -9.46615       3.08735       4.09839       4.37541       4.61806       4.60326       4.22272
  22  19 3727.0826    2.0949  4.7020 11.3597  0.0000  0.0543   0.0214   0.1482    0.0514   0.0000   432.9915       15.9964       24.2163      -7.70586      -9.70358      -10.4587       3.93424       5.11062       5.56550       5.68859       5.72688       5.44128
  22  20 3871.8006    1.7394  6.5647 10.9390  0.0000  0.0698   0.0159   0.1873    0.0448   0.0000   437.1719       5.45987       6.81541       9.64150       4.28623      -17.2848       4.95975       6.42891       6.91399       7.17005       7.08609       6.74299
  22  21 4016.4260    1.4318  8.4946 10.6725  0.0000  0.0853   0.0121   0.2406    0.0390   0.0000   442.1327       5.29058     -0.600276       4.35290      -9.82450       14.2965       6.10115       8.11834       8.65247       9.03430       8.86885       8.39639
  22  22 4161.2319    1.2119 10.8653 10.5219  0.0000  0.1086   0.0100   0.3001    0.0351   0.0000   431.4610       14.1166       3.27000      -21.1700      -18.0526       5.74563       7.67499       10.0531       10.8814       11.3304       11.1176       10.6737
  22  24 4450.7489    0.7895 15.2434 10.3286  0.0000  0.1765   0.0069   0.4754    0.0293   0.0000   456.9427       18.7461       69.4137      -10.2544      -31.3124       2.44239       12.3523       16.0678       17.5579       18.5919       17.8821       17.2057
  22  25 4595.0911    0.6746 18.4489 10.2114  0.0024  0.2232   0.0060   0.5944    0.0254   0.0000   436.6783       6.11418       22.5736      -21.3492      -19.2724       18.6563       15.4716       20.2350       22.2747       23.2877       22.6833       21.6399
  23   4 1449.6840    0.1490  0.1209 10.0001  0.0000  0.0128   0.0099   0.0263    0.0270   0.0000   438.7124     -0.434258       19.9230    -0.0181918      -1.86933     -0.587732      0.995171       1.14202       1.27060       1.22188       1.24921       1.20601
  23   5 1632.8006    0.2697  0.2099 10.0133  0.0000  0.0116   0.0114   0.0261    0.0314   0.0000   439.4813      0.327609       21.7747     0.0866723      -1.25958     -0.208454       1.01844       1.20299       1.40951       1.47471       1.42100       1.56136
  23   6 1804.1829    0.3959  0.3740 10.0283  0.0000  0.0156   0.0127   0.0342    0.0409   0.0000   438.6401      -1.00329       20.3790      -2.18092    -0.0351233      0.650654       1.07965       1.50694       1.59022       1.78619       1.85508       1.63143
  23   7 1969.6306    0.5779  0.5306 10.1977  0.0000  0.0171   0.0155   0.0435    0.0542   0.0000   440.3212       1.09297       19.6635      -1.21429      -2.61678     -0.595448       1.14291       1.36762       1.64887       1.75481       1.66243       1.55372
  23   8 2131.1018    0.8071  0.6647 10.4431  0.0000  0.0177   0.0191   0.0458    0.0663   0.0000   437.8739      0.868623       16.2307      0.129785      -3.70920      -2.57010       1.27869       1.67045       1.85786       2.04041       2.04920       1.99294
  23   9 2287.4386    1.0930  0.9222 10.9067  0.0000  0.0214   0.0230   0.0581    0.0841   0.0000   442.1215       2.25257       17.3244      -1.83390       2.78930     -0.393591       1.58356       1.97105       2.14609       2.48311       2.38905       2.30833
  23  10 2439.1765    1.5604  0.9124 11.5114  0.0000  0.0214   0.0325   0.0540    0.0937   0.0000   440.9895       2.57722       13.7213       2.94760      -1.86378      -1.46978       1.55263       1.93395       2.13006       2.27482       2.34995       2.19142
  23  11 2588.6399    2.1034  0.9985 11.8454  0.0000  0.0213   0.0407   0.0571    0.1069   0.0000   438.2813      0.167230       11.8616       1.26643     -0.478685      -4.35488       1.45339       1.87929       1.99736       2.18685       2.03293       2.05561
  23  12 2737.6601    2.6770  0.8588 12.2717  0.0000  0.0190   0.0542   0.0499    0.1051   0.0000   437.9585      0.359051       15.5270       2.37394      -4.07691     -0.412278       1.35870       1.72285       1.89412       1.89882       1.89024       1.88843
  23  13 2886.1592    3.2550  0.8768 12.8901  0.0000  0.0205   0.0665   0.0523    0.1006   0.0000   435.0250       4.78522       13.5181       2.05785      -6.65896      -2.26585       1.42743       2.03815       2.03899       2.17485       2.19539       2.04446
  23  14 3033.5179    3.8838  0.9476 13.1658  0.0000  0.0220   0.0760   0.0520    0.1122   0.0000   438.5531       4.54790       15.8086    -0.0261347       1.09971      -4.34230       1.41005       2.01152       2.06951       2.21100       2.03521       2.06027
  23  15 3179.7938    3.8192  1.1569 13.3727  0.0000  0.0245   0.0711   0.0654    0.1051   0.0000   436.8249       4.99138       16.4493       2.07450      0.116645      -3.26037       1.68459       2.32543       2.32517       2.51074       2.52103       2.37624
  23  16 3325.6657    3.4739  1.5447 13.0752  0.0000  0.0285   0.0568   0.0746    0.0814   0.0000   439.3816       5.97465       14.5386       3.94997      -6.30864      -5.53278       2.00790       2.53240       2.73279       2.88245       2.86301       2.81240
  23  17 3471.3595    2.9263  2.4518 12.4113  0.0000  0.0356   0.0382   0.0983    0.0590   0.0000   439.7374       7.95816       18.6163      -7.12223      -3.25923      -1.00976       2.51917       3.25832       3.50468       3.58475       3.50083       3.40769
  23  18 3616.8796    2.4382  3.5660 11.7248  0.0000  0.0444   0.0264   0.1184    0.0519   0.0000   436.9774       13.3035       13.7372       7.89669       2.60780      -9.01912       3.20832       4.14510       4.32444       4.71280       4.64213       4.54926
  23  19 3762.2435    1.9812  4.9960 11.3203  0.0000  0.0561   0.0194   0.1538    0.0469   0.0000   433.0693       18.7569       13.3944       5.73968       6.56829      -11.8114       3.88865       5.03785       5.51658       5.75055       5.69343       5.54374
  23  20 3907.3316    1.6390  6.9059 10.8517  0.0000  0.0707   0.0143   0.1952    0.0427   0.0000   439.1411       1.84013       24.0669       8.18921      0.199053      -6.25783       4.90014       6.42207       6.82234       7.24578       7.16864       6.95256
  23  21 4052.6820    1.3745  9.2657 10.5917  0.0000  0.0895   0.0111   0.2491    0.0370   0.0000   433.6491     0.0633190       8.17165       3.59052      -11.6678      -5.70438       6.16382       8.04046       8.77297       9.15256       9.02031       8.66765
  23  22 4197.6881    1.1158 10.8403 10.5756 -0.0002  0.1127   0.0096   0.3126    0.0329   0.0000   437.9450       8.42923       1.25449       20.4535     -0.817225      -6.95504       7.75890       10.1243       11.0113       11.6532       11.5553       11.1485
  23  23 4342.7933    0.9367 13.6165 10.3731  0.0000  0.1431   0.0075   0.4000    0.0307   0.0000   439.0934       4.10653       45.3798       12.6959       19.0606       13.1697       9.56247       12.6713       13.7827       14.6018       14.2805       13.7593
  23  24 4487.9580    0.7795 16.5477 10.2855  0.0017  0.1830   0.0063   0.5045    0.0268   0.0000   442.0659       12.0465       23.7133       23.8780      -4.13538      -2.16916       12.2160       16.1489       17.9594       18.5432       18.4918       17.7132
  24   3 1270.9848    0.0830  0.0321 10.1161  0.0000  0.0119   0.0161   0.0232    0.0244   0.0000   440.4405       1.79124       18.5027    -0.0137223      -1.75360      -1.10250      0.707869       1.13736       1.08648       1.11300       1.13737      0.964167
  24   4 1469.7884    0.1298  0.0951 10.0612  0.0000  0.0143   0.0094   0.0192    0.0258   0.0000   438.7129     0.0487596       20.5839     -0.340289      -2.18215     -0.901455      0.900230       1.11026       1.30394       1.37170       1.21463       1.29798
  24   5 1653.6994    0.2576  0.2097 10.0352  0.0000  0.0117   0.0112   0.0292    0.0306   0.0000   439.2199      0.861179       20.9910      0.320422      -3.29019       1.84893      0.899804       1.30447       1.44821       1.65462       1.70271       1.49845
  24   6 1826.3136    0.4236  0.3754 10.0640  0.0000  0.0154   0.0131   0.0344    0.0416   0.0000   440.6188      -1.03566       18.4004    -0.0161177      -2.32240      0.322305       1.07124       1.45642       1.54302       1.49854       1.43524       1.30984
  24   7 1993.5619    0.6205  0.5336 10.1531  0.0000  0.0152   0.0163   0.0440    0.0557   0.0000   439.3654      -1.16292       18.2351       2.36439      -3.36893      -1.60755       1.02683       1.23467       1.34802       1.42775       1.50262       1.38188
  24   8 2156.7393    0.8542  0.8094 10.3313  0.0000  0.0206   0.0182   0.0512    0.0800   0.0000   440.0801       1.00525       17.3422      0.160109      -3.24754      -3.84608       1.40096       1.85570       2.01901       2.08289       2.13680       2.06832
  24   9 2314.2919    1.2190  0.9785 10.9314  0.0000  0.0219   0.0239   0.0555    0.0930   0.0000   439.8973     -0.222351       15.0429       2.99419      -2.43824      0.586677       1.50718       1.92058       2.01223       2.22720       2.09858       2.09852
  24  10 2467.0302    1.6767  0.9891 11.4950  0.0000  0.0210   0.0327   0.0569    0.1007   0.0000   439.8657       2.34596       14.6161      -1.66825       1.78080       3.40835       1.46045       1.85210       1.96359       2.12225       2.12149       2.05909
  24  11 2617.7002    2.1695  0.9496 12.0805  0.0000  0.0206   0.0425   0.0540    0.0980   0.0000   438.6956       2.22085       16.3013      0.651955      -2.06748       1.14605       1.42388       1.81509       1.93832       2.05692       1.98229       2.01355
  24  12 2767.7538    2.8686  0.8663 12.4788  0.0000  0.0191   0.0565   0.0493    0.1004   0.0000   438.4541       3.92138       16.0961       1.87556      -1.86340      -3.58279       1.27816       1.61379       1.77127       1.86361       1.81636       1.81735
  24  13 2917.0133    3.4036  0.8716 13.0656  0.0000  0.0194   0.0688   0.0511    0.0949   0.0000   439.2447       3.71346       15.6222       4.88735      -8.10770      -1.52781       1.32594       1.69160       1.75977       1.83361       1.93233       1.84492
  24  14 3065.0892    4.0159  0.9966 13.0938  0.0000  0.0206   0.0747   0.0555    0.1125   0.0000   439.8615       6.19806       15.0751       1.01812      -1.94454     -0.639036       1.36736       1.79840       1.87250       2.07535       1.94264       1.99222
  24  15 3212.0659    3.8361  1.2887 13.1473  0.0000  0.0249   0.0660   0.0657    0.1085   0.0000   438.6952       7.14029       13.6380       2.10190     -0.337946      -1.33050       1.63078       2.24689       2.37960       2.55387       2.37483       2.38791
  24  16 3358.5490    3.2895  1.9145 12.7087  0.0000  0.0312   0.0466   0.0792    0.0724   0.0000   443.3715       11.1597       8.00220       4.02892      -3.80922      -1.41397       2.11279       2.78022       3.01108       3.11805       3.15562       3.16218
  24  17 3505.0252    2.8706  2.7088 12.1635  0.0000  0.0370   0.0343   0.0972    0.0577   0.0000   439.2773       5.01449       12.5374     -0.394166      -1.69356      -2.18632       2.52262       3.09891       3.51775       3.79128       3.64153       3.59408
  24  18 3651.1228    2.3171  3.7641 11.7180  0.0000  0.0462   0.0239   0.1214    0.0467   0.0000   446.2774       5.03273       15.2630       6.40612       7.82612      0.803809       3.01923       3.97836       4.28234       4.45042       4.50149       4.25951
  24  19 3796.8743    1.9122  5.4614 11.1401  0.0000  0.0570   0.0172   0.1574    0.0443   0.0000   440.9478       9.54208       10.5773       2.25433       4.04001       5.31341       3.85911       4.97181       5.47453       5.71018       5.66871       5.37077
  24  20 3942.6783    1.5975  7.7458 10.7156  0.0000  0.0733   0.0128   0.2057    0.0401   0.0000   438.0791       4.21204       15.7839       2.46589      -2.05852      -3.64312       4.90024       6.42185       6.90415       7.51540       7.34743       7.12275
  24  21 4088.3941    1.3024  9.5552 10.6289  0.0000  0.0932   0.0104   0.2630    0.0341   0.0000   432.4325       12.1106       15.6929      -1.29095       6.18029      -15.6609       5.96660       7.94907       8.50962       9.16795       8.90301       8.64760
  24  22 4233.8531    1.0966 11.8398 10.4736  0.0000  0.1173   0.0086   0.3257    0.0316   0.0000   455.5874       5.05342       48.3547      -3.52285       1.72750     -0.739943       7.65897       10.0605       10.8267       11.5120       11.3966       11.0403
  24  24 4524.8902    0.7115 16.7606 10.2934 -0.0027  0.1965   0.0059   0.5254    0.0250   0.0000   420.9422       37.1748       34.0908       4.02207       61.8270      -4.00163       12.3231       16.5772       17.9543       19.0073       18.5253       18.1078
  25   4 1489.4611    0.1564  0.1393 10.0239  0.0000  0.0109   0.0093   0.0297    0.0264   0.0000   440.4360      -1.80761       20.6010      0.424514    -0.0282242     -0.236989      0.703006      0.806951       1.07772      0.980065       1.12588      0.954171
  25   5 1674.0954    0.3080  0.2123 10.0765  0.0000  0.0107   0.0124   0.0262    0.0310   0.0000   439.2620     -0.692402       20.4001      0.423925      -3.90639      -1.82808      0.616304      0.859203      0.975940      0.953196      0.948470      0.940083
  25   6 1847.9095    0.4744  0.3971  9.9950  0.0000  0.0139   0.0137   0.0331    0.0453   0.0000   439.8190      -1.54106       18.5719       1.26418      -5.10328      -2.16859      0.886813       1.20060       1.28001       1.27254       1.39836       1.28950
  25   7 2016.9157    0.6375  0.5796 10.2361  0.0000  0.0167   0.0153   0.0415    0.0557   0.0000   438.7471       1.47217       19.0077      -4.00163      -4.33153      0.610376       1.05852       1.45061       1.51122       1.60121       1.58765       1.46475
  25   8 2181.7436    0.9122  0.7547 10.5604  0.0000  0.0184   0.0195   0.0474    0.0723   0.0000   439.5739      -1.52923       18.3025      -2.42177      -1.07955      -2.90810       1.19995       1.49375       1.64258       1.76186       1.78401       1.64121
  25   9 2340.5184    1.3048  1.0235 10.8306  0.0000  0.0215   0.0238   0.0548    0.0997   0.0000   438.1157      0.126347       20.5631       1.34608     -0.772625     -0.215730       1.37035       1.82041       1.97881       2.04716       2.05041       1.95351
  25  10 2494.3527    1.7199  1.1630 11.4433  0.0000  0.0234   0.0302   0.0610    0.1055   0.0000   438.1345       2.72567       14.0891       1.15932      -5.41098     -0.895561       1.45084       1.82188       2.01441       2.11902       2.09059       2.00629
  25  11 2646.2678    2.2333  1.1005 11.9129  0.0000  0.0218   0.0403   0.0603    0.1111   0.0000   438.8486       4.39173       9.88271     -0.239373      -3.35257       6.02836       1.51452       1.90999       2.16510       2.24435       2.26526       2.21331
  25  12 2797.3765    2.9464  0.9625 12.6310  0.0000  0.0197   0.0560   0.0529    0.0930   0.0000   435.6487       3.24197       16.8057       6.12043     0.0812440     -0.488347       1.30592       1.73725       1.81555       2.03442       2.03054       1.94259
  25  13 2947.4417    3.5897  0.8454 13.1794  0.0000  0.0181   0.0721   0.0485    0.0863   0.0000   437.7555       6.12857       13.1838      0.217436      -4.17915      -1.59055       1.17774       1.49561       1.63666       1.73908       1.73539       1.63937
  25  14 3096.2316    4.0384  1.0342 13.1437  0.0000  0.0208   0.0731   0.0548    0.1134   0.0000   437.7698       4.20303       14.8924     -0.763239      -4.11973      -4.07978       1.37221       1.82085       1.87655       1.98494       2.01274       1.91223
  25  15 3243.9887    3.7850  1.2989 13.2799  0.0000  0.0249   0.0640   0.0630    0.0940   0.0000   441.2012       5.27953       14.5748       1.94851      -1.87765      -2.38140       1.70759       2.08628       2.15227       2.38314       2.27086       2.34206
  25  16 3391.2106    3.2151  1.8945 12.9881  0.0000  0.0308   0.0467   0.0824    0.0636   0.0000   441.7133       8.01357       13.2671      -1.22281      0.473369      -7.18733       1.93333       2.52876       2.68030       2.92737       2.94308       2.86158
  25  17 3538.1716    2.6241  3.0231 12.1074 -0.0013  0.0389   0.0293   0.1030    0.0505   0.0000   437.8667       12.2558       25.5841      -5.32304       1.18447      -7.97267       2.52730       3.31538       3.59796       3.83758       3.81081       3.69883
  25  18 3684.9169    2.2549  4.4339 11.4576  0.0000  0.0485   0.0210   0.1297    0.0452   0.0000   435.5845       10.0498       11.2361      -1.74081       1.52422      0.501956       3.14460       4.14988       4.57659       4.78844       4.76981       4.56302
  25  19 3831.4003    1.8171  6.3627 11.0419  0.0000  0.0622   0.0151   0.1726    0.0402   0.0000   434.0553       6.72218       6.91362       10.6309       5.79130      -18.3524       4.07528       5.28400       5.70809       5.96635       6.00796       5.81118
  25  20 3977.5883    1.4991  7.8644 10.7486  0.0000  0.0743   0.0118   0.2105    0.0372   0.0000   437.5197       10.4632       13.3051       10.4880       11.0385       6.66011       4.73639       6.17894       6.79428       7.14330       7.16936       6.88854
  25  21 4124.0140    1.2617 10.5025 10.6205  0.0000  0.0999   0.0097   0.2782    0.0326   0.0000   434.5480      -2.19978       22.9403     -0.719960       1.45532       1.35299       6.21923       8.25508       9.02018       9.30593       9.40455       9.09766
  25  22 4269.8506    1.0429 12.6647 10.4732  0.0000  0.1245   0.0077   0.3486    0.0299   0.0000   450.9086       4.48992       35.6853       15.1431      -2.98204      -35.9395       7.78061       10.2843       11.0733       11.7859       11.7086       11.3177
  25  23 4415.9005    0.8318 14.8033 10.4027 -0.0006  0.1595   0.0065   0.4336    0.0272   0.0000   441.5904       5.49207       23.2444       31.0399       13.6289      -16.6438       9.94251       13.1033       14.5883       15.0101       15.2931       14.7279
  26   3 1307.4898    0.0871  0.0695 10.1258  0.0000  0.0157   0.0098   0.0258    0.0241   0.0000   439.0929      -2.17272       20.4543      0.209113      -4.58384      -1.66922      0.962038       1.08716       1.29934       1.42206       1.36262       1.33470
  26   4 1508.6877    0.1832  0.1313 10.0319  0.0000  0.0117   0.0102   0.0241    0.0262   0.0000   441.8587     -0.600078       19.5462     -0.908483      -2.16022      -2.23008      0.651140      0.852611       1.25350      0.946241      0.965827       1.24897
  26   5 1694.0485    0.2872  0.2512 10.0743  0.0000  0.0120   0.0109   0.0291    0.0307   0.0000   440.0610     -0.221699       20.5517     0.0803661      -1.33203      -1.78033      0.767818      0.944880       1.12613       1.16679       1.24786       1.10359
  26   6 1869.0400    0.4626  0.4161 10.1863  0.0000  0.0149   0.0131   0.0338    0.0407   0.0000   440.3204      -1.26894       19.1379      0.415150      -1.61885      0.736914      0.845974       1.09841       1.22438       1.38175       1.40795       1.37789
  26   7 2039.7441    0.6761  0.6583 10.2553  0.0000  0.0173   0.0152   0.0440    0.0581   0.0000   440.1876       2.21034       17.6364       3.06648      -1.15801       1.57999       1.16025       1.51618       1.60736       1.63835       1.64973       1.58616
  26   8 2206.0033    0.9847  0.7475 10.6678  0.0000  0.0187   0.0203   0.0440    0.0744   0.0000   438.4158      0.200668       18.3434       1.23945      -1.26913      -2.81465       1.08832       1.54005       1.60745       1.72109       1.69863       1.62205
  26   9 2366.0709    1.3561  0.9158 11.1042  0.0000  0.0200   0.0257   0.0499    0.0851   0.0000   441.1634       1.32973       16.6743     -0.371451      -3.39403      -3.98435       1.32763       1.69951       1.80395       1.93145       2.01965       1.87363
  26  10 2521.2397    1.8467  0.9779 11.9216  0.0000  0.0207   0.0349   0.0524    0.0831   0.0000   438.2334     -0.453101       17.4346     -0.349020     -0.561187      -3.75522       1.37792       1.69371       1.88088       1.99358       1.98446       1.99318
  26  11 2674.4293    2.4372  0.9908 12.1563  0.0000  0.0197   0.0453   0.0550    0.1045   0.0000   441.9813       2.85328       15.5158     -0.653362      0.721676     -0.105159       1.25329       1.60975       1.66208       1.88353       1.86765       1.82098
  26  12 2826.5978    3.1029  0.9461 12.6323  0.0000  0.0201   0.0568   0.0492    0.1055   0.0000   439.7101       5.33564       15.8361     -0.608560      -1.56639      -3.78341       1.29866       1.68358       1.75453       1.97892       1.94462       1.94804
  26  13 2977.4953    3.7586  0.9000 13.0331  0.0000  0.0183   0.0707   0.0476    0.0940   0.0000   436.7932       7.11144       17.2829       5.33817      0.855657      -2.79698       1.17359       1.52598       1.60783       1.78201       1.76760       1.73050
  26  14 3126.9601    3.9340  1.0789 13.3492  0.0000  0.0215   0.0707   0.0572    0.1023   0.0000   438.8150       5.86817       16.8957    -0.0262098     -0.510993       2.40303       1.29942       1.66229       1.84220       1.92497       1.89268       1.84132
  26  15 3275.4627    3.7164  1.4561 13.2227  0.0000  0.0265   0.0592   0.0675    0.0858   0.0000   438.4941       3.49115       13.3970      0.795593    -0.0955874      -7.11193       1.65184       2.17870       2.32699       2.56295       2.53323       2.49706
  26  16 3423.4701    3.0521  2.0795 12.6400  0.0000  0.0315   0.0407   0.0845    0.0645   0.0000   440.4784       6.15447       10.5546      -3.67008       7.44044      -3.28342       1.90367       2.55266       2.79002       2.92186       2.90232       2.91173
  26  17 3571.0345    2.4837  3.2778 12.0903  0.0000  0.0402   0.0273   0.1131    0.0472   0.0000   433.0141       11.9050       16.3587      -4.26974      0.520479     -0.561596       2.50667       3.27036       3.58263       3.85252       3.84406       3.83325
  26  18 3718.4928    2.0810  4.7044 11.4508  0.0000  0.0495   0.0187   0.1378    0.0394   0.0000   439.9791       11.5532       9.11727      -2.79795       1.80532      0.242319       3.06136       4.00813       4.40050       4.61647       4.63774       4.53743
  26  19 3865.4255    1.7211  6.5497 11.0939 -0.0002  0.0641   0.0140   0.1781    0.0356   0.0000   439.3236      0.454254       12.5509       6.62542      -7.08244       8.83027       3.87262       5.01996       5.59917       5.85743       5.85329       5.64058
  26  20 4012.0101    1.4676  8.9802 10.6358  0.0000  0.0826   0.0109   0.2232    0.0364   0.0000   440.9969       11.0496       8.79466       3.77500       4.77663      -13.6360       4.91952       6.56942       7.22806       7.47259       7.60572       7.42299
  26  21 4158.9761    1.2071 10.9379 10.5685 -0.0003  0.1033   0.0088   0.2851    0.0314   0.0000   434.4361       15.1071       23.1943      -8.22239       5.78877      -19.5736       6.24388       8.23921       9.04961       9.46350       9.46010       9.30026
  26  22 4305.4253    1.0018 13.5987 10.4472  0.0000  0.1327   0.0071   0.3658    0.0284   0.0000   439.3545       7.46599       7.89051       8.85679      -1.70303      -12.8253       8.01528       10.2770       11.4908       12.2069       12.1155       11.7214
  27   3 1325.2238    0.0924  0.0656 10.1039  0.0000  0.0248   0.0098   0.0191    0.0236   0.0000   439.2127     -0.647323       22.8182       1.49896      -2.13479      -1.61437       1.01049       1.58794       1.96106       1.27129       2.04861       1.41972
  27   4 1527.5455    0.1764  0.1463 10.0258  0.0000  0.0110   0.0090   0.0210    0.0259   0.0000   439.7411      -1.36949       18.6169       1.23841      -1.77391      0.688298      0.679026      0.858995      0.903986      0.924015      0.998198       1.03853
  27   5 1713.5901    0.3176  0.2624 10.0307  0.0000  0.0115   0.0111   0.0287    0.0319   0.0000   441.0354     -0.597671       21.7003      -2.77860      -1.67828     -0.829317      0.645429      0.914990      0.991608      0.994938       1.04511       1.00106
  27   6 1889.7593    0.5016  0.4879 10.0730  0.0000  0.0156   0.0129   0.0373    0.0460   0.0000   439.7075      -1.63825       22.8809      -2.99090      -2.76204      0.573398      0.950719       1.22524       1.36325       1.39402       1.43298       1.36025
  27   7 2062.0310    0.7514  0.6640 10.2221  0.0000  0.0169   0.0166   0.0435    0.0674   0.0000   439.2265     -0.322831       17.8126      0.522982      -3.84210      0.153470       1.02305       1.31888       1.43975       1.47192       1.53144       1.56151
  27   8 2229.7246    1.0299  0.8405 10.7265  0.0000  0.0192   0.0201   0.0477    0.0778   0.0000   438.5007      -1.42731       16.5301      -2.61969      -2.54501      -1.39574       1.26418       1.72560       1.84924       2.00095       1.89641       1.84695
  27   9 2390.9851    1.4614  0.9668 11.3182  0.0000  0.0192   0.0271   0.0536    0.0810   0.0000   438.5814      0.926396       21.0170      -1.63712      -3.08557      0.958827       1.16107       1.53661       1.70589       1.80369       1.77573       1.76124
  27  10 2547.5143    1.9672  1.1877 11.7574  0.0000  0.0221   0.0334   0.0616    0.1020   0.0000   440.5127       5.34847       18.3423      -2.28439      -1.97250      -2.57505       1.35843       1.77022       1.94063       2.09045       2.16788       2.05078
  27  11 2702.1068    2.5695  1.0237 12.0457  0.0000  0.0193   0.0446   0.0527    0.1098   0.0000   440.0544       4.56561       14.2433       1.37169      -1.37491      -2.83121       1.14998       1.48386       1.58816       1.73087       1.73352       1.73272
  27  12 2855.4013    3.2108  0.9809 12.7240 -0.0000  0.0200   0.0574   0.0507    0.1030   0.0000   439.5509       2.84234       15.5101       2.85992       1.54427    -0.0435710       1.24586       1.70036       1.81021       1.95099       1.99013       1.84592
  27  13 3007.1262    3.7793  0.9178 13.2386  0.0000  0.0186   0.0694   0.0486    0.0902   0.0000   439.1482       3.72441       15.4091       1.43251     -0.136198      -3.73256       1.17151       1.49265       1.62451       1.79563       1.78617       1.71035
  27  14 3157.3103    3.9046  1.1657 13.3299  0.0000  0.0222   0.0669   0.0605    0.1010   0.0000   439.6033       6.36492       14.1713       1.41131      -3.09295      -3.91894       1.40926       1.92173       2.02379       2.17107       2.18915       2.17934
  27  15 3306.6119    3.5505  1.4301 13.4069  0.0000  0.0258   0.0576   0.0682    0.0781   0.0000   437.6513       5.85920       12.6739       1.37725      -5.06952      -1.24772       1.59672       2.00591       2.21652       2.32401       2.34908       2.37680
  27  16 3455.3516    2.9488  2.4518 12.4488  0.0000  0.0337   0.0357   0.0908    0.0610   0.0000   442.9940       6.49933       12.9446      -2.50392     -0.390241      -6.63287       1.99303       2.58362       2.72459       3.00950       2.84937       2.83204
  27  17 3603.5967    2.4205  3.5284 12.0205  0.0000  0.0432   0.0253   0.1121    0.0455   0.0000   441.0025       8.49293       18.0470       1.74185      -2.50471     -0.832395       2.47156       3.31494       3.64474       3.77298       3.78081       3.71538
  27  18 3751.5353    2.0263  5.2508 11.3247  0.0000  0.0535   0.0171   0.1443    0.0391   0.0000   433.4176       10.9376       11.4172      -6.37836      -2.35143     -0.428367       3.04033       4.17552       4.44566       4.81173       4.73276       4.67509
  27  19 3899.1016    1.6774  7.2716 10.9225  0.0000  0.0668   0.0127   0.1849    0.0358   0.0000   434.5659       13.9051       10.5237       10.3171      -1.91115      -18.5486       3.95863       5.13962       5.53534       5.99906       6.06596       5.85096
  27  20 4046.5122    1.3731  9.3699 10.7268  0.0000  0.0861   0.0102   0.2383    0.0327   0.0000   441.4880       20.1002     -0.833709       8.10461       1.76939      -10.6305       5.03106       6.68018       7.34396       7.70114       7.89187       7.58417
  27  21 4193.9922    1.1563 12.1513 10.5792  0.0000  0.1126   0.0080   0.3126    0.0294   0.0000   440.1978       6.25091      0.328031       9.43027      -4.25404      -2.05455       6.58526       8.61805       9.62649       10.2820       10.3254       10.0242
  27  22 4340.7572    0.9622 14.2824 10.4094  0.0000  0.1388   0.0065   0.3788    0.0271   0.0000   425.6352       7.65883       21.7864      -11.3177       20.6524      -3.99123       7.78807       10.4676       11.4957       12.1233       12.0321       11.7445
  27  23 4487.5236    0.7512 15.9289 10.3605 -0.0011  0.1729   0.0056   0.4709    0.0241   0.0000   427.1988       6.23846       16.2260       15.2809       10.2264      -41.5409       9.85007       13.0065       14.5129       15.2106       15.2160       14.8762
  28   3 1342.6491    0.1178  0.0993 10.1618  0.0000  0.0155   0.0090   0.0239    0.0236   0.0000   440.9390      0.605195       19.3066      0.154022     -0.550689      0.309443       1.00199       1.17051       1.16486       1.44402       1.56187       1.37535
  28   4 1546.0237    0.2042  0.1247 10.0543  0.0000  0.0093   0.0118   0.0256    0.0254   0.0000   439.9872      0.532114       20.5910     -0.106805      -4.04299      0.241995      0.457661      0.677249      0.709373      0.850536      0.747045      0.640187
  28   5 1732.7685    0.3223  0.3436 10.0653  0.0000  0.0139   0.0102   0.0331    0.0333   0.0000   439.5864    -0.0124115       19.0305       1.44264      0.189810     -0.166781      0.808270      0.963014       1.05405       1.19666       1.13259       1.11931
  28   6 1910.1425    0.5261  0.4544 10.2172  0.0000  0.0150   0.0137   0.0355    0.0438   0.0000   439.5702     -0.813647       20.0541       1.16373      -2.19376     -0.962286      0.794052       1.06561       1.05272       1.21142       1.26104       1.21170
  28   7 2083.8767    0.7666  0.7391 10.3549  0.0000  0.0175   0.0159   0.0459    0.0633   0.0000   440.3765       1.71231       20.1701       3.89825      -3.17417      -2.29306       1.00218       1.28897       1.34975       1.46905       1.54027       1.51704
  28   8 2252.8240    1.1168  0.8227 10.7385  0.0000  0.0176   0.0214   0.0462    0.0750   0.0000   440.5754      0.563166       16.0178      0.152155      0.211444      -1.68165       1.00640       1.28805       1.38190       1.57194       1.43846       1.45417
  28   9 2415.2913    1.4889  1.0521 11.3499  0.0000  0.0205   0.0262   0.0561    0.0847   0.0000   439.7634       4.09492       21.8684       3.32762       2.13944      -4.18241       1.16272       1.54998       1.63048       1.78110       1.81588       1.81479
  28  10 2573.4072    2.0495  1.0047 11.8359  0.0000  0.0197   0.0355   0.0507    0.0950   0.0000   437.7360       3.32212       16.0817      -1.18556     -0.368726     0.0262203       1.16820       1.50454       1.67748       1.73329       1.81216       1.75859
  28  11 2729.3817    2.6221  1.1740 12.0345  0.0000  0.0214   0.0420   0.0558    0.1150   0.0000   441.3904       1.94116       14.0697      -3.12801      -2.97551      0.882030       1.20485       1.64840       1.78502       1.86591       1.89949       1.83615
  28  12 2883.7532    3.4437  0.9428 12.7375  0.0000  0.0177   0.0619   0.0501    0.1020   0.0000   441.3539       1.89482       15.5108      0.740581      -1.22111      -1.46314       1.07572       1.37377       1.50355       1.58681       1.54869       1.54554
  28  13 3036.3188    3.8789  1.0488 13.1020  0.0000  0.0197   0.0661   0.0543    0.1021   0.0000   438.3429       1.30838       18.7044       1.62447      -1.47437      -4.88572       1.10186       1.49412       1.56928       1.70491       1.70157       1.68955
  28  14 3187.2691    4.0146  1.2760 13.1022  0.0000  0.0224   0.0630   0.0578    0.1061   0.0000   439.3958       4.18094       17.1209       1.72830     -0.792044      -1.97303       1.32888       1.70428       1.88840       2.02203       2.03159       1.93127
  28  15 3337.3499    3.4764  1.7264 12.8298  0.0000  0.0267   0.0480   0.0715    0.0774   0.0000   439.5131       1.74447       16.7584      -2.73607      0.616245      -3.21394       1.53791       2.05711       2.21624       2.39868       2.36074       2.29271
  28  16 3486.8286    2.8492  2.5779 12.3813  0.0000  0.0345   0.0333   0.0914    0.0553   0.0000   440.6639       5.29483       16.0715      0.675424      -4.80174       2.59841       1.93962       2.51292       2.83210       2.95622       2.96362       2.86274
  28  17 3635.8903    2.2988  3.5064 12.0367  0.0000  0.0426   0.0244   0.1144    0.0440   0.0000   443.6669       4.76906       10.6695      -3.80870      -5.40449      0.800775       2.39848       3.19854       3.48605       3.74043       3.69293       3.71169
  28  18 3784.4469    1.9657  5.3402 11.2301 -0.0000  0.0529   0.0160   0.1417    0.0380   0.0000   433.7393       6.29260       25.2993       3.99702      -8.77796      -5.29195       2.91980       3.87525       4.30897       4.54416       4.46539       4.45039
  28  19 3932.6543    1.5789  7.5057 10.9197  0.0000  0.0687   0.0118   0.1909    0.0330   0.0000   437.0421       10.0634       17.5669      -10.3103       4.80709      -8.11082       3.92070       5.13614       5.65545       6.05923       6.20846       6.09008
  28  20 4080.5924    1.3255  9.5989 10.7385  0.0000  0.0877   0.0097   0.2427    0.0308   0.0000   432.9165       20.4602       11.0673      -10.2886      -7.86083      -3.89547       4.98930       6.58126       7.22651       7.62782       7.68759       7.60431
  28  21 4228.2890    1.0823 12.5274 10.5631  0.0000  0.1195   0.0075   0.3214    0.0284   0.0000   442.3665       9.54211       10.5128      -6.53867      -25.6908      -1.91558       6.67114       8.83419       9.71382       10.2121       10.4380       10.0094
  28  22 4375.7642    0.8835 14.7132 10.4384  0.0000  0.1479   0.0061   0.4015    0.0256   0.0000   437.8457       5.31748       16.5249       5.37461      -3.77943      -9.73604       8.16855       10.8588       12.0194       12.6904       12.8517       12.6019
  29   3 1359.7578    0.0980  0.0731 10.1305  0.0000  0.0128   0.0086   0.0193    0.0230   0.0000   442.1117    -0.0351114       19.4311      0.794653     -0.246452      -1.11017      0.749041      0.919043      0.995498       1.10223       1.13980      0.994550
  29   4 1564.1463    0.1968  0.1838 10.1370  0.0000  0.0108   0.0090   0.0303    0.0261   0.0000   438.9400      0.138255       21.0669     -0.690447      -4.10993       2.49128      0.610985      0.801358      0.990677       1.16062       1.17025       1.02919
  29   5 1751.5440    0.3711  0.3026 10.0605  0.0000  0.0120   0.0117   0.0278    0.0339   0.0000   439.4339      0.496999       21.8489      0.281354      -3.29549    -0.0691101      0.687193      0.865177      0.944648       1.01366      0.976141      0.943015
  29   6 1930.1756    0.5506  0.5216 10.2106  0.0000  0.0152   0.0131   0.0366    0.0468   0.0000   440.5799     -0.314865       18.0077     -0.829648      -3.15777       1.48322      0.827632       1.19227       1.21879       1.39278       1.37285       1.42366
  29   7 2105.2993    0.7928  0.8182 10.3439  0.0000  0.0182   0.0153   0.0475    0.0675   0.0000   441.4036      0.800120       19.2468       1.81841      0.724791     -0.481361      0.991831       1.35650       1.45385       1.55314       1.62007       1.55992
  29   8 2275.3374    1.1518  0.9172 10.9902  0.0000  0.0188   0.0212   0.0508    0.0766   0.0000   439.3024      -1.12923       23.5208      -2.19468      -1.66958      -4.49310       1.03877       1.32819       1.54700       1.60438       1.59327       1.52061
  29   9 2439.0591    1.6144  1.0733 11.4772  0.0014  0.0204   0.0277   0.0547    0.0906   0.0000   439.4646       1.14810       14.2783     -0.240598     -0.341084      -2.91951       1.14524       1.45203       1.56501       1.74047       1.74789       1.76252
  29  10 2598.7311    2.1398  1.0060 12.0510  0.0000  0.0197   0.0367   0.0508    0.0893   0.0000   439.6181     -0.916178       17.2431     -0.644699     0.0694745      -1.51536       1.07711       1.42667       1.48597       1.64569       1.64330       1.56842
  29  11 2756.2211    2.8485  0.9773 12.4134  0.0000  0.0192   0.0484   0.0490    0.0966   0.0000   440.8425       1.05369       16.0840       1.14750      -2.08655      -1.57813       1.01297       1.42715       1.44305       1.57272       1.61301       1.61977
  29  12 2911.6872    3.4736  0.9431 13.0879  0.0000  0.0181   0.0619   0.0502    0.0895   0.0000   439.2599       2.86059       15.7094      0.127203      -1.44320      -2.31784      0.993930       1.27828       1.37846       1.54293       1.51732       1.49822
  29  13 3065.0631    3.9636  1.0552 13.2127  0.0000  0.0193   0.0673   0.0531    0.1030   0.0000   439.3503       5.15200       12.9243      -2.14391      -1.98768      -1.34490       1.15240       1.50766       1.68840       1.80800       1.80621       1.76973
  29  14 3216.8690    3.8259  1.2840 13.3816  0.0079  0.0230   0.0620   0.0616    0.0841   0.0000   438.2704       7.99879       18.1021      0.329469     -0.531184      -1.27202       1.26039       1.66695       1.76246       1.93867       1.87628       1.88883
  29  15 3367.7749    3.2988  1.7775 13.0577  0.0000  0.0280   0.0455   0.0724    0.0640   0.0000   439.1920       6.49106       9.31571       4.08262       1.11030      -5.12372       1.53948       2.05501       2.17472       2.31566       2.32234       2.29577
  29  16 3518.0328    2.7085  2.8152 12.3580  0.0000  0.0363   0.0301   0.0953    0.0511   0.0000   438.5737       9.86499       15.0988       2.69590       3.20115      -6.44424       1.96312       2.55647       2.84143       3.05001       3.08079       3.01426
  29  17 3667.7407    2.2789  4.0628 11.7325  0.0000  0.0447   0.0215   0.1155    0.0434   0.0000   443.9230       2.86750       11.5506       7.35759       5.06408      -3.46254       2.44102       3.24698       3.54312       3.85619       3.82181       3.80895
  29  18 3816.7892    1.8654  6.2897 11.1058  0.0000  0.0578   0.0142   0.1584    0.0360   0.0000   442.5811       1.79497       17.4172       2.95070      0.365073       1.11996       3.17845       4.17178       4.64880       4.89369       4.86652       4.84365
  29  19 3965.8284    1.5212  8.0011 10.9205  0.0000  0.0718   0.0110   0.1996    0.0315   0.0000   440.0799       5.11145       22.6297       3.23596       10.0553      -4.31668       3.88815       5.15312       5.65717       5.99461       6.12224       6.05647
  29  20 4114.3297    1.2655  9.8268 10.7700  0.0000  0.0912   0.0091   0.2488    0.0297   0.0000   435.8925       6.62386       4.20847       9.77036       5.59428     0.0909908       4.80471       6.55801       7.08045       7.59740       7.57485       7.43474
  29  21 4262.3783    1.0352 12.6628 10.5916  0.0015  0.1204   0.0071   0.3294    0.0274   0.0000   432.9561       4.96190       9.17879      -3.37108     -0.148513      -2.22001       6.47715       8.60574       9.39785       10.1480       9.96162       10.0168
  29  22 4410.2915    0.8487 15.9438 10.4834  0.0000  0.1609   0.0057   0.4258    0.0237   0.0000   443.2761      0.223105       42.4611      -1.25265      -19.1300     -0.880001       8.54605       11.3603       12.7136       13.4610       13.4124       13.1603
  30   3 1376.6168    0.1213  0.1280 10.0762  0.0056  0.0133   0.0079   0.0297    0.0234   0.0000   441.2068      -1.57928       19.5209      0.578667      -3.85458      0.235329      0.831178       1.13194       1.20869       1.08067       1.14628       1.27616
  30   4 1581.9019    0.2245  0.1731 10.0924  0.0000  0.0089   0.0098   0.0244    0.0255   0.0000   440.1377      -1.52823       20.4180      -1.78559      -3.68001     -0.823335      0.514205      0.674810      0.784136      0.767277      0.743426      0.802290
  30   5 1770.0274    0.3837  0.3655 10.1155  0.0000  0.0126   0.0110   0.0325    0.0343   0.0000   440.8329      -1.19135       18.7511     -0.489708     -0.644101      0.386224      0.706260      0.902169       1.07521       1.07735       1.10958       1.14608
  30   6 1949.9466    0.5996  0.5262 10.0954  0.0000  0.0140   0.0139   0.0369    0.0491   0.0000   439.6663      0.482997       19.5355      0.607508      -1.88700     -0.182651      0.711870      0.925400       1.03049       1.04763       1.16245       1.18756
  30   7 2126.3586    0.8608  0.7531 10.4294  0.0000  0.0165   0.0167   0.0428    0.0644   0.0000   439.9666      0.139289       20.3197      -2.16817      -3.08691      -1.74153      0.928451       1.18299       1.33761       1.48751       1.42712       1.38726
  30   8 2297.3330    1.2806  0.8979 10.7757  0.0000  0.0177   0.0225   0.0459    0.0866   0.0000   440.4805     -0.766265       19.0638       2.61492      -1.44780      -3.91410      0.927220       1.24128       1.34834       1.51368       1.41588       1.40320
  30   9 2462.2747    1.7156  1.1041 11.5606  0.0000  0.0209   0.0286   0.0539    0.0911   0.0000   440.8570     -0.683021       16.0559       1.60409      -2.37349       2.59558       1.14930       1.55351       1.63827       1.74450       1.81998       1.78536
  30  10 2623.5044    2.2556  1.0347 12.2303  0.0000  0.0196   0.0382   0.0520    0.0827   0.0000   438.4226       1.33313       15.4104      0.755489      -3.34785      0.847966       1.07066       1.41616       1.60457       1.67619       1.69688       1.62228
  30  11 2782.5221    2.9245  1.0559 12.3979  0.0000  0.0188   0.0476   0.0517    0.1000   0.0000   440.7782      0.933787       17.0115      -2.11769      -3.76816      -3.24257       1.08749       1.40855       1.54827       1.60313       1.61855       1.59507
  30  12 2939.2023    3.6229  0.9450 12.8614  0.0000  0.0175   0.0616   0.0457    0.0941   0.0000   439.6337       4.53189       13.7203     -0.638915      -2.81221       1.55477      0.994843       1.25692       1.38499       1.53857       1.50840       1.47763
  30  13 3093.4137    4.0758  1.0122 13.3966  0.0000  0.0192   0.0693   0.0503    0.0952   0.0000   438.3604       3.15587       16.3303       2.27066      -3.71458      -3.02070       1.03035       1.36301       1.47361       1.60644       1.67055       1.62105
  30  14 3246.0719    3.8074  1.4560 13.1796  0.0000  0.0236   0.0560   0.0653    0.0795   0.0000   440.2762       7.01770       14.4001       1.68303     -0.272938      -5.22900       1.26113       1.66293       1.72817       1.94326       1.86364       1.94005
  30  15 3397.7396    3.2359  2.0214 12.8591  0.0000  0.0293   0.0406   0.0761    0.0574   0.0000   440.5836       5.36145       17.8795      0.393590       3.28783      -5.00947       1.53918       2.05220       2.24428       2.37663       2.37491       2.30878
  30  16 3548.8239    2.6463  3.2621 12.0595  0.0000  0.0377   0.0264   0.1010    0.0468   0.0000   439.5474       8.39497       11.8186      -1.87896       1.71137      -3.96462       2.07941       2.72528       2.99764       3.15274       3.09812       3.10248
  30  17 3699.2146    2.1526  4.4415 11.6465  0.0000  0.0471   0.0194   0.1249    0.0394   0.0000   442.8351       6.31486       15.7817       3.99748      -2.75368      -4.40002       2.46603       3.30118       3.65631       3.92848       3.89097       3.90164
  30  18 3849.0497    1.7935  6.5147 11.0980  0.0000  0.0588   0.0134   0.1639    0.0337   0.0000   439.0257       1.99399       8.93395       2.07911     -0.186998      -11.9360       3.14554       4.13557       4.57495       4.88607       4.95225       4.86458
  30  19 3998.3230    1.4848  8.9620 10.7498  0.0001  0.0777   0.0100   0.2146    0.0316   0.0000   443.3920       9.23640       7.49323      -2.29472      0.261296      -6.03686       4.09351       5.48595       6.08276       6.40543       6.49059       6.37023
  30  20 4147.2720    1.2371 11.4202 10.6284  0.0000  0.1001   0.0079   0.2781    0.0287   0.0000   442.6629       19.3676       23.3236      -4.76269       2.27093      -10.1779       5.24050       6.95173       7.72322       8.04752       8.11563       7.98827
  30  21 4296.2351    1.0012 13.5669 10.5078 -0.0011  0.1268   0.0064   0.3430    0.0260   0.0000   440.7319      -2.70866       17.9551       8.34119       2.93619       1.40826       6.55935       8.68523       9.64482       10.3325       10.3028       10.2552
  30  22 4444.5380    0.8088 16.0102 10.4347  0.0001  0.1619   0.0056   0.4347    0.0229   0.0000   434.8100       21.8503       47.2039       6.99285      -6.72803      -7.33214       8.40227       11.0857       12.2989       13.1623       13.2699       12.9466
  31   3 1393.1546    0.1168  0.0786 10.1370  0.0000  0.0196   0.0108   0.0241    0.0224   0.0000   442.1588      0.334498       21.0123      0.935135      -4.02102      -1.92594      0.745268       1.10585       1.88177       1.12825       1.52728       1.87179
  31   4 1599.3549    0.2339  0.1890 10.0566  0.0000  0.0100   0.0097   0.0258    0.0260   0.0000   439.9402      0.128057       19.5991       1.56936      -3.26087      0.162407      0.631683      0.942608      0.963855       1.14741       1.02531       1.21044
  31   5 1788.2400    0.4276  0.3600 10.0733  0.0000  0.0121   0.0120   0.0306    0.0354   0.0000   439.3538      0.539505       20.1732     -0.756008      -1.64752      -1.29852      0.642653      0.838719      0.956873       1.01575       1.01786       1.05328
  31   6 1969.4262    0.5830  0.6657 10.0782  0.0000  0.0164   0.0123   0.0419    0.0544   0.0000   439.3321       1.04306       20.9211   -0.00412362      -2.21926      -1.86474      0.870733       1.12102       1.16766       1.28660       1.34863       1.33028
  31   7 2147.0101    0.8984  0.7970 10.4333  0.0000  0.0169   0.0167   0.0434    0.0712   0.0000   439.9838      -2.32999       21.0898     -0.499864      -2.53502      -3.02226      0.905142       1.13767       1.27734       1.36406       1.39907       1.36454
  31   8 2318.9284    1.3071  0.9261 11.0711  0.0000  0.0182   0.0228   0.0481    0.0773   0.0000   440.9313     -0.667808       21.1710      0.372974      -4.76902      -1.48352      0.903031       1.20977       1.33876       1.39665       1.38725       1.41559
  31   9 2485.0213    1.7974  1.0524 11.5204  0.0000  0.0198   0.0293   0.0500    0.0950   0.0000   440.9801     -0.375451       20.0009      0.158023      0.402162       1.34449       1.05998       1.40390       1.59839       1.66074       1.66436       1.70565
  31  10 2647.8338    2.3210  1.0745 12.2121  0.0000  0.0199   0.0383   0.0520    0.0881   0.0000   438.4771       2.93971       16.9076       1.22004     -0.679011      -1.06278       1.00508       1.31670       1.46629       1.63089       1.56009       1.62829
  31  11 2808.3779    3.1494  0.9874 12.5517  0.0000  0.0180   0.0517   0.0469    0.0949   0.0000   440.0131       3.36220       15.6795       1.05123      -2.40669      -3.71850       1.02672       1.36503       1.53636       1.61891       1.67637       1.60012
  31  12 2966.1837    3.8147  0.9098 13.0724  0.0000  0.0164   0.0656   0.0455    0.0846   0.0000   438.2159       3.27623       14.8793       1.37083      -3.32045      -2.85542      0.873409       1.10288       1.22795       1.29826       1.26763       1.32624
  31  13 3121.3712    3.9832  1.2516 13.0548  0.0000  0.0211   0.0606   0.0564    0.1085   0.0000   439.0862       1.19895       14.9470       1.47049      -1.61186      -2.38937       1.07575       1.46010       1.61368       1.73154       1.70327       1.70461
  31  14 3274.8919    3.7920  1.5446 12.7855  0.0000  0.0232   0.0508   0.0617    0.0848   0.0000   439.4500       3.28384       15.4451       2.38928      -5.69542      -5.29842       1.22474       1.57634       1.76851       1.90147       1.90081       1.88124
  31  15 3427.5109    3.1074  2.2580 12.5615  0.0000  0.0299   0.0356   0.0794    0.0543   0.0000   438.1112       2.72030       17.3926       5.15288      -4.48153      -1.13302       1.53154       2.07331       2.22572       2.38752       2.40853       2.46093
  31  16 3579.3220    2.5372  3.5035 11.9347  0.0000  0.0390   0.0237   0.1029    0.0432   0.0000   439.2222       7.94064       7.59070       5.77379       1.53845      -5.50778       1.94631       2.60423       2.84618       2.96129       3.06239       3.01283
  31  17 3730.4355    2.1109  5.0807 11.3974  0.0001  0.0487   0.0170   0.1327    0.0370   0.0000   437.8460    -0.0211297       14.1665      -2.90460      -5.85896      -11.2712       2.44030       3.30270       3.65434       3.90057       3.86861       3.84586
  31  18 3880.8429    1.7171  7.3190 10.9705  0.0000  0.0638   0.0121   0.1745    0.0328   0.0000   442.0355       6.52071       14.1044      0.541599      -2.64319       1.58720       3.31807       4.37039       4.83725       5.18615       5.29212       5.20953
  31  19 4031.0924    1.4029  9.2185 10.8053 -0.0003  0.0792   0.0094   0.2240    0.0292   0.0000   437.9932       7.46841       13.0072      -1.11572      -6.32280      0.674182       4.05281       5.26407       5.86039       6.32404       6.37209       6.36969
  31  20 4180.4404    1.1835 12.0924 10.6353  0.0000  0.1074   0.0075   0.2916    0.0278   0.0000   447.4586      -6.94606       19.6653       10.1621       3.13892      -9.52625       5.49284       7.13307       8.13685       8.59041       8.63840       8.70380
  31  21 4329.8137    0.9527 14.6304 10.4888 -0.0013  0.1361   0.0059   0.3724    0.0248   0.0000   431.9514   -0.00203313       21.6014       10.0406      -9.92424      -4.99171       6.81782       9.06586       10.2509       10.7344       10.8731       10.8276
  32   4 1616.4296    0.2458  0.2277 10.0434  0.0000  0.0118   0.0090   0.0260    0.0260   0.0000   440.8118     -0.989145       21.5727      0.964718      -2.36982      0.776991      0.486474      0.772144      0.750711      0.846785      0.828831      0.898282
  32   5 1806.1650    0.4196  0.4108 10.0632  0.0000  0.0137   0.0108   0.0311    0.0369   0.0000   441.2896     -0.462210       20.4574      -1.67156      -3.20852       3.16680      0.731871      0.836106      0.963294       1.02113       1.03321       1.04737
  32   6 1988.6524    0.6477  0.5929 10.2110  0.0000  0.0149   0.0137   0.0361    0.0499   0.0000   441.0782     -0.767776       21.1934      0.148524      -4.43728       1.09729      0.736807      0.990657       1.09857       1.13463       1.16657       1.08235
  32   7 2167.3633    0.9201  0.7673 10.6325  0.0000  0.0171   0.0173   0.0423    0.0634   0.0000   440.5045       1.24093       22.0498       2.29600     -0.614227      -2.61016      0.830528       1.09793       1.20717       1.33795       1.33330       1.28925
  32   8 2340.0366    1.3200  1.0679 10.8928  0.0000  0.0201   0.0211   0.0519    0.0899   0.0000   439.2857       1.23986       19.5298       3.25978      -1.65771      0.229505       1.02346       1.48778       1.57376       1.70896       1.67629       1.59731
  32   9 2507.3051    1.8399  1.0986 11.7532 -0.0002  0.0203   0.0297   0.0513    0.0862   0.0000   440.0716       2.77422       21.6080       1.82203      -1.79822      -2.98848       1.01474       1.35421       1.45033       1.64187       1.67266       1.64423
  32  10 2671.7025    2.5232  1.0653 12.1337  0.0000  0.0193   0.0398   0.0495    0.0979   0.0000   439.8536       2.39464       18.9302       2.27878     -0.448672    -0.0661651      0.942818       1.29654       1.41539       1.54366       1.50092       1.45124
  32  11 2833.7455    3.1041  1.0106 12.8200  0.0000  0.0183   0.0509   0.0492    0.0830   0.0000   441.0128       5.49807       18.9719      0.407962     -0.196392       1.80096      0.966981       1.32538       1.43108       1.55796       1.57900       1.59194
  32  12 2992.7829    3.8223  0.9167 13.3957  0.0000  0.0175   0.0659   0.0449    0.0785   0.0000   439.2977       2.75924       16.6173      0.111812      -1.31802      -4.40613      0.904949       1.19183       1.32896       1.40723       1.40116       1.45353
  32  13 3148.9369    3.8957  1.1932 13.5518  0.0000  0.0207   0.0626   0.0575    0.0831   0.0000   439.2313       4.84250       18.4192     -0.148049      -2.85104      -3.42884       1.03642       1.37243       1.53531       1.66368       1.67957       1.69955
  32  14 3303.4203    3.6400  1.6070 13.0925  0.0023  0.0246   0.0492   0.0646    0.0702   0.0000   438.6409       6.09583       13.5662      0.614764       1.00786      -6.51547       1.26580       1.64324       1.81046       1.96817       1.93349       1.98881
  32  15 3456.8013    2.9779  2.4922 12.4576 -0.0001  0.0320   0.0322   0.0814    0.0507   0.0000   441.4101       5.58159       16.5265     -0.629888      -1.18046      -4.24048       1.57445       2.16581       2.28209       2.47504       2.57535       2.51862
  32  16 3609.4044    2.4536  3.5719 11.8335  0.0000  0.0377   0.0222   0.1029    0.0420   0.0000   440.9814       6.72357       11.5039    -0.0781480      -6.65425      -4.16765       1.95425       2.53526       2.80751       3.05134       3.09221       3.08266
  32  17 3761.3688    2.0013  5.3826 11.3157  0.0000  0.0493   0.0153   0.1382    0.0349   0.0000   436.3073       5.90214       19.1272       7.39799      -6.30378      -8.45802       2.46988       3.25937       3.58602       3.90734       4.01474       4.01727
  32  18 3912.3199    1.6393  7.4443 10.9762  0.0000  0.0641   0.0113   0.1771    0.0305   0.0000   438.6642       8.93276       10.6437      -6.87414      -10.7590      -7.18615       3.20459       4.23721       4.59752       4.94224       5.16378       5.02049
  32  19 4063.1055    1.3684  9.9211 10.7388  0.0003  0.0841   0.0088   0.2349    0.0288   0.0000   435.9040       8.21817       16.9529      -2.75729      -6.35459      -7.10299       4.12193       5.46237       6.01365       6.46816       6.52255       6.52970
  32  20 4213.4186    1.0980 12.3726 10.6738 -0.0003  0.1137   0.0070   0.3062    0.0264   0.0000   441.3502       3.92634       22.1017       1.93417       6.26919      -15.1532       5.50712       7.36971       8.13104       8.80330       8.92567       8.82416
  32  21 4362.8834    0.9233 15.5411 10.4792  0.0017  0.1442   0.0056   0.3913    0.0235   0.0000   448.4906       11.6873       27.3639      -1.71989      -3.56126      -10.6957       6.96024       9.26926       10.4482       11.0053       11.1580       11.0287
  33   2 1193.8864    0.0559  0.0271 10.1994  0.0000  0.0144   0.0092   0.0166    0.0206   0.0000   440.9734     -0.413642       21.0248      0.560134      -2.71835       2.17307       1.11042       1.48176       1.28981       1.35780       2.06191       1.72305
  33   3 1425.4222    0.1396  0.1190 10.0561  0.0000  0.0110   0.0081   0.0235    0.0226   0.0000   441.2205     -0.887450       21.4948      0.298976      -2.71782       1.07139      0.524169      0.806449      0.825287      0.915727      0.894716      0.888472
  33   4 1633.2289    0.2758  0.1647 10.0591  0.0000  0.0084   0.0108   0.0185    0.0256   0.0000   439.9809      0.100993       20.8150     -0.140372      -3.31276     0.0189708      0.392999      0.557173      0.584535      0.625816      0.622728      0.630264
  33   5 1823.8190    0.4263  0.4264 10.0674  0.0000  0.0133   0.0108   0.0329    0.0373   0.0000   440.1934      0.165694       20.8566     -0.982680      -1.19405     -0.949997      0.661642      0.846156       1.00597       1.04861       1.08688       1.06994
  33   6 2007.5990    0.6513  0.6432 10.2759  0.0000  0.0153   0.0131   0.0388    0.0507   0.0000   440.2666      0.690779       21.5854     -0.918874      -1.80484       1.68403      0.760404      0.982784       1.02210       1.15602       1.11341       1.15261
  33   7 2187.3474    0.9719  0.8438 10.6028  0.0000  0.0170   0.0172   0.0442    0.0680   0.0000   441.3200     -0.766662       20.3269      0.627230      -4.73221     -0.681908      0.878923       1.17799       1.31755       1.37517       1.38147       1.42565
  33   8 2360.8645    1.3888  1.0621 11.3350 -0.0014  0.0196   0.0228   0.0526    0.0763   0.0000   440.7115       1.09635       22.4809       2.86252      -2.12702      -6.48968      0.943261       1.22148       1.37857       1.46662       1.44656       1.45609
  33   9 2529.1680    1.9257  1.1546 11.7817  0.0000  0.0198   0.0300   0.0530    0.0873   0.0000   441.0498     -0.128836       18.5621     -0.660654      -4.01820      0.568369      0.984387       1.23508       1.36790       1.50606       1.50115       1.50730
  33  10 2695.0350    2.6076  1.0573 12.4114  0.0000  0.0183   0.0417   0.0504    0.0817   0.0000   440.5162       4.44929       19.3657      -1.85283      -3.78967      -1.78410      0.930947       1.20028       1.31459       1.46767       1.49982       1.50796
  33  11 2858.6293    3.3563  0.9988 12.7598  0.0000  0.0175   0.0533   0.0457    0.0892   0.0000   438.2599      0.178554       19.3102    -0.0555035      -3.48543     -0.145317      0.869553       1.12155       1.26329       1.35603       1.38885       1.38480
  33  12 3018.8642    3.8813  1.0133 13.3386  0.0000  0.0178   0.0636   0.0486    0.0859   0.0000   439.8644       3.60084       19.4329      0.164484      -1.41477     -0.645614      0.926356       1.16523       1.26311       1.44579       1.42300       1.41966
  33  13 3176.1352    3.8684  1.2307 13.5361  0.0000  0.0208   0.0603   0.0572    0.0790   0.0000   439.9758       6.40361       15.2337       1.19437      -3.04288      -2.55571       1.05912       1.38481       1.49312       1.69300       1.72916       1.69340
  33  14 3331.5221    3.4993  1.7945 13.0021  0.0000  0.0260   0.0446   0.0682    0.0651   0.0000   440.2482       5.06996       14.1443      0.960444    -0.0708778      -4.14607       1.24594       1.66342       1.74023       1.95537       1.97035       1.98401
  33  15 3485.7731    2.8931  2.6537 12.3055  0.0000  0.0316   0.0298   0.0835    0.0497   0.0000   441.8141       7.67575       15.6634       3.03187       4.00552      -6.06996       1.55071       2.00700       2.20960       2.38353       2.43846       2.39242
  33  16 3639.2231    2.3491  3.8569 11.9101  0.0000  0.0404   0.0209   0.1079    0.0376   0.0000   440.1212       6.86139       13.9269       1.63940       5.41430      -2.95552       1.96030       2.56165       2.83519       3.00228       3.12109       3.09682
  33  17 3791.9400    1.9562  5.4489 11.3135  0.0000  0.0496   0.0148   0.1368    0.0346   0.0000   434.7451       7.16495       22.7587       3.38658      -3.13256      -4.47989       2.46427       3.19497       3.61665       3.85213       3.92132       3.89536
  33  18 3943.7314    1.5910  7.9597 10.9525  0.0000  0.0672   0.0107   0.1869    0.0296   0.0000   443.9318       2.90478       13.8039      -4.84095      -9.25735      -2.99667       3.25828       4.40170       4.82583       5.16981       5.29214       5.22194
  33  19 4094.9279    1.2977 10.4953 10.7379 -0.0002  0.0905   0.0082   0.2473    0.0281   0.0000   431.5891       10.7635       9.37273      -3.57085       5.89569      -20.5006       4.33929       5.69023       6.29884       6.86481       7.08585       6.96047
  33  20 4245.5845    1.0798 13.1690 10.6181  0.0000  0.1173   0.0064   0.3178    0.0252   0.0000   449.0953       16.3515       24.0587       17.4035      -18.5928      -8.89997       5.57270       7.48398       8.32357       8.88611       9.07646       9.05652
  33  21 4396.1123    0.8588 15.4220 10.4915 -0.0021  0.1492   0.0054   0.3948    0.0229   0.0000   438.6409       9.01709       12.8836      -6.33096       5.21626      -3.42986       6.99769       9.36592       10.3860       11.2635       11.4028       11.3469
  34   3 1441.1443    0.1489  0.1229 10.0595  0.0000  0.0116   0.0080   0.0193    0.0225   0.0000   441.3775      0.242949       20.8210      -2.01781      -1.52330      -1.28817      0.516028      0.673294      0.752808      0.756245      0.928886      0.831882
  34   4 1649.7409    0.2710  0.2466 10.0149  0.0000  0.0102   0.0090   0.0266    0.0272   0.0000   441.3060     -0.239666       21.4530      0.876593      -2.49252     -0.943949      0.458943      0.603554      0.736537      0.781463      0.760518      0.809417
  34   5 1841.2558    0.4589  0.4473 10.0966  0.0000  0.0126   0.0111   0.0318    0.0369   0.0000   442.3390     -0.834615       20.4807      0.126098      -1.60127     -0.438529      0.614165      0.778528      0.912987      0.950622      0.995642       1.00208
  34   6 2026.3567    0.7201  0.6597 10.2228  0.0000  0.0150   0.0139   0.0370    0.0557   0.0000   441.2987    -0.0500197       20.8236       1.78403     -0.903694      0.820087      0.707398      0.893397       1.04318       1.11728       1.10488       1.11426
  34   7 2207.0510    1.0304  0.8488 10.6310  0.0000  0.0166   0.0178   0.0438    0.0699   0.0000   440.7535     -0.540763       22.2643      -1.13772      -3.43835     -0.280965      0.769691       1.01370       1.05752       1.18392       1.20025       1.18569
  34   8 2381.2576    1.4799  1.0636 11.3901  0.0000  0.0190   0.0238   0.0506    0.0740   0.0000   439.2487      -1.07242       19.8365      0.863799      -2.19886      0.617610      0.906411       1.17186       1.28154       1.37450       1.36024       1.38280
  34   9 2550.6721    2.0156  1.2499 11.7931  0.0000  0.0207   0.0297   0.0555    0.0860   0.0000   440.2060       2.89128       19.4999      0.533703      -4.54895     -0.152967       1.00745       1.36111       1.50091       1.60298       1.61314       1.65111
  34  10 2718.0013    2.6181  1.0938 12.5588  0.0000  0.0194   0.0413   0.0508    0.0826   0.0000   440.9239       3.05620       18.5673       1.88762      -2.79392    -0.0539558      0.894707       1.18008       1.28440       1.44643       1.41439       1.44827
  34  11 2882.9598    3.3995  0.9927 13.0506  0.0000  0.0174   0.0549   0.0465    0.0799   0.0000   442.4279       3.39324       18.8730     -0.171846      -1.84524      -1.69302      0.858126       1.12264       1.24091       1.38193       1.32986       1.36815
  34  12 3044.5228    3.9654  1.0287 13.3541  0.0000  0.0180   0.0628   0.0479    0.0830   0.0000   441.4634      0.569544       15.2861      0.838202      -2.95547      -2.34181      0.843848       1.10798       1.18257       1.31337       1.31813       1.30740
  34  13 3202.8497    3.9581  1.2921 13.2987  0.0000  0.0208   0.0572   0.0550    0.0818   0.0000   438.4330       4.35187       17.6663       1.91377      -2.53959     -0.251372       1.04121       1.35196       1.49248       1.62671       1.58893       1.65648
  34  14 3359.3022    3.4446  1.8336 12.9391  0.0000  0.0253   0.0429   0.0687    0.0637   0.0000   438.5874       5.99442       13.7277       3.24143      -4.49298      -1.93617       1.20457       1.60125       1.73630       1.94390       1.98663       1.88367
  34  15 3514.5343    2.7735  2.8367 12.3217  0.0000  0.0330   0.0278   0.0870    0.0457   0.0000   439.8329       6.13798       11.9901      0.417284      -5.94980      -2.26191       1.57946       2.06687       2.32235       2.53812       2.56652       2.53598
  34  16 3668.6911    2.2850  4.3675 11.6524  0.0000  0.0415   0.0186   0.1142    0.0365   0.0000   435.0266       7.62440       12.8668      -3.34194      -2.52791      -1.66971       1.98753       2.59574       2.90515       3.08854       3.15608       3.15585
  34  17 3822.0810    1.8643  6.3621 11.2031 -0.0005  0.0547   0.0130   0.1521    0.0313   0.0000   444.5610     -0.893641       10.3815      -5.56370      -9.54099       1.89358       2.53925       3.44525       3.74513       4.14178       4.14541       4.10283
  34  18 3974.5893    1.5299  8.6441 10.9154  0.0000  0.0722   0.0099   0.1991    0.0288   0.0000   435.7643       2.57106       13.4769      -2.14587       6.20169       11.9039       3.36099       4.46278       5.00972       5.26792       5.39428       5.46542
  34  19 4126.4318    1.2454 10.9791 10.7505  0.0000  0.0947   0.0076   0.2617    0.0263   0.0000   444.8825       16.9494       4.66471       6.52627       8.68938      -12.3681       4.29583       5.77699       6.29192       6.90623       6.88126       6.93025
  34  20 4277.8058    1.0235 14.7110 10.6040  0.0002  0.1308   0.0058   0.3533    0.0236   0.0000   441.7852       12.5653       17.5972       16.2310      -3.22997      -4.73703       5.98543       8.03950       8.91877       9.59360       9.96071       9.94879
  35   2 1221.9395    0.0839  0.1074 10.1358  0.0000  0.0183   0.0080   0.0368    0.0209   0.0000   440.6281     -0.635002       23.4698       1.13959      -4.92451     -0.689919      0.673382      0.996258       1.09888       1.12442       1.18601       1.09107
  35   4 1665.9612    0.2974  0.2181 10.0179  0.0000  0.0093   0.0101   0.0228    0.0265   0.0000   441.3701      0.214418       20.9127      0.954136      -3.42799       1.47854      0.404492      0.517405      0.588960      0.683826      0.690981      0.704905
  35   5 1858.4730    0.4886  0.4224 10.0548  0.0000  0.0121   0.0117   0.0297    0.0381   0.0000   440.2711    -0.0458964       21.5460      0.730225      -4.51047       1.11419      0.591675      0.789635      0.930467       1.00211       1.07437       1.03072
  35   6 2044.8322    0.7035  0.6626 10.4238  0.0000  0.0161   0.0137   0.0361    0.0509   0.0000   439.7512      -1.74018       20.2479       4.81137      -1.52023       1.31253      0.711526      0.979533       1.01461       1.17167       1.19863       1.16551
  35   7 2226.3982    1.0754  0.8947 10.6837  0.0000  0.0169   0.0179   0.0441    0.0723   0.0000   440.5939       2.05880       21.1657     -0.347449     -0.882267      -2.75891      0.795942       1.07231       1.21270       1.29522       1.29667       1.29984
  35   8 2401.3312    1.5241  1.1066 11.4435  0.0000  0.0192   0.0237   0.0515    0.0769   0.0000   440.7998       2.15466       19.2095     0.0676417      -3.12697      -1.66180      0.921990       1.20999       1.33790       1.48264       1.46702       1.51533
  35   9 2571.8637    2.1223  1.1869 11.9778  0.0000  0.0197   0.0320   0.0532    0.0884   0.0000   439.8454       2.23198       18.8316       4.15031      -4.50345      -2.31200      0.939314       1.22629       1.33188       1.50610       1.53571       1.52724
  35  10 2740.5617    2.7799  1.0467 12.4806  0.0000  0.0178   0.0429   0.0477    0.0831   0.0000   441.7210       1.17653       21.2521      -1.12975      -2.77004      0.140983      0.831917       1.09627       1.16308       1.28978       1.32819       1.34400
  35  11 2906.8662    3.4784  1.0128 13.0724  0.0000  0.0177   0.0546   0.0452    0.0799   0.0000   440.0659       3.77178       16.8164      0.738763      -2.10495      -3.54134      0.845674       1.09342       1.23111       1.34084       1.37146       1.43140
  35  12 3069.6649    4.0697  1.0559 13.3547  0.0007  0.0182   0.0628   0.0476    0.0893   0.0000   439.8089       4.23320       16.4421       3.66161       1.02707      -1.11149      0.856833       1.14703       1.26607       1.42632       1.38990       1.38154
  35  13 3229.2530    3.9173  1.4259 13.2294  0.0000  0.0218   0.0532   0.0576    0.0740   0.0000   439.1211       4.84513       15.7396     -0.834751      -2.98548      -4.48976       1.00473       1.34254       1.45150       1.57154       1.56988       1.58233
  35  14 3386.7470    3.2967  1.9542 12.8329  0.0000  0.0262   0.0387   0.0686    0.0552   0.0000   440.8522       6.20897       16.3818       3.13369      -3.73115      -4.52229       1.19949       1.60487       1.75410       1.91422       1.91854       1.98430
  35  15 3542.8789    2.6831  3.1523 12.2000  0.0000  0.0341   0.0251   0.0940    0.0409   0.0000   442.6040       1.38442       15.5316       3.89177      -2.97468      -5.57027       1.53985       2.04724       2.24521       2.40548       2.47893       2.47037
  35  16 3697.9503    2.1681  4.3185 11.6737  0.0000  0.0428   0.0178   0.1110    0.0356   0.0000   438.7005       4.51634       13.2263       2.57184      -2.70104      -4.42655       1.99147       2.64690       2.94909       3.15635       3.25147       3.28745
  35  17 3851.8983    1.7853  6.7118 11.1776  0.0000  0.0564   0.0121   0.1583    0.0296   0.0000   442.4774       10.9887       9.99501      -9.79336     -0.125356      -5.79231       2.58842       3.37405       3.71182       4.09121       4.21629       4.17869
  35  18 4005.2658    1.4725  9.2413 10.8280  0.0000  0.0756   0.0090   0.2102    0.0282   0.0000   442.1056       6.59451       6.34131      -7.58216      -6.89333      -13.9384       3.44856       4.53569       5.08438       5.49809       5.59325       5.53877
  35  19 4157.9323    1.2026 11.6625 10.7252  0.0005  0.1008   0.0071   0.2744    0.0254   0.0000   430.1818       3.62355       21.5731      -12.1962     -0.149000      -15.3154       4.49820       5.96948       6.66204       7.21380       7.23531       7.27439
  35  20 4309.8516    0.9720 14.4020 10.5757 -0.0012  0.1329   0.0056   0.3498    0.0234   0.0000   435.9348      -2.56608       22.4957       17.0683       4.68727      -12.1707       5.86380       7.88900       8.75999       9.49683       9.82340       9.82637
  36   2 1235.6319    0.0872  0.0548 10.1237  0.0000  0.0122   0.0093   0.0233    0.0203   0.0000   441.5545       1.41612       21.6532     -0.242861      -4.55606       1.67450      0.615597      0.876510      0.903054       1.05871      0.836726      0.882123
  36   3 1471.8195    0.1738  0.1479 10.0196  0.0000  0.0099   0.0080   0.0225    0.0225   0.0000   441.6375      0.304339       21.0344    -0.0970370      -2.44558     -0.739976      0.383044      0.579400      0.605522      0.699862      0.661861      0.681981
  36   4 1681.9145    0.3160  0.2637 10.0421  0.0000  0.0100   0.0097   0.0246    0.0274   0.0000   441.6309     -0.491304       22.0493     -0.845625      -3.05277    -0.0738671      0.466481      0.540093      0.632376      0.749064      0.731565      0.758877
  36   5 1875.4232    0.4978  0.5298 10.0167  0.0000  0.0140   0.0107   0.0347    0.0424   0.0000   440.5299      0.685779       20.6375     -0.212475      -3.33066     -0.137883      0.608040      0.785706      0.847719      0.983516       1.00780       1.03633
  36   6 2063.0674    0.7400  0.7603 10.2680  0.0000  0.0160   0.0132   0.0406    0.0573   0.0000   441.9662       1.47073       21.6626     0.0979314      -4.66833      -1.05104      0.688071      0.949375       1.02069       1.11461       1.10364       1.12093
  36   7 2245.5066    1.1456  0.9629 10.6373  0.0000  0.0170   0.0180   0.0451    0.0772   0.0000   441.3891      0.691218       19.3638      -2.44292      -4.72190    -0.0886329      0.773630       1.05190       1.12207       1.26027       1.29569       1.27487
  36   8 2421.1433    1.5771  1.1522 11.4718  0.0000  0.0189   0.0242   0.0538    0.0772   0.0000   440.3433      0.475787       21.3966      -1.20385      -2.61278      -2.54406      0.868807       1.12292       1.26166       1.35129       1.45148       1.43040
  36   9 2592.7805    2.2343  1.1236 12.0153  0.0000  0.0189   0.0334   0.0494    0.0886   0.0000   440.9174       1.81491       18.7618      0.653931     -0.743897    -0.0660714      0.855807       1.14019       1.26812       1.37922       1.41437       1.40382
  36  10 2762.7206    2.9475  1.0187 12.5286  0.0000  0.0179   0.0447   0.0451    0.0861   0.0000   440.8483       2.67008       20.1043      -1.31176      -1.64522      -1.45253      0.762068       1.05608       1.10024       1.19117       1.22627       1.23474
  36  11 2930.3321    3.7824  1.0123 12.8555  0.0000  0.0168   0.0574   0.0438    0.0956   0.0000   440.4698       3.32412       17.4998     -0.719797     -0.761599      -1.71457      0.777288      0.986183       1.08615       1.21147       1.23136       1.18819
  36  12 3094.3572    4.1476  1.1153 13.4242  0.0000  0.0191   0.0622   0.0486    0.0847   0.0000   440.9744       1.89694       14.5418       1.70216      -2.43764      -2.92048      0.836500       1.14114       1.25589       1.30954       1.30066       1.35890
  36  13 3255.2131    3.8140  1.4430 13.4814  0.0000  0.0223   0.0531   0.0598    0.0665   0.0000   441.0150       5.29604       15.3358      0.541537      -3.17582      -4.11579       1.03749       1.32680       1.43685       1.60100       1.66771       1.64007
  36  14 3413.7710    3.1838  2.2446 12.6311  0.0000  0.0271   0.0344   0.0747    0.0498   0.0000   441.7074       3.84597       15.5894      0.390664     -0.534702      -4.81748       1.22366       1.61696       1.81465       1.94951       1.94405       1.94539
  36  15 3570.8898    2.6152  3.2468 12.0636  0.0000  0.0350   0.0234   0.0906    0.0412   0.0000   440.7610       6.91420       15.0652       2.66692       2.73568      -8.94307       1.50054       2.01933       2.18165       2.37836       2.40722       2.44303
  36  16 3726.6371    2.1313  5.1143 11.4085  0.0000  0.0450   0.0155   0.1231    0.0331   0.0000   436.1742       10.9082       18.2460      -1.62649     -0.728955      -4.48118       1.97005       2.59534       2.90560       3.12246       3.22138       3.21589
  36  17 3881.3983    1.7293  7.6007 10.9813  0.0000  0.0610   0.0108   0.1672    0.0296   0.0000   442.6708       7.85711       13.8337      -5.51218       2.07297      -3.32194       2.67925       3.53642       3.99736       4.28434       4.40259       4.37222
  36  18 4035.5670    1.4083  9.7225 10.8224  0.0000  0.0792   0.0083   0.2229    0.0270   0.0000   443.7762       8.36382       25.8876       3.08062      -12.6108      -13.1455       3.53202       4.60659       5.21433       5.63227       5.77055       5.68959
  36  19 4188.8293    1.1465 11.9048 10.7292 -0.0010  0.1024   0.0067   0.2819    0.0248   0.0000   431.7968       2.76794       12.2949      -15.9080       1.45724      -14.4483       4.47192       5.99789       6.68045       7.18122       7.49086       7.43625
  36  20 4341.0710    0.9803 15.2368 10.4801  0.0015  0.1337   0.0053   0.3549    0.0228   0.0000   438.6306     -0.250123       18.2792      0.957902      -16.8368      -17.1666       5.65111       7.68357       8.53427       9.08821       9.31207       9.28829
  37   2 1249.1752    0.0737  0.0483 10.1523 -0.0008  0.0117   0.0085   0.0205    0.0200   0.0000   439.9425     -0.812437       22.0901       2.33857      -2.96801      -1.72141      0.535132      0.679910       1.08150       1.00897       1.08618       1.13982
  37   3 1486.8150    0.1687  0.1372 10.0512  0.0000  0.0096   0.0080   0.0223    0.0219   0.0000   441.0989      0.893207       21.7741      -1.00260      -2.56459     -0.545303      0.408790      0.481165      0.580503      0.622860      0.601559      0.605463
  37   4 1697.5794    0.3160  0.2485 10.0785  0.0000  0.0105   0.0096   0.0213    0.0266   0.0000   442.0884     -0.175402       21.3502       1.14729      -3.92274     -0.314704      0.496864      0.654933      0.777387      0.864344      0.929991      0.859487
  37   5 1892.1864    0.5137  0.4888 10.1679  0.0000  0.0132   0.0114   0.0341    0.0401   0.0000   441.2804      0.514746       20.3663      0.510372      -3.39605      -1.18549      0.618635      0.828047      0.912878       1.01200       1.02257       1.06142
  37   6 2081.1538    0.7967  0.7937 10.2913  0.0000  0.0161   0.0137   0.0402    0.0594   0.0000   440.9361      0.542726       19.8639     -0.446119     -0.463442      -1.53909      0.669970      0.902070      0.938467       1.10115       1.10124       1.14313
  37   7 2264.3881    1.1329  0.9511 10.9183  0.0000  0.0175   0.0182   0.0457    0.0711   0.0000   440.8958     -0.430474       22.2096      -1.56772      -1.90422       1.04386      0.762815       1.01545       1.11078       1.25430       1.24703       1.24166
  37   8 2440.6878    1.6281  1.1353 11.6712  0.0000  0.0193   0.0246   0.0529    0.0747   0.0000   440.6792      -1.20931       22.6536      -2.65759      -5.11537      0.523914      0.841920       1.10784       1.21698       1.32899       1.35718       1.36626
  37   9 2613.3803    2.2732  1.1359 12.1521  0.0002  0.0189   0.0338   0.0501    0.0843   0.0000   442.4028       1.43870       17.8537     -0.753157      -1.79452      -1.47386      0.839870       1.10878       1.17828       1.25727       1.27573       1.29545
  37  10 2784.6006    3.0240  1.0951 12.7961  0.0000  0.0181   0.0452   0.0485    0.0790   0.0000   440.7985       2.52251       20.7252      0.330946      -3.31084     -0.251347      0.818546       1.07280       1.20183       1.30436       1.31977       1.34699
  37  11 2953.3930    3.7295  1.0232 13.3365  0.0000  0.0178   0.0574   0.0464    0.0780   0.0000   440.4252       2.99906       19.8813     -0.664280      -2.58001      -3.42604      0.776830       1.04087       1.07645       1.21413       1.23901       1.23962
  37  12 3118.6102    4.1796  1.2060 13.3498  0.0000  0.0191   0.0592   0.0506    0.0910   0.0000   438.0381       3.91976       20.0842       1.05577      -2.28798       2.12019      0.848879       1.08587       1.25814       1.35528       1.33755       1.32568
  37  13 3280.6584    3.6981  1.7023 13.1790  0.0002  0.0232   0.0453   0.0635    0.0561   0.0000   441.5434       7.18979       15.2369       1.03877      -2.44385      -2.95051       1.03434       1.35061       1.44995       1.59941       1.68266       1.68653
  37  14 3440.4906    3.1408  2.4068 12.5383  0.0000  0.0278   0.0317   0.0764    0.0465   0.0000   442.4182       3.83482       18.0199      0.584355      -2.11638      -4.15630       1.19930       1.61627       1.75762       1.92452       1.98668       1.94352
  37  15 3598.5408    2.4676  3.7767 11.9842 -0.0000  0.0377   0.0208   0.0997    0.0370   0.0000   438.9409       8.75832       17.2337      -2.65604      -1.45313      -5.48836       1.60803       2.11174       2.35167       2.54003       2.58022       2.61899
  37  16 3755.3014    2.0331  5.9499 11.3463  0.0000  0.0498   0.0137   0.1363    0.0303   0.0000   437.6717       7.19182       10.7655       6.46430      0.827252      -1.31940       2.12289       2.82632       3.14884       3.37901       3.52499       3.50582
  37  17 3910.9397    1.6612  7.6665 11.0743  0.0000  0.0623   0.0106   0.1727    0.0287   0.0000   439.3167       2.09753       9.38098       4.02295      -2.03057      -2.17924       2.74825       3.65670       4.00952       4.38953       4.47655       4.52877
  37  18 4065.5371    1.3846 10.3515 10.8063  0.0010  0.0844   0.0078   0.2276    0.0268   0.0000   441.2243       1.41662       7.48255      -9.75715       4.19149      -5.41583       3.63929       4.73317       5.28917       5.82766       5.99711       6.04042
  37  19 4219.3474    1.1137 13.0554 10.7347  0.0008  0.1115   0.0061   0.3049    0.0231   0.0000   445.2661       21.6729       10.2999      -16.2996       6.74787      -25.5248       4.68888       6.32761       7.04628       7.51873       7.65487       7.73246
  38   2 1262.5598    0.0862  0.0614 10.1595  0.0000  0.0128   0.0077   0.0176    0.0198   0.0000   441.4221     -0.265437       23.1392      0.824388     -0.829751       1.12396      0.555100      0.699897      0.873585      0.945699       1.03294       1.01204
  38   3 1501.5410    0.1720  0.1457 10.0530  0.0000  0.0086   0.0080   0.0238    0.0218   0.0000   441.6048      -2.01066       21.1860       1.39720      -2.93315     -0.384417      0.417181      0.554904      0.578436      0.632453      0.635268      0.615653
  38   4 1713.0379    0.3199  0.3119 10.1002  0.0000  0.0114   0.0090   0.0276    0.0276   0.0000   442.1893     -0.900377       20.4026      0.174166      -1.54718      0.103242      0.439750      0.616570      0.701493      0.701223      0.703871      0.676413
  38   5 1908.7992    0.5628  0.4993 10.1396  0.0000  0.0120   0.0120   0.0332    0.0412   0.0000   441.1849     -0.880074       20.6812      0.683776      -4.86424     -0.153162      0.529196      0.692950      0.783608      0.885030      0.903332      0.922844
  38   6 2098.9639    0.8405  0.7874 10.4749  0.0000  0.0154   0.0143   0.0395    0.0572   0.0000   440.3315     -0.939389       20.4189      0.202330      -2.52246      0.229203      0.635781      0.856988      0.936594       1.04844       1.04617       1.06860
  38   7 2282.9221    1.1772  1.0409 10.9260  0.0000  0.0182   0.0182   0.0483    0.0745   0.0000   441.4196      0.499443       21.4712      0.970443      -3.03005     -0.554933      0.781127       1.00064       1.10609       1.18802       1.24635       1.25236
  38   8 2460.0141    1.7664  1.1288 11.7381  0.0000  0.0188   0.0260   0.0505    0.0756   0.0000   441.0380       1.34142       21.4914     -0.175625      -3.84277      0.258116      0.794097       1.07804       1.14619       1.27042       1.30787       1.27391
  38   9 2633.7461    2.4103  1.1128 12.1062  0.0000  0.0182   0.0346   0.0464    0.0888   0.0000   442.0789       2.54991       21.5099      0.314901      -3.66215     -0.383054      0.758336       1.02715       1.12098       1.21469       1.22921       1.25538
  38  10 2806.1453    3.0902  1.1368 12.7609  0.0000  0.0182   0.0443   0.0483    0.0834   0.0000   440.2208       3.01501       21.3529      0.873016      -1.64380      -3.96650      0.780440       1.03433       1.16390       1.24250       1.26410       1.30828
  38  11 2975.9713    3.9261  1.0485 13.0383  0.0000  0.0171   0.0569   0.0434    0.0934   0.0000   441.2787       5.29758       19.5744       1.12258     -0.947133      -1.78638      0.729860       1.00384       1.09019       1.24338       1.29421       1.28209
  38  12 3142.3964    4.0185  1.2216 13.5388 -0.0031  0.0185   0.0570   0.0534    0.0765   0.0000   440.8136       4.31028       15.9553       1.03817      -2.79873      -2.74004      0.809440       1.07020       1.19538       1.31379       1.30831       1.37305
  38  13 3305.8160    3.6340  1.7150 13.3083  0.0000  0.0236   0.0448   0.0645    0.0556   0.0000   440.7834       4.88161       15.8942   -0.00376419      -4.99008      -4.77541       1.04058       1.40466       1.55983       1.69612       1.74152       1.79649
  38  14 3466.8076    2.9428  2.6953 12.5173  0.0000  0.0301   0.0282   0.0818    0.0412   0.0000   440.8406       5.40005       14.7052      -1.34902      -5.16891      -2.76215       1.25836       1.68287       1.86103       2.01778       2.07189       2.07553
  38  15 3625.8667    2.4676  4.0598 11.7670 -0.0001  0.0369   0.0192   0.1019    0.0363   0.0000   441.4508       6.08275       14.7344       1.53148      -1.46397      -5.24884       1.58736       2.07389       2.30897       2.49881       2.56337       2.59356
  38  16 3783.4497    1.9739  6.2072 11.2545  0.0000  0.0509   0.0128   0.1374    0.0311   0.0000   441.6670       1.92088       15.3357       3.72788       2.48921      -6.17657       2.16051       2.82677       3.14325       3.38000       3.50771       3.59850
  38  17 3939.7906    1.5696  8.1084 11.0999 -0.0001  0.0668   0.0098   0.1826    0.0272   0.0000   438.9799       12.4845       13.1029     -0.743703      -2.17860      -1.48030       2.75749       3.69578       4.11998       4.40898       4.57926       4.57517
  38  18 4095.2696    1.3049 11.0149 10.8507 -0.0013  0.0889   0.0071   0.2487    0.0251   0.0000   431.9604       1.15888       22.3513       3.11398      -7.77586      -12.7710       3.63475       4.85278       5.36072       5.84093       6.01433       6.00140
  38  19 4249.8439    1.0483 13.6816 10.7486 -0.0001  0.1200   0.0057   0.3212    0.0221   0.0000   440.7623       7.95100       19.6710      -4.42579       2.42338      -13.1193       5.00713       6.52121       7.31162       7.97016       8.25028       8.19030
  39   3 1516.0522    0.1873  0.1431 10.0723  0.0000  0.0077   0.0085   0.0235    0.0217   0.0000   441.6222     -0.740374       21.4674      0.166046      -2.80192      -1.10263      0.417409      0.585598      0.730886      0.878250      0.861092      0.735176
  39   4 1728.2530    0.3505  0.3123  9.9958  0.0000  0.0105   0.0094   0.0252    0.0288   0.0000   441.2983     -0.195715       21.7496      0.492243      -4.31958     -0.313143      0.416709      0.559552      0.665178      0.657684      0.716274      0.709525
  39   5 1925.1826    0.5529  0.5863 10.1702  0.0000  0.0146   0.0111   0.0358    0.0426   0.0000   440.9091     -0.168550       21.0044    -0.0187749      -2.17828     -0.431555      0.641979      0.881467      0.996185       1.03757       1.08420       1.00236
  39   6 2116.5660    0.8546  0.7990 10.4415  0.0000  0.0151   0.0144   0.0405    0.0580   0.0000   441.4950     -0.660814       21.0192       1.58495      -4.20659      -2.20887      0.634827      0.819560      0.911479       1.01585       1.06075       1.02580
  39   7 2301.1953    1.2385  1.0568 11.1134  0.0000  0.0181   0.0188   0.0474    0.0691   0.0000   440.6080      0.407498       21.2901      0.262124      -3.99124     -0.936752      0.772730      0.994623       1.07196       1.24492       1.26257       1.30271
  39   8 2479.0842    1.7555  1.2270 11.6777  0.0000  0.0197   0.0251   0.0518    0.0765   0.0000   440.5238       1.93322       22.2509      0.794798      -2.31898     -0.756934      0.861691       1.14527       1.24382       1.34632       1.35266       1.38834
  39   9 2653.9075    2.4839  1.1490 12.2696  0.0000  0.0185   0.0353   0.0488    0.0828   0.0000   441.0679       2.74037       20.7419     -0.823215      -1.71463      -3.88101      0.774808       1.03936       1.12063       1.28747       1.24755       1.22419
  39  10 2827.3375    3.2573  1.0674 12.8595  0.0000  0.0171   0.0473   0.0459    0.0802   0.0000   441.3357       3.51980       19.6439      0.273774      -2.29446      0.352856      0.706324      0.952132       1.06122       1.14013       1.15390       1.16292
  39  11 2998.2086    3.9851  1.0170 13.3769  0.0000  0.0166   0.0594   0.0445    0.0776   0.0000   440.7959       4.65743       17.4446       1.41910      -1.87661      -2.82670      0.717825      0.926082       1.00455       1.11896       1.12946       1.18822
  39  12 3165.8110    4.1071  1.3004 13.2548  0.0000  0.0191   0.0546   0.0513    0.0784   0.0000   440.4780       3.13846       17.7580      0.231571      -1.66569      -3.86557      0.791554       1.05504       1.15679       1.26070       1.27241       1.26739
  39  13 3330.5061    3.6188  1.8591 12.9770  0.0000  0.0242   0.0412   0.0636    0.0574   0.0000   440.9295       3.30242       16.0808       2.30957      -2.09930      -1.53327      0.981534       1.34340       1.41214       1.59018       1.60444       1.65228
  39  14 3492.6904    2.9157  2.8604 12.3908  0.0000  0.0308   0.0265   0.0819    0.0398   0.0000   441.8988       5.08256       14.2035     -0.691783      -6.23527     0.0321053       1.22734       1.65611       1.81427       2.01088       2.07704       2.08380
  39  15 3652.8323    2.3481  4.4245 11.6611  0.0000  0.0393   0.0174   0.1064    0.0342   0.0000   438.9343       6.05276       20.4470      0.467377      -2.43171      -8.75295       1.62647       2.11583       2.34536       2.56772       2.69311       2.69077
  39  16 3811.3168    1.9164  6.4552 11.2489  0.0000  0.0521   0.0122   0.1433    0.0294   0.0000   445.2306       6.10492       15.0689       1.14479      -2.56903       6.01171       2.12646       2.85333       3.18826       3.49944       3.58822       3.61609
  39  17 3968.4060    1.5591  8.9016 10.9546 -0.0003  0.0702   0.0090   0.1917    0.0276   0.0000   436.4474       15.5279       16.8894       8.58138       7.38825      -7.19563       2.86333       3.82669       4.28156       4.68944       4.78847       4.83002
  39  18 4124.7283    1.2800 11.8941 10.7644  0.0015  0.0956   0.0066   0.2620    0.0247   0.0000   436.7736       15.2014       18.0772       5.18033       9.78893      -12.7341       3.87450       5.12502       5.73237       6.26334       6.46654       6.43844
  39  19 4279.7777    1.0117 14.2780 10.6790 -0.0004  0.1247   0.0055   0.3327    0.0218   0.0000   450.9361       18.7986       3.91086       13.1815       11.1284      -18.0113       5.00435       6.68372       7.52271       8.05250       8.30415       8.44225
  40   2 1288.7325    0.0941  0.1014 10.1113  0.0000  0.0133   0.0075   0.0264    0.0197   0.0000   441.9551     0.0763826       21.1249     -0.633472      -2.22523       1.01362      0.508860      0.686930      0.763906      0.854591      0.882032      0.945006
  40   3 1530.3289    0.1963  0.1779 10.0633  0.0000  0.0095   0.0077   0.0223    0.0219   0.0000   441.5346     -0.465611       21.0175     -0.369541      -2.72308       1.09442      0.383884      0.477528      0.549029      0.574666      0.606065      0.605459
  40   4 1743.2674    0.3694  0.3492 10.0499  0.0000  0.0111   0.0094   0.0269    0.0301   0.0000   442.2871     -0.407888       20.3257     -0.394187      -3.19158      0.241250      0.483812      0.599209      0.721485      0.786923      0.796086      0.859497
  40   5 1941.3973    0.5956  0.6134 10.0868  0.0000  0.0140   0.0113   0.0350    0.0458   0.0000   441.3077      0.379185       22.6054    -0.0334678      -2.26494      0.737796      0.559146      0.742171      0.850202      0.901747      0.957465      0.948214
  40   6 2133.9249    0.8667  0.8916 10.4087  0.0000  0.0162   0.0136   0.0425    0.0629   0.0000   443.0366      0.425396       20.1577     -0.657547      -2.85844      0.248361      0.643297      0.833147      0.926711       1.00728       1.05334       1.06148
  40   7 2319.3540    1.3212  1.1146 10.9626  0.0000  0.0180   0.0189   0.0474    0.0786   0.0000   441.3230       1.39145       20.9746      0.992098      -4.68150      -2.06053      0.725944      0.969879       1.07453       1.16787       1.18214       1.19745
  40   8 2497.9395    1.8083  1.1483 11.9955  0.0000  0.0192   0.0265   0.0506    0.0688   0.0000   441.2370       1.83094       22.5819      -1.24566      -3.42015     -0.363722      0.769426      0.998529       1.11913       1.22864       1.28645       1.29920
  40   9 2673.8315    2.5183  1.2006 12.4974  0.0000  0.0186   0.0359   0.0524    0.0753   0.0000   441.6778       1.24298       21.7312     -0.713065      -3.28124      -1.11383      0.760686      0.988827       1.10077       1.22636       1.25765       1.30471
  40  10 2848.3293    3.3056  1.0523 12.9377  0.0000  0.0169   0.0477   0.0449    0.0781   0.0000   440.7057       2.93387       20.2172    0.00647691     -0.637829      -1.29603      0.700487      0.909516       1.01382       1.13616       1.14301       1.15469
  40  11 3020.1257    4.0335  1.1613 13.1508  0.0000  0.0177   0.0553   0.0472    0.0897   0.0000   441.0862       4.42848       20.6907      -3.26984      -4.68052     -0.168353      0.712346      0.932192       1.02395       1.12989       1.15074       1.16393
  40  12 3188.7711    4.1269  1.3262 13.4705  0.0000  0.0196   0.0547   0.0536    0.0712   0.0000   441.5744       5.65297       19.1938      0.498348      -1.86136      -2.11115      0.777676       1.03057       1.10976       1.26088       1.24772       1.26955
  40  13 3354.7563    3.4744  1.9130 13.0171  0.0000  0.0243   0.0386   0.0653    0.0520   0.0000   440.7925       4.17489       19.0785     -0.550946      -2.15811      -3.56944      0.968538       1.27051       1.43020       1.56008       1.60608       1.63755
  40  14 3518.2335    2.8327  3.1593 12.1750  0.0000  0.0316   0.0238   0.0845    0.0382   0.0000   440.3188       4.49800       17.0327     -0.235924       2.92220      -1.68300       1.25687       1.66332       1.84775       2.00375       2.10040       2.08345
  40  15 3679.4601    2.2504  4.9406 11.6833  0.0000  0.0422   0.0159   0.1167    0.0303   0.0000   440.1159       9.71394       19.5167      0.167846       4.09300      -2.90297       1.70761       2.22274       2.48345       2.71652       2.87254       2.84073
  40  16 3838.9475    1.8843  7.1661 11.1085  0.0000  0.0555   0.0111   0.1519    0.0297   0.0000   441.2484       15.3070       15.6697       1.96464      -2.97546      -1.13421       2.21199       2.91477       3.23445       3.51065       3.69445       3.68946
  40  17 3996.8097    1.5108  9.6057 10.9184  0.0000  0.0755   0.0082   0.2060    0.0266   0.0000   443.3427       11.5422       8.03822      -1.64056      -2.63065      -1.58315       3.07116       3.99808       4.52879       4.86594       5.04715       5.11289
  40  18 4153.6380    1.2062 12.0862 10.8127 -0.0017  0.0997   0.0063   0.2677    0.0236   0.0000   438.7359      0.996138       22.7665       2.18359      -5.23249      -6.40745       3.90881       5.18495       5.82298       6.35009       6.53215       6.55019
  41   1 1020.8286    0.0489  0.0178 10.2979  0.0000  0.0212   0.0101   0.0118    0.0184   0.0000   440.9141     -0.526788       20.4684       2.41444      -1.14919     -0.769977       1.21898       1.68446       1.78874       1.61477       1.56863       1.11383
  41   2 1301.5624    0.0987  0.1204 10.1183  0.0000  0.0117   0.0070   0.0383    0.0197   0.0000   442.0482     0.0937343       21.3923     -0.430555      -2.51818      0.604505      0.437854      0.653787      0.673513      0.725970      0.806468      0.881532
  41   3 1544.3609    0.2018  0.2071 10.0570  0.0000  0.0093   0.0073   0.0246    0.0222   0.0000   441.0753     -0.151156       22.5162     -0.523832      -2.87124      0.370850      0.413431      0.497333      0.551242      0.628132      0.603081      0.642905
  41   4 1758.0437    0.3944  0.4008 10.0431  0.0006  0.0121   0.0094   0.0287    0.0319   0.0000   442.0699     -0.686590       21.5084     -0.101198      -3.15137     -0.372500      0.524995      0.743283      0.817472      0.899996      0.899209      0.900113
  41   5 1957.4593    0.6302  0.5473 10.2629  0.0000  0.0125   0.0122   0.0302    0.0416   0.0000   441.1787      0.402194       19.9737     -0.232830      -2.31650     -0.599061      0.492401      0.644288      0.699747      0.791919      0.803710      0.803078
  41   6 2151.1370    0.9404  0.7962 10.6469  0.0000  0.0151   0.0153   0.0380    0.0588   0.0000   440.9203     -0.128175       20.7338     -0.172530      -1.22202     0.0156747      0.600728      0.806916      0.877608      0.932244      0.980091       1.00058
  41   7 2337.1726    1.3465  1.0467 11.3307  0.0000  0.0180   0.0201   0.0468    0.0678   0.0000   440.9642      0.842348       22.5461     -0.595363      -1.77914      -3.99077      0.672694      0.923264      0.986820       1.11539       1.10758       1.13887
  41   8 2516.6106    1.9773  1.1951 11.6949  0.0000  0.0184   0.0270   0.0492    0.0873   0.0000   441.4619       2.86599       23.0589       1.03376      -5.25679     0.0555686      0.741566      0.972658       1.06833       1.15128       1.17957       1.23061
  41   9 2693.5421    2.6276  1.1455 12.5135  0.0000  0.0181   0.0370   0.0482    0.0779   0.0000   441.0155       1.50391       20.7711      0.810177      -4.55659      -1.43890      0.716887      0.931733       1.02318       1.13420       1.20221       1.24500
  41  10 2869.0216    3.5060  1.0722 12.7602  0.0000  0.0166   0.0487   0.0437    0.0922   0.0000   441.0374       3.43080       19.7848      -1.35784     -0.781213      0.948561      0.669754      0.892172      0.951410       1.07611       1.10686       1.10755
  41  11 3041.6974    4.0685  1.0616 13.6250  0.0000  0.0171   0.0596   0.0466    0.0703   0.0000   441.1928       2.18990       21.0935      0.759038      -1.64122      -4.14333      0.663750      0.889289      0.939268       1.04485       1.06379       1.11871
  41  12 3211.4090    3.9146  1.3959 13.5147  0.0000  0.0206   0.0511   0.0540    0.0643   0.0000   439.5294       3.73972       20.1128       1.18308      -2.55029      -2.21740      0.822053       1.06514       1.18147       1.32135       1.35316       1.35866
  41  13 3378.6027    3.4278  2.2598 12.7090  0.0000  0.0257   0.0338   0.0690    0.0476   0.0000   442.1602       3.36628       14.6098      -1.56600      -3.49289      -5.14159      0.997550       1.34088       1.45075       1.59966       1.65803       1.68765
  41  14 3543.3370    2.7328  3.4414 12.1748  0.0000  0.0334   0.0223   0.0888    0.0359   0.0000   438.9063       6.76883       15.4838      -1.90385      0.339324      -2.60983       1.31107       1.72971       1.91739       2.09324       2.12818       2.14896
  41  15 3705.8239    2.2308  4.9953 11.6075  0.0000  0.0419   0.0152   0.1143    0.0298   0.0000   439.2252       4.27875       18.5972     -0.761025      -2.28303      -6.56073       1.62946       2.16325       2.40765       2.63124       2.67916       2.70402
  41  16 3866.0010    1.7773  7.3252 11.1847  0.0000  0.0577   0.0105   0.1565    0.0277   0.0000   440.4534       10.5133       10.7750       3.62926      0.140725      -2.07992       2.26191       3.00267       3.36113       3.63400       3.79226       3.87873
  41  17 4024.9308    1.4346 10.1478 10.9596  0.0000  0.0795   0.0075   0.2212    0.0249   0.0000   434.7123       10.8073       24.1518       2.30914      -3.12852      -3.42235       3.05421       4.13762       4.57023       5.02121       5.30721       5.21913
  41  18 4182.6958    1.1761 12.7222 10.8168  0.0016  0.1039   0.0060   0.2827    0.0227   0.0000   433.7455       3.46382       18.6953       5.48457       4.02647      -10.4187       3.95188       5.27046       5.98904       6.48170       6.66858       6.65848
  42   2 1314.2284    0.1046  0.0849 10.1077  0.0000  0.0105   0.0079   0.0212    0.0193   0.0000   441.2134      -1.21316       20.9672     -0.621900      -3.01758      0.516177      0.429683      0.515615      0.582197      0.661924      0.701786      0.705694
  42   3 1558.1789    0.2251  0.2049 10.0321  0.0000  0.0088   0.0078   0.0226    0.0222   0.0000   441.6297    -0.0637346       21.3088    -0.0142428      -2.53742     -0.113124      0.350858      0.478366      0.550958      0.569436      0.601115      0.606587
  42   4 1772.6247    0.3974  0.3748 10.0937  0.0000  0.0108   0.0094   0.0273    0.0298   0.0000   441.0858      0.224763       22.0468     -0.304256      -3.66477     -0.660638      0.421942      0.537239      0.577537      0.671157      0.653437      0.715384
  42   5 1973.3445    0.6454  0.6264 10.2534  0.0000  0.0135   0.0118   0.0334    0.0442   0.0000   442.2626     -0.206953       20.5701       1.26730      -1.64820       1.47248      0.543196      0.699243      0.790541      0.840027      0.835163      0.855586
  42   6 2168.0862    0.9359  0.8944 10.5899  0.0000  0.0157   0.0144   0.0412    0.0610   0.0000   440.8167    0.00125025       20.7815    -0.0929591      -2.61294      0.392874      0.611308      0.804938      0.916825       1.04204       1.06216       1.08292
  42   7 2354.8392    1.4169  1.0678 11.1798  0.0000  0.0172   0.0202   0.0460    0.0759   0.0000   440.9779       1.33060       20.3696     -0.715557      -2.08631     -0.557665      0.656151      0.867406      0.951113       1.03849       1.06482       1.10285
  42   8 2535.0652    2.0107  1.2595 11.6427 -0.0006  0.0186   0.0261   0.0487    0.0800   0.0000   440.8078      0.185842       21.1820      0.966364      -4.00942     -0.726234      0.705564      0.931019       1.00520       1.10511       1.11684       1.13509
  42   9 2713.0812    2.6870  1.1570 12.4396  0.0000  0.0180   0.0368   0.0475    0.0819   0.0000   441.9575       2.95252       23.2033       1.70366     -0.574097      -1.79199      0.724745      0.968788       1.08955       1.16716       1.26034       1.23200
  42  10 2889.4640    3.5123  1.1159 13.0154  0.0000  0.0172   0.0485   0.0460    0.0810   0.0000   439.9393       4.01643       21.3932      -1.41809      -3.41024      -1.65812      0.650972      0.861888      0.924783       1.05276       1.08094       1.06868
  42  11 3062.9975    4.0806  1.1948 13.2988  0.0000  0.0183   0.0552   0.0472    0.0885   0.0000   441.2880       3.97689       21.1059     -0.833350      -2.55683      0.721262      0.694966      0.944785       1.02238       1.13999       1.14885       1.18334
  42  12 3233.7252    3.9805  1.5341 13.2096  0.0000  0.0209   0.0475   0.0542    0.0668   0.0000   440.6032       3.97872       19.7938       2.32446      -2.16670      -1.14197      0.791110       1.04947       1.18899       1.29196       1.33060       1.34771
  42  13 3402.1320    3.2823  2.3190 12.7920  0.0000  0.0268   0.0322   0.0706    0.0431   0.0000   443.2707       3.99946       18.3061       1.43424     -0.672127      -5.89552      0.979278       1.36381       1.50277       1.62209       1.65881       1.71754
  42  14 3568.1419    2.6944  3.6275 12.0205  0.0000  0.0341   0.0208   0.0901    0.0354   0.0000   440.2770       7.74816       19.4284      0.974217      -3.13904      -11.0081       1.26018       1.69571       1.86757       2.06142       2.15465       2.19185
  42  15 3731.6296    2.1373  5.5344 11.4640  0.0000  0.0447   0.0137   0.1219    0.0294   0.0000   437.7892       13.3671       16.2682      -3.03883      -3.61743      -4.72192       1.71547       2.29586       2.53132       2.76131       2.80377       2.85714
  42  16 3893.0129    1.7247  7.8288 11.1716  0.0000  0.0618   0.0100   0.1643    0.0271   0.0000   443.5969       3.93418       12.5890      0.179968      -1.92577       3.13796       2.30916       3.10397       3.40093       3.76384       3.86016       3.92202
  42  17 4052.6773    1.3877 10.9351 10.9411  0.0000  0.0859   0.0070   0.2358    0.0243   0.0000   435.5135       2.32831       20.5075       1.42086      -9.77256     -0.404151       3.24036       4.29873       4.84359       5.17615       5.44358       5.51369
  42  18 4211.1905    1.1185 13.2811 10.7881 -0.0008  0.1112   0.0056   0.2958    0.0221   0.0000   447.9966       7.67860       18.6675     -0.552920      -6.04124      -7.21786       4.07641       5.48777       6.25915       6.78480       7.01915       7.07939
  43   2 1326.7244    0.1042  0.1012 10.1253  0.0000  0.0121   0.0069   0.0222    0.0192   0.0000   442.1093     0.0227467       21.4502     -0.590837      -1.97830      0.368832      0.513233      0.528202      0.678747      0.819491      0.961125       1.27125
  43   3 1571.8113    0.2080  0.2504  9.9957  0.0000  0.0111   0.0069   0.0264    0.0227   0.0000   441.6130      0.132714       21.1081      0.671660      -2.69959     -0.812254      0.466086      0.571801      0.681666      0.702483      0.875721      0.839732
  43   4 1787.0219    0.4195  0.4199 10.0884 -0.0006  0.0116   0.0094   0.0286    0.0316   0.0000   441.1520      0.603616       20.6327     -0.931683      -3.33688       1.68476      0.464789      0.620903      0.688666      0.737479      0.760377      0.767765
  43   5 1989.0398    0.6499  0.6943 10.2099  0.0000  0.0145   0.0112   0.0345    0.0483   0.0000   441.9273     -0.337101       20.2124      0.236102      -3.12198      -1.33495      0.557526      0.694211      0.807247      0.870468      0.855339      0.897935
  43   6 2184.8622    1.0086  0.8960 10.6631  0.0000  0.0155   0.0152   0.0393    0.0602   0.0000   441.6320       1.15873       21.5962      0.670938      -3.72940     -0.755942      0.583835      0.770889      0.859411      0.944926      0.976746      0.983411
  43   7 2372.2312    1.4677  1.1222 11.3703  0.0000  0.0175   0.0205   0.0484    0.0715   0.0000   442.1621      0.495345       21.4754      0.837537      -2.54073       1.00702      0.673196      0.890798      0.968977       1.08971       1.11164       1.13405
  43   8 2553.3601    2.0157  1.1612 12.1974  0.0000  0.0184   0.0287   0.0499    0.0711   0.0000   439.8052       2.70113       21.9180      -2.94855      -2.44289      -2.33112      0.706955      0.943267       1.04201       1.13244       1.19591       1.20819
  43   9 2732.4708    2.8202  1.0899 12.7042  0.0000  0.0168   0.0397   0.0452    0.0713   0.0000   442.1228       1.29051       21.7852       1.06282      0.122980      -3.30091      0.629842      0.867647      0.940672       1.03925       1.04263       1.06177
  43  10 2909.6979    3.7099  1.1581 12.8437  0.0000  0.0166   0.0489   0.0454    0.0911   0.0000   442.2673       2.64010       19.1899       1.59254      -3.21240      -2.00940      0.647797      0.831740      0.946707       1.04872       1.05158       1.07718
  43  11 3084.0647    4.1627  1.2100 13.4023  0.0000  0.0183   0.0554   0.0482    0.0837   0.0000   442.3372       3.80819       20.8124      0.201118      -2.46929      -1.04226      0.663936      0.919783      0.950828       1.11578       1.10847       1.20252
  43  12 3255.7088    3.8972  1.5608 13.4240  0.0000  0.0207   0.0467   0.0570    0.0546   0.0000   441.7265       2.06958       21.5855      0.819161      -1.44758      -2.24059      0.778583       1.03335       1.12931       1.24624       1.24741       1.28003
  43  13 3425.2644    3.1892  2.6113 12.5947  0.0000  0.0277   0.0288   0.0736    0.0414   0.0000   440.5550       6.47843       17.5698       1.03150       1.26160      -1.29405       1.03339       1.34537       1.53080       1.65448       1.67429       1.71052
  43  14 3592.4549    2.5821  3.8271 11.9812 -0.0000  0.0351   0.0193   0.0914    0.0341   0.0000   441.7244       8.02897       14.6053      -3.58492     -0.632505     -0.991825       1.32158       1.72857       1.94644       2.11590       2.14982       2.22150
  43  15 3757.1380    2.0853  5.7841 11.4901 -0.0000  0.0464   0.0131   0.1269    0.0282   0.0000   437.9813       2.56930       18.5594      -1.18847     -0.824983      -3.54802       1.70313       2.30491       2.56759       2.77120       2.94409       2.92230
  43  16 3919.5541    1.6811  8.4666 11.1089  0.0000  0.0645   0.0091   0.1764    0.0265   0.0000   442.5129       6.93550       19.3988      -6.81267      -3.61763      -2.58422       2.38059       3.20488       3.59915       3.88708       4.05520       4.03904
  43  17 4080.3913    1.3483 11.1378 10.9859  0.0003  0.0883   0.0068   0.2391    0.0233   0.0000   433.6579       13.9510       24.0011      0.225603       8.94013      -2.78667       3.20723       4.31674       4.79834       5.19849       5.39587       5.44947
  43  18 4239.4554    1.0927 13.5434 10.7604  0.0005  0.1126   0.0054   0.2978    0.0215   0.0000   438.4943       1.24526       25.0752       11.7947       7.41368      -25.7065       4.04618       5.44120       6.10593       6.64556       6.78970       6.80991
  44   2 1339.0460    0.1189  0.1126 10.1265  0.0000  0.0100   0.0070   0.0231    0.0192   0.0000   441.7545     -0.425204       21.3849       1.11481      -2.84433      0.943189      0.402863      0.547901      0.590407      0.630551      0.603503      0.712754
  44   3 1585.1967    0.2340  0.2294 10.0223  0.0000  0.0093   0.0074   0.0227    0.0227   0.0000   441.6349      0.217025       21.4800     -0.108789      -2.12902      -1.56280      0.327673      0.431385      0.475714      0.542666      0.567120      0.579907
  44   4 1801.2563    0.4271  0.4892 10.0915  0.0000  0.0127   0.0090   0.0314    0.0332   0.0000   442.2444      0.341250       21.2808      0.316118      -2.31488     -0.240621      0.502735      0.668939      0.792303      0.841754      0.848392      0.852236
  44   5 2004.5997    0.6698  0.7210 10.2835  0.0000  0.0144   0.0112   0.0369    0.0482   0.0000   441.3462      0.392913       22.0936      -1.48866      -2.75217     -0.287363      0.538960      0.732277      0.836976      0.908519      0.976976      0.988002
  44   6 2201.4248    1.0355  0.9246 10.6602  0.0000  0.0158   0.0153   0.0400    0.0666   0.0000   441.8435      0.322867       22.7487      0.931704      -3.52175     -0.320713      0.587266      0.742590      0.834332      0.922917      0.939707      0.947997
  44   7 2389.4561    1.5376  1.2632 11.1990  0.0000  0.0184   0.0199   0.0491    0.0775   0.0000   441.4532      0.805778       20.5234      -1.34423      -4.33083      -2.55293      0.668347      0.888174      0.992722       1.07999       1.09154       1.10698
  44   8 2571.4826    2.1695  1.1871 12.1072  0.0000  0.0180   0.0292   0.0479    0.0769   0.0000   440.7278       1.45851       20.6380     -0.782334      -2.38425      -2.04941      0.664406      0.914374      0.995255       1.08516       1.11461       1.15916
  44   9 2751.6171    2.8541  1.1426 12.7857  0.0000  0.0174   0.0396   0.0474    0.0758   0.0000   440.6964       1.27553       20.8122       1.27810      -2.96544     -0.887550      0.658034      0.869020      0.938585       1.06686       1.06692       1.08378
  44  10 2929.6944    3.7486  1.0251 13.2574  0.0000  0.0157   0.0524   0.0421    0.0706   0.0000   440.6672       5.01290       20.6427     -0.270147      -3.50829      -2.70497      0.592286      0.778101      0.848484      0.932460      0.985313      0.995338
  44  11 3104.8904    4.1925  1.1613 13.5761  0.0000  0.0176   0.0568   0.0473    0.0771   0.0000   442.3756       3.24576       20.6347       1.11469      -3.19744      -1.72477      0.644833      0.879796      0.925036       1.06511       1.09542       1.11362
  44  12 3277.4300    3.8904  1.6344 13.2642  0.0000  0.0207   0.0442   0.0567    0.0557   0.0000   439.5006       4.28564       21.0648     -0.251050      -1.55681      -1.59630      0.771423       1.03028       1.15451       1.27946       1.32332       1.30705
  44  13 3448.0794    3.1678  2.6027 12.6707  0.0000  0.0273   0.0286   0.0752    0.0402   0.0000   440.3402       5.84880       20.7270      0.593882      -3.15336     -0.579413      0.990287       1.31659       1.45139       1.57228       1.63809       1.64259
  44  14 3616.4508    2.5048  4.5506 11.7943  0.0000  0.0382   0.0169   0.1025    0.0317   0.0000   443.3895       6.55741       20.7786      -1.38644      -5.30225      -6.34148       1.39488       1.83874       2.06321       2.23693       2.33931       2.35739
  44  15 3782.2284    2.0085  6.4629 11.4182  0.0000  0.0495   0.0118   0.1390    0.0269   0.0000   437.4094       9.42935       13.5126       1.35584      -4.24227      -9.10725       1.76897       2.35562       2.64086       2.92124       3.05084       3.09940
  44  16 3945.9216    1.6217  8.8434 11.1419 -0.0007  0.0666   0.0085   0.1866    0.0254   0.0000   444.3034       10.0281       19.4812      0.716317      -3.78182      -5.17110       2.41285       3.20694       3.64337       3.92362       4.10544       4.14063
  44  17 4107.3398    1.2815 11.4604 10.9963 -0.0005  0.0933   0.0064   0.2467    0.0228   0.0000   443.2736       9.01473       23.5148       3.45105       2.52330      -2.76469       3.33647       4.50530       5.05236       5.47647       5.67171       5.80688
  45   2 1351.2708    0.1183  0.0949 10.1283  0.0000  0.0100   0.0071   0.0197    0.0188   0.0000   441.8480     -0.810772       22.1989     -0.148728      -2.87808      0.220898      0.334854      0.505391      0.557186      0.549322      0.556975      0.616428
  45   3 1598.4293    0.2425  0.2152 10.0551  0.0000  0.0100   0.0076   0.0195    0.0223   0.0000   441.0637     0.0846807       21.4046       1.31524      -3.62019     -0.368502      0.367878      0.539945      0.611565      0.659076      0.690255      0.664270
  45   4 1815.3206    0.4529  0.4249 10.1299  0.0000  0.0112   0.0097   0.0274    0.0323   0.0000   442.3737      0.170195       21.6893     0.0580838      -2.43793      0.463823      0.386840      0.502892      0.562291      0.659007      0.626206      0.644010
  45   5 2019.9915    0.7172  0.7143 10.2946  0.0000  0.0136   0.0118   0.0353    0.0487   0.0000   441.1062     0.0119066       22.8437       1.02913      -3.02987     -0.294897      0.483972      0.630671      0.729299      0.780676      0.794241      0.828733
  45   6 2217.8506    1.0791  0.9597 10.6898  0.0000  0.0162   0.0154   0.0400    0.0666   0.0000   440.9932      0.171309       21.7201       1.82908      -3.78628      -1.97081      0.554934      0.765608      0.833394      0.906625      0.941134      0.970944
  45   7 2406.4563    1.6104  1.2420 11.2177  0.0000  0.0181   0.0206   0.0469    0.0805   0.0000   441.4146       1.27024       20.0155     0.0951417      -3.07327      -1.25483      0.656847      0.865708      0.971096       1.06814       1.10669       1.12190
  45   8 2589.4974    2.1924  1.2392 12.0825  0.0000  0.0181   0.0284   0.0489    0.0724   0.0000   441.8813     -0.228358       20.7757       1.32922      -3.40967      -2.42855      0.654442      0.853158      0.952874       1.04526       1.10736       1.13042
  45   9 2770.6067    3.0186  1.1856 12.7132  0.0001  0.0172   0.0400   0.0469    0.0781   0.0000   441.3372       3.01830       20.5241      -1.10126      -3.19391      -1.08519      0.629090      0.838114      0.921839       1.03570       1.05294       1.06976
  45  10 2949.5145    3.8513  1.1377 13.2029  0.0000  0.0171   0.0509   0.0438    0.0806   0.0000   441.5820      0.840148       21.0056       1.48649     0.0151801      -3.02821      0.612063      0.825050      0.879107      0.983100       1.02365       1.03033
  45  11 3125.4609    4.1182  1.3164 13.4792  0.0000  0.0183   0.0519   0.0498    0.0681   0.0000   441.8943       3.32969       18.3074     -0.881304      -2.09242      -2.83287      0.669792      0.890165      0.983335       1.04166       1.08361       1.14393
  45  12 3298.9301    3.7957  1.7316 13.3309  0.0000  0.0220   0.0425   0.0596    0.0523   0.0000   440.6043       5.87435       20.4063     -0.817776      -1.27620      -1.98716      0.782878       1.05441       1.13223       1.27683       1.30404       1.36234
  45  13 3470.6118    3.0945  2.8916 12.4766 -0.0008  0.0288   0.0259   0.0767    0.0383   0.0000   441.2743       5.32627       18.7266      0.347617      -5.21589      -1.38534       1.03912       1.37705       1.50469       1.60632       1.71615       1.75662
  45  14 3640.0520    2.4596  4.5090 11.8003  0.0000  0.0376   0.0166   0.1027    0.0315   0.0000   439.2174       4.64888       16.9723      -1.48788      -4.53163      0.803318       1.35176       1.81334       1.98499       2.17987       2.26919       2.28297
  45  15 3807.0572    1.9668  6.8653 11.3281  0.0000  0.0521   0.0110   0.1438    0.0277   0.0000   443.6285       12.3006       15.1014       2.34310      -8.83598       1.63132       1.84285       2.48068       2.76654       2.99743       3.09045       3.21886
  45  16 3971.7507    1.5957  9.4357 11.0927  0.0022  0.0717   0.0079   0.1975    0.0252   0.0000   436.8234       9.60091       14.4478     -0.855298      -4.59077      -3.82705       2.52254       3.32541       3.75424       4.03008       4.24741       4.30341
  45  17 4134.2682    1.2540 12.7760 10.9195  0.0004  0.1011   0.0059   0.2695    0.0220   0.0000   445.2011       7.18937       10.1447      -3.24593       13.0626      -2.07980       3.51072       4.75941       5.29000       5.79960       5.98971       6.07259
  46   3 1611.4291    0.2477  0.1963 10.0579  0.0000  0.0081   0.0079   0.0191    0.0218   0.0000   441.9292     -0.247143       20.6321     0.0909050      -2.98567     -0.731658      0.276553      0.347775      0.423311      0.457860      0.498789      0.459648
  46   4 1829.2051    0.4704  0.4668 10.1221  0.0000  0.0117   0.0095   0.0283    0.0330   0.0000   441.9183     -0.592276       21.9916      -1.26207      -3.78854     -0.836240      0.427377      0.514978      0.610936      0.663700      0.662416      0.689859
  46   5 2035.2289    0.7283  0.7129 10.2887  0.0000  0.0134   0.0119   0.0345    0.0487   0.0000   442.5264     -0.132076       20.2538      0.271168      -2.95297     -0.455119      0.467994      0.598154      0.690736      0.745793      0.799459      0.824307
  46   6 2233.9880    1.1235  1.0853 10.7532  0.0000  0.0168   0.0153   0.0452    0.0684   0.0000   441.4770     -0.553380       21.6602      0.285078      -3.49969      0.481112      0.574088      0.788376      0.851896      0.972073      0.975819       1.01941
  46   7 2423.3091    1.6558  1.2472 11.3589  0.0000  0.0180   0.0209   0.0483    0.0731   0.0000   440.4599       1.44462       23.2634      0.894579      -3.96136     -0.312316      0.626480      0.825296      0.952078       1.02876       1.09012       1.12618
  46   8 2607.2819    2.2911  1.2242 12.2274 -0.0001  0.0176   0.0299   0.0487    0.0740   0.0000   441.9172       1.91501       21.3352      0.968225      -2.99526     -0.225172      0.613797      0.827494      0.878797       1.01512       1.01208       1.08054
  46   9 2789.4244    3.2005  1.1598 12.5868  0.0000  0.0168   0.0411   0.0440    0.0889   0.0000   441.2452       2.71275       20.5731      0.545768      -2.53546     -0.943857      0.589155      0.780320      0.837849      0.967426      0.973500       1.01385
  46  10 2969.1302    3.8076  1.1175 13.3893  0.0000  0.0169   0.0509   0.0437    0.0709   0.0000   442.5389       4.17555       21.2862       1.02010      -4.38405      -2.14258      0.613809      0.819556      0.896878      0.965942       1.03226       1.07152
  46  11 3145.8182    4.1862  1.3282 13.3991  0.0000  0.0186   0.0512   0.0479    0.0704   0.0000   440.8453       2.76070       18.9349       1.35932     0.0236996      -2.67122      0.640100      0.842117      0.921410       1.01365       1.03858       1.11182
  46  12 3320.1979    3.7054  1.9732 12.9687  0.0000  0.0228   0.0372   0.0595    0.0499   0.0000   441.3354       5.26608       19.1381      -2.58337      -1.06854      -2.47354      0.808766       1.05191       1.17080       1.32283       1.33262       1.36039
  46  13 3492.8163    2.9485  3.1727 12.3529 -0.0000  0.0300   0.0234   0.0805    0.0358   0.0000   440.3670       4.82152       19.5742       1.21614      -1.18695      -5.28760       1.06831       1.39550       1.56952       1.71876       1.77734       1.80688
  46  14 3663.3596    2.3579  4.8107 11.7722  0.0000  0.0395   0.0154   0.1084    0.0295   0.0000   441.1277       4.48430       21.8714       1.10128     -0.812620      -6.10129       1.37158       1.83952       2.03824       2.24085       2.31791       2.38659
  46  15 3831.5052    1.9183  7.6308 11.2838  0.0006  0.0568   0.0102   0.1547    0.0271   0.0000   445.2773       4.31805       16.1640       3.05439      -1.76896      -1.60707       1.97652       2.63365       2.94031       3.23081       3.36574       3.44416
  46  16 3997.2442    1.4763  9.9558 11.1748 -0.0034  0.0780   0.0074   0.2147    0.0237   0.0000   443.2258       8.63245       19.9680      -4.35351      -9.77614      0.149583       2.66968       3.61532       4.03699       4.35625       4.62490       4.70163
  47   2 1375.2003    0.1269  0.1112 10.0694  0.0000  0.0104   0.0067   0.0173    0.0187   0.0000   442.6325      0.257653       22.6311     -0.788976      -3.33984     -0.369456      0.358642      0.442579      0.487856      0.574360      0.544706      0.641076
  47   3 1624.2439    0.2725  0.2129 10.0250  0.0000  0.0132   0.0081   0.0190    0.0224   0.0000   442.1719    -0.0938961       20.9406     -0.213101      -3.20973     -0.883536      0.458199       1.17122      0.885660       1.57412       1.23067       1.69306
  47   4 1842.9413    0.4983  0.4742 10.1766  0.0000  0.0112   0.0099   0.0285    0.0334   0.0000   440.7692      0.141200       22.1268     -0.179872      -2.62373      0.415615      0.385492      0.496064      0.575972      0.600792      0.636298      0.663038
  47   5 2050.3335    0.7644  0.7676 10.3157  0.0000  0.0139   0.0120   0.0365    0.0526   0.0000   441.9029     -0.358148       21.5723       1.09034      -2.79583      0.886597      0.474791      0.660086      0.725365      0.812975      0.820739      0.839168
  47   6 2249.9399    1.1705  1.0246 10.9013  0.0000  0.0157   0.0162   0.0438    0.0643   0.0000   441.6281     0.0676713       21.0175      0.748205      -4.06378      0.314501      0.545184      0.737568      0.805752      0.889917      0.913897      0.938857
  47   7 2440.0053    1.7246  1.2654 11.5295  0.0000  0.0177   0.0218   0.0498    0.0706   0.0000   441.4870      0.738538       21.4112      0.343940      -3.75514      -1.64024      0.613355      0.847426      0.933024       1.02998       1.04782       1.05314
  47   8 2624.9373    2.3320  1.2094 12.3086  0.0000  0.0176   0.0303   0.0476    0.0717   0.0000   440.1936       1.17828       21.4627     -0.509672      -3.18657      -1.85179      0.592012      0.790574      0.872788      0.973253       1.01561       1.05916
  47   9 2808.0348    3.2256  1.1148 12.9207  0.0000  0.0166   0.0428   0.0433    0.0752   0.0000   441.3950       1.98909       19.9141       1.31631      -2.60312      -1.41847      0.590573      0.723538      0.830723      0.939359      0.972867      0.969519
  47  10 2988.5723    4.0266  1.1271 13.2375  0.0000  0.0162   0.0523   0.0432    0.0824   0.0000   441.3314       3.90522       19.2339      0.707105      -2.02776      -2.45803      0.576307      0.743452      0.833604      0.913834      0.982371      0.988598
  47  11 3165.9171    4.2397  1.2757 13.5602  0.0000  0.0178   0.0531   0.0485    0.0720   0.0000   440.4092       5.05838       21.7782      -1.29263      -1.20133      -3.81442      0.631186      0.818067      0.893373      0.995124       1.04619       1.06086
  47  12 3341.1732    3.6628  2.0528 12.8931  0.0010  0.0233   0.0353   0.0606    0.0481   0.0000   440.6348       2.48098       18.2852      0.605685     -0.676918      -2.52347      0.799039       1.06751       1.17939       1.31868       1.32469       1.35745
  47  13 3514.7566    2.9326  3.1922 12.3689  0.0000  0.0299   0.0230   0.0803    0.0350   0.0000   441.0504       5.54239       21.1698      0.468228      -2.45916      -1.47347       1.02363       1.36744       1.52326       1.67978       1.75959       1.77373
  47  14 3686.3323    2.3202  5.4533 11.6542  0.0000  0.0419   0.0140   0.1159    0.0285   0.0000   438.9982       5.68534       22.8351     -0.521526      -5.16685      -1.43866       1.45164       1.90581       2.16959       2.32340       2.48870       2.48029
  47  15 3855.6590    1.8244  7.3698 11.3555 -0.0020  0.0569   0.0099   0.1557    0.0263   0.0000   441.6428       7.94862       19.6872      -2.83230      0.604222      -7.64405       1.90965       2.54330       2.86302       3.10730       3.26213       3.31185
  47  16 4022.5287    1.4826 10.7837 11.1697  0.0014  0.0822   0.0070   0.2240    0.0229   0.0000   437.3946       6.45668       29.4388      -7.91007      -2.87000      -4.54708       2.76334       3.67350       4.14188       4.50401       4.72295       4.75893
  48   1 1091.6110    0.0552  0.0296 10.3015  0.0000  0.0184   0.0087   0.0154    0.0172   0.0000   440.2531     -0.662362       21.2156      0.573185      -4.46747      0.251236      0.965371       1.38179       1.50279       1.56311       1.43563       1.10400
  48   3 1636.8750    0.2744  0.2866 10.0432  0.0000  0.0098   0.0074   0.0256    0.0236   0.0000   442.1056     -0.396293       21.9418      0.519841      -3.06330      0.484007      0.346626      0.447707      0.507100      0.538611      0.596497      0.596435
  48   4 1856.5216    0.5065  0.5106 10.1441  0.0000  0.0119   0.0097   0.0298    0.0355   0.0000   441.3422     0.0252541       22.0217      0.594972      -4.86694     -0.767163      0.377906      0.534367      0.584192      0.628209      0.660791      0.717805
  48   5 2065.2559    0.8002  0.8095 10.3448  0.0000  0.0141   0.0121   0.0369    0.0544   0.0000   441.8392     -0.154053       21.5837      -1.11512      -2.68471     -0.200807      0.470991      0.644577      0.701556      0.777639      0.793144      0.807454
  48   6 2265.7619    1.2235  1.0184 11.0242  0.0000  0.0158   0.0167   0.0423    0.0641   0.0000   442.2464      0.424925       20.0983     -0.420895      -2.57070     -0.548860      0.527310      0.701535      0.781786      0.837033      0.914380      0.931628
  48   7 2456.4751    1.7494  1.2625 11.5714  0.0000  0.0179   0.0219   0.0473    0.0729   0.0000   442.2255       1.43148       20.7206      -1.82257      -3.10349      -3.12352      0.600863      0.810818      0.898136      0.995902       1.03354       1.05623
  48   8 2642.4571    2.5439  1.2330 12.1415  0.0000  0.0170   0.0311   0.0455    0.0779   0.0000   440.7328     -0.106174       20.3541      -1.04878      -1.89894      0.120623      0.561338      0.739211      0.822738      0.906562      0.921667      0.981421
  48   9 2826.5478    3.3854  1.0968 12.9767  0.0000  0.0159   0.0440   0.0429    0.0759   0.0000   441.7911       3.58950       20.6558      0.201374      -3.38317      -3.12489      0.546912      0.735145      0.821620      0.877541      0.920194      0.932273
  48  10 3007.7695    4.0432  1.1160 13.4636  0.0000  0.0161   0.0526   0.0430    0.0721   0.0000   442.0138       4.01719       22.2796      0.703574      -3.01754      -3.43103      0.558101      0.717757      0.820479      0.901807      0.933226      0.991730
  48  11 3185.9375    4.1439  1.4153 13.4635  0.0000  0.0183   0.0484   0.0503    0.0595   0.0000   441.5963       3.67470       18.7645     -0.133679      -3.48820      -1.51245      0.622321      0.817796      0.940402       1.04700       1.03209       1.08415
  48  12 3361.9588    3.5558  2.1808 12.9625 -0.0002  0.0239   0.0335   0.0628    0.0440   0.0000   441.9450       2.70173       20.8359       2.79537      -3.60408      -5.12534      0.808039       1.07363       1.17804       1.33188       1.35250       1.38490
  48  13 3536.3563    2.8628  3.6134 12.1298  0.0000  0.0316   0.0205   0.0839    0.0351   0.0000   441.9051       7.70494       18.4791     -0.436192      -3.58466      -3.43300       1.06209       1.38446       1.55354       1.70073       1.73053       1.79623
  48  14 3709.0047    2.2357  5.6442 11.6833  0.0000  0.0444   0.0133   0.1190    0.0282   0.0000   441.7950       5.26755       17.9172       2.11027       1.12324     -0.205012       1.45595       1.96299       2.19756       2.40913       2.56696       2.61084
  48  15 3879.3868    1.8213  8.7275 11.3355  0.0020  0.0655   0.0088   0.1763    0.0256   0.0000   440.9936       1.90272       19.9450      -4.57340       8.32610      0.526541       2.17611       2.89231       3.22588       3.54526       3.67223       3.80998
  48  16 4047.5122    1.3961 10.8913 11.1897 -0.0024  0.0867   0.0067   0.2317    0.0228   0.0000   441.3907      -3.87013       17.4858       3.55445      -7.54115      -3.37949       2.86979       3.83988       4.36065       4.73787       4.92397       5.02520
  49   2 1398.5129    0.1297  0.1439 10.0527  0.0000  0.0101   0.0062   0.0232    0.0188   0.0000   441.6669      -1.09245       21.1485     0.0671146      -2.93995      0.478952      0.306166      0.441659      0.542124      0.484571      0.559313      0.549704
  49   3 1649.3222    0.2849  0.3148 10.0644  0.0000  0.0102   0.0074   0.0258    0.0237   0.0000   441.4950     -0.574506       22.5345      0.618117      -2.71154      -1.74165      0.358465      0.507952      0.565406      0.635254      0.647764      0.676620
  49   4 1869.9604    0.5078  0.6105 10.1565  0.0000  0.0129   0.0090   0.0339    0.0359   0.0000   441.2017      -1.11247       20.7769     -0.113238      -3.31610    -0.0711971      0.427260      0.577710      0.634502      0.690006      0.727389      0.741885
  49   5 2080.0526    0.7982  0.8370 10.4935  0.0000  0.0145   0.0120   0.0385    0.0509   0.0000   441.1613       1.28700       22.3808       1.57976      -2.10468     0.0768880      0.478792      0.615397      0.698081      0.783439      0.812127      0.816955
  49   6 2281.3253    1.2463  1.0735 11.0223  0.0008  0.0160   0.0167   0.0443    0.0656   0.0000   440.6871       1.41753       22.1673     -0.388654      -2.59359       1.42763      0.540818      0.737518      0.798464      0.872475      0.899900      0.922036
  49   7 2472.8455    1.8542  1.2653 11.7840  0.0000  0.0182   0.0231   0.0482    0.0670   0.0000   442.8678      0.824978       22.0987       1.05812      -3.71729     -0.567654      0.569589      0.815132      0.889409      0.949409      0.976327       1.03408
  49   8 2659.8377    2.4669  1.3008 12.3844  0.0000  0.0179   0.0300   0.0483    0.0629   0.0000   440.8101       1.53600       21.0043      0.679425      -3.81681      0.144892      0.591914      0.781447      0.831403      0.935483      0.995447       1.05137
  49   9 2844.8446    3.3388  1.0440 13.1173  0.0000  0.0157   0.0443   0.0409    0.0666   0.0000   442.7833       3.27471       22.1512      0.146413      -3.70818      -2.09637      0.514449      0.701080      0.761891      0.832498      0.860403      0.867064
  49  10 3026.8540    4.0881  1.2151 13.3515  0.0017  0.0168   0.0506   0.0450    0.0694   0.0000   440.8748       3.74516       22.4543    -0.0111415      -2.92895     -0.306419      0.573023      0.766211      0.856701      0.926426      0.980953      0.987505
  49  11 3205.7215    4.0903  1.5490 13.2552  0.0000  0.0193   0.0444   0.0509    0.0589   0.0000   442.0361       3.58270       20.4195     -0.801265     -0.301298      -3.56822      0.635905      0.850780      0.951861       1.02641       1.10974       1.12355
  49  12 3382.5753    3.4494  2.2426 12.9734  0.0000  0.0245   0.0324   0.0649    0.0432   0.0000   440.7519       8.25776       19.4713      0.532156      -1.88380      -2.91454      0.811406       1.07544       1.16886       1.30386       1.35555       1.37028
  49  13 3557.9402    2.7384  3.7783 12.1703  0.0000  0.0330   0.0194   0.0877    0.0324   0.0000   441.9025       3.60943       21.2940       1.76473     -0.847863      -4.20260       1.08704       1.45648       1.59613       1.77589       1.85330       1.88467
  49  14 3731.4086    2.1916  5.8220 11.6339 -0.0000  0.0454   0.0127   0.1220    0.0282   0.0000   441.1467       7.27687       18.0150      -2.27408      -2.56345      -3.12943       1.46444       1.98101       2.21745       2.40548       2.53609       2.55229
  49  15 3902.9518    1.7155  8.4933 11.4221 -0.0012  0.0660   0.0087   0.1782    0.0246   0.0000   440.2343       3.23578       20.6957     -0.672222      -7.12639      -6.88408       2.14408       2.83506       3.21315       3.45456       3.71417       3.75473
  49  16 4071.7355    1.3703 11.7334 11.1450  0.0003  0.0930   0.0063   0.2467    0.0219   0.0000   435.8449       6.56761       14.7565      -1.91991     -0.130035      -3.17163       2.98331       4.08404       4.54754       4.96348       5.17233       5.30400
  50   1 1110.8009    0.0444  0.0152 10.2325  0.0000  0.0141   0.0084   0.0084    0.0167   0.0000   440.8990      0.176538       21.5972    -0.0273159      -3.55906     -0.290756      0.541327      0.763413      0.958267      0.707424      0.928365      0.921281
  50   2 1409.9518    0.1346  0.1111 10.0826  0.0000  0.0087   0.0068   0.0196    0.0181   0.0000   442.3612     0.0700765       21.6090    -0.0882900      -3.91451      0.266282      0.297606      0.432044      0.447543      0.424270      0.438578      0.489283
  50   3 1661.6143    0.3007  0.2846 10.0289  0.0000  0.0093   0.0076   0.0217    0.0235   0.0000   442.0643      -1.12518       22.7665      0.744297      -3.64472      0.794909      0.288795      0.388753      0.447898      0.474523      0.479089      0.512938
  50   4 1883.2859    0.5322  0.5895 10.1268  0.0000  0.0125   0.0093   0.0314    0.0372   0.0000   442.2282      -1.32065       23.0468    -0.0136960      -3.44451     -0.904462      0.395873      0.519872      0.605532      0.631814      0.671682      0.689302
  50   5 2094.6603    0.8466  0.9192 10.3086  0.0000  0.0146   0.0119   0.0384    0.0582   0.0000   442.6071      0.399228       22.4137     -0.503946      -2.80951      0.694895      0.479870      0.638177      0.723323      0.793339      0.823221      0.836665
  50   6 2296.7715    1.2708  1.0933 11.1997  0.0000  0.0161   0.0168   0.0448    0.0586   0.0000   442.5735      0.360762       21.8831     -0.580946      -2.08548     -0.481231      0.508034      0.674842      0.752693      0.843799      0.854178      0.897852
  50   7 2489.0209    1.8466  1.2640 11.8540  0.0000  0.0179   0.0231   0.0472    0.0655   0.0000   441.3357       1.12580       21.1384      -1.18847      -2.31648      0.549259      0.586303      0.780658      0.881534      0.962831      0.996221       1.01538
  50   8 2677.0682    2.6187  1.2672 12.3939  0.0000  0.0177   0.0317   0.0455    0.0690   0.0000   441.1030      0.276500       21.2358      0.398741      -2.15655     -0.561597      0.544417      0.753702      0.823744      0.933383      0.899935      0.947962
  50   9 2862.9941    3.4444  1.1630 12.9643  0.0000  0.0162   0.0431   0.0433    0.0761   0.0000   442.9635       2.31112       21.5538      0.347489     -0.623403     -0.717653      0.537466      0.708424      0.779485      0.860555      0.910426      0.954920
  50  10 3045.7548    4.1912  1.2136 13.3800  0.0000  0.0167   0.0521   0.0457    0.0806   0.0000   440.7546       3.31236       20.9522     -0.379466      -4.03016     -0.121991      0.531891      0.722925      0.774331      0.883306      0.926134      0.940498
  50  11 3225.3332    4.1305  1.4944 13.3086  0.0000  0.0191   0.0455   0.0477    0.0606   0.0000   440.9131       4.37529       20.8495      -1.59174      -3.94271      -2.33499      0.638268      0.827569      0.922652       1.00009       1.05868       1.09281
  50  12 3402.9916    3.3742  2.6047 12.6107  0.0000  0.0254   0.0280   0.0687    0.0399   0.0000   442.3235       5.05271       21.0604     -0.874063     -0.649452      -2.25614      0.800649       1.08089       1.18927       1.33552       1.37750       1.40631
  50  13 3579.0953    2.6784  4.0266 12.1114  0.0000  0.0339   0.0182   0.0906    0.0303   0.0000   440.5697       4.45339       17.1197      -2.67313      -1.35995      -1.59432       1.10211       1.45195       1.61581       1.78618       1.87288       1.91193
  50  14 3753.3824    2.1453  6.5334 11.5362  0.0000  0.0486   0.0115   0.1334    0.0274   0.0000   438.0238       8.77435       19.9900       2.91344      -2.93956      -6.85566       1.53919       2.03963       2.34176       2.52270       2.68619       2.72177
  50  15 3925.8834    1.6903  9.3858 11.3678  0.0002  0.0720   0.0080   0.1969    0.0244   0.0000   441.2221    -0.0216825       14.8641       3.36228      -9.16488      -9.25121       2.29068       3.10523       3.42375       3.80679       3.91127       4.03919
  51   1 1120.1980    0.0729  0.0478 10.2348  0.0000  0.0131   0.0078   0.0152    0.0169   0.0000   440.3005      0.119404       23.5135     -0.899517      -3.27235       1.61521      0.431055      0.708114      0.701171      0.771712      0.760012      0.869141
  51   2 1421.2878    0.1428  0.1535 10.0154  0.0000  0.0081   0.0061   0.0244    0.0186   0.0000   441.9733     -0.476511       21.8663      0.626445      -4.10953    -0.0123914      0.269684      0.338126      0.416275      0.439725      0.532197      0.506452
  51   3 1673.7214    0.3198  0.2938 10.0011  0.0000  0.0093   0.0078   0.0212    0.0240   0.0000   441.8429     -0.978465       21.8149      0.524655      -2.67702     -0.802096      0.314309      0.410015      0.489048      0.545813      0.545187      0.545296
  51   4 1896.4706    0.5725  0.5692 10.0941  0.0000  0.0119   0.0099   0.0292    0.0389   0.0000   441.5802     -0.832479       20.0938     -0.270355      -4.22138     -0.292584      0.394398      0.513751      0.600687      0.644373      0.666467      0.684139
  51   5 2109.1777    0.8774  0.8864 10.3881  0.0000  0.0141   0.0124   0.0380    0.0558   0.0000   442.3835       1.39863       22.7131       1.10048      -3.09612     -0.427129      0.441038      0.587863      0.663017      0.729215      0.784589      0.797486
  51   6 2312.0078    1.3148  1.1422 11.2038  0.0000  0.0166   0.0170   0.0449    0.0637   0.0000   442.2205       1.00577       20.6087      0.509403      -3.64008      -1.06788      0.538252      0.696237      0.769275      0.844133      0.903348      0.922395
  51   7 2505.0769    1.9686  1.2988 11.6448  0.0000  0.0171   0.0231   0.0464    0.0681   0.0000   442.3407      0.420144       20.9846      0.327192      -2.44021     -0.397347      0.552841      0.736836      0.815133      0.912204      0.975035       1.00780
  51   8 2694.1536    2.7621  1.2820 12.1601 -0.0002  0.0168   0.0321   0.0444    0.0773   0.0000   442.1279       1.81746       22.3856       1.30908      -2.02717      -3.27972      0.555740      0.741714      0.833625      0.930084      0.979855      0.994126
  51   9 2880.9875    3.6485  1.1226 13.2073  0.0000  0.0158   0.0461   0.0425    0.0674   0.0000   441.6879       2.68692       22.0851     -0.457653      -2.08438      -1.06776      0.506962      0.680164      0.734155      0.853122      0.878564      0.881414
  51  10 3064.4418    4.2625  1.2482 13.2848  0.0000  0.0167   0.0503   0.0434    0.0770   0.0000   442.5740       2.08567       20.0470       1.87811      -3.62462      -1.22825      0.533832      0.693514      0.764374      0.837685      0.851857      0.881945
  51  11 3244.8198    4.0833  1.6959 13.1146  0.0000  0.0194   0.0417   0.0533    0.0552   0.0000   441.2184       4.47923       19.6681     -0.868147      -1.61721      -3.34268      0.617747      0.826374      0.906545       1.01972       1.05261       1.09641
  51  12 3423.2806    3.3595  2.7830 12.4334 -0.0001  0.0258   0.0262   0.0693    0.0402   0.0000   440.1052       5.62306       21.4827     0.0747480      -2.48863      -2.71579      0.819055       1.08810       1.20545       1.33546       1.38631       1.42076
  51  13 3600.2262    2.6537  4.5378 11.8575  0.0000  0.0352   0.0164   0.0968    0.0310   0.0000   439.2543       3.12490       18.8801      0.830815     0.0680130      -3.77794       1.11180       1.47064       1.66304       1.82307       1.90156       1.96947
  51  14 3775.4048    2.0920  6.7926 11.5062 -0.0003  0.0507   0.0109   0.1390    0.0276   0.0000   438.7451       8.10776       23.0698       3.87874      0.559438      0.901727       1.59541       2.13568       2.38310       2.62332       2.77827       2.83400
  51  15 3948.5692    1.6377  9.9247 11.3442  0.0004  0.0755   0.0075   0.2061    0.0239   0.0000   442.3721       3.55123       11.2796       9.51236       2.26907      -10.0756       2.34472       3.17401       3.53109       3.92526       4.06047       4.16738
  52   1 1129.5393    0.0661  0.0788 10.2124  0.0000  0.0166   0.0077   0.0275    0.0170   0.0000   440.5196    -0.0894783       21.7132       1.25725      -3.38316     -0.595035      0.470739      0.723298      0.796439      0.843546      0.909068      0.885614
  52   2 1432.4493    0.1556  0.1365 10.0499  0.0000  0.0075   0.0065   0.0193    0.0184   0.0000   442.1594     -0.388600       21.8850      0.355623      -3.73942      0.484806      0.238757      0.295081      0.333335      0.404332      0.369068      0.397706
  52   3 1685.6891    0.3366  0.3264 10.0366  0.0000  0.0098   0.0079   0.0227    0.0246   0.0000   442.2589     -0.690167       21.7190      0.285770      -4.09578      0.513680      0.332653      0.420848      0.474839      0.538510      0.589355      0.568993
  52   4 1909.5262    0.5491  0.6232 10.2117  0.0000  0.0124   0.0093   0.0326    0.0376   0.0000   442.2989     -0.311692       21.8119      0.323236      -2.43836     -0.469540      0.383358      0.517379      0.568337      0.622851      0.671149      0.691164
  52   5 2123.5279    0.9009  0.8570 10.6170  0.0000  0.0143   0.0128   0.0360    0.0526   0.0000   442.2882     -0.367783       20.9842      0.954557      -3.55314     -0.865801      0.439371      0.582542      0.650556      0.715224      0.761342      0.770772
  52   6 2327.0923    1.3904  1.1136 11.3138  0.0000  0.0161   0.0178   0.0433    0.0620   0.0000   441.3659      0.433324       20.8858     -0.305402      -3.08964     -0.484333      0.502509      0.662067      0.734969      0.828171      0.830680      0.865421
  52   7 2520.9798    1.9847  1.3513 11.7885  0.0000  0.0175   0.0229   0.0480    0.0607   0.0000   441.1186       1.05013       20.9809     -0.568392      -3.58543      0.215518      0.565846      0.760673      0.852348      0.922167      0.962080      0.982943
  52   8 2711.1512    2.7237  1.1228 12.8327  0.0000  0.0166   0.0350   0.0419    0.0625   0.0000   441.7990       2.09173       22.4870       2.67421      -3.14584     -0.599971      0.535080      0.712016      0.777941      0.890883      0.923830      0.948992
  52   9 2898.8453    3.6575  1.1720 13.2960  0.0000  0.0162   0.0459   0.0441    0.0685   0.0000   442.8720       2.75431       20.4114       1.02394      -1.80068      -1.77176      0.498948      0.675210      0.760044      0.846990      0.845278      0.893666
  52  10 3083.0289    4.3635  1.2759 13.3710  0.0000  0.0168   0.0511   0.0444    0.0773   0.0000   442.1999       2.51646       21.9525     -0.256667      -2.47153      -2.43887      0.533600      0.715878      0.776947      0.875976      0.898992      0.923499
  52  11 3264.1068    3.9147  1.7550 13.2926  0.0000  0.0204   0.0396   0.0545    0.0473   0.0000   442.3528       5.25291       20.4682       1.49615      -2.11525      -3.04244      0.637211      0.877257      0.966358       1.05446       1.11770       1.12932
  52  12 3443.3831    3.2377  3.0370 12.3748 -0.0000  0.0270   0.0240   0.0728    0.0373   0.0000   441.4396       2.66805       22.7585      0.279910      -4.92652      -1.67916      0.848687       1.12178       1.25871       1.41008       1.45614       1.48290
  52  13 3621.0921    2.5586  4.4094 11.9148  0.0000  0.0354   0.0161   0.0953    0.0310   0.0000   442.1075       5.65382       17.2294       1.06336     -0.848301      -1.75067       1.09349       1.47745       1.65634       1.84277       1.91101       1.97666
  52  14 3797.1990    2.0252  7.3904 11.5316  0.0002  0.0546   0.0101   0.1534    0.0273   0.0000   440.0697       7.21182       20.1794       1.67467     -0.384185      -1.05138       1.68282       2.24205       2.55983       2.74410       2.89167       2.94396
  52  15 3971.4120    1.5756  9.6876 11.3881  0.0000  0.0752   0.0074   0.2044    0.0234   0.0000   440.1833       8.42722       15.2044      0.605425      -2.90080     -0.507230       2.29855       3.06059       3.48352       3.80939       4.02118       4.07132
  53   1 1138.7765    0.0701  0.0669 10.2229  0.0000  0.0153   0.0076   0.0225    0.0168   0.0000   441.1817     -0.907021       20.1454      0.161808      -2.77938      0.567652      0.407294      0.632836      0.611851      0.715541      0.756661      0.799379
  53   2 1443.4857    0.1566  0.1526 10.0657  0.0000  0.0082   0.0063   0.0202    0.0184   0.0000   441.9090     -0.164036       21.6044      0.136958      -3.55818    -0.0848660      0.255705      0.371265      0.396268      0.475891      0.492747      0.558840
  53   3 1697.4987    0.3329  0.3234 10.0880  0.0000  0.0096   0.0078   0.0234    0.0245   0.0000   442.5211    -0.0102498       22.7571     -0.138101      -2.74773     -0.474500      0.311336      0.399589      0.431974      0.483262      0.517863      0.542122
  53   4 1922.4922    0.5990  0.6279 10.2185  0.0000  0.0121   0.0098   0.0309    0.0394   0.0000   441.9749     -0.855164       22.2514      0.129634      -3.06324     -0.989326      0.367059      0.478924      0.542194      0.607965      0.611037      0.649097
  53   5 2137.7005    0.9167  0.9573 10.5921  0.0000  0.0150   0.0125   0.0386    0.0570   0.0000   442.5026     -0.163736       22.2742      0.398046      -3.09183     -0.184457      0.458536      0.596239      0.685814      0.757410      0.800177      0.836480
  53   6 2342.0361    1.4158  1.2623 11.1196  0.0000  0.0172   0.0170   0.0457    0.0699   0.0000   441.3598     -0.635714       20.6827     -0.322843      -3.43710      -1.02637      0.514728      0.685496      0.769053      0.855282      0.906905      0.920846
  53   7 2536.7442    2.0765  1.3327 11.8764  0.0000  0.0174   0.0237   0.0463    0.0650   0.0000   441.4124       1.49754       21.7213      0.537519      -3.54339      -1.32483      0.525592      0.704460      0.772969      0.852296      0.893470      0.903218
  53   8 2727.9622    2.9379  1.2395 12.5651  0.0000  0.0163   0.0348   0.0432    0.0724   0.0000   441.9848       2.72115       21.9561     -0.634634      -3.36245      -1.18421      0.517834      0.682580      0.753308      0.858503      0.873333      0.912155
  53   9 2916.5301    3.7224  1.1122 13.3437  0.0000  0.0155   0.0468   0.0417    0.0670   0.0000   441.5799       2.26534       20.8018     -0.307670      -3.43479     -0.644275      0.476548      0.639434      0.701342      0.778108      0.815049      0.824915
  53  10 3101.4151    4.2016  1.2825 13.6350  0.0000  0.0170   0.0507   0.0467    0.0666   0.0000   441.7726       4.04415       23.2738      0.347595      -2.98889      -1.57246      0.539224      0.729748      0.808487      0.907616      0.951142      0.959223
  53  11 3283.2726    3.8790  1.8934 13.1522  0.0000  0.0214   0.0368   0.0546    0.0474   0.0000   443.1128       4.50906       22.8871      0.958113      -2.42767      -2.77402      0.632745      0.859122      0.957926       1.06033       1.09709       1.15525
  53  12 3463.3580    3.1812  3.0654 12.3907  0.0000  0.0273   0.0234   0.0724    0.0375   0.0000   441.3338       5.19441       20.1644     -0.883192      -2.94734      -3.74971      0.834976       1.11130       1.21811       1.35115       1.43316       1.46962
  53  13 3641.6994    2.5020  5.0184 11.8200  0.0000  0.0385   0.0146   0.1035    0.0301   0.0000   441.2373       3.22777       18.3781      -2.74307      -2.87885      -4.70586       1.15126       1.58533       1.72768       1.93749       1.99405       2.07697
  53  14 3818.5666    1.9770  7.6715 11.5542  0.0001  0.0574   0.0097   0.1572    0.0267   0.0000   443.8139       3.85065       19.3122      -2.21623       4.14262     -0.767982       1.70600       2.33772       2.59935       2.87224       2.99257       3.10282
  53  15 3993.6382    1.5356 10.5593 11.3820 -0.0002  0.0812   0.0069   0.2198    0.0225   0.0000   445.5696       2.42547       12.6992       3.35522       2.32531      -4.83809       2.41532       3.22446       3.67900       4.00909       4.22558       4.34657
  54   2 1454.3664    0.1688  0.1573 10.0976  0.0000  0.0076   0.0064   0.0199    0.0182   0.0000   442.3054      0.319590       22.2636     -0.597311      -3.97916     0.0462223      0.209989      0.289202      0.340883      0.336806      0.384003      0.356984
  54   3 1709.1236    0.3633  0.3486 10.0608  0.0000  0.0093   0.0080   0.0233    0.0250   0.0000   442.5336     -0.147106       21.7726     -0.516779      -3.16563   -0.00723053      0.278559      0.365828      0.400920      0.440466      0.474824      0.467751
  54   4 1935.3043    0.6094  0.6710 10.1916  0.0000  0.0126   0.0097   0.0317    0.0406   0.0000   442.1853     -0.118330       20.8740     -0.439571      -2.89805     -0.520814      0.382029      0.490716      0.557713      0.617752      0.643186      0.660753
  54   5 2151.7426    0.9508  0.9211 10.6928  0.0000  0.0149   0.0129   0.0375    0.0539   0.0000   442.2872      0.734206       21.4362     -0.149258      -2.94550      0.719425      0.420919      0.577035      0.624262      0.697267      0.752848      0.743644
  54   7 2552.4344    2.1369  1.3382 12.0564  0.0000  0.0175   0.0246   0.0468    0.0610   0.0000   441.7995      0.701705       21.6536    -0.0253384      -1.19538      -1.16628      0.510621      0.700817      0.756415      0.837460      0.878010      0.913000
  54   8 2744.6756    2.9589  1.2576 12.6305  0.0000  0.0167   0.0349   0.0442    0.0750   0.0000   442.0290       2.26940       21.6985     -0.819289      -3.44536      0.181834      0.515474      0.682780      0.770225      0.826554      0.877348      0.907898
  54   9 2934.0991    3.9005  1.1745 13.0691  0.0000  0.0154   0.0465   0.0416    0.0829   0.0000   441.8995       2.83766       20.6993     -0.126384      -2.39529      -1.41139      0.491356      0.637226      0.719792      0.787243      0.826575      0.859823
  54  10 3119.6761    4.2833  1.3385 13.4897  0.0000  0.0168   0.0488   0.0466    0.0649   0.0000   440.8472       3.72850       20.9312    -0.0597320      -3.05334      -2.73007      0.510035      0.674105      0.747433      0.848353      0.855022      0.881981
  54  11 3302.3031    3.8736  2.0279 12.9070  0.0000  0.0209   0.0345   0.0559    0.0472   0.0000   441.6510       3.93718       21.1578     -0.192136      -4.99878      -1.44948      0.641013      0.844982      0.930951       1.04132       1.08325       1.09049
  54  12 3483.1034    3.0595  3.1316 12.5477  0.0000  0.0284   0.0228   0.0745    0.0335   0.0000   440.9729       4.94675       21.2182   -0.00516701      -2.35914      -2.24057      0.840389       1.13122       1.27131       1.38866       1.46499       1.51816
  54  13 3662.3898    2.4801  5.5520 11.6789  0.0000  0.0407   0.0135   0.1095    0.0305   0.0000   438.2442       6.61764       23.2024      -4.67286      -3.05377      -3.61962       1.22502       1.62592       1.81909       2.02693       2.10352       2.18805
  54  14 3839.9148    1.8948  7.9817 11.5584  0.0000  0.0596   0.0090   0.1650    0.0260   0.0000   442.4994       6.92022       24.1650       2.59497      0.422623      -8.28806       1.75027       2.34339       2.65334       2.91914       3.08655       3.13702
  55   1 1156.9297    0.0648  0.0544 10.1729  0.0000  0.0141   0.0072   0.0243    0.0163   0.0000   440.9324      0.773576       21.3916      0.104203      -3.86361     -0.237891      0.354249      0.522395      0.560201      0.621802      0.752381      0.682659
  55   2 1465.1719    0.1603  0.1867 10.0356  0.0000  0.0094   0.0059   0.0215    0.0186   0.0000   441.9606     -0.297102       21.8574    -0.0393709      -3.20905     0.0566895      0.291150      0.370949      0.428729      0.506790      0.530156      0.537470
  55   3 1720.6180    0.3596  0.3847 10.0221  0.0000  0.0107   0.0076   0.0249    0.0261   0.0000   441.5576     -0.787107       21.7399      0.486846      -3.38048      0.190784      0.306891      0.399650      0.470038      0.499415      0.567055      0.551424
  55   4 1948.0472    0.6271  0.6609 10.2350  0.0000  0.0124   0.0099   0.0312    0.0401   0.0000   442.1094      0.236281       21.7471     -0.140076      -3.83304      0.836498      0.359451      0.473891      0.518087      0.592725      0.631399      0.638310
  55   5 2165.6765    0.9908  0.9778 10.6707  0.0000  0.0148   0.0130   0.0387    0.0566   0.0000   442.1429    -0.0939430       21.7685     -0.426708      -2.01397     -0.998923      0.442720      0.597817      0.669106      0.759743      0.788696      0.838427
  55   6 2371.3640    1.5119  1.2609 11.3249  0.0000  0.0171   0.0179   0.0451    0.0654   0.0000   441.7389     0.0429042       20.5573       1.32999      -2.44078      0.521864      0.502573      0.667914      0.752143      0.831939      0.871347      0.920064
  55   7 2567.9330    2.2147  1.3245 12.0193  0.0000  0.0170   0.0252   0.0453    0.0630   0.0000   441.6807       2.32907       21.5253       1.38016      -1.52803     -0.673380      0.511335      0.670091      0.752518      0.824816      0.869345      0.881603
  55   8 2761.2179    3.0280  1.3295 12.4891  0.0000  0.0166   0.0334   0.0440    0.0684   0.0000   442.0014       2.47459       20.6346     -0.519325      -2.03699     -0.671619      0.495871      0.653305      0.731039      0.819854      0.844656      0.899040
  55   9 2951.4498    3.8171  1.2503 13.1589  0.0000  0.0161   0.0442   0.0439    0.0695   0.0000   441.0356       1.66892       21.4006      0.944642      -2.70657      -1.22338      0.465233      0.617161      0.708272      0.768682      0.792721      0.836197
  55  10 3137.7766    4.2052  1.3191 13.5443  0.0000  0.0169   0.0480   0.0454    0.0606   0.0000   441.6505       2.77425       21.6040      -1.94402      -2.73284      -2.74642      0.507682      0.662941      0.747202      0.824805      0.861997      0.861831
  55  11 3321.2105    3.7772  1.9534 13.1655  0.0000  0.0210   0.0352   0.0570    0.0430   0.0000   440.9933       3.30936       22.1545       1.00824      -2.90091      -4.37681      0.614373      0.821587      0.920840       1.01552       1.05650       1.07631
  55  12 3502.7816    3.0490  3.4324 12.2755 -0.0000  0.0285   0.0207   0.0779    0.0324   0.0000   443.0230       4.76797       20.1222       2.11703      -1.27610      -6.26347      0.824680       1.10262       1.23178       1.35517       1.45087       1.49291
  55  13 3682.7049    2.3428  5.4368 11.8514 -0.0001  0.0414   0.0133   0.1130    0.0275   0.0000   440.6548       1.44322       19.3518       1.55308      -6.84711      -4.14810       1.20109       1.60583       1.79689       1.98795       2.08606       2.15322
  55  14 3860.8925    1.8592  8.5610 11.4813 -0.0012  0.0642   0.0084   0.1710    0.0257   0.0000   443.0601       8.31048       16.5416      -2.88686       8.22846      -5.86344       1.85418       2.46984       2.78515       3.02161       3.19958       3.25006
  56   1 1165.8771    0.0672  0.0585 10.2057  0.0000  0.0136   0.0071   0.0189    0.0162   0.0000   440.9674     -0.375809       21.4241      0.749425      -4.58653    -0.0802369      0.451292      0.502071      0.498545      0.697214      0.654665      0.625439
  56   2 1475.8105    0.1854  0.1732 10.0141  0.0000  0.0075   0.0063   0.0200    0.0186   0.0000   442.4713     -0.398400       21.1936    0.00203060      -3.55149      0.429584      0.226496      0.307353      0.367057      0.405537      0.436051      0.419664
  56   3 1731.9677    0.3789  0.3851 10.0409  0.0000  0.0100   0.0078   0.0232    0.0264   0.0000   441.8135     -0.400322       21.8016     -0.348868      -4.68519     -0.821251      0.307946      0.392512      0.461220      0.516156      0.541663      0.534656
  56   4 1960.6519    0.6557  0.6432 10.2803  0.0000  0.0120   0.0102   0.0294    0.0405   0.0000   442.2821    -0.0709316       22.3865     -0.724254      -3.55355     -0.514059      0.344419      0.438687      0.523890      0.569208      0.575349      0.610312
  56   5 2179.4460    1.0132  0.9884 10.7284  0.0000  0.0150   0.0134   0.0388    0.0597   0.0000   443.0376      0.972886       21.1368    -0.0469179      -2.99248      0.379791      0.440905      0.578940      0.659799      0.715475      0.782989      0.806503
  56   6 2385.8169    1.5463  1.3259 11.4308  0.0000  0.0174   0.0178   0.0464    0.0587   0.0000   442.1414       1.76243       22.0461      0.506841      -2.25378     0.0402135      0.498199      0.668983      0.733314      0.822825      0.866425      0.879217
  56   7 2583.3224    2.2403  1.3996 11.9998  0.0000  0.0174   0.0245   0.0472    0.0619   0.0000   442.3239      0.623322       21.3117      0.622036      -1.54976     -0.703610      0.491650      0.653740      0.714565      0.797077      0.818627      0.869079
  56   8 2777.7207    3.1331  1.2175 12.8352  0.0000  0.0156   0.0370   0.0446    0.0685   0.0000   442.5348       1.92250       20.7986      0.230984      -4.05487      -1.42019      0.475149      0.631928      0.706158      0.768677      0.807215      0.850806
  56   9 2968.7663    3.9848  1.2049 13.2413  0.0000  0.0159   0.0466   0.0422    0.0763   0.0000   441.4992       1.61470       21.7146      -1.00044      -2.71259     -0.112781      0.467679      0.641256      0.700605      0.771681      0.809479      0.818414
  56  10 3155.7553    4.2293  1.4379 13.5534  0.0000  0.0173   0.0463   0.0489    0.0547   0.0000   442.1501       3.21130       22.0577      0.493503      -2.90437      -1.86284      0.530888      0.719571      0.783746      0.881583      0.932109      0.950872
  56  11 3339.8447    3.6494  2.0676 13.0878  0.0000  0.0218   0.0326   0.0576    0.0404   0.0000   440.8355       4.55502       23.6858      -1.26182      -1.94215      -2.85164      0.609519      0.832547      0.914036      0.996562       1.05811       1.08186
  56  12 3522.2475    2.9650  3.6496 12.2326  0.0000  0.0297   0.0195   0.0804    0.0324   0.0000   441.2417       3.73988       22.5673       1.63554      -1.95790     -0.748321      0.844043       1.12977       1.25995       1.39358       1.47454       1.50467
  56  13 3702.9406    2.2981  5.7996 11.8148 -0.0004  0.0436   0.0125   0.1172    0.0278   0.0000   440.0880       2.75575       22.0925       1.13587      -2.11630      -4.86755       1.24109       1.65613       1.88098       2.05415       2.15053       2.22223
  56  14 3881.8307    1.8399  9.0161 11.4695  0.0018  0.0660   0.0081   0.1793    0.0257   0.0000   440.4148       9.45243       17.8922       2.66521      -3.46897      -4.22676       1.89657       2.49467       2.83811       3.07589       3.24455       3.36732
  57   1 1174.7746    0.0756  0.0456 10.1652  0.0000  0.0133   0.0078   0.0148    0.0160   0.0000   440.8867     -0.935105       21.9670      0.141472      -4.11720    -0.0307830      0.346306      0.465736      0.605148      0.501212      0.552015      0.667570
  57   2 1486.2949    0.1833  0.1733 10.0260  0.0000  0.0077   0.0062   0.0182    0.0183   0.0000   441.8352     -0.513791       22.0191     -0.687446      -3.49866      0.192643      0.246962      0.314880      0.368563      0.418703      0.422412      0.449396
  57   3 1743.2214    0.3895  0.3762 10.0153  0.0000  0.0093   0.0079   0.0236    0.0262   0.0000   442.0096     -0.174889       22.6707      0.131493      -3.41010     0.0496018      0.266122      0.353786      0.409097      0.433230      0.481344      0.483262
  57   4 1973.1534    0.6705  0.7226 10.2304  0.0000  0.0125   0.0100   0.0322    0.0429   0.0000   441.5957     -0.211594       21.2486     -0.635425      -2.77620     -0.211429      0.368479      0.477244      0.548529      0.602377      0.651422      0.688137
  57   5 2193.0422    1.0913  1.0006 10.7143  0.0000  0.0143   0.0137   0.0382    0.0580   0.0000   442.0826      0.227254       20.8961     -0.299005      -3.41716       1.76166      0.402902      0.540300      0.602871      0.669103      0.704474      0.701390
  57   6 2400.1509    1.6208  1.2823 11.4699  0.0000  0.0168   0.0191   0.0457    0.0673   0.0000   442.3179      0.508085       21.0741     -0.479362      -3.97189      -1.85711      0.480776      0.644233      0.714785      0.791625      0.812427      0.845549
  57   7 2598.6157    2.3640  1.4059 11.9142  0.0000  0.0170   0.0252   0.0451    0.0664   0.0000   442.3195       2.48728       21.5073      -1.78483      -3.13376     -0.875450      0.485229      0.647003      0.709223      0.795172      0.828194      0.855766
  57   8 2794.0105    3.1817  1.2623 12.8365  0.0000  0.0162   0.0364   0.0434    0.0657   0.0000   441.0742      0.939572       21.1009      0.224073      -2.00759     -0.403721      0.475523      0.638621      0.712147      0.789784      0.838560      0.879149
  57   9 2985.8461    4.0211  1.2079 13.3814  0.0000  0.0156   0.0474   0.0427    0.0709   0.0000   441.4727       2.94981       21.6595      0.770907      -2.83318      -1.57473      0.468318      0.599362      0.681220      0.758963      0.786691      0.800458
  57  10 3173.6115    4.2334  1.4497 13.4117  0.0000  0.0176   0.0451   0.0466    0.0597   0.0000   442.3473       3.29752       22.8626       1.77051      -1.52720      -2.46719      0.492982      0.667348      0.723006      0.822251      0.840817      0.896078
  57  11 3358.5006    3.6418  2.2303 12.9294  0.0000  0.0221   0.0308   0.0594    0.0403   0.0000   442.2269       4.16383       21.9882      -1.63453      -2.74553     -0.503765      0.626667      0.836472      0.922657       1.03342       1.08235       1.11404
  57  12 3541.5794    2.8400  3.9648 12.1831  0.0000  0.0316   0.0181   0.0858    0.0307   0.0000   442.2872       3.84475       20.8097       1.69657      -5.32698      -7.12305      0.878325       1.19738       1.32683       1.46049       1.54202       1.58899
  57  13 3722.9670    2.3103  6.4548 11.6225  0.0010  0.0468   0.0116   0.1258    0.0301   0.0000   440.8218       5.42171       19.8218      -1.43270      -1.06721      -2.61514       1.32008       1.79057       2.00061       2.21544       2.30313       2.36241
  57  14 3902.5629    1.7610  9.2046 11.4990 -0.0011  0.0696   0.0078   0.1872    0.0246   0.0000   440.2696       6.32551       19.3487       2.00771    -0.0948697      -1.86840       1.92361       2.59101       2.92762       3.26996       3.45883       3.55365
  58   1 1183.5464    0.0837  0.1216 10.1840  0.0000  0.0154   0.0066   0.0310    0.0165   0.0000   441.0014      0.314323       22.4995     -0.749618      -3.12931     -0.445913      0.413761      0.673561      0.651533      0.748563      0.776402      0.811030
  58   2 1496.6783    0.1955  0.2266 10.0248  0.0000  0.0091   0.0059   0.0224    0.0189   0.0000   441.7321     -0.293439       21.6610      0.486432      -3.94545      0.379354      0.271247      0.402735      0.435803      0.497689      0.502320      0.546541
  58   3 1754.3016    0.3995  0.4264 10.0753  0.0000  0.0106   0.0077   0.0249    0.0270   0.0000   441.6370     -0.220310       22.3012     0.0443852      -4.15243   -0.00401129      0.274696      0.378660      0.417947      0.487141      0.474984      0.501666
  58   4 1985.5507    0.6806  0.8051 10.2701  0.0000  0.0132   0.0097   0.0348    0.0440   0.0000   442.6378     -0.605665       21.5326     0.0578236      -3.01474     0.0479330      0.372347      0.487514      0.552112      0.600809      0.648208      0.670865
  58   5 2206.5062    1.0885  1.0548 10.7346  0.0000  0.0147   0.0133   0.0409    0.0603   0.0000   442.1314      0.192622       21.8000     -0.582749      -3.41944     -0.568135      0.426506      0.588407      0.646967      0.730313      0.780306      0.800773
  58   6 2414.3473    1.6506  1.3400 11.6245  0.0000  0.0172   0.0185   0.0460    0.0551   0.0000   442.4832      0.342109       20.6304     -0.486977      -2.63767     -0.760917      0.471639      0.631239      0.707951      0.797596      0.839284      0.840923
  58   7 2613.7954    2.3987  1.3456 12.1838  0.0000  0.0167   0.0262   0.0444    0.0621   0.0000   442.3838       1.60421       21.6095      0.361415      -2.84572     -0.467641      0.476161      0.648064      0.722389      0.807748      0.829366      0.858126
  58   8 2810.2194    3.2784  1.2011 12.9223  0.0000  0.0157   0.0380   0.0411    0.0700   0.0000   440.9176       3.11577       21.5807       1.19645      -2.54356      -1.42055      0.449321      0.602449      0.660771      0.737497      0.773242      0.810831
  58   9 3002.8496    4.0816  1.1994 13.6313  0.0000  0.0156   0.0487   0.0443    0.0636   0.0000   441.5040       2.97418       21.5756     -0.656852      -2.64643      -2.45808      0.461094      0.625030      0.712026      0.773172      0.788489      0.826977
  58  10 3191.2894    4.2513  1.4929 13.4015  0.0000  0.0177   0.0437   0.0453    0.0566   0.0000   442.4968       3.95593       22.3280       1.86766      -1.92443      -1.67184      0.500830      0.658658      0.737367      0.816550      0.855923      0.896447
  58  11 3376.9729    3.5322  2.4866 12.8477  0.0000  0.0234   0.0280   0.0625    0.0377   0.0000   443.2292       2.72008       20.4391     -0.206397     -0.437465      -3.13155      0.658154      0.889587      0.976447       1.08569       1.13743       1.17976
  58  12 3560.8764    2.8119  4.2892 12.0910  0.0000  0.0325   0.0170   0.0888    0.0307   0.0000   441.9070       3.68379       22.0335      0.173528      -4.16952      -3.45566      0.918788       1.20830       1.37092       1.50020       1.56448       1.63340
  58  13 3742.8590    2.1925  6.5084 11.7038 -0.0010  0.0475   0.0109   0.1310    0.0281   0.0000   444.0007       4.62978       19.8102       1.54224      -3.12748      -5.84812       1.31401       1.77157       2.02105       2.22634       2.30399       2.40813
  58  14 3923.2346    1.7074  9.7274 11.5486 -0.0001  0.0738   0.0075   0.1972    0.0234   0.0000   443.5686       5.93131       25.9542       3.42967     0.0683309      -2.23672       2.00896       2.71204       3.07101       3.37971       3.56278       3.69537
  59   1 1192.2501    0.0835  0.0934 10.1588  0.0000  0.0125   0.0061   0.0220    0.0161   0.0000   441.0647     -0.957292       22.0854      0.813548      -3.16331     -0.992373      0.323969      0.456874      0.491240      0.523640      0.567778      0.648431
  59   2 1506.9560    0.1968  0.2018 10.0294  0.0000  0.0079   0.0061   0.0214    0.0187   0.0000   442.2014   0.000658213       21.5782     -0.301923      -3.08668      0.411200      0.219674      0.325722      0.349875      0.394158      0.385652      0.398489
  59   3 1765.2873    0.4060  0.5064 10.0734  0.0000  0.0115   0.0074   0.0287    0.0281   0.0000   441.9811     -0.908590       22.3391     -0.913608      -3.80071     -0.104286      0.310390      0.425972      0.453193      0.505727      0.529837      0.541521
  59   4 1997.8785    0.7204  0.7265 10.3645  0.0000  0.0121   0.0104   0.0317    0.0424   0.0000   442.2977    -0.0767450       21.9873     -0.183212      -3.20631      0.603546      0.336550      0.456323      0.511075      0.564448      0.599342      0.638752
  59   5 2219.8772    1.1152  1.0473 10.9841  0.0000  0.0150   0.0140   0.0395    0.0564   0.0000   442.2219     0.0383194       22.0756      -1.18616      -2.10163     -0.584146      0.419432      0.550167      0.604428      0.697762      0.721081      0.756065
  59   6 2428.3862    1.7084  1.2897 11.6123  0.0000  0.0166   0.0192   0.0437    0.0579   0.0000   442.6052     0.0847588       22.1837      0.218127      -1.68136      -1.80386      0.449283      0.605170      0.684557      0.746266      0.774135      0.812082
  59   7 2628.8806    2.4495  1.3428 12.3570  0.0000  0.0168   0.0271   0.0453    0.0588   0.0000   442.0446       1.84537       20.7568     -0.332531      -3.10597     -0.403656      0.463255      0.626156      0.695836      0.779330      0.817830      0.854852
  59   8 2826.2936    3.3428  1.2290 13.1161 -0.0032  0.0156   0.0384   0.0430    0.0628   0.0000   442.4351       1.97665       23.0423      -1.06029      -1.78962      -2.54111      0.433783      0.576226      0.620049      0.692374      0.724705      0.761230
  59   9 3019.6786    4.0623  1.2575 13.4612  0.0000  0.0162   0.0460   0.0430    0.0639   0.0000   441.4487       2.58684       21.7099      0.658295      -2.02510      -1.84613      0.441743      0.616421      0.646623      0.746183      0.788454      0.796415
  59  10 3208.8420    4.1698  1.5870 13.3958  0.0000  0.0179   0.0417   0.0496    0.0513   0.0000   441.6333       3.64407       22.7587     -0.160444      -2.45609     -0.388820      0.482443      0.644108      0.715129      0.789915      0.829786      0.838325
  59  11 3395.3961    3.5587  2.4650 12.7618  0.0000  0.0232   0.0278   0.0604    0.0394   0.0000   441.5481       3.93329       21.5114       1.86989     -0.397440      -1.53406      0.619062      0.846221      0.946080       1.05767       1.10647       1.15102
  59  12 3579.9000    2.6884  4.2548 12.1489  0.0000  0.0332   0.0164   0.0900    0.0298   0.0000   440.7048       5.58534       20.6052       1.23578      -1.58495      -4.57362      0.894131       1.18078       1.34618       1.48347       1.56686       1.59884
  59  13 3762.7086    2.1456  7.0894 11.6813  0.0001  0.0512   0.0102   0.1397    0.0279   0.0000   442.8442       5.17694       20.4055       1.45568      -3.97905      0.205789       1.39329       1.85629       2.12040       2.31923       2.41924       2.52704
  59  14 3943.7138    1.6690  9.7841 11.5181  0.0003  0.0738   0.0073   0.1988    0.0231   0.0000   446.0279       6.86553       20.9706     -0.494763      0.743249      -2.53671       1.96411       2.65449       3.02996       3.34743       3.55433       3.60190
  60   1 1200.8539    0.0979  0.0846 10.1824  0.0000  0.0118   0.0067   0.0186    0.0159   0.0000   440.8861     -0.212120       21.9460     -0.916224      -4.51961       1.14049      0.336758      0.437041      0.538531      0.642020      0.929922      0.965555
  60   2 1517.0850    0.2019  0.2022 10.0764  0.0000  0.0079   0.0061   0.0199    0.0183   0.0000   441.9483      0.186752       21.8840     -0.127182      -2.95244      0.790268      0.208432      0.260806      0.322400      0.359083      0.414074      0.412393
  60   3 1776.1254    0.4198  0.5227 10.0463  0.0000  0.0113   0.0074   0.0293    0.0292   0.0000   442.7142      0.691832       21.4789     -0.105177      -3.36664    -0.0275830      0.309461      0.421318      0.463129      0.489119      0.548533      0.567200
  60   4 2010.0583    0.7418  0.7888 10.2595  0.0000  0.0125   0.0103   0.0335    0.0462   0.0000   442.0351     -0.181883       21.1635     -0.113559      -2.48543      0.335938      0.332903      0.447046      0.509970      0.554773      0.595894      0.593478
  60   5 2233.0340    1.1337  1.1714 10.9134  0.0000  0.0160   0.0135   0.0419    0.0594   0.0000   441.9882      0.745760       22.0246     -0.743191      -4.84641     -0.550278      0.428623      0.570959      0.629837      0.714141      0.730239      0.785233
  60   6 2442.2912    1.7737  1.3864 11.6351  0.0000  0.0170   0.0190   0.0461    0.0556   0.0000   441.5060      0.767037       22.1187     -0.444142      -2.83307       2.08754      0.446686      0.602263      0.662937      0.749475      0.789373      0.792553
  60   7 2643.8019    2.5223  1.3426 12.3579  0.0000  0.0164   0.0273   0.0446    0.0599   0.0000   442.2057       1.26925       20.8543     -0.465691      -3.82059      -1.62794      0.446938      0.600379      0.667444      0.741436      0.771646      0.808302
  60   8 2842.2145    3.4206  1.3228 12.7805 -0.0007  0.0162   0.0363   0.0417    0.0676   0.0000   442.0112       1.85003       21.7479       1.80462      -4.11859      -1.39650      0.444542      0.597104      0.665259      0.747224      0.803906      0.807770
  60   9 3036.3939    4.2648  1.2733 13.3664  0.0000  0.0158   0.0466   0.0414    0.0692   0.0000   442.1088       1.79669       21.2038      0.807636      -4.32772      -2.11290      0.425132      0.562767      0.613301      0.695876      0.731693      0.748873
  60  10 3226.3130    4.1647  1.6950 13.1966  0.0000  0.0182   0.0392   0.0489    0.0517   0.0000   443.1115       3.60440       21.8171      0.456237      -2.18757      -1.41519      0.493763      0.675432      0.729708      0.828713      0.889672      0.916839
  60  11 3413.5318    3.4028  2.8290 12.6889  0.0000  0.0248   0.0248   0.0663    0.0356   0.0000   442.8199       4.48052       21.9171      0.969059      -2.96891      -3.75835      0.676162      0.906398       1.00022       1.09448       1.15182       1.18449
  60  12 3598.9334    2.7048  4.7878 11.9409  0.0000  0.0349   0.0151   0.0958    0.0308   0.0000   440.9139       4.72006       22.3829       1.70689     -0.861240      -4.22548      0.936805       1.25378       1.41608       1.56833       1.67344       1.70535
  60  13 3782.4256    2.1124  7.4623 11.6877  0.0003  0.0535   0.0095   0.1470    0.0267   0.0000   440.3598       5.34881       23.1565     -0.303720      -2.79478      0.741300       1.42312       1.90076       2.15162       2.38942       2.48474       2.56915
  61   1 1209.3911    0.0834  0.0596 10.1581  0.0000  0.0097   0.0065   0.0164    0.0157   0.0000   440.7479      0.108970       22.6497       1.08323      -3.90100      0.583380      0.277681      0.414262      0.429507      0.457832      0.506919      0.460004
  61   2 1527.1191    0.2265  0.2067 10.0326  0.0000  0.0071   0.0065   0.0196    0.0186   0.0000   441.9454    -0.0829065       21.3719     -0.227525      -2.73125      0.300324      0.179299      0.245528      0.261910      0.312710      0.313217      0.356208
  61   3 1786.8708    0.4409  0.4592 10.0990  0.0000  0.0102   0.0079   0.0255    0.0284   0.0000   441.7598     -0.718703       21.3583     -0.265116      -4.21958    -0.0654817      0.270575      0.334876      0.410965      0.446124      0.467695      0.489481
  61   4 2022.1263    0.7606  0.8220 10.2960  0.0000  0.0129   0.0102   0.0330    0.0470   0.0000   442.1136   -0.00414645       22.5346      0.422377      -3.54332      -1.48416      0.344493      0.468166      0.523767      0.574114      0.608292      0.640699
  61   5 2246.1655    1.1862  1.1357 11.0250  0.0000  0.0152   0.0143   0.0425    0.0588   0.0000   442.4766      0.155931       20.8548      0.103559      -2.16218    -0.0771589      0.397383      0.540341      0.591769      0.671648      0.716041      0.744482
  61   6 2456.0960    1.8456  1.3729 11.6589  0.0000  0.0166   0.0198   0.0449    0.0555   0.0000   442.2358     -0.408390       22.9028      0.406243      -2.63058      -1.09065      0.424058      0.590854      0.644195      0.751257      0.775934      0.828949
  61   7 2658.7005    2.5856  1.3421 12.4804  0.0000  0.0164   0.0282   0.0446    0.0576   0.0000   441.5479     -0.457292       21.5103     -0.283381      -1.94174     -0.250087      0.444295      0.595780      0.651180      0.720736      0.758176      0.789173
  61   8 2858.0802    3.5117  1.2252 13.0618  0.0000  0.0155   0.0388   0.0400    0.0624   0.0000   441.3007       1.28913       22.3935    -0.0148021      -2.83734     -0.679911      0.407803      0.549441      0.622918      0.674815      0.698826      0.746089
  61   9 3052.9019    4.2071  1.2745 13.6380  0.0000  0.0159   0.0473   0.0435    0.0599   0.0000   442.1440       2.94125       22.0369      0.725234      -3.79020     -0.882357      0.425020      0.558314      0.634602      0.688917      0.726071      0.765216
  61  10 3243.5756    4.1407  1.7168 13.3824  0.0000  0.0186   0.0390   0.0498    0.0465   0.0000   441.8040       2.61471       21.5112      0.208633      -1.82949      -2.90573      0.489847      0.661870      0.745914      0.817956      0.857743      0.897838
  61  11 3431.6564    3.3080  2.9758 12.6196 -0.0000  0.0254   0.0233   0.0683    0.0335   0.0000   443.4967       4.30121       21.0898      0.989166      -1.39414      -5.09746      0.665963      0.896073      0.993268       1.09277       1.16035       1.20031
  61  12 3617.7741    2.5842  5.1320 11.9626  0.0000  0.0373   0.0141   0.1012    0.0294   0.0000   439.7694       4.45570       24.5146      0.978096      -5.27320      -4.19454       1.00057       1.31209       1.47233       1.63616       1.75259       1.77516
  61  13 3801.7278    2.0167  7.3336 11.7747 -0.0011  0.0542   0.0096   0.1475    0.0258   0.0000   441.8040       4.83842       19.9136      -1.55733      -5.14162      -7.78445       1.42423       1.90063       2.16535       2.40380       2.50734       2.59308
  62   2 1537.0188    0.2229  0.1979 10.0794  0.0000  0.0071   0.0064   0.0185    0.0184   0.0000   441.9864     -0.251235       21.8157      0.536524      -3.34532     -0.390829      0.182912      0.250267      0.286359      0.333533      0.329572      0.330764
  62   3 1797.4849    0.4503  0.5291 10.1204  0.0000  0.0111   0.0077   0.0273    0.0298   0.0000   442.1540     -0.310990       21.8867      0.561663      -3.16946     -0.328816      0.305956      0.387724      0.456950      0.489865      0.510805      0.553151
  62   4 2034.1438    0.7786  0.8870 10.4169  0.0000  0.0135   0.0102   0.0361    0.0470   0.0000   442.5470    -0.0756677       21.6044      0.880798      -3.24827      0.291039      0.337629      0.473636      0.522828      0.588013      0.622869      0.631778
  62   5 2259.0796    1.2376  1.2067 11.0185  0.0000  0.0155   0.0143   0.0438    0.0628   0.0000   442.2205      0.723454       21.4880     -0.702631      -3.45024     -0.818570      0.402907      0.538292      0.583293      0.677152      0.704959      0.729493
  62   6 2469.7468    1.8676  1.3498 11.7305  0.0000  0.0167   0.0201   0.0434    0.0608   0.0000   443.0106      0.260161       21.0642     -0.385476      -2.99258     -0.127175      0.433735      0.585189      0.647492      0.731589      0.751573      0.801534
  62   7 2673.4055    2.6192  1.3559 12.4974  0.0000  0.0162   0.0275   0.0439    0.0524   0.0000   441.5958       1.47140       22.5666     -0.615807      -2.70275      -1.33183      0.422475      0.576817      0.643070      0.728407      0.763520      0.803773
  62   8 2873.7766    3.5408  1.2927 13.1558  0.0000  0.0156   0.0388   0.0433    0.0584   0.0000   442.3869       2.59447       21.6279       1.04539      -3.49960      -2.20921      0.422665      0.573347      0.639208      0.711192      0.742524      0.753235
  62   9 3069.4003    4.2805  1.3910 13.3308  0.0000  0.0158   0.0440   0.0441    0.0619   0.0000   442.4214       3.02330       22.4616      0.492232      -2.88510      -1.51686      0.428401      0.559615      0.642638      0.709583      0.759536      0.786042
  62  10 3260.8412    4.0623  1.9702 13.1907  0.0000  0.0198   0.0353   0.0530    0.0438   0.0000   441.4081       2.91733       22.0704      0.341808      -3.54999      -3.38583      0.507935      0.686728      0.758277      0.857584      0.892315      0.932898
  62  11 3449.6514    3.2770  2.9555 12.6479 -0.0000  0.0250   0.0232   0.0681    0.0343   0.0000   441.0652       4.45373       20.2225     -0.304448      -1.88670      -1.96182      0.666136      0.876913      0.970075       1.09113       1.14285       1.22154
  62  12 3636.4641    2.5020  5.1366 12.0831 -0.0000  0.0376   0.0139   0.1053    0.0279   0.0000   439.8761       4.07626       21.2221       4.23413      -4.02591      -3.64316      0.989518       1.30803       1.48160       1.64312       1.71790       1.79105
  62  13 3821.2603    1.9590  8.1344 11.8166  0.0004  0.0600   0.0090   0.1638    0.0247   0.0000   437.7862    -0.0902637       17.7422       1.81576      -4.86213      -3.16014       1.54012       2.07951       2.35643       2.59537       2.72845       2.83748
  63   1 1226.2361    0.0846  0.0623 10.1485  0.0000  0.0121   0.0069   0.0155    0.0155   0.0000   440.3984     -0.524109       22.1512      0.720990      -4.20944     -0.653525      0.307256      0.310978      0.467617      0.469153      0.411821      0.551226
  63   2 1546.8045    0.2265  0.2210 10.0814  0.0000  0.0075   0.0062   0.0196    0.0185   0.0000   442.2999      0.320967       21.6724    -0.0884911      -3.02898      0.739039      0.199629      0.273047      0.320842      0.371888      0.411919      0.398665
  63   3 1808.0048    0.4485  0.5937 10.1199  0.0000  0.0118   0.0075   0.0319    0.0312   0.0000   442.1676      0.156420       23.0947     -0.286561      -3.72820      0.511034      0.293722      0.401334      0.447158      0.492151      0.513937      0.516623
  63   4 2046.0419    0.8081  0.8707 10.2887  0.0000  0.0132   0.0104   0.0337    0.0506   0.0000   441.8403    -0.0301475       23.0209      0.495220      -3.06872      -1.00589      0.321473      0.428876      0.492992      0.534882      0.570077      0.601070
  63   5 2271.8996    1.2411  1.2482 11.0189  0.0000  0.0160   0.0139   0.0434    0.0586   0.0000   442.4597      0.698338       22.6281     0.0525239      -2.49120     -0.666710      0.421376      0.572238      0.618252      0.705878      0.744788      0.763726
  63   6 2483.3642    1.9130  1.4016 11.7198  0.0000  0.0166   0.0199   0.0443    0.0587   0.0000   442.1019       1.42385       21.7631     -0.665895      -4.27145      -1.37041      0.431374      0.574212      0.638699      0.712990      0.748254      0.758118
  63   7 2688.0922    2.7026  1.3103 12.5367  0.0000  0.0159   0.0289   0.0429    0.0587   0.0000   441.9570       1.23222       20.7284      0.248019      -2.57781     -0.131615      0.412798      0.541132      0.579549      0.661604      0.704997      0.715503
  63   8 2889.3443    3.6182  1.2500 13.1997  0.0000  0.0152   0.0396   0.0419    0.0609   0.0000   442.7066       2.17893       22.4022      0.690544      -4.13231      -1.28342      0.402978      0.539437      0.591609      0.684671      0.716345      0.734331
  63   9 3085.6831    4.3192  1.4139 13.4308 -0.0035  0.0164   0.0433   0.0429    0.0535   0.0000   442.0176       2.06776       21.5591      0.568455      -2.92669      -1.72524      0.433318      0.587537      0.653536      0.721093      0.748797      0.791839
  63  10 3277.9235    4.0116  1.9281 13.1532  0.0000  0.0198   0.0348   0.0514    0.0462   0.0000   442.2457       3.44056       21.7270     -0.414970     -0.680962     -0.506201      0.497897      0.686123      0.751118      0.842670      0.872150      0.900129
  63  11 3467.5416    3.1967  3.2536 12.5390  0.0000  0.0265   0.0213   0.0713    0.0324   0.0000   443.3956       3.28211       22.1038       2.12889      -1.28172      -1.02755      0.681411      0.897707       1.02283       1.13182       1.18294       1.22268
  63  12 3655.0568    2.5296  5.5228 11.9162  0.0000  0.0392   0.0130   0.1062    0.0294   0.0000   441.8705       3.69094       22.2538      0.982790      -3.96698      -2.91400      0.997410       1.34257       1.50202       1.65232       1.76209       1.80311
  63  13 3840.4821    1.8834  8.1905 11.8317 -0.0006  0.0614   0.0087   0.1680    0.0243   0.0000   440.5537       1.89426       20.4516      -1.06184     -0.446550      -2.72058       1.52021       2.07782       2.35357       2.60307       2.71803       2.80503
  64   1 1234.5415    0.0872  0.0989 10.1353  0.0000  0.0109   0.0059   0.0223    0.0156   0.0000   441.1642     -0.503079       21.3584       1.11913      -2.96067     -0.716921      0.261311      0.343682      0.370877      0.436412      0.460833      0.479168
  64   2 1556.4668    0.2442  0.2416  9.9976  0.0000  0.0081   0.0062   0.0186    0.0192   0.0000   441.8906     -0.593996       22.0039     -0.397662      -3.96110     -0.126293      0.208316      0.274829      0.338392      0.364841      0.393905      0.383297
  64   3 1818.4723    0.4906  0.5035 10.1047  0.0000  0.0103   0.0082   0.0248    0.0304   0.0000   441.9628     -0.834164       22.2457      0.218857      -3.33609     0.0929763      0.257048      0.359483      0.388115      0.449462      0.457260      0.486278
  64   4 2057.8501    0.8044  0.8655 10.4435  0.0000  0.0130   0.0104   0.0337    0.0469   0.0000   442.3464     -0.172237       22.3002     -0.478079      -3.64940      0.183750      0.334625      0.433521      0.492675      0.544203      0.565121      0.601702
  64   5 2284.5869    1.2626  1.2214 11.2078  0.0000  0.0159   0.0146   0.0437    0.0585   0.0000   442.7478     -0.377939       22.6164       1.70830      -2.07088     -0.126777      0.415079      0.558444      0.619501      0.706682      0.725841      0.749259
  64   6 2496.7921    1.9491  1.4754 11.7526  0.0009  0.0172   0.0196   0.0458    0.0517   0.0000   442.7492       1.62572       22.1181     -0.225383      -2.39268      -1.71145      0.422963      0.582161      0.637617      0.719660      0.738554      0.785369
  64   7 2702.6072    2.7894  1.4354 12.3705  0.0000  0.0160   0.0276   0.0435    0.0555   0.0000   442.7434      0.577581       20.8296      0.231987      -4.16314      0.668593      0.401130      0.534739      0.607837      0.664251      0.720580      0.748039
  64   8 2904.7909    3.7710  1.3502 12.9976  0.0000  0.0154   0.0382   0.0424    0.0637   0.0000   442.3063       2.06698       21.5102     0.0174035      -3.10968      -2.05928      0.396961      0.536236      0.603623      0.655971      0.691060      0.730923
  64   9 3101.8961    4.3314  1.3604 13.6787  0.0000  0.0164   0.0454   0.0424    0.0533   0.0000   441.5637       3.08770       21.7951     0.0749387      -3.69027      -1.32557      0.424725      0.565429      0.626827      0.700163      0.730917      0.761053
  64  10 3294.8915    3.9643  2.0491 12.9811 -0.0000  0.0196   0.0323   0.0525    0.0442   0.0000   443.0750       4.21037       20.5612      0.767171      -2.32826      -2.91894      0.499003      0.661796      0.729527      0.806763      0.867397      0.894146
  64  11 3485.2893    3.1512  3.5300 12.3387  0.0001  0.0274   0.0196   0.0734    0.0328   0.0000   441.3277       4.18361       20.4435     0.0790634      -3.76537      -3.81173      0.691149      0.927720       1.03315       1.15884       1.21896       1.28206
  64  12 3673.5841    2.4563  6.0247 11.8958  0.0006  0.0428   0.0121   0.1168    0.0288   0.0000   440.7395       8.23724       22.1490       1.46366      -3.68644      -1.40095       1.07822       1.44895       1.62838       1.80668       1.90224       1.98936
  64  13 3859.4950    1.8692  8.9969 11.7884  0.0000  0.0665   0.0081   0.1785    0.0232   0.0000   442.6381       5.90610       20.7410       3.20676      -7.11989      -6.83613       1.65007       2.18712       2.48983       2.74038       2.91672       2.99297
  65   1 1242.7780    0.1019  0.1015 10.1286  0.0000  0.0152   0.0072   0.0340    0.0157   0.0000   440.7257      0.288178       22.6330     -0.204903      -3.47957      0.513225      0.509262       1.09175      0.864499      0.889736       1.63393       1.92137
  65   2 1566.0141    0.2350  0.2413 10.0253  0.0000  0.0082   0.0061   0.0192    0.0189   0.0000   442.0057     -0.306362       22.0193     0.0800954      -4.14404     -0.124974      0.212067      0.275456      0.330244      0.367536      0.386317      0.417098
  65   3 1828.7491    0.5032  0.5560 10.1044  0.0000  0.0106   0.0080   0.0276    0.0320   0.0000   442.3584     -0.237999       21.8864     -0.167705      -3.75472      0.628894      0.279402      0.378586      0.417641      0.458143      0.490099      0.511296
  65   4 2069.5783    0.8260  0.8976 10.4789 -0.0001  0.0131   0.0104   0.0346    0.0482   0.0000   442.0704      0.310673       22.7289     -0.623976      -4.34156     -0.686407      0.332769      0.429193      0.487794      0.543625      0.581645      0.605857
  65   5 2297.1449    1.3368  1.2668 11.1121  0.0000  0.0158   0.0145   0.0423    0.0573   0.0000   442.1175      0.514541       22.7436      0.213548     -0.741195      -1.90850      0.383708      0.504435      0.559934      0.643742      0.661215      0.712356
  65   6 2510.1812    2.0438  1.4561 11.7524  0.0000  0.0166   0.0201   0.0435    0.0554   0.0000   441.6251       1.50786       23.4459      0.993607      -1.85360      -1.81872      0.415824      0.549208      0.618436      0.696969      0.709506      0.737118
  65   7 2717.0899    2.8905  1.3162 12.6346  0.0000  0.0156   0.0303   0.0419    0.0589   0.0000   441.9247       1.68824       21.5920     -0.938240      -1.32146     -0.255681      0.392600      0.521486      0.583137      0.661807      0.671195      0.701728
  65   8 2920.1753    3.8453  1.2822 13.2386  0.0000  0.0153   0.0405   0.0411    0.0620   0.0000   442.3324       1.42393       21.6267      0.292610      -3.34450      -2.05741      0.376008      0.510715      0.573944      0.629614      0.654211      0.669945
  65   9 3117.9973    4.2958  1.3846 13.5784  0.0000  0.0159   0.0444   0.0437    0.0543   0.0000   442.4190       2.44781       22.3932       1.03265      -2.96017      -1.48502      0.408059      0.539044      0.602373      0.661389      0.698816      0.733280
  65  10 3311.7544    3.8181  2.1834 13.0711  0.0000  0.0207   0.0306   0.0550    0.0396   0.0000   441.8017       3.38227       20.9059      0.719272      -1.97406      -3.49765      0.521629      0.698933      0.776831      0.885593      0.911733      0.967954
  65  11 3502.9716    3.0290  3.7074 12.3690 -0.0000  0.0287   0.0184   0.0762    0.0307   0.0000   441.9782       3.20825       21.2584     -0.363287      -1.90058      -2.59168      0.715213      0.954355       1.07987       1.19446       1.26536       1.31829
  65  12 3691.9695    2.3297  5.7533 12.0401 -0.0014  0.0419   0.0120   0.1151    0.0268   0.0000   442.6896       2.93943       22.0135      -1.61765      -3.66733      -1.43091       1.03474       1.39394       1.59009       1.76230       1.84338       1.90543
  65  13 3878.6320    1.8295  9.3471 11.7338  0.0000  0.0691   0.0077   0.1840    0.0228   0.0000   442.9326       4.62707       19.0823     -0.236999      -10.8805       1.52022       1.66929       2.25448       2.58359       2.85269       2.98078       3.09709
  66   2 1575.4686    0.2520  0.2862 10.0435  0.0000  0.0084   0.0060   0.0223    0.0194   0.0000   441.7791     -0.657354       22.2962     -0.147209      -3.87443      0.386868      0.203175      0.253715      0.308473      0.341582      0.363128      0.387081
  66   3 1839.0172    0.5013  0.5814 10.1459  0.0000  0.0115   0.0079   0.0277    0.0318   0.0000   441.8090    -0.0620107       21.6815     -0.381988      -2.87096     -0.824028      0.265773      0.363356      0.405512      0.464594      0.458165      0.473538
  66   4 2081.1601    0.8671  0.9373 10.5364  0.0000  0.0134   0.0108   0.0345    0.0500   0.0000   442.6511     -0.257518       21.9107     -0.354434      -3.02691     -0.269089      0.336790      0.446542      0.496383      0.564249      0.602446      0.625730
  66   5 2309.5832    1.3828  1.3070 11.1157  0.0000  0.0157   0.0145   0.0425    0.0558   0.0000   441.7228       1.36912       21.5688      0.263973      -3.33369      -1.31095      0.381892      0.519284      0.566074      0.638293      0.665308      0.682830
  66   6 2523.4169    2.0598  1.4941 11.8282  0.0000  0.0168   0.0200   0.0443    0.0518   0.0000   441.6484       2.05192       21.1675     -0.502880      -3.13643     -0.984522      0.417624      0.571284      0.627775      0.699525      0.736050      0.746099
  66   7 2731.4303    2.9204  1.3787 12.6281  0.0000  0.0159   0.0298   0.0426    0.0574   0.0000   442.1089       1.98807       21.9483      -1.10210      -3.03185      0.342774      0.403447      0.538103      0.582296      0.668921      0.683552      0.726671
  66   8 2935.3973    3.8488  1.2794 13.4333  0.0000  0.0154   0.0413   0.0414    0.0578   0.0000   441.7141       2.22265       21.9216     0.0186162      -2.20817      -1.77497      0.390286      0.520372      0.582041      0.642256      0.675508      0.707033
  66   9 3133.9663    4.3529  1.4366 13.5201  0.0000  0.0164   0.0431   0.0424    0.0549   0.0000   442.4253       3.12310       22.1092     -0.533415      -2.57078      -1.47082      0.414457      0.551204      0.600921      0.688987      0.724436      0.742916
  66  10 3328.5187    3.8286  2.3023 12.9689  0.0000  0.0211   0.0294   0.0559    0.0396   0.0000   441.7130       2.33347       22.5469       1.27708      -2.31048      -3.41080      0.501679      0.694372      0.762359      0.857944      0.899333      0.945424
  66  11 3520.4472    2.9576  4.0899 12.3254  0.0004  0.0306   0.0172   0.0824    0.0299   0.0000   442.3885       2.46864       22.7589      0.193335     -0.878907      -2.77388      0.726925      0.987490       1.10147       1.23595       1.28134       1.34496
  66  12 3710.1571    2.3353  6.5521 11.9807  0.0005  0.0463   0.0111   0.1269    0.0271   0.0000   440.2185       5.22805       23.7429     -0.788610      -4.57066      -3.66940       1.12595       1.50742       1.72451       1.85678       2.00632       2.03336
  67   2 1584.8099    0.2614  0.2552 10.0666  0.0000  0.0078   0.0063   0.0199    0.0193   0.0000   442.0405     -0.577430       22.2561      0.306833      -3.32809     -0.323730      0.196328      0.287310      0.322419      0.370055      0.393794      0.366463
  67   3 1849.1747    0.5240  0.6177 10.1815  0.0000  0.0114   0.0079   0.0286    0.0328   0.0000   441.6026     -0.183493       22.5436   0.000264989      -3.45971     -0.149804      0.271407      0.374371      0.411495      0.459090      0.478132      0.478540
  67   4 2092.6977    0.8797  0.9099 10.6403  0.0000  0.0131   0.0110   0.0344    0.0466   0.0000   442.9784      0.709858       22.1175      0.586348      -3.44995    -0.0235290      0.313158      0.425045      0.480009      0.536476      0.569019      0.603287
  67   5 2321.8940    1.4280  1.3393 11.1474  0.0000  0.0158   0.0147   0.0427    0.0583   0.0000   441.7603       1.06636       22.6650      0.645306      -4.49357      -1.15951      0.380326      0.503951      0.575764      0.635499      0.683823      0.708525
  67   6 2536.5933    2.1162  1.5602 11.8008  0.0000  0.0167   0.0197   0.0459    0.0505   0.0000   442.0094      0.253594       22.5823      0.779075      -2.97669      -1.38743      0.403681      0.542507      0.610040      0.672241      0.696874      0.718656
  67   7 2745.7007    3.0405  1.3124 12.6756  0.0000  0.0151   0.0313   0.0415    0.0597   0.0000   442.2608       2.12909       21.7295      0.639203      -2.60798      -2.13056      0.366031      0.488690      0.532609      0.602250      0.628273      0.668862
  67   8 2950.5246    3.9975  1.2380 13.3459  0.0000  0.0148   0.0422   0.0404    0.0619   0.0000   443.1752       2.01146       21.5087    -0.0141144      -3.32642      -1.69244      0.352925      0.494760      0.518091      0.602535      0.605323      0.638409
  67   9 3149.8304    4.3831  1.5142 13.4062  0.0000  0.0163   0.0411   0.0434    0.0525   0.0000   442.3231       2.60249       22.2325     -0.309994      -3.74064      -2.44247      0.391663      0.523827      0.582110      0.658891      0.684254      0.716520
  67  10 3345.1583    3.7496  2.3415 12.9843  0.0000  0.0210   0.0283   0.0564    0.0370   0.0000   441.8522       3.71006       21.6020      0.328469      -1.60888      -3.78881      0.505878      0.672229      0.755669      0.844377      0.899206      0.930643
  67  11 3537.9214    2.8830  4.1675 12.3435  0.0000  0.0311   0.0166   0.0836    0.0289   0.0000   443.2228       4.60531       21.8122       2.16854      -1.96646      -3.82265      0.743024      0.995989       1.12616       1.25998       1.30572       1.37117
  67  12 3728.3524    2.2362  6.4261 12.0166 -0.0016  0.0473   0.0109   0.1269    0.0268   0.0000   440.8541       7.58339       22.6614      -1.73055      -1.75274      -6.70400       1.11682       1.50224       1.68783       1.90029       1.98023       2.05287
  68   1 1267.0646    0.1064  0.0931 10.0945  0.0000  0.0083   0.0057   0.0173    0.0152   0.0000   440.7978   -0.00610488       22.0420     -0.206951      -3.34858      0.667878      0.209054      0.291276      0.345404      0.412532      0.437513      0.441880
  68   2 1594.0284    0.2662  0.3121  9.9742  0.0000  0.0087   0.0059   0.0221    0.0200   0.0000   441.9316     -0.582530       22.4187     0.0432500      -3.06175      0.340797      0.206743      0.265359      0.299809      0.330199      0.347976      0.359936
  68   3 1859.2279    0.5324  0.6104 10.1330  0.0000  0.0107   0.0080   0.0289    0.0327   0.0000   441.8416      0.111699       22.8220     -0.830171      -4.12603    -0.0700280      0.249270      0.333459      0.383869      0.402352      0.438599      0.448147
  68   4 2104.1357    0.9126  0.9544 10.5015  0.0000  0.0131   0.0109   0.0346    0.0517   0.0000   442.3277     -0.208994       22.1579      0.366664      -4.25179      -1.10123      0.316510      0.421220      0.471857      0.532595      0.567697      0.601122
  68   5 2334.0935    1.4565  1.3185 11.3421  0.0000  0.0159   0.0155   0.0430    0.0531   0.0000   441.7749       1.02747       21.6428     0.0575730      -3.58178     -0.223741      0.379414      0.519556      0.574747      0.638610      0.681598      0.703503
  68   6 2549.6686    2.1475  1.4931 11.9993  0.0000  0.0167   0.0207   0.0448    0.0484   0.0000   442.4703       1.91381       21.2319     0.0397447      -3.09638      -1.85546      0.392729      0.543273      0.599750      0.677113      0.718626      0.736253
  68   7 2759.8436    3.1728  1.3461 12.5760  0.0019  0.0152   0.0314   0.0409    0.0596   0.0000   442.7942       1.84483       22.0285      0.472164      -3.85124     -0.779499      0.369228      0.487513      0.542994      0.601774      0.636084      0.668200
  68   8 2965.5366    4.0194  1.2080 13.5067  0.0000  0.0145   0.0438   0.0408    0.0613   0.0000   441.5783       1.71916       21.0792     -0.238862      -3.23800      -2.71824      0.352940      0.468937      0.521541      0.583541      0.602068      0.628731
  68   9 3165.5689    4.2959  1.6040 13.5068  0.0000  0.0172   0.0401   0.0461    0.0475   0.0000   442.2183       2.62283       22.1573      -1.35990      -1.92112      -1.47336      0.401339      0.548215      0.605267      0.664697      0.709304      0.742453
  68  10 3361.6576    3.7088  2.5133 12.8554  0.0000  0.0217   0.0266   0.0579    0.0355   0.0000   441.8582       3.62780       21.2599     -0.869026     -0.692724      -4.37855      0.506566      0.686019      0.757771      0.854558      0.896311      0.929328
  68  11 3555.2493    2.8582  4.3411 12.2247  0.0004  0.0315   0.0160   0.0862    0.0299   0.0000   442.8928       6.09051       23.6091     -0.603711      -1.08559      -5.25121      0.751301       1.00952       1.14296       1.25498       1.33088       1.37466
  68  12 3746.3247    2.1909  7.0574 11.9621 -0.0005  0.0502   0.0102   0.1376    0.0265   0.0000   439.9486       2.88252       20.9814      0.938300      -6.44865      -1.76016       1.19330       1.57508       1.78454       1.99212       2.12185       2.21209
  69   1 1275.0262    0.1013  0.0956 10.0955  0.0000  0.0094   0.0056   0.0175    0.0151   0.0000   440.5455    0.00137008       21.8836      0.168809      -4.00096      0.195467      0.243492      0.319233      0.366393      0.389657      0.432244      0.401513
  69   2 1603.1385    0.2658  0.2908 10.0403  0.0000  0.0087   0.0061   0.0206    0.0194   0.0000   442.0670     -0.747861       22.2436      0.571133      -3.64602    -0.0840007      0.212438      0.279026      0.307985      0.334010      0.354246      0.385569
  69   3 1869.1827    0.5508  0.6300 10.1745  0.0000  0.0112   0.0081   0.0286    0.0333   0.0000   441.5055     -0.174225       22.2494     -0.235212      -3.81360       1.03010      0.255930      0.354618      0.384786      0.427623      0.447014      0.472346
  69   4 2115.4443    0.9256  1.0542 10.5119  0.0000  0.0140   0.0107   0.0373    0.0541   0.0000   442.0858     -0.220581       22.0146     -0.693423      -2.92947     -0.142839      0.330978      0.444262      0.507606      0.551327      0.593520      0.612444
  69   5 2346.1528    1.4853  1.3978 11.3087  0.0000  0.0162   0.0149   0.0433    0.0507   0.0000   442.5377      0.669075       23.0502      0.501282      -3.99301      -1.32704      0.379056      0.501416      0.567792      0.634949      0.659478      0.702646
  69   6 2562.6684    2.2551  1.4386 11.9586  0.0000  0.0162   0.0219   0.0419    0.0553   0.0000   442.2448       1.52483       22.2475      0.380247      -3.63781     -0.638417      0.386288      0.520250      0.579067      0.659060      0.692789      0.722863
  69   7 2773.9405    3.1605  1.3808 12.7272  0.0000  0.0155   0.0312   0.0412    0.0553   0.0000   442.5547       1.02736       22.3394     -0.236896      -3.95079      -2.93511      0.364370      0.488729      0.548407      0.611043      0.631548      0.665588
  69   8 2980.4528    4.0770  1.2499 13.5997  0.0000  0.0151   0.0436   0.0396    0.0551   0.0000   443.0115       1.83663       22.2645     -0.168484      -2.42959     -0.400961      0.353840      0.470836      0.531173      0.586188      0.606193      0.649099
  69   9 3181.2331    4.2617  1.6031 13.3946  0.0000  0.0167   0.0390   0.0456    0.0486   0.0000   442.4851       3.30767       22.3855      0.219439      -5.00664      -1.80834      0.398074      0.522395      0.573162      0.656805      0.673812      0.705753
  69  10 3378.1672    3.6217  2.5860 12.8072  0.0000  0.0218   0.0256   0.0593    0.0356   0.0000   442.6954       2.56073       20.1037      0.212867      -2.61205      -2.81254      0.513178      0.686059      0.768397      0.869842      0.917615      0.947672
  69  11 3572.4263    2.8175  4.6546 12.1706  0.0000  0.0329   0.0150   0.0899    0.0292   0.0000   441.2007       3.27367       20.3337      0.432768      -3.05849      -1.84157      0.763138       1.02854       1.15283       1.27196       1.33383       1.39371
  69  12 3764.2745    2.1481  7.5602 11.9156  0.0000  0.0542   0.0094   0.1474    0.0258   0.0000   440.5115       3.90191       21.0859      -1.36311      -7.19892      -2.49169       1.24825       1.69446       1.92150       2.14309       2.24376       2.34143
  70   1 1282.9025    0.1081  0.1122 10.1436  0.0000  0.0085   0.0055   0.0205    0.0151   0.0000   440.7387     -0.384742       21.8040    -0.0623816      -3.30116    -0.0878071      0.202697      0.308154      0.323888      0.380866      0.397308      0.412062
  70   2 1612.1589    0.2708  0.3151 10.0701  0.0000  0.0086   0.0060   0.0224    0.0197   0.0000   441.8660     -0.533704       21.6483     -0.356360      -2.98905      0.463137      0.202015      0.262520      0.289269      0.339566      0.360871      0.352311
  70   3 1879.0888    0.5558  0.6945 10.2532  0.0000  0.0121   0.0079   0.0296    0.0338   0.0000   441.8967     -0.647585       20.9849     -0.702168      -4.10609      0.725214      0.269103      0.361098      0.417662      0.455606      0.478652      0.498325
  70   4 2126.6664    0.9627  1.0707 10.6349  0.0000  0.0140   0.0112   0.0380    0.0559   0.0000   443.0448     -0.441499       21.5454      0.484123      -4.63952     -0.318275      0.330999      0.432149      0.485833      0.536288      0.585705      0.620021
  70   5 2358.1554    1.5292  1.3649 11.3188  0.0000  0.0160   0.0152   0.0415    0.0533   0.0000   442.9347      0.672221       22.2629      -1.35547      -2.63483     -0.827259      0.359429      0.492274      0.541813      0.622585      0.645311      0.683294
  70   6 2575.5690    2.2717  1.5382 12.0756  0.0000  0.0165   0.0214   0.0456    0.0503   0.0000   442.4726      0.825069       22.1889      0.931549      -2.59827      -1.93191      0.377751      0.510002      0.572512      0.637662      0.661461      0.709878
  70   7 2787.8831    3.2829  1.3965 12.6450  0.0000  0.0152   0.0317   0.0407    0.0638   0.0000   442.9511       1.76010       21.9067      0.215995      -2.74350      -1.07070      0.363813      0.480881      0.538251      0.620031      0.637000      0.667706
  70   8 2995.2184    4.0966  1.3391 13.4137  0.0000  0.0152   0.0410   0.0409    0.0582   0.0000   442.1798       3.13252       22.1222      0.813327      -4.07220      -2.04587      0.357679      0.479878      0.527547      0.597302      0.621859      0.668812
  70   9 3196.7867    4.1410  1.6516 13.5579  0.0003  0.0173   0.0378   0.0461    0.0430   0.0000   442.3332       3.56815       22.2227     -0.236712      -4.11365     -0.666810      0.403664      0.536269      0.604041      0.678735      0.712968      0.740525
  70  10 3394.4630    3.5475  2.8501 12.7108  0.0000  0.0233   0.0235   0.0611    0.0344   0.0000   442.8495       2.74044       22.0303       1.26618      -3.11935      -2.53248      0.533096      0.726661      0.803293      0.899945      0.954868      0.986301
  70  11 3589.5165    2.7712  4.8759 12.1927  0.0002  0.0341   0.0144   0.0945    0.0293   0.0000   441.8723       4.44874       20.7474      0.834953      -2.47692      -5.04846      0.789331       1.05687       1.20604       1.33364       1.41871       1.47346
  70  12 3782.1112    2.1003  7.6619 11.9919 -0.0006  0.0550   0.0092   0.1480    0.0249   0.0000   440.7845       3.88012       21.8197      0.478449      -2.70911      -6.58874       1.25182       1.67383       1.89970       2.09363       2.21376       2.32351
  71   1 1290.7456    0.1036  0.1181 10.1156  0.0000  0.0097   0.0055   0.0202    0.0151   0.0000   440.8920     -0.713944       21.8408      0.695033      -3.04454      0.117590      0.230973      0.272947      0.306269      0.351177      0.369757      0.374872
  71   2 1621.0713    0.2784  0.2875 10.0642  0.0000  0.0078   0.0062   0.0203    0.0194   0.0000   441.8725      0.335173       22.4041      0.197602      -3.42652     -0.490545      0.188162      0.243609      0.294184      0.298302      0.326981      0.339900
  71   3 1888.9037    0.5728  0.7046 10.1594  0.0000  0.0117   0.0079   0.0300    0.0357   0.0000   442.1470     -0.883768       21.4938      0.134741      -4.08760     -0.814065      0.266198      0.351877      0.390585      0.434090      0.456747      0.479476
  71   4 2137.8140    0.9670  1.1053 10.5778  0.0000  0.0141   0.0108   0.0375    0.0542   0.0000   441.7969      0.373563       22.7536     -0.491716      -3.49057    -0.0261456      0.320537      0.433278      0.492512      0.535032      0.566387      0.586215
  71   5 2370.0122    1.5894  1.4653 11.1008  0.0000  0.0160   0.0149   0.0425    0.0587   0.0000   442.6285      0.118576       21.7241      0.721802      -2.96058     -0.774479      0.364054      0.493409      0.555430      0.617271      0.650376      0.675525
  71   6 2588.3832    2.3752  1.5074 12.0413  0.0001  0.0163   0.0221   0.0432    0.0527   0.0000   442.0835       1.14778       22.6969     -0.945151      -3.90067     0.0622832      0.372166      0.512134      0.560308      0.640065      0.670879      0.704160
  71   7 2801.8060    3.3053  1.3514 12.9110  0.0000  0.0150   0.0325   0.0409    0.0535   0.0000   441.9429       1.95162       21.7034     -0.911803      -3.90120     -0.710905      0.352266      0.467073      0.526965      0.591677      0.621470      0.655536
  71   8 3009.9105    4.2661  1.3412 13.3216 -0.0004  0.0149   0.0419   0.0393    0.0622   0.0000   442.6312       2.42719       22.2454     -0.733804      -3.98232      -1.33983      0.359573      0.480270      0.545341      0.591136      0.630653      0.657928
  71   9 3212.1713    4.2856  1.7538 13.2695  0.0000  0.0173   0.0362   0.0463    0.0450   0.0000   441.7397       2.13212       22.4541      0.223258      -2.67781      -1.35812      0.382559      0.526521      0.583769      0.638389      0.672992      0.698267
  71  10 3410.7298    3.4803  2.8388 12.7901 -0.0000  0.0232   0.0235   0.0628    0.0335   0.0000   442.5174       3.59786       21.9493       1.04051      -1.39041      -1.53585      0.534527      0.710142      0.788401      0.877688      0.929998      0.962450
  71  11 3606.5574    2.6658  5.2200 12.2668  0.0004  0.0372   0.0139   0.1023    0.0280   0.0000   441.8075       2.28962       20.4284     -0.655264      -5.25396      -1.38433      0.843119       1.14812       1.29462       1.43144       1.52759       1.57541
  71  12 3799.6668    2.0215  7.7801 12.0011 -0.0019  0.0570   0.0090   0.1534    0.0244   0.0000   442.5402      0.398716       23.8851       1.67277      -6.63412      -1.93456       1.27350       1.69403       1.93239       2.14125       2.27384       2.35827
  72   1 1298.5074    0.1106  0.1231 10.1378  0.0000  0.0093   0.0053   0.0212    0.0150   0.0000   440.5514     -0.779156       21.8619      0.594732      -3.66908     -0.475241      0.178572      0.288373      0.294534      0.358015      0.320324      0.358891
  72   2 1629.8771    0.3064  0.3723 10.0411  0.0000  0.0092   0.0060   0.0229    0.0210   0.0000   441.9331   -0.00106331       21.8686      0.346709      -3.40978     0.0154603      0.205924      0.272517      0.316785      0.342783      0.372058      0.361309
  72   3 1898.6505    0.5719  0.7583 10.2495  0.0000  0.0123   0.0078   0.0316    0.0363   0.0000   441.8056    -0.0487096       22.1633     0.0472869      -3.88802      0.288657      0.272367      0.361371      0.410379      0.459498      0.483423      0.507131
  72   4 2148.8794    0.9845  1.0480 10.8300  0.0000  0.0139   0.0114   0.0373    0.0504   0.0000   442.9728       1.09048       23.0307     0.0484855      -3.51704     -0.899988      0.311931      0.423382      0.462332      0.522300      0.552462      0.585655
  72   5 2381.7819    1.6238  1.5567 11.3296  0.0000  0.0166   0.0150   0.0450    0.0483   0.0000   442.4447       1.43319       21.3160      0.737816      -2.80171     -0.467533      0.360882      0.482446      0.539514      0.631195      0.630372      0.680101
  72   6 2601.0890    2.4072  1.5020 12.0943  0.0000  0.0158   0.0221   0.0432    0.0512   0.0000   442.2616       1.70645       22.0384     -0.175648      -3.07589     -0.796835      0.356455      0.479562      0.522371      0.599149      0.621747      0.643194
  72   7 2815.5656    3.3578  1.2971 13.1464  0.0000  0.0146   0.0345   0.0413    0.0521   0.0000   442.3170       2.34352       22.0953      0.258683      -3.32908     -0.105822      0.332564      0.443574      0.503534      0.559094      0.591875      0.605833
  72   8 3024.4449    4.1429  1.4009 13.6295  0.0000  0.0155   0.0412   0.0428    0.0497   0.0000   442.2771       2.81530       21.5176     -0.520758      -3.39365     -0.966271      0.351512      0.469173      0.516168      0.580917      0.599583      0.637419
  72   9 3227.5432    4.2252  1.9335 13.1727  0.0000  0.0180   0.0338   0.0481    0.0435   0.0000   442.6307       2.40597       22.5954       1.06778      -1.94336      -3.25491      0.400901      0.545772      0.609459      0.684212      0.715722      0.749801
  72  10 3426.8973    3.4195  3.1585 12.6604  0.0000  0.0243   0.0214   0.0665    0.0321   0.0000   441.6471       4.16353       20.5991    -0.0529682      -2.07736      -1.94613      0.538058      0.733112      0.802105      0.926565      0.972344       1.01494
  72  11 3623.4293    2.5778  5.4032 12.3176 -0.0009  0.0386   0.0133   0.1053    0.0274   0.0000   442.2362       2.97595       23.1840     -0.119407     -0.563380      -4.39324      0.867701       1.15709       1.30673       1.44456       1.55036       1.64545
  72  12 3817.3145    1.9857  8.0497 11.9917  0.0006  0.0582   0.0087   0.1590    0.0245   0.0000   444.6089       3.85515       22.6317       2.74856      -4.49712      -2.56728       1.28660       1.72872       1.97634       2.18299       2.30173       2.40050
  73   1 1306.1966    0.1290  0.1232 10.0858  0.0000  0.0074   0.0054   0.0176    0.0151   0.0000   440.7773     -0.160579       22.9022      0.537045      -3.99316   -0.00946454      0.162885      0.198543      0.260460      0.283484      0.309198      0.339109
  73   2 1638.6051    0.2991  0.3201 10.0563  0.0000  0.0086   0.0062   0.0205    0.0201   0.0000   441.8691     -0.109729       22.4161      0.773299      -4.11478     -0.755231      0.179953      0.247051      0.277139      0.300154      0.306764      0.329218
  73   3 1908.2984    0.6208  0.7079 10.2341  0.0000  0.0116   0.0083   0.0283    0.0360   0.0000   442.5534      0.433477       21.8980      0.713385      -2.92076     -0.197982      0.246076      0.338281      0.373171      0.413605      0.433899      0.460447
  73   4 2159.8307    1.0312  1.1205 10.7387  0.0000  0.0141   0.0114   0.0381    0.0549   0.0000   442.4975      0.671024       22.1852      0.971304      -3.29951      0.864650      0.314516      0.429052      0.473218      0.542322      0.580655      0.592761
  73   5 2393.4712    1.6510  1.5126 11.4645  0.0000  0.0166   0.0154   0.0440    0.0474   0.0000   442.5367      0.979638       22.8016     -0.565086      -4.73204       1.08406      0.367085      0.499104      0.558497      0.605487      0.653396      0.685681
  73   6 2613.7301    2.4373  1.4608 12.3210 -0.0004  0.0159   0.0230   0.0437    0.0488   0.0000   442.2493       1.40808       21.7618     -0.664394      -3.99334     -0.956612      0.342961      0.463507      0.519970      0.587851      0.605313      0.633979
  73   7 2829.2404    3.4160  1.3495 12.9491  0.0013  0.0152   0.0332   0.0398    0.0527   0.0000   443.0525       2.62029       22.2316     -0.827407      -3.76089      -1.33999      0.326201      0.452538      0.491261      0.562117      0.592279      0.617859
  73   8 3038.9445    4.2735  1.4448 13.3783  0.0000  0.0154   0.0400   0.0410    0.0526   0.0000   442.6737       3.16650       22.2936      0.956840      -3.46342      -1.89715      0.335740      0.453544      0.517297      0.576030      0.610372      0.633260
  73   9 3242.7994    4.1537  1.9360 13.1941  0.0000  0.0177   0.0328   0.0483    0.0399   0.0000   442.5430       3.64814       21.4340     -0.487870      -1.94814      -3.85918      0.401539      0.517904      0.593746      0.649922      0.688326      0.731534
  73  10 3442.9304    3.3508  3.2577 12.6853  0.0000  0.0248   0.0209   0.0686    0.0308   0.0000   442.0609       3.95640       21.8396      0.419568      -1.36241      -2.41800      0.557332      0.751556      0.845497      0.938779      0.990038       1.03665
  73  11 3640.3146    2.6377  5.6269 12.1637  0.0016  0.0391   0.0130   0.1069    0.0287   0.0000   443.3300       3.21907       24.0210      -1.15243      -1.59916      -2.64806      0.867840       1.16789       1.30265       1.44736       1.53212       1.61542
  74   1 1313.8460    0.1153  0.1467 10.0843  0.0000  0.0092   0.0051   0.0219    0.0151   0.0000   440.5948      0.197988       21.7557     -0.766024      -3.55822     0.0285516      0.187975      0.245999      0.298063      0.316814      0.341553      0.360502
  74   2 1647.2241    0.3267  0.3484 10.0038  0.0000  0.0087   0.0063   0.0196    0.0211   0.0000   441.6727     -0.262376       22.2593      0.100418      -4.31778      0.569404      0.202100      0.263210      0.292801      0.320075      0.364622      0.371229
  74   3 1917.9041    0.6060  0.7556 10.2671  0.0000  0.0118   0.0080   0.0308    0.0362   0.0000   441.6500      0.386178       21.9557     -0.557460      -3.08081     -0.838185      0.258089      0.345028      0.396829      0.443551      0.455093      0.469120
  74   4 2170.6863    1.0404  1.2360 10.8145  0.0000  0.0150   0.0111   0.0416    0.0507   0.0000   442.5984      0.567804       22.2179      0.397553      -3.05345     -0.842721      0.328530      0.438389      0.499415      0.548104      0.589358      0.598654
  74   5 2405.0274    1.6613  1.4910 11.5565  0.0000  0.0162   0.0156   0.0441    0.0455   0.0000   442.6090     0.0192871       20.7806    -0.0266094      -3.57176     -0.939908      0.352444      0.470272      0.527678      0.594659      0.605341      0.635536
  74   6 2626.3112    2.5323  1.5808 12.1391  0.0000  0.0161   0.0224   0.0434    0.0496   0.0000   442.1298       1.47028       21.8557     -0.470944      -2.87523     -0.671674      0.350900      0.466350      0.535495      0.584750      0.623190      0.644321
  74   7 2842.8751    3.5253  1.3952 13.0066  0.0000  0.0154   0.0332   0.0394    0.0535   0.0000   442.6376       1.93522       22.4668      0.568248      -1.14410     -0.996875      0.340403      0.457844      0.510345      0.570662      0.606953      0.629074
  74   8 3053.2972    4.2765  1.4968 13.4828  0.0000  0.0158   0.0393   0.0417    0.0473   0.0000   442.4703       2.82375       22.0423      0.235830      -2.56154      -2.47259      0.352602      0.471573      0.520450      0.583921      0.612086      0.642894
  74   9 3257.9113    4.0955  1.9569 13.4381  0.0000  0.0188   0.0334   0.0498    0.0377   0.0000   442.6135       3.54840       22.0920       1.39491      -3.24563     -0.829854      0.403593      0.550153      0.619191      0.682603      0.721273      0.742806
  74  10 3458.9373    3.2663  3.3064 12.6288  0.0000  0.0249   0.0199   0.0694    0.0309   0.0000   442.7921       2.78469       20.3424      -1.19754      -4.43807      -2.94748      0.547909      0.730614      0.833347      0.920708      0.985690       1.02303
  74  11 3657.0005    2.4497  5.5260 12.2158 -0.0017  0.0395   0.0120   0.1101    0.0272   0.0000   442.1252       1.97773       23.9120      0.507304      -3.22292      -3.77300      0.844551       1.14093       1.28329       1.42462       1.50613       1.59684
  75   1 1321.4369    0.1257  0.1454 10.1048  0.0000  0.0082   0.0051   0.0222    0.0152   0.0000   440.5800    -0.0907412       22.0351      0.301546      -3.39295    -0.0593698      0.175951      0.211358      0.274083      0.299825      0.328348      0.341103
  75   2 1655.7577    0.3149  0.3522 10.0727  0.0000  0.0087   0.0061   0.0210    0.0207   0.0000   441.5304     -0.763961       22.3871      0.342325      -3.32557      0.336154      0.186910      0.244991      0.286784      0.318453      0.326704      0.338013
  75   3 1927.4256    0.6452  0.8316 10.2010  0.0000  0.0124   0.0081   0.0321    0.0395   0.0000   442.0535     -0.932262       21.5975     -0.250574      -3.44173      0.680949      0.254708      0.357909      0.395183      0.452512      0.480624      0.504565
  75   4 2181.4571    1.0790  1.2480 10.7470  0.0000  0.0146   0.0112   0.0405    0.0540   0.0000   442.2056     -0.280279       21.7358      0.284707      -3.22066     0.0229120      0.321732      0.433077      0.487548      0.544819      0.570931      0.597522
  75   5 2416.4817    1.7285  1.5575 11.4393  0.0000  0.0161   0.0153   0.0434    0.0473   0.0000   441.9599       2.25499       22.3600     -0.519194      -3.23497      -2.50119      0.354378      0.464965      0.525975      0.576419      0.609248      0.644716
  75   6 2638.8688    2.5834  1.5179 12.2869  0.0000  0.0158   0.0233   0.0426    0.0498   0.0000   442.1726       1.78579       22.0863      0.203773      -1.46877      -2.05149      0.335079      0.458814      0.512566      0.575682      0.613563      0.656924
  75   7 2856.3656    3.5936  1.4019 12.9258  0.0000  0.0149   0.0336   0.0397    0.0585   0.0000   442.8897       2.20493       22.1000      0.968559      -3.94874     -0.769753      0.322057      0.430427      0.483284      0.533197      0.553987      0.586696
  75   8 3067.6009    4.2957  1.3953 13.6242  0.0000  0.0151   0.0409   0.0409    0.0505   0.0000   442.2326       2.61152       21.7168     0.0307555      -3.22703      -3.24040      0.334491      0.449216      0.499257      0.554691      0.587062      0.606172
  75   9 3273.0228    4.0847  2.0236 13.2476  0.0000  0.0183   0.0315   0.0495    0.0384   0.0000   442.3362       2.95521       21.7871       1.29033      -2.30742      -2.61800      0.399292      0.542819      0.588268      0.667162      0.722302      0.749988
  75  10 3474.7447    3.2156  3.7558 12.5134  0.0000  0.0273   0.0183   0.0739    0.0308   0.0000   441.8567       5.07348       21.5070      0.364888      -2.35373     -0.624251      0.578397      0.778821      0.880857      0.983359       1.03759       1.07478
  75  11 3673.5384    2.4986  6.5325 12.0606  0.0011  0.0448   0.0106   0.1226    0.0279   0.0000   445.3164       4.92208       20.5943       4.66508      -3.23883      -3.24017      0.955109       1.29942       1.43885       1.61204       1.73278       1.82452
  76   1 1328.9633    0.1217  0.1404 10.0972  0.0000  0.0087   0.0050   0.0196    0.0148   0.0000   440.7168     -0.271925       22.3042      0.111303      -3.70416      0.478571      0.180626      0.225968      0.307837      0.280738      0.301963      0.316881
  76   2 1664.1991    0.3305  0.4001 10.0574  0.0000  0.0091   0.0061   0.0237    0.0215   0.0000   441.6010     -0.435682       22.5096      0.958508      -3.88243     -0.233017      0.216638      0.286548      0.329098      0.349448      0.370248      0.399638
  76   3 1936.9196    0.6477  0.8239 10.2678  0.0000  0.0119   0.0082   0.0329    0.0381   0.0000   442.4607      0.346375       21.6966      0.502886      -3.82317     -0.262732      0.254110      0.334003      0.387461      0.431714      0.459147      0.475251
  76   4 2192.1295    1.0980  1.2759 10.7130  0.0000  0.0150   0.0112   0.0402    0.0568   0.0000   442.4497     -0.105141       21.8431     -0.348540      -3.40189      0.993277      0.316345      0.425531      0.477750      0.534283      0.579844      0.609028
  76   5 2427.8501    1.7537  1.6229 11.5555  0.0000  0.0169   0.0155   0.0453    0.0450   0.0000   442.8214      0.809659       20.8104      0.809386      -3.75985      -1.69072      0.355085      0.475336      0.534667      0.604291      0.632029      0.640239
  76   6 2651.2514    2.6062  1.5799 12.1438  0.0000  0.0160   0.0225   0.0420    0.0511   0.0000   442.5888       2.50121       21.3375     -0.752366      -2.67562    -0.0570971      0.339442      0.458666      0.518818      0.580994      0.637668      0.655476
  76   7 2869.7845    3.6899  1.4060 12.9412  0.0000  0.0147   0.0339   0.0394    0.0568   0.0000   442.6031       1.45411       23.3715      0.521072      -2.82544      0.435880      0.320039      0.430552      0.480441      0.544546      0.569128      0.590582
  76   8 3081.7828    4.4449  1.4998 13.2648 -0.0000  0.0150   0.0392   0.0409    0.0542   0.0000   442.0335       2.00988       22.3427       1.32680      -2.94860      -2.30463      0.329095      0.443024      0.498454      0.538138      0.568573      0.609685
  76   9 3287.9482    3.9971  2.2034 13.2119  0.0000  0.0192   0.0297   0.0526    0.0354   0.0000   442.1462       3.44894       22.1520     -0.120995      -3.14821      -3.05438      0.411328      0.553125      0.618279      0.698531      0.736013      0.779321
  76  10 3490.5876    3.1925  3.8338 12.4832  0.0001  0.0274   0.0179   0.0751    0.0306   0.0000   442.9243       3.98330       22.2025      0.405254      -2.60653      -2.51975      0.579534      0.784253      0.880402      0.977207       1.03222       1.05920
  76  11 3690.1938    2.4276  6.5305 12.0941  0.0004  0.0454   0.0105   0.1244    0.0272   0.0000   442.7661       5.46927       19.1152       1.62945      -5.50992      -4.86297      0.945645       1.29049       1.46610       1.63703       1.73737       1.79885
  77   1 1336.4254    0.1297  0.1517 10.0852  0.0000  0.0079   0.0051   0.0195    0.0150   0.0000   440.7091     -0.227663       22.0890     -0.128829      -3.56516     -0.322994      0.171777      0.222597      0.241369      0.256786      0.277020      0.314349
  77   2 1672.5267    0.3298  0.4475 10.0393  0.0000  0.0100   0.0058   0.0249    0.0221   0.0000   441.5558     -0.143362       21.9000     0.0272873      -3.59497      0.263550      0.206731      0.270522      0.309255      0.337245      0.371958      0.391003
  77   3 1946.3050    0.6501  0.8337 10.2987  0.0000  0.0122   0.0082   0.0324    0.0389   0.0000   442.3070      0.351021       22.4167      0.541119      -2.59416    -0.0459418      0.254277      0.338824      0.393475      0.442907      0.463696      0.486278
  77   4 2202.7202    1.1271  1.2900 10.7806  0.0000  0.0149   0.0113   0.0407    0.0527   0.0000   442.9217      0.432644       21.7287      0.365147      -3.32746      0.349678      0.313632      0.420814      0.463815      0.522114      0.565459      0.577835
  77   5 2439.1774    1.7992  1.5563 11.5985  0.0000  0.0164   0.0161   0.0432    0.0467   0.0000   441.9138      0.827115       22.2981    -0.0354135      -3.82424      -1.57489      0.342349      0.464468      0.514360      0.578144      0.619972      0.634467
  77   6 2663.6238    2.6777  1.5276 12.3150  0.0000  0.0156   0.0237   0.0422    0.0509   0.0000   441.9474      0.677299       22.5945      0.153303      -2.96794      -1.04208      0.333653      0.435233      0.493430      0.553350      0.605317      0.615233
  77   7 2883.1181    3.7200  1.3080 13.2202  0.0000  0.0143   0.0359   0.0381    0.0535   0.0000   443.2543       1.65885       21.6771   -0.00768270      -3.20369      -1.28762      0.305072      0.410512      0.461802      0.520452      0.541484      0.571059
  77   8 3095.8642    4.3883  1.4790 13.5681  0.0000  0.0151   0.0395   0.0416    0.0445   0.0000   443.3160       1.57762       21.8173      -1.21233      -2.94593      -1.52051      0.325277      0.433360      0.478880      0.541421      0.566106      0.596670
  77   9 3302.8870    3.9160  2.2096 13.3204  0.0000  0.0194   0.0293   0.0534    0.0333   0.0000   442.6614       3.85498       21.4087       1.28354      -2.97373      -2.02429      0.409149      0.549947      0.615582      0.684208      0.728176      0.751865
  77  10 3506.2362    3.0752  3.9236 12.5795  0.0000  0.0287   0.0174   0.0764    0.0289   0.0000   443.4777       3.08255       20.7124      -1.06418      -3.56718      -2.23851      0.597127      0.811118      0.902354       1.01694       1.06673       1.13183
  77  11 3706.5470    2.3272  6.6992 12.1915 -0.0008  0.0472   0.0104   0.1293    0.0262   0.0000   440.9459       3.98127       23.2886       2.03469      -6.76233      -2.57092      0.970334       1.31800       1.48601       1.65040       1.75416       1.82180
  78   1 1343.8351    0.1322  0.1381 10.0902  0.0000  0.0074   0.0051   0.0191    0.0148   0.0000   440.6077     -0.384210       21.9591     -0.165910      -4.02055      0.140632      0.144281      0.200980      0.231438      0.281335      0.322240      0.326586
  78   2 1680.7803    0.3534  0.4103 10.0075  0.0000  0.0090   0.0062   0.0221    0.0219   0.0000   441.1583     -0.461003       22.1161     -0.984456      -3.50285      -1.00716      0.182450      0.235210      0.286675      0.300264      0.323456      0.338338
  78   3 1955.6641    0.6780  0.8570 10.3300  0.0000  0.0126   0.0083   0.0321    0.0396   0.0000   442.0906     -0.242386       22.5977      0.462364      -4.21099     -0.671657      0.251192      0.336894      0.392482      0.432229      0.446457      0.454713
  78   4 2213.2210    1.1505  1.3056 10.7671  0.0000  0.0146   0.0114   0.0407    0.0538   0.0000   442.2602      0.503562       21.7464     -0.153314      -3.94205      -1.23309      0.305284      0.397403      0.460835      0.507605      0.541931      0.561065
  78   5 2450.3887    1.8692  1.5752 11.6462  0.0000  0.0165   0.0165   0.0427    0.0477   0.0000   442.3385       1.64900       21.6038      -1.01683      -3.21737     -0.294290      0.346699      0.464490      0.523080      0.589789      0.629402      0.649216
  78   6 2675.9287    2.7536  1.5033 12.4112 -0.0001  0.0154   0.0244   0.0414    0.0483   0.0000   442.7241       1.24065       21.4718      0.356612      -4.23404      -1.60144      0.324396      0.441956      0.502856      0.559789      0.573655      0.606938
  78   7 2896.3533    3.7264  1.4000 13.2626  0.0000  0.0148   0.0350   0.0410    0.0494   0.0000   442.3448       1.53594       22.1668     -0.505908      -2.78325      -1.81048      0.314104      0.415528      0.464564      0.515395      0.548562      0.576413
  78   8 3109.8624    4.3818  1.5750 13.4326  0.0000  0.0156   0.0382   0.0426    0.0473   0.0000   442.6860       2.63398       22.1494     -0.533202      -3.71034      -2.63061      0.333174      0.452024      0.505369      0.567390      0.603177      0.624340
  78   9 3317.6183    3.9189  2.3879 13.1616 -0.0000  0.0201   0.0277   0.0545    0.0339   0.0000   443.5205       2.93448       22.1937      0.562892      -2.86812      -1.83674      0.426587      0.575157      0.637874      0.705544      0.756331      0.785518
  78  10 3521.8055    3.0007  4.2715 12.5572  0.0003  0.0308   0.0164   0.0833    0.0280   0.0000   442.5270       3.63451       21.6975       1.69325      -2.24611      -4.20400      0.612767      0.845071      0.946826       1.06226       1.09694       1.16654
  78  11 3722.7524    2.2682  6.9318 12.2456  0.0000  0.0503   0.0103   0.1356    0.0251   0.0000   443.3541       5.03329       23.5056       1.26238      -1.76147      -5.89502       1.01177       1.35606       1.55048       1.71368       1.80060       1.88726
  79   1 1351.1736    0.1267  0.1554 10.0793  0.0000  0.0075   0.0049   0.0212    0.0148   0.0000   440.6709     0.0408038       22.1237     0.0533299      -3.81553     0.0221509      0.168493      0.203050      0.269314      0.282213      0.307219      0.350006
  79   2 1688.9568    0.3536  0.4164 10.0901  0.0000  0.0091   0.0062   0.0233    0.0218   0.0000   441.7514     -0.226553       22.4301     -0.157659      -3.21687      0.172573      0.177697      0.248166      0.261675      0.317086      0.302375      0.329184
  79   3 1964.9408    0.7030  0.8371 10.2655  0.0000  0.0118   0.0084   0.0312    0.0405   0.0000   441.7352      0.169159       22.2497     -0.749468      -3.00654      -1.17807      0.235325      0.320908      0.357309      0.404405      0.422193      0.449285
  79   4 2223.6194    1.1682  1.3235 10.9763  0.0000  0.0149   0.0115   0.0420    0.0474   0.0000   442.4597      0.160135       22.4204     -0.414340      -3.37298      0.792290      0.298165      0.399648      0.469631      0.525894      0.566122      0.591433
  79   5 2461.4773    1.8804  1.6688 11.6752  0.0000  0.0168   0.0162   0.0455    0.0453   0.0000   442.2285       1.49289       22.1183      0.205804      -2.52938     -0.546675      0.351681      0.475584      0.523969      0.592555      0.619960      0.653262
  79   6 2688.1148    2.7808  1.5218 12.5055  0.0000  0.0157   0.0246   0.0410    0.0477   0.0000   442.6166      0.746780       21.9574     -0.709132      -2.30100     -0.828185      0.322437      0.436064      0.484818      0.554512      0.579729      0.617079
  79   7 2909.5079    3.8105  1.4371 13.1402  0.0000  0.0148   0.0345   0.0394    0.0514   0.0000   442.7654       2.09066       23.0973    -0.0720784      -3.02948      -1.59358      0.306042      0.414435      0.458899      0.517015      0.540736      0.559530
  79   8 3123.7545    4.4729  1.5520 13.4555  0.0000  0.0152   0.0384   0.0412    0.0467   0.0000   442.3075       2.35534       22.3361     -0.389797      -3.09855      -2.70429      0.318817      0.420901      0.477685      0.531295      0.549687      0.586544
  79   9 3332.4024    3.8830  2.4658 13.1065  0.0000  0.0203   0.0267   0.0550    0.0341   0.0000   443.7677       2.16523       21.3643       1.88679      -2.98947      -1.35033      0.424372      0.568303      0.639885      0.709276      0.759538      0.780080
  79  10 3537.4165    2.9934  4.4798 12.4598  0.0000  0.0315   0.0157   0.0848    0.0297   0.0000   443.3245       2.68423       22.1252      0.470981      -2.40173      -2.22128      0.642626      0.858769      0.973242       1.09685       1.15384       1.21835
  79  11 3739.0036    2.2105  7.2645 12.2379 -0.0003  0.0517   0.0097   0.1412    0.0243   0.0000   444.7452       2.40898       20.9490     -0.280585      -4.13616      -4.35835       1.03981       1.40392       1.60566       1.77764       1.87509       1.95455
  80   1 1358.4858    0.1397  0.1368 10.0548  0.0000  0.0069   0.0051   0.0171    0.0147   0.0000   440.5884   -0.00563490       21.7802     0.0972269      -3.91853     -0.280102      0.144049      0.182624      0.219636      0.225167      0.253462      0.286274
  80   2 1697.0442    0.3710  0.4243 10.0465  0.0000  0.0091   0.0063   0.0221    0.0226   0.0000   441.5257      0.145419       22.3299      0.129508      -3.52399     -0.205139      0.188776      0.256436      0.290625      0.314000      0.341524      0.347029
  80   3 1974.1484    0.6974  0.9128 10.3791  0.0000  0.0129   0.0083   0.0326    0.0400   0.0000   441.9778      0.680655       22.1927      0.116784      -3.75179    -0.0793910      0.256439      0.351032      0.394171      0.439169      0.468634      0.493905
  80   4 2233.9370    1.2202  1.2779 10.9951  0.0000  0.0146   0.0121   0.0393    0.0517   0.0000   441.8683      0.308038       22.9355      0.165080      -4.12241     0.0617209      0.292246      0.386285      0.446784      0.499220      0.524752      0.555047
  80   5 2472.5427    1.9676  1.6020 11.7206  0.0000  0.0162   0.0170   0.0434    0.0468   0.0000   441.8069      0.703440       21.7972     -0.703304      -3.58977     -0.540136      0.326872      0.436722      0.493798      0.545678      0.586449      0.607439
  80   6 2700.2232    2.8907  1.5373 12.4735 -0.0001  0.0154   0.0251   0.0413    0.0489   0.0000   442.2676       1.99856       22.3864      0.418510      -3.43298      -1.38604      0.319441      0.428111      0.479243      0.546706      0.578579      0.595101
  80   7 2922.5985    3.8771  1.4021 13.2282  0.0000  0.0147   0.0350   0.0385    0.0502   0.0000   442.8428       1.98299       22.2502      -1.22892      -2.27656     -0.629105      0.296370      0.404272      0.450598      0.500566      0.533863      0.543524
  80   8 3137.6102    4.4448  1.6609 13.3760  0.0000  0.0161   0.0370   0.0420    0.0470   0.0000   442.5197       2.39576       22.3372      0.236384      -2.97195      -1.98614      0.328166      0.437464      0.491885      0.550352      0.574447      0.611095
  80   9 3346.9984    3.8285  2.6619 12.9259  0.0000  0.0209   0.0247   0.0565    0.0337   0.0000   442.7582       3.19318       22.5461      0.689467      -2.35157     -0.149914      0.423783      0.574150      0.646572      0.728295      0.765954      0.793929
  80  10 3552.7211    2.9129  4.6594 12.4402  0.0002  0.0323   0.0149   0.0906    0.0292   0.0000   441.6654       3.11625       23.7716     -0.795946      -2.34433      -3.48123      0.653827      0.882110      0.983297       1.09715       1.18804       1.23778
  80  11 3755.2581    2.1796  7.4924 12.1748  0.0002  0.0539   0.0094   0.1429    0.0243   0.0000   442.5314       3.98646       21.1763       3.66314      -5.31695      -5.79110       1.07149       1.42977       1.63139       1.82629       1.90186       1.99066
  81   1 1365.6999    0.1411  0.1682 10.0712  0.0000  0.0080   0.0049   0.0186    0.0148   0.0000   440.3174      0.403928       21.8709     -0.383808      -3.96614      0.151032      0.176548      0.236171      0.276674      0.264133      0.306217      0.291743
  81   2 1705.0587    0.3871  0.4538 10.0322  0.0000  0.0090   0.0063   0.0232    0.0233   0.0000   441.7839     -0.288032       21.9472     0.0261307      -3.75798     -0.372754      0.186718      0.257235      0.282587      0.332977      0.333062      0.344649
  81   3 1983.3266    0.7269  0.8491 10.4235  0.0000  0.0119   0.0087   0.0312    0.0401   0.0000   442.5156     -0.725510       21.2277    -0.0686475      -2.86052   -0.00441560      0.244060      0.318282      0.366133      0.400010      0.444283      0.448961
  81   4 2244.1765    1.2538  1.3708 10.9072  0.0000  0.0150   0.0118   0.0391    0.0495   0.0000   442.1826      0.741733       21.6308      0.110954      -2.83275     -0.430518      0.299672      0.392058      0.447305      0.500853      0.546607      0.563252
  81   5 2483.4959    1.9806  1.6229 11.8119  0.0000  0.0166   0.0169   0.0428    0.0428   0.0000   442.5283      0.789742       22.0593      0.321754      -3.69217     -0.347381      0.323788      0.439771      0.482594      0.548700      0.577321      0.611769
  81   6 2712.3204    2.9183  1.5810 12.4759  0.0000  0.0155   0.0247   0.0421    0.0469   0.0000   442.0628       1.56022       21.4601     -0.398752      -2.61074     -0.624079      0.307017      0.411267      0.463183      0.519179      0.552835      0.572286
  81   7 2935.5838    3.9701  1.4439 13.2236  0.0000  0.0145   0.0351   0.0396    0.0483   0.0000   442.7772       1.77437       22.0988     -0.334545      -4.11979      -1.31721      0.291368      0.382136      0.435627      0.492101      0.507533      0.537061
  81   8 3151.3255    4.4730  1.7180 13.3107  0.0000  0.0157   0.0357   0.0437    0.0448   0.0000   442.4222       2.85303       21.9764      0.261378      -2.95154      -2.43638      0.322779      0.432719      0.486495      0.539983      0.574611      0.604636
  81   9 3361.5546    3.7560  2.7603 12.9157  0.0000  0.0213   0.0239   0.0585    0.0332   0.0000   442.4552       3.92451       21.9778       1.25520      -2.12193      -1.97199      0.430998      0.576343      0.646567      0.729517      0.780075      0.804031
  81  10 3568.0969    2.8913  4.9794 12.4214 -0.0002  0.0341   0.0143   0.0945    0.0288   0.0000   442.8899       4.11177       20.6651      0.626685      -3.30404      -4.42582      0.669326      0.897174       1.02263       1.13493       1.20333       1.26112
  82   1 1372.8910    0.1370  0.1512 10.0758  0.0000  0.0072   0.0049   0.0180    0.0146   0.0000   440.5120      0.110411       21.8828     -0.170231      -3.53062      0.324805      0.159405      0.207427      0.223429      0.237067      0.264298      0.282366
  82   2 1712.9638    0.3815  0.4730 10.0498  0.0000  0.0094   0.0061   0.0237    0.0233   0.0000   441.0417      0.305639       21.8138     -0.197674      -3.99127      0.430982      0.194812      0.250256      0.279537      0.324213      0.332694      0.351255
  82   3 1992.3858    0.7487  0.9083 10.3553  0.0000  0.0120   0.0085   0.0316    0.0411   0.0000   441.9040     -0.255835       22.3820      0.905802      -3.27436     -0.684042      0.238237      0.320801      0.356934      0.408379      0.417426      0.436926
  82   4 2254.3183    1.2439  1.3906 11.0817  0.0000  0.0152   0.0118   0.0414    0.0460   0.0000   442.0369      0.634576       22.1428      0.176733      -2.88840      -1.42033      0.299621      0.403560      0.452202      0.490603      0.532215      0.543532
  82   5 2494.3587    2.0208  1.6722 11.7218  0.0000  0.0163   0.0165   0.0437    0.0439   0.0000   442.4439      0.976426       22.0907     -0.404355      -2.92146      0.341696      0.322976      0.437213      0.494310      0.537131      0.586615      0.607310
  82   6 2724.3190    2.9980  1.5399 12.6089  0.0000  0.0157   0.0257   0.0404    0.0486   0.0000   442.6074       1.66057       21.6495      0.619128      -4.07408      -1.18680      0.304442      0.420458      0.458380      0.515405      0.559788      0.575424
  82   7 2948.4894    4.0847  1.4313 13.3324 -0.0000  0.0144   0.0363   0.0396    0.0486   0.0000   442.3306       2.09934       22.3923      0.336633      -1.94767      -2.42465      0.291022      0.393721      0.441181      0.485818      0.523378      0.534869
  82   8 3165.0093    4.4591  1.7653 13.3518 -0.0000  0.0166   0.0351   0.0426    0.0439   0.0000   443.2668       2.77772       21.9564     -0.262943      -3.00543      -1.18541      0.330074      0.440428      0.495223      0.541432      0.583440      0.599349
  82   9 3376.0388    3.6296  2.8016 12.9977  0.0000  0.0218   0.0231   0.0597    0.0310   0.0000   442.8702       2.72240       22.1723       1.62179      -3.28996      -2.93199      0.432238      0.582923      0.640391      0.730543      0.763577      0.802438
  82  10 3583.4221    2.8077  5.0445 12.4277  0.0000  0.0351   0.0139   0.0970    0.0294   0.0000   441.8112       3.48908       21.7473     -0.590685      -4.45685      -1.16054      0.687376      0.928966       1.04147       1.18697       1.25285       1.32367
  83   1 1380.0135    0.1443  0.1712 10.0399  0.0000  0.0071   0.0048   0.0200    0.0148   0.0000   440.2158     0.0259958       22.3508      0.542679      -3.25953      0.108932      0.136607      0.185790      0.203140      0.225730      0.245645      0.252553
  83   2 1720.8294    0.4069  0.4717 10.0422  0.0000  0.0092   0.0063   0.0220    0.0238   0.0000   441.1576     -0.183184       22.3961      0.239278      -4.10488     -0.273413      0.184200      0.244828      0.285416      0.316672      0.335926      0.347040
  83   3 2001.4348    0.7438  0.9199 10.4454  0.0000  0.0122   0.0085   0.0329    0.0407   0.0000   442.5407      0.219066       22.3036      0.288191      -2.82925      0.295671      0.238804      0.319176      0.366541      0.417248      0.437375      0.465586
  83   4 2264.3880    1.2842  1.4279 11.0372  0.0000  0.0153   0.0118   0.0411    0.0466   0.0000   442.8958    -0.0569476       22.4529      0.966026      -4.12854      -1.41726      0.291838      0.394953      0.439984      0.503932      0.530106      0.541505
  83   5 2505.2549    2.0274  1.7190 11.8935  0.0000  0.0168   0.0168   0.0455    0.0419   0.0000   442.4010      0.274602       22.4364      0.819875      -2.18568      -1.80752      0.328455      0.444179      0.491135      0.562125      0.602940      0.627774
  83   6 2736.2189    3.0522  1.5762 12.5740  0.0000  0.0153   0.0256   0.0412    0.0474   0.0000   442.1033       2.02385       22.2868      0.525646      -2.92624      -1.75425      0.297745      0.397423      0.449729      0.509815      0.532132      0.570282
  83   7 2961.2578    4.1149  1.4163 13.2739  0.0000  0.0143   0.0361   0.0378    0.0497   0.0000   443.4257       2.34611       22.1445   -0.00584665      -2.73883     -0.321041      0.280822      0.377342      0.418865      0.473724      0.493459      0.520813
  83   8 3178.5682    4.3870  1.8106 13.3983  0.0000  0.0165   0.0340   0.0441    0.0401   0.0000   442.7585       2.53624       21.9029      0.569859      -3.59254      -2.33486      0.322418      0.431431      0.491669      0.538465      0.568883      0.599590
  83   9 3390.4518    3.6353  2.9005 12.9125  0.0000  0.0221   0.0223   0.0597    0.0313   0.0000   443.0357       4.26064       21.1991       1.62699      -1.15422      -2.92710      0.427477      0.567632      0.644815      0.719309      0.768581      0.810198
  83  10 3598.5689    2.7646  5.2498 12.4194 -0.0003  0.0362   0.0134   0.1006    0.0289   0.0000   442.4354       1.53037       21.2971       2.92856      -2.77769      -2.96957      0.704908      0.939760       1.06474       1.18946       1.27598       1.31548
  84   1 1387.0908    0.1567  0.2001 10.0448  0.0000  0.0077   0.0048   0.0203    0.0151   0.0000   440.6467     -0.305066       22.2651    -0.0190467      -4.46029    -0.0838132      0.150307      0.204200      0.229051      0.257768      0.275220      0.276866
  84   2 1728.5679    0.4061  0.4786 10.0830  0.0000  0.0091   0.0063   0.0228    0.0237   0.0000   441.5272     -0.122818       21.8609     -0.565998      -3.51004     -0.383718      0.175514      0.236580      0.269725      0.298661      0.337168      0.335540
  84   3 2010.4163    0.7822  0.9924 10.4051  0.0000  0.0129   0.0086   0.0336    0.0449   0.0000   442.0866     -0.695852       22.3687      0.128683      -3.38139    -0.0426141      0.247728      0.332385      0.373054      0.419965      0.437332      0.461067
  84   4 2274.3574    1.2984  1.4109 11.2268  0.0000  0.0154   0.0123   0.0417    0.0458   0.0000   442.2139     -0.143549       22.4525      0.323812      -3.59388     -0.256665      0.295780      0.395211      0.441545      0.497183      0.532120      0.563914
  84   5 2515.9610    2.1263  1.7625 11.7437  0.0000  0.0164   0.0167   0.0444    0.0440   0.0000   442.1924       1.67093       21.7245       1.17510      -4.17706      -1.34646      0.314951      0.430739      0.482283      0.548132      0.581573      0.613724
  84   6 2748.1136    3.1261  1.5442 12.6566  0.0000  0.0153   0.0262   0.0397    0.0466   0.0000   442.3158       1.22351       21.6440      0.590695      -3.30935      -1.70882      0.292633      0.395563      0.438317      0.495938      0.527209      0.544778
  84   7 2974.0184    4.1487  1.4044 13.5189  0.0000  0.0144   0.0373   0.0394    0.0472   0.0000   443.1438       1.21025       22.2519      0.391624      -3.11044      -1.06876      0.274675      0.367816      0.408384      0.457292      0.484702      0.523843
  84   8 3192.0644    4.4001  1.8751 13.3855 -0.0000  0.0167   0.0333   0.0446    0.0390   0.0000   442.6938       2.50609       22.3929    -0.0412152      -3.70916     -0.878158      0.323095      0.436390      0.481430      0.545563      0.589986      0.614446
  84   9 3404.7209    3.6158  3.1634 12.7745  0.0000  0.0230   0.0210   0.0626    0.0321   0.0000   442.7289       3.23902       22.4277      0.680215      -1.64730      -3.47969      0.445012      0.598255      0.676268      0.753468      0.805861      0.838540
  84  10 3613.6703    2.6902  5.5316 12.4131  0.0001  0.0381   0.0124   0.1042    0.0281   0.0000   442.8884       1.03085       21.6253      -1.26791      -3.35043      -3.29528      0.729427      0.969296       1.11458       1.24809       1.32008       1.38083
  85   1 1394.1281    0.1527  0.1825 10.0777  0.0000  0.0072   0.0048   0.0188    0.0148   0.0000   440.5456     -0.169249       21.9059     -0.122313      -3.90248      0.498067      0.147034      0.205520      0.227913      0.267858      0.279859      0.305900
  85   2 1736.2512    0.4062  0.5732 10.0535  0.0000  0.0103   0.0060   0.0268    0.0253   0.0000   441.4699      0.154138       22.1152     0.0877392      -3.37568     -0.284454      0.190148      0.261957      0.292438      0.332788      0.355170      0.375404
  85   3 2019.3343    0.7884  0.9761 10.4679  0.0000  0.0124   0.0088   0.0340    0.0440   0.0000   442.2949      0.585246       21.4529      0.973368      -4.13092     -0.236351      0.240282      0.318773      0.357705      0.399847      0.424621      0.450407
  85   4 2284.2566    1.3553  1.4813 11.1413  0.0000  0.0157   0.0120   0.0413    0.0444   0.0000   442.6754      0.698647       22.9644     -0.236231      -3.59455     -0.855775      0.289904      0.396391      0.443999      0.501998      0.513645      0.550116
  85   5 2526.6845    2.1708  1.7320 11.9094  0.0000  0.0164   0.0174   0.0444    0.0437   0.0000   442.4242       1.44859       22.8605    -0.0860318      -2.74565      -1.25825      0.315435      0.419705      0.480019      0.531918      0.568275      0.597028
  85   6 2759.9040    3.1167  1.5650 12.7423  0.0000  0.0154   0.0260   0.0407    0.0447   0.0000   442.4427       1.66052       22.8283     -0.368634      -2.70740      -1.03275      0.289949      0.394433      0.445870      0.502575      0.524830      0.557867
  85   7 2986.6317    4.1977  1.4548 13.4804  0.0000  0.0144   0.0366   0.0400    0.0456   0.0000   442.9026       2.18868       22.3605     -0.328728      -3.64562      -2.32669      0.273605      0.367019      0.410013      0.462998      0.485597      0.524566
  85   8 3205.4697    4.3053  1.9735 13.3444  0.0000  0.0171   0.0317   0.0464    0.0380   0.0000   442.9121       2.56289       22.7285      0.993561      -3.11358      -2.01923      0.328762      0.442669      0.499552      0.567274      0.581253      0.623716
  85   9 3419.0220    3.5352  3.3377 12.7863  0.0000  0.0241   0.0203   0.0656    0.0318   0.0000   442.8023       2.15152       21.7693      0.810803      -2.37966      -1.74284      0.456990      0.619320      0.696138      0.783716      0.839826      0.872005
  85  10 3628.6624    2.6448  5.7616 12.4028  0.0001  0.0400   0.0120   0.1087    0.0278   0.0000   443.8314       4.38509       20.1598      0.700140      -3.70100      -3.79769      0.758233       1.00434       1.14883       1.28477       1.33763       1.40652
  86   1 1401.1086    0.1498  0.1937 10.0583  0.0000  0.0080   0.0047   0.0213    0.0148   0.0000   440.5516    -0.0491413       22.0554      0.189000      -3.72362      0.139599      0.163865      0.223368      0.260458      0.305191      0.346673      0.349038
  86   2 1743.8889    0.4168  0.5302 10.0795  0.0000  0.0096   0.0062   0.0249    0.0248   0.0000   441.7633     -0.430478       21.7361    -0.0199673      -3.01085     -0.555737      0.178876      0.243603      0.277574      0.315859      0.338821      0.350129
  86   3 2028.2372    0.8035  1.0280 10.4370  0.0000  0.0128   0.0086   0.0344    0.0453   0.0000   442.0036      0.656326       22.1891      0.410943      -3.49207     -0.113484      0.239825      0.322960      0.358519      0.403440      0.436276      0.450427
  86   4 2294.0666    1.3769  1.4897 11.2553  0.0000  0.0157   0.0122   0.0420    0.0425   0.0000   441.8045      0.287122       22.0465      0.269578      -3.91050      0.208162      0.294994      0.402602      0.446798      0.508542      0.547776      0.571956
  86   5 2537.2910    2.1644  1.7094 12.0332  0.0000  0.0164   0.0175   0.0446    0.0407   0.0000   442.4078       1.37338       22.3081      0.162143      -4.45571     0.0432984      0.318035      0.431246      0.492148      0.552083      0.582877      0.591180
  86   6 2771.6134    3.2788  1.5079 12.6729  0.0000  0.0144   0.0273   0.0392    0.0496   0.0000   443.0403       2.59030       21.1826      0.140090      -4.29542     -0.629680      0.276516      0.371285      0.414589      0.475901      0.507758      0.536657
  86   7 2999.1992    4.2820  1.5278 13.3882 -0.0003  0.0149   0.0360   0.0393    0.0464   0.0000   442.3790       2.46051       22.5267     -0.190106      -3.33710      -1.52260      0.276669      0.378794      0.414475      0.477783      0.491618      0.527242
  86   8 3218.7704    4.2621  1.9310 13.3860 -0.0000  0.0170   0.0316   0.0454    0.0371   0.0000   443.2361       3.43832       23.1068    -0.0282336      -1.95512      -1.60117      0.321796      0.435771      0.483393      0.551148      0.574372      0.610054
  86   9 3433.1585    3.4576  3.5049 12.7549  0.0000  0.0251   0.0192   0.0685    0.0305   0.0000   443.8881       3.23390       21.3455     -0.105171      -1.83498      -2.69809      0.463049      0.638795      0.712612      0.791632      0.853658      0.892917
  86  10 3643.6797    2.5435  6.1049 12.4499 -0.0009  0.0428   0.0113   0.1172    0.0263   0.0000   442.2004       1.92772       23.3969     0.0964241      -2.80847      -5.25916      0.789890       1.07604       1.22484       1.33734       1.43363       1.51401
  87   1 1408.0450    0.1613  0.1745 10.0552  0.0000  0.0072   0.0048   0.0163    0.0146   0.0000   440.6543     -0.416631       22.7084   0.000795796      -4.14861     0.0296612      0.133161      0.189029      0.196269      0.219250      0.222822      0.252017
  87   2 1751.4428    0.4206  0.5462 10.1428  0.0000  0.0100   0.0063   0.0251    0.0250   0.0000   441.2102      0.473671       21.8485      0.350273      -3.55408     -0.385868      0.185772      0.250378      0.279664      0.310615      0.343075      0.348784
  87   3 2037.0479    0.8235  1.0797 10.5064  0.0000  0.0132   0.0088   0.0360    0.0468   0.0000   442.4529      0.471868       22.1316     -0.221481      -3.44450      0.359764      0.243377      0.330687      0.371520      0.417270      0.439206      0.461795
  87   4 2303.7915    1.4152  1.5973 11.0867  0.0003  0.0160   0.0119   0.0421    0.0461   0.0000   442.3919     0.0562898       21.8034      0.785734      -4.00925     -0.372721      0.291744      0.398502      0.446901      0.504848      0.534451      0.571098
  87   5 2547.8357    2.2330  1.7558 12.0822  0.0000  0.0166   0.0177   0.0445    0.0395   0.0000   442.3483       1.94809       22.1076      0.179096      -2.66675      -1.43273      0.308541      0.422001      0.470782      0.536396      0.563694      0.597830
  87   6 2783.2826    3.2646  1.6166 12.7133  0.0000  0.0150   0.0262   0.0408    0.0441   0.0000   442.8828       1.75707       22.5792      0.574248      -3.63456     -0.867136      0.281350      0.372093      0.427573      0.467987      0.506960      0.533159
  87   7 3011.7063    4.2944  1.5220 13.4260  0.0000  0.0145   0.0360   0.0400    0.0457   0.0000   443.3011       2.58492       22.8988      0.650264      -3.87160      -1.28837      0.272497      0.364341      0.403186      0.465124      0.485284      0.511978
  87   8 3232.1139    4.3094  2.0983 13.3239  0.0000  0.0177   0.0303   0.0475    0.0367   0.0000   442.9019       2.40050       22.7769       1.03866      -3.35234     -0.855682      0.324726      0.440772      0.491169      0.555635      0.592383      0.617866
  87   9 3447.2174    3.3246  3.5265 12.8682 -0.0000  0.0256   0.0189   0.0702    0.0292   0.0000   442.8699       2.71550       20.5738       1.10432      -2.81992      -2.52928      0.473267      0.633481      0.712915      0.807263      0.850849      0.889141
  87  10 3658.4627    2.5065  6.1039 12.4915 -0.0000  0.0430   0.0114   0.1185    0.0262   0.0000   442.0568       2.86830       22.6005     -0.254142      -3.15548      -4.32719      0.784548       1.06784       1.22063       1.34915       1.42426       1.50141
  88   1 1414.9194    0.1661  0.1973 10.0951  0.0000  0.0072   0.0048   0.0192    0.0148   0.0000   440.5816     -0.174476       21.8843     -0.127072      -4.16330      0.257512      0.134653      0.171525      0.198172      0.220899      0.247595      0.245018
  88   2 1758.9089    0.4349  0.5681 10.0770  0.0000  0.0098   0.0062   0.0253    0.0257   0.0000   441.3394     -0.371507       21.4524    0.00250375      -3.56552     -0.318735      0.176177      0.233074      0.269526      0.301218      0.309037      0.325182
  88   3 2045.8151    0.8383  1.0286 10.5774  0.0000  0.0128   0.0090   0.0339    0.0442   0.0000   442.2583     -0.202608       22.4573     -0.601368      -3.32084     -0.517185      0.232952      0.314547      0.358278      0.400239      0.427785      0.443221
  88   4 2313.4153    1.4577  1.5839 11.1165  0.0000  0.0159   0.0121   0.0415    0.0470   0.0000   442.1898       1.09418       22.2299   -0.00530187      -4.23103     -0.255303      0.289017      0.393449      0.443189      0.498113      0.523766      0.569715
  88   5 2558.3476    2.2473  1.7232 12.1108  0.0000  0.0164   0.0178   0.0440    0.0408   0.0000   442.3342       1.03706       22.4163      0.721407      -4.40544    -0.0671716      0.298363      0.408598      0.462313      0.511320      0.552008      0.572136
  88   6 2794.8704    3.2895  1.5979 12.8616  0.0001  0.0152   0.0269   0.0412    0.0440   0.0000   443.3535       1.21556       22.2424      0.100045      -3.79015      -1.53447      0.281120      0.377233      0.418866      0.469284      0.501288      0.528043
  88   7 3024.0857    4.3734  1.5365 13.4203  0.0000  0.0147   0.0362   0.0394    0.0479   0.0000   442.8963       1.96687       22.9178   0.000654214      -3.06201      -2.23473      0.268462      0.364403      0.410549      0.467368      0.485504      0.510483
  88   8 3245.2625    4.2683  2.1324 13.2562  0.0000  0.0175   0.0293   0.0476    0.0362   0.0000   443.2633       3.38274       22.0014      0.828613      -3.85040      -2.81176      0.321876      0.439064      0.487383      0.553630      0.587083      0.619603
  88   9 3461.2036    3.3629  3.9846 12.7090  0.0000  0.0274   0.0177   0.0761    0.0307   0.0000   443.1670       3.54122       22.4567      0.721777      -1.18789      -1.61821      0.495795      0.687670      0.761524      0.855634      0.920447      0.963624
  88  10 3673.1824    2.5114  6.5248 12.4362  0.0007  0.0454   0.0107   0.1232    0.0254   0.0000   442.4197       3.78951       22.5004      -2.18874      -4.59805      0.593655      0.810914       1.09384       1.24822       1.38705       1.47514       1.53968
  89   0  959.5652    0.0380  0.0098 10.3779  0.0000  0.0165   0.0079   0.0061    0.0124   0.0000   437.4494      0.787968       21.4050       1.16170      -3.97521      0.323892      0.479990      0.816588       1.03087       1.12086      0.930266      0.640294
  89   1 1421.7400    0.1681  0.1820 10.0426  0.0000  0.0069   0.0048   0.0170    0.0146   0.0000   440.3154    -0.0966435       21.9954      0.238447      -3.90853      0.276603      0.126275      0.180224      0.190704      0.206492      0.230970      0.253346
  89   2 1766.3155    0.4529  0.6284 10.0879  0.0000  0.0103   0.0062   0.0273    0.0270   0.0000   441.4063     0.0497933       22.0373      0.223962      -3.50634      0.288524      0.182917      0.251999      0.277647      0.317943      0.341570      0.359588
  89   3 2054.5164    0.8571  1.1294 10.5109  0.0000  0.0136   0.0089   0.0361    0.0485   0.0000   442.4293      0.465026       22.3946      0.119029      -3.69441     -0.792520      0.236839      0.328664      0.358962      0.419192      0.427555      0.455318
  89   4 2322.9929    1.4645  1.5930 11.2564  0.0000  0.0155   0.0124   0.0441    0.0441   0.0000   441.7551    -0.0678836       22.4727      0.345654      -3.43778      -1.14581      0.286622      0.377130      0.423691      0.475993      0.501550      0.526109
  89   5 2568.7639    2.3547  1.7958 12.0184  0.0000  0.0165   0.0179   0.0438    0.0425   0.0000   442.3808       1.04658       21.5120      0.478337      -4.42509     -0.551524      0.297585      0.406461      0.451706      0.514376      0.523812      0.560869
  89   6 2806.4015    3.4328  1.5082 12.9005  0.0000  0.0146   0.0286   0.0390    0.0474   0.0000   442.6719       1.70349       22.6754      0.574652      -3.57043      -1.65038      0.267165      0.358835      0.407166      0.456633      0.477983      0.509024
  89   7 3036.4334    4.4379  1.5700 13.3932  0.0000  0.0146   0.0356   0.0392    0.0447   0.0000   442.8119       2.63754       23.0298     -0.158785      -3.57863      -1.29767      0.265362      0.358357      0.396307      0.456848      0.477816      0.500229
  89   8 3258.3643    4.1645  2.2415 13.2881  0.0000  0.0183   0.0283   0.0495    0.0348   0.0000   443.2316       2.89503       22.0923      0.636024      -2.93339      -1.89853      0.336243      0.450095      0.505669      0.564091      0.593410      0.619466
  89   9 3475.1164    3.2747  3.9704 12.7320  0.0000  0.0276   0.0173   0.0761    0.0299   0.0000   442.5508       4.39850       21.8471      0.294474      -2.68280      -1.54523      0.502822      0.681709      0.761737      0.857021      0.907179      0.950146
  89  10 3687.9343    2.4539  6.6262 12.3746 -0.0004  0.0462   0.0103   0.1249    0.0257   0.0000   443.2880       3.78940       19.2468      -1.49049      -2.38292      -1.36315      0.824365       1.10083       1.27052       1.39046       1.49822       1.58465
  90   1 1428.5084    0.1761  0.1894 10.0369  0.0000  0.0062   0.0048   0.0188    0.0147   0.0000   440.5771     -0.262190       22.1177    -0.0334121      -3.80018    -0.0416502      0.113961      0.154093      0.177883      0.200035      0.225868      0.227086
  90   2 1773.6828    0.4517  0.6135 10.1382  0.0000  0.0102   0.0062   0.0268    0.0268   0.0000   440.9951      0.141052       22.4542     -0.129099      -4.17332     0.0873973      0.180612      0.240237      0.278909      0.302273      0.329916      0.342790
  90   3 2063.1932    0.8448  1.1200 10.6540  0.0000  0.0135   0.0089   0.0379    0.0452   0.0000   441.9924    -0.0137957       22.8187      0.776020      -3.09721    -0.0340720      0.238726      0.324728      0.368315      0.416327      0.439801      0.459607
  90   4 2332.5179    1.4935  1.6417 11.3206  0.0000  0.0161   0.0122   0.0433    0.0417   0.0000   442.3790      0.510895       22.3373      0.715365      -3.48039     -0.342474      0.288533      0.375691      0.436871      0.485837      0.510526      0.547156
  90   5 2579.0956    2.3663  1.7909 12.0669  0.0000  0.0164   0.0180   0.0445    0.0426   0.0000   443.0672       1.43325       21.6838     -0.431431      -2.71286     -0.406399      0.288235      0.396708      0.440524      0.499204      0.518095      0.551036
  90   6 2817.8466    3.4681  1.5713 12.9130  0.0000  0.0150   0.0276   0.0387    0.0441   0.0000   442.6741       1.65001       22.7341    -0.0179105      -3.39914     -0.315553      0.270553      0.360873      0.406274      0.455717      0.483337      0.510652
  90   7 3048.6954    4.3219  1.5280 13.7296  0.0000  0.0148   0.0367   0.0406    0.0404   0.0000   442.4062       2.12755       22.2304      0.191853      -3.47111      -1.95474      0.272776      0.362864      0.410180      0.446896      0.478203      0.505939
  90   8 3271.4243    4.2446  2.4294 13.1081  0.0000  0.0187   0.0269   0.0508    0.0360   0.0000   443.2773       2.60032       22.2847       1.03311      -3.19731      -1.93880      0.335038      0.459715      0.508195      0.567466      0.608305      0.643181
  90   9 3489.1163    3.2071  4.0669 12.7431  0.0008  0.0286   0.0166   0.0768    0.0292   0.0000   442.6524       2.97190       22.3465       2.03271      -3.59231      -1.32167      0.504656      0.691057      0.780013      0.878157      0.925704      0.983606
  91   1 1435.2657    0.1766  0.2094 10.0633  0.0000  0.0072   0.0047   0.0181    0.0148   0.0000   440.4032     -0.379263       22.1371      0.257667      -3.44811    -0.0498089      0.130634      0.168118      0.197611      0.207056      0.223061      0.233172
  91   2 1780.9676    0.4735  0.5610 10.1567  0.0000  0.0094   0.0065   0.0239    0.0264   0.0000   441.2759    -0.0298549       21.8519      0.213409      -3.57356     -0.239161      0.163375      0.218284      0.249814      0.277087      0.301148      0.326399
  91   3 2071.8062    0.8887  1.1865 10.5999  0.0000  0.0137   0.0089   0.0370    0.0473   0.0000   441.9729      0.293106       22.4534    0.00407420      -3.41436      0.144809      0.236496      0.323063      0.364353      0.410381      0.425377      0.452703
  91   4 2341.9103    1.5247  1.6512 11.4307  0.0002  0.0162   0.0125   0.0442    0.0412   0.0000   442.5639      0.770920       22.5909      0.624060      -3.08970     -0.682579      0.286478      0.386960      0.428908      0.493172      0.509985      0.544470
  91   5 2589.4403    2.3958  1.9044 12.0500  0.0001  0.0168   0.0173   0.0450    0.0408   0.0000   442.5299       2.26789       21.2207     -0.335539      -2.94122      -1.71195      0.302460      0.405852      0.462557      0.519324      0.561408      0.589759
  91   6 2829.2412    3.5120  1.6044 13.0725 -0.0000  0.0151   0.0281   0.0403    0.0418   0.0000   442.8347       2.17188       22.7652    -0.0957501      -2.98218      -1.42528      0.272015      0.367277      0.417987      0.479199      0.507543      0.534831
  91   7 3060.8607    4.4376  1.5946 13.5200  0.0000  0.0149   0.0354   0.0397    0.0433   0.0000   443.1058       2.62015       22.1762       1.18773      -2.50993      -1.53349      0.262431      0.358785      0.400944      0.451284      0.476412      0.516263
  91   8 3284.4032    4.1149  2.3727 13.2720  0.0000  0.0191   0.0268   0.0500    0.0342   0.0000   442.8023       3.58698       22.1221      0.297247      -2.49150     -0.805905      0.337719      0.453395      0.519054      0.578763      0.609043      0.647197
  91   9 3502.8542    3.1887  4.2672 12.7189 -0.0010  0.0298   0.0159   0.0793    0.0293   0.0000   443.2773       2.85204       22.5087     -0.166143      -3.09251      -1.18698      0.521009      0.706617      0.808918      0.885284      0.948390       1.00264
  92   1 1441.9327    0.1740  0.2024 10.0515  0.0000  0.0069   0.0046   0.0176    0.0146   0.0000   440.4747     0.0661020       21.9186     -0.224218      -3.54539      0.363217      0.114210      0.160503      0.180348      0.192749      0.202864      0.216298
  92   2 1788.1985    0.4696  0.6599 10.1875  0.0000  0.0107   0.0062   0.0273    0.0272   0.0000   440.9538     -0.226878       22.2178    -0.0568710      -3.75327     -0.533738      0.180811      0.243001      0.274594      0.308553      0.325362      0.343512
  92   3 2080.3279    0.8948  1.2004 10.6779  0.0000  0.0140   0.0090   0.0376    0.0466   0.0000   441.4555     0.0864318       22.0403     -0.199651      -3.44996     0.0143962      0.240871      0.324805      0.363053      0.411619      0.426959      0.467688
  92   4 2351.2813    1.5817  1.6331 11.4484  0.0000  0.0157   0.0128   0.0428    0.0411   0.0000   441.4998       1.44104       22.9726     -0.337866      -3.53488     -0.239476      0.276636      0.368500      0.421512      0.481334      0.507785      0.541913
  92   5 2599.7204    2.4550  1.7603 12.1783  0.0000  0.0161   0.0185   0.0430    0.0417   0.0000   442.8739       1.11063       22.0733      0.572565      -2.80536     -0.755500      0.281541      0.387533      0.430827      0.491682      0.514954      0.539545
  92   6 2840.5985    3.5557  1.5871 12.9827  0.0000  0.0147   0.0283   0.0400    0.0438   0.0000   442.8251       1.82724       21.8179    -0.0793564      -3.82315      -2.01916      0.261330      0.352914      0.387190      0.449636      0.475166      0.500705
  92   7 3072.9814    4.4500  1.7168 13.4794  0.0000  0.0154   0.0339   0.0408    0.0407   0.0000   442.5123       1.83444       22.4530      0.497585      -4.10726      -2.06800      0.271973      0.362586      0.416587      0.464459      0.492257      0.508115
  92   8 3297.3019    4.0883  2.5327 13.2639  0.0000  0.0195   0.0258   0.0528    0.0318   0.0000   442.4425       3.27765       21.6297     -0.272660      -2.97954      -3.00015      0.340815      0.453198      0.517028      0.569637      0.600732      0.630671
  92   9 3516.6269    3.0916  4.4327 12.7667  0.0017  0.0306   0.0156   0.0855    0.0288   0.0000   442.3801       3.84568       22.3596       1.25681      -3.79757      -3.06313      0.528560      0.713951      0.814193      0.897687      0.964159       1.01221
  93   1 1448.5649    0.1828  0.2241 10.0240  0.0000  0.0072   0.0046   0.0182    0.0148   0.0000   440.3958     0.0191275       21.5844      0.176836      -4.32513     -0.237517      0.126068      0.160074      0.183383      0.203177      0.221999      0.228810
  93   2 1795.3845    0.4851  0.6262 10.1744  0.0000  0.0100   0.0064   0.0257    0.0273   0.0000   441.1935     -0.280299       22.2355     0.0379572      -3.61532     -0.217878      0.169369      0.232040      0.265679      0.302300      0.321824      0.334341
  93   3 2088.8347    0.9073  1.1980 10.6742  0.0000  0.0138   0.0091   0.0374    0.0471   0.0000   441.2795      0.370904       22.5809     0.0913242      -4.35068     -0.239292      0.242783      0.328255      0.371908      0.407340      0.437559      0.459814
  93   4 2360.5447    1.5706  1.8380 11.2872  0.0000  0.0169   0.0118   0.0454    0.0403   0.0000   442.5917      0.875398       23.4625      0.451323      -4.10863     -0.785961      0.291137      0.393357      0.450309      0.499609      0.537881      0.567013
  93   5 2609.9039    2.5397  1.8158 12.1400 -0.0000  0.0162   0.0187   0.0432    0.0420   0.0000   442.7122       1.37207       22.3895     -0.396831      -4.02066     -0.799792      0.280560      0.383095      0.427318      0.479160      0.512202      0.541033
  93   6 2851.8602    3.6085  1.6022 13.1594  0.0000  0.0150   0.0290   0.0404    0.0412   0.0000   442.7715       1.21127       23.3280      0.461256      -3.55449     -0.570526      0.258798      0.352825      0.391858      0.446823      0.458511      0.485780
  93   7 3085.0399    4.4259  1.7081 13.4989 -0.0001  0.0154   0.0341   0.0412    0.0404   0.0000   442.5356       2.34896       22.4126       1.48147      -3.24890      -2.73784      0.269140      0.361985      0.402651      0.464151      0.486502      0.519210
  93   8 3310.1665    4.0409  2.4997 13.2446  0.0000  0.0196   0.0255   0.0523    0.0324   0.0000   442.6036       2.27435       22.3575      0.888335      -3.05188      -2.23591      0.337267      0.460375      0.511315      0.581621      0.620095      0.647999
  93   9 3530.2642    3.0247  4.7677 12.7329 -0.0015  0.0332   0.0144   0.0904    0.0282   0.0000   442.9680       1.53823       22.1483       1.29229      -4.01392      -1.76526      0.577189      0.772202      0.885330      0.988573       1.06104       1.09798
  94   1 1455.1601    0.1866  0.2385 10.0288  0.0000  0.0075   0.0046   0.0192    0.0150   0.0000   440.4048     -0.351118       21.8414    -0.0168201      -3.87689     -0.260082      0.128310      0.172702      0.191954      0.217899      0.233633      0.252695
  94   2 1802.4627    0.4924  0.7364 10.0953  0.0000  0.0111   0.0061   0.0291    0.0299   0.0000   440.6921     -0.431051       21.9800      0.303010      -3.68648     -0.482740      0.180878      0.250383      0.280998      0.321361      0.341558      0.356633
  94   3 2097.3141    0.9323  1.1885 10.7224  0.0000  0.0137   0.0093   0.0369    0.0468   0.0000   442.0977     -0.335673       22.1499      0.317075      -3.21437     -0.407577      0.230757      0.305385      0.352530      0.398953      0.421458      0.444380
  94   4 2369.7433    1.6469  1.6894 11.4643  0.0000  0.0162   0.0130   0.0428    0.0419   0.0000   442.2366      0.973873       23.1481     0.0779936      -4.07930     -0.241947      0.279808      0.376688      0.411385      0.475916      0.506260      0.541270
  94   5 2620.0760    2.5559  1.7839 12.2713 -0.0000  0.0160   0.0191   0.0435    0.0408   0.0000   443.0339       1.44275       23.0036     -0.638971      -2.70392     -0.630598      0.282737      0.379315      0.421045      0.471389      0.502890      0.529843
  94   6 2863.0289    3.6970  1.6297 13.1190  0.0000  0.0150   0.0287   0.0398    0.0400   0.0000   442.8567       1.93697       22.3898     -0.908603      -2.96755      -1.56500      0.254846      0.348683      0.391592      0.442947      0.474052      0.495272
  94   7 3097.0309    4.4930  1.7659 13.4280  0.0000  0.0155   0.0332   0.0410    0.0398   0.0000   442.9231       2.39194       21.8007      0.123972      -3.18999      -1.80610      0.269879      0.369958      0.407585      0.463495      0.496904      0.523555
  94   8 3322.9348    3.9779  2.7327 13.1066  0.0000  0.0202   0.0236   0.0550    0.0318   0.0000   442.8429       3.27030       21.6305     -0.258123      -2.87628     -0.458556      0.345436      0.470904      0.535218      0.605875      0.641563      0.670375
  94   9 3543.8383    3.0192  4.9546 12.7176  0.0009  0.0339   0.0141   0.0935    0.0283   0.0000   443.2262       2.96481       22.4333      0.677589      -1.79926      -2.67344      0.573001      0.783928      0.884509      0.976646       1.06295       1.11589
  95   1 1461.6956    0.1873  0.2462 10.0614  0.0000  0.0075   0.0046   0.0198    0.0149   0.0000   440.3812     -0.400313       22.4898    -0.0515843      -3.82799      0.487314      0.137104      0.170812      0.200119      0.222724      0.251383      0.254822
  95   2 1809.5161    0.5073  0.6412 10.2281  0.0000  0.0099   0.0066   0.0265    0.0283   0.0000   440.7081     -0.251549       22.2877     -0.113950      -4.73244      0.410228      0.168609      0.231575      0.252461      0.287180      0.321227      0.333189
  95   3 2105.6985    0.9521  1.2950 10.6283  0.0000  0.0138   0.0088   0.0379    0.0444   0.0000   441.8138     -0.499080       22.6654      0.102898      -3.76226    -0.0407125      0.238921      0.313148      0.357726      0.400160      0.428146      0.447337
  95   4 2378.8303    1.6492  1.7826 11.3987  0.0000  0.0166   0.0124   0.0438    0.0423   0.0000   442.3875     0.0330135       22.0037     0.0775229      -3.09554     -0.787087      0.276457      0.372103      0.424127      0.472837      0.516495      0.544459
  95   5 2630.1562    2.6050  1.8375 12.2692  0.0000  0.0163   0.0189   0.0430    0.0408   0.0000   442.4124       1.66944       22.2643      0.406581      -3.73135      -1.46980      0.277417      0.370991      0.413708      0.480931      0.506783      0.538318
  95   6 2874.1283    3.7387  1.6035 13.1986  0.0000  0.0149   0.0297   0.0403    0.0435   0.0000   443.0075       1.54497       22.2297    -0.0967900      -3.00151      -1.48266      0.254264      0.345322      0.384229      0.419201      0.463644      0.474048
  95   7 3108.9228    4.4493  1.7616 13.5452 -0.0000  0.0156   0.0331   0.0415    0.0382   0.0000   443.4690       2.65698       22.6446      0.409504      -3.10051      -2.31271      0.262800      0.361440      0.395344      0.452235      0.485579      0.509936
  95   8 3335.5613    3.9387  2.8262 13.1128  0.0000  0.0207   0.0232   0.0561    0.0321   0.0000   443.6779       2.94858       22.0279     0.0600111      -3.29288      -2.34960      0.355753      0.482163      0.531724      0.606793      0.637839      0.658261
  95   9 3557.3662    2.9323  4.9958 12.8104  0.0009  0.0346   0.0139   0.0957    0.0271   0.0000   443.3170       3.77963       24.3821     -0.262038      -3.83858      -4.90303      0.584326      0.785150      0.885965      0.993816       1.07607       1.12809
  96   1 1468.1949    0.1941  0.2399 10.0294  0.0000  0.0074   0.0046   0.0184    0.0150   0.0000   440.1386      0.223561       22.1680     -0.192855      -3.48044      0.223690      0.121127      0.155639      0.179493      0.200593      0.215676      0.232163
  96   2 1816.5268    0.5108  0.7315 10.1479  0.0000  0.0108   0.0063   0.0280    0.0300   0.0000   440.9401     -0.581459       22.1966     0.0603845      -3.78550      0.454219      0.174788      0.244234      0.270263      0.300177      0.333682      0.344243
  96   3 2114.0217    0.9758  1.2834 10.6828  0.0006  0.0139   0.0092   0.0382    0.0482   0.0000   441.7461      0.247452       22.2526     -0.305012      -3.21903     -0.752823      0.229474      0.312304      0.350019      0.398361      0.417910      0.450731
  96   4 2387.8986    1.6632  1.8015 11.5799  0.0000  0.0168   0.0126   0.0443    0.0376   0.0000   442.2641      0.761113       22.1424     -0.251941      -3.68969     -0.249026      0.286254      0.383953      0.427485      0.482891      0.513314      0.534729
  96   5 2640.1953    2.6439  1.8119 12.3707  0.0000  0.0161   0.0193   0.0435    0.0396   0.0000   442.6558       1.47600       22.1607     -0.179098      -2.97302      -1.41024      0.268138      0.363236      0.410904      0.459986      0.490751      0.516671
  96   6 2885.2499    3.7888  1.6511 13.1426  0.0000  0.0147   0.0287   0.0400    0.0402   0.0000   443.3723       1.75256       22.3854     -0.488716      -3.61313      -1.55609      0.253748      0.341450      0.383496      0.430309      0.452618      0.476058
  96   7 3120.7142    4.5449  1.8054 13.4466 -0.0000  0.0155   0.0329   0.0412    0.0393   0.0000   442.5824       1.94038       22.1649    0.00853962      -3.03932      -2.20421      0.259653      0.352004      0.391573      0.445351      0.467492      0.493638
  96   8 3348.3419    3.8297  2.8635 13.1456  0.0000  0.0210   0.0225   0.0576    0.0306   0.0000   442.6942       3.20610       22.3510      0.575732      -2.24678      -1.76947      0.354049      0.479464      0.541148      0.617829      0.649800      0.682689
  96   9 3570.8268    2.8586  5.1935 12.7983 -0.0003  0.0366   0.0134   0.1006    0.0269   0.0000   442.7449       3.87959       21.6262      -1.36511      -3.28181      -2.29193      0.608815      0.831288      0.935190       1.05874       1.10756       1.16205
  97   0 1000.5816    0.0395  0.0053 10.3549  0.0000  0.0094   0.0096   0.0039    0.0119   0.0000   437.5206      0.133078       21.3465      0.354820      -3.73993      -1.42793      0.132257      0.205133      0.220818      0.221780      0.287212      0.337924
  97   1 1474.6584    0.1898  0.2507 10.0530  0.0000  0.0079   0.0045   0.0189    0.0150   0.0000   439.9206     -0.277718       22.1223      0.434845      -3.86959     -0.134962      0.129075      0.165143      0.211076      0.224735      0.241100      0.246091
  97   2 1823.4478    0.5095  0.7495 10.2199  0.0000  0.0111   0.0063   0.0284    0.0301   0.0000   440.7959     -0.370679       22.2873      0.155479      -3.51036     -0.317903      0.182867      0.247234      0.279675      0.314047      0.331311      0.350557
  97   3 2122.3425    0.9850  1.2415 10.7835  0.0000  0.0137   0.0093   0.0368    0.0460   0.0000   442.1662      0.305416       21.6631      0.618801      -3.09418     -0.261010      0.227762      0.312049      0.349952      0.392217      0.421917      0.430865
  97   4 2396.9280    1.7265  1.8030 11.5752  0.0000  0.0165   0.0130   0.0445    0.0396   0.0000   442.8268      0.401415       23.2931       1.14491      -3.59025     -0.950841      0.273930      0.376856      0.424398      0.474846      0.501567      0.534151
  97   5 2650.2271    2.7098  1.8547 12.4262  0.0000  0.0163   0.0196   0.0436    0.0397   0.0000   442.3075       1.47082       22.5542     0.0785447      -3.09305     -0.912789      0.270596      0.362827      0.409160      0.466957      0.489549      0.521936
  97   6 2896.2472    3.9179  1.6414 13.1472  0.0000  0.0144   0.0293   0.0396    0.0408   0.0000   442.8932       2.26532       22.1184      0.157574      -3.23493      -1.00254      0.244669      0.328409      0.364037      0.408994      0.435236      0.458286
  97   7 3132.4756    4.4874  1.8079 13.4705 -0.0000  0.0154   0.0321   0.0415    0.0386   0.0000   442.8342       2.33833       22.1085      0.114522      -3.69580      -2.06721      0.264902      0.355595      0.402472      0.451972      0.479803      0.506763
  97   8 3360.8645    3.7839  3.0433 13.1672  0.0000  0.0218   0.0215   0.0606    0.0293   0.0000   442.3190       2.83088       22.8933     -0.642633      -4.00952      -2.67892      0.364880      0.485720      0.556507      0.614756      0.653123      0.694164
  97   9 3584.1948    2.8319  5.4744 12.7686  0.0004  0.0377   0.0128   0.1047    0.0273   0.0000   441.6735       1.61928       23.8675      0.913086      -4.50354      -1.06772      0.614657      0.836192      0.947049       1.05545       1.12865       1.18883
  98   0 1005.6060    0.0435  0.0111 10.3347  0.0000  0.0156   0.0075   0.0067    0.0119   0.0000   437.4113    -0.0453632       21.3295     -0.161411      -3.20810    0.00712467      0.418813      0.577509      0.660783      0.587560      0.434159      0.354105
  98   1 1481.0528    0.2087  0.2775  9.9946  0.0000  0.0078   0.0046   0.0195    0.0154   0.0000   440.0148      0.148090       22.2052   -0.00673906      -3.60309     0.0703627      0.124227      0.171297      0.194245      0.211303      0.225348      0.234393
  98   2 1830.3374    0.5310  0.7460 10.1713  0.0000  0.0105   0.0063   0.0284    0.0305   0.0000   441.0436     -0.307320       22.1705      0.168767      -3.95978     -0.177191      0.167387      0.226870      0.259397      0.294980      0.321134      0.341601
  98   3 2130.5483    1.0043  1.3912 10.6927  0.0000  0.0146   0.0090   0.0390    0.0445   0.0000   442.1379      0.316375       22.1319    -0.0642696      -3.26988     -0.295543      0.235955      0.323541      0.368012      0.409084      0.428293      0.446115
  98   4 2405.8889    1.7232  1.8426 11.6272  0.0000  0.0167   0.0129   0.0456    0.0388   0.0000   442.3534     -0.308922       22.4196      0.446427      -2.76214     -0.110290      0.279489      0.369764      0.432024      0.478295      0.508677      0.546820
  98   5 2660.1671    2.7394  1.8330 12.4588 -0.0000  0.0160   0.0198   0.0435    0.0383   0.0000   442.8940       1.82858       21.7536      0.385815      -3.99846     -0.592076      0.261104      0.355066      0.389207      0.449423      0.476523      0.503421
  98   6 2907.1774    3.9399  1.6968 13.1612  0.0000  0.0147   0.0292   0.0407    0.0400   0.0000   443.1884       2.24267       22.4511      0.123503      -3.20474      -1.78497      0.242467      0.330134      0.369458      0.417472      0.439433      0.468665
  98   7 3144.2051    4.5221  1.8599 13.5437  0.0000  0.0156   0.0322   0.0429    0.0370   0.0000   442.5013       2.27271       22.4917     -0.450338      -3.95056     -0.541168      0.259709      0.350656      0.383356      0.445217      0.468461      0.498240
  98   8 3373.4214    3.7782  3.1388 13.0829  0.0002  0.0222   0.0212   0.0614    0.0304   0.0000   443.7772       3.35128       21.3201   -0.00456411      -2.20489      -1.76224      0.369299      0.496613      0.558114      0.629538      0.675765      0.713854
  98   9 3597.5299    2.7784  5.8172 12.7225 -0.0011  0.0404   0.0121   0.1109    0.0268   0.0000   442.9339       4.42923       22.7698     -0.510261      -4.45395      -1.22822      0.660181      0.901073       1.02168       1.14025       1.20797       1.29473
  99   0 1010.5758    0.0276  0.0054 10.3391  0.0000  0.0073   0.0050   0.0038    0.0117   0.0000   436.9551      0.911462       21.9786    -0.0622569      -4.13360      0.756281      0.116891      0.157948      0.192526      0.185286      0.216665      0.216378
  99   1 1487.4351    0.2102  0.2528 10.0255  0.0000  0.0073   0.0046   0.0178    0.0152   0.0000   440.1097     -0.136458       22.2014     0.0958553      -3.79677     0.0647833      0.111079      0.155804      0.172721      0.199983      0.201128      0.217302
  99   2 1837.1711    0.5386  0.7875 10.2146  0.0000  0.0110   0.0064   0.0290    0.0314   0.0000   441.0226     -0.193290       21.9135      0.695913      -2.88020     -0.376190      0.181101      0.243152      0.278100      0.313792      0.338190      0.356876
  99   3 2138.7466    1.0172  1.2977 10.8380  0.0000  0.0138   0.0093   0.0379    0.0437   0.0000   442.4545      0.571059       21.9356      0.214182      -4.05444      0.386894      0.226915      0.306134      0.347504      0.394120      0.417472      0.433698
  99   4 2414.7504    1.7827  1.7722 11.7487 -0.0000  0.0164   0.0134   0.0443    0.0381   0.0000   441.9141      0.604156       23.0715      0.645034      -3.72320      0.146248      0.269429      0.364117      0.405368      0.454836      0.491245      0.512099
  99   5 2670.1007    2.7331  1.7454 12.6948  0.0000  0.0159   0.0207   0.0425    0.0359   0.0000   442.4713       1.08334       22.7714      0.584556      -2.64371      0.105851      0.265846      0.356541      0.402259      0.445002      0.481108      0.511824
  99   6 2918.0868    3.9271  1.5800 13.4898  0.0000  0.0146   0.0313   0.0396    0.0387   0.0000   443.1819       1.35159       22.2209      0.587933      -3.50906      -1.29943      0.241142      0.323305      0.363917      0.407906      0.438726      0.465113
  99   7 3155.8422    4.5137  1.9457 13.4706  0.0000  0.0158   0.0310   0.0440    0.0364   0.0000   442.7902       2.56147       21.8726      0.130029      -4.16161      -1.77077      0.259422      0.352596      0.392136      0.443518      0.478385      0.500605
  99   8 3385.9230    3.6652  3.2896 13.1182 -0.0000  0.0237   0.0203   0.0638    0.0297   0.0000   443.1766       1.97417       22.9582      0.670164      -3.22438      -1.09699      0.379393      0.518081      0.582369      0.659643      0.690778      0.733242
  99   9 3610.7405    2.7890  5.9658 12.6979  0.0012  0.0413   0.0119   0.1103    0.0268   0.0000   443.1778       3.90673       23.0635       1.40249      -2.81304      -1.96813      0.660099      0.902805       1.01676       1.15183       1.22722       1.28422
 100   1 1493.7149    0.2014  0.3279 10.0480  0.0000  0.0088   0.0044   0.0245    0.0156   0.0000   440.0455    -0.0780318       22.3483     -0.111777      -3.47505     -0.121241      0.137390      0.188592      0.206375      0.230907      0.254558      0.276343
 100   2 1843.9771    0.5473  0.7941 10.2761  0.0000  0.0110   0.0064   0.0300    0.0313   0.0000   440.7239      0.181493       22.2832      0.132641      -3.25735     -0.157529      0.174985      0.235767      0.267352      0.301527      0.323579      0.340905
 100   3 2146.8716    1.0560  1.3929 10.8310  0.0000  0.0143   0.0093   0.0393    0.0439   0.0000   441.8413      0.140281       21.9088      0.679667      -3.91439     -0.732163      0.229644      0.313882      0.350817      0.396129      0.426610      0.450494
 100   4 2423.5216    1.8274  1.8854 11.6583  0.0000  0.0168   0.0130   0.0455    0.0393   0.0000   442.5568      0.812969       21.3959      0.378574      -2.86083     -0.270204      0.261418      0.356735      0.400315      0.458433      0.475996      0.504142
 100   5 2679.9476    2.7767  1.7724 12.7055  0.0000  0.0161   0.0210   0.0428    0.0377   0.0000   443.0130       1.50974       22.2975     -0.177555      -4.15668     -0.950493      0.261691      0.353058      0.390359      0.447856      0.482913      0.505737
 100   6 2928.8699    3.9853  1.5634 13.4227  0.0000  0.0142   0.0310   0.0387    0.0394   0.0000   442.6565       2.11229       22.1746    0.00678141      -3.11003      -2.04907      0.232675      0.314590      0.352357      0.398665      0.427726      0.450204
 100   7 3167.4650    4.4968  2.0670 13.4281  0.0000  0.0163   0.0297   0.0447    0.0354   0.0000   442.7121       2.28593       22.3640      0.299262      -3.20463      -2.10262      0.266642      0.357738      0.408683      0.455527      0.491651      0.514110
 100   8 3398.3342    3.6137  3.3867 13.1486  0.0000  0.0238   0.0202   0.0661    0.0301   0.0000   443.2557       2.97571       23.6233     -0.515931      -1.89065      -1.97620      0.384253      0.520566      0.589729      0.657967      0.707766      0.738928
 100   9 3624.0621    2.6586  6.0871 12.7460 -0.0006  0.0432   0.0115   0.1164    0.0259   0.0000   443.3631       2.98505       21.6217      0.637026      -4.67807      -1.50118      0.684378      0.936721       1.05667       1.17146       1.25302       1.30858
 101   0 1020.5088    0.0384  0.0110 10.3299  0.0000  0.0187   0.0068   0.0086    0.0117   0.0000   437.5254     -0.131106       21.5022     -0.310163      -4.30887      0.401915      0.479014      0.714293      0.680202      0.792700      0.563417      0.671656
 101   1 1500.0237    0.2170  0.2870 10.0357  0.0000  0.0076   0.0045   0.0205    0.0153   0.0000   440.3584    -0.0521650       22.2521      0.205807      -3.63813     -0.282333      0.113724      0.163631      0.178056      0.202768      0.212120      0.226253
 101   2 1850.7129    0.5696  0.7495 10.2458  0.0000  0.0103   0.0067   0.0274    0.0318   0.0000   440.4550      0.358741       22.0320      0.531911      -3.69040     -0.261228      0.166418      0.220088      0.251228      0.277425      0.295923      0.313128
 101   3 2154.9672    1.0654  1.3994 10.7753  0.0000  0.0144   0.0093   0.0387    0.0459   0.0000   442.0192      0.479276       22.0154     -0.105888      -3.79823     -0.592323      0.228562      0.310634      0.357200      0.396167      0.431593      0.440584
 101   4 2432.3166    1.8405  1.8824 11.7285  0.0000  0.0168   0.0133   0.0454    0.0391   0.0000   442.2666       1.55062       21.9819      0.350602      -3.26617      0.325380      0.270346      0.360631      0.404840      0.459381      0.489211      0.522754
 101   5 2689.7531    2.8843  1.8949 12.4994  0.0000  0.0160   0.0200   0.0431    0.0381   0.0000   442.3200       1.45043       22.7653     -0.601426      -3.63546      -1.04510      0.257232      0.349084      0.390907      0.446124      0.476559      0.503387
 101   6 2939.6199    4.0680  1.6961 13.2455  0.0000  0.0147   0.0297   0.0395    0.0402   0.0000   442.9865       1.94770       23.3818      0.151855      -3.23640      -1.25228      0.238784      0.322119      0.363245      0.407273      0.428950      0.449321
 101   7 3178.9471    4.3778  2.0713 13.5318  0.0000  0.0170   0.0295   0.0450    0.0338   0.0000   443.8132       2.07413       22.1086      0.173250      -3.28371      -1.64608      0.272348      0.374928      0.415344      0.478700      0.504666      0.536385
 101   8 3410.6699    3.6022  3.5832 13.0636  0.0000  0.0250   0.0192   0.0690    0.0300   0.0000   443.3959       2.86550       22.1585      0.868155      -3.14846      -2.00023      0.393505      0.532871      0.604304      0.676769      0.715790      0.759666
 101   9 3637.1817    2.6181  6.2666 12.7111  0.0000  0.0438   0.0113   0.1198    0.0254   0.0000   444.2289       2.92690       22.5463      0.980372      -3.91613      -1.22457      0.684772      0.928279       1.05357       1.16783       1.27513       1.33814
 102   1 1506.2605    0.2169  0.3075 10.0495  0.0000  0.0082   0.0045   0.0208    0.0156   0.0000   440.0717     -0.449704       21.7225      0.388502      -3.71448     -0.114130      0.131909      0.184043      0.211814      0.226583      0.261366      0.262441
 102   2 1857.4213    0.5687  0.8362 10.2779  0.0000  0.0112   0.0065   0.0304    0.0332   0.0000   440.8114      0.260641       22.1800     0.0701047      -3.89492     -0.583230      0.175581      0.230351      0.267555      0.292516      0.324862      0.336043
 102   3 2162.9786    1.0651  1.4521 10.8856  0.0000  0.0149   0.0092   0.0401    0.0429   0.0000   442.2658     0.0737132       22.3504      0.252203      -4.28620     -0.978857      0.230799      0.316891      0.355947      0.404341      0.433893      0.453733
 102   4 2440.9636    1.8588  1.9684 11.7699  0.0000  0.0173   0.0132   0.0472    0.0390   0.0000   441.9234      0.415846       22.0555      0.346359      -4.04497     -0.825220      0.269052      0.363575      0.411359      0.467859      0.493740      0.516110
 102   5 2699.5310    2.9186  1.9589 12.6169  0.0000  0.0165   0.0202   0.0452    0.0379   0.0000   442.3893       1.63159       22.0183      0.453058      -3.11252      -1.00418      0.261020      0.358884      0.400372      0.446008      0.468237      0.502020
 102   6 2950.3374    4.0645  1.7496 13.3192  0.0000  0.0149   0.0295   0.0409    0.0391   0.0000   443.1909       1.64145       22.3314      0.861964      -2.68267      -1.65441      0.241940      0.328436      0.366363      0.412020      0.449028      0.465663
 102   7 3190.3723    4.4387  2.1319 13.4352  0.0000  0.0168   0.0285   0.0449    0.0346   0.0000   442.9411       2.63081       22.0265     -0.252372      -3.59115      -1.95732      0.263413      0.362500      0.409995      0.451525      0.486723      0.517831
 102   8 3422.9809    3.5465  3.7110 13.1170  0.0000  0.0259   0.0185   0.0714    0.0292   0.0000   443.7144       2.75873       22.3094      0.192217      -2.24826      -2.86948      0.402437      0.546787      0.618754      0.692674      0.735314      0.778300
 103   0 1030.3007    0.0339  0.0067 10.2970  0.0000  0.0097   0.0054   0.0032    0.0116   0.0000   437.1375    -0.0119347       21.2437      0.783349      -3.72890      -1.25511      0.109786      0.177468      0.248035      0.207247      0.205160      0.216555
 103   1 1512.4449    0.2220  0.2805 10.0075  0.0000  0.0077   0.0046   0.0177    0.0153   0.0000   440.0201      0.136611       22.0447     -0.188682      -3.59722     -0.560463      0.130139      0.174623      0.190719      0.215814      0.232676      0.245808
 103   2 1864.0743    0.5893  0.8128 10.2351  0.0000  0.0108   0.0066   0.0291    0.0328   0.0000   440.4527      0.140351       21.9871     0.0498727      -3.58903     -0.700492      0.163390      0.224998      0.252115      0.286043      0.302735      0.325972
 103   3 2170.9497    1.0795  1.4604 10.8748  0.0000  0.0146   0.0092   0.0407    0.0420   0.0000   441.7887      0.547429       22.1127     -0.168602      -3.83723      0.333122      0.228829      0.308873      0.346585      0.406220      0.427679      0.454400
 103   4 2449.6342    1.9023  1.8961 11.7895  0.0000  0.0169   0.0138   0.0455    0.0406   0.0000   442.2327      0.780069       22.2492      0.636932      -3.35741     -0.995396      0.268169      0.363982      0.406197      0.463824      0.496371      0.519648
 103   5 2709.2234    2.9683  1.8169 12.6411  0.0000  0.0157   0.0209   0.0423    0.0379   0.0000   442.7654       1.54381       22.2339     -0.146593      -3.64832      -1.23036      0.246585      0.334384      0.375302      0.429844      0.450170      0.470807
 103   6 2960.9605    4.1823  1.7229 13.2811  0.0000  0.0146   0.0300   0.0397    0.0404   0.0000   442.7699       1.84602       22.4668      0.285559      -3.05070      -1.40468      0.230878      0.310561      0.347629      0.383823      0.411174      0.435433
 103   7 3201.8293    4.4444  2.3072 13.3827  0.0000  0.0174   0.0276   0.0484    0.0340   0.0000   443.1479       2.97515       22.1858      0.340392      -2.94588      -1.21389      0.275031      0.373537      0.416169      0.472818      0.500157      0.529062
 103   8 3435.1457    3.4999  3.8709 13.0334 -0.0003  0.0267   0.0178   0.0731    0.0300   0.0000   443.5533       2.21205       22.0418     -0.411069      -3.57792      -1.95080      0.415530      0.551795      0.634398      0.708964      0.767901      0.803421
 104   1 1518.5914    0.2289  0.3074 10.0495  0.0002  0.0077   0.0045   0.0198    0.0155   0.0000   439.9354     -0.382585       21.8557      0.264971      -4.00570      0.126624      0.120222      0.159674      0.187107      0.207782      0.216240      0.226882
 104   2 1870.6852    0.5910  0.8500 10.2854  0.0000  0.0114   0.0066   0.0295    0.0343   0.0000   440.8800    -0.0208095       21.8526      0.362141      -3.64263     -0.184198      0.171425      0.233915      0.264051      0.297430      0.319941      0.337673
 104   3 2178.8892    1.1284  1.4855 10.9228  0.0000  0.0148   0.0093   0.0391    0.0417   0.0000   442.2377      0.598890       22.0213     -0.281231      -2.89271    -0.0632602      0.227425      0.306104      0.346919      0.394520      0.413367      0.440873
 104   4 2458.1828    1.9347  1.9348 11.8798  0.0000  0.0170   0.0135   0.0461    0.0373   0.0000   442.1602      0.225569       22.1565    -0.0137966      -3.27211      0.484784      0.256527      0.353406      0.401305      0.448376      0.477674      0.501855
 104   5 2718.8905    3.0177  1.8600 12.6618  0.0000  0.0157   0.0208   0.0429    0.0380   0.0000   442.4359      0.957107       21.9977      0.262740      -5.05895      -2.13756      0.243980      0.327074      0.371125      0.412251      0.439211      0.462974
 104   6 2971.5324    4.1621  1.6972 13.4679  0.0000  0.0147   0.0306   0.0403    0.0379   0.0000   443.0347       2.30590       21.9000      0.449849      -3.38393      -1.40187      0.228560      0.311881      0.337273      0.388356      0.409220      0.433439
 104   7 3213.1463    4.4003  2.2139 13.5134 -0.0000  0.0170   0.0277   0.0476    0.0319   0.0000   442.6672       2.61287       21.8041      0.724588      -3.65060      -2.20613      0.261771      0.357189      0.401188      0.447107      0.471559      0.503990
 104   8 3447.3696    3.4703  4.0768 13.0115  0.0007  0.0279   0.0169   0.0763    0.0301   0.0000   442.4693       2.03157       21.4493     -0.318543      -1.76154      -2.16304      0.430214      0.579019      0.666446      0.733223      0.790280      0.834429
 105   1 1524.7136    0.2391  0.2939 10.0093  0.0000  0.0070   0.0046   0.0189    0.0157   0.0000   439.8980     -0.272712       22.2266      0.398858      -3.94236     -0.356465      0.110922      0.141265      0.165937      0.185324      0.194484      0.213333
 105   2 1877.2436    0.6061  0.9155 10.2139  0.0000  0.0116   0.0065   0.0304    0.0362   0.0000   440.9041     0.0567336       22.4101      0.354330      -3.93166      0.421055      0.183992      0.250503      0.280674      0.314843      0.338948      0.367080
 105   3 2186.7617    1.1515  1.5349 10.8753  0.0000  0.0150   0.0094   0.0410    0.0444   0.0000   441.6579      0.444181       22.1319      0.322843      -4.17244      -1.26733      0.223709      0.312035      0.344819      0.395716      0.419298      0.442102
 105   4 2466.7170    1.9708  2.0624 11.8006  0.0000  0.0176   0.0133   0.0478    0.0397   0.0000   442.2772       1.21732       22.3945     0.0982514      -3.80709      -1.46785      0.264006      0.364338      0.410157      0.451982      0.489159      0.520325
 105   5 2728.5506    3.0751  1.8964 12.6646  0.0000  0.0157   0.0210   0.0431    0.0378   0.0000   442.0864      0.956953       22.3878     -0.752538      -3.52683      -1.30066      0.242024      0.323809      0.367881      0.415623      0.450761      0.471236
 105   6 2982.0676    4.2122  1.7402 13.3093 -0.0001  0.0146   0.0296   0.0394    0.0391   0.0000   442.8625       1.67055       22.1331     -0.410334      -3.79312      -1.87860      0.232313      0.305513      0.346752      0.386840      0.412897      0.436132
 105   7 3224.4306    4.3554  2.2538 13.5125  0.0000  0.0175   0.0275   0.0471    0.0322   0.0000   442.7359       2.59420       21.5039      0.555999      -3.18501      -2.34482      0.271198      0.369897      0.416205      0.465611      0.497511      0.524824
 105   8 3459.4892    3.3879  4.0079 13.0845 -0.0015  0.0282   0.0171   0.0762    0.0292   0.0000   444.0786       3.25771       22.2414      0.106985      -2.04606      -2.08401      0.430936      0.581415      0.666467      0.742169      0.800271      0.834286
 106   1 1530.7840    0.2311  0.3517  9.9936  0.0000  0.0085   0.0044   0.0216    0.0160   0.0000   439.9616     -0.274427       22.1850      0.112065      -3.58719     -0.436565      0.124572      0.162922      0.191164      0.206863      0.227412      0.237089
 106   2 1883.7779    0.6070  0.8885 10.2905  0.0000  0.0113   0.0066   0.0304    0.0347   0.0000   440.5477      0.270624       22.0453    0.00177181      -3.65030     -0.892833      0.171178      0.231586      0.261173      0.293081      0.310878      0.325831
[truncated: 154,645 more chars]
