# Supplementary material for: Global-Mode Analysis of Full-Disk Data from the Michelson Doppler Imager and the Helioseismic and Magnetic Imager
Source: Sol Phys. 2018 Jan 31;293(2):29. doi: 10.1007/s11207-017-1201-5 (PMC6566312; doi:10.1007/s11207-017-1201-5)
Supplement: Supplementary file 2 — (TAR 362.4 MB) [file 11207_2017_1201_MOESM2_ESM.tar › HMI/hmiv72dasym.7624.18]

   0  14 2093.4756    0.7404  0.7311  9.1397  0.0000       1.54416  0.1481   0.1135   0.3496    1.7602   0.0000       4.24387    -0.0000       0.00000       0.00000       0.00000       0.00000       0.00000       0.00000       0.00000       0.00000       0.00000       0.00000       0.00000       0.00000       0.00000       0.00000       0.00000       0.00000       0.00000       0.00000       0.00000       0.00000       0.00000       0.00000       0.00000       0.00000       0.00000       0.00000       0.00000       0.00000       0.00000       0.00000       0.00000       0.00000       0.00000       0.00000       0.00000
   0  17 2496.2268    1.8216  1.2143  7.8959  0.0051       4.55597  0.2411   0.2256   0.4563   12.0565   0.0000       5.00864    -0.0000       0.00000       0.00000       0.00000       0.00000       0.00000       0.00000       0.00000       0.00000       0.00000       0.00000       0.00000       0.00000       0.00000       0.00000       0.00000       0.00000       0.00000       0.00000       0.00000       0.00000       0.00000       0.00000       0.00000       0.00000       0.00000       0.00000       0.00000       0.00000       0.00000       0.00000       0.00000       0.00000       0.00000       0.00000       0.00000
   0  24 3439.3188    3.3409  2.3427  5.9100  0.0000      0.988120  0.6294   0.5829   1.9175  884.4964   0.0000       3.53910    -0.0000       0.00000       0.00000       0.00000       0.00000       0.00000       0.00000       0.00000       0.00000       0.00000       0.00000       0.00000       0.00000       0.00000       0.00000       0.00000       0.00000       0.00000       0.00000       0.00000       0.00000       0.00000       0.00000       0.00000       0.00000       0.00000       0.00000       0.00000       0.00000       0.00000       0.00000       0.00000       0.00000       0.00000       0.00000       0.00000
   1  14 2156.8391    0.9047  0.8223  9.7545  0.0000       3.89223  0.1029   0.0815   0.2269    0.8982   0.0000       2.91492   346.0383      -41.1113       0.00000       0.00000       0.00000       0.00000       0.00000       0.00000       0.00000       0.00000       0.00000       0.00000       0.00000       0.00000       0.00000       0.00000       0.00000       0.00000       105.846       52.9452       0.00000       0.00000       0.00000       0.00000       0.00000       0.00000       0.00000       0.00000       0.00000       0.00000       0.00000       0.00000       0.00000       0.00000       0.00000       0.00000
   1  15 2291.9921    1.0951  1.0548 -0.9210  0.0000       2.62575  0.1139   0.0875   0.2947 1000.0000   0.0000       2.57197   117.8517      -21.6302       0.00000       0.00000       0.00000       0.00000       0.00000       0.00000       0.00000       0.00000       0.00000       0.00000       0.00000       0.00000       0.00000       0.00000       0.00000       0.00000       101.411       53.5032       0.00000       0.00000       0.00000       0.00000       0.00000       0.00000       0.00000       0.00000       0.00000       0.00000       0.00000       0.00000       0.00000       0.00000       0.00000       0.00000
   1  18 2693.4742    2.6385  1.0725 -3.4028  0.0000       2.94030  0.1352   0.2163   0.2576 1000.0000   0.0000       3.76076   420.3045       15.3314       0.00000       0.00000       0.00000       0.00000       0.00000       0.00000       0.00000       0.00000       0.00000       0.00000       0.00000       0.00000       0.00000       0.00000       0.00000       0.00000       118.800       59.6059       0.00000       0.00000       0.00000       0.00000       0.00000       0.00000       0.00000       0.00000       0.00000       0.00000       0.00000       0.00000       0.00000       0.00000       0.00000       0.00000
   1  19 2828.2894    2.8657  1.2136  1.7848  0.0000    -0.0829450  0.1179   0.2058   0.3554 1000.0000   0.0000       2.13190   315.9998       3.29662       0.00000       0.00000       0.00000       0.00000       0.00000       0.00000       0.00000       0.00000       0.00000       0.00000       0.00000       0.00000       0.00000       0.00000       0.00000       0.00000       92.9777       63.7153       0.00000       0.00000       0.00000       0.00000       0.00000       0.00000       0.00000       0.00000       0.00000       0.00000       0.00000       0.00000       0.00000       0.00000       0.00000       0.00000
   1  23 3368.5774    3.2593  2.3429  9.2769 -0.0096     -0.739809  0.1813   0.1681   0.4659   60.9337   0.0000      0.869968   474.9560       234.899       0.00000       0.00000       0.00000       0.00000       0.00000       0.00000       0.00000       0.00000       0.00000       0.00000       0.00000       0.00000       0.00000       0.00000       0.00000       0.00000       159.415       89.8119       0.00000       0.00000       0.00000       0.00000       0.00000       0.00000       0.00000       0.00000       0.00000       0.00000       0.00000       0.00000       0.00000       0.00000       0.00000       0.00000
   1  25 3640.4042    2.4904  4.7337  4.6361 -0.0020     -0.310278  0.3069   0.1013   0.7258   49.8220   0.0000      0.494231   244.4451       146.702       0.00000       0.00000       0.00000       0.00000       0.00000       0.00000       0.00000       0.00000       0.00000       0.00000       0.00000       0.00000       0.00000       0.00000       0.00000       0.00000       252.884       140.149       0.00000       0.00000       0.00000       0.00000       0.00000       0.00000       0.00000       0.00000       0.00000       0.00000       0.00000       0.00000       0.00000       0.00000       0.00000       0.00000
   2  11 1810.2431    0.4241  0.2595  9.4208  0.0000       5.62034  0.0661   0.0578   0.1022    0.2558   0.0000       6.17211   431.2195       43.7661      -17.8414       2.50635       0.00000       0.00000       0.00000       0.00000       0.00000       0.00000       0.00000       0.00000       0.00000       0.00000       0.00000       0.00000       0.00000       0.00000       41.0187       38.3580       19.7658       7.64615       0.00000       0.00000       0.00000       0.00000       0.00000       0.00000       0.00000       0.00000       0.00000       0.00000       0.00000       0.00000       0.00000       0.00000
   2  13 2082.1340    0.7413  0.5447  9.7272  0.0000       5.39694  0.0568   0.0583   0.1217    0.3096   0.0000       2.88590   415.7321      -41.1184     -0.585657       13.1802       0.00000       0.00000       0.00000       0.00000       0.00000       0.00000       0.00000       0.00000       0.00000       0.00000       0.00000       0.00000       0.00000       0.00000       30.5813       26.0952       17.2483       6.40493       0.00000       0.00000       0.00000       0.00000       0.00000       0.00000       0.00000       0.00000       0.00000       0.00000       0.00000       0.00000       0.00000       0.00000
   2  14 2217.7422    0.8653  0.6517 10.2198  0.0000       2.37704  0.0621   0.0619   0.1736    0.3701   0.0000       2.50193   445.5487      -3.70444      -4.83054       9.37908       0.00000       0.00000       0.00000       0.00000       0.00000       0.00000       0.00000       0.00000       0.00000       0.00000       0.00000       0.00000       0.00000       0.00000       36.2943       30.1581       17.9555       7.17075       0.00000       0.00000       0.00000       0.00000       0.00000       0.00000       0.00000       0.00000       0.00000       0.00000       0.00000       0.00000       0.00000       0.00000
   2  15 2352.3535    1.3779  0.6832 10.2515  0.0000       6.06705  0.0644   0.0920   0.1346    0.5959   0.0000       1.83278   407.1901       39.6577       42.5190      -2.99058       0.00000       0.00000       0.00000       0.00000       0.00000       0.00000       0.00000       0.00000       0.00000       0.00000       0.00000       0.00000       0.00000       0.00000       42.3866       32.1410       19.3250       6.06457       0.00000       0.00000       0.00000       0.00000       0.00000       0.00000       0.00000       0.00000       0.00000       0.00000       0.00000       0.00000       0.00000       0.00000
   2  21 3160.1125    3.8759  1.2777  1.3622  0.0000       2.19415  0.1092   0.2199   0.2255 1000.0000   0.0000       2.37275   442.4698       58.4854      -45.4231       2.73820       0.00000       0.00000       0.00000       0.00000       0.00000       0.00000       0.00000       0.00000       0.00000       0.00000       0.00000       0.00000       0.00000       0.00000       46.4197       39.2004       26.8080       9.93831       0.00000       0.00000       0.00000       0.00000       0.00000       0.00000       0.00000       0.00000       0.00000       0.00000       0.00000       0.00000       0.00000       0.00000
   2  22 3295.2533    3.3039  1.7686 12.0725  0.0000      0.160465  0.1195   0.1701   0.2980    0.8727   0.0000       1.09914   466.7095       94.1906      -5.49284       19.2564       0.00000       0.00000       0.00000       0.00000       0.00000       0.00000       0.00000       0.00000       0.00000       0.00000       0.00000       0.00000       0.00000       0.00000       59.4868       50.3917       31.0115       11.5755       0.00000       0.00000       0.00000       0.00000       0.00000       0.00000       0.00000       0.00000       0.00000       0.00000       0.00000       0.00000       0.00000       0.00000
   2  23 3430.9259    2.9710  2.3626 11.1431 -0.0226      0.684849  0.1472   0.1152   0.2749    1.8117   0.0000      0.506872   492.7037       25.0097      -2.13351      -7.31387       0.00000       0.00000       0.00000       0.00000       0.00000       0.00000       0.00000       0.00000       0.00000       0.00000       0.00000       0.00000       0.00000       0.00000       74.7228       63.9788       32.7643       13.6985       0.00000       0.00000       0.00000       0.00000       0.00000       0.00000       0.00000       0.00000       0.00000       0.00000       0.00000       0.00000       0.00000       0.00000
   2  24 3567.1859    2.5049  3.3063 11.4166  0.0000      0.766544  0.1923   0.0940   0.3875    0.4395   0.0000      0.509813   574.5900       102.561       109.893       6.14107       0.00000       0.00000       0.00000       0.00000       0.00000       0.00000       0.00000       0.00000       0.00000       0.00000       0.00000       0.00000       0.00000       0.00000       89.1087       75.5624       44.5387       16.8878       0.00000       0.00000       0.00000       0.00000       0.00000       0.00000       0.00000       0.00000       0.00000       0.00000       0.00000       0.00000       0.00000       0.00000
   3  11 1865.3697    0.3789  0.3284  9.8238  0.0000       30.0890  0.0506   0.0350   0.0872    0.1715   0.0000       9.63667   441.7059      -9.67409      -16.3808      -9.76626       12.7361       1.04362       0.00000       0.00000       0.00000       0.00000       0.00000       0.00000       0.00000       0.00000       0.00000       0.00000       0.00000       0.00000       21.5632       20.8324       15.7340       7.47448       4.22754       1.20830       0.00000       0.00000       0.00000       0.00000       0.00000       0.00000       0.00000       0.00000       0.00000       0.00000       0.00000       0.00000
   3  12 2001.2930    0.5729  0.4800  9.7350  0.0000       13.0606  0.0598   0.0405   0.1118    0.2078   0.0000       3.77920   453.2192       25.6482      -6.39717       1.48724       9.65539     -0.594503       0.00000       0.00000       0.00000       0.00000       0.00000       0.00000       0.00000       0.00000       0.00000       0.00000       0.00000       0.00000       20.7311       23.2742       18.5679       8.37130       5.57884       1.61749       0.00000       0.00000       0.00000       0.00000       0.00000       0.00000       0.00000       0.00000       0.00000       0.00000       0.00000       0.00000
   3  14 2273.3451    1.0836  0.7933  9.8204  0.0000       3.82770  0.0603   0.0607   0.1418    0.5229   0.0000       1.58022   438.3991       12.7289      -31.8666      -12.3002       4.48532       2.80571       0.00000       0.00000       0.00000       0.00000       0.00000       0.00000       0.00000       0.00000       0.00000       0.00000       0.00000       0.00000       24.1116       24.6588       15.8504       10.5339       3.96886       1.43136       0.00000       0.00000       0.00000       0.00000       0.00000       0.00000       0.00000       0.00000       0.00000       0.00000       0.00000       0.00000
   3  15 2407.8462    1.4706  0.8687 10.3323  0.0000       4.29350  0.0714   0.0785   0.1457    0.6352   0.0000       1.60266   384.0262       56.6925       36.9147      -15.1981      -3.95334      0.490630       0.00000       0.00000       0.00000       0.00000       0.00000       0.00000       0.00000       0.00000       0.00000       0.00000       0.00000       0.00000       27.5913       24.2804       20.4094       12.4697       5.57835       1.47965       0.00000       0.00000       0.00000       0.00000       0.00000       0.00000       0.00000       0.00000       0.00000       0.00000       0.00000       0.00000
   3  17 2676.4067    2.5034  0.9065  5.5762  0.0000       2.84724  0.0742   0.1232   0.1242  173.4423   0.0000       1.24563   477.3538      -2.30691      -26.3094      -1.47542     -0.871638       1.28963       0.00000       0.00000       0.00000       0.00000       0.00000       0.00000       0.00000       0.00000       0.00000       0.00000       0.00000       0.00000       30.3192       26.2525       19.6941       12.3341       4.89425       1.29747       0.00000       0.00000       0.00000       0.00000       0.00000       0.00000       0.00000       0.00000       0.00000       0.00000       0.00000       0.00000
   3  18 2811.6262    3.1279  0.8687  8.0688  0.0000       3.70528  0.0637   0.1531   0.1229   19.5163   0.0000       1.17354   445.2937       30.5657       31.1316      0.993811       3.11027     0.0886680       0.00000       0.00000       0.00000       0.00000       0.00000       0.00000       0.00000       0.00000       0.00000       0.00000       0.00000       0.00000       24.0928       22.9810       16.7904       9.41766       4.39383       1.28257       0.00000       0.00000       0.00000       0.00000       0.00000       0.00000       0.00000       0.00000       0.00000       0.00000       0.00000       0.00000
   3  19 2947.1328    3.2222  0.9493 12.1869  0.0000       3.30768  0.0816   0.1714   0.1495    0.6240   0.0000       1.17665   414.7136       29.3993       26.2892      -19.8201      0.527622      0.512363       0.00000       0.00000       0.00000       0.00000       0.00000       0.00000       0.00000       0.00000       0.00000       0.00000       0.00000       0.00000       26.3573       27.0926       20.7237       14.0533       5.96762       1.95293       0.00000       0.00000       0.00000       0.00000       0.00000       0.00000       0.00000       0.00000       0.00000       0.00000       0.00000       0.00000
   3  21 3217.8187    3.8330  1.6364  1.5244  0.0000      0.723519  0.0953   0.1516   0.2122 1000.0000   0.0000      0.611359   445.2449       53.4857       41.0827       10.1927      -11.1607     -0.638413       0.00000       0.00000       0.00000       0.00000       0.00000       0.00000       0.00000       0.00000       0.00000       0.00000       0.00000       0.00000       35.2305       32.2461       24.9140       15.3532       6.47276       1.78774       0.00000       0.00000       0.00000       0.00000       0.00000       0.00000       0.00000       0.00000       0.00000       0.00000       0.00000       0.00000
   3  23 3489.7347    2.9400  2.9524 10.6982  0.0000      0.266630  0.1394   0.0860   0.2569    0.6220   0.0000      0.358692   365.2317       26.0427       1.59829       11.9834      -2.67912      0.221913       0.00000       0.00000       0.00000       0.00000       0.00000       0.00000       0.00000       0.00000       0.00000       0.00000       0.00000       0.00000       45.7791       42.9890       34.5358       20.2923       9.73407       2.77633       0.00000       0.00000       0.00000       0.00000       0.00000       0.00000       0.00000       0.00000       0.00000       0.00000       0.00000       0.00000
   3  24 3626.8930    2.5050  4.3042  9.8804  0.0000       1.09767  0.1687   0.0628   0.3223    0.7003   0.0000      0.233503   414.3209       76.0108      -58.6440       27.3835     -0.456845       1.96415       0.00000       0.00000       0.00000       0.00000       0.00000       0.00000       0.00000       0.00000       0.00000       0.00000       0.00000       0.00000       58.0776       55.0414       40.5726       24.6392       10.6115       3.20849       0.00000       0.00000       0.00000       0.00000       0.00000       0.00000       0.00000       0.00000       0.00000       0.00000       0.00000       0.00000
   3  25 3763.4637    2.1297  5.3412 10.1934  0.0028      0.533617  0.1968   0.0484   0.3947    0.3338   0.0000      0.219614   428.2991      -7.54517      -53.0858       36.7773      -4.96501       1.31923       0.00000       0.00000       0.00000       0.00000       0.00000       0.00000       0.00000       0.00000       0.00000       0.00000       0.00000       0.00000       69.7831       68.0322       48.2555       26.8661       12.3500       3.77923       0.00000       0.00000       0.00000       0.00000       0.00000       0.00000       0.00000       0.00000       0.00000       0.00000       0.00000       0.00000
   4  10 1778.1166    0.3167  0.3442  9.8383 -0.0247       17.4961  0.0749   0.0247   0.1063    0.1060   0.0000       8.05712   405.1389     -0.713874       46.7223      -10.6320      -3.42564       5.96009      -2.64879     -0.188333       0.00000       0.00000       0.00000       0.00000       0.00000       0.00000       0.00000       0.00000       0.00000       0.00000       18.9734       17.7375       19.0525       9.74120       5.89684       3.84018       1.58678      0.293361       0.00000       0.00000       0.00000       0.00000       0.00000       0.00000       0.00000       0.00000       0.00000       0.00000
   4  11 1914.7761    0.5003  0.3031  9.8521 -0.0053       18.5301  0.0369   0.0354   0.0586    0.1252   0.0000       5.13652   423.3565      -11.5552       4.77629      -5.24457      0.635484       1.41449     -0.599757     -0.101581       0.00000       0.00000       0.00000       0.00000       0.00000       0.00000       0.00000       0.00000       0.00000       0.00000       12.3912       12.9556       10.6789       6.60525       4.20797       1.86977      0.862069      0.203487       0.00000       0.00000       0.00000       0.00000       0.00000       0.00000       0.00000       0.00000       0.00000       0.00000
   4  13 2188.4143    0.8125  0.5578 10.3181 -0.0009       4.94276  0.0458   0.0440   0.0908    0.2020   0.0000       2.23391   457.1790       2.76902       12.5746      0.690033       1.25302       1.43812     0.0677584    -0.0206423       0.00000       0.00000       0.00000       0.00000       0.00000       0.00000       0.00000       0.00000       0.00000       0.00000       14.0284       15.2839       12.7917       8.55830       4.74204       2.65210      0.976176      0.267916       0.00000       0.00000       0.00000       0.00000       0.00000       0.00000       0.00000       0.00000       0.00000       0.00000
   4  14 2324.2632    1.1853  0.6366 10.1107 -0.0020       2.26178  0.0528   0.0611   0.0932    0.4873   0.0000       1.55016   445.3478       6.47063       6.58261       1.56842      -1.13818      -3.93694      -1.64024     0.0106516       0.00000       0.00000       0.00000       0.00000       0.00000       0.00000       0.00000       0.00000       0.00000       0.00000       16.5924       17.1805       13.8465       10.3008       6.20192       2.78535       1.07352      0.269053       0.00000       0.00000       0.00000       0.00000       0.00000       0.00000       0.00000       0.00000       0.00000       0.00000
   4  15 2458.7438    1.6821  1.1439  9.2765  0.0033       3.97737  0.0877   0.0852   0.1561    2.8892   0.0000       1.60014   421.2909       5.03742      -12.0639      -21.8976       14.3177      -4.93898      -1.43117     -0.156390       0.00000       0.00000       0.00000       0.00000       0.00000       0.00000       0.00000       0.00000       0.00000       0.00000       20.8250       22.6760       19.2849       12.2669       8.31742       3.50520       1.65672      0.397989       0.00000       0.00000       0.00000       0.00000       0.00000       0.00000       0.00000       0.00000       0.00000       0.00000
   4  16 2593.2209    2.0978  0.8203 10.3409 -0.0068       4.92220  0.0539   0.1018   0.1241    1.6195   0.0000       1.34145   419.8962       18.4432      -7.27289       19.0596      -3.07168       1.61888      -1.01186     -0.303191       0.00000       0.00000       0.00000       0.00000       0.00000       0.00000       0.00000       0.00000       0.00000       0.00000       17.3168       18.6065       14.5960       10.0679       5.92610       2.67438       1.05668      0.301434       0.00000       0.00000       0.00000       0.00000       0.00000       0.00000       0.00000       0.00000       0.00000       0.00000
   4  17 2728.7005    2.5569  1.0095 11.0797 -0.0018       3.50019  0.1124   0.1200   0.1342    1.2876   0.0000       1.57804   426.9469      -3.14008       18.3580       3.95257      -11.6920       5.91917     -0.277409     -0.249491       0.00000       0.00000       0.00000       0.00000       0.00000       0.00000       0.00000       0.00000       0.00000       0.00000       26.0468       22.9127       31.2915       15.9108       7.68973       7.39497       2.70528      0.467033       0.00000       0.00000       0.00000       0.00000       0.00000       0.00000       0.00000       0.00000       0.00000       0.00000
   4  18 2864.3916    3.2663  0.7960 12.4725 -0.0128       1.11069  0.0517   0.1694   0.1491    0.5524   0.0000       1.61042   410.2011       28.3033      -8.37333      -5.25396       1.91993       1.46790      -1.37028      0.357804       0.00000       0.00000       0.00000       0.00000       0.00000       0.00000       0.00000       0.00000       0.00000       0.00000       15.3467       16.9685       14.1665       9.35481       5.45692       2.81161       1.12586      0.304992       0.00000       0.00000       0.00000       0.00000       0.00000       0.00000       0.00000       0.00000       0.00000       0.00000
   4  19 3000.2575    3.7510  1.0294 12.0114 -0.0026      0.143547  0.0737   0.1709   0.1274    0.9978   0.0000       1.18537   428.3668       26.4186       24.1648       6.57414      -2.36183      -1.67182     -0.602000    -0.0105926       0.00000       0.00000       0.00000       0.00000       0.00000       0.00000       0.00000       0.00000       0.00000       0.00000       19.0650       20.4877       17.6984       11.7547       7.19579       3.46602       1.48557      0.358372       0.00000       0.00000       0.00000       0.00000       0.00000       0.00000       0.00000       0.00000       0.00000       0.00000
   4  20 3136.1553    3.9203  1.0097 11.8944  0.0080       1.45491  0.0761   0.1796   0.1314    0.8216   0.0000       1.48479   426.7712       15.5399       19.3013       15.4506      -7.99751      -2.77278       1.12922     -0.733010       0.00000       0.00000       0.00000       0.00000       0.00000       0.00000       0.00000       0.00000       0.00000       0.00000       23.1022       21.7572       18.0617       13.0911       7.32089       3.49174       1.10941      0.272066       0.00000       0.00000       0.00000       0.00000       0.00000       0.00000       0.00000       0.00000       0.00000       0.00000
   4  21 3271.9051    3.8385  1.5997  3.5232  0.0000    -0.0469856  0.0832   0.1428   0.1705 1000.0000   0.0000      0.798111   418.0754       13.0100   -0.00153555       23.1012      -4.82234     -0.180872       0.00000       0.00000       0.00000       0.00000       0.00000       0.00000       0.00000       0.00000       0.00000       0.00000       0.00000       0.00000       22.4094       22.9866       18.7418       14.1765       8.24961       3.99801       1.40310      0.387298       0.00000       0.00000       0.00000       0.00000       0.00000       0.00000       0.00000       0.00000       0.00000       0.00000
   4  22 3408.2992    3.1289  2.1265 11.0533 -0.0051      0.496516  0.0994   0.1038   0.2061    0.9102   0.0000      0.480813   396.7101       56.9333       35.6178       3.80830      -9.26019      0.727230      0.378504     -0.445074       0.00000       0.00000       0.00000       0.00000       0.00000       0.00000       0.00000       0.00000       0.00000       0.00000       26.7243       26.9993       22.5280       16.2853       9.81368       4.61446       1.78955      0.467551       0.00000       0.00000       0.00000       0.00000       0.00000       0.00000       0.00000       0.00000       0.00000       0.00000
   4  23 3544.9731    2.7977  3.5640 10.4596  0.0013      0.520788  0.1396   0.0688   0.2458    0.5383   0.0000      0.261499   502.2096       23.1474       45.2999       27.3393      -3.41983      -3.92475      0.358424     -0.420017       0.00000       0.00000       0.00000       0.00000       0.00000       0.00000       0.00000       0.00000       0.00000       0.00000       36.4915       38.0430       31.4284       21.9349       12.8019       6.31053       2.37397      0.609501       0.00000       0.00000       0.00000       0.00000       0.00000       0.00000       0.00000       0.00000       0.00000       0.00000
   5  10 1823.4975    0.3331  0.3434  9.9575 -0.0126       20.7459  0.0450   0.0247   0.0819    0.0910   0.0000       6.86783   422.0885      -24.4935       18.7620       7.65711      -2.01557      0.362863      0.151304     -0.125908      0.467559    -0.0244669       0.00000       0.00000       0.00000       0.00000       0.00000       0.00000       0.00000       0.00000       12.6262       12.4377       10.3320       9.43745       6.77033       4.02680       1.72076      0.731685      0.224850     0.0501275       0.00000       0.00000       0.00000       0.00000       0.00000       0.00000       0.00000       0.00000
   5  11 1960.5898    0.5470  0.4038  9.6531  0.0078       9.82844  0.0480   0.0327   0.0746    0.1351   0.0000       2.90868   442.5233      -4.07570       6.00752       4.19528      -3.29262      -4.78081      0.804899     -0.157735    -0.0319022     0.0420801       0.00000       0.00000       0.00000       0.00000       0.00000       0.00000       0.00000       0.00000       11.3189       8.81169       12.0267       9.73892       4.71158       3.54347       2.23305      0.989805      0.262467     0.0436001       0.00000       0.00000       0.00000       0.00000       0.00000       0.00000       0.00000       0.00000
   5  12 2098.5657    0.6818  0.7422  9.8682 -0.0008       6.60563  0.0672   0.0315   0.1003    0.1816   0.0000       1.87194   445.4574       15.6963       6.84729      -4.37744     -0.240627       3.67690     -0.742516     -0.729385      0.445485    -0.0730008       0.00000       0.00000       0.00000       0.00000       0.00000       0.00000       0.00000       0.00000       12.1454       17.3505       14.8344       11.0700       8.89350       4.53576       2.83768       1.05292      0.467597      0.109252       0.00000       0.00000       0.00000       0.00000       0.00000       0.00000       0.00000       0.00000
   5  13 2235.4789    0.9776  0.7738 10.1748 -0.0040       5.87598  0.0564   0.0439   0.0972    0.2317   0.0000       1.58051   430.3691       4.62346      -17.3578       14.9555      -2.23751       1.81914      -1.97495      0.490724     -0.125394    0.00603324       0.00000       0.00000       0.00000       0.00000       0.00000       0.00000       0.00000       0.00000       13.6973       15.7263       14.2205       10.0185       6.24364       3.74437       2.02831      0.878864      0.301511     0.0662812       0.00000       0.00000       0.00000       0.00000       0.00000       0.00000       0.00000       0.00000
   5  14 2371.1691    1.3006  0.8262 10.1415 -0.0077       3.44735  0.0506   0.0603   0.1221    0.4475   0.0000       1.25838   424.0455       5.37167       8.66495       1.27491      -2.75937       1.74177     -0.106144       1.28858      0.210428   -0.00467476       0.00000       0.00000       0.00000       0.00000       0.00000       0.00000       0.00000       0.00000       12.3794       12.4432       11.4939       9.99259       6.61982       4.15545       2.07120      0.942335      0.250878     0.0639215       0.00000       0.00000       0.00000       0.00000       0.00000       0.00000       0.00000       0.00000
   5  15 2506.1338    1.7123  0.8600 10.2491 -0.0063       1.50634  0.0606   0.0727   0.1128    0.6695   0.0000       1.09064   429.9322       15.0626       8.66119       21.5927      -2.76063      -8.61057      -1.57007      0.909843    -0.0702636    -0.0987939       0.00000       0.00000       0.00000       0.00000       0.00000       0.00000       0.00000       0.00000       13.1727       14.7647       12.4749       11.9402       7.00392       5.47421       2.15669       1.16291      0.280411     0.0898587       0.00000       0.00000       0.00000       0.00000       0.00000       0.00000       0.00000       0.00000
   5  16 2641.3000    2.1183  0.9023 11.5869  0.0017       2.59285  0.0662   0.0904   0.1129    0.3499   0.0000       1.66442   439.9809       49.8113       11.9242       7.29655      -3.28038       2.79011       2.57246      0.311329     -0.264748    -0.0526711       0.00000       0.00000       0.00000       0.00000       0.00000       0.00000       0.00000       0.00000       16.9947       18.9806       16.1457       11.2560       7.38757       4.11264       2.04340      0.842392      0.293742     0.0636591       0.00000       0.00000       0.00000       0.00000       0.00000       0.00000       0.00000       0.00000
   5  17 2777.3988    2.7642  0.8954 11.4449 -0.0417    -0.0229313  0.0600   0.1131   0.1033    2.0515   0.0000      0.979079   434.8083       20.7256       8.84501    -0.0744770       4.33588      -3.97314       1.58595       1.63154    -0.0510317     -0.134915       0.00000       0.00000       0.00000       0.00000       0.00000       0.00000       0.00000       0.00000       15.5610       17.3890       15.1039       11.0186       6.64784       3.89497       2.15343      0.946195      0.297882     0.0708828       0.00000       0.00000       0.00000       0.00000       0.00000       0.00000       0.00000       0.00000
   5  18 2913.7823    3.3978  0.9770  2.2484  0.0000       1.96724  0.0753   0.1435   0.1185 1000.0000   0.0000       1.00993   447.2382       35.4915       8.45269      0.145499      -10.6376      -4.73794       0.00000       0.00000       0.00000       0.00000       0.00000       0.00000       0.00000       0.00000       0.00000       0.00000       0.00000       0.00000       16.7107       19.9776       18.7479       11.4152       8.90545       4.41982       2.51822       1.04828      0.444561     0.0896093       0.00000       0.00000       0.00000       0.00000       0.00000       0.00000       0.00000       0.00000
   5  20 3186.3187    3.7430  1.5185  4.8982  0.0000       1.27255  0.0814   0.1275   0.1592 1000.0000   0.0000      0.692516   448.8671     -0.148891      -4.65262       5.65940      -7.21547      -7.20927       0.00000       0.00000       0.00000       0.00000       0.00000       0.00000       0.00000       0.00000       0.00000       0.00000       0.00000       0.00000       16.2858       18.4396       17.4732       12.8100       9.30974       5.59645       2.74466       1.28675      0.455687     0.0947697       0.00000       0.00000       0.00000       0.00000       0.00000       0.00000       0.00000       0.00000
   5  22 3459.6171    3.0689  2.3887 11.5669  0.0026      0.411613  0.0987   0.0860   0.2153    0.4259   0.0000      0.516575   433.7843       46.7144      -26.4638      -5.60543      -18.3503      -6.23863      -5.07261      0.704027      0.209045     -0.331440       0.00000       0.00000       0.00000       0.00000       0.00000       0.00000       0.00000       0.00000       20.0295       24.3809       21.0617       16.3536       11.1734       6.94562       3.35020       1.55633      0.528652      0.130529       0.00000       0.00000       0.00000       0.00000       0.00000       0.00000       0.00000       0.00000
   5  24 3734.9289    2.1573  5.3709 10.2245 -0.0010      0.804317  0.1609   0.0417   0.3149    0.2961   0.0000      0.145796   546.4598       116.971      -20.0718       14.5418      -4.56739       1.79746       9.09907      -2.78379     -0.754109     0.0411622       0.00000       0.00000       0.00000       0.00000       0.00000       0.00000       0.00000       0.00000       32.8720       37.5494       33.1589       26.8579       17.3055       10.7157       5.65054       2.43948      0.785548      0.190608       0.00000       0.00000       0.00000       0.00000       0.00000       0.00000       0.00000       0.00000
   5  25 3872.1602    1.7658  7.4820 10.1310 -0.0072      0.444476  0.2060   0.0295   0.3959    0.1606   0.0000      0.118199   452.0475       24.4144       54.1088       37.5031      -50.4656      -5.86462       17.7251       4.37291      -3.26840     -0.372080       0.00000       0.00000       0.00000       0.00000       0.00000       0.00000       0.00000       0.00000       40.0982       46.4384       40.8314       33.3763       23.3349       14.0017       7.12924       3.09220       1.08906      0.254754       0.00000       0.00000       0.00000       0.00000       0.00000       0.00000       0.00000       0.00000
   5  26 4009.8850    1.5209  9.7780 10.1990 -0.0046      0.223961  0.2663   0.0253   0.4988    0.1141   0.0000      0.102375   380.7704       157.229      -17.8528      -67.9639      -48.1651      -8.59015       6.93897       2.17545       1.89696     0.0513474       0.00000       0.00000       0.00000       0.00000       0.00000       0.00000       0.00000       0.00000       51.4755       59.5293       52.7480       40.7401       27.6167       16.8415       8.22938       3.77173       1.28282      0.297845       0.00000       0.00000       0.00000       0.00000       0.00000       0.00000       0.00000       0.00000
   6  11 2004.1197    0.5500  0.4862  9.9052 -0.0058       6.61184  0.0546   0.0323   0.0773    0.1342   0.0000       2.36893   445.0399      -5.23523       16.8500     -0.436222      -6.36569     -0.638473     -0.643023     -0.774210     -0.637214     0.0204078     0.0341600    0.00353522       0.00000       0.00000       0.00000       0.00000       0.00000       0.00000       10.2462       11.7381       12.1537       9.47640       7.45930       5.62586       3.34313       1.26866      0.980151      0.325873     0.0953728     0.0203483       0.00000       0.00000       0.00000       0.00000       0.00000       0.00000
   6  12 2142.5394    0.7976  0.6956  9.7139 -0.0052       3.80342  0.0468   0.0361   0.0937    0.2232   0.0000       1.41192   429.3180       9.58253       34.0774     -0.436869      -1.63286      -4.97386      0.779733     0.0402432    -0.0641040      0.112261     -0.156822   -0.00611857       0.00000       0.00000       0.00000       0.00000       0.00000       0.00000       9.99631       9.60722       10.5830       9.06587       6.27464       3.77054       2.62763       1.61510      0.655170      0.245124     0.0727876     0.0122753       0.00000       0.00000       0.00000       0.00000       0.00000       0.00000
   6  13 2279.9174    1.0053  0.6861 10.4062 -0.0021       4.70449  0.0550   0.0466   0.0972    0.2023   0.0000       1.51307   447.0332       11.8184       4.03400      -3.98327      -9.31960      -6.26061      0.793314      0.782590      0.513653     -0.341409     0.0101828     0.0202031       0.00000       0.00000       0.00000       0.00000       0.00000       0.00000       10.0500       12.5673       11.7851       8.36266       8.18317       4.76148       2.90237       1.66085      0.623172      0.277836      0.103593     0.0183956       0.00000       0.00000       0.00000       0.00000       0.00000       0.00000
   6  14 2415.7351    1.5013  0.9692  9.6574  0.0031       5.64411  0.0612   0.0567   0.0983    0.6439   0.0000       1.08285   440.4820     -0.342903     -0.142055      -8.86695      -4.38812      -4.37474      -3.29511     -0.360967     -0.516732     -0.297181     0.0805918   -0.00148815       0.00000       0.00000       0.00000       0.00000       0.00000       0.00000       12.3422       15.0272       13.2990       10.4046       7.18096       4.38490       2.54541       1.37938      0.579868      0.228404     0.0708403     0.0157229       0.00000       0.00000       0.00000       0.00000       0.00000       0.00000
   6  15 2551.2179    1.7828  0.9505 11.3943 -0.0055       4.74723  0.0611   0.0741   0.1082    0.2875   0.0000       1.27859   458.1355      -6.31854       2.54671      -12.0161       4.19409     0.0476610       2.56721      -1.66091      -2.15963     -0.167418    -0.0575338     0.0122079       0.00000       0.00000       0.00000       0.00000       0.00000       0.00000       12.8069       14.7324       13.8296       10.1926       7.70130       4.55630       2.74941       1.48684      0.652998      0.242389     0.0840241     0.0149532       0.00000       0.00000       0.00000       0.00000       0.00000       0.00000
   6  16 2687.2215    2.3465  0.9282 11.3417 -0.0029       1.97637  0.0518   0.0883   0.1079    0.3743   0.0000       1.22470   431.1808       5.60682       19.8223      -4.85281      -15.7339      -1.02287      -1.19604      -1.07747      0.856645     -0.239405     0.0376588    -0.0125787       0.00000       0.00000       0.00000       0.00000       0.00000       0.00000       9.58322       11.3694       10.5183       8.19617       6.28074       4.06445       2.35840       1.28052      0.551666      0.225795     0.0739236     0.0147152       0.00000       0.00000       0.00000       0.00000       0.00000       0.00000
   6  17 2823.8528    3.0026  0.9301 11.4563 -0.0062       1.33178  0.0502   0.1134   0.1053    0.5896   0.0000      0.953536   441.2536       17.0131       16.5026       11.4358       4.58254      -4.69557     -0.221127      -2.55739     -0.341735     -0.419146    0.00344960  -0.000896207       0.00000       0.00000       0.00000       0.00000       0.00000       0.00000       11.0156       11.8084       11.2856       9.43217       6.11527       4.29419       2.38082       1.28277      0.583370      0.229020     0.0556254     0.0123186       0.00000       0.00000       0.00000       0.00000       0.00000       0.00000
   6  18 2960.8666    3.5382  1.0068 11.1416 -0.0080       2.47787  0.0553   0.1341   0.1116    1.0554   0.0000       1.06205   423.5399       39.5807      -1.40215       14.9972      -16.1703      -1.22254      -3.47980     -0.835897      0.724053     0.0433150     0.0584977    -0.0418775       0.00000       0.00000       0.00000       0.00000       0.00000       0.00000       10.7977       13.1869       12.0994       9.29179       6.29941       4.52894       2.47624       1.19414      0.603693      0.245364     0.0709009     0.0163980       0.00000       0.00000       0.00000       0.00000       0.00000       0.00000
   6  19 3097.5200    3.6845  0.9824 12.6781 -0.0182      0.475964  0.0605   0.1437   0.1038    0.4121   0.0000       1.14859   426.4793       15.0093       26.3286       7.21503      -1.29840      -1.45712      0.767011      -1.98799     0.0401704      0.256251     -0.197384   0.000236745       0.00000       0.00000       0.00000       0.00000       0.00000       0.00000       11.8366       12.9349       13.0080       10.3567       7.43261       4.44055       2.92740       1.58348      0.738304      0.263738     0.0816535     0.0149511       0.00000       0.00000       0.00000       0.00000       0.00000       0.00000
   6  20 3234.1676    3.5829  1.2949 11.3591 -0.0093       1.49730  0.0696   0.1226   0.1249    1.3433   0.0000      0.861893   457.9768       19.2993      -11.7043     -0.963616       2.14857      -5.45210       1.10837     -0.517034      -1.57279     -0.760141      0.182661   -0.00945184       0.00000       0.00000       0.00000       0.00000       0.00000       0.00000       13.1436       15.3634       13.3300       11.3501       8.25833       5.18072       3.31747       1.56411      0.778094      0.261351     0.0864459     0.0180227       0.00000       0.00000       0.00000       0.00000       0.00000       0.00000
   6  21 3371.1279    3.2770  2.0169 11.4091 -0.0031     0.0467974  0.0899   0.0883   0.1720    0.6606   0.0000      0.540863   440.3096       61.6817      -7.68968       11.5565       3.92205      -6.76088      -7.68655      0.380642      0.611531     0.0285217    -0.0367685    -0.0351114       0.00000       0.00000       0.00000       0.00000       0.00000       0.00000       15.9287       18.1784       17.9282       14.1823       10.1552       6.91847       4.00366       2.14637      0.999181      0.403980      0.123813     0.0240163       0.00000       0.00000       0.00000       0.00000       0.00000       0.00000
   6  22 3508.4527    2.7342  2.9244 11.3107 -0.0086      0.425559  0.1177   0.0643   0.2035    0.3601   0.0000      0.281189   449.3310       39.1316       1.64002      -22.3298       23.7561       4.90385      -5.89582       3.01663       1.43378     -0.464121     0.0334399    -0.0327802       0.00000       0.00000       0.00000       0.00000       0.00000       0.00000       18.7977       24.0384       20.3078       18.9299       13.2986       9.48512       5.24151       3.08476       1.24837      0.536489      0.153042     0.0378166       0.00000       0.00000       0.00000       0.00000       0.00000       0.00000
   6  23 3646.4506    2.3672  4.1426 10.8208  0.0017      0.640136  0.1376   0.0466   0.2469    0.2342   0.0000      0.199462   431.9427       36.6257      -12.7640       20.2223       17.3683      -5.23626      -5.09363      -5.20636       1.18080      0.621880      0.132824    0.00159022       0.00000       0.00000       0.00000       0.00000       0.00000       0.00000       22.7483       28.4977       25.9767       21.8807       15.8678       9.95153       6.47647       3.40056       1.62903      0.592034      0.193650     0.0416597       0.00000       0.00000       0.00000       0.00000       0.00000       0.00000
   6  24 3784.3636    1.9672  5.4510 10.5957  0.0016      0.367653  0.1638   0.0357   0.2918    0.1738   0.0000      0.153011   478.0310       64.4361      -20.6257       24.4095      -3.43786      -12.2122      -2.93853       1.26987       1.11772     -0.431485     -0.167406    -0.0633862       0.00000       0.00000       0.00000       0.00000       0.00000       0.00000       26.8211       32.2741       30.1148       25.7183       18.9831       12.7229       7.72219       4.11367       1.90575      0.736655      0.228815     0.0482737       0.00000       0.00000       0.00000       0.00000       0.00000       0.00000
   7   8 1627.4889    0.1862  0.2006  9.9402 -0.0331       5.96122  0.0435   0.0207   0.0699    0.0602   0.0000       14.8934   443.3139      0.458357       8.73056      -6.52718       5.43079       1.49973       1.52827      -2.46100     -0.336346      0.139767     0.0285472     0.0345088    0.00747539   -0.00105867       0.00000       0.00000       0.00000       0.00000       8.59142       11.0646       9.99062       8.42151       6.01875       4.15712       2.12053       1.75926      0.734095      0.399815      0.125893     0.0670081     0.0150629    0.00352471       0.00000       0.00000       0.00000       0.00000
   7  11 2045.8990    0.6280  0.4589 10.0054 -0.0059       8.15963  0.0368   0.0325   0.0659    0.1164   0.0000       2.21039   442.5367      -1.56579      -1.91572      -8.29588       3.61427      -3.31639      -1.42234     -0.367593     -0.717821      0.242834     -0.114379     0.0618682   -0.00515881    0.00527871       0.00000       0.00000       0.00000       0.00000       6.60589       7.02562       7.54976       6.31189       5.13979       3.33330       2.33877       1.44513      0.770749      0.371415      0.139178     0.0540290     0.0143927    0.00244402       0.00000       0.00000       0.00000       0.00000
   7  12 2184.6520    0.8734  0.5809 10.1793 -0.0032       7.29997  0.0416   0.0381   0.0688    0.1715   0.0000       1.66073   443.0487      -10.0653       6.76304       6.89250      -5.62315      -1.53538      -1.01497     -0.386500     -0.497683    -0.0678882     -0.126079     0.0265065    0.00447005    0.00131068       0.00000       0.00000       0.00000       0.00000       7.09864       8.59867       8.16375       6.76544       6.01661       3.64624       2.78909       1.52199      0.810083      0.412473      0.154894     0.0521933     0.0185921    0.00316489       0.00000       0.00000       0.00000       0.00000
   7  13 2322.2975    1.2032  0.8414 10.4294 -0.0059       3.84931  0.0452   0.0447   0.0963    0.2480   0.0000       1.15696   437.2673       6.74253       7.84958       5.46095       7.58031       2.13971      0.125912      0.211897      0.782187   -0.00618706     0.0155043     0.0177505     0.0203565    0.00139748       0.00000       0.00000       0.00000       0.00000       8.37242       9.29808       8.98363       7.38398       6.15593       4.42339       2.95218       1.60146      0.832114      0.402052      0.169408     0.0585038     0.0176225    0.00312701       0.00000       0.00000       0.00000       0.00000
   7  14 2458.3011    1.4619  0.9672 10.9173 -0.0224       4.10960  0.0775   0.0525   0.0978    0.2686   0.0000       1.19454   454.4977       2.97181      -12.2885       3.23971      -8.79055      0.842642       1.90760      0.732056      -1.35452    -0.0146032     0.0578362     -0.237200    -0.0121620    0.00624029       0.00000       0.00000       0.00000       0.00000       11.8128       11.2234       16.9090       10.7333       8.71786       7.74329       3.84279       2.68907       1.54148      0.646319      0.341414      0.139563     0.0305966    0.00382002       0.00000       0.00000       0.00000       0.00000
   7  15 2594.3783    1.9667  0.8935 11.2020 -0.0072       1.93763  0.0489   0.0720   0.0931    0.3101   0.0000      0.985448   437.3854       20.5375       16.8546       6.13695       6.36412      -3.05794      0.319537      0.378333       1.21472     -0.130288      0.131379     0.0469804     0.0269315   -0.00266521       0.00000       0.00000       0.00000       0.00000       8.34047       9.74313       9.68858       7.58427       6.30981       4.71080       2.77399       1.71366      0.914854      0.385657      0.177162     0.0684345     0.0185037    0.00322514       0.00000       0.00000       0.00000       0.00000
   7  16 2731.3428    2.6717  0.8931 11.5291 -0.0067       3.88240  0.0538   0.0968   0.0891    0.3351   0.0000       1.10127   438.9076       38.0516       22.4260      -4.40675       3.82309      -1.37244      -5.25055       1.51438       1.03941     -0.784944     0.0440303     0.0349721     0.0173543   -0.00390029       0.00000       0.00000       0.00000       0.00000       10.1729       12.3881       11.4345       8.93297       7.32017       4.63037       3.06057       1.75262      0.882222      0.395672      0.152817     0.0558449     0.0178674    0.00302572       0.00000       0.00000       0.00000       0.00000
   7  17 2868.3690    3.0439  1.0637 11.2594  0.0042      0.541052  0.0533   0.0988   0.1072    0.5535   0.0000      0.981466   436.8204       11.9372      -2.96106      -7.12513      -13.9890      -5.83008      -5.76071     -0.692099      0.501803     -0.301785     -0.288617    -0.0705564    -0.0153789    0.00407665       0.00000       0.00000       0.00000       0.00000       9.27369       10.6849       10.4596       8.63602       6.45624       4.52241       2.92376       1.67786      0.881035      0.426589      0.175808     0.0632493     0.0166914    0.00313630       0.00000       0.00000       0.00000       0.00000
   7  18 3005.8660    3.6807  0.8537 12.1988  0.0048       1.85811  0.0545   0.1374   0.0865    0.3662   0.0000       1.00504   437.5251       18.1307     -0.468714       15.7680       3.21050       4.60125       3.78133      -3.10002      0.114931      0.126961     0.0124426    0.00476801     0.0213292    0.00100065       0.00000       0.00000       0.00000       0.00000       9.21786       12.1856       10.5696       9.88929       6.15411       5.24916       2.67878       1.86346      0.807964      0.463627      0.173033     0.0730794     0.0153317    0.00422860       0.00000       0.00000       0.00000       0.00000
   7  19 3142.9060    3.7348  1.1050 12.8209 -0.0147      0.410599  0.0638   0.1353   0.1102    0.3222   0.0000       1.14057   450.3087       38.2679       29.9703       16.5823      -2.05904      -4.38341    0.00198686      -7.46890      0.300085      0.144972     0.0432925    -0.0834842    0.00811726   -0.00625797       0.00000       0.00000       0.00000       0.00000       10.3385       11.7384       10.1891       8.80918       7.95331       6.00295       3.81706       2.30182       1.05186      0.443862      0.187384     0.0684641     0.0195946    0.00384496       0.00000       0.00000       0.00000       0.00000
   7  20 3280.1205    3.6373  1.4006 12.2183 -0.0122       1.25757  0.0734   0.1110   0.1106    0.3819   0.0000      0.714212   437.6942       32.4199       17.9418      -6.71715      -11.1682       9.49418      0.515927      -2.55907       1.02478      -1.26995     0.0128020     0.0927594    -0.0154819   -0.00505610       0.00000       0.00000       0.00000       0.00000       10.7811       11.8392       11.8475       10.4775       7.78522       6.20595       4.30796       2.19374       1.11383      0.653200      0.260248     0.0832294     0.0225480    0.00443322       0.00000       0.00000       0.00000       0.00000
   7  21 3417.8454    3.2295  2.4916  9.6586  0.0009      0.890480  0.0853   0.0655   0.1424    0.9858   0.0000      0.327612   443.5353       32.6094       12.3395       29.6539      -7.77913       19.4105      -4.67687      -2.96579      0.263363     -0.141560     -0.586956    -0.0178267     0.0159192   -0.00366989       0.00000       0.00000       0.00000       0.00000       13.3159       16.0107       14.9551       12.7116       9.96772       6.92866       4.52885       2.63298       1.34618      0.663229      0.264170     0.0938137     0.0275820    0.00526795       0.00000       0.00000       0.00000       0.00000
   7  22 3555.9005    2.6238  3.1111 10.9430 -0.0073      0.740619  0.1089   0.0534   0.1754    0.3021   0.0000      0.272572   444.7295       55.0710       9.02098      -1.45150       19.2660       1.74025       2.07001       1.86865      0.512858     -0.805763      0.594221     -0.240939    -0.0291123    -0.0114340       0.00000       0.00000       0.00000       0.00000       16.1125       19.5774       18.0745       15.8036       12.1336       8.79802       5.76587       3.25609       1.77454      0.817812      0.360388      0.120477     0.0344917    0.00692992       0.00000       0.00000       0.00000       0.00000
   7  23 3693.9416    2.2215  4.9193 10.4527 -0.0010      0.778864  0.1404   0.0364   0.2475    0.2031   0.0000      0.152299   458.8917       63.2022       19.8532      -1.29179      -11.6281     -0.625305     0.0906597      0.350730      -1.28457     -0.168063      0.460473    -0.0793238    -0.0116028    0.00149710       0.00000       0.00000       0.00000       0.00000       19.3837       25.2242       22.5192       21.2183       15.5466       11.5544       7.33103       4.50254       2.39295       1.15064      0.473739      0.174145     0.0475536     0.0105719       0.00000       0.00000       0.00000       0.00000
   7  24 3832.4386    1.8430  6.6112 10.0481 -0.0022      0.457976  0.1644   0.0267   0.3007    0.1686   0.0000      0.113047   489.7742       18.6045      -41.8517      -26.0994       13.9540       6.03655       1.37036      -8.04116       1.49359       1.18327     0.0205477     0.0338973     0.0463672    0.00480669       0.00000       0.00000       0.00000       0.00000       23.4552       29.3367       27.2364       24.4048       18.9325       13.7060       8.92454       5.36026       2.78477       1.38232      0.562278      0.204130     0.0585292     0.0117401       0.00000       0.00000       0.00000       0.00000
   7  27 4248.4183    1.1280 14.6843 10.1482 -0.0037    -0.0974608  0.3779   0.0165   0.6817    0.0665   0.0000     0.0925685   403.9445       7.96047     -0.462283       69.2445       29.7272       18.4572      -3.51165      -10.3773      -1.14161     -0.719844     -0.124301     -0.256914      0.147754   -0.00196448       0.00000       0.00000       0.00000       0.00000       45.3382       55.5335       54.0271       47.4679       36.4113       26.3052       17.4297       10.3650       5.63839       2.74180       1.15933      0.403547      0.113673     0.0216758       0.00000       0.00000       0.00000       0.00000
   8   9 1806.2596    0.3608  0.2827  9.9995 -0.0051       16.3848  0.0313   0.0230   0.0570    0.0688   0.0000       5.20867   428.7717       5.12112       14.4847      -1.44030      -2.57916     -0.362876      0.781929      0.135369     -0.777501      0.783555   -0.00169783     0.0499884    -0.0496253     0.0142025    0.00198465   -0.00150334       0.00000       0.00000       4.99412       5.93745       6.64387       5.51566       3.77639       3.68526       1.96275       1.37753      0.938553      0.530997      0.189337      0.115907     0.0488272     0.0164387    0.00292655   0.000651515       0.00000       0.00000
   8  11 2086.2704    0.6986  0.6097  9.9648 -0.0110       6.69264  0.0583   0.0315   0.0774    0.1438   0.0000       1.51331   433.0167      -4.17813       16.9203       6.66767      -1.32104      -4.59880      -5.99138     -0.358525     -0.125949      -1.06234     -0.147065     -0.168003     0.0194573    0.00582128   -0.00471599   0.000477923       0.00000       0.00000       11.4495       15.9688       14.8730       13.7817       9.10316       6.02008       4.63402       2.02396       1.73408      0.539729      0.498842      0.107042     0.0865902     0.0168670    0.00685552    0.00144305       0.00000       0.00000
   8  12 2225.2592    1.0109  0.6800 10.0393 -0.0043       6.28121  0.0419   0.0386   0.0727    0.2141   0.0000       1.15614   441.5670       2.23614       12.5672      -2.41400    -0.0259706       5.34395     -0.199166     -0.956331       2.06076      0.175935     0.0122340     -0.108319    0.00379549     0.0112763   -0.00301711   4.82738e-05       0.00000       0.00000       6.40292       8.49647       8.37277       6.60179       6.30352       3.73852       3.04600       1.82212       1.09516      0.637227      0.268665      0.141834     0.0465509     0.0167856    0.00543805   0.000793984       0.00000       0.00000
   8  13 2362.9341    1.2877  0.9320 10.4849 -0.0002       2.09633  0.0462   0.0431   0.0976    0.2440   0.0000       1.00021   444.2971       8.61965       15.5425       6.52029      -2.98433       6.97950     -0.666848     -0.955386      0.354583     -0.185930     -0.491538     0.0224877     0.0625560     0.0263748   -0.00429839   -0.00138880       0.00000       0.00000       6.53257       8.04059       7.53772       6.95525       5.69953       4.40469       3.24445       2.06111       1.15911      0.596906      0.334542      0.134086     0.0537091     0.0169178    0.00462322   0.000873526       0.00000       0.00000
   8  14 2499.5657    1.7559  0.8604 10.8239 -0.0117       2.59717  0.0458   0.0618   0.0817    0.3003   0.0000       1.01120   433.2543       23.8632       10.6965      -1.90843       11.5935      0.272806       1.74789      -1.64107      -1.20898     -0.273210      0.256454     -0.247848    -0.0154412    -0.0202490    0.00333872   0.000420507       0.00000       0.00000       6.57817       7.85120       7.70325       7.35344       5.27622       4.18274       2.80061       1.95912      0.988111      0.598013      0.294197      0.139061     0.0464960     0.0165558    0.00360134   0.000794701       0.00000       0.00000
   8  15 2636.1911    2.2490  0.8993 11.4178 -0.0068       1.18440  0.0483   0.0774   0.0927    0.2797   0.0000       1.15775   427.3843       12.7008       15.6667     -0.955309     -0.913931       7.90427       6.40424     -0.633826     -0.151889     -0.420065     -0.301337     -0.183932    -0.0486616   -0.00213680   -0.00213295    0.00123901       0.00000       0.00000       7.72323       10.1041       9.47682       8.38180       6.43171       4.57469       3.10029       1.87780       1.10732      0.551570      0.296974      0.118519     0.0504622     0.0154354    0.00405668   0.000822810       0.00000       0.00000
   8  16 2773.8701    2.9026  0.9088 11.4797 -0.0061      0.124609  0.0460   0.0978   0.0893    0.4030   0.0000      0.801906   441.3608       14.3696       24.2253       12.8732       5.54827      -4.53920      -2.51267       3.42631      -1.42013      0.529655     -0.288695    -0.0252786    -0.0512802     0.0114106   0.000168240   0.000348184       0.00000       0.00000       7.74916       8.47033       8.52047       7.92888       6.20799       4.67158       2.73215       1.95347       1.34750      0.697526      0.296341      0.127815     0.0513702     0.0164498    0.00349677   0.000683409       0.00000       0.00000
   8  17 2911.7064    3.3714  1.0300 11.9935 -0.0045       1.85298  0.0513   0.1087   0.0963    0.4031   0.0000      0.793441   446.8361       25.5180      -9.76550       7.48906      -2.64751      -6.53823      -7.66786     -0.962235     0.0494113    -0.0228922     -0.220416    -0.0524798     0.0195742    -0.0110807   -0.00644336   0.000212598       0.00000       0.00000       7.68003       9.25745       8.58556       7.88912       6.03457       5.11603       3.55441       2.25773       1.12549      0.667494      0.284587      0.150210     0.0495982     0.0180575    0.00414972   0.000896168       0.00000       0.00000
   8  18 3049.3457    3.8835  1.0562 11.6161 -0.0085       1.73678  0.0532   0.1174   0.0890    0.7711   0.0000      0.838486   425.9753      0.570997      -2.71693      0.812310      -2.29735      -1.24816      -1.17227     -0.751342      0.654762     -0.410073     0.0918827    0.00419821     0.0621767     0.0136440    0.00512866   -0.00113675       0.00000       0.00000       6.97714       9.54486       8.18800       8.29891       6.39586       4.88308       3.43453       2.08113       1.39895      0.652392      0.384687      0.134097     0.0631955     0.0176526    0.00541934    0.00112848       0.00000       0.00000
   8  19 3186.8808    3.9784  1.1944 12.5359  0.0001      0.660345  0.0674   0.1199   0.1081    0.3661   0.0000       1.03812   445.1820       31.8666       10.9795       10.4801      -11.5472       3.22541      -1.90416       3.33234      0.418225     -0.960137      0.264239     -0.169646     0.0295753    -0.0173483  -0.000709181  -0.000896463       0.00000       0.00000       9.36874       12.0294       10.7252       10.2789       8.00489       5.32375       4.05388       2.35438       1.49240      0.754114      0.401335      0.159796     0.0646051     0.0171403    0.00582992    0.00111391       0.00000       0.00000
   8  20 3324.6071    3.4436  1.6047 12.1933 -0.0012      0.844437  0.0699   0.0893   0.1186    0.2527   0.0000      0.620470   429.1108       28.1816       6.21368       2.93038       5.49269      -4.05993      0.594084      -1.53012     -0.281273   -0.00836800      0.259308     -0.118476    -0.0517317    -0.0356186  -0.000200489    0.00162428       0.00000       0.00000       9.66945       11.4329       11.2799       9.58837       8.06736       6.07288       4.11442       2.66563       1.51968      0.800541      0.405331      0.167335     0.0663986     0.0222948    0.00562046   0.000994302       0.00000       0.00000
   8  22 3601.3448    2.4817  3.7121 11.0436 -0.0027      0.744221  0.1053   0.0421   0.1883    0.1583   0.0000      0.207662   425.2963       64.0450       11.7023       13.3191       2.89335      -8.74001      0.254803      -4.38051      0.426029      -1.18317    -0.0828940     0.0159063     -0.294226   -0.00617899     0.0102588   -0.00100924       0.00000       0.00000       14.2763       16.6965       16.3592       14.9699       12.0790       8.86369       6.27277       4.05473       2.35466       1.30695      0.628872      0.275874      0.101451     0.0329199    0.00862401    0.00155571       0.00000       0.00000
   8  23 3740.0873    2.0819  5.1213 10.6711 -0.0008      0.563068  0.1366   0.0327   0.2310    0.1482   0.0000      0.144478   434.5009     -0.397688       28.1328       12.7763       12.4603      -33.6227       9.01986      -3.30542      -1.16883     -0.283664     -0.981756     -0.433439      0.157390    -0.0159755    0.00240333   3.08859e-05       0.00000       0.00000       17.9010       22.2737       20.8952       19.5994       15.5701       11.5729       7.94482       5.08900       3.09000       1.66907      0.784837      0.349405      0.133104     0.0431418     0.0115709    0.00222028       0.00000       0.00000
   8  24 3878.9207    1.8085  6.6931 10.5734 -0.0003      0.434194  0.1614   0.0262   0.2925    0.1046   0.0000      0.111223   411.0665       30.2120       64.4030       22.2235      -9.00609       5.21127       6.79121      -4.20508      0.798535     -0.491212      -1.25904     -0.176631     -0.360843     0.0278906     0.0103839  -0.000202789       0.00000       0.00000       20.7102       25.2914       24.9037       22.1291       18.3696       13.8184       9.71016       6.17044       3.69795       1.99360      0.965967      0.430189      0.167774     0.0545261     0.0144948    0.00254498       0.00000       0.00000
   8  25 4017.9140    1.5162  9.4770 10.1917 -0.0000      0.194587  0.2062   0.0199   0.3838    0.0877   0.0000     0.0819020   430.9601       40.4084       56.8882       10.3957      -27.4092      -7.86443       9.24388      -6.27526      -1.58949      -2.09090      0.553125    -0.0234517     -0.116228    0.00970390    -0.0104688   0.000629004       0.00000       0.00000       25.9675       30.9313       31.3672       27.7422       22.9822       17.3494       12.1563       7.82037       4.72366       2.46134       1.28756      0.526697      0.216657     0.0693624     0.0183802    0.00310272       0.00000       0.00000
   8  26 4157.0138    1.3065 13.0136 10.1213 -0.0012    0.00658398  0.2800   0.0170   0.5240    0.0701   0.0000     0.0744689   398.6171      -9.87478       22.1703       19.4924       15.4069      -5.05322      -2.97780      -4.14038      -3.04475      -2.71129     0.0332217     -0.264783      0.183695      0.104572    -0.0275750  -0.000413110       0.00000       0.00000       32.3170       38.7582       39.1143       34.3401       29.5629       21.7755       15.9629       10.0155       6.00109       3.26261       1.60393      0.714636      0.271589     0.0889619     0.0245841    0.00399014       0.00000       0.00000
   9  10 1984.3466    0.5346  0.4231  9.8790 -0.0090       10.5592  0.0354   0.0260   0.0677    0.1055   0.0000       2.52862   436.2783       8.80303       22.9987       7.93856      -6.17065      -3.55271     -0.181798    -0.0112497     -0.855286     -0.144586     -0.237736   -0.00261768    -0.0118056     0.0103634    -0.0182774  -0.000571937   0.000167862  -8.31868e-06       5.70278       6.98891       6.57203       6.58668       5.39664       4.02708       2.59463       1.70337       1.29533      0.701112      0.434589      0.173247     0.0898273     0.0282747     0.0136886    0.00375608   0.000986444   0.000167340
   9  11 2125.2273    0.7800  0.6075  9.6631 -0.0003       7.39029  0.0507   0.0298   0.0682    0.1717   0.0000       1.62173   436.3325      -1.40973       12.2090      -4.60348      -4.19638      -9.62872       2.13266       1.31572       1.54372     -0.932468     -0.335363     -0.290550   -0.00694092    -0.0411800    -0.0134911   -0.00145215   0.000532239  -1.01289e-05       8.92591       12.3410       11.7459       10.3958       7.90809       5.26701       3.28730       1.91768       1.19816      0.638704      0.379745      0.166620     0.0820080     0.0291809     0.0125714    0.00364512   0.000944548   0.000176912
   9  14 2539.7240    1.9496  0.9427 10.3176  0.0024       1.81745  0.0451   0.0593   0.0802    0.4057   0.0000      0.797451   437.6700       19.3700       2.65913       1.87560       7.51181      -4.31534       2.08212      -1.34878      -2.04916     -0.654154    -0.0253224      0.559892   -0.00778580    -0.0140841   -0.00645004   -0.00169753   -0.00126754  -0.000121393       5.75395       7.33191       6.91359       6.30679       5.40542       4.27565       3.04400       2.13398       1.31982      0.753312      0.407197      0.199304     0.0911184     0.0350123     0.0130060    0.00428711    0.00104309   0.000186510
   9  15 2677.1265    2.3095  1.1488 11.0093 -0.0032       2.10439  0.0544   0.0675   0.0999    0.4149   0.0000       1.01139   451.0531       22.9935       15.3947      -2.84013     -0.405942       2.72265      -3.11570       3.47110      0.660633      -1.18579     0.0853045     -0.111576     -0.155686    -0.0168715     0.0180184   -0.00252160  -0.000164221   0.000172568       6.83519       8.12553       7.74528       7.04313       6.17192       5.11574       3.64828       2.44461       1.59331      0.948276      0.482470      0.214035      0.104565     0.0399180     0.0157599    0.00461590    0.00112973   0.000195745
   9  16 2815.2571    2.9549  0.9157 11.6245 -0.0066      0.487477  0.0470   0.0935   0.0799    0.3566   0.0000      0.821174   428.5165       21.7650       17.4190      -3.86739      -3.97111       3.21673      -2.15267      -2.46825     -0.431441     -0.727203     0.0524088     0.0306511    -0.0343446    -0.0524687   -0.00530625   0.000886650   0.000263902  -0.000347224       7.11726       8.71746       8.64176       7.23486       6.22171       5.07870       3.64663       2.44916       1.41137      0.851768      0.406286      0.192014     0.0911097     0.0388875     0.0135935    0.00459935    0.00105846   0.000178479
   9  17 2953.7432    3.6407  0.9035 12.0539 -0.0049       1.99058  0.0469   0.1147   0.0775    0.3152   0.0000      0.865658   433.2913       16.3532       6.30012       13.3654      -8.51279       1.40379       1.76941      -2.86300     0.0133811     -0.795433     -0.897586     -0.101913      0.131752    -0.0402560   -0.00940785    0.00134623  -0.000746152  -0.000354000       5.91477       6.91485       7.12603       6.69814       5.54358       4.39733       2.89495       2.07681       1.38043      0.815859      0.476048      0.211975      0.101349     0.0376890     0.0147637    0.00433236   0.000990840   0.000180834
   9  18 3091.6989    3.9879  1.0295 12.1761 -0.0033      0.449034  0.0482   0.1173   0.0887    0.3838   0.0000      0.903254   430.3542       33.8657       22.9256      -4.08691      -2.40677     -0.232326      -5.77472       2.66262      -1.37755     -0.908622      0.468461     -0.172285    -0.0428827   -0.00437031    -0.0156959    0.00417668   -0.00142998  -0.000151894       5.56987       7.41440       7.32605       5.97626       6.08664       4.20624       3.49983       2.31676       1.38942      0.871183      0.434598      0.231586      0.101208     0.0439848     0.0143699    0.00527129    0.00143219   0.000204440
   9  19 3229.6773    3.8061  1.5211 11.8250 -0.0004      0.692879  0.0636   0.0958   0.1108    0.3544   0.0000      0.588254   432.5531       31.9339       11.8956       4.00118      -13.7262       1.67391     -0.764383       1.66644     -0.428038      -3.80979      0.555972     -0.231055     -0.156836    -0.0382178    0.00220794   -0.00727509   -0.00171119  -0.000162652       7.59162       9.06692       8.84129       8.19797       6.75389       5.41437       4.13516       2.69953       1.68830      0.994704      0.525599      0.251100      0.122873     0.0467454     0.0167597    0.00501085    0.00125641   0.000218885
   9  20 3368.0440    3.4000  1.9274 11.4982  0.0034      0.869449  0.0717   0.0761   0.1200    0.2617   0.0000      0.434938   436.5426       48.5761       23.1092      -14.2313       5.97014      -1.16715       12.2561      -4.41429    -0.0697678       1.00958     -0.616230     -0.418741      0.203035  -0.000369953     0.0110244    0.00622148   -0.00155238  -0.000698510       8.58528       10.5043       10.4446       9.34681       7.92047       6.45656       4.55920       3.12664       1.94943       1.15342      0.625818      0.287938      0.143150     0.0547249     0.0208624    0.00644179    0.00148095   0.000268884
   9  21 3506.4580    2.8150  2.6919 11.4680 -0.0025      0.587602  0.0855   0.0531   0.1464    0.1593   0.0000      0.305485   452.6531       22.6377       14.1655       9.30510      -5.12821      -4.91654      -3.16249     -0.445923     -0.109509      0.240739    -0.0992902     -0.804920     -0.119872     0.0467922     0.0162737   -0.00216272   -0.00151751   0.000204691       10.1377       11.9639       11.9333       10.8754       9.50140       7.51977       5.61500       3.73361       2.38243       1.45764      0.757060      0.362999      0.171831     0.0699720     0.0244231    0.00750808    0.00187383   0.000313039
   9  23 3784.7237    1.9937  5.7620 10.5646 -0.0034      0.274414  0.1313   0.0269   0.2335    0.1067   0.0000      0.116422   400.3141       59.5055       34.6956      -30.4397      -7.00723       7.52216       4.52196      -15.7635      -3.42495     -0.996366     -0.300904      0.147094      0.373462      0.169449    0.00503182    -0.0134872    0.00176573  -0.000241028       15.6436       19.1565       19.0356       17.2866       14.5550       11.3549       8.61729       5.69781       3.57953       2.11473       1.13259      0.559246      0.262860      0.107508     0.0376885     0.0113262    0.00288794   0.000476030
   9  24 3924.2234    1.6744  7.9616 10.2579 -0.0003      0.352155  0.1720   0.0212   0.2932    0.0915   0.0000     0.0846486   452.7360       48.7904      -8.18698      -21.1750       16.7383       11.3888       7.57740      -3.40943      0.344333      -2.59406      -1.43728      0.320552     -0.370126     -0.141348    -0.0567366     0.0201208   0.000118408  -0.000662931       19.2736       23.6073       23.5696       22.3078       18.3780       14.7977       10.8711       7.39159       4.77299       2.82560       1.57867      0.753547      0.368155      0.143964     0.0527760     0.0156060    0.00381249   0.000659377
   9  27 4342.9175    1.0198 15.5853 10.0611 -0.0055    -0.0345647  0.3893   0.0133   0.6474    0.0589   0.0000     0.0885986   458.9547       42.6184       33.0079      -33.7802      -29.0989      0.642830       32.5063      -5.31415      -9.64865       4.84176       1.85594      0.145632      0.556199     -0.776686     -0.103299     0.0171787    0.00754723  -0.000386447       35.2446       42.9205       44.3628       39.7333       34.6824       27.8679       20.5408       14.1304       9.05719       5.49931       2.96600       1.47043      0.687513      0.286040      0.102181     0.0317604    0.00751419    0.00118010
  10  10 2021.5819    0.6577  0.4653  9.7026 -0.0037       9.38499  0.0294   0.0268   0.0523    0.1202   0.0000       1.70010   441.6431       1.99985       17.9320      -1.89652      0.495260      -1.85129     -0.233970       2.26900      0.194895     -0.377712     -0.301246     -0.199156    -0.0783485   -0.00387320     0.0180874    0.00600602   -0.00232148  -0.000262130       4.07883       4.45470       5.07424       4.28546       3.63798       3.27082       2.53468       1.81042       1.21488      0.710448      0.415087      0.223669      0.112104     0.0556645     0.0233278    0.00954492    0.00319959   0.000848871
  10  11 2163.0831    0.8728  0.6767  9.8994 -0.0127       6.29288  0.0614   0.0306   0.0712    0.2045   0.0000       1.34524   436.2722       4.91049       1.35715       5.92762      0.957503       2.58981     -0.549277       2.32521      0.548606      -1.47643     0.0184149     -0.138006      0.210365    -0.0847270     0.0376476   -0.00434375   0.000431704   0.000583777       7.68293       5.67675       9.51898       9.75668       4.91093       5.44249       5.86236       2.92371       1.54072       1.69741      0.994083      0.337477      0.172607      0.146405     0.0684287     0.0234803    0.00571397    0.00112675
  10  12 2302.9211    1.1635  0.9654  9.7062 -0.0066       4.87623  0.0446   0.0347   0.0810    0.3943   0.0000       1.02095   440.4736       5.65526       13.5689      -3.99870       1.50864      -6.28208       1.10791      -2.11153     -0.493044     -0.696092      0.402094     -0.297456     -0.156449    -0.0120593    -0.0253811   -0.00127799   0.000726685  -0.000238293       5.04353       6.52666       6.41531       6.01887       5.20336       4.37122       2.97634       2.32479       1.42987      0.997783      0.579041      0.306368      0.157889     0.0694876     0.0311434     0.0114770    0.00399974    0.00127664
  10  13 2440.7976    1.5298  0.8984 10.5508 -0.0050       1.55692  0.0402   0.0466   0.0827    0.2586   0.0000      0.964644   436.6114       13.4956       14.1776       10.3012      0.296521      -9.00990       5.17635      -2.81729     -0.593264      -1.28490    -0.0591956     0.0104221      0.108381      0.132860    -0.0293711   -0.00370992   -0.00448625  -0.000872393       5.37363       6.04718       6.55351       6.34227       5.16059       3.89825       2.90854       2.26397       1.45947      0.809521      0.504766      0.299435      0.158102     0.0770691     0.0288378     0.0105807    0.00362175   0.000992458
  10  14 2578.7190    2.0398  1.0498 10.0415  0.0002      0.631699  0.0448   0.0556   0.0863    0.6250   0.0000      0.717225   444.7070       9.97823       5.13714       4.10113       1.67047       10.4821       3.45394      0.159356     -0.407166      -1.32934      0.352693      0.282697     -0.176589   -0.00855463     0.0174107     0.0138607    0.00314887   -0.00149525       5.32006       6.19380       6.00867       5.75634       5.35850       4.42353       3.23718       2.29484       1.60952       1.05843      0.609774      0.337698      0.157256     0.0719180     0.0290668     0.0114529    0.00387084    0.00115280
  10  15 2717.1449    2.5030  1.0042 11.5208 -0.0113       1.79597  0.0531   0.0752   0.0792    0.2966   0.0000      0.855831   444.5662       6.75524       1.64773      -1.13928       1.85314     -0.724563       3.97466      -7.96857       2.50820      -2.84516      0.741482    -0.0340319     -0.276164     0.0273588    -0.0366877    0.00577126    0.00102161   0.000753185       6.62438       8.04927       7.92243       7.47547       6.26880       4.83008       3.40243       2.49165       1.59735       1.04669      0.624195      0.324112      0.155185     0.0750200     0.0290642     0.0111231    0.00365571    0.00102376
  10  16 2855.8615    3.1578  0.9640 11.4448 -0.0086       2.13800  0.0424   0.0924   0.0792    0.4621   0.0000      0.749536   440.0422       14.7607       7.21305    -0.0895275       2.66970      -8.17823     0.0562893      -2.56884     -0.421806      0.498517      0.557270     -0.350965    -0.0902710    -0.0334940  -0.000222313     0.0168896   -0.00626034  -0.000507800       5.80041       6.92251       7.22867       7.06476       5.52910       4.37078       3.08358       2.23077       1.53153      0.877230      0.513863      0.315225      0.160548     0.0685779     0.0282234     0.0112226    0.00388667   0.000946278
  10  17 2994.6939    3.7900  0.8979 11.8513 -0.0092       1.36005  0.0379   0.1155   0.0746    0.4500   0.0000      0.981262   442.9709       16.5835       11.5910     -0.560367       2.83136      -2.19211     -0.884986      -3.38327       2.24499     -0.788435     0.0708933     -0.263520      0.283545    -0.0348626    -0.0523767     0.0121873   -0.00447068   8.60124e-05       4.70921       5.51497       5.41389       5.27593       4.84029       3.69581       2.79398       1.96473       1.37100      0.896904      0.520295      0.287486      0.144551     0.0613266     0.0270297    0.00996569    0.00321603   0.000965965
  10  18 3133.0325    3.9707  1.0857 11.9858 -0.0013     -0.625827  0.0478   0.1088   0.0838    0.4169   0.0000      0.758883   441.1433       22.4223       12.6784       13.8324       3.22071       6.76617       3.55519      -3.51158      0.326976      -1.52380     -0.764997     -0.540428     0.0480589     0.0252950    -0.0243179    -0.0183529    0.00538805    0.00219709       5.50634       6.48392       6.99008       6.17730       5.58249       4.32487       3.50708       2.40576       1.54539       1.08398      0.615940      0.320945      0.160901     0.0787742     0.0349582     0.0127345    0.00423254    0.00130630
  10  19 3271.6285    3.7166  1.5763 10.6878 -0.0024       1.39796  0.0540   0.0844   0.0999    0.7715   0.0000      0.390902   432.1080       30.1272      0.181524       3.01138      -12.0173      -8.35369       7.97088     -0.550213    -0.0233082      -2.44148     -0.522549      0.135237     0.0437126     -0.115709    -0.0639402    -0.0155105    0.00596873   9.17605e-05       6.03997       7.04204       7.26822       6.76985       6.14709       4.91473       3.72688       2.78514       1.86409       1.13746      0.681823      0.376539      0.188338     0.0896144     0.0357844     0.0136391    0.00477460    0.00140341
  10  20 3410.4805    3.2570  2.0912 11.5784 -0.0031       1.16231  0.0706   0.0661   0.1178    0.2061   0.0000      0.379163   441.1467       36.9976       8.63661       19.3497       7.45979      -3.64975       2.12470      -10.4702      -2.56244      -1.57536     -0.419598     -0.848818      0.258045    -0.0689037     0.0443344    -0.0428884   -0.00372550   0.000155599       7.34827       9.13959       9.23795       8.55369       7.59980       5.97636       4.72819       3.31239       2.17115       1.43911      0.795027      0.446858      0.225116      0.100384     0.0459110     0.0172772    0.00560580    0.00167362
  10  21 3549.5050    2.7382  3.0585 11.0954 -0.0016      0.778332  0.0815   0.0460   0.1475    0.1577   0.0000      0.229016   438.7917       10.2656       23.9779       28.5897       17.2849      -2.15176       1.96140      -5.48944      -2.04578      -2.54685      0.254003     -0.130400     0.0444452     0.0311087    -0.0506267  -8.89268e-06    0.00143422   -0.00318970       9.10921       11.0626       11.0589       10.6341       9.19008       7.41598       5.49689       3.99298       2.63453       1.71145       1.02572      0.544904      0.268876      0.131689     0.0535071     0.0202183    0.00689871    0.00202495
  10  22 3688.9726    2.1820  4.8059 11.0203 -0.0014      0.649673  0.1181   0.0313   0.2062    0.0936   0.0000      0.156788   443.9235       26.4408       29.0638       11.0777       3.23140      -13.4624       5.41393     -0.430456      0.440456      0.765261       1.11020     -0.216182     -0.288074     -0.152743    -0.0976586    -0.0148655    0.00934230   -0.00402885       12.5209       15.6961       15.3948       14.0053       12.5781       10.2554       8.12553       5.69510       3.76797       2.36114       1.38882      0.726113      0.364421      0.175268     0.0740238     0.0281117    0.00946336    0.00279370
  10  23 3828.3233    1.8869  6.3330 10.6114 -0.0014      0.261968  0.1351   0.0248   0.2476    0.0910   0.0000      0.104719   466.4944       55.0021       18.2358       19.9302      -8.26576      -1.45231      -1.83911      -14.3213      -4.22224      -3.96042      -1.63804     -0.590878     -0.371544     -0.160122    -0.0625891     0.0441068     0.0133297  -0.000395298       14.4434       17.3583       17.1442       16.8137       14.6378       11.6576       8.99848       6.55318       4.41226       2.71123       1.62464      0.898722      0.464917      0.214262     0.0883454     0.0330576     0.0109977    0.00313994
  10  24 3968.5588    1.6033  8.6396 10.2614 -0.0018      0.385834  0.1676   0.0190   0.3156    0.0773   0.0000     0.0782224   440.3043       34.9195       1.63488       32.4933      -6.50100      0.514024       23.1274      -6.42868       6.71097      -1.86479     -0.670539     -0.403534    -0.0703696     -0.140820      0.150221    -0.0664681    0.00358329   -0.00149420       17.1564       21.1918       21.4587       19.8093       17.7689       14.4514       11.0049       7.88694       5.43859       3.29551       2.00673       1.07251      0.557056      0.253702      0.109692     0.0410661     0.0146842    0.00412299
  10  25 4108.0809    1.3247 10.6167 10.1774 -0.0000     0.0924746  0.2131   0.0158   0.4028    0.0666   0.0000     0.0817517   448.6640       36.3785       31.9114       7.57563       21.6095      -11.5834      -21.2001      -13.6342       7.96863      -3.39784      -1.74778      0.475002     0.0676416     -0.344163      0.188738     0.0105238    0.00551902    0.00124919       20.6697       26.3230       26.7435       24.9314       21.7982       17.8419       13.4170       9.77697       6.48342       4.17516       2.42867       1.34250      0.701009      0.313763      0.140711     0.0529933     0.0179886    0.00534311
  10  26 4247.8970    1.1397 13.3607 10.1515  0.0004    -0.0749898  0.2876   0.0148   0.5193    0.0600   0.0000     0.0770510   405.7170       21.1861       26.1722       9.25458      -33.2309      -5.27789       12.8600      -1.43707      -7.18876      -5.13706     -0.558847     -0.573609       1.07654   -0.00120024    -0.0520943     -0.108400    0.00696605    0.00326291       25.4087       32.2879       32.9279       31.1165       27.5409       21.8690       17.4658       12.4336       8.47061       5.24391       3.11706       1.72770      0.886848      0.419038      0.178389     0.0688718     0.0229701    0.00678904
  10  27 4388.3061    0.9806 16.8335 10.0687 -0.0001    0.00668688  0.4027   0.0119   0.6699    0.0537   0.0000     0.0883077   397.2591       44.8228       29.8269       24.4517       18.1180       15.8541       15.6973      -9.49906      0.529474      -2.30065      -2.83826      -1.81791    -0.0223514      0.368914     -0.203434    -0.0252590    -0.0509708    0.00313111       30.7906       40.1272       40.2047       38.6224       33.5049       27.8481       21.5828       15.5301       10.5938       6.69979       3.93421       2.18501       1.12788      0.520083      0.228445     0.0884225     0.0292442    0.00861335
  10  28 4527.3168    0.7907 19.0659 10.0134 -0.0112     -0.386979  0.5462   0.0097   0.8143    0.0462   0.0000      0.103839   461.8983       41.8992       115.586      -19.1898      -63.7956       35.6852       37.7680      -11.6116      -17.8228       7.14334      -4.18381       5.03147       1.51801      -2.17046     -0.442279      0.135529     0.0285691    -0.0145777       39.6745       48.6485       50.4941       46.7648       41.5699       35.2552       27.0893       19.7838       13.4998       8.49323       5.02508       2.77324       1.45439      0.657264      0.293492      0.111546     0.0382326     0.0109045
  11  10 2058.0703    0.6457  0.6305  9.7747 -0.0123       9.46358  0.0387   0.0230   0.0711    0.1272   0.0000       1.45990   430.8168      -6.07785       20.1115      -1.05545       1.27017     -0.488483      0.425302     0.0562752      0.265012       1.02857      0.598347     0.0707228     -0.344392      0.203947     0.0532500    -0.0164362    -0.0103972    0.00256454       5.79507       7.04841       5.67799       4.44429       4.35037       4.86565       4.29536       3.65746       2.25809       1.49226      0.741272      0.386466      0.198781     0.0975167     0.0433488     0.0191688    0.00787344    0.00261376
  11  11 2199.9635    0.9183  0.6745 10.0227 -0.0010       8.72156  0.0338   0.0306   0.0644    0.1504   0.0000       1.33643   440.1204       2.60328       14.8325       1.57862      -5.65681      -1.96289      -4.36411       1.29694      0.417494    -0.0316381     -0.335592     -0.537023     -0.219422    -0.0955655    -0.0231813    -0.0189896   -0.00540017   -0.00185968       3.86899       4.73346       5.17890       4.93338       3.88682       3.39552       2.86931       1.93033       1.34408      0.926067      0.529546      0.310874      0.181984     0.0882724     0.0448371     0.0198756    0.00929895    0.00312508
  11  12 2340.1172    1.2493  0.7812 10.4831 -0.0059       4.12406  0.0386   0.0392   0.0692    0.2131   0.0000       1.02938   438.9867       13.4082       10.4848       3.80776      -9.88746       3.62331      0.406070       3.50461     -0.450332       1.12694      0.270359      0.262066    -0.0285187    0.00879211    -0.0174801     0.0264895   -0.00511118   -0.00254810       4.60634       5.39057       5.31511       5.15189       4.78784       3.89242       3.02782       2.33181       1.61190       1.06483      0.650019      0.391953      0.206662      0.104376     0.0504733     0.0206246    0.00813452    0.00300850
  11  13 2478.6563    1.6376  0.9986 10.6797 -0.0057       2.37922  0.0440   0.0467   0.0799    0.3200   0.0000      0.905087   439.3799       4.87610       14.9018       5.86642      -3.57813      -3.77741       3.10846       1.58929       1.23155      0.505917      0.389675     0.0224635     0.0476376     -0.152895    -0.0700359   -0.00964746   -0.00896079  -0.000195798       4.58911       5.20593       5.74977       5.49353       4.63951       3.95151       3.16376       2.39022       1.66002       1.08078      0.658173      0.381104      0.220879      0.115021     0.0539043     0.0244934    0.00978061    0.00345412
  11  14 2617.0481    2.0808  1.0975 11.2071 -0.0019       2.77606  0.0472   0.0549   0.0883    0.2780   0.0000      0.845525   443.0916       6.29630       11.3443       11.5240      -1.15592       2.37543       2.29644     -0.984403       2.18762     -0.450702     -0.163758     0.0946508     -0.558251     0.0475801    -0.0368274    -0.0164944   -0.00111898   -0.00217758       4.98776       5.73529       5.89882       5.81068       5.27148       4.39478       3.29483       2.38796       1.76406       1.20921      0.742503      0.455769      0.248046      0.123722     0.0563777     0.0243137    0.00963744    0.00372071
  11  15 2756.3509    2.6467  0.9280 12.0482 -0.0017       2.85347  0.0412   0.0767   0.0783    0.1966   0.0000      0.890194   441.9188       9.86753       2.80378       9.59961       6.52980      -2.69400       1.09765      -1.74368       1.82950      0.756215     -0.791570     -0.312151      0.107213     -0.159319    0.00249340    -0.0220977    0.00567862    0.00136563       4.58959       5.24473       5.10750       5.32586       4.88106       4.06296       3.11474       2.20908       1.55669       1.13339      0.759293      0.430190      0.230346      0.117400     0.0514656     0.0250421    0.00925841    0.00312844
  11  16 2895.5228    3.2040  1.0136 11.7463 -0.0067       1.77472  0.0404   0.0869   0.0791    0.3405   0.0000      0.758133   437.3882       15.4587       19.6005       14.8877       1.26316      0.177675     -0.274292       2.66235     -0.596717      0.784655     -0.939830     -0.527672    -0.0341784     0.0529545     0.0219257     0.0293156    0.00796990   -0.00247673       4.43241       5.12687       5.54538       4.99782       4.70509       3.78375       3.02863       2.23392       1.65888       1.03239      0.631480      0.382410      0.212866      0.111003     0.0504283     0.0214477    0.00877672    0.00333419
  11  17 3034.7055    3.9765  1.0327 11.3634 -0.0022       1.77186  0.0426   0.1033   0.0735    0.6409   0.0000      0.664918   439.7940       10.6821       26.0430      -3.26897      -7.06326       7.30685     -0.167144      -3.13225      -2.11228     -0.405827     -0.803534     -0.686614     0.0664683    -0.0618686    0.00829920     0.0136736    0.00195039   -0.00175571       4.61457       5.56566       5.97808       5.38024       4.86818       4.27976       3.09069       2.47329       1.59792       1.07679      0.716781      0.414920      0.203101      0.106753     0.0542990     0.0231429    0.00912951    0.00340439
  11  18 3173.7425    3.8172  1.1424 12.4629 -0.0038       1.78387  0.0493   0.1001   0.0852    0.3027   0.0000      0.788618   430.5916       22.3021      0.928964       3.32615      -3.95112       3.25270       1.47943      -1.06716       2.05344      -1.57861     -0.371182     -0.203795    -0.0755378   -0.00914416    -0.0723571    0.00807888   -0.00522028   -0.00233160       4.82007       6.55416       6.04606       6.47712       5.18155       4.70394       3.55738       2.61389       1.92899       1.17000      0.797200      0.413463      0.256234      0.115054     0.0635592     0.0243844     0.0111042    0.00364903
  11  19 3312.6680    3.5487  1.5974 11.5421 -0.0023       1.01645  0.0606   0.0769   0.0909    0.2878   0.0000      0.513854   432.1226       20.9984       20.6213       1.94531      -8.05667      0.132704      -1.67006      -6.50546      -2.28376      -3.02763      -1.28866      0.743808    -0.0900014     0.0110296   -0.00740015    -0.0265457     0.0206692   -0.00561605       6.65209       7.63100       7.70437       7.48172       7.08451       5.70540       3.99064       2.93685       2.08239       1.48951      0.964631      0.587154      0.300427      0.147531     0.0709930     0.0271411     0.0109295    0.00408569
  11  20 3451.9495    3.0702  2.5510 11.2999  0.0002      0.901152  0.0762   0.0546   0.1196    0.1791   0.0000      0.264476   443.3068       29.0468       9.69130      -5.29811      -3.43370       11.7025      -3.34354      -1.74749   -0.00495920     -0.640257      0.951169     -0.626540    -0.0524903     -0.338662     0.0856151   -0.00709211    -0.0158199   -0.00774489       7.72506       8.90500       9.02821       9.10489       8.29443       6.53992       5.17453       3.88943       2.79276       1.87731       1.09298      0.695364      0.390163      0.203843     0.0913643     0.0384547     0.0156140    0.00557063
  11  21 3591.5468    2.5464  3.5591 10.9431 -0.0029      0.743158  0.0868   0.0385   0.1536    0.1310   0.0000      0.177534   448.7192       20.6176       18.5231       7.07490       3.46399      -2.92987      -5.35768      -9.32852      -2.59790     -0.636017      -1.78478      0.686794    -0.0937369    -0.0730640     0.0601072    -0.0547945   -0.00723500   -0.00333725       8.76634       10.2545       10.3929       10.3783       9.30622       7.61984       6.03050       4.53864       3.17439       2.10031       1.33145      0.779272      0.433193      0.221157      0.105892     0.0451979     0.0179480    0.00627231
  11  22 3731.4565    2.1506  5.1788 10.6176 -0.0012      0.689106  0.1135   0.0282   0.1970    0.1039   0.0000      0.128438   447.4115       23.3068       3.89955       6.96106      -7.09661      -7.76760       3.08648      -6.81881      -4.05603      -1.34009      0.849425      -1.38845     -0.171128     -0.422429    0.00413286      0.128969  -0.000350161   -0.00279683       11.0835       13.5591       13.4572       13.0224       11.5311       9.95378       7.68025       5.75869       4.13023       2.64500       1.66735      0.970889      0.536837      0.264913      0.132528     0.0529891     0.0223027    0.00798685
  11  23 3871.1819    1.8183  7.1365 10.3667  0.0003      0.298262  0.1405   0.0213   0.2566    0.0893   0.0000     0.0913375   450.8848       33.0358       28.4505       6.78171       16.6704      -10.8307      -1.51864      -7.26607       2.72007      -5.50633      -4.59270     -0.470652      0.507555      0.451227     -0.222279    -0.0491322     0.0566918   -0.00439849       13.1219       17.3015       16.4013       16.3056       14.4086       12.3174       9.53385       7.11517       4.94427       3.33273       2.08276       1.20918      0.658467      0.325133      0.161831     0.0667025     0.0274938    0.00972464
  11  24 4011.3583    1.4991  8.7436 10.3146 -0.0020      0.283582  0.1708   0.0177   0.3092    0.0696   0.0000     0.0790049   430.4079       5.55738       26.6827       3.04941      -13.2130      -2.94511       14.3351      -12.2642       5.82760       7.95066      -2.85803      -3.80577       1.37477    -0.0831362      0.404579    -0.0360148    0.00546520     0.0260376       15.1824       19.9420       20.4624       19.4818       17.5332       14.0750       11.5528       8.16946       5.77819       3.95350       2.43582       1.47352      0.784857      0.407888      0.199128     0.0867706     0.0354455     0.0128133
  11  25 4151.9989    1.2782 12.0079 10.2186 -0.0029      0.142904  0.2321   0.0149   0.4228    0.0577   0.0000     0.0732689   433.1008       52.2866      -1.43033      -15.9222       15.2973       3.69675       31.0982       18.5535      -2.22921      -11.7427       2.78185     -0.316148      0.168615     -0.374940     -0.184546     -0.165691      0.138802   -0.00863420       19.8653       24.2190       24.8924       24.2033       21.1946       18.3401       14.6669       10.9455       7.63159       5.21058       3.22689       1.90616       1.03456      0.531901      0.256105      0.113355     0.0461858     0.0164638
  11  26 4292.5136    1.0964 15.0024 10.1472 -0.0020     0.0171456  0.3189   0.0128   0.5616    0.0540   0.0000     0.0784314   476.8480      -14.8772      -3.57383       20.5635      -4.11998       10.4480       13.1464      -5.57684      -14.7955       1.64203      0.749312      0.606268     -0.179365     -0.812530     -0.107902      0.126094    -0.0239371    -0.0430760       24.2709       31.6845       32.6215       30.7976       27.7729       23.1392       18.5109       13.9219       9.89680       6.41025       4.08177       2.39551       1.33424      0.691995      0.337786      0.147582     0.0575684     0.0214717
  12   8 1805.8585    0.3802  0.3573  9.8363 -0.0087       12.5579  0.0351   0.0181   0.0577    0.0651   0.0000       3.54625   435.3190       2.35072       12.2310     -0.358736      -5.05122      -2.10759      0.839218       1.34742      0.172363      0.213003      0.104355     -0.627447      0.115804     0.0106952     0.0212369    -0.0248148     0.0202479   -0.00200163       4.22584       5.12479       5.30424       4.54262       4.86117       4.12575       2.79556       2.17193       1.35408       1.10318      0.843023      0.504424      0.291409      0.145181     0.0697989     0.0288169     0.0139549    0.00510139
  12   9 1949.9967    0.5149  0.4083  9.8473  0.0041       7.11432  0.0283   0.0216   0.0516    0.0815   0.0000       2.06995   437.6576       4.48531       9.84591      0.805258       4.27211       2.19737     -0.889642      -4.45902       1.36132      0.830485     -0.151975    -0.0317044      0.155328     -0.121505     0.0146069   -0.00925094    0.00641078   -0.00867127       3.91271       4.54298       4.16719       4.07320       3.95329       3.61383       2.68413       1.90306       1.24897      0.989630      0.735036      0.459335      0.254646      0.129950     0.0584012     0.0261468     0.0115644    0.00505580
  12  10 2093.7446    0.7439  0.5128  9.8897 -0.0060       6.61808  0.0264   0.0264   0.0532    0.1123   0.0000       1.28046   440.1238     -0.231574       10.7411      -4.13449      -3.88755       4.21300       4.78576     0.0772388      -1.50808     -0.344421     -0.346757      0.214276   -0.00957569      0.136429     0.0785385    0.00408771     0.0148547    0.00572139       2.99716       3.85251       3.92425       3.92298       3.21127       2.90105       2.31931       1.74236       1.25314      0.813175      0.548078      0.349352      0.193768      0.100434     0.0561121     0.0284064     0.0127284    0.00501316
  12  11 2235.9984    0.9532  0.7162 10.2319 -0.0053       7.37784  0.0349   0.0290   0.0682    0.1396   0.0000       1.20644   437.5915      -2.52911       5.18779      -5.61495      -3.82468      -2.16243       2.05205      -1.09964     -0.959226     -0.506331     -0.385666    -0.0885148      0.120070     -0.112252    -0.0113770     0.0191144     0.0238686   -0.00104878       3.90082       4.06382       4.16704       4.58716       4.25302       3.35236       2.71717       2.19229       1.64359       1.10043      0.750827      0.441234      0.286421      0.157780     0.0840991     0.0398592     0.0171727    0.00709309
  12  12 2376.4724    1.2731  1.0276 10.1960 -0.0045       3.87115  0.0433   0.0344   0.0828    0.2846   0.0000      0.927249   446.2623       1.02602       3.85896       7.23440       6.98196       1.26434      -7.41923       1.60109      0.165401     -0.858796      -1.25341    -0.0123572      0.480723     -0.132446      0.135433    -0.0449753    0.00325555   -0.00821201       4.18569       5.58421       5.54197       5.40134       4.85629       4.01242       3.34071       2.34786       1.77304       1.18066      0.791806      0.494044      0.267109      0.161823     0.0762438     0.0371472     0.0175244    0.00682909
  12  13 2515.5613    1.7563  0.9945 10.3870 -0.0138       2.23576  0.0429   0.0487   0.0754    0.5139   0.0000      0.817262   428.9936       12.6132       8.22144       1.34578      -3.71471       5.99281       1.75194      -3.48140     -0.549334      -3.45047       1.31235     -0.616855     -0.268747     0.0200518     0.0326674    0.00979183     0.0236618   -0.00454319       3.98784       4.79386       4.75592       5.23193       4.52309       3.84365       2.93007       2.39034       1.82458       1.30721      0.748840      0.463807      0.294962      0.186124     0.0906776     0.0415827     0.0185781    0.00776126
  12  14 2654.7541    2.3034  1.0967 10.6871  0.0043       2.01498  0.0469   0.0581   0.0830    0.4884   0.0000      0.762220   439.1193       10.8043       11.0381      -2.69396       6.59679      -1.35238       2.95053       2.10592     -0.381205      -1.14554     -0.511777     -0.514962      0.264856     -0.176123     0.0349297     0.0678290    0.00735600   -0.00294876       5.25623       5.44970       5.50793       6.39737       6.02340       4.17034       3.20931       2.78047       2.39048       1.46460      0.804578      0.463889      0.367838      0.230320      0.122327     0.0554721     0.0213158    0.00833241
  12  15 2794.6462    2.8453  0.9331 11.6433 -0.0040       1.80607  0.0416   0.0770   0.0684    0.3181   0.0000      0.806182   438.8081       12.7461       11.9306       3.06684       1.50886      -3.53029      -4.23669      -3.91030     -0.743404       1.01404     -0.704506      0.399108      0.191728     -0.280998    -0.0349694     0.0502047    0.00680001   -0.00616582       4.19017       4.65491       4.98126       5.32717       4.46284       3.50914       3.24626       2.47668       1.69583       1.12479      0.809911      0.499251      0.265176      0.153108     0.0812646     0.0423441     0.0209316    0.00747436
  12  16 2934.4905    3.6191  0.8577 11.7128  0.0006       1.03180  0.0321   0.0965   0.0648    0.3316   0.0000      0.645889   437.8675       5.49894       7.63783       9.84651       2.48299      -9.67819      0.317204      -2.42474       1.87806     -0.422637     -0.263182     -0.738552     0.0461371    -0.0367596    -0.0832923  -0.000158225   -0.00395329   0.000622981       3.41802       4.22398       4.33667       4.46637       3.82537       3.17279       2.57857       1.98440       1.44905      0.944913      0.647749      0.377669      0.232926      0.132894     0.0673300     0.0343675     0.0147447    0.00667610
  12  17 3074.0390    3.9275  1.0208 12.0146 -0.0009       2.29005  0.0402   0.1009   0.0721    0.3394   0.0000      0.679120   435.3370       14.0342       12.5046      -2.12356      -2.11321      -9.47091     -0.976494      -4.75258      0.742938      -1.52523     -0.698557     0.0809492      0.101350    -0.0339760    -0.0108294     0.0317654    -0.0132860   -0.00933687       4.03192       4.99726       5.11635       5.03574       4.64701       3.78989       3.05214       2.18480       1.56937       1.19389      0.731723      0.474328      0.278458      0.157876     0.0761931     0.0375146     0.0154573    0.00750838
  12  18 3213.4941    3.8240  1.3514 12.1331 -0.0071       1.84013  0.0524   0.0874   0.0833    0.2784   0.0000      0.665725   440.1555       24.8102       10.4748       1.08730     -0.350739      -5.91209      -3.65689      -5.03582      -1.86299      0.305674     -0.584667     -0.802889      0.366862    0.00409232     -0.148431     0.0388391    -0.0208750    0.00393561       4.85587       5.84357       5.62127       5.67942       5.20014       4.55433       3.63489       2.84702       2.05535       1.45384      0.917780      0.589268      0.341015      0.178048     0.0951245     0.0456485     0.0190095    0.00788281
  12  19 3352.9121    3.3917  1.8841 11.8814 -0.0021      0.944688  0.0588   0.0659   0.1047    0.1821   0.0000      0.426934   449.4115       23.2419       8.54723       4.48667      -6.10909      -6.31643      -2.85035      -6.63616      -1.76775     -0.849477     0.0773082      -1.37256     0.0838261    -0.0463359      0.185976     -0.107169    -0.0359273    -0.0143280       5.56610       6.95765       7.28879       6.64179       6.13932       5.26200       4.15039       3.37388       2.38793       1.60060       1.04607      0.623610      0.368114      0.201180      0.105474     0.0536413     0.0227131    0.00961753
  12  20 3492.6744    2.8928  2.5401 11.4636 -0.0077      0.646763  0.0687   0.0484   0.1232    0.1318   0.0000      0.266041   444.5900       33.3048       18.3814      -1.81296       2.98339      -1.16169      -6.76753      -9.02979       1.02913      -8.42986      -2.27375      0.330612      0.460643     -0.174890     -0.215341    -0.0689656     0.0585591    -0.0144863       6.32075       7.72951       8.11398       7.65408       7.29485       5.97681       4.82892       3.71413       2.75887       1.86745       1.24325      0.770784      0.430997      0.258861      0.125843     0.0616149     0.0286499     0.0112882
  12  21 3632.9088    2.3922  4.1915 10.8448 -0.0013      0.720754  0.0934   0.0317   0.1594    0.1024   0.0000      0.137589   431.0853       20.3536       11.9584       4.79548      -9.77927       3.98368       3.89495      -1.41990      0.546350      -2.28930      -1.06329      -1.33667      0.777085     -0.703075    -0.0667159    -0.0269377   -0.00615707    -0.0182468       8.15986       10.3040       10.5959       10.3255       9.53576       7.90186       6.43546       4.98020       3.59875       2.44579       1.66857       1.00583      0.593019      0.337801      0.169722     0.0839301     0.0382472     0.0156947
  12  22 3773.2446    2.0012  5.7882 10.6296 -0.0010      0.612607  0.1142   0.0244   0.2077    0.0853   0.0000      0.104897   438.9228       21.8814       3.58590       1.20201       4.59008       14.5365      -8.92731      -4.19132       8.30886      -5.51862      -2.81506     -0.760397     -0.748720     -0.401025    -0.0622703    -0.0233689     0.0464562     0.0191873       9.89997       12.3987       12.9925       12.7431       11.4842       9.60706       7.88457       5.94841       4.30904       3.05500       1.95693       1.22768      0.724990      0.403156      0.210127      0.101980     0.0456725     0.0193867
  12  23 3913.5333    1.6690  7.7806 10.5372 -0.0002      0.474904  0.1505   0.0195   0.2699    0.0715   0.0000     0.0928794   445.2738       32.7461       13.5164       9.31341       1.61038       6.27858      -10.3999      -1.56547       5.09416     -0.884295      -3.05312       2.10636     -0.338368      -1.29255     0.0232845     -0.101152    -0.0252444    -0.0271379       12.8564       16.0566       16.7484       16.2803       14.6689       12.5269       9.97538       7.74220       5.59762       3.83260       2.58223       1.56929      0.936072      0.520669      0.268753      0.131157     0.0590715     0.0246784
  12  24 4053.6596    1.4714 10.1883 10.2227 -0.0002      0.109464  0.1795   0.0161   0.3332    0.0665   0.0000     0.0708240   415.6675       79.8708      -10.6722      -5.33621       1.27652      -22.8499      -1.90044       7.12621      -1.50269      -2.20659       2.25119      0.391056      -1.28950     -0.119511      0.205138     0.0181159     -0.141719   -0.00708915       14.9683       18.5180       19.0125       18.9066       16.9563       14.6131       11.7814       9.34131       6.56920       4.64586       3.04143       1.93317       1.10989      0.611549      0.318567      0.159368     0.0705389     0.0295553
  12  25 4194.3177    1.1672 12.1833 10.3430 -0.0024    -0.0168573  0.2459   0.0143   0.4460    0.0522   0.0000     0.0771555   454.2259       42.0954       9.62819     -0.301773      -1.58167       6.16257      -4.35650      -6.40368       2.30372     -0.525045      -9.58691      -1.39899       2.24303      0.838674     -0.964691    -0.0916031     0.0907199     -0.100931       18.3847       24.3383       24.6371       23.7831       22.0812       18.7450       15.4105       11.8274       8.61322       6.14253       3.94583       2.51285       1.46642      0.818784      0.424169      0.204355     0.0897375     0.0377699
  12  26 4335.9018    1.0390 14.9089 10.1395 -0.0015     0.0762782  0.3177   0.0118   0.5370    0.0507   0.0000     0.0821454   478.5388       52.9239       3.32370       22.6556      -7.12419      -24.7466      0.910498       2.47709       7.76006      -4.21900     -0.689110     -0.625523      -2.41707     -0.493930      0.323974      0.613201    -0.0751917    -0.0802042       21.7958       27.5133       28.7949       27.8244       25.6798       21.6950       17.9178       13.9758       10.0942       7.03217       4.76136       2.88994       1.75299      0.958870      0.503705      0.248757      0.110102     0.0468940
  13   9 1983.8606    0.5812  0.4654  9.8462 -0.0081       9.44833  0.0245   0.0218   0.0535    0.0883   0.0000       1.76223   434.6289       6.28285       8.71087       6.20844      -1.73960      -4.41042       1.56521      0.856362      -2.03020     -0.456485      0.596658     -0.409548      0.151822      0.163203    -0.0609861    -0.0843069    0.00931285    -0.0250303       2.37693       3.12630       3.39092       3.07256       3.22595       2.46814       2.37860       1.72384       1.33954      0.851221      0.627711      0.422611      0.230516      0.151929     0.0730704     0.0450759     0.0212294     0.0106020
  13  11 2271.3206    1.1057  0.8259  9.8780 -0.0033       5.62547  0.0347   0.0303   0.0655    0.1910   0.0000      0.921230   435.3736      0.416240       16.3331       3.87478       7.54121      -2.13831      -4.13755      -2.42547     0.0229310    -0.0299782      -1.23805     -0.144528     -0.559840     -0.315261     -0.174653   0.000210931   -0.00269372   -0.00245600       3.18251       4.20343       4.33097       4.36314       3.74927       3.30699       2.69985       2.02382       1.49655       1.10766      0.730604      0.479569      0.291526      0.176457     0.0926906     0.0493921     0.0237097     0.0110741
  13  12 2411.9405    1.4962  0.8745 10.7528 -0.0064       2.16809  0.0384   0.0414   0.0672    0.2004   0.0000      0.777074   438.8746      -4.01425       15.7450       1.70665      -5.29584       3.89172       2.07390      0.648860      -1.65814       1.13891       1.56021      0.540002     -0.193411      0.193198     0.0581059   -0.00516053     0.0386345    -0.0237434       3.94415       4.95219       4.97414       4.89961       4.54265       3.93164       3.19665       2.47270       1.92717       1.30370      0.930047      0.591758      0.361378      0.210008      0.110459     0.0592227     0.0284803     0.0133197
  13  13 2551.9030    1.8562  1.0766 10.5301  0.0008       4.38762  0.0441   0.0457   0.0758    0.3348   0.0000      0.908352   437.7399       4.00383       12.8312       6.28043      -4.83932       1.74924       3.48246      -1.72250      -1.39164      -1.47849      -1.09352     -0.372162      0.197361    -0.0911573      0.137280    -0.0116149    -0.0215817   -0.00893916       3.83365       4.49669       4.30306       4.86342       4.51280       3.73961       2.93459       2.47828       1.87219       1.35283      0.865428      0.584825      0.368587      0.219393      0.119090     0.0634490     0.0324852     0.0137175
  13  14 2691.7383    2.4551  1.0015 10.7642 -0.0022      0.701357  0.0397   0.0623   0.0691    0.5169   0.0000      0.730778   437.7335       4.42893       15.7627      -1.68022     -0.262205      0.673560       2.03015      -2.73503      0.484804     -0.190077    -0.0264288      -1.00922     -0.469454    -0.0259473     -0.188103    -0.0290589   -0.00811873     0.0251908       3.70021       4.53364       4.31206       4.75487       4.02229       3.55899       2.98225       2.50038       1.80806       1.27235      0.866423      0.591045      0.337822      0.195381      0.106160     0.0567539     0.0283781     0.0137839
  13  15 2832.3515    3.0813  1.0197 10.8963 -0.0096       2.49295  0.0406   0.0772   0.0697    0.9787   0.0000      0.659604   437.4571       15.2317       10.1453     -0.828513      -3.11120      0.798938       2.75947      -4.19659       1.09552     -0.403509       1.10973     0.0618888     -0.849305     -0.284581    -0.0511361    -0.0407636    -0.0451362     0.0144517       3.56825       4.40597       4.53500       4.72734       4.03845       3.83777       2.97587       2.30094       1.60468       1.30290      0.845601      0.539155      0.367311      0.205708      0.111781     0.0584141     0.0277615     0.0127415
  13  16 2972.7413    3.6389  0.9910 11.7405 -0.0039       1.09341  0.0407   0.0909   0.0654    0.4326   0.0000      0.911261   432.2486       15.6165       13.4784      -1.77778      -2.05436       3.02239       2.34040      -2.84975      -1.53179      -2.72689      0.194487     -0.532721    -0.0535875     0.0536803    0.00310514    -0.0480964     0.0179833     0.0150498       3.82268       4.66976       4.62158       4.46633       4.15325       3.80012       3.07571       2.50121       1.88905       1.36580      0.898264      0.579835      0.366475      0.191787      0.112484     0.0562224     0.0272888     0.0122703
  13  17 3112.5732    3.8910  1.1800 11.6992 -0.0001     -0.373777  0.0456   0.0895   0.0755    0.4846   0.0000      0.730928   434.8991       10.5091       11.6111       14.5115      -2.65016      -3.36563     -0.105677      -3.37011      0.723080      -1.22257   -0.00359678     -0.401586    -0.0592794    -0.0967540    -0.0138317    -0.0506473    -0.0145101   -0.00801832       3.91932       5.15311       5.28795       5.29877       4.76876       4.00873       3.33358       2.48693       1.86131       1.33537      0.889402      0.603295      0.353617      0.214822      0.109902     0.0611343     0.0302481     0.0132861
  13  18 3252.5206    3.7724  1.4191 11.9482 -0.0007      0.448394  0.0498   0.0803   0.0839    0.2811   0.0000      0.471109   436.5558       27.1240       3.30342      -2.49686      -5.21306       4.91742     -0.886562      -2.05629      0.835365      -1.84153      -1.17791     -0.449799      0.110496     -0.214540    -0.0357756    -0.0924021     0.0487793    -0.0338315       4.48251       5.76232       5.87102       5.73497       5.22513       4.48176       3.71482       2.91386       2.10954       1.51625       1.01085      0.675265      0.408274      0.226987      0.122265     0.0659603     0.0321666     0.0147198
  13  19 3392.6158    3.2005  2.0908 11.7008 -0.0020      0.886191  0.0621   0.0574   0.1035    0.1640   0.0000      0.318127   438.4634       21.7129       7.53572       16.1903       5.38869     -0.681573      -2.16325      -2.93479       5.04293      -3.76289      -1.36557      -1.06181      0.100457     -0.105640    -0.0914506    -0.0298416    0.00537031    -0.0228034       5.39957       6.25042       6.66432       6.34122       6.15635       5.16228       4.46236       3.50887       2.51122       1.89407       1.30863      0.851782      0.510324      0.302874      0.176010     0.0825162     0.0408754     0.0204634
  13  20 3532.8907    2.6509  3.1291 11.1776 -0.0008      0.733069  0.0764   0.0386   0.1297    0.1166   0.0000      0.206013   425.5616       22.3308       3.18680       12.1730     -0.715324      -4.00168      -3.72734      -1.54960      -2.70307      -1.91651     -0.410872      0.714854      0.479504     -0.265237     0.0478061     0.0605306    -0.0155852    -0.0252240       6.60961       8.02940       8.19308       8.03088       7.37636       6.46686       5.44422       4.35638       3.36761       2.38997       1.54165       1.01648      0.612424      0.358836      0.198896      0.105182     0.0514476     0.0231893
  13  21 3673.4134    2.2896  4.3032 10.8359 -0.0027      0.456121  0.0916   0.0294   0.1584    0.0967   0.0000      0.133088   431.7624       38.1602       13.8169       4.23559       3.25757     -0.172445      -1.14889      -5.43988      -2.56674      -2.50512      -1.06255      -1.57527      -1.03861     -0.857010      0.131465    -0.0115690    -0.0625293    -0.0319911       7.52016       9.94660       9.82624       9.99581       9.30742       7.86527       6.47537       5.02011       3.87857       2.72244       1.87871       1.19322      0.736750      0.449132      0.244822      0.126492     0.0609376     0.0278547
  13  23 3955.2266    1.6012  8.4725 10.4607 -0.0009      0.471473  0.1531   0.0181   0.2843    0.0693   0.0000     0.0835959   435.7422       26.1485       3.37522      -12.6378      -4.38272       12.4019      -2.24976      -8.72049      -5.39367      0.793892       4.24797       1.27050      -1.77324     -0.251495      0.130156      0.126598    -0.0672387    -0.0593973       11.8501       15.2210       15.8086       15.6209       14.4809       12.4509       10.1977       8.14256       6.07621       4.32895       2.98409       1.91265       1.22704      0.685708      0.396031      0.204013      0.101478     0.0466797
  13  24 4095.9099    1.3725 10.3224 10.3268 -0.0020     0.0135884  0.1858   0.0151   0.3399    0.0588   0.0000     0.0749223   460.5345       37.0705       1.41379       26.9546      0.247326      -18.1958      -2.14927       7.04021       7.88031      -5.25973      -4.51409     -0.908839       1.27516      -1.66147      0.179426    0.00979503    -0.0507320     0.0411878       13.6496       17.9001       18.3822       18.4104       16.7550       14.7906       12.1952       9.55046       7.17869       5.24811       3.52632       2.35967       1.43963      0.861652      0.470439      0.251494      0.118449     0.0561396
  14   8 1870.9014    0.4146  0.4161  9.7826 -0.0039       14.3100  0.0266   0.0158   0.0533    0.0701   0.0000       2.72652   435.6930       5.52774       13.9148      -3.22865      -1.21968      -1.52452     -0.485908     0.0331040     -0.363864      0.425556      0.332675    -0.0278246   -0.00695095    -0.0315675    -0.0469330     0.0461132   -0.00475173     0.0105326       2.35757       2.75162       3.40726       3.05645       2.94504       2.57733       2.33928       1.89429       1.34349       1.09558      0.832988      0.458506      0.330706      0.216635      0.108090     0.0641820     0.0350527     0.0153244
  14   9 2017.1226    0.6288  0.4565  9.9128 -0.0085       10.8216  0.0295   0.0238   0.0473    0.0925   0.0000       1.64479   436.9975      -1.33424       10.7154       5.38162     -0.649305       3.25342      -2.40036       2.71934     -0.445845     -0.121973     -0.608800     0.0678230      0.572699     0.0601554     0.0511480    -0.0475493    -0.0135928     0.0150317       3.47951       4.26340       4.01691       3.09926       3.00279       2.77604       3.05825       2.82104       2.18418       1.52817       1.02406      0.645556      0.366187      0.208123      0.110754     0.0594796     0.0316577     0.0155471
  14  10 2162.6260    0.8329  0.6636 10.0816 -0.0044       5.90935  0.0342   0.0241   0.0524    0.1212   0.0000       1.12459   435.6112      -3.29666       16.3171      -1.56052      -5.62858      -1.83025       3.80366      0.157059      -1.57882     -0.650950      0.755971   -0.00667598   -0.00478156      0.278171    -0.0746884     0.0352701    -0.0489539     0.0194087       3.13887       3.77478       3.98572       4.29582       3.99349       3.16278       2.60218       2.05390       1.70569       1.20643      0.810722      0.534168      0.365967      0.238096      0.129552     0.0827472     0.0430997     0.0214812
  14  11 2305.8197    1.1235  0.8261 10.2485 -0.0084       4.19885  0.0365   0.0296   0.0631    0.1572   0.0000      0.927298   447.1597       4.96760       17.6225      0.977228      -1.30013      -1.44365       1.27046      -1.10954      0.833305     -0.159271       1.71842      0.635887     -0.166031     -0.233241    -0.0711690   -0.00141390     0.0486497    -0.0236028       3.21453       4.30850       4.57967       4.71419       4.22692       3.48446       2.99628       2.19747       1.82945       1.20734      0.914734      0.568015      0.402117      0.215538      0.145781     0.0778037     0.0410457     0.0209708
  14  12 2446.8451    1.5756  1.0263 10.6501 -0.0114       2.78796  0.0394   0.0383   0.0697    0.2117   0.0000      0.795520   440.2319       2.81137       12.5576      -2.47438     -0.951400       6.93786      -1.35464      -2.21926       1.35363     -0.958813     -0.375724      0.614013     -0.618441      0.441777      0.227188     -0.106518     0.0474356    -0.0533386       3.32765       3.95471       4.41001       4.03275       3.80511       3.52196       2.92234       2.40280       1.83476       1.32257      0.972075      0.631080      0.398537      0.247406      0.149408     0.0825723     0.0398978     0.0208957
  14  13 2587.4164    2.1434  0.8911 10.9329 -0.0015       1.65344  0.0342   0.0523   0.0583    0.2501   0.0000      0.708989   438.4768       3.56877       7.11484       3.96553      -1.19703     -0.985969      -1.52780      -1.00113      -1.10323      0.247634    -0.0437196     0.0645657     -0.102151     -0.201438   -0.00297567    -0.0662833    -0.0228560   -0.00812478       2.97782       3.69338       3.76627       3.99007       3.50947       3.18568       2.63379       2.15166       1.59860       1.17649      0.824339      0.567617      0.383615      0.227556      0.126641     0.0705190     0.0409791     0.0206181
  14  14 2728.2904    2.5781  0.9080 11.8216 -0.0055       1.52406  0.0418   0.0667   0.0644    0.2320   0.0000      0.793006   438.4023       7.85972       12.7399       5.64383      -2.22925      -1.77091       1.54391      -2.81706      -1.11502    -0.0960267      0.363987     -0.218103     -0.317145   -0.00546100     -0.151661    -0.0697689     0.0660739     0.0278533       4.20980       5.27999       5.61972       5.44773       4.59046       4.01909       3.54166       2.79239       2.10901       1.61211       1.04047      0.633864      0.406506      0.241481      0.140144     0.0769622     0.0409794     0.0205011
  14  15 2869.3632    3.1804  1.1175 11.5250 -0.0029       1.38440  0.0426   0.0754   0.0753    0.5102   0.0000      0.693570   434.9925       10.4186       12.0849       2.55025       2.52859       3.07004       4.03530     -0.448149      -1.10315     -0.469022   -0.00585914      0.224544      0.591778      0.184436     0.0942444   -0.00359398    -0.0145093     0.0322722       3.59705       4.20065       4.82358       4.58515       4.30517       3.68722       3.03936       2.52752       1.83246       1.39819      0.997769      0.640839      0.415232      0.252386      0.159527     0.0859051     0.0437855     0.0230344
  14  16 3010.2957    3.7378  1.0573 12.1334 -0.0035       1.37822  0.0415   0.0922   0.0704    0.3856   0.0000      0.726814   445.6421       9.27849       14.9917       12.0721      -3.21761      -9.30856       2.99227      -2.74889     -0.891812     -0.528735      0.886793      -1.19109     -0.599566     -0.491481    -0.0637528    -0.0849777    -0.0943367   -0.00622889       3.32360       4.20518       4.51208       4.33598       4.19199       3.76189       2.96664       2.35138       1.76957       1.27197      0.941377      0.663133      0.429388      0.263798      0.150735     0.0822268     0.0443461     0.0210068
  14  17 3150.7744    3.8199  1.1791 12.7188 -0.0032       1.06490  0.0452   0.0936   0.0874    0.2556   0.0000      0.809941   432.9632       19.3531       6.05177      -3.18026       4.95619      -6.28406       1.55270      -4.72291     -0.221118      -2.16002     -0.535494    -0.0415628     -0.648698      0.335837     -0.168661    -0.0726973    -0.0723121    0.00233211       3.77578       4.40663       4.69866       4.76347       4.36029       3.99341       3.28145       2.59144       1.97624       1.36369       1.02701      0.726679      0.500866      0.282269      0.165505     0.0876960     0.0495915     0.0240541
  14  18 3291.1157    3.6031  1.6973 11.6744 -0.0007       1.31367  0.0524   0.0683   0.0888    0.2775   0.0000      0.450406   439.2220       22.2618       6.34521     -0.240164      -8.07500      -5.16658      -3.55205      -4.22084     -0.829010      -1.61163      -2.04374     -0.536369     -0.110964      0.150086     -0.112939     -0.143393     0.0568261     0.0412196       4.26088       5.18857       5.25104       5.36355       5.04379       4.51166       3.64071       3.05166       2.39840       1.69501       1.20704      0.824199      0.534016      0.318518      0.190983      0.100717     0.0563378     0.0278106
  14  19 3431.7692    3.1567  2.2372 11.8157 -0.0015      0.409070  0.0603   0.0538   0.1081    0.1475   0.0000      0.309676   445.9125       20.3530       18.2031       12.9181       4.75666      -4.47165       4.35475      -6.42265     -0.813947       1.20427      -2.19086      -1.73109     -0.119767     -0.461012     0.0844286     0.0150803    -0.0382644   -0.00568700       4.89383       6.04487       6.09552       6.29135       5.74296       5.03677       4.34045       3.59418       2.73755       1.96666       1.43582      0.936668      0.610955      0.367077      0.214162      0.119436     0.0631404     0.0318420
  14  20 3572.5590    2.6703  3.4973 10.9888  0.0002      0.750198  0.0781   0.0357   0.1332    0.1210   0.0000      0.164472   430.5746       9.89234       13.6869      0.755960       13.2313       3.74315      -5.53758      -8.87640       3.01877      -6.53780     -0.864667     -0.535526      0.251395     -0.756075     -0.222650      0.250852     0.0677024    -0.0739448       6.13535       7.33949       7.73436       7.79240       7.32371       6.47379       5.38030       4.38304       3.39665       2.54653       1.75409       1.17600      0.775237      0.467640      0.278537      0.154373     0.0817635     0.0406825
  14  21 3713.4486    2.1885  4.7952 10.8923 -0.0019      0.449689  0.0969   0.0265   0.1672    0.0830   0.0000      0.122289   438.3594       28.7265       22.3989       13.3383       8.09469     -0.655474      -6.43028      0.761142       6.37256      -6.32119       2.17386       2.20557       1.10217     -0.773824      0.307759      0.160517    -0.0622931    -0.0435412       7.46844       9.57381       9.73098       9.89660       9.22049       8.06760       6.86176       5.32399       4.20259       2.98696       2.20572       1.45068      0.932518      0.590331      0.331689      0.186534     0.0982597     0.0478628
  14  22 3854.8617    1.8201  6.8444 10.5923 -0.0018      0.446518  0.1207   0.0198   0.2244    0.0702   0.0000     0.0840505   437.0495       36.4613      -3.26914     -0.289820     -0.118091      0.763676       4.87424      -12.7016     -0.511241       2.26749      0.263724      -1.59355      -1.72119     0.0918412    -0.0845032     -0.344897    -0.0831335     0.0209463       9.12426       11.6271       12.3999       12.2213       11.3059       9.95691       8.32268       6.76881       5.17518       3.78938       2.66754       1.80348       1.15462      0.710920      0.416703      0.229562      0.122864     0.0613737
  14  23 3996.1162    1.5269  9.1203 10.3910 -0.0026      0.449393  0.1578   0.0165   0.2935    0.0658   0.0000     0.0757843   449.8734       52.7092       9.06565      -20.4266       5.64806       18.9359      -11.6490      -18.0274       5.21796      0.686833      -7.51840      -3.79619     -0.912262      0.372738      0.266207     -0.377257     -0.199826     0.0607108       11.0879       14.4095       14.9008       15.3513       13.7872       12.7569       10.2965       8.73031       6.37597       4.95417       3.39291       2.33578       1.46559      0.911306      0.552451      0.298183      0.155669     0.0766781
  14  24 4136.8981    1.2898 10.9108 10.3053 -0.0037     0.0252631  0.1951   0.0141   0.3597    0.0580   0.0000     0.0736571   448.1873       36.1703       23.6774      -22.2271       4.54305       36.7706       2.87793      -8.56940       13.6624      -2.60144       8.74918       2.36551      -1.37884      -1.52798      0.176965      0.132646    -0.0185000   -0.00858530       13.5427       17.3396       17.8836       17.9976       16.6135       14.8572       12.6220       10.2093       7.84440       5.77032       4.13279       2.77003       1.79778       1.09700      0.638253      0.354389      0.183430     0.0917400
  14  25 4278.6050    1.0544 13.7521 10.2599 -0.0025      0.226278  0.2811   0.0117   0.4794    0.0485   0.0000     0.0827984   414.1738       55.6495     -0.172136       10.3112      -2.65288       2.43594      -22.0096      -23.4097       25.3852       5.78046      -4.84968      -6.02353     -0.710308       1.80213       1.62950     0.0560621      0.176426      0.160626       17.1923       22.2844       23.1262       23.2656       21.7515       19.4089       16.1284       13.2641       10.2943       7.73094       5.39373       3.62886       2.33310       1.46920      0.858462      0.488778      0.249467      0.124847
  14  26 4419.9264    0.9341 17.7592 10.1386  0.0009     -0.147033  0.3885   0.0089   0.6030    0.0393   0.0000     0.0881780   439.0981       64.5296       26.8954       17.4858      -10.6748      -14.5945       19.9904       1.54813      -7.65827       7.77532      -1.89200      -1.11366      -1.55134       1.29383      0.656827      0.210192      0.120920      0.147848       21.1708       27.2886       29.1296       28.3224       26.6902       23.9892       20.2068       16.5254       12.8296       9.44601       6.71246       4.67112       2.98143       1.86187       1.08352      0.603132      0.312313      0.156827
  15   8 1902.3998    0.4546  0.3871  9.8867 -0.0055       15.0967  0.0231   0.0180   0.0437    0.0646   0.0000       2.51682   435.2384       3.49382       10.6144       2.27528      -3.27446      0.345809       2.83904     -0.887627      0.398640     -0.296111     0.0245085      -1.37524      0.423219     -0.205673     0.0335329    -0.0613057    0.00299441   -0.00664492       2.28659       2.68678       2.98577       2.67778       2.63932       2.38701       2.02869       1.75279       1.37149       1.01858      0.721106      0.544927      0.333326      0.198296      0.126933     0.0749605     0.0376640     0.0205492
  15   9 2049.7371    0.6315  0.5929  9.8785 -0.0034       10.7189  0.0277   0.0197   0.0574    0.0955   0.0000       1.48054   435.8098       2.89946       11.8042      -1.72561      -2.04452     0.0554567      -2.10696      -1.86351      0.584494      -2.55287      -1.43650      -1.03534      0.366002      0.256333     -0.256834    -0.0145215    -0.0219998     0.0288007       2.32730       3.16543       3.30283       3.30213       3.08691       2.48642       2.40950       1.72784       1.50856       1.07498      0.799409      0.518317      0.350355      0.235213      0.128538     0.0826910     0.0459409     0.0219820
  15  10 2195.8725    0.9121  0.6759 10.1321 -0.0054       5.70774  0.0272   0.0269   0.0593    0.1273   0.0000       1.01400   438.1927      0.287279       5.04932      -1.35066     -0.475716      -2.61348      0.224122      -2.17755      -1.78010     0.0466105       1.08233     -0.297222     -0.318116     0.0803149    -0.0960488    -0.0856544     0.0131495     0.0199755       2.34209       2.98960       3.30073       3.06015       2.94360       2.77612       2.13113       1.97102       1.44002       1.15535      0.817608      0.545044      0.352543      0.224194      0.138661     0.0860021     0.0448650     0.0234964
  15  11 2339.6667    1.2272  0.8498 10.4934 -0.0047       5.75277  0.0348   0.0310   0.0615    0.1508   0.0000      0.882141   438.0686       3.11876       14.9608       2.80464       1.01204      -1.43069      0.580781      -1.18578      -1.63454       1.81369       1.40748     -0.600768     -0.618808     -0.146847      0.114185     0.0203942     0.0538848     0.0118632       3.08191       4.07814       4.50224       4.46105       4.03248       3.60626       2.81779       2.28972       1.73956       1.29031      0.915764      0.607063      0.413258      0.272189      0.158024     0.0898084     0.0543052     0.0288210
  15  12 2481.1012    1.6118  1.1208 10.3712 -0.0021       1.53581  0.0437   0.0356   0.0702    0.2689   0.0000      0.735873   433.6814       8.85235       16.8982      -8.83609     -0.388842      -3.11326       1.22006      -3.72888     -0.731000      -1.21511     -0.206211     -0.490563      0.795672     -0.192356   -0.00105605     0.0711182    -0.0369610    -0.0132864       3.29316       4.24880       4.48731       4.52709       4.09009       3.76060       3.18227       2.60346       1.95777       1.46119       1.10611      0.753398      0.497554      0.327936      0.193340      0.112789     0.0613418     0.0325834
  15  13 2622.5058    2.1102  1.0478 11.4537 -0.0068       1.76652  0.0403   0.0493   0.0692    0.1917   0.0000      0.704990   440.1269       7.20081       18.0631       2.68443      -4.69423      -4.65909      -2.36962       3.49086      -1.39512     -0.915044      0.836668      0.271930     -0.366504      0.106549    -0.0386241     -0.200070    -0.0806048    -0.0331004       3.26469       3.79903       3.99662       4.28517       3.92695       3.45812       2.92714       2.53730       1.83335       1.48355       1.08111      0.734913      0.453963      0.307600      0.190636      0.124452     0.0642746     0.0328708
  15  14 2764.2564    2.7250  0.9040 11.6629 -0.0078       2.21271  0.0345   0.0675   0.0612    0.2534   0.0000      0.796636   432.7449       7.04014       8.75303       1.55288      -4.48990     -0.834007       4.05807     -0.250498       1.77083     -0.106970       1.59528     -0.653261     -0.597272    -0.0436062      0.191663    -0.0859499     0.0761612     0.0220641       2.88265       3.80942       3.89732       4.07682       3.44979       3.34381       2.71280       2.24585       1.77052       1.28551      0.942510      0.646976      0.414369      0.257650      0.161823     0.0921346     0.0511077     0.0269523
  15  15 2905.8935    3.5423  0.9335 12.0165 -0.0008      0.466722  0.0339   0.0847   0.0635    0.3091   0.0000      0.667454   439.8428       9.95394       13.5375       4.52911      -3.43276     -0.199415      0.305424     -0.332040       1.72406      -1.22684     -0.669958     -0.716073      0.253384     0.0975685      0.288270    -0.0195225    -0.0732433     0.0236671       2.59639       3.58223       3.58686       3.54160       3.36762       3.06047       2.70023       2.12496       1.63161       1.26341      0.898068      0.656573      0.436060      0.287108      0.162878     0.0950620     0.0509848     0.0266703
  15  16 3047.2947    3.8854  1.1567 12.2172 -0.0004       2.33413  0.0419   0.0875   0.0772    0.3668   0.0000      0.658082   440.5665       15.1123       11.8846       1.70171       2.50197      0.998025     0.0464976      0.819389       1.61397      -2.04482      0.546420     -0.939603     -0.536492     -0.149903     0.0844995    -0.0415588    -0.0139673    -0.0111014       3.49679       4.62617       4.99005       5.10742       4.58440       3.93929       3.19863       2.59373       1.97176       1.39488       1.04315      0.698890      0.440428      0.295084      0.173453      0.104575     0.0577906     0.0307093
  15  17 3188.2240    3.7112  1.2173 12.8528 -0.0044       1.22335  0.0459   0.0884   0.0797    0.2411   0.0000      0.744270   435.0589       17.2083       18.1940       7.31326      -5.04083      -10.1608       2.04266      -3.37336     -0.982593      -2.25600     -0.416364     -0.122711    -0.0460393     -0.227666     -0.360910     0.0794169    -0.0721396     0.0176634       3.63321       4.49049       4.78016       4.53541       4.39994       3.90603       3.35321       2.86190       2.24598       1.68251       1.21480      0.855520      0.529026      0.340973      0.212981      0.126178     0.0689968     0.0340012
  15  18 3329.0932    3.5037  1.7699 12.3574 -0.0119       1.05560  0.0544   0.0668   0.0943    0.1962   0.0000      0.437242   443.7672       11.0634       15.3743       9.58443       5.47361      -2.61139      -3.67334      -3.89754      0.496535      -1.64974      0.652633      0.948338     0.0493044     -0.689559    -0.0480346      0.413286     -0.132260    -0.0740021       4.02757       4.95919       5.50903       5.46727       4.88619       4.54358       3.80664       3.14050       2.47824       1.84392       1.38687      0.904537      0.611173      0.377144      0.244375      0.143439     0.0767977     0.0426157
  15  19 3470.1963    2.9677  2.7813 11.4824 -0.0014      0.635634  0.0687   0.0437   0.1159    0.1429   0.0000      0.224947   443.7078       22.6890       16.4571      -4.51917       7.94367       4.32802       7.18818     0.0575745       5.91140      -5.79171    -0.0831297     -0.439773      -1.01685     -0.386864     -0.179777     -0.229651     0.0157994   -0.00726376       5.03419       6.53445       6.87268       6.76628       6.47012       5.78596       4.91436       3.97811       2.99708       2.26783       1.64615       1.19102      0.797784      0.508213      0.307271      0.179541     0.0938933     0.0510943
  15  20 3611.7557    2.4747  3.9377 10.7791 -0.0004      0.733280  0.0793   0.0308   0.1435    0.1309   0.0000      0.142325   440.5233       22.8034       23.1143       19.2145       5.40266      -3.91774      -5.63781     -0.869853     -0.331155      -6.08215      0.475779       2.55481      0.566970     -0.255903      0.430051      0.217194    -0.0506888    -0.0608099       5.76508       7.26788       7.58963       7.66834       7.46205       6.43340       5.58393       4.61022       3.55434       2.65955       1.92595       1.38332      0.929781      0.571066      0.365868      0.204663      0.114755     0.0615193
  15  21 3753.0126    2.0629  5.8977 10.6710 -0.0020      0.318282  0.1035   0.0223   0.1926    0.0803   0.0000     0.0908988   428.4356       17.0833      -3.04088       9.44993      0.177419      -2.41252       9.95401      -14.9015    -0.0913468     -0.809750       2.94925      -2.56152       1.33383     -0.456744      0.583614     0.0531773     -0.133514     0.0439090       7.36889       9.65233       10.0498       10.1154       9.56301       8.40160       7.45568       5.96302       4.74117       3.55172       2.61196       1.75902       1.20761      0.751226      0.464703      0.267564      0.149005     0.0781782
  15  22 3894.6070    1.7448  7.5185 10.5776 -0.0013      0.356341  0.1282   0.0181   0.2354    0.0637   0.0000     0.0756881   443.4673       18.1124       18.9797      -5.37796       9.68907      -2.31454     -0.994564      -15.3018      -2.19408      -2.26508      0.584773      -1.41171     -0.208262       1.38923     -0.457330     -0.361557     0.0805886     -0.227890       8.73103       11.1302       11.7804       11.7201       11.2194       9.92571       8.57461       7.08913       5.67846       4.24123       3.11037       2.15536       1.40319      0.918164      0.557593      0.332352      0.183798     0.0963136
  15  23 4036.3742    1.4568  9.9124 10.3779 -0.0003      0.417300  0.1670   0.0151   0.3052    0.0604   0.0000     0.0694781   437.2962       34.7844      -1.69724       13.8443       18.0944       29.7163      0.211946      -6.89514      -2.93927       1.56854       5.03069      -1.07081     -0.623206    -0.0580535     0.0960639     -0.240319      0.226598   -0.00218465       11.1822       14.6031       15.0271       15.2419       14.3129       13.0430       11.1521       9.04675       7.14244       5.37040       3.92657       2.79006       1.82268       1.17558      0.713845      0.424547      0.225389      0.118835
  15  24 4178.1069    1.2353 13.1586 10.2806 -0.0008      0.248523  0.2360   0.0127   0.4147    0.0534   0.0000     0.0703414   438.5655       44.4985       33.4073      -36.6148      -25.7016      -5.35623      -4.83920      -7.13588     0.0404462       3.00584       2.26102       1.06270       1.21191      -1.21635       1.80196      0.928146    0.00789862      0.133507       13.7900       17.9540       18.5407       19.0867       17.6200       16.1978       14.0585       11.5067       9.30462       6.93530       5.06284       3.53509       2.40885       1.53645      0.919965      0.538467      0.297205      0.159858
  15  25 4320.3822    1.0823 15.3628 10.2003  0.0014      0.315441  0.2845   0.0110   0.4936    0.0473   0.0000     0.0713385   423.1685       57.1437       8.02657      -10.2187       18.1916       16.6979      -28.5077       5.36616      -5.76981      -8.76123       5.43395      -2.43827     -0.528350      -2.06961       1.43403      0.407029    -0.0598217     -0.227304       16.7833       21.1669       21.9337       22.2049       21.0017       19.0087       16.2637       13.5737       10.5524       8.05979       5.86092       4.15816       2.74951       1.75755       1.08521      0.636442      0.345879      0.183132
  15  26 4461.9671    0.8371 16.9778 10.2218 -0.0024     0.0895977  0.3951   0.0087   0.6043    0.0369   0.0000     0.0937731   407.9852       1.90922       40.2821       1.59574      -19.6646       18.3656       13.1359       8.69693      -14.5707      -12.4077       6.34150      0.311482       1.36744      -2.38494     -0.125859     -0.493352     -0.178307     -0.233414       20.1683       25.9089       27.1956       27.9482       26.3877       23.6514       20.5541       16.8620       13.4078       10.3382       7.43590       5.31548       3.56823       2.31201       1.43380      0.829206      0.464389      0.248974
  16   7 1783.2714    0.3638  0.2942  9.8376 -0.0021       5.89274  0.0333   0.0181   0.0390    0.0597   0.0000       3.34796   435.9993     -0.820936       13.4262       1.07453     -0.148834       5.42164      0.616827     -0.366725     -0.386699      -1.62482      -2.49257     -0.136056      0.504308    -0.0262017      0.115689     0.0290297     0.0421301     0.0785663       3.51845       3.25411       2.39572       3.55198       4.11080       3.73363       2.29656       1.80456       2.22402       2.04047       1.22770      0.620355      0.390046      0.307675      0.205636      0.150121     0.0895891     0.0433946
  16   8 1933.1865    0.5087  0.4304  9.8975  0.0007       9.56277  0.0234   0.0188   0.0456    0.0710   0.0000       1.87933   438.1713     -0.329527       11.8446     0.0524205      -2.10734       2.90260     -0.524636       3.34936     0.0814082      -1.49978      0.432746      0.256655     -0.477633     0.0910557    -0.0544241     0.0863138     0.0475667    -0.0711651       2.33508       2.67914       2.74536       2.79599       2.86029       2.68085       2.22343       1.74558       1.38373       1.10076      0.800975      0.553046      0.416387      0.291581      0.177907      0.104466     0.0580421     0.0326067
  16   9 2081.7181    0.7234  0.6033  9.7958 -0.0030       6.88539  0.0255   0.0202   0.0506    0.1066   0.0000       1.18407   437.8119     -0.103548       14.8588       2.27902     -0.389165     -0.865269       2.42609       1.47509      -1.75710      -1.37517      0.680985     0.0623882    -0.0678993      0.132116     0.0608573     -0.167134    -0.0220273     0.0186907       2.00564       2.51635       2.89447       2.58202       2.63150       2.36431       2.01554       1.75563       1.39186       1.08686      0.825346      0.576568      0.374461      0.239564      0.170075     0.0933261     0.0579638     0.0338894
  16  10 2228.4767    1.0373  0.7355 10.0830 -0.0077       4.65788  0.0303   0.0280   0.0530    0.1731   0.0000      0.839095   436.9408       7.24055       10.8892      -2.89694     -0.819096      0.861241      -1.20750      0.572121      -3.22579      -3.07021      0.300458      0.163755      0.394284     -0.382195      0.235652     0.0155978     -0.111556    0.00729847       2.41124       2.99666       3.33749       3.16445       3.14027       2.75035       2.43830       2.03451       1.70867       1.21283      0.973270      0.634233      0.462626      0.312162      0.203714      0.105655     0.0667620     0.0378999
  16  11 2372.7326    1.3588  0.9453 10.2829 -0.0040       3.24292  0.0355   0.0312   0.0652    0.2116   0.0000      0.738664   438.9640      0.992302       12.2240       2.97379       1.54559     -0.737805      0.702789      -1.13089       1.71510     -0.852501     -0.934446     -0.351822      0.508333      0.601873      0.245603     0.0339692     0.0271626   -0.00876584       2.86068       3.71084       4.02740       4.10866       3.85465       3.56370       2.88700       2.28309       1.66966       1.31227       1.04694      0.715682      0.472545      0.321944      0.207582      0.133574     0.0793562     0.0438656
  16  12 2514.9446    1.8189  0.9514 11.3906 -0.0044       2.13210  0.0354   0.0430   0.0657    0.1570   0.0000      0.827256   437.6690       7.74979       17.1700       1.81275      0.714814       1.01960      -4.62997      -3.18242     -0.950688      -2.27309     -0.671047      0.120125     -0.706118     -0.396491    -0.0580514   -0.00295001    -0.0995200     0.0176555       2.87694       3.68364       3.83512       3.85670       3.66317       3.37104       2.81404       2.30464       1.80102       1.43108       1.03954      0.734981      0.490960      0.327918      0.203289      0.127851     0.0784853     0.0406280
  16  13 2657.0044    2.2946  1.1022 10.4440 -0.0010      0.755017  0.0385   0.0476   0.0664    0.4391   0.0000      0.632634   439.8648       7.44254       19.4155      0.814818      -1.44424      -6.82083       1.33097      -2.36076      0.203731       1.49919      0.450621     -0.303046      0.955570      0.185896     -0.194528    -0.0880264     0.0182705    -0.0515079       2.92021       3.75715       3.99023       4.15042       3.93161       3.46360       2.95096       2.37486       1.86714       1.31375       1.00497      0.764902      0.505032      0.347631      0.211953      0.132602     0.0759421     0.0406643
  16  14 2799.6767    2.8301  0.9885 12.1303 -0.0022       3.13941  0.0387   0.0644   0.0616    0.1702   0.0000      0.693866   441.2163       14.5153       6.12898       3.53236     -0.795386      0.192138      0.991133     -0.837218       1.93787      0.686980      -1.62997       1.10088      0.459789     -0.622547     0.0496472     0.0688537     -0.121618   -0.00100312       2.86757       3.57254       3.64092       3.35927       3.54546       3.15061       2.93509       2.37781       1.90959       1.51336       1.13398      0.815895      0.567591      0.360134      0.229178      0.141409     0.0852125     0.0437687
  16  15 2942.0000    3.5397  0.9359 12.1583  0.0006       1.75371  0.0321   0.0845   0.0647    0.2483   0.0000      0.712248   440.7265       17.4174       17.2476     0.0938161     -0.339244      -3.11962       3.13218      -1.72678       2.80422     -0.814131     -0.365669     -0.463003      0.569022    -0.0756327     -0.535879     0.0229743    -0.0475409    -0.0251232       2.65590       3.14868       3.19901       3.31803       3.18283       2.91877       2.57965       2.11362       1.56569       1.25418      0.915709      0.678884      0.478274      0.318676      0.206759      0.117015     0.0704053     0.0377260
  16  16 3083.6380    3.8542  1.2144 11.9882 -0.0006       1.29126  0.0429   0.0834   0.0727    0.4127   0.0000      0.631173   443.0535       13.7724       12.4280       4.35557      0.818729     -0.366291      -3.62724      -1.67829     -0.204172     -0.598957      -2.16572      -1.79147     -0.267816     0.0146932      0.386034     -0.330015    -0.0239047     0.0164250       2.98977       3.87181       3.85209       4.26816       3.74797       3.56376       3.06243       2.56768       1.96312       1.55745       1.15318      0.833698      0.550090      0.372325      0.238246      0.145854     0.0807713     0.0473723
  16  17 3225.2739    3.8471  1.4370 12.0180 -0.0004       1.32737  0.0454   0.0795   0.0789    0.3573   0.0000      0.531271   440.2582       19.9298       8.87735       8.53978      -10.2684       4.18911      -5.80638      -4.07504       5.18665      0.304918      -1.37797      -1.27947     -0.539179     -0.430170     -0.203490    -0.0294443    -0.0810636     0.0838518       3.12571       3.98644       4.05276       4.19145       4.09555       3.64193       3.15833       2.68607       2.07326       1.58404       1.17822      0.869341      0.604341      0.400306      0.253807      0.152555     0.0870713     0.0504021
  16  18 3366.6292    3.3390  1.9351 12.2258 -0.0081      0.767362  0.0555   0.0616   0.0982    0.1872   0.0000      0.382264   440.2855       23.3590       12.1783       10.7080      -8.45591       2.11331       8.54843      -3.59089      -1.87584      -5.83552     -0.998053     -0.127542      0.777791     -0.698934      0.467227      0.499523     0.0250774    -0.0711653       3.82586       4.78599       5.14411       5.24148       5.04731       4.40826       3.82386       3.26714       2.54672       2.04148       1.43727       1.05615      0.710197      0.476988      0.295789      0.186634      0.104472     0.0610927
  16  19 3508.1877    2.8986  2.7601 11.5882 -0.0028      0.594186  0.0655   0.0431   0.1153    0.1457   0.0000      0.217973   439.5945       22.7485       17.8882       21.5563      -5.45910      -2.71786       4.64780       3.11589      -2.35238      -4.95594    -0.0144419     -0.426697      0.822597      0.222612      0.145643     -0.312542      0.217502     0.0533725       4.80111       5.85599       6.05927       6.03104       5.79757       5.44151       4.72007       3.93492       3.16911       2.52234       1.81411       1.33208      0.892118      0.591787      0.374038      0.224606      0.132808     0.0729833
  16  20 3650.1266    2.3773  4.4061 10.9544 -0.0016      0.571049  0.0852   0.0280   0.1545    0.1008   0.0000      0.124021   445.5337       23.6402      -8.41520       10.0788       5.31814      -6.05451      -8.34912      -4.14296       1.68818      0.559841     -0.896199      -2.49743       1.21314      0.185691      0.998339     -0.151439     0.0761510    -0.0458207       5.88516       7.40697       7.71747       7.78115       7.56979       6.90289       5.98095       4.91347       3.97763       3.02337       2.26304       1.64106       1.12378      0.750971      0.481149      0.285601      0.163908     0.0936648
  16  21 3791.9661    1.9994  5.7603 10.6661 -0.0013      0.435799  0.1036   0.0213   0.1826    0.0791   0.0000     0.0941641   440.1494       4.43932       7.78746       3.36812      -2.44511       2.76586       2.39838      -7.38213       2.04656      -12.7663     -0.726497       5.19730     -0.198137      -2.22112      0.714267      0.379963     0.0913246    -0.0663154       6.85316       8.89799       9.35423       9.62555       9.07755       7.99220       7.16752       5.90802       4.77473       3.68560       2.73793       1.93606       1.30575      0.870618      0.550125      0.334495      0.194809      0.109391
  16  22 3934.1673    1.7008  8.3499 10.3103 -0.0006      0.377940  0.1322   0.0164   0.2447    0.0701   0.0000     0.0663579   415.6027       26.4934       29.2847     -0.500342       10.4910       4.23913      -11.0640      -14.7810       2.86211      -7.02491       3.83882       1.24489     -0.430992    -0.0907539      0.330938     -0.227212      0.272743      0.231320       8.74525       10.9957       11.6709       11.6900       11.1836       10.1944       8.88574       7.35959       6.05254       4.73151       3.46094       2.46173       1.64987       1.10909      0.686988      0.425551      0.248529      0.140158
  16  23 4076.5054    1.3928 10.6219 10.3309 -0.0022      0.447242  0.1750   0.0139   0.3197    0.0566   0.0000     0.0671979   436.2111       37.1059       11.9008       6.81151      -9.94993      -8.93237      -2.34128     -0.375473      -6.49441      -7.40494       3.57598      -3.44662       1.54822       1.80596     -0.529477     -0.329010     0.0670954      0.337231       10.4849       13.8901       14.4636       14.8892       14.1075       12.9575       11.0213       9.34401       7.36533       5.77994       4.29114       3.06876       2.11385       1.39554      0.894015      0.541932      0.313187      0.176022
  16  24 4218.2719    1.1789 12.8554 10.2631 -0.0006      0.182101  0.2248   0.0119   0.3983    0.0507   0.0000     0.0723734   455.5056       2.48949       10.1111       6.82118       21.1672      -7.46832       34.8478      -15.5388       1.75869      -3.62147       11.6838      -2.93046       2.98001     -0.814548     -0.806481     -0.688094     0.0307139     -0.188529       12.7113       16.3176       17.5700       17.9111       16.7898       15.4110       13.4112       11.0984       8.95810       6.97166       5.12152       3.70659       2.57427       1.68014       1.08402      0.664667      0.372842      0.214185
  16  25 4360.1101    0.9935 15.8864 10.1912 -0.0006     0.0387082  0.3073   0.0095   0.5063    0.0427   0.0000     0.0772405   425.6276       51.7891      -12.3729      -27.3377       37.1358      -18.7184      -15.4866      -8.26359       14.0133       14.4938      -1.60046      -6.39521      -4.31823      -2.18151       1.84442     -0.550856      0.523810     -0.289571       15.6856       20.0332       21.2872       21.6536       21.0183       18.8845       16.7081       13.7035       11.0627       8.68312       6.56736       4.65129       3.24187       2.17428       1.37228      0.857980      0.496993      0.274772
  17   8 1963.4243    0.5005  0.5272  9.9129 -0.0090       9.28627  0.0282   0.0163   0.0511    0.0756   0.0000       1.75221   433.9090      0.627478       11.2176       1.37237      -1.93766     -0.530499       3.58423      -2.68739     -0.848896      0.470460     -0.795385      -1.31805      0.319497     0.0130687      0.103109     -0.279126      0.186296    -0.0461272       2.26785       2.47482       2.74815       2.89667       2.74623       2.65899       2.30029       1.91728       1.65595       1.21400      0.839255      0.704538      0.536948      0.349822      0.228916      0.152010     0.0841122     0.0505614
  17   9 2113.1200    0.7841  0.6655  9.7212 -0.0032       6.67281  0.0265   0.0210   0.0515    0.1287   0.0000      0.984190   436.5193      0.370141       11.1129      -3.52795      -6.84448       2.39251     -0.730271      0.715725       1.07580      -1.48697       1.58144     -0.580290      0.586170     -0.113510     -0.108453      0.108728    -0.0612560    -0.0129634       2.05893       2.73176       2.83060       2.78485       2.67879       2.44584       2.16775       1.87705       1.50398       1.20616      0.936144      0.644680      0.467465      0.307506      0.187530      0.125860     0.0750078     0.0440695
  17  10 2260.4035    1.0927  0.8103  9.9039 -0.0015       4.03107  0.0292   0.0269   0.0593    0.1797   0.0000      0.773999   435.5836       3.85142       16.8893     -0.439409       1.80085       1.76951     -0.959547       2.87798       2.47365      0.466660      -1.21704     -0.694362      0.754193      0.218806      0.199664      0.260526      0.162723    -0.0507208       2.21210       2.81998       3.04765       3.10360       2.83478       2.63243       2.26212       1.97396       1.64233       1.28910      0.952457      0.668055      0.498953      0.313710      0.207717      0.133507     0.0781782     0.0444670
  17  11 2405.2003    1.4126  0.9232 10.7181 -0.0025       3.66110  0.0343   0.0325   0.0610    0.1633   0.0000      0.804492   440.4293       3.53276       10.3107      0.420348     -0.432045      -7.73512      0.122162      -3.00935     -0.634729  -0.000389203     -0.664306     -0.322218     -0.167733      0.658391      0.142684    -0.0384952     0.0178067    0.00945180       2.37146       3.10410       3.04830       3.35733       3.07641       2.76919       2.53985       2.20694       1.76858       1.32841       1.00381      0.753665      0.553086      0.365823      0.246982      0.147133     0.0872108     0.0499795
  17  12 2548.2132    1.8547  1.0147 11.1677 -0.0030       2.37082  0.0377   0.0413   0.0623    0.1738   0.0000      0.735243   443.0201       12.2432       10.9104       6.24923      0.675615      0.145965      -2.53647    -0.0418979     -0.207921      -1.73448      0.989827     -0.228334     -0.131828     -0.150661     -0.107739     0.0468065    -0.0766548    -0.0853701       2.58186       3.09931       3.43741       3.44540       3.30857       3.01484       2.79311       2.18633       1.85246       1.37322       1.02351      0.777967      0.577460      0.412120      0.274628      0.154767     0.0961729     0.0568431
  17  13 2691.1546    2.3877  1.0280 11.0925 -0.0053       2.97065  0.0357   0.0513   0.0594    0.2622   0.0000      0.647561   441.5519       8.31350       17.7558       7.37619      0.268081       1.11094       7.67179      -2.72420      -1.26121      -3.12039      0.689024     -0.123777     -0.305298     0.0890351      0.453109     -0.114425     -0.221806    -0.0576828       2.44401       2.89083       3.17054       3.26971       3.09407       2.96114       2.49827       2.15499       1.76433       1.37307      0.997897      0.745559      0.558863      0.375409      0.246212      0.154408     0.0934015     0.0528252
  17  14 2834.5200    2.9986  1.0291 11.7410 -0.0027       1.49344  0.0337   0.0666   0.0664    0.2693   0.0000      0.662364   439.9708       12.7176       17.4232       6.07288     -0.870173      -2.09480      -1.29398      0.828101      -2.20399      -1.75863     -0.691066     -0.783701     -0.457528     -0.872947     0.0444034     0.0302326    -0.0211947     0.0296410       2.56874       3.27277       3.43093       3.38437       3.15781       2.93063       2.68376       2.23609       1.87261       1.38583       1.06107      0.776189      0.562541      0.365235      0.252569      0.149407     0.0868222     0.0511263
  17  15 2977.3982    3.5621  1.0110 12.1342 -0.0040       1.24768  0.0357   0.0770   0.0595    0.2355   0.0000      0.636359   442.8278       11.8975       9.55142       8.06179     -0.620246       5.62759      -1.83362     -0.758882      -4.03132     -0.293707      -1.73347     -0.747542    -0.0816580      0.158280    0.00849850      0.245404      0.139507    -0.0879804       2.33355       3.31811       3.17707       3.68318       3.06895       3.20903       2.41837       2.25635       1.73713       1.42414      0.966309      0.798814      0.517781      0.391737      0.219778      0.159489     0.0885854     0.0541772
  17  16 3119.5649    3.8628  1.2080 12.5086  0.0004       1.17965  0.0414   0.0808   0.0750    0.2442   0.0000      0.676544   438.4199       5.90616       11.0281       3.84394      -5.66596      0.302241       3.25583      -3.73272      -1.01809     -0.188146      0.498250      -1.09778     -0.552934      0.727923     0.0674010     -0.154860    -0.0287980     0.0329993       3.02894       3.66197       3.93336       3.83186       3.27723       3.08870       2.81303       2.72156       2.29097       1.83606       1.36871      0.983964      0.652467      0.411829      0.259180      0.166773     0.0986029     0.0583595
  17  17 3261.6421    3.6993  1.4169 12.4583  0.0012       1.09760  0.0438   0.0738   0.0795    0.2216   0.0000      0.587213   442.6884       13.6599       18.5189       23.9287     0.0530853      -5.58394     -0.784796      -1.50366     -0.400542      -1.71725       1.23762      -1.45059     -0.411857     0.0925702      0.288575     -0.337462     -0.207964    -0.0258294       3.01475       3.79379       4.05073       4.10709       3.95306       3.59478       3.11231       2.68231       2.15051       1.62944       1.20033      0.909338      0.662253      0.464583      0.291127      0.186370      0.106780     0.0624586
  17  18 3403.6420    3.3627  2.2451 11.6998 -0.0029      0.165953  0.0597   0.0553   0.1015    0.2217   0.0000      0.291351   439.2016       18.7068       11.3569      0.606338      -5.75414     -0.705863      -1.81112      -4.44643      -1.01608       3.34754       1.96860      -2.46368     -0.367028     -0.924704     -0.228025      0.269575      0.227378    -0.0499608       4.18451       5.48209       5.48953       5.19007       4.72507       4.29555       4.17506       3.79983       3.42484       2.62858       2.03973       1.41854      0.967084      0.631768      0.384794      0.236184      0.140869     0.0803492
  17  19 3545.7974    2.7581  3.2875 11.0991  0.0004      0.500476  0.0698   0.0363   0.1248    0.1570   0.0000      0.152076   441.5299       18.7852       13.5999      -1.61021       9.85301      -15.0449      -1.40067      -4.94620      0.317146      -3.78335      0.633993      0.213925       1.17027     -0.396766      0.257174     0.0989893      0.151137    -0.0265627       4.49901       5.80090       6.06925       6.18613       5.82291       5.41245       4.96733       3.97200       3.36713       2.61485       2.01989       1.43168       1.04075      0.694199      0.458990      0.283269      0.172280     0.0992440
  17  20 3688.3473    2.3150  4.6222 10.7188 -0.0002      0.574541  0.0857   0.0257   0.1501    0.1065   0.0000      0.107876   436.4261       24.0527       8.20812       10.5588      -1.70525      -10.4030      -2.01886       2.22563       2.80473       1.01503     -0.154554      -2.82907      -2.34861    -0.0735552     -0.423535     -0.479476     0.0719670    -0.0734935       5.47451       7.07497       7.50510       7.74564       7.15014       6.69205       5.91012       5.00265       4.01789       3.18862       2.44930       1.74513       1.24503      0.838904      0.550138      0.344628      0.207871      0.121157
  17  21 3830.7489    1.9345  6.9509 10.3553  0.0004      0.442798  0.1090   0.0184   0.2014    0.0781   0.0000     0.0713520   454.4532       29.8210       3.67147      0.487661      -4.86989      -2.38643       11.4842       6.66591      -1.09292       2.34523       1.31568       3.81319      0.304112     -0.970200     -0.103161     -0.153581     -0.417217     -0.150524       6.93511       8.85809       9.44755       9.46764       9.21155       8.32156       7.50650       6.28627       5.31987       4.00042       3.13507       2.26675       1.60676       1.08567      0.710181      0.446999      0.264273      0.154642
  17  22 3973.2559    1.6305  8.8639 10.2988 -0.0014      0.396463  0.1371   0.0150   0.2514    0.0629   0.0000     0.0649447   441.9393       21.4814       20.0995       19.9595       4.93400      0.129814      -17.9007      -5.84012      -6.96452      -3.49816      -4.28380       2.94414      -2.39587      -3.20025      0.968231    -0.0585418      0.165289     -0.141439       8.37558       10.7929       11.2809       11.6625       11.1210       10.4182       9.01469       7.67318       6.17726       4.87563       3.72686       2.68914       1.96617       1.30726      0.880075      0.542044      0.328723      0.193422
  17  23 4115.7432    1.3457 11.5155 10.2577 -0.0009      0.292221  0.1820   0.0125   0.3360    0.0525   0.0000     0.0635419   424.7190       35.3274       8.92537       12.3169      -27.6205      -14.4992       10.9209       11.2962      0.383438      -7.48519      -6.74185       2.56278      0.203033    -0.0574512      -1.36547     -0.738388      0.117032     0.0670177       10.2005       13.1017       14.1607       14.0501       13.6255       12.6816       11.2120       9.46866       7.69093       6.20585       4.66365       3.45311       2.42695       1.63946       1.08682      0.683905      0.405459      0.240702
  17  24 4258.7653    1.0888 13.9856 10.2712 -0.0010      0.325932  0.2529   0.0108   0.4326    0.0461   0.0000     0.0734420   436.3100       4.68764       19.1604       15.2069       15.0933      -24.6359      0.728802      -2.41785      -11.7826      -9.54353       4.25897      -3.60017      -2.10403     -0.818150      0.774324     -0.603568     -0.364319    -0.0953658       12.9543       17.3271       18.2790       18.7688       17.6334       16.6386       14.4064       12.1897       9.88941       7.90383       5.93419       4.35470       3.10819       2.10451       1.37655      0.867574      0.519473      0.301454
  17  25 4400.8318    0.9085 16.4943 10.1920 -0.0007      0.114959  0.3398   0.0085   0.5312    0.0385   0.0000     0.0889709   433.9590       81.2829      -5.19812      -29.1097      -18.8454       4.98166      -8.47288      -24.4793       9.35914       4.32582      -9.79111      -7.83302      -1.13461      0.502995       2.33630      -1.31873     -0.240119      0.568072       15.8450       20.6424       21.8603       22.4275       21.5823       19.9940       17.5930       14.8822       12.4006       9.52521       7.50936       5.38781       3.93770       2.65028       1.74966       1.11437      0.656701      0.385673
  18   8 1992.9610    0.5832  0.5624  9.8557 -0.0024       9.59627  0.0257   0.0174   0.0488    0.0772   0.0000       1.43922   439.8583       2.22793       15.5567       1.75500      -3.79065     -0.251499       3.39217       2.62555     -0.325702     -0.617330     -0.101825     -0.615803    -0.0139962     -0.533848     -0.297493     -0.153492     -0.205110    -0.0202653       1.94389       2.27561       2.56446       2.59977       2.47154       2.27951       2.20827       1.69480       1.36544       1.17448      0.858997      0.630591      0.494275      0.324036      0.216740      0.147090     0.0961359     0.0556968
  18   9 2143.8314    0.8077  0.6680 10.0759 -0.0015       8.06827  0.0290   0.0211   0.0508    0.1008   0.0000       1.13363   436.8371       5.34654       13.5010       3.75971      -2.62550      0.963122       1.05068      -1.49156       1.66059      0.258323      0.540937      0.100024    -0.0125425     -0.353728     -0.251143     0.0483987    -0.0389518    0.00741371       2.17581       2.96812       3.12085       2.77433       2.49643       2.45302       2.29127       2.10471       1.97150       1.52516       1.29732      0.923360      0.612030      0.407796      0.261496      0.165520      0.100592     0.0594141
  18  10 2291.7800    1.1508  0.7443 10.1431 -0.0052       4.90580  0.0279   0.0280   0.0501    0.1626   0.0000      0.829553   441.7940       4.90574       13.9052      0.564995      -1.72823       1.66113      0.254901      -2.33913     -0.384030      -1.37661    -0.0943564    -0.0571973     -0.149985     -0.299959      0.334329     0.0423018     0.0392584     0.0675090       1.99153       2.67388       2.57408       2.86580       2.65563       2.52929       2.26576       2.00600       1.50234       1.24614      0.879520      0.696252      0.504591      0.396683      0.260132      0.163663      0.101281     0.0590576
  18  11 2436.9201    1.5718  1.0412 10.5314 -0.0003       2.56550  0.0353   0.0325   0.0624    0.2163   0.0000      0.733653   435.9952       8.13764       11.8669       4.79245       2.37530       3.50702      -1.91680      0.895810      0.410375      0.380424      0.767903      0.178841     -0.940209     0.0379297     0.0174668      0.113663     0.0707857    -0.0484882       2.33752       3.00118       3.18907       3.41129       3.25600       2.92035       2.53020       2.19999       1.75899       1.41760       1.11573      0.814664      0.561592      0.394844      0.276699      0.169930      0.112942     0.0675624
  18  12 2580.9675    2.0311  0.9537 11.1637 -0.0077       2.16210  0.0335   0.0440   0.0581    0.1973   0.0000      0.660037   438.2263       7.09911       15.5595      -3.32710      -5.27025      -1.37006       6.10074      -1.71309     -0.703419      -1.70868     -0.120460     -0.312654     -0.319653    -0.0762239      0.619439    -0.0818293    -0.0927729    -0.0262136       2.40204       3.23517       3.31352       3.32367       3.11651       2.74571       2.58831       2.27687       1.92542       1.51989       1.16445      0.849932      0.615134      0.404870      0.273104      0.170133      0.101860     0.0613102
  18  13 2724.8199    2.5151  1.0731 11.3234 -0.0022       1.52911  0.0370   0.0506   0.0633    0.2503   0.0000      0.699160   435.9464       1.57479       12.7129      -1.59042      -2.88971      -4.74173      0.894902      -1.29347      -2.34115      0.439488      0.633304      -1.27003     -0.820719     -0.116570      0.148770    -0.0228895    -0.0843260    -0.0614315       2.30701       3.13757       3.03567       3.43753       2.99783       3.11839       2.52472       2.37598       1.81995       1.47543       1.05055      0.871860      0.608692      0.449555      0.293281      0.200682      0.115018     0.0703346
  18  14 2868.7800    3.3265  0.9626 11.5364  0.0008      0.738744  0.0320   0.0705   0.0556    0.2835   0.0000      0.658383   429.6429       8.94842       12.7000       1.85720      -6.64462     -0.827119      0.806256      -6.16837      0.698090     -0.612984      -1.49061     -0.854228    0.00581892     -0.363283     -0.195146     0.0990650    -0.0496796    -0.0592705       2.16146       2.81235       2.88115       2.96145       2.74271       2.61985       2.31187       1.96142       1.73847       1.40091       1.10531      0.795541      0.532215      0.376518      0.248617      0.157944      0.101478     0.0597607
  18  15 3012.2307    3.8870  0.9957 12.1484 -0.0046      0.550698  0.0324   0.0812   0.0587    0.2526   0.0000      0.632806   438.4690       8.21559       14.9619     -0.266033      -1.40267       1.84473      -2.06412      -2.98480       1.80094      -2.13445      -1.91776      -1.38365     -0.690127     -0.681147      0.487810     0.0767354    -0.0885254    -0.0470965       2.16584       2.58456       2.79540       2.87125       2.73106       2.52867       2.20704       2.02840       1.69806       1.35659       1.04481      0.787956      0.558420      0.385555      0.269845      0.165253      0.102153     0.0667542
  18  16 3155.0419    3.9585  1.2567 12.3317 -0.0196      0.671857  0.0406   0.0739   0.0665    0.2474   0.0000      0.612287   439.3342       18.5264       12.3636       6.08659       1.36774     0.0387794     -0.686434      -5.77033       1.49643      -1.72632      0.420898      -1.41810    -0.0239219     -0.128915     -0.151580     -0.209997    -0.0232560    -0.0914788       2.54093       3.32574       3.46088       3.54579       3.38687       3.04836       2.74041       2.40205       2.07754       1.59809       1.22744      0.936584      0.652647      0.447678      0.293178      0.196303      0.115200     0.0753029
  18  17 3297.4769    3.6327  1.5302 12.4375 -0.0033     -0.257546  0.0500   0.0681   0.0813    0.1992   0.0000      0.469486   434.5017       14.4387       11.2297       8.50012      -4.30046      -1.25259      -1.40696      -1.81610      -2.51243      -1.94792     -0.479452      -1.18327     -0.560380     -0.232522      0.662867     -0.354736     0.0996084     -0.133516       3.76605       5.19606       5.67844       5.91928       5.59821       4.96032       4.13119       3.41207       2.67832       1.99000       1.50463       1.04960      0.765840      0.536618      0.341732      0.228204      0.138261     0.0818472
  18  18 3440.3666    3.1016  2.3104 11.7714 -0.0012      0.980982  0.0578   0.0473   0.0989    0.1611   0.0000      0.249898   434.9013       18.9349       25.1569       3.59317       2.84064       4.47060       1.05216       2.07625      -3.18235      0.556451     -0.554582     -0.130690      0.842116     -0.112079      0.722159     0.0621646    -0.0519863    -0.0234655       3.54013       4.34139       4.61579       4.80411       4.58180       4.23095       3.73377       3.40241       2.74305       2.17443       1.73301       1.29075      0.925266      0.632611      0.433481      0.282361      0.176373      0.105074
  18  19 3583.0122    2.6751  3.5976 10.8842 -0.0012      0.464790  0.0719   0.0325   0.1245    0.1550   0.0000      0.147617   434.8285       18.9054       16.8785       8.41315      -3.80833      -8.21016      -2.41974       6.36546       2.55913       1.00856      0.725452      -2.89612     -0.571907     -0.330891      0.444721      0.157769     0.0276987     -0.227894       4.28727       5.55415       5.94671       6.10507       5.88731       5.49525       4.78778       4.18866       3.37003       2.70693       2.07321       1.58034       1.14710      0.772239      0.542498      0.344033      0.217749      0.130548
  18  20 3725.7683    2.1990  5.3349 10.5275 -0.0014      0.511272  0.0881   0.0219   0.1633    0.0964   0.0000     0.0869154   438.8164       21.7463       14.6399       13.8759      -16.7861      -12.6888       8.43221      -4.36428      0.832633      -6.16427      -2.68105      -1.33614      0.274355     -0.658967       1.57209     -0.780184      0.163729     0.0526612       5.30430       6.66860       7.26693       7.51543       7.18122       6.55387       5.90156       5.12302       4.29694       3.36062       2.60511       1.95502       1.41624      0.989727      0.660424      0.429766      0.267595      0.161318
  18  21 3868.7250    1.8180  7.3085 10.3923 -0.0016      0.453896  0.1138   0.0165   0.2064    0.0661   0.0000     0.0701857   445.1089       24.0541     -0.602712       16.7356       10.8833      -9.51661      -9.00344      -16.1535       3.88721      -5.60008      0.728620     -0.720936       4.52893     -0.443476      0.338456     0.0131336      0.247153      0.362419       6.76546       8.48531       9.13942       9.28116       9.04414       8.23507       7.54249       6.45046       5.34448       4.24172       3.30108       2.44338       1.79002       1.24725      0.851828      0.544332      0.334499      0.204978
  18  22 4011.6551    1.5435  9.6146 10.2770 -0.0014      0.424010  0.1471   0.0137   0.2650    0.0572   0.0000     0.0628963   434.9242       30.8040      -13.0992       9.37964       11.4431      -1.18215       11.5092      -5.13812      -12.9463      -10.9916       5.45010       2.29637      0.396350       2.09442      0.796165     0.0496315      0.236834      0.147940       8.11173       10.6092       11.3452       11.4251       11.4867       10.4230       9.43970       7.96197       6.45532       5.34549       4.01122       3.06543       2.20587       1.53821       1.04350      0.667462      0.428673      0.261292
  18  23 4154.7411    1.2806 11.8990 10.2190 -0.0012      0.301228  0.1918   0.0115   0.3382    0.0518   0.0000     0.0678893   439.8727       32.8560      -11.3887       21.8740       15.8029       6.43680      -6.75272      0.934636      -5.22798       4.04065       5.33360      -1.66002     -0.447072       1.55104      0.782634      -1.35679      0.150869     0.0496976       9.95534       12.8226       14.0284       14.1250       13.4959       12.7883       11.2801       9.88842       8.10352       6.51269       5.01578       3.78526       2.71147       1.94354       1.28707      0.843503      0.512298      0.305541
  18  25 4440.8398    0.8631 17.8159 10.2454  0.0019      0.235940  0.3721   0.0083   0.5684    0.0352   0.0000     0.0885434   422.1890       17.2896       23.7330       42.0374       14.9766       4.68956       20.5874      -23.4072       20.6219      -20.0817      -8.97249       7.42205      0.696507      -1.73424      -1.79249      0.213488      0.579425     -0.821256       15.6321       20.6299       22.0838       22.5114       21.8529       20.6026       18.1385       15.7971       12.8621       10.4435       8.17396       6.07076       4.48081       3.12203       2.09159       1.37193      0.862614      0.520050
  19   6 1709.4145    0.2819  0.2725  9.9695 -0.0190       19.0051  0.0229   0.0134   0.0386    0.0431   0.0000       5.10343   439.4381     -0.759122       17.5437      -3.75148      -3.33039       2.27952      -1.66035     -0.201348       1.54581      0.218860     -0.211185      0.404873     -0.759648     -0.105956      0.241474    -0.0479673    -0.0596056    -0.0117840       2.27049       2.24527       2.51802       2.03698       2.37822       2.40871       2.72854       2.04936       1.73133       1.00742      0.926222      0.719230      0.765652      0.473473      0.362288      0.241079      0.140899      0.119071
  19   7 1867.3482    0.4561  0.3610  9.8457 -0.0028       10.7122  0.0188   0.0159   0.0369    0.0607   0.0000       2.25347   439.0367     -0.828373       11.9468       1.69173      -1.46884     -0.830783      0.227005      -1.82153      0.565747     0.0140264     -0.419533      0.618165    -0.0931394     -0.414406      0.198377      0.183556      0.181378    0.00347188       1.37893       1.70868       1.98297       1.94521       1.88465       1.80193       1.55378       1.44743       1.06999      0.870415      0.699371      0.503854      0.394046      0.277953      0.191421      0.132969     0.0865608     0.0475235
  19   8 2021.8086    0.6165  0.5320  9.9283 -0.0063       7.07806  0.0243   0.0183   0.0430    0.0788   0.0000       1.32419   437.9839       1.22134       10.2268      -2.02941     -0.576926     0.0390043      0.680765     -0.416016      -1.48217      -1.69437      0.705586      0.997055     0.0695662      0.284365      0.190768    -0.0135161     0.0790637    -0.0326664       1.70380       2.07001       2.32132       2.41006       2.28819       2.17798       2.02218       1.59368       1.41258       1.13283      0.867343      0.637225      0.493873      0.351314      0.238363      0.161020      0.101192     0.0670311
  19   9 2173.8546    0.8748  0.7133 10.0113 -0.0037       5.95953  0.0265   0.0214   0.0508    0.1142   0.0000      0.919746   438.3449       1.80901       12.3824      -2.84721      0.567106      -3.38911       2.77927      0.116075      -3.23366     -0.649452      -1.36559     -0.440851      0.957155     -0.136758      0.459660    0.00135859     0.0268783    -0.0717116       1.88260       2.28520       2.29026       2.45566       2.44036       2.30026       2.07280       1.78117       1.48423       1.17235      0.914002      0.708472      0.529877      0.379480      0.276414      0.187135      0.114052     0.0713623
  19  10 2322.5254    1.2290  0.9283 10.0145 -0.0026       5.19798  0.0311   0.0260   0.0566    0.1847   0.0000      0.718195   441.8775       4.29405       16.1560       4.27305      -2.37899      -1.93378       3.81846      0.323160       1.38021      0.262678     -0.324955      0.546900      0.199546      0.132050     0.0375544     -0.153818    -0.0554270     0.0456337       2.01478       2.46756       2.87064       2.84957       2.63348       2.41237       2.31543       1.93088       1.61905       1.43240       1.09509      0.783202      0.594358      0.432110      0.269371      0.176882      0.122557     0.0754809
  19  11 2468.2582    1.6188  1.0573 10.7348 -0.0038       4.21815  0.0385   0.0334   0.0618    0.1990   0.0000      0.853544   441.0197       8.38483       14.2279      -1.93744      -3.06628      0.977227     -0.665475      -1.82775      -1.26747     -0.987082      0.348051      0.270819     -0.797184      0.260535     0.0150422     -0.225248      0.154948     -0.116957       2.34249       3.08138       3.44487       3.54449       3.25397       3.05128       2.80327       2.26312       1.90398       1.56533       1.17365      0.900126      0.643847      0.473647      0.304451      0.210627      0.130373     0.0836485
  19  12 2613.1540    2.1916  1.0289 11.2972  0.0009      0.509290  0.0341   0.0457   0.0606    0.2036   0.0000      0.697626   438.6428       1.98764       7.67911      -2.53894       1.94674      -3.36814    -0.0580739      -1.06414       2.40370      -1.19040     -0.856665     -0.834045       1.28540     0.0959224    -0.0883229    -0.0981957     -0.144866     0.0182747       2.18265       2.76897       3.01105       3.01159       2.85637       2.58250       2.53361       2.09897       1.80628       1.44837       1.14846      0.905410      0.626947      0.448727      0.305919      0.198763      0.133250     0.0829931
  19  13 2758.1157    2.7995  1.0269 11.0922 -0.0048       1.27701  0.0352   0.0550   0.0554    0.3381   0.0000      0.534086   440.7262       2.98814       10.6157       2.27894      -3.90853     -0.403868       1.90208      -1.12381      -2.65546     -0.302461     -0.902240     -0.450268     -0.532526     -0.126255     -0.243823      0.360777    -0.0868110     0.0371698       2.42105       3.12482       3.19206       2.99445       2.72174       2.67414       2.54918       2.33751       2.06403       1.67401       1.34216       1.00050      0.710204      0.507226      0.327212      0.217256      0.134333     0.0821247
  19  14 2902.6292    3.4883  0.8634 11.9271 -0.0032      0.758053  0.0273   0.0756   0.0513    0.2204   0.0000      0.814846   437.8339       8.23856       15.0397       5.29962      -3.54680       1.04143     0.0328281      0.418868       2.43941      -1.60435      0.759750     -0.155995     -0.561133     0.0703094     -0.200030      0.460382      0.178571     0.0272074       1.91978       2.30330       2.38083       2.38837       2.34265       2.39312       2.15570       1.85228       1.49163       1.15473      0.923975      0.709750      0.569039      0.410179      0.274804      0.190085      0.124977     0.0760796
  19  15 3046.6581    3.7793  1.0938 12.5089 -0.0033     -0.672507  0.0380   0.0765   0.0609    0.1937   0.0000      0.679947   436.6296       11.5292       11.9787       1.38233       2.50389       1.35902       2.43242      -1.13413      0.520003      -1.53887      0.257244      -1.95582     -0.158663     -0.545451      0.124334     0.0578500     -0.136933    -0.0228265       2.21635       3.04449       3.15971       3.41260       3.05528       3.14567       2.65814       2.30485       1.78098       1.48070       1.10173      0.859679      0.635744      0.471159      0.324651      0.214715      0.144125     0.0875454
  19  16 3190.0658    3.8231  1.4049 12.3093 -0.0014       1.00772  0.0405   0.0673   0.0731    0.1669   0.0000      0.403962   438.1683       16.9595       13.8813       8.59030      -3.86652      0.723080       5.52984      -2.89233      -1.31591     -0.984780    -0.0153871      -1.40992      0.526245     -0.582373    -0.0263630     -0.226956     -0.198537    0.00617174       2.55622       3.13012       3.42999       3.51523       3.40022       3.05472       2.84765       2.42569       2.07415       1.67345       1.33447      0.975408      0.729637      0.517900      0.352081      0.236395      0.149780     0.0936697
  19  17 3333.0986    3.6426  1.7792 11.9352 -0.0053      0.663516  0.0471   0.0581   0.0795    0.1778   0.0000      0.342882   437.5078       20.2712       14.7653       2.23723      0.129165      -4.75342      0.466068      -4.92533       2.29069      -2.99022       2.46218      -3.03299     -0.187576      -1.79662      0.117896     -0.467685     -0.210952     -0.144912       2.92013       3.68823       3.73916       3.82499       3.79776       3.72207       3.36575       2.83717       2.32094       1.77310       1.40537       1.11163      0.854384      0.610121      0.417766      0.280902      0.179021      0.115256
  19  18 3476.5701    2.9515  2.7033 11.5170 -0.0006       1.22044  0.0589   0.0391   0.1075    0.1300   0.0000      0.215866   443.5075       18.6963       1.30836       4.97246      0.904897      -10.2101      -5.05857      -5.63932      -1.05611      0.921595     -0.756920       1.49529       2.35955     -0.210729      -1.19967     -0.154422     0.0178109    -0.0881258       3.51383       4.50674       4.77978       4.90595       4.66669       4.37162       4.05096       3.44728       2.96665       2.36306       1.89126       1.41313       1.05183      0.745386      0.501759      0.329669      0.219033      0.136003
  19  19 3619.8102    2.5187  3.8096 10.9690 -0.0016      0.785436  0.0721   0.0293   0.1312    0.1234   0.0000      0.146273   435.4291       16.7157       11.0478       1.77372       10.1540       5.31938      -1.62421      -6.22223       1.72743      -7.91413     -0.942323     -0.754291      0.603781      -1.63946     0.0941899    0.00301535      0.119463     0.0756870       4.13654       5.27295       5.71107       5.96012       5.81544       5.28485       4.85331       4.12188       3.48332       2.81657       2.16659       1.70304       1.22662      0.868415      0.597044      0.405932      0.259467      0.165596
  19  20 3763.0278    2.0613  5.9828 10.6387  0.0002      0.474173  0.0948   0.0196   0.1782    0.0736   0.0000     0.0845252   440.0052       30.8942       9.43987      -10.0752      -9.55989      -1.72864      -8.30951      -5.38506      0.454743      -4.53840      0.239706     -0.607225       2.03347       1.15693     -0.834898     -0.387758     -0.211964     0.0292012       5.57471       7.07619       7.66021       7.88254       7.69009       7.08677       6.43800       5.57103       4.57072       3.67951       2.90604       2.21445       1.64376       1.15324      0.804473      0.529557      0.345632      0.222133
  19  21 3906.4588    1.7600  8.1262 10.3234 -0.0011      0.385766  0.1177   0.0150   0.2190    0.0586   0.0000     0.0627557   439.1633       19.9714       8.75936       8.85942       2.89387      -3.14485      -6.60632      -6.21173      -2.36196      -10.5346       6.07811      -2.61331     -0.885201      -2.03460     -0.379664     -0.484861     -0.368225      0.114627       6.52760       8.21208       8.87147       9.21582       9.00125       8.37521       7.54047       6.48164       5.52207       4.46263       3.48693       2.69758       1.96703       1.40626      0.952428      0.656039      0.417310      0.259718
  19  22 4049.9570    1.4971 10.6707 10.2352 -0.0015      0.327133  0.1552   0.0123   0.2808    0.0516   0.0000     0.0578627   444.4619       16.0427       41.4690      -10.2412      -8.96361       4.21552       15.2164      0.279799       7.52999      -8.12270      -6.74614      -1.46256       3.93061     -0.178208     -0.682880     -0.826309     0.0327483     0.0343295       8.02254       10.2928       11.2517       11.6216       11.3023       10.6147       9.53521       8.25366       6.81033       5.48860       4.32954       3.30698       2.44515       1.77217       1.22358      0.832816      0.519882      0.326362
  19  23 4192.9817    1.2767 13.2233 10.1715  0.0005      0.252817  0.2094   0.0104   0.3552    0.0479   0.0000     0.0634721   427.9870       39.1281       19.7203       8.69159      -9.08811      -8.29389       3.58106      -7.47736       1.23926      -8.76969      0.181213       6.72633     -0.969109    -0.0658494     -0.796278     -0.104926      0.209926      0.186470       9.84492       12.8779       13.7709       14.2524       14.0001       12.9106       11.8450       10.0913       8.63902       6.88006       5.59282       4.12233       3.13250       2.21428       1.53648       1.02117      0.655210      0.411829
  19  24 4335.5356    1.0272 15.0386 10.1401  0.0001    -0.0416393  0.2736   0.0085   0.4386    0.0414   0.0000     0.0768421   440.2617       59.4322       37.8824      -4.57848       13.2996      -14.9446      -1.16744      -20.1055      -9.46766      -15.2779       8.13056       1.97518      -7.96320      -6.18260       2.56186       4.53527     -0.303906     -0.484323       11.9802       15.5305       16.7543       17.3510       16.9081       15.9152       14.1473       12.4868       10.3847       8.57486       6.72063       5.16210       3.77915       2.73781       1.86936       1.26828      0.800403      0.501161
  20   5 1566.5711    0.1946  0.1610  9.9841 -0.0150       22.8205  0.0203   0.0108   0.0280    0.0348   0.0000       13.6501   438.0040      -1.43871       15.4232       2.32757       2.51648     -0.851783      0.821592      -1.19829      0.362365       1.04423     -0.467517     -0.282912      0.659328     -0.366656      0.309404    -0.0622860    -0.0701919    -0.0173449       1.26293       1.64126       1.90913       1.97906       1.96733       1.80299       1.71988       1.39390      0.957957      0.921209      0.822813      0.471703      0.443337      0.333136      0.221144      0.137949      0.114804     0.0789404
  20   7 1894.0003    0.4679  0.4100  9.8608 -0.0044       16.4487  0.0196   0.0152   0.0386    0.0569   0.0000       2.22155   438.5337       1.66947       15.1233     -0.590034      -1.43410     -0.821171     -0.957004     -0.481456      -1.36397      0.107698      0.314382     0.0505327      0.127875     -0.161900      0.337291      0.100380    0.00295490    -0.0443483       1.37476       1.74928       1.89007       2.01555       1.96250       1.85007       1.56087       1.37361       1.16573       1.01585      0.747497      0.568325      0.412231      0.322418      0.228914      0.151168     0.0967870     0.0588335
  20   8 2050.1165    0.6558  0.6393  9.9717 -0.0068       6.42086  0.0283   0.0170   0.0454    0.0864   0.0000       1.18853   438.6118       3.67982       14.6531       2.04264      -1.75082     -0.498075       2.93620      0.101830      -1.09887      -1.30685     -0.522473      0.565935     -0.310951     -0.393723     0.0698611     -0.182640     0.0910757    -0.0163665       1.87380       2.49221       2.43688       2.70066       2.50610       2.38636       2.14097       1.91191       1.77278       1.53330       1.16224      0.841035      0.685192      0.476317      0.366084      0.222974      0.151054     0.0905793
  20   9 2203.2050    0.9451  0.8579  9.9428 -0.0025       4.34380  0.0318   0.0208   0.0541    0.1432   0.0000      0.814695   439.3448       1.88755       16.7212       6.55245      -2.70009      0.720759     -0.385448      -2.82452       1.62994      0.765596      0.448248      0.200417     -0.269509     -0.270223    -0.0715864      0.305284    -0.0247462     0.0224417       1.97899       2.53554       2.57680       2.73240       2.57895       2.55959       2.26386       1.82467       1.73189       1.40470       1.18379      0.859819      0.661698      0.444315      0.328095      0.219721      0.142108     0.0928511
  20  10 2352.5575    1.3059  0.9860 10.5129 -0.0013       4.59333  0.0328   0.0269   0.0594    0.1489   0.0000      0.736795   438.4150       6.32338       15.7630     -0.851090      -2.36807     -0.679471     -0.837071      -2.11011      0.371786      0.214025      -1.04853       1.12055     -0.153519      -1.08376     -0.385950      0.170762     0.0244611    -0.0222875       1.88592       2.47126       2.53028       2.73003       2.49524       2.42095       2.29201       2.00984       1.70121       1.39303       1.13117      0.849054      0.653852      0.492159      0.320092      0.226304      0.149264     0.0938321
  20  11 2499.1009    1.7408  1.1017 10.6406 -0.0014       2.66484  0.0353   0.0343   0.0630    0.2299   0.0000      0.769457   438.6634       5.29242       13.9838     -0.795095       1.48968      -2.53821      -5.80957     0.0652790    -0.0589352      0.112367     -0.555714     -0.105193      0.380778      0.315181    -0.0342420     -0.181418      0.359521     -0.200850       2.09305       2.63137       2.75675       2.83451       2.76048       2.65772       2.45921       2.11855       1.82985       1.41282       1.09399      0.865831      0.662107      0.503100      0.353481      0.241328      0.163902      0.105396
  20  12 2644.9583    2.2949  1.1340 11.1475  0.0008      0.567392  0.0348   0.0439   0.0640    0.2368   0.0000      0.630994   435.5228       6.77337       6.94111       6.06907    -0.0738528       1.85135      -2.92654      -1.63217      -3.31708     -0.921340      0.199881    -0.0950800     -0.343669      0.104309     0.0666820     -0.109001     -0.260297    -0.0225781       1.95783       2.60595       2.77983       2.92054       2.84390       2.53416       2.41932       2.04192       1.79293       1.42661       1.12156      0.874702      0.644936      0.488625      0.340494      0.233701      0.152802     0.0991469
  20  13 2790.8129    2.8480  0.9779 11.5907 -0.0038       1.56421  0.0310   0.0578   0.0538    0.2153   0.0000      0.563435   437.8434       6.82459       17.4661      0.353270     -0.783285      0.703599      -1.98175      -2.54901      -2.03513      -3.79406       2.93091    -0.0810404     -0.292424     -0.191658     0.0129902     0.0477141     0.0805771     -0.104156       1.97380       2.61213       2.94036       3.06313       2.92798       2.74626       2.47118       2.03833       1.70082       1.29676       1.05561      0.771293      0.614016      0.432372      0.300683      0.208106      0.141940     0.0927432
  20  14 2936.1375    3.5752  0.9485 12.3191 -0.0013       1.82944  0.0303   0.0728   0.0550    0.1814   0.0000      0.615623   437.8876       9.35781       5.91668       7.74849       1.31996      -2.48363      0.351622      -5.71466       4.03030      -1.67090      0.422595     -0.465027     -0.376070     -0.329121    0.00886697      0.285947     -0.132912      0.214101       1.91507       2.48640       2.55749       2.56717       2.51211       2.42192       2.28606       2.04862       1.68465       1.37338       1.07707      0.784547      0.659375      0.463651      0.336083      0.222766      0.153729     0.0971546
  20  15 3080.6589    3.8850  1.0844 12.0856 -0.0031       1.34126  0.0330   0.0757   0.0603    0.2858   0.0000      0.574915   438.8124       7.67899       9.97485       7.94052      -6.61214     -0.716609    -0.0947786      -3.94291       1.32484      -1.85171     -0.433880     -0.964497      0.295762     0.0591243      0.150332     -0.530384      0.377405    -0.0120757       1.99785       2.50487       2.66507       2.70268       2.72063       2.62951       2.18232       2.04082       1.67239       1.50755       1.17434      0.945027      0.653505      0.472445      0.324301      0.229201      0.151402     0.0996346
  20  16 3224.6451    3.7943  1.4795 12.0884  0.0005       1.52520  0.0398   0.0629   0.0711    0.1655   0.0000      0.442126   441.8392       15.4379       12.7966       4.38998     -0.302279      0.292968       1.20557      -4.41249     -0.440946      -1.84093       2.72274      0.715424      0.728908      -1.17703    0.00752209      0.257437    -0.0111553    -0.0711534       2.23812       2.98381       3.15379       3.38382       3.26246       3.17814       2.68407       2.37690       1.95957       1.61667       1.32939       1.05128      0.720210      0.537341      0.356364      0.265656      0.169809      0.109302
  20  17 3368.3583    3.3691  2.0875 11.8122 -0.0006      0.804092  0.0492   0.0475   0.0850    0.1220   0.0000      0.289655   442.4177       11.3302       10.8375       6.63468       2.66847      -2.59823       1.01744      -2.94157     -0.714678      -2.74221     -0.335651      -2.04344       1.05566      0.424311     -0.750863     -0.112629      0.245742     -0.102842       2.84779       3.44184       3.70130       3.90557       3.74487       3.65018       3.26511       2.86259       2.40915       1.98253       1.59333       1.23317      0.913251      0.676653      0.484649      0.318750      0.215657      0.141414
  20  18 3512.1685    2.8350  2.9934 11.6092 -0.0010       1.02318  0.0617   0.0353   0.1105    0.0992   0.0000      0.185225   435.3283       19.7834       17.0852       4.05501      -6.79933       4.29982       6.69028     0.0827672     -0.462526      -6.25146      -1.97830    -0.0141577     0.0171734     -0.873367     -0.658682      0.462087     -0.129880     -0.156428       3.53282       4.37784       4.71698       4.83823       4.83482       4.51898       4.20023       3.55323       3.02748       2.50310       1.97449       1.54532       1.15038      0.830286      0.602120      0.421821      0.276426      0.172138
  20  19 3656.1737    2.3639  4.4358 10.9258 -0.0015      0.803071  0.0767   0.0244   0.1375    0.0885   0.0000      0.115178   433.8833       25.2744       12.3093       9.65878      0.777958      -1.92407      -6.99287     -0.598046      -3.43129       1.25886      -7.01313       1.04387       1.24726       1.34229     -0.133058     -0.674635      0.109815     -0.374074       4.15574       5.38142       5.86469       6.04651       5.91596       5.56176       4.95831       4.41179       3.70623       3.08097       2.45912       1.93709       1.39043       1.02442      0.724524      0.488917      0.319007      0.211160
  20  20 3799.8806    1.9907  6.2578 10.6088 -0.0003      0.504945  0.0969   0.0184   0.1752    0.0699   0.0000     0.0804003   443.7825       27.1748       16.5276      0.270828      -5.68548     -0.389680     -0.213639      -3.93515       2.17377      -7.05518      -5.39390      -3.67434      -1.25599      -1.71513      0.194113      0.516912    -0.0484755     0.0678012       5.22616       6.84142       7.36402       7.58228       7.53583       6.95528       6.28966       5.54541       4.76010       3.89718       3.12487       2.41448       1.76672       1.32359      0.904425      0.636726      0.403395      0.261169
  20  21 3943.4429    1.6567  8.5327 10.4131 -0.0007      0.229334  0.1234   0.0137   0.2272    0.0510   0.0000     0.0622446   430.0089       20.2178       18.6441      0.503508       2.88399       3.16139      -6.07521      -13.1865       12.8846     0.0680666      -4.00228      -1.14426     -0.947406       2.09153      0.339457     -0.122479      0.924492     -0.116784       6.40935       8.30975       9.14082       9.60045       9.30868       8.63166       7.82713       6.80088       5.82135       4.79788       3.79036       2.91296       2.19591       1.56939       1.12467      0.764449      0.495444      0.313325
  20  22 4087.4445    1.3980 10.6303 10.2738 -0.0002      0.332980  0.1573   0.0114   0.2834    0.0476   0.0000     0.0619511   448.5178       6.72430       37.2988       20.2013      -1.70662      -19.6265      -14.7518       3.88994      -7.13917       1.31511       9.62640      -2.14647       2.55521       2.23700      0.397751    -0.0328405      0.768289     -0.126734       7.73546       9.87748       10.7183       10.9590       10.8582       10.1152       9.31750       8.29085       7.00923       5.72481       4.54406       3.62005       2.63055       1.98513       1.39484      0.959095      0.631975      0.398905
  20  23 4230.9572    1.1759 14.0098 10.1959 -0.0015     0.0840214  0.2276   0.0089   0.3784    0.0419   0.0000     0.0656108   435.0309       42.3878       3.81331       23.8503       3.53395      -6.01075       32.7831      -3.20999       15.7107      -17.5552      -6.14707     -0.542317      -5.87012       1.59579     -0.960147      -1.35389     -0.145817     -0.174000       9.60390       12.5303       13.6116       14.1772       13.7951       13.1777       11.8290       10.4175       8.90486       7.18594       5.86886       4.50163       3.41078       2.50167       1.74367       1.20643      0.787395      0.510676
  20  24 4375.4246    0.9742 16.5238 10.1818 -0.0026      0.238933  0.3029   0.0075   0.4698    0.0353   0.0000     0.0790883   446.1536       65.1738       23.3288       32.7399      -7.89994      -8.78893       10.4221      -8.17053      -36.5312      -7.61488      -27.0930      -5.28970       7.14428      -1.61108     -0.406997       1.23807      0.689197      0.159874       11.6497       15.3920       17.1303       17.5934       17.1912       16.2984       14.6286       12.8544       10.8425       8.74187       7.16309       5.44008       4.16496       3.02408       2.12766       1.46804      0.959505      0.616015
  21   7 1919.9152    0.5049  0.4818  9.8724 -0.0032       12.2080  0.0226   0.0146   0.0411    0.0614   0.0000       1.76202   439.9243      -1.45619       12.8306     -0.339081      -1.39504     0.0632340      -1.50544      -2.77343     -0.309045       1.02357     -0.591146      0.481931    -0.0300864     -0.169396      0.254464   -0.00668977     0.0342528    -0.0809651       1.41335       1.88192       2.06019       2.04656       1.90806       1.91947       1.62314       1.58652       1.34957       1.09212      0.919523      0.689601      0.547927      0.390131      0.273872      0.185835      0.130993     0.0855903
  21   8 2077.8164    0.7359  0.6188 10.0505 -0.0025       6.89508  0.0256   0.0189   0.0456    0.0811   0.0000       1.12772   439.1101      0.771486       17.3794       2.06931      -3.18288       1.17975      -1.04245     -0.889008     -0.717199       1.04282      0.870416     0.0523489      -1.34605     -0.332073     0.0747979     -0.190626    -0.0156447     -0.115198       1.71541       2.25470       2.36594       2.20512       2.20484       2.06300       2.01203       1.85838       1.63916       1.27939      0.983501      0.761471      0.612164      0.471501      0.325784      0.213231      0.147031      0.102501
  21   9 2232.0315    0.9885  0.7950 10.1006 -0.0004       4.93140  0.0259   0.0223   0.0529    0.1341   0.0000      0.766696   435.6635       6.45328       12.1654      0.269704      -2.39711       3.99942       2.10883     -0.398862       2.42779      -1.22826     -0.997047       1.05397     0.0172258     -0.169739     -0.241573     -0.417043      0.361153    0.00708030       1.63680       2.13698       2.21950       2.31954       2.31853       2.18109       1.98755       1.81175       1.58665       1.23575      0.953483      0.739059      0.582301      0.458499      0.330253      0.243538      0.164798      0.104436
  21  10 2381.9643    1.3810  0.9778 10.5028 -0.0028       2.28727  0.0292   0.0285   0.0610    0.1629   0.0000      0.710726   435.3256     -0.931003       14.6080       1.40268       2.59882      -4.47687      0.606427      0.935746     -0.776804       2.32447      0.955509     -0.419210      -1.33039     -0.604911      0.298046     -0.160880    -0.0780459     0.0939876       1.78712       2.33052       2.36952       2.49058       2.42257       2.31887       2.09699       1.85664       1.59645       1.35827       1.14129      0.900464      0.650699      0.486867      0.339587      0.230444      0.156690      0.104398
  21  11 2529.4125    1.8116  1.1584 10.7667 -0.0005       2.26417  0.0355   0.0346   0.0628    0.2168   0.0000      0.702836   434.6496       5.66648       10.3089       5.13608      -3.46127     -0.850520      -3.31711     -0.513282     -0.211694      -4.31435      0.527019     -0.586979       1.43627    -0.0612208   7.24300e-05     -0.182914    -0.0917487    0.00531156       2.11925       2.67622       2.79799       2.98635       2.80007       2.55517       2.35012       2.18092       1.94809       1.65248       1.28905       1.01980      0.766914      0.566911      0.392704      0.294541      0.187026      0.116452
  21  12 2676.2509    2.4712  1.0294 10.6035 -0.0023      0.240360  0.0351   0.0488   0.0559    0.3871   0.0000      0.583727   437.3652      0.352613       11.4200       2.25217      -2.41095       3.32409      0.185998      -5.79994       1.92717      -2.25087      0.776583      -1.87221     -0.123464     -0.828480      0.496502     -0.352010      0.210075     -0.185413       2.47553       3.30707       3.42658       3.19402       2.60863       2.25239       2.26134       2.47547       2.37188       2.20451       1.77254       1.39885       1.00544      0.745791      0.471801      0.309267      0.182584      0.120604
  21  13 2823.1245    3.2042  0.9666 11.3410  0.0043       2.07271  0.0279   0.0633   0.0550    0.2975   0.0000      0.593684   440.1368       10.1845       14.4718       3.79243       1.21875      -3.24961      -2.45566      -2.47630       3.16522     -0.710791      -1.25817      -1.85243      0.958720     -0.489910     -0.627483    -0.0463699     0.0430520   -0.00792277       1.73216       2.17344       2.30238       2.35904       2.37646       2.26924       2.00745       1.73605       1.53945       1.30572       1.08802      0.846077      0.624103      0.463783      0.326526      0.212147      0.145872     0.0991053
  21  14 2969.0299    3.6173  0.9471 12.4573  0.0013     0.0567878  0.0297   0.0742   0.0532    0.1574   0.0000      0.605210   441.6574       8.83419       12.3739       5.04223     -0.192439      -4.28799      -2.24179      -3.49724       2.40315     -0.227657      -1.62999      -1.42077      0.976388       1.24519     -0.279745     -0.616535     0.0750782     0.0748755       1.73617       2.17787       2.33105       2.42053       2.30962       2.33549       2.13753       1.72992       1.56107       1.30297       1.09126      0.819675      0.633855      0.467484      0.324654      0.242453      0.158923      0.105609
  21  15 3114.1399    3.9352  1.2466 12.0569  0.0002       1.62731  0.0365   0.0692   0.0666    0.2357   0.0000      0.496815   438.9463       6.56710       15.8921       9.00499      -5.43271      -3.19656     0.0513032      -1.68122       2.59917       1.11393       2.51867      -1.19098      0.941118      0.167269     -0.125222     -0.306974      0.287922     0.0459674       2.25682       2.90753       3.00266       2.95586       2.71208       2.48135       2.33916       2.25488       2.06138       1.84589       1.49620       1.19640      0.887932      0.619941      0.433923      0.286200      0.189109      0.118917
  21  16 3258.7147    3.7396  1.6009 12.3553 -0.0005      0.369305  0.0422   0.0599   0.0746    0.1285   0.0000      0.424810   436.8681       16.3931       14.1723       2.45249      -2.25809      0.394824       2.84251      -6.65919       4.49309     -0.746310      -3.17181      -2.03140     -0.169086    -0.0385098     -0.167100   -0.00320398     -0.149801    -0.0173549       2.40825       3.14109       3.32385       3.38359       3.21953       3.18741       2.92766       2.60895       2.13694       1.80938       1.42681       1.13340      0.878792      0.632044      0.472883      0.305876      0.214650      0.142698
  21  17 3403.1236    3.2525  2.1050 12.1642 -0.0032      0.977385  0.0525   0.0460   0.0840    0.0968   0.0000      0.279925   438.6274       16.5926       15.0001      0.287603       1.68073       8.98497       3.96943     -0.276548     -0.286611       1.57578     -0.158716      0.223709      0.784045     -0.813833       1.06577     -0.150971     -0.249570    -0.0464315       2.88771       3.69730       3.86897       3.97440       3.76353       3.57829       3.45077       3.07703       2.65020       2.14464       1.73714       1.35426       1.05318      0.774675      0.583012      0.398294      0.269504      0.175439
  21  18 3547.6016    2.7038  3.3328 11.2160 -0.0015      0.972542  0.0633   0.0305   0.1099    0.0948   0.0000      0.155902   440.0756       13.1077       16.6176       4.72569       1.88705       7.66248       1.11401      -8.09850      -1.22902      -3.19316      -3.27020      -3.43166      0.756315      -2.12563       1.08339    0.00280463    -0.0475977    -0.0625883       3.37485       4.42528       4.69975       4.89732       4.88124       4.59518       4.25681       3.61142       3.10126       2.62677       2.08038       1.63800       1.24455      0.910862      0.669246      0.463587      0.309627      0.205366
  21  19 3691.8794    2.2938  4.8004 10.8187 -0.0008      0.592428  0.0798   0.0224   0.1401    0.0818   0.0000      0.104480   435.0652       23.9681       20.0385       7.80375      -1.53177       11.3273       2.17590      -10.1433      -3.11219      -4.93926      0.566948     -0.207147      -1.19694      -2.63204      0.173265      0.401125     -0.234063     -0.493456       4.15766       5.34531       5.80082       6.11422       5.94425       5.72797       5.12214       4.56173       3.89694       3.26116       2.56209       2.08227       1.53591       1.16528      0.812276      0.584027      0.395912      0.254560
  21  20 3836.2359    1.8956  6.7331 10.5422 -0.0017      0.438635  0.0994   0.0163   0.1822    0.0600   0.0000     0.0732605   438.7864       14.0575       15.0700       5.84039       2.03655       3.63366       5.18175      -15.9403     0.0547370     -0.108074       2.60533      -8.69996       2.58731     -0.795941      0.432613     -0.656606     -0.987055      0.256251       5.14671       6.66191       7.21917       7.52133       7.42759       7.02795       6.31719       5.55227       4.92120       4.02315       3.26058       2.55854       1.98181       1.41935       1.02638      0.717874      0.487452      0.317228
  21  21 3980.2873    1.5956  9.6204 10.3380 -0.0001      0.175400  0.1365   0.0123   0.2438    0.0478   0.0000     0.0587550   430.0741       13.3226      -1.03803       13.1395      -7.73523       1.42658       5.24428       1.53900      -9.02049      -5.65557      -1.77948      -1.40947      -2.76953      -2.80440       1.98895     -0.238446      0.253381     0.0404976       6.56940       8.50076       9.23703       9.69062       9.38014       9.02207       8.24926       7.23454       6.19706       5.17176       4.21686       3.26654       2.51851       1.85087       1.34381      0.938849      0.628078      0.417278
  21  22 4125.0515    1.3663 12.0705 10.2355 -0.0009      0.336202  0.1743   0.0103   0.3115    0.0441   0.0000     0.0574828   439.3405       38.0277       11.7921       6.52335      -1.76415      -5.87557       4.16560      -13.8362       5.01262      -2.10505      -3.93555       1.36800     -0.196579       3.59810     -0.565708      0.448733     -0.200646      0.529493       7.75518       10.1963       11.1689       11.4558       11.3231       10.8080       9.84014       8.65550       7.52269       6.21734       5.17629       3.94293       3.06749       2.26889       1.60807       1.14822      0.747842      0.498353
  22   5 1611.3421    0.2278  0.1466 10.0279 -0.0115       21.1544  0.0209   0.0150   0.0312    0.0348   0.0000       10.8064   438.1426       2.05584       17.4274      0.148254      -3.22677     -0.984589      0.833766       1.99881      0.449444      0.198001     -0.308953      0.170737      0.340476     -0.114837     -0.121604     -0.208587     0.0231825     0.0813969       1.64727       1.47772       1.80632       2.06247       1.85143       1.86915       1.63586       1.31147       1.19441      0.891136      0.666258      0.669623      0.572868      0.374693      0.207608      0.196176      0.138981     0.0876007
  22   7 1945.1403    0.5485  0.5132  9.8439 -0.0073       8.87006  0.0285   0.0157   0.0420    0.0679   0.0000       1.56086   439.2971       2.04155       16.4348       1.29926      -5.16501     -0.177554      0.680658      0.993602      0.968357      -1.37914      -1.87892      0.207019     -0.368829     -0.369066      0.125722    -0.0958464     -0.117089    -0.0988051       2.31360       3.11580       3.12742       2.65167       1.85719       1.72996       2.00384       2.34223       2.28609       2.09701       1.67808       1.18002      0.840627      0.602721      0.383874      0.267806      0.183186      0.115032
  22   8 2104.8361    0.7746  0.7331  9.9238 -0.0042       6.38019  0.0245   0.0176   0.0492    0.0963   0.0000      0.899812   438.8950      -1.58630       13.3899      -1.90699      -4.25645      -1.35364     -0.670837      -1.47214     -0.352471     -0.497624     -0.623935     -0.731171     -0.446128      0.732551      0.411556     -0.431397  -8.22753e-05      0.128489       1.39001       1.82243       2.02088       2.04257       2.09908       1.96250       1.82063       1.57502       1.39167       1.11269      0.914005      0.720285      0.547813      0.421111      0.318660      0.217020      0.163150      0.104023
  22   9 2260.0750    1.0949  0.8905 10.1279 -0.0017       3.83330  0.0284   0.0226   0.0540    0.1448   0.0000      0.704375   438.6980       3.12252       17.9842       4.32000      -1.82581      -3.52632      -3.17524       1.14476       1.45488     -0.917513      -1.67671       1.43748     0.0316753     -0.593344    -0.0858404      0.117984     -0.162356    -0.0302852       1.63644       2.04323       2.25864       2.29898       2.30122       2.15373       1.93781       1.87652       1.56727       1.36507       1.13385      0.807682      0.667418      0.490701      0.383820      0.292860      0.197953      0.123634
  22  10 2410.9733    1.4588  1.1668 10.2109 -0.0036       3.55824  0.0347   0.0277   0.0643    0.2637   0.0000      0.640092   436.0268       1.71999       12.3811      0.765488      -6.53592     -0.954860     -0.814390     -0.285234      -4.66439      0.512048      0.985694      0.615478     -0.694859      0.578716      0.292023     -0.438353    -0.0790530    -0.0649857       1.89465       2.42197       2.61546       2.62061       2.50064       2.35385       2.27800       2.03993       1.81972       1.57207       1.31687       1.06051      0.804171      0.587767      0.423083      0.295538      0.199181      0.134496
  22  11 2559.3312    2.0190  1.0727 10.6703 -0.0029       2.58823  0.0303   0.0375   0.0580    0.2368   0.0000      0.595615   438.9626       3.48711       14.4942     -0.315036       1.64223      0.330877      -1.77742     -0.893801      0.634580      -1.37591       1.25116     -0.736560      0.201742      0.339763     -0.254984     0.0142086      0.273798      0.260587       1.58296       2.04579       2.34068       2.36509       2.38916       2.25340       1.99239       1.83219       1.57487       1.32968       1.06108      0.803509      0.633827      0.486960      0.358778      0.257137      0.183830      0.118488
  22  12 2707.1989    2.5591  1.0394 11.1634 -0.0025       1.59664  0.0293   0.0489   0.0554    0.2666   0.0000      0.611349   437.2080       5.07453       16.3590       3.15387      -8.95376      -4.61931       1.82289      -2.30280     -0.910457      -1.93764       1.40071      -1.16827     0.0259478    -0.0456592      0.233857      0.455797      0.203618     -0.121821       1.60265       2.03002       2.19939       2.23881       2.23609       2.18042       2.02999       1.78013       1.51239       1.27005       1.04621      0.822636      0.642829      0.498786      0.349896      0.249093      0.176255      0.118854
  22  13 2854.8592    3.2614  1.0021 11.5968 -0.0020      0.832074  0.0300   0.0611   0.0525    0.2567   0.0000      0.608492   439.3856       8.49785       15.4814      0.737789      -3.72299     -0.110926       2.84442     -0.946310      -2.63265     -0.295988       2.14111      -1.48844     -0.352125      0.179432      0.203457      0.277163    -0.0500583     -0.236369       1.66452       2.23860       2.34275       2.38733       2.40797       2.25766       2.08731       1.85741       1.63204       1.34687       1.11598      0.875725      0.662764      0.509839      0.369359      0.262606      0.174426      0.119815
  22  14 3001.5514    3.7779  1.0211 12.2477  0.0007      0.741268  0.0311   0.0715   0.0535    0.2000   0.0000      0.618949   436.5722       8.46790       14.8678       3.08240     -0.902392      -3.70494      -1.12679      -1.29631       1.33833       1.25466       1.84440      -1.96648    -0.0364507      0.356934    -0.0456633     -0.507547     -0.154899     0.0477082       1.60499       2.08470       2.20697       2.23010       2.22778       2.12489       1.99877       1.72528       1.63207       1.27099       1.10930      0.865599      0.669231      0.499724      0.361065      0.266138      0.182178      0.121509
  22  15 3147.2017    3.9257  1.2940 12.1500 -0.0008       1.00211  0.0366   0.0664   0.0634    0.2084   0.0000      0.488746   439.2558       7.92503       13.9692       2.87631       1.67847       3.74330     -0.457066      -3.75904     -0.854108       1.90156     0.0170820     -0.907401      0.346098     -0.844865     -0.499798     -0.158842      0.430557    -0.0117522       2.08521       2.69159       3.00667       3.13211       2.92506       2.79651       2.58099       2.26660       1.97229       1.64915       1.33533       1.05747      0.816239      0.618134      0.430560      0.294103      0.211409      0.142961
  22  16 3292.4104    3.7283  1.6930 11.8499  0.0008      0.638373  0.0405   0.0550   0.0728    0.1609   0.0000      0.356395   437.9056       12.1443       11.1901       5.74541       3.93428     -0.412922       3.23173      -4.58050       2.98909      -2.00371     -0.727039      0.477027   -0.00311744      -1.12955     -0.706674     -0.211388      0.202987     -0.305662       2.18377       2.70364       2.94846       3.16031       3.08625       2.91506       2.74571       2.43284       2.04303       1.66986       1.41514       1.10612      0.856266      0.641468      0.479494      0.332845      0.231519      0.160594
  22  17 3437.4215    3.1145  2.3257 11.8851  0.0001      0.365407  0.0513   0.0400   0.0870    0.0906   0.0000      0.237935   435.2704       14.3676       13.1805      0.857850       3.02957      -1.03585     -0.372682      -1.62157     -0.240316      0.730620     -0.609352      -2.88771       1.93245      0.366389      0.399258     -0.116195     0.0672562     -0.113155       2.64103       3.45696       3.62400       3.87705       3.82105       3.77203       3.31514       3.00755       2.46043       2.18288       1.73772       1.41023       1.07348      0.804539      0.584727      0.416475      0.290080      0.197019
  22  18 3582.4626    2.5425  3.6950 11.3593 -0.0016      0.631844  0.0673   0.0271   0.1181    0.0702   0.0000      0.133734   442.0972       20.7667       9.19787      -1.70948      -6.79108      -3.62200     -0.841631      -5.12178     -0.938947      -1.88918      0.564741      -1.26383      0.462470      -1.08667       1.28168      0.280380     0.0674773      0.210733       3.30079       4.25524       4.61345       4.82988       4.68285       4.54947       4.12908       3.80225       3.28139       2.69909       2.20381       1.74306       1.34445       1.05252      0.761199      0.551956      0.378131      0.255106
  22  19 3727.6381    2.1790  5.2067 10.7627 -0.0000      0.658062  0.0791   0.0199   0.1494    0.0685   0.0000     0.0928782   443.1889       14.3267       24.6714       7.30491      -5.75836      -3.16087      -9.61887      -1.12559       6.54441      -2.20713     -0.793037      -1.51946      -2.46329     -0.902203     -0.676789     -0.599367     -0.278140    -0.0777113       3.93655       5.14813       5.65404       5.91481       5.84435       5.59392       5.02987       4.52898       3.90141       3.24075       2.64212       2.09632       1.62203       1.21839      0.886297      0.633958      0.438709      0.292641
  22  20 3872.2714    1.8185  7.7010 10.4459  0.0002      0.408617  0.1048   0.0145   0.1992    0.0537   0.0000     0.0647139   441.5052       20.2792       9.79452       8.76901       6.34726      -7.43553       6.08330      -2.32751       1.15581      -1.72362      -2.05096      -2.59176       1.92568      0.177154      -1.88786      0.347223      0.272235     -0.812426       5.04577       6.50389       7.02478       7.39756       7.34062       7.00094       6.48459       5.73717       4.95373       4.21496       3.43265       2.78980       2.11933       1.62142       1.15966      0.817869      0.574696      0.389758
  22  21 4016.9489    1.5420  9.7820 10.3711  0.0008      0.271180  0.1383   0.0121   0.2511    0.0461   0.0000     0.0604035   445.0217       15.0460      -4.25539       5.55616       5.91992       5.68196      -4.33735      -5.65242      -11.1019      -7.03316      -4.06096       1.13882      -7.11603      -5.40151       2.97826     -0.787139      0.302056    -0.0304188       6.27251       8.21806       8.90139       9.32177       9.24651       8.71748       8.12109       7.14198       6.35589       5.19402       4.40645       3.44105       2.69132       1.99214       1.48089       1.03586      0.710505      0.484225
  22  22 4161.5457    1.3102 12.6624 10.2856 -0.0009      0.169119  0.1896   0.0096   0.3207    0.0410   0.0000     0.0600716   433.9119       35.9824       18.3063      -5.07738     -0.404522       1.76556       7.92702      -13.4841     -0.664760       5.20525      -1.73076      0.372224       2.63909      -1.97942      -2.88430     -0.722019       1.97408      0.557618       7.81900       10.1942       10.9698       11.4542       11.2848       10.8327       10.0152       8.88025       7.82379       6.65024       5.37462       4.41631       3.32975       2.55834       1.82205       1.30580      0.904779      0.609911
  22  23 4306.5959    1.0541 15.4754 10.2180 -0.0008      0.241846  0.2632   0.0078   0.4160    0.0370   0.0000     0.0726226   435.0663       33.9081       5.70031      -28.2500       6.93297       27.4732      -3.45485      -9.45031       4.68117       6.62542      -1.63821      -5.22011      0.103281      -3.00963       1.18684       1.07383      -2.26991      -1.74080       9.75992       12.5748       13.9868       14.4080       14.4389       13.5598       12.6666       11.3300       9.80384       8.24396       6.76426       5.39400       4.21914       3.17450       2.33162       1.67132       1.12462      0.780251
  23   7 1969.6808    0.5473  0.5463  9.9526 -0.0036       7.94903  0.0228   0.0146   0.0427    0.0677   0.0000       1.45656   439.5649      0.683723       17.1994     -0.345868      -2.54018      -2.97849      -3.75406     -0.206599       2.71302      0.160225    -0.0958783      0.691831      0.352609     -0.412644    -0.0677837     -0.155476      0.275256     0.0882072       1.35012       1.80373       1.93102       1.98274       1.79843       1.84781       1.82695       1.66990       1.37616       1.19514      0.893553      0.724915      0.552234      0.446064      0.351470      0.250947      0.186850      0.139791
  23   8 2131.1729    0.8399  0.6394 10.1194 -0.0037       4.97831  0.0222   0.0199   0.0425    0.0863   0.0000      0.949747   441.6638      0.471496       16.7087       1.74219      -5.94961      -2.72582      -2.37869     -0.748449     -0.390150     -0.803793     -0.749071     -0.290122      0.211167      0.548965     -0.484418    -0.0346247   -0.00400331     0.0282703       1.37843       1.79544       1.97920       2.05134       1.89790       1.85190       1.72512       1.55127       1.36597       1.17453      0.989668      0.795824      0.629665      0.476220      0.334124      0.239241      0.160698      0.112766
  23   9 2287.5624    1.1781  0.9554  9.9715 -0.0015       3.64808  0.0279   0.0226   0.0540    0.1785   0.0000      0.667573   440.3186       2.90291       20.8615       1.05870       3.28870      -3.98609       1.57024       1.10799       2.93002      -1.59411      0.230373      0.190318      0.963710     0.0333954     0.0548282     0.0868202     -0.179048     0.0127327       1.52762       1.95099       2.17154       2.26257       2.18904       2.10005       1.96879       1.70705       1.52654       1.29906       1.07159      0.842187      0.697368      0.488302      0.380423      0.270765      0.185587      0.129874
  23  10 2439.3242    1.6321  1.0237 10.5005 -0.0020       3.58294  0.0295   0.0309   0.0555    0.2035   0.0000      0.609142   437.6111       2.15462       15.1471       2.16055      -1.22766      0.324082      -3.62686      -2.76659      0.319581       1.28877     -0.642733      -1.87213     -0.807713     -0.231171      0.359275     -0.656803      0.162612    -0.0432805       1.61560       2.14740       2.29890       2.44050       2.30365       2.31427       2.16098       1.99392       1.66165       1.34500       1.08406      0.816653      0.665197      0.527995      0.389509      0.300989      0.219779      0.148324
  23  11 2588.7986    2.1680  0.9919 10.9839 -0.0016       2.52215  0.0277   0.0408   0.0531    0.2035   0.0000      0.558896   439.2164       6.74133       19.0506       1.11686      -3.10976       1.72384      -2.31445      0.737214     -0.892712      0.986254      0.368154      0.465783     0.0991701      0.117966      0.286387     -0.304832      0.109710     0.0699973       1.49529       1.87742       2.14140       2.10694       2.12176       2.11085       1.86772       1.69600       1.53516       1.24009       1.04586      0.849990      0.638754      0.504946      0.374413      0.262452      0.190398      0.131555
  23  12 2737.7704    2.7093  1.0130 11.2881  0.0009       2.30479  0.0287   0.0500   0.0514    0.2192   0.0000      0.563117   435.9994       6.02129       13.2494     -0.531165     -0.920691      0.484299       1.24398      -2.52286       2.26560     -0.349211      0.561851     -0.335309       1.36668     -0.604237      0.103935     0.0888861     0.0576503    -0.0905482       1.52700       1.96379       2.22276       2.32274       2.18915       2.15360       2.03927       1.75215       1.50592       1.34012       1.05769      0.820844      0.667380      0.519508      0.363138      0.268150      0.196621      0.128162
  23  13 2886.2257    3.3642  1.0069 11.7670 -0.0038       2.19192  0.0296   0.0633   0.0521    0.2665   0.0000      0.653139   437.8884       7.18255       15.5349      0.407737      -2.26423     -0.456472    -0.0289409      -4.15992      0.287358      -1.41664      0.604329      -1.03782       1.10460     -0.176537     -0.382881     -0.697545     -0.197168     0.0260451       1.59290       1.98463       2.20526       2.28019       2.22773       2.29973       2.01408       1.83013       1.57104       1.31414       1.03734      0.840427      0.680084      0.510720      0.379958      0.281355      0.209569      0.140791
  23  14 3033.5672    3.9488  1.0191 12.3433 -0.0009      0.273832  0.0299   0.0735   0.0536    0.2249   0.0000      0.601631   438.4404       8.85403       14.1428       4.55077      -1.96676      -4.26581     -0.973867      -2.72569     -0.213046     -0.890195       1.27188      0.275966     -0.993435      0.595322      0.459181    -0.0871726     -0.102712    -0.0380214       1.58539       2.05982       2.11621       2.24889       2.22052       2.12669       1.99964       1.84920       1.56325       1.36433       1.08447      0.902382      0.700347      0.538191      0.387187      0.295056      0.208872      0.141246
  23  15 3179.8576    3.9419  1.2548 12.4030 -0.0016      0.528894  0.0341   0.0684   0.0629    0.1998   0.0000      0.497502   439.2638       7.17991       11.6243       8.33925      -4.64622       1.11288      -2.51207      -1.88884      0.722012     -0.910914       1.43310      -1.56767      0.787749     -0.381974      0.405922     -0.389195     -0.412450    -0.0815211       1.73516       2.17004       2.25317       2.33919       2.33835       2.34592       2.22020       1.95441       1.66049       1.41368       1.21952       1.01034      0.746361      0.594420      0.428062      0.311418      0.228854      0.158097
  23  16 3325.7149    3.4440  1.8731 12.0085 -0.0012      0.523676  0.0430   0.0475   0.0754    0.1067   0.0000      0.293864   439.5847       11.0131       15.4693      0.654004      -3.77173      0.438476       2.14640      -6.37769       2.69234      -2.13081     -0.436524      -1.45032       2.20462     -0.941019     0.0648967     -0.507703     -0.309843   -0.00521608       2.21619       2.94654       3.25574       3.43154       3.30984       3.17122       2.92243       2.61317       2.28322       1.83516       1.55772       1.21801      0.927880      0.732365      0.527881      0.388437      0.273423      0.187357
  23  17 3471.5715    2.9937  2.7452 11.5981 -0.0010      0.785074  0.0531   0.0343   0.0960    0.0761   0.0000      0.179927   435.2936       11.8499       9.58328       2.06065      -7.58976      -4.85827      -6.89735      -4.05748      0.686619     -0.555506       4.92116     -0.676741       1.92591     -0.409399       1.16881      0.172005     0.0823201      0.157757       2.65715       3.43176       3.67332       3.73108       3.77426       3.54029       3.29187       3.01535       2.61562       2.31197       1.94606       1.56764       1.22252      0.934401      0.679494      0.473621      0.338736      0.232314
  23  18 3617.3194    2.4690  4.1385 11.2187 -0.0020      0.900205  0.0698   0.0244   0.1214    0.0624   0.0000      0.119125   437.0226       20.1923       15.0748       8.48901       2.31308      -10.7753       2.91796      -7.54592       1.28371      -9.66840       5.95103      -2.63006    -0.0483237      0.204267     -0.455161     -0.759103     -0.420946      0.459564       3.31300       4.39044       4.74426       4.95477       4.91992       4.73271       4.43421       3.89215       3.42780       2.84828       2.44633       1.88895       1.53577       1.15798      0.838044      0.606661      0.427372      0.295317
  23  19 3762.6589    2.0704  5.9067 10.6436 -0.0008      0.607805  0.0853   0.0179   0.1562    0.0646   0.0000     0.0819132   443.0730       19.9840       13.0279       6.28959      -4.37456     0.0284900       3.70294       1.09278      -2.28267      -7.47625      -3.06523      -1.73367     -0.949338      -1.99782       1.94537       1.64431     -0.814174    -0.0246957       4.00573       5.21715       5.61142       5.82079       5.94771       5.58457       5.18841       4.77153       4.03430       3.55830       2.86706       2.36833       1.84400       1.40849       1.03057      0.757848      0.531841      0.362936
  23  20 3907.8395    1.7101  8.0111 10.5152 -0.0012      0.273866  0.1103   0.0134   0.2022    0.0475   0.0000     0.0649084   435.9417       39.8685       26.8044       3.38452      -3.12026      -4.72039       5.30439      -12.7888      -8.93261      0.297252      -2.22628      -4.79892      -3.72347     -0.697020      -1.05574     -0.359623       1.34539     -0.923344       4.96826       6.48060       6.97418       7.43657       7.44634       7.03492       6.61624       5.90291       5.15633       4.37229       3.61967       2.93160       2.28347       1.76769       1.29597      0.938870      0.660060      0.455362
  23  21 4053.0162    1.4598 10.6093 10.3673 -0.0002      0.210060  0.1505   0.0108   0.2620    0.0428   0.0000     0.0586891   424.9213       25.1914       17.8985       7.92825       9.74011       2.11835       6.03599      -3.20744       8.02265       3.74270      -6.62727      -3.10946     -0.493939       2.01479     -0.964472     -0.502112      0.292714    -0.0230988       6.26809       8.21397       9.13478       9.50696       9.49773       9.01129       8.37777       7.45670       6.62959       5.56725       4.61708       3.70694       2.96287       2.21107       1.67591       1.18723      0.825240      0.574670
  23  22 4198.3737    1.2183 13.2625 10.3316 -0.0014      0.214382  0.2079   0.0087   0.3436    0.0374   0.0000     0.0650650   439.5429       28.9107      -16.9546      -7.74147      -1.67317      -6.03103      -22.7122      -11.9285       8.75810      -5.93648      -8.69527      -2.72844      -1.74157       2.37797      -1.85556      -2.01926     -0.204854      0.837881       7.89082       10.4837       11.5006       11.9488       12.0201       11.2857       10.7448       9.45123       8.40918       6.97487       5.75098       4.73602       3.66391       2.83473       2.09271       1.51177       1.06856      0.733154
  23  23 4343.0058    0.9913 15.1292 10.2787 -0.0010      0.108986  0.2640   0.0076   0.4166    0.0350   0.0000     0.0757052   450.2318       10.5195      -3.50902      -3.84537       18.6310      -7.41289      -5.68783      -20.2161      0.221667     -0.805012    -0.0952209      -3.94229       1.19064       2.56419     -0.791658       4.45190      -2.11999       1.71337       9.50948       12.5200       13.5679       14.2130       14.2839       13.8239       12.5777       11.4558       9.80045       8.40155       7.03838       5.67044       4.44949       3.40474       2.52840       1.80660       1.26744      0.884139
  24   6 1826.3686    0.4491  0.3392  9.8631 -0.0099       17.2747  0.0164   0.0142   0.0310    0.0480   0.0000       2.34372   440.4810      0.100764       17.6614      0.104297      -3.10870       1.32805       1.36126       2.33989      -1.10448      0.164298      0.814402       1.38933      0.123374      0.184294     0.0845887      0.142313     -0.138065     0.0875446      0.919729       1.35915       1.36887       1.57052       1.47847       1.42320       1.35081       1.18098       1.08124      0.823086      0.763527      0.565638      0.501184      0.330164      0.278294      0.180533      0.138494     0.0974032
  24   7 1993.6749    0.6037  0.5583  9.9831 -0.0071       10.3356  0.0214   0.0153   0.0424    0.0681   0.0000       1.30307   438.9565       1.40280       14.0976      0.343373      -1.77320      -2.98421      -1.97937     -0.282133      -1.42956      0.596772      -1.20641     -0.635210     -0.872899      0.372735     -0.372323     -0.214933      0.385832     -0.182294       1.16429       1.49304       1.68022       1.84661       1.77058       1.63093       1.65790       1.47033       1.24321      0.996876      0.897911      0.765227      0.547029      0.427703      0.334170      0.262557      0.162180      0.119243
  24   8 2156.8439    0.8619  0.7821 10.0686 -0.0023       5.19090  0.0264   0.0180   0.0463    0.1023   0.0000      0.878052   439.7436      -2.64550       16.3828     -0.123552      -2.32696      -3.09757     -0.165776      0.627965     -0.213528    -0.0661779      0.250692     -0.169979     -0.729992     -0.917576      0.716294     -0.252594    -0.0315994     -0.292198       1.42314       1.83533       2.02110       2.01794       2.13379       1.97196       1.84226       1.64183       1.44033       1.27684       1.04270      0.844864      0.656538      0.513544      0.387109      0.287234      0.213508      0.139617
  24   9 2314.4496    1.2911  0.9417 10.1540 -0.0012       3.76711  0.0266   0.0246   0.0520    0.1595   0.0000      0.683305   439.8105       1.34692       18.0575       2.65629      -8.38105     -0.892604      0.416183       2.27670     -0.321809      0.679102       1.62984      -1.02702     0.0678862    -0.0698903     -0.300553     -0.362502    -0.0287830     0.0112120       1.35301       1.71265       1.86034       1.94781       1.94014       1.88243       1.70511       1.57616       1.37216       1.19918       1.01968      0.857600      0.653248      0.519575      0.374653      0.274546      0.196282      0.133710
  24  10 2467.1392    1.7060  1.0148 10.5735  0.0004       2.00609  0.0305   0.0308   0.0527    0.2024   0.0000      0.649740   438.6875       1.38339       15.2437       1.68148      -4.03373      -1.61863     -0.393757     -0.191547      0.316882      -1.45664     0.0296873      0.428096     -0.138731     -0.225317     0.0512657     -0.116672    -0.0957842    -0.0732514       1.46070       1.93560       2.12533       2.22803       2.17117       2.14921       1.94664       1.81127       1.52451       1.34762       1.05818      0.869964      0.696987      0.531616      0.404302      0.300866      0.216758      0.156258
  24  11 2617.8354    2.1935  1.1826 10.4955 -0.0006       2.45269  0.0326   0.0377   0.0570    0.3502   0.0000      0.556750   437.7880       2.60333       14.6783       1.49222      -3.19425      0.858672     -0.626086       1.93404     -0.126099     -0.276388      0.910206     -0.207294      -1.35829     0.0213945     -0.219398     0.0176618      0.190575     0.0543643       1.57149       2.04251       2.25792       2.38575       2.32860       2.22514       2.12452       1.86311       1.62862       1.38462       1.18401      0.943236      0.755978      0.573429      0.419355      0.318946      0.229028      0.159374
  24  12 2767.8336    2.8195  1.1376 11.4853 -0.0017       1.47327  0.0315   0.0489   0.0573    0.2296   0.0000      0.569765   439.7686       7.03265       12.1627       3.64233      -1.46722      -2.45607      0.162779     -0.381446      0.600248      -1.99085       1.21963      0.259042    -0.0529130      -1.46330      0.442121     -0.122927      0.203203    -0.0479707       1.48636       2.03326       2.17503       2.43521       2.25873       2.30930       2.00728       1.86246       1.57334       1.36358       1.12553      0.915066      0.705930      0.560365      0.408134      0.295650      0.211357      0.155151
  24  13 2917.0785    3.4343  0.9901 12.1287 -0.0026       1.20357  0.0273   0.0643   0.0539    0.2076   0.0000      0.638922   438.3533       7.21098       18.9478       3.18858      -3.91814       1.06185     -0.515167      -3.18149       1.59826      0.119680     -0.189251     -0.781968     -0.453280      0.884223     -0.296972      0.300084      0.288931     -0.231147       1.50343       1.88494       1.99925       2.07644       2.03189       1.94663       1.84543       1.67590       1.54077       1.33819       1.07458      0.854423      0.715927      0.563045      0.400120      0.298539      0.217266      0.156365
  24  14 3065.1330    4.0158  1.1200 11.8396 -0.0012      0.147874  0.0330   0.0691   0.0531    0.3400   0.0000      0.606438   442.7376       6.64236       15.9747       6.06010     -0.223524      -1.78203     -0.320374      -2.44411       4.69885       1.34851      0.654216      -1.04306     -0.194687    -0.0201156      0.233307     -0.555942    -0.0948507     -0.188078       1.60740       2.10092       2.28066       2.41448       2.42430       2.20313       2.09294       1.93989       1.68513       1.42940       1.20581      0.994420      0.795871      0.592123      0.438495      0.309209      0.235735      0.161498
  24  15 3212.1121    3.7839  1.4685 12.4191 -0.0014      0.352882  0.0371   0.0588   0.0652    0.1477   0.0000      0.401297   437.4637       13.7791       10.9794      0.701861      -6.47476      0.847858      0.767691      -1.58425       2.60696      -1.27229      -1.31627      -1.18519       1.32635    -0.0515038     -0.180069     -0.429181      0.318211     -0.214708       1.83085       2.42805       2.63658       2.84407       2.78495       2.75018       2.46018       2.17923       1.92358       1.61511       1.31629       1.09673      0.823847      0.650001      0.484581      0.367148      0.252272      0.180044
  24  16 3358.6379    3.3823  1.9694 11.9368 -0.0069      0.595900  0.0441   0.0445   0.0748    0.1047   0.0000      0.265100   438.0599       13.3516       10.3235       4.00526       3.20659       2.15950      -8.90617      -1.17585      0.678242      -5.55629      -1.00531     -0.587606      -1.40240     -0.804411     -0.168315    -0.0734289     -0.461853     0.0804641       2.13869       2.73535       2.92098       3.04670       3.00089       2.93396       2.75713       2.42507       2.20896       1.92574       1.57435       1.30768       1.03460      0.785745      0.594110      0.437773      0.314951      0.217702
  24  17 3505.1155    2.8471  2.9931 11.5162 -0.0011      0.486121  0.0558   0.0308   0.0952    0.0743   0.0000      0.161741   439.5622       13.3042       7.56182       4.21924      0.305464      -2.83600     -0.358486       3.93693     -0.784135      -2.59904      -2.30300     -0.884952      -2.13886      -1.09891     -0.150510     -0.749683      0.126777      0.158446       2.55530       3.35949       3.71414       3.83466       3.87484       3.70256       3.44770       3.13042       2.74995       2.34778       1.93548       1.55772       1.26150      0.971141      0.725402      0.537094      0.382316      0.269246
  24  18 3651.5258    2.3937  4.1390 11.2197 -0.0008      0.750056  0.0669   0.0231   0.1224    0.0586   0.0000      0.116434   438.8687       20.7925       14.6337       5.93664       1.91829      0.622645      -6.31799      -3.57656      -1.37163      -3.34388     -0.471057     -0.156391      -1.78370      0.182720      0.729363     -0.915461      0.500577      0.690981       2.98587       3.98622       4.24094       4.59749       4.46359       4.34134       4.02680       3.70021       3.19271       2.79319       2.31106       1.92260       1.50033       1.17311      0.856488      0.645844      0.455842      0.318408
  24  19 3797.2942    1.9732  6.3983 10.6966 -0.0005      0.349784  0.0925   0.0163   0.1595    0.0560   0.0000     0.0759975   447.8994       15.7715       12.4474     -0.861634       2.06817      -7.78053      -10.7671      -6.01318       1.45296     -0.421306      -3.93034      0.126152     -0.855299      -2.52110     -0.162819       2.16319      0.890644    -0.0798585       4.10513       5.44865       5.78278       6.16999       6.15681       6.01342       5.61261       5.00796       4.43695       3.80311       3.09622       2.59430       1.99440       1.58406       1.17951      0.883282      0.634413      0.444445
  24  20 3943.2680    1.6436  8.2485 10.5806 -0.0009      0.263265  0.1147   0.0129   0.2077    0.0450   0.0000     0.0647796   445.3068       16.2548       12.6351       16.8409       5.39700       6.46869     -0.761449      -13.0238       11.0651       3.04470       3.96926      -4.18382       1.47726      -1.26659      -1.28490       1.19608      -1.48130     -0.526216       4.99698       6.61630       7.21121       7.52574       7.47587       7.19761       6.67851       6.10165       5.36922       4.61573       3.85108       3.13297       2.48683       1.91196       1.45058       1.05431      0.759740      0.519650
  24  21 4089.1439    1.3778 11.6822 10.3978  0.0002      0.305492  0.1679   0.0100   0.2878    0.0398   0.0000     0.0606448   437.7220       20.1562       21.8366       5.52522       16.7996      -10.3073      -5.95646      -7.36343       9.15629      -6.18833      -1.97664     -0.964758       4.62379      -1.30000       2.45939      -1.82915      0.614976      -1.06441       6.43785       8.53112       9.19231       9.91700       9.89407       9.49768       8.73093       8.07683       6.95544       6.08627       5.02526       4.13844       3.31006       2.52719       1.90683       1.40655      0.994528      0.700420
  24  22 4234.3899    1.1696 14.5771 10.3325 -0.0010      0.126297  0.2298   0.0078   0.3689    0.0349   0.0000     0.0649330   439.9433       5.18736       25.3480      -17.7422       6.40847       17.9188     -0.974077      -10.4008       2.58688      -13.6905      -6.06201      -3.13471       1.47324       1.71115      -1.72627      0.269200      -1.52510       1.17919       7.95679       10.5765       11.5950       12.1083       12.1782       11.9187       11.1289       9.91148       8.60911       7.51285       6.28496       5.09183       4.02738       3.14707       2.38159       1.76113       1.22765      0.868319
  24  23 4380.1570    0.9538 16.5029 10.2830  0.0002      0.226635  0.2895   0.0070   0.4424    0.0318   0.0000     0.0773362   449.0193       21.5316     -0.306032       22.6065       11.9161      -10.3801      -12.1436      -12.9560      -7.90758      0.644258       6.12053      -3.17524      -5.08265     -0.406261     -0.144016       1.33344     -0.406359      0.397222       9.39754       12.5799       13.7494       14.4269       14.2731       13.8960       12.8746       11.6531       10.3415       8.93942       7.53208       6.16647       4.93291       3.78899       2.83258       2.08769       1.47135       1.04097
  25   6 1847.9610    0.4259  0.4424  9.9355 -0.0059       12.3804  0.0235   0.0125   0.0387    0.0488   0.0000       2.21896   441.1430     0.0929365       19.8235      -2.14013      -1.62887       2.04152     0.0592997      -1.05561      -1.07764      -2.35944      0.874658       1.04477      0.249010     -0.431055      0.217055      0.150361     0.0672275    0.00650126       1.41207       1.46049       1.63784       2.10648       2.12959       1.73858       1.54168       1.58036       1.50581       1.13702      0.885059      0.775150      0.654892      0.466972      0.343736      0.234761      0.186024      0.127736
  25   7 2017.0287    0.6612  0.5647  9.8559 -0.0022       9.23433  0.0202   0.0160   0.0391    0.0734   0.0000       1.18731   440.5157      -1.87385       20.0803      -1.05229      -3.41015      -1.49660      0.246174      -2.41576       1.19325    -0.0140552    -0.0535599     -0.406504       1.24878      0.892312     -0.249376     -0.191034      0.113559     0.0268502       1.07412       1.35442       1.50906       1.55021       1.71966       1.55365       1.40096       1.31685       1.10532      0.998245      0.836314      0.675759      0.511547      0.437024      0.330551      0.227446      0.177002      0.126219
  25   8 2181.8595    0.9372  0.9270  9.6107 -0.0010       5.60997  0.0279   0.0177   0.0478    0.1527   0.0000      0.710903   438.0910       1.92484       17.6696      -1.48653      -3.07274      0.524302      -1.96604     -0.628009     -0.932843      -1.07000      0.410323       1.03543     -0.559040      0.161650      0.392104     -0.204645     0.0611760     -0.154538       1.33094       1.72065       1.93027       2.05745       1.98694       1.97308       1.82649       1.61597       1.46235       1.21846       1.06130      0.868324      0.715280      0.548688      0.412131      0.296565      0.214014      0.156835
  25   9 2340.6610    1.2981  1.0257 10.4250 -0.0007       3.96313  0.0312   0.0236   0.0536    0.1367   0.0000      0.725294   439.6212       2.80598       15.2185       5.41210      -3.04873      -2.25558      -4.14130      0.821985      0.739350      -1.07239     -0.364608      -1.35417      0.220255      0.264104      0.110349      0.741719     -0.702187     0.0290753       1.45242       1.87286       1.88634       2.10517       2.16329       2.03310       1.96296       1.65531       1.57343       1.33487       1.10838      0.915908      0.751995      0.566689      0.429253      0.326740      0.246182      0.168806
  25  10 2494.5078    1.7888  1.1144 10.6164 -0.0009       2.89864  0.0316   0.0308   0.0548    0.2039   0.0000      0.713943   437.8167       2.03842       14.6464       4.56253      0.760316     -0.284696       2.78147      -1.75608     -0.946855      0.237534      0.582054     -0.154512      0.501857     0.0148376     -0.222184      0.610018    -0.0954109     -0.416563       1.47207       1.80249       1.97651       2.05366       2.19838       2.06700       1.92086       1.72015       1.57382       1.37444       1.12960      0.901679      0.720101      0.604339      0.442464      0.339259      0.240661      0.179627
  25  11 2646.2921    2.3271  1.1446 10.9637 -0.0020      0.490383  0.0300   0.0399   0.0580    0.2689   0.0000      0.600383   439.3559       2.09665       12.2033       1.15883      -4.00068      0.441229      0.893931       1.42270       1.05740     0.0662963      0.236314    -0.0223137      -1.27892      0.622558      0.106486     -0.229054      0.317527     -0.161106       1.40361       1.74566       1.92409       2.07810       2.07079       2.01831       1.83975       1.72513       1.48157       1.26667       1.08948      0.906442      0.719771      0.564994      0.430774      0.307918      0.238344      0.167643
  25  12 2797.4845    3.0082  1.0479 11.4783 -0.0009       1.05585  0.0279   0.0531   0.0513    0.2258   0.0000      0.501028   438.5303       5.93718       13.6650      -1.18460      0.823417      -2.14405      0.119797     -0.984818      0.105127     -0.479431       1.12425     -0.416821     -0.958441       1.18770     -0.361415     0.0546919     -0.292005     -0.136410       1.42781       1.78453       1.92563       2.19649       2.10097       2.07258       1.85774       1.70450       1.52146       1.29079       1.06139      0.888673      0.693877      0.544935      0.421459      0.315504      0.214896      0.164833
  25  13 2947.5608    3.7696  0.9640 11.7023 -0.0034      0.772102  0.0257   0.0683   0.0476    0.2788   0.0000      0.484407   439.8745       5.65311       12.1838       2.38040      -2.07671     -0.754560      -3.14247      -4.08594      0.269218      -3.12582     -0.768701     0.0298759     -0.318880     -0.529618     0.0447258    -0.0271313      0.185473     -0.157884       1.32411       1.62766       1.75460       1.81559       1.77647       1.79637       1.66725       1.47741       1.41056       1.21712       1.02244      0.824678      0.674927      0.544941      0.404068      0.302628      0.211062      0.160074
  25  14 3096.3426    3.9786  1.1713 12.5997 -0.0066      0.975866  0.0332   0.0701   0.0587    0.2054   0.0000      0.644814   441.4415       7.45901       17.7549       4.42971     -0.639403       2.85066       1.06180      -4.08028       1.36818      -3.12719       1.53802     -0.836497     -0.934287     0.0268506     -0.147568     -0.580726     -0.265154     -0.372312       1.47707       1.86957       1.99035       2.10659       2.17877       2.08143       1.93483       1.72600       1.55375       1.37275       1.15744      0.957672      0.764910      0.598757      0.443673      0.335878      0.244943      0.175909
  25  15 3244.0758    3.7587  1.4587 12.4768 -0.0032      0.535118  0.0374   0.0594   0.0647    0.1505   0.0000      0.435650   435.4284       10.5667       14.5896       6.51149      -4.44592      -4.02529       2.22822      -3.25695     -0.462504      -2.21166      0.391648      -1.16893      0.725324      -1.76616      0.367657     0.0375824     -0.535775     0.0495002       1.71692       2.14360       2.33128       2.54673       2.50995       2.40284       2.24172       2.07910       1.86137       1.55679       1.32183       1.08626      0.856130      0.663995      0.519745      0.399763      0.293241      0.199243
  25  16 3391.4047    3.3363  2.0607 11.9304 -0.0020       1.39086  0.0441   0.0426   0.0764    0.1030   0.0000      0.285357   440.3834       12.9144       17.6414       9.54797     -0.478281      -3.01635       1.95677      -2.23247       1.21541      -3.25516      0.298133      -1.22606      -2.77293      -1.41231      -1.00333     -0.168390     0.0174506    -0.0774870       1.90160       2.54528       2.70064       2.80406       2.89621       2.69054       2.66068       2.38346       2.13402       1.85958       1.47435       1.25220      0.984766      0.795269      0.612813      0.448080      0.336485      0.239162
  25  17 3538.2593    2.7232  3.2362 11.5335 -0.0005      0.111828  0.0575   0.0283   0.1012    0.0659   0.0000      0.167372   435.4722       16.0573       11.9852     -0.265404      -7.48008       7.68346       7.59289      -2.17687      -2.55643      -2.82363     -0.775260      -1.26747       1.08034    -0.0682898       1.88695     -0.120460      0.124360     -0.108347       2.53259       3.26919       3.59439       3.70389       3.66667       3.61452       3.46777       3.05153       2.73863       2.40819       2.00875       1.70027       1.35842       1.03541      0.813599      0.589017      0.440480      0.311787
  25  18 3685.3207    2.2751  4.8387 10.9643 -0.0005      0.490891  0.0711   0.0198   0.1309    0.0559   0.0000     0.0878863   437.4583       19.4223       12.5652       7.92449      -5.61210      -2.79492      -4.49164      -6.08023      -1.51143       1.54515      -4.70173      0.438974      0.790033     -0.879573      -2.27883       1.25081     -0.141664      0.129128       3.16167       4.15734       4.50292       4.77975       4.75174       4.53032       4.40115       3.92514       3.52782       2.98368       2.49871       2.10266       1.64035       1.28064       1.00202      0.742816      0.552785      0.384646
  25  19 3831.7970    1.8984  6.3817 10.7896 -0.0008      0.432742  0.0904   0.0154   0.1634    0.0491   0.0000     0.0775305   442.5052       10.2074       6.40109      -1.40592       5.68765      -10.3622      -3.14924      -2.04505       6.38224      -1.05161     -0.720693       2.42509      0.999726      -2.45890       1.71636     -0.701917      0.293767     -0.405755       3.87404       5.03051       5.61186       5.85484       5.96260       5.70458       5.31885       4.76476       4.34041       3.68070       3.13786       2.55751       2.03447       1.60795       1.24132      0.903538      0.668563      0.466828
  25  20 3978.0457    1.5859  9.7862 10.4191 -0.0006      0.275854  0.1300   0.0115   0.2344    0.0455   0.0000     0.0602761   445.7786       25.1606       12.9110       12.7688      -2.36178       10.6551      -6.64034      -10.0018      -5.48034      -2.79843      -7.95789      -6.27686      -1.44956     -0.988679     -0.273369     -0.262099       1.11977     0.0869404       5.24897       6.90566       7.46667       8.02296       7.96635       7.81665       7.23335       6.56918       5.86370       5.05399       4.28847       3.51668       2.75796       2.18763       1.67012       1.26694      0.919339      0.653403
  26   6 1869.0836    0.4759  0.4085  9.9372 -0.0021       9.78352  0.0168   0.0137   0.0364    0.0505   0.0000       1.85575   438.7631       1.13593       18.8460      0.158766     0.0456481      0.123600     -0.152577     -0.605889      0.280982     -0.437544     -0.506262     -0.697986      0.365946     -0.698026      0.359632      0.166272     -0.192062    -0.0907889      0.945288       1.10707       1.26278       1.43346       1.38692       1.23446       1.28670       1.20245      0.995143      0.822649      0.747014      0.646104      0.524517      0.408017      0.305319      0.229199      0.167230      0.118268
  26   7 2039.8447    0.7132  0.6215  9.8104 -0.0014       7.95930  0.0203   0.0156   0.0402    0.0794   0.0000       1.06534   440.0962       1.62826       18.8073     -0.838705      -1.95307     -0.157238       1.05177     -0.913851     -0.138170      0.631233     -0.690850     0.0466989      0.790210     -0.455875     0.0131981    0.00688298    0.00925854     0.0363762       1.07152       1.41346       1.57038       1.68175       1.65380       1.62510       1.50740       1.32046       1.21110       1.04838      0.860182      0.687601      0.586873      0.452252      0.345763      0.273894      0.185345      0.132258
  26   8 2206.1559    0.9764  0.8723 10.0722  0.0012       5.48418  0.0252   0.0188   0.0498    0.1148   0.0000      0.760208   440.3502       1.68890       17.8295      0.125401     -0.269009       1.34198     -0.379493      -1.20428      0.213615      0.929012     -0.991260    -0.0993703      0.602707      0.931711     -0.125662     -0.368412     -0.205024      0.109416       1.26035       1.66502       1.81629       1.89009       1.81208       1.78832       1.66487       1.52089       1.45186       1.27758       1.04030      0.857546      0.687502      0.566367      0.447125      0.326054      0.236950      0.169626
  26   9 2366.2274    1.4197  0.9324 10.5643 -0.0018       4.70600  0.0266   0.0259   0.0493    0.1319   0.0000      0.658651   438.2305       2.24811       19.4593       4.88458     -0.669127      -2.19851      -4.28444      0.759121    -0.0291772     -0.344771      0.944230      0.665353     -0.114326      0.116740      0.530371    -0.0900340     0.0260420     -0.142847       1.28608       1.69655       1.82983       2.01976       2.03263       1.87688       1.82208       1.67104       1.46118       1.20884       1.00285      0.874336      0.728763      0.548987      0.400885      0.313263      0.228855      0.174491
  26  10 2521.3520    1.8380  1.1228 11.1993 -0.0003       3.18612  0.0324   0.0328   0.0577    0.1466   0.0000      0.682350   437.7293       3.44151       9.87838      0.323412    -0.0824069      -4.89609      -5.34643      -5.97222       1.32810     -0.895931      -1.95471      0.153674     -0.609534      0.585558     -0.817397      0.633522      0.263375     -0.385026       1.45676       1.88648       2.05337       2.22313       2.18545       2.13167       2.04786       1.82637       1.65461       1.41324       1.16934      0.962193      0.788135      0.630717      0.480285      0.355631      0.265952      0.199530
  26  11 2674.4257    2.4485  1.1551 11.2944 -0.0019       1.24462  0.0304   0.0424   0.0571    0.2234   0.0000      0.685727   436.0824       5.00318       14.2162       2.18236      -1.32045      -3.00180       1.42314      -1.41517      0.172934      0.615121     -0.199563      -1.71860    -0.0921114      0.349893      0.332533     -0.128079      0.454556     -0.287776       1.37280       1.77770       1.95338       2.06971       2.02013       2.01371       1.86805       1.75138       1.57612       1.33137       1.14702      0.902458      0.770404      0.614283      0.462837      0.345266      0.266935      0.187189
  26  12 2826.6703    3.1161  1.0000 11.9919 -0.0033      0.285312  0.0275   0.0556   0.0489    0.1664   0.0000      0.595252   438.3692       4.39651       15.4179       3.61648      -3.29084      -2.59651       3.24730      -1.83250     -0.717864      -1.72395       1.43982     0.0273549      -1.49822      0.378147     0.0674260     0.0744097     0.0889969    -0.0792282       1.28500       1.66375       1.76053       1.92771       1.87603       1.82162       1.78385       1.58681       1.41516       1.21998       1.06598      0.894761      0.737833      0.545901      0.444148      0.320689      0.238125      0.174932
  26  13 2977.5505    3.7865  1.1080 11.4901 -0.0008      0.830026  0.0285   0.0625   0.0525    0.3573   0.0000      0.417796   439.2407       9.54057       12.6642       4.24758      -1.65757      -2.89403     -0.781078      -1.95988       1.42785      -1.94794     -0.890631      -1.16739     -0.342768     0.0252440     0.0886134    -0.0741597     0.0895953     -0.135139       1.41123       1.87353       2.12631       2.18102       2.19535       2.13798       1.92810       1.79952       1.58904       1.34598       1.15131      0.932644      0.755920      0.576541      0.463549      0.338959      0.248115      0.178868
  26  14 3127.1371    3.9892  1.2522 12.2940 -0.0045       1.89108  0.0338   0.0652   0.0590    0.2173   0.0000      0.592228   439.2302       9.10517       15.2403       2.31140      -1.93342      -2.23413      -1.64741      -3.26141       4.70880      -3.47576     -0.250925      -2.37395      0.332534     -0.265490     0.0319907     -0.268441      0.132701    -0.0867211       1.50596       1.99341       2.12835       2.23900       2.28611       2.20916       2.06130       1.89956       1.70331       1.47211       1.25146       1.00712      0.784880      0.642705      0.490977      0.388228      0.283442      0.209373
  26  15 3275.5660    3.7707  1.6225 12.0340 -0.0010      0.101878  0.0381   0.0535   0.0665    0.1612   0.0000      0.417707   441.0237       14.7201       15.0906       1.97795      -2.54359      -1.50241     -0.619871      -2.90588       1.95442      -3.53518     -0.205192    -0.0209322      -2.04965     -0.847391     -0.115746      0.520512      0.664656     -0.233646       1.62204       2.09739       2.30310       2.50535       2.49569       2.42703       2.26363       2.05793       1.80791       1.58994       1.34703       1.09276      0.910946      0.709659      0.541992      0.401358      0.315091      0.221515
  26  16 3423.5048    3.1963  2.3208 11.9399 -0.0016      0.189497  0.0474   0.0387   0.0824    0.0914   0.0000      0.218602   441.1348       11.2944       11.9492       7.15861       1.84140      -3.84954      -2.07572      -3.05381    -0.0150248     -0.611751       1.64270      -1.71502      0.717815      -1.16984     -0.608918    -0.0860781     -0.927375     -0.413306       2.04570       2.70857       2.92633       3.08483       2.99202       3.01602       2.81823       2.60157       2.27518       2.03405       1.70408       1.42025       1.15862      0.901468      0.702380      0.527702      0.395269      0.280052
  26  17 3571.3339    2.6212  3.3998 11.5125 -0.0007      0.569400  0.0601   0.0267   0.1023    0.0670   0.0000      0.145719   440.3563       15.6237       13.4101       6.45901      -8.30810      -3.74569       3.62729      -2.54589      -1.53539      0.210742      -1.45197     -0.193242     -0.775656     -0.186644      0.291431     -0.807013    -0.0608174   -0.00530837       2.52402       3.32345       3.50542       3.76572       3.85295       3.82334       3.50758       3.24512       2.82816       2.48033       2.09860       1.76309       1.40429       1.10449      0.864738      0.657255      0.488864      0.346373
  26  18 3718.6896    2.1996  5.3976 10.9806 -0.0006      0.353401  0.0767   0.0181   0.1387    0.0498   0.0000     0.0847297   440.2442       2.94818       10.2565      -1.69821      -3.57648      -9.09531      -6.17747      -4.25326      -2.80878      -1.46189      -2.32946      -3.50380       1.12319     -0.465788     -0.573108     -0.762187      0.422065     -0.365544       3.13806       4.14628       4.42614       4.82706       4.74094       4.72620       4.41093       4.05259       3.64856       3.13296       2.69890       2.25216       1.78777       1.42334       1.12210      0.840811      0.621136      0.457155
  26  19 3865.8244    1.8048  7.5375 10.6493 -0.0002      0.368938  0.1026   0.0137   0.1837    0.0471   0.0000     0.0659261   437.9190       21.0611       13.1802      -6.01510      -4.29333     -0.390585      -6.83903     -0.612695       4.94009      -1.53578       2.98404      0.566585    -0.0142272     -0.442953      -1.70564      0.561427     -0.266261     -0.768761       4.09140       5.32962       5.93090       6.15453       6.30434       6.12575       5.77210       5.26954       4.71549       4.10771       3.47069       2.86245       2.36714       1.87068       1.45217       1.08081      0.793785      0.581748
  26  20 4012.9049    1.4997  9.6101 10.4535 -0.0014      0.377421  0.1298   0.0111   0.2353    0.0430   0.0000     0.0632577   434.8330       22.9369       12.4653      -5.89720     -0.865248      -1.80118      -5.58171      -4.65326      -8.80447      -2.76912      -1.88706      -5.41844       7.96669       2.26223     -0.225163       1.75323      0.510583      0.268354       5.05215       6.51487       7.08235       7.49624       7.61905       7.43218       6.87399       6.39522       5.78868       4.97729       4.22524       3.52014       2.90635       2.29897       1.75903       1.33724      0.974850      0.711505
  26  21 4159.4225    1.2371 12.1379 10.3525 -0.0007      0.218741  0.1793   0.0087   0.3051    0.0376   0.0000     0.0701712   433.2154       20.2280       22.4598       4.24607      -9.00032      -3.68026      -7.68781      -1.45707       7.25546       2.56030      -8.87954      -6.93522      -3.80637      0.450353      0.207754      0.912738       1.21620      0.646631       6.24434       8.21916       9.10974       9.54056       9.68051       9.34836       8.90878       8.07845       7.26388       6.35834       5.38663       4.48291       3.67404       2.87174       2.22061       1.69555       1.23701      0.906074
  27   5 1713.6126    0.3242  0.2934  9.8859 -0.0103       14.1710  0.0154   0.0116   0.0298    0.0372   0.0000       3.54817   440.5640     -0.568321       20.7039      0.872630     -0.360331      -1.00823      0.667804      0.522392     -0.802255     -0.949959     -0.228231      0.667489     -0.418742     -0.402258      0.484401      0.253636      0.272640    -0.0690862      0.796720       1.07191       1.12078       1.15930       1.20226       1.17837       1.18190       1.05722      0.937285      0.789095      0.654045      0.575215      0.468221      0.380082      0.290305      0.224902      0.164439      0.124955
  27   6 1889.8340    0.4792  0.4824  9.9464  0.0001       10.5566  0.0200   0.0126   0.0395    0.0515   0.0000       1.74648   438.5911      -1.15675       17.4063      0.176180     -0.404802       3.41467       1.02212       1.34068      0.817222      0.654363      0.775773    -0.0260427      0.356309      0.489809     -0.432133     -0.521424    -0.0609583     0.0229329       1.22389       1.55642       1.75703       1.67233       1.59251       1.51252       1.35413       1.29667       1.29649       1.22106       1.16229      0.952207      0.775245      0.586930      0.461716      0.327001      0.232263      0.170013
  27   7 2062.1375    0.7377  0.6983  9.8770 -0.0045       7.23068  0.0218   0.0158   0.0430    0.0820   0.0000      0.959066   439.8170      -1.03879       21.5349       1.20586      -1.68406     -0.677349      -1.00290       2.91724      0.710913      -1.09804     -0.251196     -0.484734      0.876864      0.672834      0.659721      0.167277     -0.454029     0.0478787       1.02849       1.36289       1.53069       1.67981       1.65704       1.61427       1.54225       1.36456       1.22386       1.03505      0.972218      0.748259      0.610191      0.473514      0.388275      0.299391      0.218951      0.163644
  27   8 2229.8727    1.0118  0.9510 10.1742 -0.0021       5.20593  0.0270   0.0187   0.0525    0.1203   0.0000      0.776441   438.5764       1.93674       14.4955      0.759909      -2.56984       1.38583       1.86002       1.40327     -0.306147      0.237114      -1.07142     -0.684035     -0.745801    -0.0941645     -0.320058     -0.142626     -0.104451  -0.000826922       1.28418       1.69991       1.86609       1.90453       1.86249       1.81207       1.71607       1.58778       1.46235       1.29300       1.13920      0.955762      0.763062      0.616937      0.496578      0.367855      0.269526      0.188535
  27   9 2391.0873    1.5065  1.0960 10.3096 -0.0022       2.59161  0.0301   0.0255   0.0552    0.1842   0.0000      0.634230   439.9296       2.98875       14.5439       2.18452      -4.63150      -1.81305     -0.693601      0.477236      -1.58056     -0.455546      0.146472      -2.21610      -1.54035     -0.239457      0.634955      0.113348      0.334301      0.123686       1.43322       1.93083       2.07764       2.32803       2.30976       2.20392       2.02146       1.88059       1.69648       1.40468       1.16452      0.956242      0.809899      0.624722      0.481235      0.367156      0.262508      0.193995
  27  10 2547.6121    1.9627  1.0858 11.1114 -0.0018       2.19226  0.0284   0.0334   0.0539    0.1576   0.0000      0.627674   442.1789       3.57104       17.4955       4.51063      -6.40398       1.26294      0.266957     -0.659937     -0.715715      -2.15082     -0.132288     -0.998107      -1.08015      0.214308      0.577937     -0.519858     -0.202844     -0.288977       1.26153       1.61673       1.77281       1.84493       1.89397       1.82372       1.80330       1.62765       1.45277       1.19912       1.07993      0.914876      0.718429      0.574880      0.456733      0.347363      0.266990      0.197301
  27  11 2702.1322    2.5427  1.0732 11.5930 -0.0001      0.889567  0.0290   0.0434   0.0516    0.1738   0.0000      0.572372   437.2063       3.80596       14.3798       4.92843      0.111156      -1.66715      0.338584      0.763602       1.61720     -0.818063     -0.369869      -1.35538       1.31705     -0.531123      0.104609     -0.160081   -0.00157794     -0.156809       1.29420       1.73317       1.84328       2.02325       1.92740       1.94634       1.76186       1.69235       1.51592       1.29878       1.11938      0.925557      0.776183      0.610844      0.484074      0.365600      0.275078      0.197214
  27  12 2855.4326    3.3208  0.9791 11.7486 -0.0056       1.29040  0.0251   0.0586   0.0490    0.2669   0.0000      0.513839   437.9627       7.09011       15.5164       1.37044      -3.28270      0.861449       2.09514      -3.98005    -0.0991675     -0.977762       1.88603      -1.69628     -0.705673      0.427368     -0.509177     -0.114686      0.279457     -0.149657       1.16862       1.48058       1.63280       1.70960       1.68487       1.71272       1.62053       1.50238       1.33617       1.15006      0.999735      0.806856      0.684999      0.554604      0.431554      0.322514      0.244570      0.181756
  27  13 3007.1683    3.9100  1.0444 12.2528 -0.0006      0.711731  0.0263   0.0662   0.0506    0.2051   0.0000      0.495701   440.2998       8.24095       13.1986      0.244845     -0.497306     -0.474297      -2.48775      -1.37130     -0.453585      -1.65222     -0.234704     -0.643361     -0.593106     0.0650343      0.308210   -0.00895121      0.355944     -0.199495       1.21982       1.58386       1.69180       1.80830       1.83416       1.84084       1.75406       1.58917       1.38783       1.18664       1.03156      0.830803      0.685847      0.566807      0.441229      0.330548      0.243132      0.179997
  27  14 3157.5485    3.9267  1.2217 12.8052 -0.0025       2.62796  0.0328   0.0655   0.0572    0.1511   0.0000      0.502652   438.5694       11.5368       13.9171       6.60280      0.396600       1.36466       2.17461      -4.32267     -0.973414     -0.600642     -0.477219      -1.22426      0.955737      0.711118     -0.120131     -0.244468     -0.287275      0.260483       1.34307       1.87599       1.97864       2.16104       2.12237       2.08252       1.94355       1.78061       1.59826       1.38364       1.24354       1.04435      0.816661      0.676023      0.510846      0.391473      0.295665      0.201537
  27  15 3306.8204    3.5558  1.7300 12.4517 -0.0018       1.44948  0.0390   0.0496   0.0711    0.1051   0.0000      0.365092   439.4069       11.7350       16.4567       6.28195     -0.604772     -0.881444      -4.80017      -4.10578     -0.373123      -2.17120     -0.904893      -3.54413      0.568173       1.33213     -0.298026     -0.445366      0.557677      0.113433       1.60478       2.14958       2.32856       2.50579       2.42919       2.45003       2.27025       2.08441       1.90249       1.69124       1.45700       1.17321      0.986665      0.767969      0.594850      0.483775      0.351698      0.265160
  27  16 3455.5362    3.0217  2.4864 11.7979 -0.0002       1.00003  0.0482   0.0350   0.0857    0.0905   0.0000      0.235665   440.0269       9.40816       16.2930       7.37556     -0.156156      -3.41646       4.24894      -2.29133       1.03210      -2.47215       3.69700     -0.751560      -1.83828      0.404432      0.108099      -1.10728      0.202173      0.233036       1.98403       2.54633       2.84060       3.02876       3.04600       2.97362       2.78211       2.54817       2.35115       2.01871       1.73287       1.40576       1.15639      0.904727      0.719234      0.562257      0.423548      0.311765
  27  17 3603.8511    2.5111  3.9186 11.2904 -0.0003      0.497751  0.0621   0.0236   0.1101    0.0629   0.0000      0.128327   443.5999       11.2638       12.3305       11.6666       4.62882      -3.57057    -0.0141792      -3.39605      0.279144      -6.12299      -2.59978      0.396206      -2.36003     -0.542680     0.0134312     -0.580240     -0.325332      0.110987       2.63941       3.37561       3.73958       3.98894       4.06121       3.91426       3.67448       3.33126       3.03065       2.69369       2.27846       1.87605       1.53547       1.21914      0.965805      0.743975      0.554804      0.401238
  27  18 3751.8490    2.0933  5.7062 10.8914 -0.0007      0.293451  0.0779   0.0168   0.1431    0.0488   0.0000     0.0760340   440.0145       11.5848       12.5008       5.65069     -0.928746      -1.74831       3.11035      -5.40176       2.31966      -6.96179      -2.43288      -1.73724      0.957848       2.85454    -0.0200635      0.673937     -0.370236      0.958516       3.19522       4.09168       4.58649       4.85325       4.80368       4.74808       4.47346       4.11499       3.74971       3.29967       2.83474       2.32101       1.92958       1.56065       1.21190      0.907677      0.699205      0.511408
  27  19 3899.9163    1.7323  8.0648 10.6619 -0.0003      0.590942  0.1054   0.0128   0.1936    0.0424   0.0000     0.0633593   427.8307       9.16447       4.19531       5.50194     -0.762667      -11.3894      -2.35499      -1.16104      -6.13307      -2.61574      -1.13132      0.393788       1.24726      -4.04502       1.67801      -1.57437     -0.175376     -0.417287       4.10749       5.33355       5.90478       6.17776       6.30936       6.09091       5.93609       5.39008       4.85143       4.17638       3.60263       3.03975       2.45821       1.96745       1.56922       1.17307      0.896265      0.659256
  27  20 4047.2096    1.4626 10.6965 10.4272 -0.0008      0.307611  0.1427   0.0100   0.2498    0.0403   0.0000     0.0616068   429.4805       12.7269       12.3161       6.93022      -4.90398      -4.50396      -14.1101      -1.50254       2.61418      -9.30314       4.19398       2.91813      -1.74669       1.19444      0.444926      -1.31722      0.765531       1.12828       5.07537       6.67467       7.34467       7.79893       7.85865       7.65643       7.14787       6.68572       6.04162       5.36552       4.57687       3.84509       3.13346       2.52072       2.00537       1.49531       1.11948      0.825637
  28   5 1732.7878    0.3199  0.2867  9.9045 -0.0060       18.6200  0.0166   0.0106   0.0259    0.0364   0.0000       3.81651   439.4043     -0.116100       21.1901      0.220525     0.0867203     -0.647744       1.14084       1.33224      0.464246      0.695277     -0.858696     -0.327968      0.187586    -0.0874071      0.123263     -0.323062     -0.187586   -0.00789032      0.780181       1.10483       1.12707       1.24978       1.19669       1.14180       1.13475       1.04578       1.02129      0.878777      0.800939      0.578802      0.501012      0.363350      0.330906      0.236378      0.214196      0.160804
  28   6 1910.2293    0.5156  0.4655  9.9586 -0.0057       12.1174  0.0171   0.0135   0.0350    0.0513   0.0000       1.66099   441.3221      0.947689       22.6399      -1.32826      -5.21522      0.392236       1.34734      -1.40852    -0.0997384       1.16868     -0.892937       1.11443       1.23033     -0.409383     0.0284808      0.881386     -0.101035      0.181307      0.849991       1.09953       1.22349       1.29110       1.32959       1.32218       1.21410       1.08865       1.02996      0.898032      0.788011      0.638915      0.540019      0.415004      0.316385      0.275673      0.212603      0.153191
  28   7 2084.0308    0.7652  0.6420 10.0299 -0.0011       7.50630  0.0193   0.0163   0.0419    0.0771   0.0000       1.00143   440.0582       1.36172       18.2029      0.396621      0.337341     0.0568364       2.26112       1.61207      -1.83934     -0.223473     -0.829858      -1.11814     -0.286582      0.163942     -0.128769      0.281821      0.147153     0.0106632      0.933087       1.22214       1.28638       1.37731       1.33712       1.37508       1.31518       1.17635       1.07848      0.952124      0.851273      0.738516      0.595590      0.481994      0.382500      0.302052      0.219177      0.157760
  28   8 2252.9644    1.0590  1.0247 10.2246 -0.0026       5.79222  0.0296   0.0189   0.0534    0.1269   0.0000      0.765982   439.7292       1.45078       19.1161       1.41992      -3.07013     -0.379736      0.355872      0.546834      0.471565     -0.823134      -1.36093    -0.0808611      0.155286     0.0234657      0.346229      0.251001      0.639737      0.177660       1.28346       1.67222       1.93541       1.97030       1.95934       1.87452       1.69881       1.69043       1.51454       1.36879       1.19809      0.995956      0.825933      0.654087      0.525523      0.402324      0.302912      0.216930
  28   9 2415.4014    1.5777  1.1127 10.4787 -0.0006       1.71277  0.0295   0.0261   0.0548    0.1858   0.0000      0.619953   438.1532       1.92889       17.7614      0.791164      -4.22217    -0.0980224     -0.170328      -3.77863     -0.831134      0.150874     -0.139476      0.821692      0.239741       1.07906     0.0109487     -0.490882     -0.278650     -0.184273       1.29903       1.62858       1.86488       2.08438       2.05057       1.99428       1.80263       1.72093       1.55772       1.31966       1.11839      0.911385      0.782805      0.628460      0.493164      0.376817      0.274725      0.200332
  28  10 2573.5247    2.1243  1.0572 11.2704 -0.0045       2.57878  0.0286   0.0356   0.0499    0.1605   0.0000      0.561192   439.6576       4.78657       17.5432      0.582450     -0.916641      0.536591       1.79595      -1.37504      -3.68430      -1.26160      0.971018     -0.426311      0.371692     -0.838199     -0.460363     -0.439558      0.224181     0.0512709       1.25131       1.60038       1.69816       1.89416       1.88417       1.86520       1.75871       1.64789       1.49934       1.22086       1.11797      0.917881      0.751878      0.617399      0.488190      0.362382      0.280683      0.214473
  28  11 2729.4971    2.6843  1.0925 11.7322 -0.0023       2.64297  0.0283   0.0448   0.0522    0.1654   0.0000      0.606515   440.7684       3.94578       13.9107     0.0388885     -0.521509      -2.68526      -1.56998      -2.22833     -0.612381      -2.59545       1.49388     -0.170485     -0.811833     -0.304860      0.393570      0.271552      0.547009      0.129796       1.24539       1.61152       1.76988       1.97731       1.93291       1.88448       1.78984       1.65529       1.44593       1.27300       1.13325      0.923227      0.756799      0.595662      0.477007      0.373516      0.280231      0.207768
  28  12 2883.8034    3.3424  1.0436 11.7304 -0.0003      0.936589  0.0264   0.0558   0.0509    0.2383   0.0000      0.548004   436.5637       7.49073       14.0981       4.08000     -0.687831     -0.451697    -0.0148995      -3.64291      0.138288      -2.47841     -0.878223      0.173154      0.325123     -0.690832     -0.652886     -0.268289      0.112251     0.0689636       1.11598       1.37585       1.57070       1.66165       1.58612       1.64049       1.57305       1.39864       1.31056       1.17398       1.00334      0.840934      0.689578      0.595698      0.449211      0.358577      0.255912      0.195863
  28  13 3036.3787    3.9108  1.0314 12.9663 -0.0038       1.52291  0.0269   0.0679   0.0531    0.1252   0.0000      0.580855   440.2264       7.80938       13.4780       3.44874      -4.32026      0.155212       2.16153     -0.903152      0.901725      -2.43474       1.17943      -2.22692      0.870942      0.191316      0.882225     -0.217532     -0.164820      0.437270       1.15668       1.55549       1.67805       1.83743       1.81743       1.75495       1.69182       1.51346       1.37011       1.19245       1.07610      0.929053      0.765039      0.626440      0.473937      0.360541      0.269950      0.206039
  28  14 3187.3746    4.0451  1.3764 12.2117  0.0007       1.04273  0.0332   0.0591   0.0568    0.1851   0.0000      0.411471   438.8021       7.82478       15.1945      0.897872      0.496307      -1.94460     -0.999817      -1.41667     -0.588917     -0.118177      -1.15664     -0.923035     -0.106236     -0.342000     0.0518062     -0.421204      0.316901     -0.217919       1.41726       1.90409       2.11727       2.23893       2.27814       2.21328       2.06130       1.87929       1.66526       1.49088       1.26770       1.08154      0.878258      0.699504      0.549667      0.427001      0.319405      0.230237
  28  15 3337.6338    3.3770  1.8279 12.4346 -0.0035       1.80052  0.0411   0.0453   0.0720    0.0924   0.0000      0.351135   436.4259       7.02715       15.2158     -0.370835      -3.94507       1.25093      -5.20977       1.36914      -1.73582      -5.10278       1.21411     -0.470590     -0.806915      0.472911      0.233807     -0.115912      0.464999      0.335050       1.64720       2.22610       2.37228       2.61637       2.59640       2.57859       2.44120       2.22855       2.00197       1.74151       1.47279       1.25173      0.987489      0.801143      0.623570      0.500663      0.384692      0.278117
  28  16 3487.0764    2.9813  2.9461 11.3548 -0.0011      0.837944  0.0504   0.0309   0.0886    0.1008   0.0000      0.170000   440.9504       14.5257       9.79061       5.57801       1.07633       5.73342      0.191546      -4.76070    -0.0346418     -0.844359     -0.692883      -2.80149       1.35978       1.27519     -0.536249     -0.274862     -0.548287     -0.236070       2.03154       2.64242       2.88811       3.03680       3.08172       3.05775       2.82023       2.59964       2.40558       2.13326       1.89922       1.56540       1.30217       1.02423      0.813054      0.646882      0.485573      0.358714
  28  17 3636.1210    2.4327  4.0465 11.3050 -0.0014      0.553563  0.0632   0.0222   0.1129    0.0593   0.0000      0.121908   438.5245       11.0309       14.6016      -1.77056       1.60904     -0.506438    -0.0510331      -6.93992      -3.91399      0.314007      0.670161      -2.80864       1.14684      -1.01736      0.602253      -1.40887      0.111866     -0.355061       2.38026       3.21871       3.46411       3.70392       3.79210       3.76965       3.49292       3.28118       2.95379       2.61327       2.23491       1.91130       1.54690       1.29198      0.986894      0.774309      0.583901      0.425915
  28  18 3784.6580    2.0076  6.0388 10.8255 -0.0010      0.229165  0.0808   0.0153   0.1487    0.0466   0.0000     0.0757124   443.0807       17.2411       14.3033       2.10857       11.4608      -1.59398       2.90143      -8.28319      0.566948      -5.81593       2.68967      -2.57676     -0.134297      -3.10717       1.19912       2.08108     -0.254912     -0.249727       3.07298       4.00842       4.45115       4.68402       4.80707       4.68188       4.45931       4.07897       3.73429       3.29281       2.83200       2.41290       1.99994       1.62753       1.26936      0.987920      0.732340      0.546657
  28  19 3933.3654    1.6703  8.4773 10.5794 -0.0010      0.412154  0.1109   0.0119   0.1961    0.0430   0.0000     0.0607846   441.1157       17.6334       10.5443       13.6873       6.50602       3.07967     -0.893045      -8.02594     -0.930608      -8.68765      -4.91984      -8.39649     -0.103010      -1.23698    -0.0424139       1.04038      0.361602     -0.372952       4.02567       5.34964       5.90344       6.19780       6.23165       6.26429       5.77653       5.49086       4.97587       4.33492       3.84576       3.22468       2.63121       2.13676       1.66185       1.31694      0.997944      0.737965
  28  20 4080.9442    1.4210 11.1045 10.4719 -0.0007      0.263034  0.1487   0.0094   0.2613    0.0380   0.0000     0.0617025   439.4852    -0.0991350       8.20872       9.49669       3.05263      -6.96463       1.80396       2.59021      -2.65439      -5.97502      -4.64343      0.161734      -1.56401      -2.55259      -2.75067      0.802192     -0.940054     -0.227989       5.06946       6.69059       7.44920       7.74401       8.13327       7.70484       7.43438       6.94527       6.18975       5.51022       4.67389       4.02458       3.25955       2.64723       2.09098       1.61525       1.23287      0.927721
  28  21 4228.7826    1.1610 13.9461 10.3382 -0.0016      0.231704  0.2155   0.0071   0.3378    0.0334   0.0000     0.0722339   441.1581       4.31764       19.0647       12.7469      -27.6977      -1.34388      -1.12267      -8.39528       6.37811       3.13621      -1.81184      -3.05606      -3.05855      -5.00746       1.78090      -1.68109       1.25135     -0.982627       6.47627       8.70562       9.56670       10.1004       10.1021       10.1024       9.51012       8.90603       7.98431       7.14472       6.17819       5.26491       4.28814       3.52933       2.73796       2.15821       1.59227       1.19508
  29   5 1751.5836    0.3742  0.2723  9.9375 -0.0021       15.2109  0.0131   0.0125   0.0256    0.0368   0.0000       3.16141   441.8353     -0.739889       20.1846     -0.142263      -2.69032     -0.155998       1.33983       1.17912       1.11582      0.175208     -0.366258     -0.122870    -0.0919417     -0.588587      0.221547    -0.0687522      0.153877    -0.0658673      0.631489      0.873598      0.938288       1.01583      0.995084       1.02050      0.973974      0.887647      0.759163      0.695878      0.646469      0.511635      0.479447      0.365076      0.312456      0.214710      0.171020      0.131428
  29   6 1930.2982    0.5387  0.5227  9.9154 -0.0029       9.54740  0.0185   0.0128   0.0377    0.0559   0.0000       1.41883   439.9623      -1.58880       21.6948      -2.13160      -1.69467      0.616525      0.651095      -1.11448    -0.0191688    -0.0299764      0.845626     -0.599077     0.0117171      0.422581     0.0170683     -0.294359     -0.446247      0.340097      0.907849       1.16511       1.25310       1.26377       1.30454       1.31267       1.31569       1.21817       1.07983      0.923749      0.800888      0.695869      0.549996      0.478186      0.374940      0.307870      0.219621      0.166410
  29   7 2105.4636    0.8138  0.7562  9.8433 -0.0032       7.53287  0.0221   0.0161   0.0426    0.0989   0.0000      0.844576   439.3196      0.864856       21.2101     -0.717967      -3.00598       2.21801      -1.85080      0.901136    -0.0484627      -2.84616     -0.536686      -1.11793      0.563478      0.376825      0.828337      0.129164     -0.640660     -0.227161      0.979385       1.27408       1.39422       1.51381       1.58990       1.55491       1.37791       1.29685       1.18656       1.06537      0.908576      0.762280      0.656756      0.525785      0.411046      0.328078      0.247078      0.176799
  29   8 2275.5087    1.1965  0.9887  9.8382 -0.0013       4.03893  0.0251   0.0202   0.0495    0.1724   0.0000      0.660378   438.7433      0.921564       17.1725      0.319790      -1.99734     -0.727412      -3.22966     -0.750975     -0.801972       2.33560     -0.288264     -0.603377    -0.0679088     -0.583164    -0.0468605     -0.426713    -0.0666230     -0.177721       1.01420       1.35499       1.50018       1.59967       1.56517       1.56161       1.51168       1.38910       1.26908       1.07734      0.981081      0.869061      0.723475      0.587806      0.465993      0.350134      0.266423      0.202187
  29   9 2439.1966    1.6394  1.1983 10.0518 -0.0003       3.16519  0.0297   0.0254   0.0547    0.2698   0.0000      0.567319   441.6039       2.29020       15.5621     -0.140282     -0.666440      0.400050      0.478102       1.70597    -0.0822127     -0.799087      0.368766     -0.857359     -0.214923      0.976553     -0.476997     -0.557205      0.693841      0.152108       1.21062       1.54009       1.72965       1.83874       1.86443       1.82824       1.75255       1.62770       1.44714       1.29206       1.12414      0.940427      0.765017      0.646682      0.506604      0.393564      0.307112      0.228974
  29  10 2598.8350    2.2064  1.1818 11.1065 -0.0015       2.37823  0.0289   0.0351   0.0558    0.1931   0.0000      0.567518   436.7669       1.88471       15.7214       4.58416      -1.25318     -0.221717     -0.776663      -2.42846      -1.98292     -0.242336      -1.58617    -0.0689530     -0.284907      0.334040      0.806805     0.0235150     -0.514021     -0.171774       1.12288       1.54924       1.67053       1.78012       1.83661       1.76612       1.72538       1.58144       1.41504       1.24951       1.07737      0.925499      0.758010      0.615198      0.484844      0.388365      0.293513      0.218112
  29  11 2756.2794    2.8218  1.0948 11.8870 -0.0030       1.55548  0.0295   0.0463   0.0502    0.1705   0.0000      0.569821   441.2007       6.36729       14.9726       1.60062     -0.800299       1.10353     -0.550822      -2.25015      -1.41195     -0.517286       1.52094     -0.296805     -0.825383    -0.0370096      0.636743     -0.592820     -0.221012     -0.339036       1.13125       1.48873       1.60206       1.80202       1.81149       1.71929       1.59832       1.53151       1.44937       1.25484       1.08342      0.929749      0.765264      0.636336      0.498668      0.402573      0.289171      0.225390
  29  12 2911.7724    3.4837  1.1482 11.4264 -0.0006       1.40254  0.0294   0.0549   0.0494    0.3350   0.0000      0.519293   438.6978       6.40674       20.0399      0.162277      -2.32340       1.11814      -4.20211      -3.94887      0.900009      -1.90855     -0.184624      -1.72435     -0.999463     -0.947040      0.573002     -0.213028    -0.0185491     0.0909504       1.20672       1.59852       1.75214       1.90011       1.82821       1.91203       1.78979       1.63414       1.47741       1.30442       1.07557      0.951034      0.776970      0.633384      0.502596      0.383245      0.291167      0.225495
  29  13 3065.1540    4.0537  1.2249 12.2556 -0.0056       1.25364  0.0301   0.0632   0.0546    0.2389   0.0000      0.473343   440.1515       9.45405       15.9224       1.65413      -1.23004     -0.415807     -0.621212      -2.91809      -2.14114      -1.88489       1.46038      -1.56259       2.33287     -0.182101      0.566338     -0.959408      0.374154     -0.212311       1.18494       1.55592       1.66784       1.89017       1.85796       1.80511       1.68284       1.61488       1.45954       1.29661       1.13583      0.970716      0.783528      0.642308      0.493973      0.406804      0.306827      0.231143
  29  14 3217.0300    3.9188  1.4529 12.0065 -0.0021       1.65336  0.0331   0.0554   0.0593    0.1842   0.0000      0.395653   439.8806       9.87902       15.8932       4.57306     -0.785252      -4.42584      0.973353     -0.786442       1.39512      0.122192      -3.16416      -3.59375      0.751299     -0.724557     -0.175206     -0.378973     0.0282204    -0.0592918       1.30992       1.72964       1.82018       2.04025       2.09366       2.03270       1.88946       1.73957       1.57876       1.43786       1.21495       1.06034      0.861206      0.681547      0.544270      0.432361      0.328611      0.252220
  29  15 3367.8525    3.3887  2.1425 12.1482 -0.0007       1.08658  0.0417   0.0401   0.0752    0.0828   0.0000      0.262897   436.9231       14.0912       14.4414       2.40010       2.82190      -1.65289      -2.02730      -3.15407      0.162729      -1.26901       1.01334     -0.609275     -0.713797      -2.13967      0.274304     -0.389319      0.881237     -0.516817       1.66513       2.18577       2.46826       2.60004       2.66635       2.59562       2.54736       2.30358       2.06598       1.79017       1.52658       1.29400       1.10211      0.889482      0.706153      0.536140      0.408546      0.308080
  29  16 3518.3033    2.8095  3.2309 11.4856 -0.0009      0.729385  0.0526   0.0276   0.0964    0.0743   0.0000      0.153811   442.2366       12.4611       13.6328       5.63056      -3.31155      -4.38916      0.345028       2.23599       4.21964      -3.84415      0.487188      0.782860       2.41986     -0.674879      0.948924      -1.27212     -0.238607      0.335226       2.02019       2.67143       2.88285       3.10136       3.17672       3.09592       2.99224       2.71451       2.45389       2.21528       1.92997       1.61493       1.36942       1.10757      0.870264      0.686150      0.517141      0.393755
  29  17 3668.1149    2.3381  4.6489 11.0407 -0.0013      0.635650  0.0669   0.0199   0.1197    0.0600   0.0000     0.0992236   444.6742       9.64396       15.8939       5.21900      -2.74635      -4.94448      -7.71799      -12.7123      -3.85331     -0.962222       2.94280      -3.17010       1.40351      0.301120      -1.59376      -1.45607      0.178184     -0.365018       2.48269       3.22377       3.55929       3.82934       3.81729       3.84143       3.60578       3.39269       3.07808       2.79654       2.40088       1.98488       1.65729       1.35951       1.08583      0.851124      0.663601      0.498981
  29  18 3817.3050    1.9394  6.6334 10.6903 -0.0000      0.362854  0.0860   0.0140   0.1562    0.0472   0.0000     0.0699634   446.0801       12.3099       17.2464       6.00933       2.03140      -10.8947       2.45796      -1.75260      -5.48663    -0.0514672     -0.636714       1.15943      -1.58520    -0.0111539      -1.63249      0.383380     -0.770497      -1.48382       3.15372       4.16986       4.55909       4.85179       4.92720       4.87276       4.62970       4.29001       3.97658       3.48206       3.04989       2.62345       2.17242       1.79975       1.41457       1.11246      0.838290      0.630208
  29  19 3966.5594    1.6316  9.2672 10.5424 -0.0012      0.421903  0.1162   0.0109   0.2121    0.0403   0.0000     0.0600940   429.9411       7.52035       14.7273       8.10474      -5.88545      0.898153       6.02834      -11.4200      -7.61376      -5.49436      0.962172      -4.10033       3.41879      -2.94078      -1.31752       1.30920       2.04992      -1.57589       4.02280       5.28298       5.83366       6.16226       6.34016       6.14654       5.95428       5.52401       5.03181       4.47629       3.93636       3.28886       2.76307       2.24977       1.78005       1.42101       1.07411      0.820485
  29  20 4114.5803    1.3650 11.7614 10.4440  0.0014      0.207068  0.1586   0.0086   0.2733    0.0362   0.0000     0.0608763   438.1631       5.88410       9.82114       3.31657       8.28204       7.91805      0.912853       5.56770      -1.59732      -11.3809       6.65141      -1.12494      -4.41792       1.02345     -0.748103     -0.916401      0.912420      -1.52944       5.09162       6.73605       7.43245       7.78736       8.07051       7.80805       7.54108       6.98271       6.39599       5.62128       4.94037       4.23921       3.53237       2.85631       2.28768       1.78953       1.36519       1.02171
  29  21 4264.0066    1.1180 14.8466 10.3205  0.0003      0.475795  0.2220   0.0068   0.3509    0.0315   0.0000     0.0681622   438.4549       21.6476       10.9765       11.6917       2.62413      -10.4747      -3.47408      0.419291      -3.10851       17.4034      -3.40127      -17.6346       7.66067   0.000975806      -1.91212     -0.707733      -1.97583      0.349489       6.38314       8.37809       9.22495       9.75719       9.92373       9.92708       9.42769       8.70580       7.87703       7.04755       6.20692       5.33940       4.39545       3.61611       2.82814       2.27143       1.69369       1.28558
  30   5 1770.0925    0.3667  0.3411  9.9120 -0.0065       15.9317  0.0172   0.0107   0.0288    0.0399   0.0000       2.85504   440.7593       2.54671       19.1969      0.757888      -1.80435       1.89507       1.78303       1.55537     -0.562858      0.739023     -0.294657      0.589080     -0.142777     -0.159389      0.194724      0.261575     -0.389416     -0.205922      0.838785       1.12621       1.34016       1.47879       1.43747       1.48743       1.37844       1.23552       1.02712      0.986814      0.813488      0.697703      0.537873      0.433274      0.332013      0.274787      0.218427      0.159606
  30   6 1950.0187    0.5615  0.5871  9.9754 -0.0027       9.61338  0.0204   0.0125   0.0390    0.0603   0.0000       1.36187   440.7622       2.16197       21.8778     -0.253656      -3.15594       1.44810      0.799242      -1.37040       1.07176     -0.300150      -1.28354       1.35361      0.230389    -0.0413350      0.454904     -0.256111      0.237790     -0.120712      0.929918       1.17749       1.34111       1.41147       1.38598       1.42325       1.40458       1.26537       1.20082       1.03199      0.911804      0.740681      0.589734      0.503475      0.399368      0.319226      0.267410      0.218728
  30   7 2126.4406    0.8611  0.7047  9.9767 -0.0012       5.31666  0.0196   0.0169   0.0404    0.0918   0.0000      0.814840   438.7364       1.94027       18.2125     -0.830383      -3.51779      -2.07054     -0.854602       2.45314     -0.826090     -0.865562      0.215386      -1.10464    -0.0328072     -0.812343      0.127666     -0.413146     -0.496214     -0.300881      0.850826       1.09457       1.23895       1.27400       1.32631       1.32444       1.29934       1.23093       1.09759      0.884664      0.792029      0.720271      0.586967      0.483370      0.401411      0.305542      0.226581      0.172273
  30   8 2297.5130    1.2363  0.9419 10.5908 -0.0007       5.29089  0.0260   0.0216   0.0462    0.1107   0.0000      0.705511   440.8345      0.404538       17.6842       1.98552      -1.18305      -1.22280     -0.147203     -0.363367       3.50830      -1.06173      -1.67023     -0.695358     -0.994518      0.540867     -0.251474    -0.0963152     0.0622874     0.0450098       1.06938       1.40570       1.56747       1.72666       1.73742       1.68046       1.62862       1.54849       1.38904       1.18148       1.05376      0.906278      0.696342      0.579008      0.482035      0.381280      0.290931      0.224475
  30   9 2462.4294    1.7099  1.2236 10.7295 -0.0067       4.09661  0.0302   0.0269   0.0557    0.1867   0.0000      0.592989   439.5496       4.04387       18.4264      -2.85827      -2.98191     -0.270501     0.0559798      -2.01640      -1.36766     -0.727490       1.01395      0.983002      0.209148      0.607881     -0.705403     -0.763686     -0.280139     -0.120688       1.12016       1.44604       1.59120       1.73240       1.79630       1.74109       1.63791       1.55165       1.34156       1.23886       1.08173      0.942645      0.805994      0.663169      0.516620      0.411615      0.307105      0.238984
  30  10 2623.6315    2.2705  1.1408 11.3461 -0.0005       1.97661  0.0288   0.0357   0.0529    0.1677   0.0000      0.611850   440.1087       3.03861       18.6239      0.395714     -0.372427      -4.34072      -1.20005     -0.662197      0.400099       1.52399     -0.463503      0.396100      0.103276      0.391842    -0.0575904      0.584714      0.318696     -0.149593       1.09186       1.41450       1.52440       1.62415       1.63822       1.64374       1.56833       1.45110       1.33002       1.19176       1.07727      0.914281      0.797403      0.662552      0.539805      0.398866      0.315604      0.234678
  30  11 2782.5949    2.9501  1.1055 11.7636 -0.0001       1.59982  0.0276   0.0459   0.0508    0.1724   0.0000      0.554570   440.9040       6.32702       13.5427       1.82520      0.365386      0.555244     0.0313446     -0.761295    -0.0959538     -0.276748    -0.0208305     -0.570525      0.573472    -0.0763514     -0.119303     -0.428126     -0.178140    -0.0474621       1.12927       1.47441       1.61894       1.76046       1.80237       1.80105       1.72731       1.56797       1.42872       1.19899       1.03944      0.921083      0.733010      0.615764      0.487712      0.386560      0.290878      0.220051
  30  12 2939.2621    3.6122  0.9904 12.5921 -0.0006       1.62452  0.0248   0.0603   0.0480    0.1363   0.0000      0.649777   440.0158       4.59259       13.7106       2.99644      -1.00991     -0.660969       1.42108      -2.08517     -0.918923       1.01115      0.115300     -0.301547     -0.168490      -1.16893      0.444073      0.112207     -0.262042     -0.316344       1.02585       1.32953       1.43700       1.59803       1.60839       1.61941       1.52035       1.41237       1.30974       1.16923       1.01084      0.837353      0.663416      0.575940      0.468906      0.366805      0.290797      0.217579
  30  13 3093.4685    4.1155  1.1466 12.1330 -0.0015     0.0330938  0.0277   0.0640   0.0521    0.2555   0.0000      0.537837   440.7093       6.65893       17.2985       1.88949      -3.49053      -1.48077      0.371073      -1.04015     -0.378883      -2.44730     -0.598405      0.313178     0.0167620      -1.07537     -0.236062     -0.167103     -0.262134     -0.144745       1.09971       1.42923       1.51083       1.65524       1.62878       1.65104       1.57081       1.44314       1.31993       1.20668       1.08915      0.911200      0.773000      0.612245      0.483499      0.385708      0.308494      0.232138
  30  14 3246.1793    3.8801  1.5807 12.4715  0.0012      0.818703  0.0351   0.0526   0.0623    0.1169   0.0000      0.334433   440.1712       8.71036       16.0196      0.581572      -3.40133      -3.39037      0.317298      -2.63413       5.30903      -3.54566      -1.99686      0.153314       1.58855      -2.99650     0.0147171     -0.181878     -0.496712    -0.0666530       1.28149       1.69827       1.88120       1.97693       2.01920       1.97234       1.95436       1.77150       1.62274       1.49615       1.26483       1.09079      0.909034      0.744295      0.588580      0.473144      0.370811      0.277396
  30  15 3397.9859    3.2327  2.1370 12.0105 -0.0016       1.08273  0.0425   0.0373   0.0710    0.0860   0.0000      0.240477   439.2845       8.45479       14.3468       7.33255       1.83589      -3.41805      -1.66023     -0.933593     -0.680597      -4.16224       3.16108      -1.70036     0.0317067      -1.56406      -1.04795       1.21006      0.607973     -0.252582       1.61756       2.03987       2.28291       2.54957       2.51850       2.46055       2.42344       2.22311       1.99312       1.75345       1.53977       1.32358       1.11329      0.894418      0.723924      0.568426      0.438309      0.324887
  30  16 3549.1806    2.6922  3.5552 11.4806 -0.0006      0.927058  0.0549   0.0249   0.1020    0.0633   0.0000      0.140688   440.9073       11.6710       14.0443       2.84070     -0.353541       3.19344       2.64662      -7.98583       3.29459      -1.14171      -1.62009      0.699303      0.603660     -0.912679     -0.190098       1.02301     -0.254181     -0.238437       2.04993       2.63211       2.82998       3.09179       3.09201       3.09293       2.93364       2.75870       2.48898       2.28468       2.00076       1.75277       1.43272       1.16650      0.943886      0.749399      0.588943      0.445678
  30  17 3699.5638    2.2386  5.1455 10.9242  0.0002      0.510927  0.0700   0.0175   0.1268    0.0562   0.0000     0.0869556   437.9720       15.7270       18.4005      0.169457       1.07148      -6.37976     -0.156014       1.53062      0.891190      -1.03764     -0.200067      -2.90172      -1.63169      -1.44949     -0.230827     -0.343666      0.272076     -0.507901       2.50828       3.30598       3.68153       3.86331       3.99440       3.99141       3.73191       3.53836       3.25500       2.86705       2.48258       2.13589       1.77212       1.46748       1.17876      0.937035      0.712250      0.547407
  30  18 3849.6310    1.8670  6.9421 10.7585 -0.0005      0.562933  0.0888   0.0132   0.1604    0.0426   0.0000     0.0688050   444.2863       6.43217       10.7031       16.6330      0.848491     -0.938021       4.84047      -4.95371      -4.83102      -6.56002       2.07016      -1.73747      0.174742      -2.46433     -0.373905       1.12654      0.986811    -0.0889158       3.11118       4.10762       4.50652       4.88077       4.95335       4.82329       4.62263       4.32245       4.04856       3.56872       3.10866       2.68471       2.28161       1.86052       1.49028       1.18745      0.905872      0.687946
  30  19 3999.0164    1.5432  9.9742 10.5507 -0.0004      0.277407  0.1287   0.0098   0.2254    0.0385   0.0000     0.0630814   444.0902       19.7673       12.1589       4.62077       5.76290      -14.2888      -6.80736      0.687312      -5.57202      -3.81071       1.97567      0.831918     -0.933553   -0.00216778       1.60531      -1.93754      0.890242       2.07291       4.21212       5.59087       6.07290       6.47313       6.61387       6.53077       6.26891       5.84830       5.31881       4.82148       4.23818       3.57494       3.05991       2.52412       2.02807       1.58027       1.21792      0.933674
  30  20 4148.3083    1.2868 12.6136 10.4756 -0.0003      0.265796  0.1778   0.0079   0.2915    0.0346   0.0000     0.0675623   435.5826       3.05644       15.6718       14.4852      -8.72648       5.10668       11.2199      -16.4711      -8.68054       5.86458      -7.81889      -4.63650       8.29749      -1.85767       1.35005     -0.674875      -1.77980      0.401439       5.29943       7.07209       7.69968       8.32708       8.51161       8.52217       7.97671       7.58477       6.74927       6.20305       5.31961       4.55973       3.83604       3.12047       2.54202       2.00509       1.53331       1.16447
  31   5 1788.3030    0.3938  0.3717  9.8531 -0.0041       15.2270  0.0150   0.0111   0.0309    0.0414   0.0000       2.36185   439.6943     -0.332978       21.4761     -0.938683      -4.60575      0.235647      0.293318      -4.10824    -0.0653732     -0.918004      -1.23212    -0.0718749      0.321301      -1.19494      0.335495      0.393708     -0.132922     -0.230213      0.714396      0.910823       1.01095       1.14898       1.13900       1.14194       1.05965       1.01651      0.901218      0.816473      0.701752      0.604335      0.542386      0.493039      0.379386      0.297809      0.207050      0.159976
  31   6 1969.5238    0.6045  0.6334  9.8321 -0.0025       10.1757  0.0225   0.0126   0.0389    0.0660   0.0000       1.20230   441.6278     -0.209685       20.9555     -0.146116      -3.38977       1.48066      0.149539     -0.569560      0.240758      -1.74660       1.05751     -0.220613      -1.37029     -0.186439     -0.197372      0.506773    -0.0761518     -0.312317      0.964899       1.30026       1.22544       1.49152       1.58078       1.52336       1.28730       1.32793       1.28216       1.15148      0.912607      0.775162      0.605549      0.559123      0.439838      0.349317      0.265247      0.228934
  31   7 2147.1314    0.8984  0.7720  9.8558 -0.0021       5.88069  0.0218   0.0166   0.0412    0.1091   0.0000      0.784794   441.1547       2.59991       20.9643       1.45079      -3.41957      0.950670     -0.919914       1.69427       1.22178     -0.274013    -0.0398730      0.864601     -0.632996      0.440122      -1.41834     -0.396568     0.0101655    -0.0463996      0.885570       1.14225       1.33757       1.40212       1.38458       1.39861       1.32883       1.19771       1.12354       1.04384      0.902920      0.783044      0.650123      0.559461      0.444472      0.344477      0.271497      0.208103
  31   8 2319.0496    1.2908  1.1043 10.2812  0.0008       3.75239  0.0294   0.0207   0.0508    0.1520   0.0000      0.686971   440.4807      0.266730       19.0666       2.78922      -3.03611      -1.01923       1.45321      -1.07320      0.788448       1.43066       1.16225     -0.443174     -0.624080     -0.255881     -0.323086     -0.348617      0.224783    0.00717058       1.11560       1.40808       1.55555       1.77687       1.72591       1.68934       1.67398       1.60305       1.44700       1.22234       1.12286      0.929445      0.772673      0.621578      0.514325      0.418399      0.344056      0.254674
  31   9 2485.1363    1.8124  1.1819 10.7137 -0.0024       1.80027  0.0290   0.0279   0.0544    0.1864   0.0000      0.599247   439.3262       2.68565       19.9271       1.40647      -3.54857      0.768366      -1.06606      -1.45167       1.37221      -3.29788     -0.821864     -0.353805      -1.13592     -0.440532      0.354054      0.111327     -0.148284     -0.121618       1.10883       1.41739       1.56705       1.67988       1.68426       1.63380       1.58568       1.51533       1.32909       1.25266       1.11245      0.974524      0.838271      0.688495      0.562844      0.443798      0.340198      0.255486
  31  10 2647.9348    2.3933  1.2256 10.8751  0.0051       1.91701  0.0295   0.0359   0.0551    0.2330   0.0000      0.573240   440.5112       2.66752       17.6709      0.693571      -2.05091      0.961045     -0.602574      0.220892       2.45706     -0.321454      0.101209       1.73350     -0.598665     -0.984313   -0.00685400     -0.229234     -0.419547   -0.00405494       1.09878       1.43040       1.57686       1.72535       1.75635       1.66469       1.61224       1.47370       1.43896       1.24950       1.08032      0.929071      0.787183      0.647809      0.531306      0.427583      0.330001      0.252674
  31  11 2808.4591    3.1525  1.0891 11.8218 -0.0027       1.31526  0.0272   0.0490   0.0473    0.1806   0.0000      0.594886   439.7623       6.23287       17.8222      0.393472      -3.38811     -0.169843     -0.909544      -2.67511     -0.661648     -0.897157     -0.900121      -1.21120      0.730568      0.136033      0.107820     -0.317664     -0.514082     -0.362243       1.01922       1.41990       1.50585       1.62827       1.61963       1.67081       1.57445       1.50350       1.33354       1.17220       1.02743      0.896781      0.803937      0.654284      0.527739      0.402331      0.309974      0.232535
  31  12 2966.2311    3.7774  1.0555 11.9150 -0.0040      0.269779  0.0264   0.0592   0.0447    0.2296   0.0000      0.469395   441.4040       5.56359       17.3346       3.96126      0.224062      -1.28747       2.70164      -1.81160      0.424521     -0.941896       1.08418      -1.84656     -0.494979      -2.05214     -0.480838     -0.444026      0.325369     -0.422839       1.07174       1.38874       1.54028       1.62801       1.57779       1.55257       1.50693       1.39935       1.31631       1.20778       1.06330      0.937374      0.776818      0.659509      0.516240      0.419455      0.327902      0.244525
  31  13 3121.5677    4.1367  1.2618 11.9783 -0.0183       1.84602  0.0297   0.0585   0.0503    0.3360   0.0000      0.416356   439.9255       8.20545       14.6449       2.52685   -0.00410065     -0.309899      -1.80322      -5.06428      0.700955     -0.968353      0.136501      -1.96242     -0.302855     -0.116508      0.101658      0.556173     -0.394502     -0.324179       1.11895       1.51469       1.58572       1.71193       1.71327       1.73440       1.67383       1.61359       1.44922       1.27405       1.11273      0.948770      0.786871      0.654556      0.541191      0.433199      0.344448      0.253712
  31  14 3275.0200    3.8322  1.6396 12.0266 -0.0048      0.625742  0.0346   0.0502   0.0591    0.1512   0.0000      0.332480   437.4629       8.78120       14.5119       2.94297     -0.307895       1.27834      -3.34132      -1.72086     -0.782443      -1.66650     -0.505556      -5.36327     -0.798901      -1.87330     -0.681643     -0.158193      0.487834      0.217159       1.22853       1.58729       1.73805       1.90513       1.98224       1.93164       1.88320       1.70427       1.57468       1.40223       1.25829       1.08862      0.906280      0.750804      0.615362      0.480813      0.370995      0.287342
  31  15 3427.6038    3.1783  2.5423 11.6935 -0.0005      0.622342  0.0435   0.0319   0.0776    0.0734   0.0000      0.176540   437.4308       9.89834       16.5569       2.27515      -3.17220    -0.0843624      -3.51189      -1.22940      -1.99023      0.855338       2.68068      -1.11889       1.93829      0.336976     0.0583353     -0.356260      0.882066     0.0504656       1.55215       2.10656       2.32622       2.48137       2.54385       2.46637       2.33613       2.22702       2.03761       1.85369       1.63209       1.43818       1.18184      0.968863      0.788224      0.624667      0.490881      0.372927
  31  16 3579.6795    2.6323  3.8225 11.3673 -0.0004      0.852257  0.0558   0.0227   0.1036    0.0571   0.0000      0.116942   441.1190       8.67785       12.9508       8.08356      -3.36051       1.97919      -5.23161     -0.769663      0.281123       2.24203       3.53744      -2.01729     -0.506919      0.272714     -0.326351      0.981217      0.131454      -1.02480       1.97976       2.61946       2.84097       3.08762       3.17501       3.12625       3.01500       2.79013       2.62750       2.32896       2.00491       1.75572       1.44788       1.20327      0.967864      0.776866      0.617935      0.475682
  31  17 3730.9670    2.1312  5.6543 10.8654 -0.0003      0.783140  0.0749   0.0160   0.1336    0.0497   0.0000     0.0839702   437.4914       14.6558       11.2102       4.56840      0.275231      -2.06986       3.22891      -6.13451      -1.15789     -0.257675       3.41966     -0.202226      0.314028      -5.33412     -0.202452      0.100111     -0.163137    0.00723791       2.56719       3.35175       3.68689       4.01481       4.08341       4.09704       3.95155       3.59453       3.39503       2.99735       2.65631       2.25144       1.87737       1.58276       1.27205       1.01211      0.797952      0.607067
  31  18 3881.2227    1.7789  8.2364 10.5983 -0.0006      0.347064  0.1013   0.0116   0.1782    0.0397   0.0000     0.0616474   442.0244       20.8813       21.7709      -1.19754       2.56020      0.968657       7.07575      -5.98647      -8.80254      -3.93697      0.179383      -1.02443       1.31380      0.358672     -0.312948     -0.691705     -0.555634      0.782388       3.39083       4.49131       4.95875       5.30689       5.40120       5.41808       5.16552       4.91561       4.42337       3.99178       3.50216       2.98897       2.52521       2.07320       1.70403       1.35585       1.04956      0.807186
  31  19 4031.6008    1.4974 10.6786 10.4660 -0.0002      0.361784  0.1387   0.0091   0.2368    0.0379   0.0000     0.0605969   450.1090       10.8339       7.47883      0.166974      0.827976     -0.894078      -2.03673      -2.73893       10.1773      -3.09412      -2.76807      -3.65248       3.15709       4.50976       1.37371     0.0337434      -1.43626       1.39921       4.31854       5.81689       6.29335       6.81548       6.82991       6.69404       6.49636       6.14998       5.69196       5.11542       4.54424       3.95056       3.27900       2.70871       2.20655       1.75882       1.38308       1.06507
  31  20 4181.0720    1.2224 13.3582 10.4398 -0.0010      0.246632  0.1975   0.0072   0.3113    0.0323   0.0000     0.0733322   434.8636       27.0102       20.8448      -4.94303      -7.37403      -3.82344      -3.31617      -8.26757      0.535637       8.58141      -1.06547       3.45677       9.85437      -3.23250      -2.71907     -0.712834       2.64838    -0.0176204       5.60252       7.31595       8.15798       8.68009       8.88908       8.89035       8.58538       8.00584       7.31249       6.58803       5.78505       4.93296       4.13564       3.41876       2.78881       2.23294       1.74518       1.35768
  32   4 1616.4334    0.2504  0.2094  9.9500 -0.0119       18.9558  0.0133   0.0105   0.0254    0.0297   0.0000       6.58454   441.6703     -0.554770       20.9147     -0.684773      -2.35773     -0.758948      0.552015      0.293352      -1.84047       1.02107    -0.0390879      0.615593     -0.254201     -0.626659     -0.582244     -0.137741     0.0824368     0.0586905      0.647903      0.791579      0.846919      0.952233      0.965381      0.959998      0.964525      0.951349      0.820759      0.733176      0.640188      0.538086      0.403947      0.397109      0.289525      0.257010      0.177945      0.151745
  32   5 1806.2174    0.4115  0.4054  9.8430 -0.0056       14.5876  0.0168   0.0108   0.0317    0.0416   0.0000       2.20218   440.4402      -1.10865       19.3605     -0.708172      -2.14945      -2.47230      0.323131      0.346534      0.119753     -0.606521       1.04807     -0.432460     0.0361450     -0.176418     -0.131697     -0.853792     -0.308970     0.0504972      0.843324       1.10644       1.26818       1.48805       1.50696       1.48722       1.43357       1.30929       1.13579       1.01298      0.849766      0.670063      0.559443      0.455459      0.364724      0.301058      0.234487      0.172969
  32   6 1988.7902    0.6359  0.6104  9.8728 -0.0033       10.2871  0.0188   0.0133   0.0377    0.0642   0.0000       1.15644   441.3729      -1.14156       20.6468     -0.951274      -4.17104      0.769242       2.81470      0.244419      0.467896     -0.534924      -1.03414      0.325875     -0.154895      0.571570      0.206702     -0.176559     -0.219931      0.384237      0.767819      0.989454       1.09058       1.23469       1.20059       1.22874       1.17160       1.07472      0.990824      0.905771      0.779987      0.681917      0.582491      0.490975      0.390899      0.318853      0.262651      0.200228
  32   7 2167.5019    0.9100  0.8493 10.1505 -0.0043       8.09090  0.0233   0.0164   0.0449    0.0963   0.0000      0.861858   440.8570       4.70872       20.4352      -2.01298     -0.133013       1.46339      0.883779     -0.410291      -1.58801      -1.20701      0.139407      0.947205      0.668444      -1.31476    -0.0159207      0.245587     0.0905364      0.307009      0.922361       1.20148       1.28959       1.32892       1.39212       1.36194       1.34511       1.23590       1.15538       1.04556      0.940028      0.842855      0.727567      0.595971      0.483729      0.378763      0.308581      0.237271
  32   8 2340.1822    1.3657  1.1710  9.8133 -0.0017       2.66794  0.0288   0.0205   0.0530    0.2339   0.0000      0.616021   441.0165       3.01173       18.3777       1.69849      -3.42633      -1.87755      0.757331      -1.90386      0.280907     -0.904330      -1.61444     -0.808535      0.192829     -0.126264     -0.260329     -0.744515     -0.666048     -0.196227       1.01617       1.37291       1.50620       1.61231       1.62329       1.58086       1.54357       1.46096       1.38212       1.17800       1.11133      0.907595      0.787991      0.663281      0.549289      0.431131      0.334236      0.260880
  32   9 2507.4079    1.8725  1.3060 10.5822 -0.0009       2.55821  0.0292   0.0269   0.0562    0.1783   0.0000      0.485600   441.1583       3.45156       15.2633       2.64416     -0.922884      -1.23577   -0.00505188      0.306043      -2.55382      0.203273      0.621084      -1.79859      0.426670      -1.01265      0.721610      0.606044      0.608790      0.401270       1.10372       1.47682       1.66130       1.76588       1.76405       1.78756       1.68887       1.56674       1.45559       1.27646       1.17380      0.997007      0.833200      0.693992      0.564829      0.448924      0.355660      0.270057
  32  10 2671.7553    2.4856  1.1136 11.6292 -0.0007       1.80355  0.0277   0.0390   0.0495    0.1511   0.0000      0.565252   439.2960       2.69141       16.8937       1.24167      -3.07323      -2.87686      -2.04977     -0.624417       1.32366     -0.931166    -0.0597069      0.297423      -1.83274       1.49383      0.927373    -0.0627801     -0.663735     -0.170119       1.05296       1.39596       1.51449       1.57329       1.60311       1.61718       1.54625       1.48924       1.39422       1.21902       1.11143      0.955494      0.769678      0.650010      0.549339      0.429035      0.354694      0.275164
  32  11 2833.8515    3.1682  1.1170 11.7623 -0.0015       1.98102  0.0268   0.0479   0.0501    0.1951   0.0000      0.618054   439.2196       3.50431       16.9358       2.58324      -2.29939      -2.09885       2.66337     -0.815403     -0.115916      -2.56400      -2.00516     -0.533807      0.545752    -0.0268542     -0.181032      0.269348      0.269139     -0.218153       1.01421       1.33264       1.51439       1.68112       1.68954       1.67595       1.58149       1.47092       1.40522       1.21947       1.03459      0.901593      0.761108      0.602442      0.521472      0.415741      0.314046      0.241288
  32  12 2992.8320    3.8384  1.0976 12.1849 -0.0028      0.279143  0.0249   0.0590   0.0503    0.1909   0.0000      0.504013   439.3488       5.02989       18.1548       3.66564      0.588248     -0.396805      0.806933      -3.75348      -1.61209      -1.48396      -1.14065     -0.803044     -0.322648      0.381736     -0.101714    -0.0916093     -0.574238    -0.0590132      0.943978       1.22892       1.33923       1.43979       1.46274       1.43967       1.40753       1.29278       1.22952       1.10640      0.965826      0.848646      0.729154      0.615188      0.490182      0.388321      0.319010      0.241138
  32  13 3149.1284    4.1641  1.3060 12.0216 -0.0017       1.56119  0.0296   0.0582   0.0536    0.2082   0.0000      0.403754   440.1102       9.07567       17.4581       2.77804      -3.38867     -0.153503     -0.601575      -4.51125      0.513726      0.180431    -0.0421842      -1.45633     -0.146865      0.474696      -1.27085     -0.590245      0.319333     0.0245565       1.20361       1.65441       1.83412       1.92097       1.87121       1.77383       1.62915       1.54574       1.45618       1.37016       1.22660       1.12146      0.950595      0.812937      0.642262      0.502523      0.384030      0.289085
  32  14 3303.4927    3.6532  1.8182 12.1660 -0.0013      0.552577  0.0363   0.0442   0.0647    0.1127   0.0000      0.303764   440.2072       10.3371       13.5786       3.86637      -2.18935      -2.10250      -3.65067      -3.40878       1.35225      -3.37918      -3.30591       1.16164      0.939997      -1.47403     -0.108032     0.0797052      0.275002      0.109555       1.27711       1.73538       1.88104       2.07590       2.10393       2.11816       1.99630       1.89974       1.70052       1.54347       1.33648       1.19293       1.00083      0.823154      0.653011      0.528087      0.425087      0.328140
  32  15 3457.0597    3.0865  2.6311 11.8630 -0.0016      0.825617  0.0447   0.0314   0.0789    0.0653   0.0000      0.172483   437.7863       10.0695       13.7266       2.74185     -0.153320     -0.839208      0.419510     -0.834207     -0.487940      -5.71610       3.52417      -2.11699       2.95231     -0.656164      0.675963     -0.419956     -0.249439     0.0287166       1.57756       2.04991       2.26274       2.35502       2.45244       2.46772       2.37963       2.27197       2.09270       1.84572       1.62998       1.41232       1.19186       1.00140      0.805273      0.653328      0.520844      0.395610
  32  16 3609.9093    2.4955  4.0237 11.4025 -0.0004      0.910123  0.0583   0.0212   0.1046    0.0510   0.0000      0.115303   436.1454       12.1677       16.5535       6.55958     -0.411841      -2.71716     -0.670585      -4.04775      -2.07017      -2.57983      -2.70660      0.465105      -1.82081      -2.04693      0.343760     0.0207809      -1.09417     -0.651320       1.99341       2.55644       2.86808       3.06182       3.13479       3.05320       3.03960       2.81299       2.63219       2.36888       2.08536       1.81665       1.55425       1.25950       1.07145      0.844614      0.663129      0.520868
  32  17 3761.8723    2.0781  6.2023 10.7353 -0.0009      0.605325  0.0785   0.0144   0.1375    0.0481   0.0000     0.0755093   440.0978       9.05911       12.0472       2.21056     -0.611985      -10.4938      -6.17562      -3.72045       4.27608      -3.83941       1.06638      -2.00896     -0.923648      0.673561     -0.913205     -0.310997      0.486832     -0.755651       2.67100       3.51267       3.97120       4.21091       4.29908       4.30550       4.08857       3.92196       3.58663       3.22087       2.84604       2.41820       2.07092       1.70114       1.38184       1.10994      0.894600      0.693153
  32  18 3912.7818    1.7124  8.1182 10.6128 -0.0004      0.201624  0.1006   0.0110   0.1799    0.0388   0.0000     0.0645312   438.4867       11.5787       18.1121       5.13809      -4.19093       4.68727      -3.66029      -13.9056       2.05006      -2.56684     -0.711673      -5.87864      0.495188      0.459953      0.346942     -0.765093      0.427041      0.531856       3.22830       4.29356       4.71354       5.10836       5.26750       5.18562       5.00873       4.73586       4.38155       3.90228       3.45122       2.98082       2.51564       2.09969       1.72261       1.37167       1.08281      0.846254
  32  19 4063.6456    1.4518 11.5590 10.4412 -0.0004      0.331525  0.1496   0.0082   0.2518    0.0355   0.0000     0.0578577   429.2344       13.7391       21.4161       7.08716      -6.69100     0.0893798      -4.74837      -3.09038      -4.11526      -5.79167     -0.772818       2.58954       2.54531      -4.38527      0.338573      -2.95999       2.72186     0.0851919       4.27696       5.68260       6.20084       6.71530       6.93185       6.85187       6.65099       6.22325       5.76632       5.16209       4.63429       4.02463       3.37950       2.81135       2.30508       1.85418       1.46412       1.13922
  32  20 4214.3959    1.1746 14.2050 10.4342  0.0002      0.475856  0.2063   0.0068   0.3279    0.0304   0.0000     0.0733103   432.5848       5.03798       5.20319       2.45842      -10.2835       1.42930     -0.972908      -10.0077      -8.77558       1.68503       7.29941      -5.16121      -5.56280      -3.56485      -3.74035      -1.81516      0.745355     -0.393814       5.48773       7.28583       8.00487       8.58111       8.72058       8.78685       8.43801       7.99045       7.28491       6.66383       5.87007       5.12304       4.28965       3.61897       2.92854       2.42559       1.86166       1.45195
  33   4 1633.2559    0.2765  0.1914 10.0010 -0.0171       27.2294  0.0131   0.0121   0.0250    0.0305   0.0000       5.82267   440.4360     -0.668207       23.0376       1.77815      -2.62623     -0.101351     -0.507649      0.320070      0.277304       1.04732      0.282591       1.12596     -0.322871    0.00644551      0.209095     -0.160054     -0.152150    -0.0148539      0.642500      0.667213      0.885757       1.00188      0.857750      0.836572      0.908637      0.778278      0.697659      0.760643      0.633509      0.555852      0.451391      0.373130      0.314634      0.213830      0.214634      0.166863
  33   5 1823.8803    0.4425  0.4438  9.8639 -0.0021       11.7092  0.0165   0.0108   0.0315    0.0446   0.0000       1.80166   441.2282      -2.14032       21.2661      0.457784      -4.50918      0.502733      0.297830       1.53245      0.139142     -0.606908      -1.14826    -0.0478072    -0.0160245     -0.343631      0.635665     -0.273669     -0.179972     -0.105831      0.723078      0.928592       1.07337       1.11836       1.14689       1.10810       1.05682       1.06605      0.937658      0.873614      0.788367      0.671459      0.553682      0.487783      0.408143      0.338948      0.275261      0.197850
  33   6 2007.7134    0.6524  0.6342  9.9795  0.0006       8.84018  0.0191   0.0133   0.0386    0.0653   0.0000       1.11033   439.8215     -0.109466       22.1212       2.31269      -2.28427      -1.68284       1.24691      -1.23436      -1.11059      0.440335      0.245483       1.38795     -0.679265     -0.821843      0.676959      0.322362     -0.145023      0.347165      0.824750       1.09710       1.23784       1.38889       1.39780       1.38601       1.35238       1.25638       1.12107       1.01008      0.869150      0.746469      0.620448      0.552866      0.428666      0.351606      0.273693      0.208829
  33   7 2187.4696    0.9381  0.8736 10.2781 -0.0031       6.65773  0.0251   0.0164   0.0455    0.0973   0.0000      0.824109   440.1221       3.52501       21.5098     -0.236837      -2.70358       1.12666       3.84363      0.182973     -0.965304      -1.30386     -0.942858      0.115497     -0.591538      0.560131      0.375087     -0.415173     -0.132980   -0.00215878       1.03682       1.41932       1.58236       1.64660       1.57152       1.44649       1.33376       1.20770       1.21066       1.20530       1.14603       1.08727      0.936539      0.808177      0.646601      0.510523      0.400686      0.283603
  33   8 2360.9919    1.4534  1.2123 10.2156 -0.0043       4.00060  0.0288   0.0214   0.0524    0.1677   0.0000      0.580492   440.2092       3.08489       20.4099     -0.261840      -1.08562      0.178553      0.187148      -3.85021     -0.905128       1.95720      -1.65905      0.643756      0.289504      0.530931      0.409243     -0.224855      0.319267      0.304551       1.00783       1.30455       1.41520       1.50823       1.54686       1.59500       1.53933       1.47741       1.34185       1.18513       1.06392      0.918280      0.763071      0.660818      0.532798      0.440950      0.345581      0.272024
  33   9 2529.2808    1.9376  1.2256 11.0474 -0.0008       2.27600  0.0294   0.0289   0.0525    0.1507   0.0000      0.577674   441.2795       5.07996       19.1376      -2.29046       1.49025      -4.40910     -0.587738      -1.26602      0.546496       1.00190     -0.884557      -2.58468      0.295371      -1.32580      0.102501     -0.542753     -0.701759     -0.554193       1.09055       1.39206       1.53481       1.65754       1.69472       1.68407       1.64754       1.56671       1.45796       1.26894       1.10942      0.957855      0.828090      0.710754      0.568295      0.462532      0.357609      0.284916
  33  10 2695.1949    2.6214  1.2885 11.1711 -0.0006       1.47854  0.0289   0.0360   0.0522    0.1850   0.0000      0.458867   441.4492       2.58899       20.3634     0.0426321      -3.07921      0.640536      -1.46661     -0.690099      0.780828      -1.84590      0.448647      0.750143     -0.902818      0.308084     0.0848052     -0.244699     -0.174472     -0.137372       1.00778       1.39072       1.52669       1.65240       1.64530       1.67375       1.56734       1.46048       1.31363       1.20043       1.12879      0.989165      0.872595      0.743021      0.596330      0.476653      0.381606      0.289383
  33  11 2858.7094    3.4148  1.0730 12.0824 -0.0025       2.09403  0.0245   0.0529   0.0490    0.1821   0.0000      0.556930   442.6270       5.26759       17.1476       1.33080      0.915407     -0.805042       2.60831      -2.76013      0.797123     -0.875087     -0.662486     -0.958564      0.438668      -1.08747     0.0636078     -0.524455     0.0894724    -0.0200796      0.950520       1.25698       1.41691       1.50507       1.52950       1.47986       1.45016       1.35299       1.24518       1.10635       1.03861      0.910156      0.807100      0.693272      0.549052      0.445417      0.348590      0.261821
  33  12 3018.9590    3.9158  1.1522 12.3160 -0.0009      0.519943  0.0270   0.0577   0.0491    0.1913   0.0000      0.573367   437.6163       5.94179       18.3647       2.29711      -1.33190      0.497757      0.192901      -1.54864      0.686645      -1.77846      0.712244     -0.760148     -0.298119     -0.505565      0.220757     -0.521953    -0.0327690      0.128346      0.967987       1.24974       1.31897       1.42303       1.47429       1.46690       1.44781       1.34309       1.26182       1.10770       1.01774      0.907634      0.767168      0.657350      0.538259      0.442238      0.339172      0.265275
  33  13 3176.2187    4.0640  1.3607 12.4224 -0.0046      0.578470  0.0299   0.0559   0.0529    0.1492   0.0000      0.412445   437.5042       8.24859       14.3937       3.82776      0.371448      -1.93003       2.06106      -6.84661      -1.69583      -3.47134      0.593485      -1.80252      -1.46790      -2.27172     0.0467184     -0.407694      0.171109     0.0260201       1.07772       1.39512       1.51852       1.61324       1.70803       1.70947       1.66870       1.59640       1.40550       1.30108       1.10992      0.959284      0.840759      0.705548      0.577919      0.458827      0.368299      0.280757
  33  14 3331.5894    3.5427  1.9952 12.0585 -0.0010      0.315900  0.0369   0.0402   0.0671    0.0958   0.0000      0.249057   440.6858       8.77149       18.4474       2.52978      -1.99277      0.445771      -2.43807      -9.00022       1.39988      -1.04895      -3.19907      -3.81896       1.28780      -2.24664     -0.198758     0.0315912     0.0277134     -0.694742       1.22345       1.61214       1.77313       1.92383       1.93277       1.97164       1.86428       1.80552       1.66103       1.51203       1.35824       1.19968      0.981768      0.821592      0.707989      0.538204      0.448592      0.368933
  33  15 3485.9934    2.9897  3.0028 11.5709 -0.0015      0.489378  0.0469   0.0277   0.0829    0.0730   0.0000      0.140978   436.5360       9.43748       12.2660      0.980562      -1.15342      -3.36692       4.50577      -8.38944      -2.07988      -2.05974     -0.652960      -1.63461     -0.479206     -0.152443      0.307287     -0.450112     -0.426807      0.645588       1.59338       2.12861       2.35917       2.56579       2.65057       2.65127       2.56463       2.34076       2.19462       1.95814       1.75534       1.49544       1.28257       1.07559      0.859230      0.718701      0.569413      0.436683
  33  16 3639.6632    2.4183  4.4792 11.2985 -0.0008      0.678854  0.0612   0.0189   0.1093    0.0467   0.0000     0.0975765   440.0319       11.4033       14.7510      0.497148     -0.215787      -8.21773     -0.320850      -5.89763       2.74721     -0.946227      -1.24568      -3.78030     -0.797664       1.95461      -1.97583     -0.999523     -0.505691      0.445793       1.98828       2.60142       2.91911       3.14963       3.16921       3.20169       3.07784       2.94395       2.71952       2.44037       2.14467       1.89662       1.61504       1.37326       1.11321      0.899799      0.721185      0.555429
  33  17 3792.4399    1.9914  6.6031 10.8503  0.0000      0.575752  0.0803   0.0135   0.1491    0.0421   0.0000     0.0719817   442.9563       12.5724       15.1108      -1.11249      -4.54406       1.29883     -0.217932     -0.305031     -0.880129      -4.06671     -0.488091      -4.06312     -0.601155      -1.26379     -0.777069     -0.788680       2.06699     -0.113429       2.57690       3.36040       3.77144       4.02494       4.16157       4.08621       3.99299       3.75772       3.48177       3.14036       2.80828       2.46379       2.13022       1.76490       1.48620       1.19829      0.936172      0.730725
  33  18 3944.2566    1.6810  9.0642 10.5712 -0.0000      0.355360  0.1101   0.0100   0.1913    0.0376   0.0000     0.0612668   440.7253       8.64962       15.3802       8.39215     -0.471936      -3.20848      -4.28889       1.54134      0.977778      -4.85549     -0.588016      -5.48768      -2.38133      -4.46688       1.34697      -2.27948      -1.97897      -1.18993       3.31924       4.44679       4.94807       5.32423       5.47249       5.45138       5.20339       4.98128       4.57444       4.16329       3.69768       3.23133       2.74231       2.29795       1.91672       1.55627       1.21155      0.945567
  33  19 4095.2588    1.3865 11.7970 10.5217 -0.0008      0.228870  0.1557   0.0078   0.2564    0.0336   0.0000     0.0633560   433.7028       24.0726       17.4294       6.23733      -7.36227       14.3040      -5.92182      -15.2484       5.93247      -11.3902       5.47721      -6.18636      -2.00363      -2.73366     0.0342084     -0.691734      -1.37262    -0.0322481       4.32351       5.74349       6.31433       6.79152       7.01495       6.94709       6.76525       6.37962       5.96078       5.28561       4.75669       4.12573       3.54939       2.99813       2.46131       2.00563       1.56109       1.21738
  34   4 1649.7295    0.2715  0.2624  9.9091 -0.0041       18.1759  0.0142   0.0091   0.0258    0.0309   0.0000       5.05498   441.3457     -0.125297       21.7861      0.428977      -2.53095      -1.99172      0.786294      0.910328     0.0951381     -0.126146      -1.40139      0.100294    -0.0202476    -0.0439371     -0.280533      0.204778     -0.510758      0.190358      0.713562      0.870178       1.00714      0.969575       1.04963      0.954929      0.938189      0.920621      0.846901      0.835271      0.804072      0.624841      0.596719      0.443800      0.370797      0.326057      0.271128      0.223379
  34   5 1841.3185    0.4562  0.4474  9.9558 -0.0005       11.4033  0.0157   0.0109   0.0322    0.0420   0.0000       1.80887   440.9014     -0.257199       20.5119       1.04419      -3.30454      -1.48605      -1.10189       1.26042     -0.103494      -1.50942    -0.0773401   -0.00433626     0.0440946      0.208783      0.103137      0.275677      0.211999     -0.244378      0.654891      0.863672      0.945415      0.979239       1.09091       1.06907       1.02651      0.953915      0.886461      0.801001      0.707887      0.616037      0.537588      0.441325      0.364362      0.292001      0.220691      0.187490
  34   6 2026.4166    0.6835  0.6347  9.9757 -0.0009       8.94740  0.0181   0.0134   0.0383    0.0670   0.0000       1.05066   440.2804       1.58246       21.7783       1.25931      -2.83331       1.90467    -0.0942766      -1.16590     -0.510874      0.161772       1.26708     -0.441484      0.367256      0.215401     -0.473097      0.292160     0.0407618     0.0209457      0.720212      0.926506       1.05668       1.14846       1.22345       1.19563       1.14425       1.10747       1.03596      0.891698      0.760990      0.712734      0.571218      0.480854      0.426023      0.325156      0.262489      0.203274
  34   7 2207.1690    1.0446  0.8533 10.1329 -0.0011       6.10483  0.0228   0.0174   0.0408    0.1047   0.0000      0.724789   440.8083     -0.182899       19.0776     -0.333345      -2.56358      0.902687       1.19281      0.814655     -0.222041      -1.50558      0.279275     -0.652148     -0.483130     -0.379140      0.642492      0.414514      0.205273     -0.174974      0.800089       1.09221       1.23453       1.22677       1.37532       1.29490       1.32211       1.20110       1.10749       1.02750      0.892653      0.795996      0.672814      0.568513      0.473784      0.371900      0.308043      0.242077
  34   8 2381.3522    1.4918  1.2125 10.5274 -0.0025       3.36985  0.0303   0.0222   0.0525    0.1614   0.0000      0.649011   439.7134       2.13319       20.5336      0.483085      -5.30586     -0.203809      -1.06428      0.572636     -0.803464       1.29026     -0.181359       1.07648     -0.547206      0.604222      0.191276     -0.754611      0.280263     -0.183001       1.04014       1.34328       1.49730       1.60571       1.60085       1.59995       1.54080       1.47449       1.39386       1.27026       1.10649       1.01974      0.879297      0.714893      0.597245      0.481033      0.392106      0.304795
  34   9 2550.8010    2.0712  1.2474 10.8963 -0.0014       2.37720  0.0285   0.0293   0.0519    0.1825   0.0000      0.514584   443.2225       3.76859       20.8880      0.644137      0.134524      -1.31377      -2.17069      -2.22576      -1.29207    0.00328732     -0.138363     -0.106588      -1.26462     -0.237091     0.0181667     -0.278551     -0.614849     -0.215241      0.978095       1.29982       1.43982       1.58188       1.56371       1.58734       1.52579       1.44484       1.38051       1.22253       1.12340      0.948690      0.807539      0.686066      0.582771      0.471090      0.369198      0.296548
  34  10 2718.1097    2.7569  1.1853 11.4018 -0.0012       2.01072  0.0279   0.0399   0.0489    0.2022   0.0000      0.539818   440.2011       4.01272       17.9742       2.09768     -0.234013     -0.669279      -1.79586     -0.865957      0.362682     -0.445220       1.61618     -0.105821     -0.409614    -0.0307582    -0.0318607      0.564980     -0.329113     -0.181986      0.981171       1.27178       1.33993       1.42263       1.51923       1.48068       1.49091       1.38022       1.31973       1.16030       1.04320      0.917605      0.773289      0.652249      0.552960      0.453622      0.360242      0.279283
  34  11 2883.0773    3.4661  1.1141 11.8351 -0.0003       1.88597  0.0256   0.0508   0.0463    0.2108   0.0000      0.497847   440.4268       5.05510       18.9216       1.15813      -2.07434      -1.20642     -0.472484     -0.841565       1.48563      -1.28204     -0.452462     -0.434435     -0.468981     -0.307000      0.345299      0.176627     0.0268280     -0.246935      0.904220       1.20209       1.25898       1.34386       1.39641       1.41297       1.36032       1.25868       1.19775       1.10803       1.01787      0.871664      0.756746      0.624072      0.511316      0.440602      0.349472      0.272651
  34  12 3044.6268    3.9544  1.1878 12.5260 -0.0035       1.82652  0.0285   0.0586   0.0502    0.1729   0.0000      0.615486   439.7473       6.50307       18.9158       3.16421      -1.89325     0.0579026     -0.355565      -1.32104     -0.903744      -4.10067      0.796959      0.387483       1.03482     -0.491685    -0.0105796      0.328961      0.658480    0.00268602      0.996696       1.31172       1.39400       1.55523       1.58384       1.62707       1.56510       1.48799       1.32139       1.20552       1.07919      0.947333      0.829989      0.661821      0.544940      0.450240      0.363732      0.290469
  34  13 3202.9670    4.0594  1.4914 12.2315 -0.0015      0.171512  0.0306   0.0521   0.0561    0.1420   0.0000      0.389338   440.9345       8.37178       15.3590       4.03674      -1.37637      -1.89705      -1.87106      -1.32915      -1.60498     -0.710179       1.91101      -1.05995     -0.391891     -0.392956       1.17013      0.532769     -0.284715     0.0700908       1.11732       1.46960       1.60873       1.76791       1.82555       1.81138       1.75439       1.66160       1.53608       1.35500       1.19025       1.04726      0.900019      0.741151      0.616131      0.493427      0.394122      0.313502
  34  14 3359.4236    3.5009  2.2885 11.6632 -0.0002      0.609804  0.0393   0.0358   0.0690    0.1044   0.0000      0.196618   440.1177       10.5490       14.1750       1.75466     -0.863376      0.615641      0.584312      -2.25447      -2.57955    -0.0337186    -0.0417954      -1.38392     0.0404989      -2.38012     -0.528861      0.300685     -0.258794      0.354820       1.27965       1.68583       1.87540       1.98969       2.01295       2.00397       1.98369       1.83045       1.72356       1.60375       1.43428       1.25184       1.07511      0.904182      0.751400      0.618260      0.511004      0.395325
  34  15 3514.6959    2.8495  3.2433 11.5192 -0.0006      0.571584  0.0506   0.0251   0.0839    0.0657   0.0000      0.137595   444.9938       10.2902       13.7210       2.73457      0.213245      -3.19866       1.65915      -1.46406      0.199786      0.556293       1.05968      -2.22673      -1.74539     -0.490046     -0.769843      0.858804     -0.229986     -0.289613       1.62277       2.16608       2.39909       2.58475       2.70781       2.61788       2.58941       2.39220       2.27574       2.03575       1.79786       1.60932       1.37391       1.19443      0.969582      0.793997      0.629337      0.484841
  34  16 3669.0825    2.3215  4.7693 11.1892 -0.0002      0.574717  0.0626   0.0176   0.1141    0.0459   0.0000     0.0905587   439.6274       12.9376       20.0686      -3.12184      -6.00476      -1.87062     -0.204775      -2.39536      -3.09002      -1.03243      0.618247      -1.45924      0.952023      -2.27363     -0.212123      0.673785       1.50637       1.36779       1.99681       2.62227       2.91623       3.20313       3.23028       3.25002       3.15364       2.99528       2.77529       2.51883       2.20679       1.98628       1.67600       1.44916       1.16793      0.982054      0.767966      0.605284
  34  17 3822.5286    1.9209  7.0779 10.7724 -0.0005      0.549338  0.0832   0.0125   0.1558    0.0405   0.0000     0.0661642   440.3670       16.0265       8.96707       4.80928      -11.6076      -1.10766      -2.54592      -12.4927      0.951475       1.18231      -3.27352     -0.698197      -2.53871      -2.03180     -0.175350     -0.619022      0.387340       1.52327       2.61424       3.49666       3.84160       4.22280       4.23870       4.29428       4.12832       3.91406       3.63266       3.28920       2.96653       2.59974       2.22543       1.90098       1.59449       1.26556       1.02296      0.808705
  34  18 3975.3202    1.5925  9.4835 10.5890 -0.0009      0.333249  0.1172   0.0094   0.2039    0.0355   0.0000     0.0644045   437.6227       14.1551       14.9483       9.37374      -9.10027       2.29210       3.35768      -1.68984      -3.51749      -4.74631       7.83696      0.248036       4.43610    -0.0171354       2.62597     -0.274485       1.41892      0.548035       3.35740       4.57225       5.02692       5.45216       5.53180       5.52145       5.29370       5.10999       4.75704       4.34942       3.90376       3.36178       2.92873       2.44114       2.04020       1.64286       1.31999       1.04823
  34  19 4127.0413    1.3109 12.0952 10.4997 -0.0001      0.213260  0.1691   0.0073   0.2672    0.0320   0.0000     0.0679599   440.9419       5.64952       11.9228       18.4197      -1.47830      -1.23243      -2.24232       1.43103       2.44316      -2.80798      -4.99478      -3.15003       6.60498      -2.67572       1.54455     -0.378432       1.87562      0.500502       4.41352       5.91608       6.51109       7.09185       7.17404       7.31637       7.11264       6.65650       6.16071       5.64747       5.09449       4.42480       3.83495       3.17989       2.68228       2.15968       1.73157       1.36780
  35   4 1665.9999    0.2868  0.2811  9.9610 -0.0042       19.3623  0.0174   0.0091   0.0268    0.0315   0.0000       4.46945   441.3176      -2.35170       23.2153     0.0179551      -3.47022      0.145351      0.863775      0.974441    -0.0915976      0.541162      0.319398     -0.533036     -0.362337     0.0689547     -0.269049      0.249123     -0.105735     -0.132482      0.710427      0.690684       1.02319       1.17436      0.998880       1.04529       1.15777       1.05026      0.800992      0.910847      0.814553      0.652082      0.525966      0.523404      0.446564      0.282809      0.260326      0.197175
  35   5 1858.4849    0.4882  0.4306  9.9091 -0.0075       9.28093  0.0148   0.0120   0.0310    0.0451   0.0000       1.55708   441.9813     0.0534211       20.6301      -1.22089      -3.02235      -1.12633      -1.70263      -2.21750      -2.34241     -0.952875      0.986540      0.108167     -0.661378     -0.966325     -0.705584     0.0437663      0.373498      0.207923      0.639120      0.823596      0.918883       1.01226       1.01816       1.03355       1.00660      0.989077      0.855044      0.806453      0.714252      0.623121      0.507605      0.444751      0.363993      0.296230      0.247167      0.196368
  35   6 2044.9324    0.7114  0.7364  9.8459 -0.0047       7.82095  0.0223   0.0130   0.0390    0.0797   0.0000      0.958373   441.1402     -0.386453       21.7340     -0.210170      -2.65656     -0.278743      0.621865       1.78886       1.09989       1.25880      0.610554     0.0457656     -0.285582       1.25009      0.654164    -0.0101249      0.183551    -0.0685714      0.932231       1.26096       1.41739       1.43834       1.33824       1.31800       1.18825       1.13618       1.11428       1.07210       1.02723      0.922168      0.819374      0.711893      0.578513      0.461051      0.373355      0.294195
  35   7 2226.5509    1.0935  0.9578 10.1932 -0.0032       4.60783  0.0239   0.0175   0.0443    0.1148   0.0000      0.679779   440.9329      0.836447       20.9272       1.83818      -2.88095     -0.794358       2.05997     -0.362722      -2.08800       1.25374    -0.0860383     -0.791375     -0.823131      0.231110      0.232866      0.510998      0.259923    -0.0483127      0.858647       1.14004       1.28388       1.33053       1.36906       1.35454       1.30292       1.23857       1.18592       1.06390      0.960555      0.867718      0.739660      0.642313      0.519842      0.435486      0.351887      0.279368
  35   8 2401.4368    1.5355  1.2980 10.4462 -0.0017       3.66692  0.0295   0.0215   0.0523    0.1464   0.0000      0.502961   441.8374       4.25591       17.2052      0.883776     -0.649224      0.484777     -0.427826     -0.525014      -1.00908      -1.90604      0.121654     -0.256982       1.06865     -0.184739      0.227647    -0.0197773      0.843585     -0.456896      0.918499       1.23930       1.36966       1.46830       1.52756       1.51680       1.47537       1.37734       1.36502       1.18825       1.09061      0.937836      0.821441      0.683335      0.568105      0.484889      0.386364      0.305043
  35   9 2571.9953    2.1249  1.2258 10.9898 -0.0021       3.46175  0.0279   0.0302   0.0504    0.1680   0.0000      0.594760   440.3818       4.78517       18.8025      -1.10059      -1.60313     -0.405203       1.52282       2.00291    -0.0347687     -0.151859       1.12640     -0.994343       1.32897      -1.14492     -0.290635      0.183441     -0.218919      0.253654      0.897162       1.21859       1.32281       1.41590       1.43419       1.44482       1.41992       1.33394       1.25365       1.15589       1.07472      0.903875      0.813739      0.654072      0.541606      0.448958      0.371696      0.299861
  35  10 2740.6646    2.8698  1.1887 11.5745 -0.0028      0.748116  0.0271   0.0415   0.0495    0.1972   0.0000      0.538348   442.4422       2.41535       20.0346      0.888066      -2.41240      -1.09819      0.533930     -0.941447      -1.98350      -2.98686      0.949914      -1.58855      -1.03605     -0.986257      0.300345      0.604005      0.357041      0.316010      0.954776       1.21960       1.35788       1.47988       1.49137       1.46623       1.39083       1.34116       1.26753       1.15694       1.05899      0.957399      0.836716      0.705502      0.572831      0.489953      0.385739      0.305245
  35  11 2906.9983    3.6188  1.1514 11.7767 -0.0022       1.88003  0.0263   0.0522   0.0486    0.2365   0.0000      0.466130   442.3687       4.05328       17.7678       1.46794      -1.65057      -2.21489       1.74019      -3.60620      -1.33978      -1.73204      0.252062       1.30758     -0.376716     -0.975096     -0.335841      0.124721     -0.536864     -0.524048      0.868588       1.16564       1.24361       1.43193       1.34999       1.45794       1.36026       1.34012       1.17582       1.10922      0.954593      0.872035      0.751881      0.648712      0.534468      0.438889      0.346161      0.283343
  35  12 3069.8232    4.0077  1.1722 12.7506 -0.0039       1.66368  0.0271   0.0593   0.0507    0.1477   0.0000      0.582490   441.5169       9.62639       15.7919       1.56394      -1.64702      -2.07669      -1.40089      -2.50455     -0.308922      -2.01683       1.39867     -0.240846      0.664432     -0.506257    -0.0486268     -0.125908      0.357853     -0.441826      0.876373       1.13781       1.23299       1.35889       1.39385       1.40197       1.33027       1.28233       1.17341       1.08528       1.00319      0.872547      0.769121      0.656314      0.544639      0.446936      0.357703      0.280678
  35  13 3229.3795    4.0035  1.4812 12.6495 -0.0025      0.952392  0.0313   0.0520   0.0554    0.1099   0.0000      0.379800   441.3512       7.12812       15.3431       3.76288     -0.908078      -2.69937       1.32708     -0.829491       2.30477      -2.48870      0.456285      -2.57042     -0.255011      -2.23917      0.816817      0.100981      0.696889     0.0971795       1.04059       1.36806       1.44913       1.59366       1.59551       1.60485       1.62276       1.50292       1.43273       1.28000       1.15209       1.02554      0.888911      0.761085      0.623300      0.524958      0.423002      0.326028
  35  14 3386.9314    3.3687  2.2708 12.0036 -0.0004       1.12190  0.0388   0.0348   0.0703    0.0774   0.0000      0.214979   441.2049       10.7932       13.5048       1.80509     -0.513713       5.32023      -1.71593      -4.28158      0.700855      -2.96544      -1.73569      -2.06006     -0.779257      -1.79429      0.679644      0.203673     -0.583749      0.118794       1.23077       1.64317       1.78425       1.94767       2.04648       1.99920       1.93851       1.84677       1.71464       1.57372       1.41180       1.24775       1.09756      0.923062      0.767750      0.628938      0.498919      0.400783
  35  15 3543.2217    2.7254  3.6320 11.4901 -0.0007      0.746093  0.0532   0.0226   0.0919    0.0565   0.0000      0.130588   442.6540       13.4695       17.6085       7.37332      0.226697      -2.59350      -1.00848      -5.49707     0.0803492      -5.44101      -1.21350     -0.695786     -0.326323      -2.57042       1.41006     -0.780132     -0.122087     -0.114470       1.66099       2.21041       2.45500       2.68721       2.64034       2.71853       2.63755       2.53879       2.39795       2.14944       1.90514       1.67038       1.44878       1.22117       1.01180      0.832303      0.687314      0.537424
  35  16 3698.2595    2.2975  5.4057 10.9017 -0.0001      0.541224  0.0655   0.0157   0.1173    0.0465   0.0000     0.0759924   438.3342       17.3216       16.8308     -0.629890      -1.42916       2.57531      0.556366      -2.39073       2.17194      -4.88691      -1.42265      -2.36826      -2.38941     -0.640632     -0.395574     -0.984946     -0.674875    -0.0360636       2.03431       2.65083       3.01259       3.15502       3.28924       3.29735       3.20591       3.07717       2.82596       2.61247       2.32328       2.08736       1.78740       1.53550       1.27982       1.04252      0.839314      0.663658
  35  17 3852.3912    1.8439  7.4656 10.7622 -0.0002      0.411639  0.0888   0.0115   0.1593    0.0385   0.0000     0.0663464   440.7290       9.33817       20.9283       4.76464      -9.55281      -4.98740       1.98742      -6.62758      0.143194      -4.05087      0.732161      -1.51065      -1.46825       2.04119      -1.12764       1.70718      0.112661    -0.0893905       2.68808       3.56512       4.00640       4.26726       4.41013       4.32813       4.24436       4.05409       3.73164       3.45672       3.09383       2.72970       2.38776       2.03979       1.70103       1.37672       1.12270      0.878271
  35  18 4005.7795    1.5309 10.2196 10.5984 -0.0006      0.345811  0.1269   0.0086   0.2240    0.0337   0.0000     0.0628728   440.1008       11.5204       17.1813       3.54344       5.24854      -4.62498       4.81478      -6.96031       8.79777       1.21997       2.28650      -4.93527      -6.78087       1.04903      -2.99367     -0.503608      -1.78912     -0.803740       3.48543       4.70298       5.24604       5.69846       5.69817       5.81840       5.57170       5.38588       4.98129       4.59471       4.06372       3.63417       3.14457       2.64646       2.21417       1.80317       1.46061       1.15221
  35  19 4158.8530    1.2597 12.9770 10.4952 -0.0032      0.475756  0.1810   0.0068   0.2875    0.0307   0.0000     0.0717923   438.0429       13.3204       23.3758       4.62264      0.332303      -12.3526      -4.40424       8.10622      -5.84030      -20.8298       6.96239       6.82954      0.468614      -3.00616       6.48788       1.92083      -1.18645       1.23056       4.45789       5.96953       6.59661       7.09044       7.50451       7.36256       7.18153       6.78144       6.40317       5.81824       5.24662       4.59732       3.98011       3.40329       2.87694       2.33340       1.85765       1.48271
  36   4 1681.9456    0.3115  0.3249  9.9046  0.0001       17.4345  0.0151   0.0090   0.0276    0.0323   0.0000       3.66094   442.2409      -1.76752       20.3326    -0.0218368      -1.75032     0.0246280       1.62517      -1.33943     -0.466917      0.222217      0.947808     -0.786547     0.0135024     -0.300756     0.0826499      0.105288    -0.0602669    -0.0473686      0.607673      0.752756      0.857821      0.950626      0.957595       1.01262      0.939668      0.869689      0.875708      0.781835      0.688273      0.599306      0.516833      0.416645      0.363028      0.292964      0.259436      0.207562
  36   5 1875.5144    0.4937  0.4630  9.9897 -0.0054       10.8743  0.0161   0.0113   0.0311    0.0443   0.0000       1.65581   440.2227     -0.297630       19.0999      0.961097      -2.50571    -0.0319455       1.00328     0.0301789       2.28994     -0.737763      0.190239      -1.24392     -0.407317     0.0940487     -0.361206     -0.693835     0.0500065     -0.146549      0.598051      0.806376      0.871836      0.993350      0.991665      0.965991      0.895512      0.938814      0.844579      0.781733      0.686049      0.631311      0.561802      0.478470      0.389964      0.329841      0.270589      0.211557
  36   6 2063.2204    0.7483  0.7570  9.8678 -0.0020       8.70251  0.0197   0.0131   0.0397    0.0765   0.0000      0.918553   440.9030    -0.0472004       24.2790      0.493848      -1.63198       1.20577      -2.08700      0.316550      0.722583     -0.648637      0.738118     -0.727146    -0.0845111     -0.932942     0.0842270     -0.607040     0.0774555     -0.583875      0.684235      0.907244      0.977224       1.08539       1.10825       1.10489       1.09283       1.05450       1.00730      0.890536      0.805276      0.711286      0.604672      0.522567      0.435033      0.349789      0.295881      0.240818
  36   7 2245.6249    1.0968  1.0909 10.0448  0.0000       4.23571  0.0269   0.0162   0.0483    0.1266   0.0000      0.709823   441.8025       1.41454       24.0104      0.219144      -3.11942      0.244261       1.37900      -2.11958      -1.72407      0.504822      0.245452      0.238973     -0.403115     -0.281030     0.0145849     -0.261510     -0.111218     -0.333565      0.855034       1.19830       1.34138       1.46487       1.53371       1.53754       1.50708       1.42728       1.28776       1.15257       1.07065      0.912789      0.783817      0.639155      0.525542      0.449566      0.360906      0.286676
  36   8 2421.2520    1.6209  1.1824 10.5373 -0.0019       2.31576  0.0273   0.0235   0.0499    0.1790   0.0000      0.566427   440.5119       4.64005       19.8793      0.547603      -2.84839      0.632674       1.58492      -2.11580      -1.34782      -1.28827       2.20090     -0.548450     -0.604654     0.0278744      0.371328     -0.803765      0.560948     0.0150414      0.894090       1.14326       1.26515       1.38432       1.42913       1.42474       1.43441       1.34798       1.24336       1.13188       1.02372      0.880395      0.774991      0.666609      0.559358      0.453700      0.373603      0.303228
  36   9 2592.9131    2.2341  1.2495 11.1944 -0.0027       2.97108  0.0282   0.0313   0.0510    0.1489   0.0000      0.536060   441.6381       2.35267       19.0946       2.26614      -2.68575      -3.01268      0.763150      -4.05632     -0.655649     -0.394167     -0.547662      -2.06218      -1.93091     -0.273314      0.668678     -0.405362     -0.277263     0.0411734      0.891201       1.22866       1.36021       1.50929       1.56400       1.52138       1.49600       1.39721       1.30606       1.18059       1.06034      0.921286      0.817504      0.678744      0.574970      0.477582      0.384650      0.314057
  36  10 2762.8855    3.0298  1.2001 11.6370 -0.0014       2.10053  0.0269   0.0428   0.0489    0.2016   0.0000      0.583570   440.1336       2.95634       21.6613       3.29964      0.632234     -0.124122      -1.15304     -0.846423     0.0989678      -2.17321      0.406464      -1.21456   -0.00202376    -0.0745990     -0.158200     -0.331073     -0.391032     -0.240855      0.893751       1.10718       1.24689       1.34794       1.34696       1.38741       1.36826       1.30371       1.20749       1.08808       1.00631      0.881508      0.763151      0.660034      0.557143      0.450750      0.363883      0.295332
  36  11 2930.4146    3.8160  1.1180 12.0496 -0.0036      0.793610  0.0257   0.0540   0.0444    0.2060   0.0000      0.523734   442.5528       3.50744       17.5653       4.48443     -0.792474     -0.950913     -0.120929     -0.572314      -3.20740      0.349778     -0.565913      -1.04721      0.604870     -0.773345   0.000642516      0.471144     -0.745815      0.115963      0.799604       1.03921       1.17281       1.26208       1.30445       1.26168       1.27971       1.19357       1.15240       1.05620      0.941440      0.830902      0.711934      0.629481      0.501912      0.422509      0.349564      0.279917
  36  12 3094.4669    4.0648  1.2784 12.6099 -0.0030       1.21903  0.0281   0.0556   0.0501    0.1371   0.0000      0.437480   441.3589       6.27065       17.1225       3.67912     -0.387688      -1.60113      0.269931      -2.74996      0.521838      -1.85548      0.177226     -0.663127      0.426869     -0.101875    -0.0965301      0.391697     -0.446489     -0.167265      0.921562       1.15317       1.29078       1.36855       1.45049       1.44544       1.40429       1.31907       1.21256       1.14282       1.06143      0.918739      0.814151      0.685079      0.593850      0.483624      0.398917      0.318288
  36  13 3255.3629    3.8696  1.6864 12.3849 -0.0028       1.18014  0.0341   0.0459   0.0568    0.0976   0.0000      0.327689   440.8327       10.3211       13.1483       5.01689      -1.02366       1.54076       2.49520      -2.90355      0.566171      -5.37921      -1.72417      -2.59394      0.649907     -0.855649     -0.450384     -0.378282      0.324927     -0.144741       1.06242       1.37834       1.46319       1.62518       1.67330       1.71651       1.67988       1.58817       1.45116       1.32821       1.19491       1.09973      0.924567      0.799323      0.679801      0.547188      0.443693      0.356877
  36  14 3414.0410    3.2683  2.3897 12.1598 -0.0010       1.18270  0.0397   0.0329   0.0726    0.0600   0.0000      0.215002   442.4512       14.7804       15.9580       5.25122      -1.87500       1.68031      0.477145      -4.39059      -3.98340      -4.19668      0.467708      -3.53623      -1.21459      -1.77407     -0.838317     -0.648222     -0.412192     -0.754882       1.25372       1.64804       1.84952       2.01096       2.10384       2.11666       2.02507       1.94714       1.78224       1.68603       1.45835       1.30119       1.09108      0.953693      0.781521      0.643064      0.522125      0.422664
  36  15 3571.1859    2.6982  3.7951 11.3548 -0.0003      0.774751  0.0519   0.0215   0.0923    0.0560   0.0000      0.122262   438.0191       10.6250       15.2430       5.71204      -2.12784      -3.83283      0.832133     -0.881954       1.60105      -3.13666     -0.439306     -0.844473      -2.22677      -2.33774       2.28256       1.07149      0.609268     -0.657667       1.57961       2.09005       2.34329       2.53845       2.59723       2.57566       2.49715       2.40689       2.25881       2.09003       1.87655       1.64987       1.45551       1.23858       1.04310      0.856772      0.695743      0.561995
  36  16 3726.9131    2.1946  5.7304 10.8971 -0.0000      0.305888  0.0683   0.0145   0.1237    0.0440   0.0000     0.0740088   437.1639       11.7657       15.4393     -0.480869       2.77421     -0.462917      -2.24696      -8.80624       2.14899       1.85069       4.16117      -1.09021      0.609693       2.51355     -0.183384     0.0982535      0.611136      0.282058       2.04775       2.72277       3.05499       3.22948       3.39417       3.35911       3.28571       3.14230       2.92785       2.67279       2.46031       2.16554       1.86863       1.63094       1.35167       1.12347      0.921565      0.723813
  36  17 3882.0536    1.7938  8.5917 10.6757 -0.0002      0.424196  0.0992   0.0104   0.1781    0.0374   0.0000     0.0598231   442.6246       17.3564       15.0758       4.60818      -5.38535      -8.42016       4.27129       1.59521      0.487485      -4.90726       1.25621      -1.28807      -6.30012      -1.80770      0.619709      -1.77443      -2.15275     -0.307567       2.83338       3.70901       4.16789       4.45967       4.64288       4.61024       4.51501       4.31807       4.08009       3.72829       3.33029       2.95482       2.55872       2.17024       1.82321       1.53372       1.23719      0.993257
  36  18 4036.4148    1.5164 11.1585 10.5044  0.0009      0.410164  0.1370   0.0079   0.2301    0.0340   0.0000     0.0606312   436.9620     -0.256021       26.0815       4.72003      -7.06221      -9.08710       4.97637       1.77384      -4.26555      -8.53671      -9.19922      -3.89183       1.59823      -1.29824       3.24025      -3.23119     -0.615280      -1.11001       3.53979       4.69534       5.18156       5.68576       5.82668       5.83249       5.70374       5.45850       5.14749       4.70993       4.22725       3.72460       3.23240       2.76778       2.32476       1.91615       1.53255       1.24439
  36  19 4189.5320    1.2536 13.6065 10.4348  0.0007      0.369104  0.1855   0.0064   0.2875    0.0300   0.0000     0.0682131   439.0124       13.6879       17.2292      -7.10175       6.44660      -6.54660       6.18957      -8.38099      -1.49868      -7.64511      -9.19120      -8.92003     0.0630518     -0.387731       2.60403     -0.913950       2.18792      -1.23920       4.39087       5.81079       6.45903       6.96514       7.32148       7.13734       7.11369       6.79165       6.45627       5.81820       5.19613       4.66111       3.97478       3.44713       2.90142       2.36537       1.94227       1.52979
  37   4 1697.6171    0.3172  0.3298  9.8711 -0.0032       17.0568  0.0143   0.0092   0.0296    0.0334   0.0000       3.50949   440.8826      0.532654       22.1060       1.11969      -2.27244      0.915920      0.246545      -1.41156     -0.983954      0.310441      0.598571      0.347989     -0.333644     0.0439327     -0.398316     -0.299752     -0.280192      0.110020      0.547340      0.755495      0.814486      0.855222      0.884945      0.840913      0.874085      0.875855      0.783729      0.730915      0.618262      0.554023      0.494317      0.428640      0.365142      0.313621      0.253138      0.189499
  37   5 1892.2963    0.5482  0.4662  9.8439 -0.0036       11.2963  0.0154   0.0119   0.0288    0.0488   0.0000       1.36674   441.2893     -0.907361       20.6945      0.695421      -3.04163     -0.365198      0.522808       1.74876     -0.100051     -0.614678     -0.396930     0.0316058     -0.193514      0.381067      0.279282      0.292549     -0.379626      0.103176      0.575852      0.766981      0.854174      0.908725      0.930862      0.974053      0.953049      0.866441      0.810949      0.757608      0.671570      0.602856      0.520108      0.460744      0.370269      0.327190      0.253625      0.208799
  37   6 2081.2453    0.8072  0.7554  9.9581 -0.0004       7.84517  0.0201   0.0141   0.0378    0.0802   0.0000      0.869025   441.0297      0.921236       21.0476      0.995332      -1.70148      0.117459     -0.170545      0.907979       1.61162       1.13979      -1.08583      -1.96925     -0.388090      0.334255      0.591816      0.333022     -0.554075      0.264989      0.675412      0.882689      0.974676       1.04900       1.09756       1.09611       1.11917      0.997699      0.950765      0.892522      0.841542      0.719093      0.620963      0.532588      0.462470      0.382178      0.303372      0.251533
  37   7 2264.5014    1.1646  1.0096 10.3115 -0.0019       5.32329  0.0246   0.0179   0.0453    0.1158   0.0000      0.688711   440.5784      -1.16389       21.4921       3.30913      -5.24449      -1.29308       2.63018      0.961810      0.322473      0.320232       2.18674      -1.01507      0.129358      0.498649     -0.829755     -0.302955     -0.231035     -0.218544      0.797761      0.994055       1.11645       1.17158       1.24482       1.32460       1.24266       1.16791       1.13314      0.987356      0.949297      0.828004      0.701291      0.619174      0.515085      0.410192      0.358565      0.282961
  37   9 2613.4640    2.3799  1.2529 11.1915 -0.0025       2.06366  0.0272   0.0325   0.0492    0.1678   0.0000      0.531029   441.6333       4.11328       21.6196      0.453259      -3.07804     -0.358009     -0.458692      -1.09889       1.18776      -1.57200      0.665746     -0.925042     -0.470783     -0.822813      0.247395     -0.303611      0.442274     -0.544951      0.835328       1.07880       1.17806       1.30332       1.34351       1.33691       1.33385       1.23769       1.19259       1.08396      0.972805      0.898542      0.773536      0.658227      0.549543      0.461065      0.380250      0.307980
  37  10 2784.6992    3.0891  1.2591 11.0154  0.0007       1.26927  0.0265   0.0406   0.0482    0.2870   0.0000      0.447871   441.1362       3.24019       18.5658      0.441294      -1.66957      -1.20900     -0.401710      -2.43699       1.14219      -1.19851     -0.339845     -0.259043      0.125899      0.682223      0.613518     -0.570746      0.379506     -0.405875      0.836132       1.09025       1.21487       1.31634       1.30930       1.36238       1.29634       1.25612       1.17953       1.08440      0.962571      0.880310      0.772251      0.672165      0.586101      0.467659      0.395778      0.316331
  37  11 2953.4941    3.7983  1.2123 11.8204 -0.0020       1.80896  0.0258   0.0514   0.0469    0.2265   0.0000      0.445834   441.4113       4.66259       20.7163      0.445921      -3.22849     -0.449757       2.02157      -3.62382      0.902423      -1.81942       1.00768      -1.27723      0.621957     -0.202067      0.965251      0.215961     -0.569646    -0.0193801      0.847140       1.14247       1.24524       1.38399       1.36658       1.37428       1.29876       1.27305       1.18966       1.11620       1.02730      0.904978      0.782362      0.671596      0.562227      0.472492      0.390122      0.303725
  37  12 3118.7240    4.1373  1.3289 12.6265 -0.0016       1.04732  0.0291   0.0561   0.0499    0.1400   0.0000      0.459026   440.9240       9.82310       18.0121       5.59108      -1.44151     -0.617748      -1.67217      -1.41289      -1.46575      -3.45817      0.919137     -0.750173      0.244678     -0.737264      0.947767      -1.03290      0.227129      0.115459      0.876544       1.14547       1.25505       1.39225       1.40101       1.43289       1.36258       1.29453       1.24729       1.15894       1.04753      0.917652      0.819037      0.720341      0.620757      0.507124      0.403352      0.326554
  37  13 3280.8468    3.8116  1.8468 12.3459 -0.0018       1.11200  0.0347   0.0424   0.0599    0.0855   0.0000      0.298770   440.9125       11.8606       16.6080       3.83087      -3.50942       1.00795       2.50938      -3.10395     -0.665139      -2.85906      0.676799      -1.85902      0.488104      -1.15795      0.534853    -0.0966348   -0.00854219      0.628981       1.15394       1.58415       1.79822       1.97517       2.07365       2.08414       2.01370       1.87631       1.74230       1.58013       1.39983       1.19920       1.03952      0.867165      0.712028      0.591214      0.495372      0.396595
  37  14 3440.6844    3.1505  2.7411 11.9364 -0.0005      0.616165  0.0428   0.0283   0.0742    0.0544   0.0000      0.181761   439.7057       10.6827       14.9426       7.69595      -3.49621      -2.94008     -0.147057      -2.90334      0.149170      -2.53153      0.412013      0.364531     -0.900619      -2.25007      -1.39831     -0.406106    -0.0428960     -0.575184       1.31388       1.72132       1.96084       2.10454       2.19878       2.24849       2.11766       2.03766       1.89537       1.75345       1.56510       1.39598       1.22343       1.01864      0.896929      0.718350      0.594662      0.474181
  37  15 3598.7773    2.5564  4.2018 11.3203 -0.0005      0.481452  0.0556   0.0191   0.0978    0.0496   0.0000      0.103589   441.0168       6.92911       16.6348       3.39095      -2.83918      -4.88537    0.00175888      -3.19379     -0.520543      0.346467     -0.519301     -0.989061      -1.94131      -1.68101     -0.874235      0.717762       1.04380     -0.288783       1.66265       2.20940       2.42360       2.65014       2.73934       2.73400       2.66202       2.59608       2.42440       2.22778       1.97591       1.76270       1.53613       1.35060       1.15143      0.943833      0.767169      0.615000
  37  16 3755.6776    2.0958  6.0902 10.8865 -0.0008      0.447794  0.0722   0.0134   0.1292    0.0406   0.0000     0.0705932   439.2956       12.8961       17.5976       5.93905      -3.48742      0.489541      0.773308      -6.02159      -1.05664     0.0670785      -1.00177      0.616532       5.50869      -1.69842       2.45779     0.0997150       2.25252     -0.586716       2.09162       2.81146       3.13883       3.39735       3.55988       3.53891       3.46616       3.31942       3.08584       2.83696       2.61239       2.29273       1.97193       1.70494       1.44167       1.18673      0.969213      0.784279
  37  17 3911.3459    1.7404  8.5652 10.6771 -0.0005      0.387106  0.1006   0.0099   0.1782    0.0364   0.0000     0.0660569   438.1864       11.5695       15.8115       5.06964     -0.474607      0.377154       2.47798      -6.90802     -0.221862      -8.39168      0.373533       2.73935      -1.63510       3.11101      0.148751      0.885814      0.521002     -0.789756       2.71628       3.58659       4.02994       4.26737       4.47383       4.49865       4.43288       4.22985       3.99451       3.62352       3.31208       2.91786       2.57138       2.19294       1.85232       1.54740       1.26108       1.00088
  37  18 4065.8479    1.4592 11.6614 10.5032 -0.0012      0.111908  0.1457   0.0073   0.2407    0.0330   0.0000     0.0638856   445.9412       14.3535       7.11299      -1.59814       1.48814      -5.07445       13.2639      -1.65926       8.49803       1.22771       5.65531      -7.91383      -1.35047       3.75740       2.23376      -5.13058      -1.19318      -1.35929       3.61002       4.72221       5.31376       5.78784       6.02869       5.99903       5.87855       5.65012       5.22771       4.86655       4.41601       3.88793       3.41801       2.89110       2.44769       2.05023       1.65812       1.35609
  37  19 4219.9525    1.2001 14.2509 10.4059  0.0002      0.187870  0.2015   0.0060   0.2966    0.0289   0.0000     0.0673464   443.5451       4.60708       11.0927       9.48348      0.920154       3.48402      -3.01165      -8.66253      -1.99322      -10.5408      0.454683      -1.78028     -0.395535       2.36545       4.27266      -1.29178      -8.19338      -2.72359       4.50094       5.89579       6.72674       7.04357       7.42463       7.48114       7.30438       6.93243       6.61703       6.01249       5.46501       4.91502       4.23447       3.68656       3.10933       2.59660       2.11042       1.69767
  38   3 1501.5567    0.1745  0.1468 10.0083 -0.0102       30.5031  0.0115   0.0086   0.0239    0.0244   0.0000       14.9282   441.6458     -0.584427       22.4339      0.977899      -3.59679       1.31065      0.531806     -0.926876      0.102472      0.454580      0.244740      0.250467      0.191381     -0.156740    -0.0899491     -0.420155     -0.129291      0.207446      0.421139      0.486781      0.628242      0.669683      0.679472      0.694430      0.666990      0.701625      0.646800      0.525652      0.526011      0.526174      0.378269      0.340074      0.339986      0.236272      0.193519      0.154410
  38   4 1713.0756    0.3436  0.2845  9.8619  0.0001       24.8333  0.0125   0.0099   0.0238    0.0321   0.0000       3.50532   440.8650      0.402378       22.9277     -0.807302      -2.88487     -0.111461      -1.31296     -0.374169      0.765692      0.239627     -0.316939     -0.774330      0.581758    -0.0641596     -0.285769     -0.167867    -0.0424650     0.0296398      0.495480      0.654212      0.763763      0.767204      0.839168      0.840280      0.760987      0.723817      0.681336      0.607373      0.623292      0.514898      0.475839      0.429398      0.384976      0.334108      0.291655      0.214100
  38   5 1908.8750    0.5421  0.5520  9.8452 -0.0016       10.8848  0.0163   0.0109   0.0329    0.0506   0.0000       1.29718   442.3026    -0.0824971       22.6029      0.578287      -1.88209      0.296479    -0.0310065     -0.915515       1.36288      0.396275      0.633137      0.840197    -0.0163448    -0.0145395     -0.100962     -0.220302      0.117579     0.0945400      0.580664      0.764473      0.860271      0.953905      0.954210      0.969618      0.964038      0.894787      0.862751      0.739564      0.727546      0.631672      0.540738      0.494678      0.412069      0.367546      0.284391      0.242624
  38   6 2099.0825    0.7991  0.8356  9.9795 -0.0014       7.41979  0.0208   0.0133   0.0422    0.0809   0.0000      0.862274   441.1727      -1.29011       20.9149      0.734193      -1.04859      -2.51417      0.818147      -1.29514      0.910054      0.525809     -0.727550      0.872659      0.751622      0.325798     -0.274110    -0.0758752      0.172394      0.730584      0.675266      0.906161      0.978479       1.08297       1.11454       1.13302       1.13063       1.02501       1.01419      0.848588      0.852856      0.736256      0.680784      0.572493      0.495590      0.420957      0.343006      0.269032
  38   7 2283.0363    1.2487  1.0616 10.1055 -0.0038       3.99546  0.0256   0.0183   0.0447    0.1560   0.0000      0.629653   440.8057       1.59957       20.5132      0.486988      -2.30434     -0.407587      0.193140      -1.48869     -0.260519      -1.66480      0.429637      0.451861      0.515778     -0.128738     -0.263510     0.0959628      0.925704     -0.170890      0.818960       1.08460       1.20341       1.29185       1.38884       1.37485       1.33071       1.25194       1.12899       1.08437      0.993869      0.866854      0.772114      0.668087      0.571349      0.484151      0.399135      0.310423
  38   8 2460.1268    1.7156  1.3350 10.9101 -0.0015       3.34054  0.0297   0.0229   0.0519    0.1181   0.0000      0.528853   438.9640       2.33146       19.4443       3.47579      -1.98045      0.626653      0.731041      -1.92217      0.747128     -0.728477      0.254198      -1.28407      0.168783     -0.823684     -0.572069      0.396895     -0.253489      0.179848      0.835887       1.13433       1.25417       1.36805       1.44474       1.44710       1.43658       1.35243       1.26813       1.14484       1.07708      0.934038      0.822764      0.716558      0.588373      0.510767      0.398090      0.340408
  38   9 2633.8661    2.4262  1.2874 11.1585  0.0006       1.92490  0.0271   0.0314   0.0486    0.1547   0.0000      0.484431   441.1465       4.43024       20.0521       2.16160      -3.16216     -0.302713    -0.0765288      -1.89212       1.97655     -0.242517     -0.413488      0.157592      0.378107     -0.451762     -0.989905    -0.0643309    -0.0932992      0.288295      0.825501       1.07025       1.21535       1.28937       1.30680       1.37865       1.33710       1.29217       1.22463       1.07303      0.982807      0.890477      0.770296      0.682534      0.558958      0.475648      0.403454      0.314771
  38  10 2806.2260    3.2260  1.1483 11.8640 -0.0003       1.32782  0.0255   0.0455   0.0460    0.1701   0.0000      0.562629   439.6392       4.58219       19.7831       1.96199      -2.20321    -0.0557936      -2.26416      -3.62336      0.931902      -1.62412      -1.83377      -1.21629      -1.38911     -0.996022      0.382976     -0.536484     -0.305251     -0.242947      0.790199       1.00106       1.06931       1.17169       1.20476       1.26921       1.24152       1.19721       1.10438      0.980637      0.926728      0.815898      0.742164      0.631118      0.537343      0.450109      0.376932      0.295471
  38  11 2976.0446    3.8728  1.1510 12.2112 -0.0029       1.05362  0.0253   0.0541   0.0470    0.1917   0.0000      0.591290   441.5479       6.62074       20.3306       2.27248      -1.33949     -0.197140     -0.243993      -1.76972      -2.03696      -3.07876      0.856607      -1.48097     -0.816662      0.585929     0.0737851      0.535813     -0.786286    -0.0280163      0.821750       1.07075       1.17669       1.28331       1.31259       1.29918       1.25521       1.18915       1.16379       1.08374      0.980617      0.871869      0.789941      0.655655      0.556816      0.467961      0.383492      0.303668
  38  12 3142.4556    4.1977  1.3523 12.6291  0.0004      0.222516  0.0285   0.0535   0.0491    0.1202   0.0000      0.411491   441.0387       7.07291       20.1697       2.34682      -3.55252     -0.148912      -2.29871      -1.79244     0.0139594      -3.73164    -0.0460790     -0.782042       1.72692     -0.838770       1.30124     -0.547085      0.138416      0.148553      0.839002       1.11304       1.21259       1.33611       1.38317       1.38083       1.36055       1.28250       1.23000       1.13182       1.04135      0.917379      0.808463      0.707303      0.599043      0.488877      0.402931      0.328465
  38  13 3305.9859    3.7227  1.9824 12.4448 -0.0018      0.932194  0.0369   0.0397   0.0605    0.0740   0.0000      0.252228   440.2068       5.64894       17.2874       2.74053      -3.06759      -2.03828      -1.46720      -3.44020      0.578146      -3.38702     -0.428557      -1.98911      -1.52151     -0.629391     -0.113594     -0.707114      0.384438      0.183329       1.07791       1.41674       1.55823       1.68764       1.74658       1.74272       1.73356       1.65728       1.59063       1.46340       1.30539       1.17449       1.01817      0.866327      0.728213      0.618923      0.505818      0.411852
  38  14 3466.9669    3.0615  2.8560 12.0370 -0.0008      0.773552  0.0431   0.0273   0.0786    0.0498   0.0000      0.168690   442.8286       9.89038       18.6774       5.90522      -1.46133      -2.62952     -0.276586      -6.42730      -2.13237      -1.58743     -0.721683      -2.08389       1.27889       1.79508     -0.333160      0.159693      0.556103     -0.508501       1.24967       1.61213       1.83360       1.97610       2.02174       2.04267       2.01008       1.94820       1.83815       1.67188       1.55570       1.37841       1.19237       1.03199      0.863550      0.728896      0.612083      0.491096
  38  15 3626.2662    2.4973  4.4040 11.3023 -0.0010      0.722063  0.0557   0.0181   0.1011    0.0457   0.0000      0.100626   437.3158       12.4194       15.4147       4.01830      0.213454      -1.46151       1.65019      -3.11212       1.49263      -1.55535       1.20445      -3.14054      -1.78884      -3.11134     -0.346122       1.01831      -2.11334      0.566824       1.60682       2.09674       2.35295       2.57404       2.66156       2.61121       2.62550       2.47261       2.32140       2.19200       1.98964       1.75927       1.55667       1.35523       1.13103      0.966211      0.784401      0.638497
  38  16 3783.8132    2.0366  6.6408 10.8257 -0.0001      0.363967  0.0762   0.0123   0.1380    0.0399   0.0000     0.0681036   438.9032       7.94339       15.0890       1.31937     -0.258293       2.02721      -1.58451    0.00845478     -0.915281      -2.09564      -2.08707       2.80544      -3.40910     -0.433938      0.114981      -1.33816      -1.00456      -1.30843       2.13449       2.85887       3.14852       3.42081       3.53975       3.58638       3.53383       3.39219       3.19469       2.97616       2.64929       2.39136       2.06058       1.77450       1.52632       1.28081       1.05254      0.839672
  38  17 3940.5254    1.6864  9.2914 10.5864 -0.0004      0.516492  0.1084   0.0090   0.1897    0.0367   0.0000     0.0618572   442.8170       10.7932       9.92225       8.90829      -1.19647      -4.21087      0.129072      -1.13084       4.47312     -0.934502      -2.84313      -1.36858      -4.45248     -0.347555      0.795856       2.45718      -1.62797     -0.439899       2.82190       3.81398       4.17522       4.57526       4.70885       4.73015       4.64237       4.49309       4.25188       3.92475       3.54680       3.16445       2.75349       2.39237       2.01725       1.66996       1.38840       1.13360
  38  18 4095.8707    1.3656 11.6488 10.5603 -0.0023      0.290636  0.1563   0.0070   0.2480    0.0316   0.0000     0.0737363   440.5392       14.6387       19.3610      0.711651      -10.8842      -1.05770      -10.6358      -7.99267       1.58809      -9.22684     -0.317721       1.41868      -1.08155    -0.0381524      -2.23856      0.552984     -0.476975      0.285707       3.63095       4.81146       5.42584       5.82780       6.06015       6.12168       5.99083       5.75480       5.38676       4.99577       4.57003       4.02187       3.59577       3.12761       2.65298       2.24980       1.79992       1.48050
  39   4 1728.2966    0.3478  0.3086  9.9445 -0.0046       20.1818  0.0117   0.0095   0.0260    0.0322   0.0000       3.15685   440.5836    -0.0430579       21.6677     -0.353207      -3.25605       1.42536      0.531764       1.74327    -0.0484236     -0.480344      0.194351      0.266788     -0.101734      0.645476     0.0473698     -0.128131     0.0640698    -0.0856336      0.456432      0.594798      0.661054      0.703904      0.731195      0.700432      0.685032      0.638837      0.651287      0.582255      0.539301      0.503230      0.435408      0.406161      0.353586      0.292122      0.239022      0.201246
  39   5 1925.2640    0.5646  0.5713  9.9131 -0.0021       10.0303  0.0178   0.0111   0.0333    0.0516   0.0000       1.25084   441.6511      -1.06849       20.8441       2.39464      -4.45065      -1.11387     -0.803493      0.325223     -0.995609      -1.09053    -0.0988850     -0.126665     -0.577953       1.57271      0.177791     -0.114553      0.297619     -0.400818      0.684569      0.856300       1.01998       1.02067       1.07390       1.05445       1.00039      0.992609      0.875388      0.792693      0.778835      0.713397      0.614543      0.550787      0.511583      0.437170      0.375986      0.318377
  39   6 2116.6691    0.8605  0.8307  9.7709 -0.0009       6.54214  0.0196   0.0138   0.0399    0.0970   0.0000      0.742716   441.4589       2.39412       21.7441      0.980589      -3.18101      -1.25234      -1.71826       1.49623      0.663560     -0.794056      0.928741     0.0276324     -0.611497     -0.579696      0.588099      0.784977    0.00911532      0.124172      0.621150      0.853929      0.891710       1.00963       1.03722       1.01347       1.02971      0.953906      0.926420      0.848122      0.765812      0.698546      0.624924      0.572910      0.492663      0.415546      0.339129      0.280090
  39   7 2301.3881    1.3007  1.1221 10.3146 -0.0044       5.04389  0.0259   0.0186   0.0456    0.1367   0.0000      0.646359   442.3612       2.06486       19.7623    -0.0967248      -1.92773    -0.0341468     -0.911393     -0.523112      -2.27621      -2.92897     -0.714427     -0.478591      0.578065     0.0868039      0.205493     -0.602277      0.404039      0.501571      0.761639      0.984867       1.10259       1.16208       1.21450       1.23436       1.23300       1.19897       1.11201       1.02565      0.927966      0.852505      0.734066      0.642574      0.556426      0.445163      0.376330      0.317866
  39   8 2479.1585    1.8293  1.3040 10.6703  0.0006       2.02448  0.0268   0.0238   0.0500    0.1520   0.0000      0.491600   440.5898       1.32015       22.6878       3.43979      -3.12276      0.539058      -1.35798     -0.853298       1.04266      0.636860     -0.518720     -0.368101     -0.683223      0.811437     -0.459845    -0.0968673     0.0735822     -0.103182      0.827093       1.07016       1.21689       1.34675       1.38382       1.38893       1.37314       1.30646       1.23930       1.16707       1.03170      0.907735      0.826544      0.670420      0.589814      0.503306      0.399524      0.335775
  39   9 2654.0353    2.5616  1.2118 11.5731 -0.0005       2.02076  0.0269   0.0346   0.0475    0.1480   0.0000      0.618142   440.0841       1.68460       21.9794      0.364845      -2.07750      -2.08318       2.43000     -0.353341      0.174082      0.417511     -0.259684      0.123727      0.514605      -1.05248      0.513646     0.0848116     0.0720095     -0.298942      0.792237       1.02159       1.16880       1.30059       1.32275       1.33594       1.31598       1.27089       1.18943       1.09483       1.00747      0.863207      0.781264      0.690006      0.546127      0.467627      0.380127      0.322789
  39  10 2827.4011    3.3146  1.2507 11.7178 -0.0007      0.563432  0.0259   0.0432   0.0482    0.1890   0.0000      0.465906   442.1157       4.02387       19.5784       2.93958      -1.79115     -0.486201    -0.0636827      -2.56825       1.21391      -1.37236     0.0554567      -1.13751      0.339084      -1.09823       1.44108     -0.357286      0.189142     0.0803083      0.765790       1.00778       1.11640       1.22239       1.26874       1.26102       1.28896       1.21356       1.17008       1.03681      0.971402      0.838947      0.741450      0.635045      0.543065      0.460462      0.380791      0.305396
  39  11 2998.4322    3.8446  1.2961 11.8924 -0.0031       2.75030  0.0264   0.0496   0.0475    0.1935   0.0000      0.426228   441.6881       5.95345       21.1208       3.79293      -2.15721     -0.459444       2.00015       1.01128      -1.11932      -2.96677      0.554332      -2.41113     -0.706159      -1.39092      0.370330     -0.585315     -0.441706     0.0906665      0.777887       1.03089       1.16054       1.22394       1.23277       1.27001       1.24443       1.21479       1.11888       1.04851      0.963897      0.856824      0.769528      0.699115      0.577929      0.491243      0.409563      0.342159
  39  12 3165.9274    4.1785  1.4306 12.3967 -0.0009      0.888776  0.0291   0.0516   0.0510    0.1341   0.0000      0.425461   442.4246       7.49350       16.3169       2.59953      -2.83443      0.225816      -1.50114      -1.66253       1.41372      -2.60829      -2.35718      -3.88462       1.37628      -1.33187      0.655844     0.0968976     -0.421176     -0.131130      0.894643       1.19817       1.31897       1.42300       1.45637       1.49617       1.47392       1.42869       1.38157       1.23684       1.09054      0.985009      0.837416      0.740736      0.631349      0.523599      0.442361      0.357273
  39  13 3330.5774    3.6238  2.0666 12.2167 -0.0007      0.661685  0.0360   0.0369   0.0616    0.0728   0.0000      0.238101   442.9592       6.93346       18.1366       5.06742      -4.08723     -0.153922   -0.00437126      -1.40367       2.34742      -3.54068       1.00687      -3.14221      -1.46607      0.763646      0.305721     -0.357755     -0.300415      0.395653       1.04869       1.40323       1.58733       1.69798       1.75586       1.76419       1.75312       1.62897       1.55493       1.44908       1.32285       1.21031       1.04614      0.888690      0.759543      0.647084      0.528139      0.422574
  39  14 3492.9400    3.0178  3.1796 11.7326 -0.0005      0.743884  0.0450   0.0245   0.0796    0.0511   0.0000      0.142312   441.5010       10.5294       13.4884       3.90369     -0.473372     -0.347055      -1.04887     -0.456169      -3.67492      -2.22672     -0.293186     -0.179261      -2.68861    -0.0491260     -0.191013     -0.810380      -1.23986      0.215044       1.29803       1.66464       1.86720       2.00762       2.13377       2.13846       2.07712       2.04159       1.88413       1.75140       1.64266       1.43693       1.25557       1.06944      0.940920      0.782188      0.643818      0.529983
  39  15 3653.1678    2.4054  5.1164 11.2906 -0.0000      0.483990  0.0613   0.0161   0.1106    0.0389   0.0000     0.0844700   440.1558       9.87837       15.2714       7.76020      -2.05363      -2.12339       3.61639     -0.886719      -1.46142      -3.61088       1.76332      -2.11676     -0.344655       1.15965      -1.07950       1.04281      0.915645     -0.508850       1.69202       2.25425       2.55190       2.70349       2.81242       2.83077       2.77711       2.69199       2.52979       2.35835       2.14585       1.94972       1.73108       1.48097       1.26259       1.05522      0.877274      0.717677
  39  16 3811.7677    2.0041  7.3665 10.7578  0.0001      0.479850  0.0810   0.0114   0.1465    0.0380   0.0000     0.0625876   441.8490       9.03855       15.7988       4.87542      -1.43213      -6.77059       7.96486      -2.37341      -1.26210      -3.91429       2.65256     0.0272444      -1.43489     -0.718796      -1.16953     -0.712571      -1.14512      0.896927       2.15801       2.86306       3.21088       3.50567       3.59695       3.65350       3.56209       3.43646       3.27376       3.01974       2.77134       2.42610       2.21490       1.87487       1.63732       1.35690       1.11561      0.913751
  39  17 3969.0326    1.6345 10.0282 10.5976 -0.0003      0.397332  0.1193   0.0082   0.1982    0.0342   0.0000     0.0622683   438.2353       12.1587       15.3963      0.466761      -1.04308       6.32877      -3.85809      0.100803     -0.788980     0.0293756      -4.08728      -3.74740    -0.0226548      -3.05083       2.22811       1.88576     -0.324510      -1.09224       2.92259       3.92405       4.33974       4.72600       4.85494       4.90004       4.88949       4.63437       4.42773       4.04162       3.71431       3.34316       2.95742       2.57117       2.19436       1.85516       1.52683       1.24820
  39  18 4125.5723    1.3333 13.1519 10.5461  0.0000      0.470206  0.1760   0.0064   0.2701    0.0295   0.0000     0.0706513   441.7638       13.4480       5.89857       12.2196       5.93701      -1.54409       15.7892      -9.84708      -8.06820      0.278499       2.56310      -1.19167      -2.79266       1.84741     -0.640913     -0.493091      0.764755       1.86363       3.81236       5.14692       5.67595       6.22225       6.34698       6.46497       6.40322       6.15347       5.84298       5.33862       4.93502       4.35216       3.90943       3.37185       2.85630       2.43363       1.96719       1.62574
  40   4 1743.2933    0.3855  0.3365  9.8727 -0.0021       10.8968  0.0126   0.0097   0.0256    0.0346   0.0000       2.41325   441.7310     -0.304813       21.9000      0.140367      -1.80394     -0.241023      0.849458      0.127808       1.20765      0.349299     -0.553763      0.299909     -0.198034      0.252492     -0.138275      0.426972     -0.321219     -0.108542      0.455437      0.610159      0.700941      0.706691      0.738099      0.676985      0.745797      0.708620      0.701763      0.663730      0.569274      0.497330      0.438020      0.391803      0.347532      0.297827      0.262948      0.216871
  40   5 1941.4902    0.5856  0.5995  9.8552 -0.0024       8.17499  0.0164   0.0110   0.0338    0.0551   0.0000       1.09193   441.9903       1.59407       21.8911     -0.629691      -2.85561     -0.283523     -0.778073      0.817483      -1.71226      0.588039       1.11848     -0.460860      0.365138      0.234446     -0.281084      0.360212     -0.105326      0.479426      0.556334      0.718630      0.811499      0.872344      0.934403      0.940165      0.935130      0.878557      0.840923      0.770637      0.714614      0.639693      0.590282      0.493947      0.419557      0.367365      0.305569      0.252885
  40   6 2134.0886    0.8976  0.8096 10.1220 -0.0012       7.51185  0.0210   0.0147   0.0376    0.0814   0.0000      0.813983   441.2457      0.456243       20.1059      0.824608      -3.30226     -0.479322    0.00181389      -2.36512      0.983537      0.509566       1.59894     -0.471764     -0.455322     -0.328850     -0.716696      0.658976     -0.242492     -0.478659      0.709403      0.999350       1.12185       1.29401       1.35112       1.36936       1.32787       1.22506       1.16527       1.07670      0.938220      0.827417      0.713891      0.609339      0.505014      0.424108      0.365317      0.281796
  40   7 2319.4370    1.3378  1.0769 10.2084 -0.0039       2.86771  0.0237   0.0189   0.0461    0.1553   0.0000      0.620669   440.8311       2.15706       22.3827       1.32391      -2.20844      0.254802     -0.850472     -0.744649      -2.79393     -0.954694     -0.472867     -0.261680     -0.138459     -0.902777     -0.331365     -0.329518     -0.522436    -0.0771901      0.684379      0.913868       1.01261       1.14652       1.14527       1.14840       1.12701       1.08856       1.04487      0.987408      0.879923      0.788185      0.694695      0.624451      0.512018      0.440682      0.360338      0.301878
  40   8 2498.0331    1.9249  1.2575 10.9924 -0.0005       2.94740  0.0275   0.0258   0.0489    0.1428   0.0000      0.606612   440.7816       4.29050       19.2995     -0.146058      -2.34082      -3.50823       1.09351      -1.62147       2.13748     -0.427211     -0.396543      -1.60484     -0.514116      0.956626      0.494575     -0.172279      0.123048      0.179023      0.787709       1.02179       1.14298       1.26430       1.29972       1.28053       1.25351       1.22503       1.16947       1.10063      0.991988      0.897942      0.779227      0.674644      0.584408      0.486533      0.408514      0.346249
  40   9 2673.8564    2.5902  1.2660 11.6027 -0.0040      0.518364  0.0274   0.0345   0.0486    0.1528   0.0000      0.515574   439.7710       4.74225       20.4438      0.943515      -3.98795      -1.69982       2.13241      -2.56470      -1.17531     -0.888450     -0.269185      -1.90335     0.0935549    -0.0464814      0.213127     -0.717702     -0.295884      0.638588      0.817646       1.06987       1.20426       1.30675       1.29212       1.28150       1.30189       1.26682       1.21025       1.13435       1.04270      0.932473      0.814709      0.695695      0.581858      0.499768      0.423471      0.349357
  40  10 2848.4265    3.4108  1.1641 11.7640 -0.0007       1.37183  0.0246   0.0462   0.0448    0.2108   0.0000      0.456347   441.6214       3.89263       20.9454       1.46245      -1.93429       1.11396     -0.388145     0.0196850      0.790557     -0.921190     -0.262563      -1.70017    -0.0708763      -1.10608      0.589341     -0.270026      0.315955     0.0372787      0.734166      0.956288       1.08756       1.12018       1.16695       1.19966       1.16000       1.12283       1.05471      0.971068      0.938858      0.833946      0.747059      0.648974      0.540853      0.462790      0.388609      0.323228
  40  11 3020.2614    4.0702  1.2812 12.2647 -0.0009       1.32983  0.0264   0.0515   0.0458    0.1508   0.0000      0.421655   441.3376       6.44610       20.5709       3.41472      -1.68407      -1.40970      0.739594      -2.94763       1.72700      -1.85156       1.02295      0.299883      0.484784      0.946676     -0.712062     -0.395078     -0.425584      0.498386      0.786673       1.04752       1.13072       1.24439       1.28203       1.32466       1.26214       1.22275       1.15800       1.07939      0.989713      0.873003      0.803839      0.675921      0.603601      0.491508      0.409322      0.349581
  40  12 3188.9553    4.1757  1.5377 12.4029  0.0013       1.32451  0.0291   0.0497   0.0529    0.1251   0.0000      0.385488   441.5685       8.03470       18.4032       5.35208      -3.26548      -1.91458      0.167969      -2.96901      0.511606      -3.38034     -0.294934      -1.02346      -1.57188     -0.537863       1.30005     -0.901911      0.798704     -0.192036      0.833973       1.10799       1.21451       1.33608       1.38899       1.33675       1.34557       1.31509       1.24833       1.14967       1.07755      0.974228      0.856391      0.714828      0.619534      0.537159      0.436811      0.359807
  40  13 3354.8338    3.5589  2.1836 12.1683 -0.0009      0.380138  0.0360   0.0344   0.0633    0.0665   0.0000      0.236168   441.3430       5.85985       14.9625      0.390650      -2.91373       2.05607       1.47886      -3.35803      -2.48484      -3.23913     -0.164785     -0.614992      -1.74299     0.0340097     -0.758128      -2.04442      0.233965     -0.208441       1.01480       1.33973       1.49621       1.64938       1.66230       1.68255       1.65560       1.58045       1.51870       1.42246       1.29139       1.15360       1.03309      0.897563      0.768438      0.638605      0.545407      0.435164
  40  14 3518.5320    2.8800  3.4261 11.8173 -0.0000      0.761396  0.0476   0.0226   0.0835    0.0442   0.0000      0.130797   442.0575       9.67701       18.2918       6.11313      -5.15932       1.82637      -3.82999      -5.82495     -0.447647     -0.533693      0.738884     0.0795366      -1.20927      0.604526      0.187429     0.0957254    -0.0119794      0.136983       1.28531       1.72911       1.89220       2.09523       2.16365       2.20505       2.10470       2.08590       1.98600       1.82213       1.66337       1.48481       1.34565       1.16797      0.986043      0.851189      0.688663      0.574777
  40  15 3679.7696    2.3036  5.1960 11.3013  0.0008      0.455872  0.0626   0.0152   0.1128    0.0375   0.0000     0.0911115   439.0624       13.1143       16.0621       6.16437     -0.830231       4.95570     -0.398561      -3.86489      -5.00777      -1.47217       2.65127      -2.64571      -2.50784      -3.06109     -0.140734      -1.15303       1.10426       1.61679       1.72295       2.26282       2.53801       2.76938       2.87033       2.83654       2.78824       2.75788       2.59851       2.39165       2.19779       1.98804       1.76846       1.53011       1.31695       1.11711      0.926964      0.754818
  40  16 3839.1074    1.9167  7.4062 10.8556 -0.0001      0.195364  0.0838   0.0108   0.1485    0.0355   0.0000     0.0669362   442.4717       12.3083       13.2524       5.15873     -0.838218      -1.82844       3.72894      -7.55353      -4.79906      -4.62314       3.02825      0.743345     -0.682414     0.0173730     -0.427650     -0.593280       1.06890     -0.756569       2.16975       2.92478       3.27206       3.59023       3.70478       3.73807       3.68466       3.52660       3.36406       3.10155       2.88052       2.54548       2.26280       1.96468       1.66780       1.43088       1.19627      0.962226
  40  17 3997.4431    1.5909 10.9315 10.6030  0.0006      0.276022  0.1318   0.0076   0.2155    0.0331   0.0000     0.0641574   439.0495       13.5633       11.5941       8.29477      -1.92368       6.35144      -7.75292       2.24716       1.19590      -4.40231      -1.65473       1.30099      -1.12344       4.52252      -1.84148       1.04994     0.0347905    -0.0827687       2.99554       4.01651       4.42463       4.79020       4.95998       5.04300       4.98887       4.83435       4.60171       4.27881       3.91550       3.48927       3.11100       2.68959       2.31206       1.96539       1.62701       1.32385
  41   4 1758.0973    0.3800  0.3791  9.9747 -0.0023       18.2893  0.0144   0.0096   0.0284    0.0342   0.0000       2.57073   441.3656     -0.528937       20.8057     -0.326522      -2.27247       1.15238     -0.355298     -0.812117      0.602432      -1.09880      0.307395     -0.938858      -1.18513      0.491935     -0.166690     -0.805908     -0.169903      0.587309      0.536643      0.702582      0.810301      0.912345      0.981465      0.992642      0.964852      0.945591      0.869817      0.802296      0.736483      0.632463      0.550524      0.438153      0.398405      0.324240      0.273676      0.231232
[truncated: 747,385 more chars]
