# Supplementary material for: Global-Mode Analysis of Full-Disk Data from the Michelson Doppler Imager and the Helioseismic and Magnetic Imager
Source: Sol Phys. 2018 Jan 31;293(2):29. doi: 10.1007/s11207-017-1201-5 (PMC6566312; doi:10.1007/s11207-017-1201-5)
Supplement: Supplementary file 2 — (TAR 362.4 MB) [file 11207_2017_1201_MOESM2_ESM.tar › HMI/hmiv72dasym.6688.36]

   0  12 1822.2498    0.5418  0.3232  9.4766  0.0000       19.9792  0.1002   0.1245   0.2468    0.3798   0.0000       13.5743    -0.0000       0.00000       0.00000       0.00000       0.00000       0.00000       0.00000       0.00000       0.00000       0.00000       0.00000       0.00000       0.00000       0.00000       0.00000       0.00000       0.00000       0.00000       0.00000       0.00000       0.00000       0.00000       0.00000       0.00000       0.00000       0.00000       0.00000       0.00000       0.00000       0.00000       0.00000       0.00000       0.00000       0.00000       0.00000       0.00000       0.00000       0.00000       0.00000       0.00000       0.00000       0.00000       0.00000       0.00000       0.00000       0.00000       0.00000       0.00000       0.00000       0.00000       0.00000       0.00000       0.00000       0.00000       0.00000       0.00000       0.00000       0.00000       0.00000       0.00000       0.00000       0.00000       0.00000       0.00000       0.00000       0.00000       0.00000       0.00000       0.00000       0.00000       0.00000       0.00000
   0  16 2363.2607    1.3502  0.6410  9.7533  0.0000       6.63713  0.1159   0.2362   0.3892    1.9960   0.0000       3.96261    -0.0000       0.00000       0.00000       0.00000       0.00000       0.00000       0.00000       0.00000       0.00000       0.00000       0.00000       0.00000       0.00000       0.00000       0.00000       0.00000       0.00000       0.00000       0.00000       0.00000       0.00000       0.00000       0.00000       0.00000       0.00000       0.00000       0.00000       0.00000       0.00000       0.00000       0.00000       0.00000       0.00000       0.00000       0.00000       0.00000       0.00000       0.00000       0.00000       0.00000       0.00000       0.00000       0.00000       0.00000       0.00000       0.00000       0.00000       0.00000       0.00000       0.00000       0.00000       0.00000       0.00000       0.00000       0.00000       0.00000       0.00000       0.00000       0.00000       0.00000       0.00000       0.00000       0.00000       0.00000       0.00000       0.00000       0.00000       0.00000       0.00000       0.00000       0.00000       0.00000
   0  25 3574.6022    2.4779  2.4089  8.0505  0.0027     -0.438547  0.4403   0.3021   0.8424   15.9679   0.0000       3.49682    -0.0000       0.00000       0.00000       0.00000       0.00000       0.00000       0.00000       0.00000       0.00000       0.00000       0.00000       0.00000       0.00000       0.00000       0.00000       0.00000       0.00000       0.00000       0.00000       0.00000       0.00000       0.00000       0.00000       0.00000       0.00000       0.00000       0.00000       0.00000       0.00000       0.00000       0.00000       0.00000       0.00000       0.00000       0.00000       0.00000       0.00000       0.00000       0.00000       0.00000       0.00000       0.00000       0.00000       0.00000       0.00000       0.00000       0.00000       0.00000       0.00000       0.00000       0.00000       0.00000       0.00000       0.00000       0.00000       0.00000       0.00000       0.00000       0.00000       0.00000       0.00000       0.00000       0.00000       0.00000       0.00000       0.00000       0.00000       0.00000       0.00000       0.00000       0.00000       0.00000
   1  14 2156.9390    0.8310  0.4928 10.0974  0.0000       12.3229  0.2686   0.0986   0.1382    0.3516   0.0000       10.3121   425.2148       111.115       0.00000       0.00000       0.00000       0.00000       0.00000       0.00000       0.00000       0.00000       0.00000       0.00000       0.00000       0.00000       0.00000       0.00000       0.00000       0.00000       0.00000       0.00000       0.00000       0.00000       0.00000       0.00000       0.00000       0.00000       0.00000       0.00000       0.00000       0.00000       0.00000       0.00000       0.00000       0.00000       0.00000       0.00000       273.277       101.126       0.00000       0.00000       0.00000       0.00000       0.00000       0.00000       0.00000       0.00000       0.00000       0.00000       0.00000       0.00000       0.00000       0.00000       0.00000       0.00000       0.00000       0.00000       0.00000       0.00000       0.00000       0.00000       0.00000       0.00000       0.00000       0.00000       0.00000       0.00000       0.00000       0.00000       0.00000       0.00000       0.00000       0.00000
   1  19 2828.3366    2.9048  0.8322 11.9571 -0.0005       5.91596  0.1469   0.3192   0.2367    1.4020   0.0000       5.43195   482.8412       16.3125       0.00000       0.00000       0.00000       0.00000       0.00000       0.00000       0.00000       0.00000       0.00000       0.00000       0.00000       0.00000       0.00000       0.00000       0.00000       0.00000       0.00000       0.00000       0.00000       0.00000       0.00000       0.00000       0.00000       0.00000       0.00000       0.00000       0.00000       0.00000       0.00000       0.00000       0.00000       0.00000       0.00000       0.00000       107.975       53.4878       0.00000       0.00000       0.00000       0.00000       0.00000       0.00000       0.00000       0.00000       0.00000       0.00000       0.00000       0.00000       0.00000       0.00000       0.00000       0.00000       0.00000       0.00000       0.00000       0.00000       0.00000       0.00000       0.00000       0.00000       0.00000       0.00000       0.00000       0.00000       0.00000       0.00000       0.00000       0.00000       0.00000       0.00000
   1  21 3098.3226    3.7277  1.2853 10.3422  0.0000      0.480710  0.1951   0.3126   0.3431   13.7328   0.0000       2.47176   556.4563      -16.8793       0.00000       0.00000       0.00000       0.00000       0.00000       0.00000       0.00000       0.00000       0.00000       0.00000       0.00000       0.00000       0.00000       0.00000       0.00000       0.00000       0.00000       0.00000       0.00000       0.00000       0.00000       0.00000       0.00000       0.00000       0.00000       0.00000       0.00000       0.00000       0.00000       0.00000       0.00000       0.00000       0.00000       0.00000       169.721       80.1409       0.00000       0.00000       0.00000       0.00000       0.00000       0.00000       0.00000       0.00000       0.00000       0.00000       0.00000       0.00000       0.00000       0.00000       0.00000       0.00000       0.00000       0.00000       0.00000       0.00000       0.00000       0.00000       0.00000       0.00000       0.00000       0.00000       0.00000       0.00000       0.00000       0.00000       0.00000       0.00000       0.00000       0.00000
   1  22 3233.0346    3.6150  0.7687 14.0464 -0.0004      -4.04565  0.1274   0.3766   0.4774    0.5517   0.0000       5.37708   357.1166      -34.2761       0.00000       0.00000       0.00000       0.00000       0.00000       0.00000       0.00000       0.00000       0.00000       0.00000       0.00000       0.00000       0.00000       0.00000       0.00000       0.00000       0.00000       0.00000       0.00000       0.00000       0.00000       0.00000       0.00000       0.00000       0.00000       0.00000       0.00000       0.00000       0.00000       0.00000       0.00000       0.00000       0.00000       0.00000       161.708       55.5802       0.00000       0.00000       0.00000       0.00000       0.00000       0.00000       0.00000       0.00000       0.00000       0.00000       0.00000       0.00000       0.00000       0.00000       0.00000       0.00000       0.00000       0.00000       0.00000       0.00000       0.00000       0.00000       0.00000       0.00000       0.00000       0.00000       0.00000       0.00000       0.00000       0.00000       0.00000       0.00000       0.00000       0.00000
   1  23 3368.7667    3.7067  2.1324  5.1470  0.0000       1.12101  0.2029   0.2323   0.4114 1000.0000   0.0000       1.14243   435.4140       78.0050       0.00000       0.00000       0.00000       0.00000       0.00000       0.00000       0.00000       0.00000       0.00000       0.00000       0.00000       0.00000       0.00000       0.00000       0.00000       0.00000       0.00000       0.00000       0.00000       0.00000       0.00000       0.00000       0.00000       0.00000       0.00000       0.00000       0.00000       0.00000       0.00000       0.00000       0.00000       0.00000       0.00000       0.00000       177.175       85.0561       0.00000       0.00000       0.00000       0.00000       0.00000       0.00000       0.00000       0.00000       0.00000       0.00000       0.00000       0.00000       0.00000       0.00000       0.00000       0.00000       0.00000       0.00000       0.00000       0.00000       0.00000       0.00000       0.00000       0.00000       0.00000       0.00000       0.00000       0.00000       0.00000       0.00000       0.00000       0.00000       0.00000       0.00000
   1  25 3641.1197    2.4457  4.2823  9.0894  0.0501       1.42173  0.3058   0.1285   0.6420    1.0756   0.0000      0.688927   332.9366       338.677       0.00000       0.00000       0.00000       0.00000       0.00000       0.00000       0.00000       0.00000       0.00000       0.00000       0.00000       0.00000       0.00000       0.00000       0.00000       0.00000       0.00000       0.00000       0.00000       0.00000       0.00000       0.00000       0.00000       0.00000       0.00000       0.00000       0.00000       0.00000       0.00000       0.00000       0.00000       0.00000       0.00000       0.00000       228.007       131.095       0.00000       0.00000       0.00000       0.00000       0.00000       0.00000       0.00000       0.00000       0.00000       0.00000       0.00000       0.00000       0.00000       0.00000       0.00000       0.00000       0.00000       0.00000       0.00000       0.00000       0.00000       0.00000       0.00000       0.00000       0.00000       0.00000       0.00000       0.00000       0.00000       0.00000       0.00000       0.00000       0.00000       0.00000
   1  26 3777.4873    2.1014  6.0344 10.1466 -0.0038       1.07354  0.4413   0.0780   0.7473    0.8572   0.0000      0.662811  1033.7185       33.6741       0.00000       0.00000       0.00000       0.00000       0.00000       0.00000       0.00000       0.00000       0.00000       0.00000       0.00000       0.00000       0.00000       0.00000       0.00000       0.00000       0.00000       0.00000       0.00000       0.00000       0.00000       0.00000       0.00000       0.00000       0.00000       0.00000       0.00000       0.00000       0.00000       0.00000       0.00000       0.00000       0.00000       0.00000       261.433       172.044       0.00000       0.00000       0.00000       0.00000       0.00000       0.00000       0.00000       0.00000       0.00000       0.00000       0.00000       0.00000       0.00000       0.00000       0.00000       0.00000       0.00000       0.00000       0.00000       0.00000       0.00000       0.00000       0.00000       0.00000       0.00000       0.00000       0.00000       0.00000       0.00000       0.00000       0.00000       0.00000       0.00000       0.00000
   2  12 1945.8639    0.5512  0.3156  9.7897 -0.0001       9.65467  0.0997   0.0570   0.0983    0.1894   0.0000       6.61950   446.8111       16.9468       10.4637       10.4946       0.00000       0.00000       0.00000       0.00000       0.00000       0.00000       0.00000       0.00000       0.00000       0.00000       0.00000       0.00000       0.00000       0.00000       0.00000       0.00000       0.00000       0.00000       0.00000       0.00000       0.00000       0.00000       0.00000       0.00000       0.00000       0.00000       0.00000       0.00000       0.00000       0.00000       0.00000       0.00000       81.1341       58.1744       23.6134       5.78841       0.00000       0.00000       0.00000       0.00000       0.00000       0.00000       0.00000       0.00000       0.00000       0.00000       0.00000       0.00000       0.00000       0.00000       0.00000       0.00000       0.00000       0.00000       0.00000       0.00000       0.00000       0.00000       0.00000       0.00000       0.00000       0.00000       0.00000       0.00000       0.00000       0.00000       0.00000       0.00000
   2  14 2217.6303    0.8937  0.7343  9.9056  0.0000       6.50015  0.0785   0.0616   0.1790    0.4317   0.0000       2.67417   410.7295       41.9277      -22.3543      -13.9500       0.00000       0.00000       0.00000       0.00000       0.00000       0.00000       0.00000       0.00000       0.00000       0.00000       0.00000       0.00000       0.00000       0.00000       0.00000       0.00000       0.00000       0.00000       0.00000       0.00000       0.00000       0.00000       0.00000       0.00000       0.00000       0.00000       0.00000       0.00000       0.00000       0.00000       0.00000       0.00000       37.8335       35.5968       19.0424       8.93713       0.00000       0.00000       0.00000       0.00000       0.00000       0.00000       0.00000       0.00000       0.00000       0.00000       0.00000       0.00000       0.00000       0.00000       0.00000       0.00000       0.00000       0.00000       0.00000       0.00000       0.00000       0.00000       0.00000       0.00000       0.00000       0.00000       0.00000       0.00000       0.00000       0.00000       0.00000       0.00000
   2  18 2754.4862    2.6640  1.1511  5.5477  0.0000       1.22702  0.1111   0.1742   0.2106  607.2472   0.0000       1.63614   467.4216       11.7183       1.24027      -2.96302       0.00000       0.00000       0.00000       0.00000       0.00000       0.00000       0.00000       0.00000       0.00000       0.00000       0.00000       0.00000       0.00000       0.00000       0.00000       0.00000       0.00000       0.00000       0.00000       0.00000       0.00000       0.00000       0.00000       0.00000       0.00000       0.00000       0.00000       0.00000       0.00000       0.00000       0.00000       0.00000       52.9785       47.5408       20.6931       8.78111       0.00000       0.00000       0.00000       0.00000       0.00000       0.00000       0.00000       0.00000       0.00000       0.00000       0.00000       0.00000       0.00000       0.00000       0.00000       0.00000       0.00000       0.00000       0.00000       0.00000       0.00000       0.00000       0.00000       0.00000       0.00000       0.00000       0.00000       0.00000       0.00000       0.00000       0.00000       0.00000
   2  19 2889.7575    3.3186  0.9213 11.1576  0.0000       2.52637  0.1045   0.1918   0.1346    1.6662   0.0000       1.71545   403.8791       5.18968       13.6876       2.70517       0.00000       0.00000       0.00000       0.00000       0.00000       0.00000       0.00000       0.00000       0.00000       0.00000       0.00000       0.00000       0.00000       0.00000       0.00000       0.00000       0.00000       0.00000       0.00000       0.00000       0.00000       0.00000       0.00000       0.00000       0.00000       0.00000       0.00000       0.00000       0.00000       0.00000       0.00000       0.00000       49.4318       40.1346       23.9409       8.22493       0.00000       0.00000       0.00000       0.00000       0.00000       0.00000       0.00000       0.00000       0.00000       0.00000       0.00000       0.00000       0.00000       0.00000       0.00000       0.00000       0.00000       0.00000       0.00000       0.00000       0.00000       0.00000       0.00000       0.00000       0.00000       0.00000       0.00000       0.00000       0.00000       0.00000       0.00000       0.00000
   2  21 3159.9876    4.0189  1.0188 10.4510  0.0072     -0.109474  0.0819   0.2344   0.1976    3.7168   0.0000       1.65739   398.3827       51.9899       21.0818       6.46300       0.00000       0.00000       0.00000       0.00000       0.00000       0.00000       0.00000       0.00000       0.00000       0.00000       0.00000       0.00000       0.00000       0.00000       0.00000       0.00000       0.00000       0.00000       0.00000       0.00000       0.00000       0.00000       0.00000       0.00000       0.00000       0.00000       0.00000       0.00000       0.00000       0.00000       0.00000       0.00000       40.7977       38.9300       18.7598       9.39443       0.00000       0.00000       0.00000       0.00000       0.00000       0.00000       0.00000       0.00000       0.00000       0.00000       0.00000       0.00000       0.00000       0.00000       0.00000       0.00000       0.00000       0.00000       0.00000       0.00000       0.00000       0.00000       0.00000       0.00000       0.00000       0.00000       0.00000       0.00000       0.00000       0.00000       0.00000       0.00000
   2  22 3295.1581    3.5556  0.9986 13.2297  0.0000    -0.0814850  0.0971   0.2195   0.2067    0.4753   0.0000       2.36052   492.2147      -86.5233      -19.8347       5.91906       0.00000       0.00000       0.00000       0.00000       0.00000       0.00000       0.00000       0.00000       0.00000       0.00000       0.00000       0.00000       0.00000       0.00000       0.00000       0.00000       0.00000       0.00000       0.00000       0.00000       0.00000       0.00000       0.00000       0.00000       0.00000       0.00000       0.00000       0.00000       0.00000       0.00000       0.00000       0.00000       46.4201       47.6939       23.7588       12.3389       0.00000       0.00000       0.00000       0.00000       0.00000       0.00000       0.00000       0.00000       0.00000       0.00000       0.00000       0.00000       0.00000       0.00000       0.00000       0.00000       0.00000       0.00000       0.00000       0.00000       0.00000       0.00000       0.00000       0.00000       0.00000       0.00000       0.00000       0.00000       0.00000       0.00000       0.00000       0.00000
   2  23 3430.6072    2.9131  2.4109 10.9187  0.0000     -0.643624  0.1471   0.1121   0.2943    0.8794   0.0000      0.565842   502.3650       68.8437       27.1869      -2.32871       0.00000       0.00000       0.00000       0.00000       0.00000       0.00000       0.00000       0.00000       0.00000       0.00000       0.00000       0.00000       0.00000       0.00000       0.00000       0.00000       0.00000       0.00000       0.00000       0.00000       0.00000       0.00000       0.00000       0.00000       0.00000       0.00000       0.00000       0.00000       0.00000       0.00000       0.00000       0.00000       68.9269       61.4262       32.4395       14.0043       0.00000       0.00000       0.00000       0.00000       0.00000       0.00000       0.00000       0.00000       0.00000       0.00000       0.00000       0.00000       0.00000       0.00000       0.00000       0.00000       0.00000       0.00000       0.00000       0.00000       0.00000       0.00000       0.00000       0.00000       0.00000       0.00000       0.00000       0.00000       0.00000       0.00000       0.00000       0.00000
   3  12 2001.2828    0.6432  0.3503  9.8741  0.0000       13.1262  0.0608   0.0604   0.0871    0.2303   0.0000       3.79813   421.7244      -50.1945       12.9784       14.9675      -3.16417      -2.35542       0.00000       0.00000       0.00000       0.00000       0.00000       0.00000       0.00000       0.00000       0.00000       0.00000       0.00000       0.00000       0.00000       0.00000       0.00000       0.00000       0.00000       0.00000       0.00000       0.00000       0.00000       0.00000       0.00000       0.00000       0.00000       0.00000       0.00000       0.00000       0.00000       0.00000       19.2120       27.6683       16.1912       12.7858       4.02208       1.99278       0.00000       0.00000       0.00000       0.00000       0.00000       0.00000       0.00000       0.00000       0.00000       0.00000       0.00000       0.00000       0.00000       0.00000       0.00000       0.00000       0.00000       0.00000       0.00000       0.00000       0.00000       0.00000       0.00000       0.00000       0.00000       0.00000       0.00000       0.00000       0.00000       0.00000
   3  13 2137.7749    0.7481  0.7972  9.6617  0.0000       5.61358  0.0682   0.0442   0.1398    0.4103   0.0000       2.08707   450.2140      -4.69331       7.67518      -16.7542       4.75489      0.422270       0.00000       0.00000       0.00000       0.00000       0.00000       0.00000       0.00000       0.00000       0.00000       0.00000       0.00000       0.00000       0.00000       0.00000       0.00000       0.00000       0.00000       0.00000       0.00000       0.00000       0.00000       0.00000       0.00000       0.00000       0.00000       0.00000       0.00000       0.00000       0.00000       0.00000       24.4388       23.6652       19.6865       11.0695       5.32262       1.58878       0.00000       0.00000       0.00000       0.00000       0.00000       0.00000       0.00000       0.00000       0.00000       0.00000       0.00000       0.00000       0.00000       0.00000       0.00000       0.00000       0.00000       0.00000       0.00000       0.00000       0.00000       0.00000       0.00000       0.00000       0.00000       0.00000       0.00000       0.00000       0.00000       0.00000
   3  14 2273.5276    1.0745  0.6653 10.1631  0.0000       5.63692  0.0614   0.0654   0.1177    0.4147   0.0000       2.13705   410.8263      -10.9366       23.6415      -4.37658       8.40776     -0.196236       0.00000       0.00000       0.00000       0.00000       0.00000       0.00000       0.00000       0.00000       0.00000       0.00000       0.00000       0.00000       0.00000       0.00000       0.00000       0.00000       0.00000       0.00000       0.00000       0.00000       0.00000       0.00000       0.00000       0.00000       0.00000       0.00000       0.00000       0.00000       0.00000       0.00000       24.4684       23.1103       16.4769       10.8438       4.48639       1.53933       0.00000       0.00000       0.00000       0.00000       0.00000       0.00000       0.00000       0.00000       0.00000       0.00000       0.00000       0.00000       0.00000       0.00000       0.00000       0.00000       0.00000       0.00000       0.00000       0.00000       0.00000       0.00000       0.00000       0.00000       0.00000       0.00000       0.00000       0.00000       0.00000       0.00000
   3  15 2407.6176    1.4940  0.9143 10.3912  0.0000       2.82278  0.0794   0.0772   0.1239    0.6468   0.0000       1.51942   436.4500     -0.381608       5.06721      -7.34664      -7.37573     -0.912846       0.00000       0.00000       0.00000       0.00000       0.00000       0.00000       0.00000       0.00000       0.00000       0.00000       0.00000       0.00000       0.00000       0.00000       0.00000       0.00000       0.00000       0.00000       0.00000       0.00000       0.00000       0.00000       0.00000       0.00000       0.00000       0.00000       0.00000       0.00000       0.00000       0.00000       30.4628       30.4970       21.6621       11.3365       5.80407       1.69643       0.00000       0.00000       0.00000       0.00000       0.00000       0.00000       0.00000       0.00000       0.00000       0.00000       0.00000       0.00000       0.00000       0.00000       0.00000       0.00000       0.00000       0.00000       0.00000       0.00000       0.00000       0.00000       0.00000       0.00000       0.00000       0.00000       0.00000       0.00000       0.00000       0.00000
   3  16 2541.7295    1.8556  1.0518 10.5643  0.0000       2.74472  0.0814   0.0890   0.1425    0.7586   0.0000       1.18942   436.7318       15.2627       32.5365       26.6756     -0.651186      -2.21912       0.00000       0.00000       0.00000       0.00000       0.00000       0.00000       0.00000       0.00000       0.00000       0.00000       0.00000       0.00000       0.00000       0.00000       0.00000       0.00000       0.00000       0.00000       0.00000       0.00000       0.00000       0.00000       0.00000       0.00000       0.00000       0.00000       0.00000       0.00000       0.00000       0.00000       26.9209       26.2921       19.9199       12.5608       5.58267       1.74835       0.00000       0.00000       0.00000       0.00000       0.00000       0.00000       0.00000       0.00000       0.00000       0.00000       0.00000       0.00000       0.00000       0.00000       0.00000       0.00000       0.00000       0.00000       0.00000       0.00000       0.00000       0.00000       0.00000       0.00000       0.00000       0.00000       0.00000       0.00000       0.00000       0.00000
   3  19 2946.9595    3.6863  0.9715  6.0640  0.0000       1.12306  0.0800   0.1740   0.1399  248.5309   0.0000       1.29839   469.5896       34.0262      -21.9875       7.89848       12.3219      -1.74713       0.00000       0.00000       0.00000       0.00000       0.00000       0.00000       0.00000       0.00000       0.00000       0.00000       0.00000       0.00000       0.00000       0.00000       0.00000       0.00000       0.00000       0.00000       0.00000       0.00000       0.00000       0.00000       0.00000       0.00000       0.00000       0.00000       0.00000       0.00000       0.00000       0.00000       25.6804       25.6312       21.0148       9.87951       6.09902       1.67575       0.00000       0.00000       0.00000       0.00000       0.00000       0.00000       0.00000       0.00000       0.00000       0.00000       0.00000       0.00000       0.00000       0.00000       0.00000       0.00000       0.00000       0.00000       0.00000       0.00000       0.00000       0.00000       0.00000       0.00000       0.00000       0.00000       0.00000       0.00000       0.00000       0.00000
   3  20 3082.3278    4.2642  1.0310  3.2382  0.0000       1.72781  0.0724   0.2019   0.1385 1000.0000   0.0000       1.03240   473.2310       64.0651       19.3158       13.3941       1.50388     -0.361266       0.00000       0.00000       0.00000       0.00000       0.00000       0.00000       0.00000       0.00000       0.00000       0.00000       0.00000       0.00000       0.00000       0.00000       0.00000       0.00000       0.00000       0.00000       0.00000       0.00000       0.00000       0.00000       0.00000       0.00000       0.00000       0.00000       0.00000       0.00000       0.00000       0.00000       26.9953       26.1122       18.7010       12.4337       4.73459       1.67819       0.00000       0.00000       0.00000       0.00000       0.00000       0.00000       0.00000       0.00000       0.00000       0.00000       0.00000       0.00000       0.00000       0.00000       0.00000       0.00000       0.00000       0.00000       0.00000       0.00000       0.00000       0.00000       0.00000       0.00000       0.00000       0.00000       0.00000       0.00000       0.00000       0.00000
   3  21 3217.8946    3.8863  1.2473 12.6503  0.0000       1.95572  0.1114   0.1976   0.1835    0.6867   0.0000       1.90063   377.8883       36.8783      -11.4922     -0.731224      0.203164      0.290598       0.00000       0.00000       0.00000       0.00000       0.00000       0.00000       0.00000       0.00000       0.00000       0.00000       0.00000       0.00000       0.00000       0.00000       0.00000       0.00000       0.00000       0.00000       0.00000       0.00000       0.00000       0.00000       0.00000       0.00000       0.00000       0.00000       0.00000       0.00000       0.00000       0.00000       37.5650       29.7386       27.2954       17.1176       7.37376       1.79088       0.00000       0.00000       0.00000       0.00000       0.00000       0.00000       0.00000       0.00000       0.00000       0.00000       0.00000       0.00000       0.00000       0.00000       0.00000       0.00000       0.00000       0.00000       0.00000       0.00000       0.00000       0.00000       0.00000       0.00000       0.00000       0.00000       0.00000       0.00000       0.00000       0.00000
   3  22 3353.2662    3.4225  1.8424  9.2513  0.0000     -0.234223  0.1052   0.1279   0.2112    6.4009   0.0000      0.705742   453.2128       44.4839      -15.8358       29.9809       3.11569      -3.11050       0.00000       0.00000       0.00000       0.00000       0.00000       0.00000       0.00000       0.00000       0.00000       0.00000       0.00000       0.00000       0.00000       0.00000       0.00000       0.00000       0.00000       0.00000       0.00000       0.00000       0.00000       0.00000       0.00000       0.00000       0.00000       0.00000       0.00000       0.00000       0.00000       0.00000       35.7739       32.8347       26.6701       15.8767       7.11539       1.96797       0.00000       0.00000       0.00000       0.00000       0.00000       0.00000       0.00000       0.00000       0.00000       0.00000       0.00000       0.00000       0.00000       0.00000       0.00000       0.00000       0.00000       0.00000       0.00000       0.00000       0.00000       0.00000       0.00000       0.00000       0.00000       0.00000       0.00000       0.00000       0.00000       0.00000
   3  25 3763.2475    2.0364  5.6154 10.2882  0.0000      0.719195  0.2258   0.0483   0.3907    0.3077   0.0000      0.236075   403.3125       64.9944       57.8038      -25.2030       23.5857      -6.44959       0.00000       0.00000       0.00000       0.00000       0.00000       0.00000       0.00000       0.00000       0.00000       0.00000       0.00000       0.00000       0.00000       0.00000       0.00000       0.00000       0.00000       0.00000       0.00000       0.00000       0.00000       0.00000       0.00000       0.00000       0.00000       0.00000       0.00000       0.00000       0.00000       0.00000       76.9225       75.4975       54.0092       31.9793       14.1106       4.56800       0.00000       0.00000       0.00000       0.00000       0.00000       0.00000       0.00000       0.00000       0.00000       0.00000       0.00000       0.00000       0.00000       0.00000       0.00000       0.00000       0.00000       0.00000       0.00000       0.00000       0.00000       0.00000       0.00000       0.00000       0.00000       0.00000       0.00000       0.00000       0.00000       0.00000
   4  11 1914.7889    0.4934  0.4264  9.7080  0.0065       8.07612  0.0473   0.0345   0.0982    0.1500   0.0000       3.38013   413.7462       30.8820      -5.24910      -14.8997       2.84784       2.23634     -0.220911     -0.475956       0.00000       0.00000       0.00000       0.00000       0.00000       0.00000       0.00000       0.00000       0.00000       0.00000       0.00000       0.00000       0.00000       0.00000       0.00000       0.00000       0.00000       0.00000       0.00000       0.00000       0.00000       0.00000       0.00000       0.00000       0.00000       0.00000       0.00000       0.00000       15.4110       17.7116       13.6662       10.2532       4.28959       3.14324      0.953319      0.331691       0.00000       0.00000       0.00000       0.00000       0.00000       0.00000       0.00000       0.00000       0.00000       0.00000       0.00000       0.00000       0.00000       0.00000       0.00000       0.00000       0.00000       0.00000       0.00000       0.00000       0.00000       0.00000       0.00000       0.00000       0.00000       0.00000       0.00000       0.00000
   4  12 2051.7483    0.6721  0.3798  9.9180 -0.0040       8.44924  0.0452   0.0475   0.0756    0.1579   0.0000       2.83581   414.7395       1.21979       2.98102       5.55715       2.69305      -2.51212     -0.106295      0.424745       0.00000       0.00000       0.00000       0.00000       0.00000       0.00000       0.00000       0.00000       0.00000       0.00000       0.00000       0.00000       0.00000       0.00000       0.00000       0.00000       0.00000       0.00000       0.00000       0.00000       0.00000       0.00000       0.00000       0.00000       0.00000       0.00000       0.00000       0.00000       14.7147       13.5301       10.5436       10.3902       6.62415       2.67557      0.841424      0.230307       0.00000       0.00000       0.00000       0.00000       0.00000       0.00000       0.00000       0.00000       0.00000       0.00000       0.00000       0.00000       0.00000       0.00000       0.00000       0.00000       0.00000       0.00000       0.00000       0.00000       0.00000       0.00000       0.00000       0.00000       0.00000       0.00000       0.00000       0.00000
   4  13 2188.3698    0.9180  0.6297  9.5488  0.0032       4.31079  0.0498   0.0479   0.1063    0.4571   0.0000       1.78449   424.7406       5.18757       7.21491       1.00061       1.02386     -0.408776      -1.21839   -0.00416265       0.00000       0.00000       0.00000       0.00000       0.00000       0.00000       0.00000       0.00000       0.00000       0.00000       0.00000       0.00000       0.00000       0.00000       0.00000       0.00000       0.00000       0.00000       0.00000       0.00000       0.00000       0.00000       0.00000       0.00000       0.00000       0.00000       0.00000       0.00000       14.5607       14.2582       13.4667       9.12821       5.50462       2.73354       1.10783      0.238786       0.00000       0.00000       0.00000       0.00000       0.00000       0.00000       0.00000       0.00000       0.00000       0.00000       0.00000       0.00000       0.00000       0.00000       0.00000       0.00000       0.00000       0.00000       0.00000       0.00000       0.00000       0.00000       0.00000       0.00000       0.00000       0.00000       0.00000       0.00000
   4  14 2324.2559    1.2180  0.9874 10.0788 -0.0040       6.66001  0.0759   0.0537   0.1268    0.5702   0.0000       1.74428   433.1974       20.0100       26.1190      -20.8924      -6.01024      -1.58198     -0.895050    -0.0554387       0.00000       0.00000       0.00000       0.00000       0.00000       0.00000       0.00000       0.00000       0.00000       0.00000       0.00000       0.00000       0.00000       0.00000       0.00000       0.00000       0.00000       0.00000       0.00000       0.00000       0.00000       0.00000       0.00000       0.00000       0.00000       0.00000       0.00000       0.00000       19.5772       22.6223       18.2551       11.7978       8.36753       3.24096       1.64683      0.419130       0.00000       0.00000       0.00000       0.00000       0.00000       0.00000       0.00000       0.00000       0.00000       0.00000       0.00000       0.00000       0.00000       0.00000       0.00000       0.00000       0.00000       0.00000       0.00000       0.00000       0.00000       0.00000       0.00000       0.00000       0.00000       0.00000       0.00000       0.00000
   4  15 2458.5782    1.6945  1.1260  7.4755  0.0073       2.25605  0.0760   0.0795   0.1470    4.9086   0.0000       1.22173   440.9300       26.2838       14.7214      -3.49577      -8.00940      -2.91224       1.75800     -0.401175       0.00000       0.00000       0.00000       0.00000       0.00000       0.00000       0.00000       0.00000       0.00000       0.00000       0.00000       0.00000       0.00000       0.00000       0.00000       0.00000       0.00000       0.00000       0.00000       0.00000       0.00000       0.00000       0.00000       0.00000       0.00000       0.00000       0.00000       0.00000       21.8955       23.8332       17.9621       13.9695       8.00233       3.79902       1.34923      0.403849       0.00000       0.00000       0.00000       0.00000       0.00000       0.00000       0.00000       0.00000       0.00000       0.00000       0.00000       0.00000       0.00000       0.00000       0.00000       0.00000       0.00000       0.00000       0.00000       0.00000       0.00000       0.00000       0.00000       0.00000       0.00000       0.00000       0.00000       0.00000
   4  16 2593.1580    2.0014  1.0083 10.8813  0.0011       2.45685  0.0713   0.0978   0.1506    1.0094   0.0000       1.29905   428.6967     0.0191090      -9.52768      -6.83380     -0.272674      0.519393     -0.263123    -0.0561379       0.00000       0.00000       0.00000       0.00000       0.00000       0.00000       0.00000       0.00000       0.00000       0.00000       0.00000       0.00000       0.00000       0.00000       0.00000       0.00000       0.00000       0.00000       0.00000       0.00000       0.00000       0.00000       0.00000       0.00000       0.00000       0.00000       0.00000       0.00000       17.8682       21.3499       16.4149       13.2736       7.05592       4.39665       1.36585      0.427524       0.00000       0.00000       0.00000       0.00000       0.00000       0.00000       0.00000       0.00000       0.00000       0.00000       0.00000       0.00000       0.00000       0.00000       0.00000       0.00000       0.00000       0.00000       0.00000       0.00000       0.00000       0.00000       0.00000       0.00000       0.00000       0.00000       0.00000       0.00000
   4  17 2728.6035    2.8866  0.8116 10.4685 -0.0109       2.70960  0.0651   0.1445   0.0973    2.7202   0.0000       1.14738   438.4085       5.83010       23.8494      -19.3966       2.02519      -3.83481      -2.55829    -0.0703624       0.00000       0.00000       0.00000       0.00000       0.00000       0.00000       0.00000       0.00000       0.00000       0.00000       0.00000       0.00000       0.00000       0.00000       0.00000       0.00000       0.00000       0.00000       0.00000       0.00000       0.00000       0.00000       0.00000       0.00000       0.00000       0.00000       0.00000       0.00000       18.9841       20.1823       16.9737       10.7753       6.67920       3.24977       1.38870      0.302316       0.00000       0.00000       0.00000       0.00000       0.00000       0.00000       0.00000       0.00000       0.00000       0.00000       0.00000       0.00000       0.00000       0.00000       0.00000       0.00000       0.00000       0.00000       0.00000       0.00000       0.00000       0.00000       0.00000       0.00000       0.00000       0.00000       0.00000       0.00000
   4  18 2864.2388    2.9807  0.9249 11.1622 -0.0006       1.73010  0.0618   0.1355   0.1195    1.3003   0.0000       1.20071   446.1718       14.4454     -0.652941      -10.7302      -8.79278   -0.00643092      0.131442     0.0201213       0.00000       0.00000       0.00000       0.00000       0.00000       0.00000       0.00000       0.00000       0.00000       0.00000       0.00000       0.00000       0.00000       0.00000       0.00000       0.00000       0.00000       0.00000       0.00000       0.00000       0.00000       0.00000       0.00000       0.00000       0.00000       0.00000       0.00000       0.00000       19.0274       20.5297       15.5766       11.0419       6.23506       2.91189       1.04383      0.298280       0.00000       0.00000       0.00000       0.00000       0.00000       0.00000       0.00000       0.00000       0.00000       0.00000       0.00000       0.00000       0.00000       0.00000       0.00000       0.00000       0.00000       0.00000       0.00000       0.00000       0.00000       0.00000       0.00000       0.00000       0.00000       0.00000       0.00000       0.00000
   4  19 3000.2248    3.8631  1.1042 11.4907 -0.0105       2.17868  0.0793   0.1754   0.1304    2.1276   0.0000       1.31040   444.2074       25.7561       15.7833       4.99707      -7.17180      -5.32250     -0.581670     -0.470627       0.00000       0.00000       0.00000       0.00000       0.00000       0.00000       0.00000       0.00000       0.00000       0.00000       0.00000       0.00000       0.00000       0.00000       0.00000       0.00000       0.00000       0.00000       0.00000       0.00000       0.00000       0.00000       0.00000       0.00000       0.00000       0.00000       0.00000       0.00000       21.9462       22.6288       17.5046       12.9352       6.98375       3.53569       1.16676      0.343068       0.00000       0.00000       0.00000       0.00000       0.00000       0.00000       0.00000       0.00000       0.00000       0.00000       0.00000       0.00000       0.00000       0.00000       0.00000       0.00000       0.00000       0.00000       0.00000       0.00000       0.00000       0.00000       0.00000       0.00000       0.00000       0.00000       0.00000       0.00000
   4  21 3271.7622    3.6962  1.5641  9.1417  0.0042     -0.197661  0.0814   0.1397   0.1813    3.3246   0.0000      0.690802   441.9594       14.3267      -13.4252      -20.9606     -0.278716       5.35099       1.86782      -1.69098       0.00000       0.00000       0.00000       0.00000       0.00000       0.00000       0.00000       0.00000       0.00000       0.00000       0.00000       0.00000       0.00000       0.00000       0.00000       0.00000       0.00000       0.00000       0.00000       0.00000       0.00000       0.00000       0.00000       0.00000       0.00000       0.00000       0.00000       0.00000       21.6906       22.5578       19.0196       14.2504       8.17061       4.18355       1.54626      0.457868       0.00000       0.00000       0.00000       0.00000       0.00000       0.00000       0.00000       0.00000       0.00000       0.00000       0.00000       0.00000       0.00000       0.00000       0.00000       0.00000       0.00000       0.00000       0.00000       0.00000       0.00000       0.00000       0.00000       0.00000       0.00000       0.00000       0.00000       0.00000
   4  22 3408.2925    3.1024  1.9794 11.4421 -0.0014      0.914563  0.1010   0.1045   0.1999    0.6414   0.0000      0.572100   465.8258       53.3679      -20.1182       39.2638     -0.421894       6.31558      -1.90423     -0.517928       0.00000       0.00000       0.00000       0.00000       0.00000       0.00000       0.00000       0.00000       0.00000       0.00000       0.00000       0.00000       0.00000       0.00000       0.00000       0.00000       0.00000       0.00000       0.00000       0.00000       0.00000       0.00000       0.00000       0.00000       0.00000       0.00000       0.00000       0.00000       27.3006       28.8122       23.7839       16.1595       10.1712       4.41555       1.86502      0.486102       0.00000       0.00000       0.00000       0.00000       0.00000       0.00000       0.00000       0.00000       0.00000       0.00000       0.00000       0.00000       0.00000       0.00000       0.00000       0.00000       0.00000       0.00000       0.00000       0.00000       0.00000       0.00000       0.00000       0.00000       0.00000       0.00000       0.00000       0.00000
   4  23 3544.7722    2.7908  2.7278 10.8087  0.0001      0.283575  0.1183   0.0788   0.2205    0.5864   0.0000      0.386886   391.3057       35.3831       14.7758       17.3970      -9.88884      -2.37364       1.00696      0.116434       0.00000       0.00000       0.00000       0.00000       0.00000       0.00000       0.00000       0.00000       0.00000       0.00000       0.00000       0.00000       0.00000       0.00000       0.00000       0.00000       0.00000       0.00000       0.00000       0.00000       0.00000       0.00000       0.00000       0.00000       0.00000       0.00000       0.00000       0.00000       30.0388       30.4967       26.4996       19.2890       11.5149       5.75773       2.16393      0.550595       0.00000       0.00000       0.00000       0.00000       0.00000       0.00000       0.00000       0.00000       0.00000       0.00000       0.00000       0.00000       0.00000       0.00000       0.00000       0.00000       0.00000       0.00000       0.00000       0.00000       0.00000       0.00000       0.00000       0.00000       0.00000       0.00000       0.00000       0.00000
   4  24 3681.8270    2.2806  3.9883 10.8811  0.0024      0.660137  0.1554   0.0590   0.2927    0.3003   0.0000      0.252365   418.6327       76.0924       14.1157       22.7679       1.99048      -3.69729     -0.555014     -0.509454       0.00000       0.00000       0.00000       0.00000       0.00000       0.00000       0.00000       0.00000       0.00000       0.00000       0.00000       0.00000       0.00000       0.00000       0.00000       0.00000       0.00000       0.00000       0.00000       0.00000       0.00000       0.00000       0.00000       0.00000       0.00000       0.00000       0.00000       0.00000       41.2644       44.3993       35.7948       24.8687       14.6142       7.10699       2.76996      0.747981       0.00000       0.00000       0.00000       0.00000       0.00000       0.00000       0.00000       0.00000       0.00000       0.00000       0.00000       0.00000       0.00000       0.00000       0.00000       0.00000       0.00000       0.00000       0.00000       0.00000       0.00000       0.00000       0.00000       0.00000       0.00000       0.00000       0.00000       0.00000
   4  25 3818.9645    1.8879  6.3952 10.5616  0.0001      0.449587  0.2106   0.0403   0.3801    0.1909   0.0000      0.169874   481.9718       79.4501       61.2149       10.6853      -17.3864      -12.8705       1.81049    -0.0742815       0.00000       0.00000       0.00000       0.00000       0.00000       0.00000       0.00000       0.00000       0.00000       0.00000       0.00000       0.00000       0.00000       0.00000       0.00000       0.00000       0.00000       0.00000       0.00000       0.00000       0.00000       0.00000       0.00000       0.00000       0.00000       0.00000       0.00000       0.00000       52.1294       54.1583       46.4506       33.8883       21.0431       9.89286       3.92036      0.976243       0.00000       0.00000       0.00000       0.00000       0.00000       0.00000       0.00000       0.00000       0.00000       0.00000       0.00000       0.00000       0.00000       0.00000       0.00000       0.00000       0.00000       0.00000       0.00000       0.00000       0.00000       0.00000       0.00000       0.00000       0.00000       0.00000       0.00000       0.00000
   5  12 2098.5843    0.7350  0.5432  9.9613 -0.0039       8.54068  0.0484   0.0395   0.0818    0.1735   0.0000       2.04699   445.6374       13.9630       22.3598       2.99217       3.06205       2.02397       1.31599     -0.942916     -0.100961    -0.0179576       0.00000       0.00000       0.00000       0.00000       0.00000       0.00000       0.00000       0.00000       0.00000       0.00000       0.00000       0.00000       0.00000       0.00000       0.00000       0.00000       0.00000       0.00000       0.00000       0.00000       0.00000       0.00000       0.00000       0.00000       0.00000       0.00000       11.7164       13.3343       12.3999       8.83531       6.08049       3.57748       1.94473      0.854362      0.320438     0.0634735       0.00000       0.00000       0.00000       0.00000       0.00000       0.00000       0.00000       0.00000       0.00000       0.00000       0.00000       0.00000       0.00000       0.00000       0.00000       0.00000       0.00000       0.00000       0.00000       0.00000       0.00000       0.00000       0.00000       0.00000       0.00000       0.00000
   5  13 2235.4934    0.9359  0.7476 10.3322 -0.0039       7.49055  0.0632   0.0439   0.1005    0.2368   0.0000       1.78121   438.9111      0.533488       7.31455      -7.77911      -5.33156       1.26401       1.35223      0.253922     -0.132227    -0.0529612       0.00000       0.00000       0.00000       0.00000       0.00000       0.00000       0.00000       0.00000       0.00000       0.00000       0.00000       0.00000       0.00000       0.00000       0.00000       0.00000       0.00000       0.00000       0.00000       0.00000       0.00000       0.00000       0.00000       0.00000       0.00000       0.00000       16.3441       17.3126       14.8152       11.2368       8.38125       4.31093       2.40858      0.811217      0.325861     0.0703566       0.00000       0.00000       0.00000       0.00000       0.00000       0.00000       0.00000       0.00000       0.00000       0.00000       0.00000       0.00000       0.00000       0.00000       0.00000       0.00000       0.00000       0.00000       0.00000       0.00000       0.00000       0.00000       0.00000       0.00000       0.00000       0.00000
   5  14 2371.3264    1.3064  0.8369 10.4395  0.0019       4.11196  0.1333   0.0780   0.1582    0.3361   0.0000       1.56124   423.0016     -0.850867       24.9327      -3.75529     -0.898340       1.65231    -0.0355069       1.06399     -0.530247    0.00656568       0.00000       0.00000       0.00000       0.00000       0.00000       0.00000       0.00000       0.00000       0.00000       0.00000       0.00000       0.00000       0.00000       0.00000       0.00000       0.00000       0.00000       0.00000       0.00000       0.00000       0.00000       0.00000       0.00000       0.00000       0.00000       0.00000       60.4408       68.4886       53.6294       36.2700       16.4341       6.17502       2.78074       1.01400      0.374027     0.0797070       0.00000       0.00000       0.00000       0.00000       0.00000       0.00000       0.00000       0.00000       0.00000       0.00000       0.00000       0.00000       0.00000       0.00000       0.00000       0.00000       0.00000       0.00000       0.00000       0.00000       0.00000       0.00000       0.00000       0.00000       0.00000       0.00000
   5  15 2506.0416    1.6610  0.8498 11.2380 -0.0091      0.355188  0.0664   0.0737   0.1084    0.3194   0.0000       1.25520   444.1220      0.866025       38.3834       13.1117      -5.51241      0.651243     -0.383894     -0.534604     -0.718124   -0.00286609       0.00000       0.00000       0.00000       0.00000       0.00000       0.00000       0.00000       0.00000       0.00000       0.00000       0.00000       0.00000       0.00000       0.00000       0.00000       0.00000       0.00000       0.00000       0.00000       0.00000       0.00000       0.00000       0.00000       0.00000       0.00000       0.00000       15.7810       18.0944       14.7925       12.2628       7.12904       4.67809       2.17709       1.05827      0.298455     0.0801380       0.00000       0.00000       0.00000       0.00000       0.00000       0.00000       0.00000       0.00000       0.00000       0.00000       0.00000       0.00000       0.00000       0.00000       0.00000       0.00000       0.00000       0.00000       0.00000       0.00000       0.00000       0.00000       0.00000       0.00000       0.00000       0.00000
   5  16 2641.2419    2.2466  0.9200 10.0893 -0.0068       1.88751  0.0578   0.0961   0.1131    1.5708   0.0000      0.993533   413.4187       7.95610      -7.47749       9.12177      -7.66640       2.86969     0.0142470     -0.431430     -0.118751     -0.140261       0.00000       0.00000       0.00000       0.00000       0.00000       0.00000       0.00000       0.00000       0.00000       0.00000       0.00000       0.00000       0.00000       0.00000       0.00000       0.00000       0.00000       0.00000       0.00000       0.00000       0.00000       0.00000       0.00000       0.00000       0.00000       0.00000       14.0225       15.4871       12.2819       10.1430       6.59417       4.09951       1.79964      0.810385      0.233565     0.0658164       0.00000       0.00000       0.00000       0.00000       0.00000       0.00000       0.00000       0.00000       0.00000       0.00000       0.00000       0.00000       0.00000       0.00000       0.00000       0.00000       0.00000       0.00000       0.00000       0.00000       0.00000       0.00000       0.00000       0.00000       0.00000       0.00000
   5  22 3459.5801    2.9660  2.6604 10.9594  0.0016      0.501974  0.1111   0.0822   0.2205    0.7150   0.0000      0.334422   424.0997       2.21019      -8.59031      -25.9703       5.61195      -5.55655      -4.68003       2.56872     -0.219412     -0.227672       0.00000       0.00000       0.00000       0.00000       0.00000       0.00000       0.00000       0.00000       0.00000       0.00000       0.00000       0.00000       0.00000       0.00000       0.00000       0.00000       0.00000       0.00000       0.00000       0.00000       0.00000       0.00000       0.00000       0.00000       0.00000       0.00000       22.6108       27.3165       23.0466       19.1534       12.1051       7.98296       3.49870       1.83427      0.547555      0.146843       0.00000       0.00000       0.00000       0.00000       0.00000       0.00000       0.00000       0.00000       0.00000       0.00000       0.00000       0.00000       0.00000       0.00000       0.00000       0.00000       0.00000       0.00000       0.00000       0.00000       0.00000       0.00000       0.00000       0.00000       0.00000       0.00000
   5  23 3597.0928    2.5230  3.4594 10.8987  0.0111       1.38135  0.1315   0.0620   0.2550    0.3583   0.0000      0.318309   447.2448       71.7601       3.72362       17.6309      -15.5029       8.82336       11.1268       2.22025      -1.46568     -0.207029       0.00000       0.00000       0.00000       0.00000       0.00000       0.00000       0.00000       0.00000       0.00000       0.00000       0.00000       0.00000       0.00000       0.00000       0.00000       0.00000       0.00000       0.00000       0.00000       0.00000       0.00000       0.00000       0.00000       0.00000       0.00000       0.00000       25.2795       30.1765       26.0990       20.9929       14.5772       8.90837       4.42870       1.97135      0.676607      0.167673       0.00000       0.00000       0.00000       0.00000       0.00000       0.00000       0.00000       0.00000       0.00000       0.00000       0.00000       0.00000       0.00000       0.00000       0.00000       0.00000       0.00000       0.00000       0.00000       0.00000       0.00000       0.00000       0.00000       0.00000       0.00000       0.00000
   5  24 3734.1692    2.1034  5.0638 10.3906 -0.0004      0.138889  0.1622   0.0407   0.2983    0.2590   0.0000      0.195977   392.3817      -91.0227       66.1309       1.36642      -26.4419       3.36532      -2.07512       1.52123    0.00902719     0.0461936       0.00000       0.00000       0.00000       0.00000       0.00000       0.00000       0.00000       0.00000       0.00000       0.00000       0.00000       0.00000       0.00000       0.00000       0.00000       0.00000       0.00000       0.00000       0.00000       0.00000       0.00000       0.00000       0.00000       0.00000       0.00000       0.00000       32.0951       37.1973       32.2083       25.9921       18.3478       10.8185       5.65439       2.30423      0.821687      0.193546       0.00000       0.00000       0.00000       0.00000       0.00000       0.00000       0.00000       0.00000       0.00000       0.00000       0.00000       0.00000       0.00000       0.00000       0.00000       0.00000       0.00000       0.00000       0.00000       0.00000       0.00000       0.00000       0.00000       0.00000       0.00000       0.00000
   5  25 3871.5156    1.8378  6.7011 10.3467  0.0035      0.144883  0.1918   0.0333   0.3607    0.1656   0.0000      0.120066   466.8591       24.9263       61.2381      -43.0436       7.23120      -6.40176       5.27458      -4.40191     -0.592430      0.224749       0.00000       0.00000       0.00000       0.00000       0.00000       0.00000       0.00000       0.00000       0.00000       0.00000       0.00000       0.00000       0.00000       0.00000       0.00000       0.00000       0.00000       0.00000       0.00000       0.00000       0.00000       0.00000       0.00000       0.00000       0.00000       0.00000       40.0730       44.6455       39.7469       30.7342       21.2230       12.5588       6.33889       2.73214      0.942418      0.211904       0.00000       0.00000       0.00000       0.00000       0.00000       0.00000       0.00000       0.00000       0.00000       0.00000       0.00000       0.00000       0.00000       0.00000       0.00000       0.00000       0.00000       0.00000       0.00000       0.00000       0.00000       0.00000       0.00000       0.00000       0.00000       0.00000
   5  26 4009.9768    1.5513  9.4774 10.0906 -0.0013      0.252893  0.2641   0.0252   0.4736    0.1242   0.0000      0.100812   461.4783      -12.1353       52.0859       3.36761       27.7803      -2.10570      -7.16902     -0.365059     -0.292106      0.113331       0.00000       0.00000       0.00000       0.00000       0.00000       0.00000       0.00000       0.00000       0.00000       0.00000       0.00000       0.00000       0.00000       0.00000       0.00000       0.00000       0.00000       0.00000       0.00000       0.00000       0.00000       0.00000       0.00000       0.00000       0.00000       0.00000       48.5715       59.0062       49.1753       41.1000       28.0043       16.7161       8.51552       3.64589       1.27234      0.320917       0.00000       0.00000       0.00000       0.00000       0.00000       0.00000       0.00000       0.00000       0.00000       0.00000       0.00000       0.00000       0.00000       0.00000       0.00000       0.00000       0.00000       0.00000       0.00000       0.00000       0.00000       0.00000       0.00000       0.00000       0.00000       0.00000
   6  11 2004.1054    0.6444  0.4985  9.6276 -0.0022       7.83012  0.0416   0.0320   0.0772    0.1689   0.0000       2.08708   439.8915      -2.44833       8.28605       6.22908       3.76133      -2.01119     -0.657580       1.55908     -0.381369      0.112929     0.0177241   -0.00969636       0.00000       0.00000       0.00000       0.00000       0.00000       0.00000       0.00000       0.00000       0.00000       0.00000       0.00000       0.00000       0.00000       0.00000       0.00000       0.00000       0.00000       0.00000       0.00000       0.00000       0.00000       0.00000       0.00000       0.00000       7.47252       10.1117       8.84057       6.82144       6.02903       3.73509       2.28553       1.12429      0.543355      0.205510     0.0770163     0.0162052       0.00000       0.00000       0.00000       0.00000       0.00000       0.00000       0.00000       0.00000       0.00000       0.00000       0.00000       0.00000       0.00000       0.00000       0.00000       0.00000       0.00000       0.00000       0.00000       0.00000       0.00000       0.00000       0.00000       0.00000
   6  12 2142.4765    0.7851  0.6207 10.0571 -0.0023       2.84291  0.0489   0.0356   0.0818    0.1784   0.0000       1.67858   440.9049       6.79768       1.55862       7.22759      -10.7501       2.13104       3.26682     -0.610932    -0.0549704     -0.168171     0.0120511    0.00193390       0.00000       0.00000       0.00000       0.00000       0.00000       0.00000       0.00000       0.00000       0.00000       0.00000       0.00000       0.00000       0.00000       0.00000       0.00000       0.00000       0.00000       0.00000       0.00000       0.00000       0.00000       0.00000       0.00000       0.00000       10.0701       13.1344       10.9402       9.27564       6.60910       3.67408       2.76599       1.19996      0.654382      0.189210     0.0766544     0.0178073       0.00000       0.00000       0.00000       0.00000       0.00000       0.00000       0.00000       0.00000       0.00000       0.00000       0.00000       0.00000       0.00000       0.00000       0.00000       0.00000       0.00000       0.00000       0.00000       0.00000       0.00000       0.00000       0.00000       0.00000
   6  13 2279.9864    1.0248  0.8709  9.7828 -0.0081       5.72555  0.0657   0.0411   0.0971    0.3621   0.0000       1.49160   455.6212      -8.05929       2.10796       3.55914      -4.94824       10.5474      0.242667      0.810830      -1.15204      0.352313      0.148285    0.00484098       0.00000       0.00000       0.00000       0.00000       0.00000       0.00000       0.00000       0.00000       0.00000       0.00000       0.00000       0.00000       0.00000       0.00000       0.00000       0.00000       0.00000       0.00000       0.00000       0.00000       0.00000       0.00000       0.00000       0.00000       10.8727       11.9411       11.7437       9.69646       8.12847       4.31938       3.03191       1.72879      0.726235      0.266539     0.0928895     0.0169310       0.00000       0.00000       0.00000       0.00000       0.00000       0.00000       0.00000       0.00000       0.00000       0.00000       0.00000       0.00000       0.00000       0.00000       0.00000       0.00000       0.00000       0.00000       0.00000       0.00000       0.00000       0.00000       0.00000       0.00000
   6  14 2415.5109    1.5214  0.9060  9.1654 -0.0023       1.77269  0.0551   0.0577   0.0952    0.8572   0.0000       1.05444   447.5426       17.2042       22.3113       1.84953       7.15209      -2.54417      -1.56989       1.30422       1.46793     -0.442185    0.00146399    -0.0117664       0.00000       0.00000       0.00000       0.00000       0.00000       0.00000       0.00000       0.00000       0.00000       0.00000       0.00000       0.00000       0.00000       0.00000       0.00000       0.00000       0.00000       0.00000       0.00000       0.00000       0.00000       0.00000       0.00000       0.00000       12.6645       12.1624       9.83587       9.32791       8.70126       6.04782       3.28540       1.49466      0.616411      0.233623     0.0684661     0.0139633       0.00000       0.00000       0.00000       0.00000       0.00000       0.00000       0.00000       0.00000       0.00000       0.00000       0.00000       0.00000       0.00000       0.00000       0.00000       0.00000       0.00000       0.00000       0.00000       0.00000       0.00000       0.00000       0.00000       0.00000
   6  15 2551.0467    1.8132  0.7870 11.3438 -0.0021      0.702179  0.0605   0.0766   0.0903    0.2593   0.0000       1.26976   455.6697       11.5415       3.66818      -13.6894      0.438685      -12.8937     -0.164388      -1.26401     -0.541851     -0.358945     0.0203114    0.00448380       0.00000       0.00000       0.00000       0.00000       0.00000       0.00000       0.00000       0.00000       0.00000       0.00000       0.00000       0.00000       0.00000       0.00000       0.00000       0.00000       0.00000       0.00000       0.00000       0.00000       0.00000       0.00000       0.00000       0.00000       12.9841       12.5694       10.9293       9.73583       9.38442       6.04838       3.37486       1.69390      0.619988      0.250610     0.0795528     0.0140344       0.00000       0.00000       0.00000       0.00000       0.00000       0.00000       0.00000       0.00000       0.00000       0.00000       0.00000       0.00000       0.00000       0.00000       0.00000       0.00000       0.00000       0.00000       0.00000       0.00000       0.00000       0.00000       0.00000       0.00000
   6  16 2687.1031    2.4305  1.0487  9.8162 -0.0036       1.27694  0.0567   0.0851   0.0994    1.7005   0.0000      0.955365   414.4485       20.7215       22.7663      -4.07444      -3.72932       3.43897       3.65443       2.09260      0.305613     -0.349149    -0.0895784     0.0111596       0.00000       0.00000       0.00000       0.00000       0.00000       0.00000       0.00000       0.00000       0.00000       0.00000       0.00000       0.00000       0.00000       0.00000       0.00000       0.00000       0.00000       0.00000       0.00000       0.00000       0.00000       0.00000       0.00000       0.00000       10.1838       12.2789       11.1390       8.98311       6.79962       4.52797       2.60397       1.31984      0.624038      0.247018     0.0782771     0.0169826       0.00000       0.00000       0.00000       0.00000       0.00000       0.00000       0.00000       0.00000       0.00000       0.00000       0.00000       0.00000       0.00000       0.00000       0.00000       0.00000       0.00000       0.00000       0.00000       0.00000       0.00000       0.00000       0.00000       0.00000
   6  17 2823.7278    3.0702  0.7850 12.3749 -0.0027      0.371993  0.0546   0.1219   0.0863    0.2835   0.0000       1.01165   435.0510       13.9719     -0.635892       9.72690      -1.88159      0.554376     -0.702973      -1.02171     -0.470047     0.0407684    -0.0588020   -0.00353354       0.00000       0.00000       0.00000       0.00000       0.00000       0.00000       0.00000       0.00000       0.00000       0.00000       0.00000       0.00000       0.00000       0.00000       0.00000       0.00000       0.00000       0.00000       0.00000       0.00000       0.00000       0.00000       0.00000       0.00000       11.7374       11.5494       10.9887       9.45832       7.31739       5.63533       2.98930       1.33873      0.677509      0.265216     0.0665252     0.0131901       0.00000       0.00000       0.00000       0.00000       0.00000       0.00000       0.00000       0.00000       0.00000       0.00000       0.00000       0.00000       0.00000       0.00000       0.00000       0.00000       0.00000       0.00000       0.00000       0.00000       0.00000       0.00000       0.00000       0.00000
   6  18 2960.6773    3.6531  0.9821 10.4199 -0.0002       1.39034  0.0552   0.1269   0.0962    1.6787   0.0000      0.854526   448.1315       13.6170       3.71175      -1.69879       6.68894      -4.20952       2.57890     -0.576223     -0.599205     -0.252261    -0.0771855   -0.00134049       0.00000       0.00000       0.00000       0.00000       0.00000       0.00000       0.00000       0.00000       0.00000       0.00000       0.00000       0.00000       0.00000       0.00000       0.00000       0.00000       0.00000       0.00000       0.00000       0.00000       0.00000       0.00000       0.00000       0.00000       9.70529       10.7774       10.8530       8.70374       6.41322       4.92308       2.68407       1.29009      0.688387      0.274970     0.0770202     0.0162287       0.00000       0.00000       0.00000       0.00000       0.00000       0.00000       0.00000       0.00000       0.00000       0.00000       0.00000       0.00000       0.00000       0.00000       0.00000       0.00000       0.00000       0.00000       0.00000       0.00000       0.00000       0.00000       0.00000       0.00000
   6  20 3234.1069    3.7527  1.1890 12.3531 -0.0016      0.413708  0.0738   0.1351   0.1324    0.6415   0.0000       1.10322   455.1169      -7.13231     -0.832355       5.03898       3.11553      -5.94625      -1.50011     -0.665218     -0.445170    -0.0289695     0.0151588   -0.00943209       0.00000       0.00000       0.00000       0.00000       0.00000       0.00000       0.00000       0.00000       0.00000       0.00000       0.00000       0.00000       0.00000       0.00000       0.00000       0.00000       0.00000       0.00000       0.00000       0.00000       0.00000       0.00000       0.00000       0.00000       16.9443       20.6236       17.5568       13.4286       9.17714       5.32995       2.99807       1.54436      0.627430      0.247158     0.0775177     0.0175657       0.00000       0.00000       0.00000       0.00000       0.00000       0.00000       0.00000       0.00000       0.00000       0.00000       0.00000       0.00000       0.00000       0.00000       0.00000       0.00000       0.00000       0.00000       0.00000       0.00000       0.00000       0.00000       0.00000       0.00000
   6  21 3371.0967    3.3870  1.9232 10.9198  0.0051      0.727086  0.0849   0.0929   0.1640    0.8358   0.0000      0.528868   453.9389       37.1853       14.5232      -2.21078      -4.36895      -3.97400       5.03953      0.103667      0.458285    -0.0953794      0.110248    0.00547409       0.00000       0.00000       0.00000       0.00000       0.00000       0.00000       0.00000       0.00000       0.00000       0.00000       0.00000       0.00000       0.00000       0.00000       0.00000       0.00000       0.00000       0.00000       0.00000       0.00000       0.00000       0.00000       0.00000       0.00000       14.2750       17.0185       15.1876       13.6383       9.55392       6.84148       3.74969       2.21496      0.877960      0.383095      0.104241     0.0252491       0.00000       0.00000       0.00000       0.00000       0.00000       0.00000       0.00000       0.00000       0.00000       0.00000       0.00000       0.00000       0.00000       0.00000       0.00000       0.00000       0.00000       0.00000       0.00000       0.00000       0.00000       0.00000       0.00000       0.00000
   6  22 3508.6183    2.8177  3.1437 10.7719 -0.0055       1.03692  0.1141   0.0589   0.1956    0.3992   0.0000      0.258980   472.6791       26.5327      -43.0036      -35.6139      0.540326       4.00776       6.75744      -3.56628     -0.644415     -0.757295     0.0477720    -0.0161864       0.00000       0.00000       0.00000       0.00000       0.00000       0.00000       0.00000       0.00000       0.00000       0.00000       0.00000       0.00000       0.00000       0.00000       0.00000       0.00000       0.00000       0.00000       0.00000       0.00000       0.00000       0.00000       0.00000       0.00000       18.4930       22.6218       20.5746       17.2864       13.0689       8.81054       5.32968       2.79924       1.29795      0.505887      0.157790     0.0333745       0.00000       0.00000       0.00000       0.00000       0.00000       0.00000       0.00000       0.00000       0.00000       0.00000       0.00000       0.00000       0.00000       0.00000       0.00000       0.00000       0.00000       0.00000       0.00000       0.00000       0.00000       0.00000       0.00000       0.00000
   6  23 3646.5117    2.3292  4.2164 10.8214 -0.0019      0.924905  0.1323   0.0450   0.2525    0.2222   0.0000      0.215886   464.3815       40.2608       25.4688      -17.3483       8.62764      -3.76491      -6.10676      -2.14233       2.48939     -0.255674     -0.245322     0.0429543       0.00000       0.00000       0.00000       0.00000       0.00000       0.00000       0.00000       0.00000       0.00000       0.00000       0.00000       0.00000       0.00000       0.00000       0.00000       0.00000       0.00000       0.00000       0.00000       0.00000       0.00000       0.00000       0.00000       0.00000       22.0458       26.0591       24.2286       20.1524       15.5503       10.3776       6.27300       3.12355       1.52002      0.572284      0.185203     0.0372320       0.00000       0.00000       0.00000       0.00000       0.00000       0.00000       0.00000       0.00000       0.00000       0.00000       0.00000       0.00000       0.00000       0.00000       0.00000       0.00000       0.00000       0.00000       0.00000       0.00000       0.00000       0.00000       0.00000       0.00000
   6  24 3784.3225    2.0232  5.6494 10.2090 -0.0042      0.471228  0.1605   0.0350   0.2935    0.2330   0.0000      0.141345   476.8826      -3.53430      -32.0213      -18.3792     -0.951211      -24.0143      -9.93625       2.69233       1.57456      0.699969      0.202681    -0.0115999       0.00000       0.00000       0.00000       0.00000       0.00000       0.00000       0.00000       0.00000       0.00000       0.00000       0.00000       0.00000       0.00000       0.00000       0.00000       0.00000       0.00000       0.00000       0.00000       0.00000       0.00000       0.00000       0.00000       0.00000       26.6837       32.0262       29.3009       25.1532       17.8739       12.5751       7.16147       3.91675       1.75948      0.714338      0.209482     0.0465673       0.00000       0.00000       0.00000       0.00000       0.00000       0.00000       0.00000       0.00000       0.00000       0.00000       0.00000       0.00000       0.00000       0.00000       0.00000       0.00000       0.00000       0.00000       0.00000       0.00000       0.00000       0.00000       0.00000       0.00000
   6  26 4060.1488    1.4753 11.1911  9.9562 -0.0009    0.00363695  0.2648   0.0200   0.5105    0.0937   0.0000     0.0845201   412.3801       77.5707       81.8532      -24.6966      -6.60233       13.0358      -6.30095      -2.02101       3.11449       1.83866     -0.380995    -0.0685118       0.00000       0.00000       0.00000       0.00000       0.00000       0.00000       0.00000       0.00000       0.00000       0.00000       0.00000       0.00000       0.00000       0.00000       0.00000       0.00000       0.00000       0.00000       0.00000       0.00000       0.00000       0.00000       0.00000       0.00000       40.6793       46.8601       44.4076       37.7327       28.5863       19.1442       11.6528       6.00066       2.85221       1.07909      0.336610     0.0681435       0.00000       0.00000       0.00000       0.00000       0.00000       0.00000       0.00000       0.00000       0.00000       0.00000       0.00000       0.00000       0.00000       0.00000       0.00000       0.00000       0.00000       0.00000       0.00000       0.00000       0.00000       0.00000       0.00000       0.00000
   6  28 4337.1561    1.0579 15.6193  9.9217  0.0005     -0.161608  0.4429   0.0165   0.7761    0.0830   0.0000      0.104146   489.4741       108.841       68.5383       9.63966       20.3104      -9.17511      -21.7729       9.07655       1.01353     -0.289916     -0.501395     0.0145243       0.00000       0.00000       0.00000       0.00000       0.00000       0.00000       0.00000       0.00000       0.00000       0.00000       0.00000       0.00000       0.00000       0.00000       0.00000       0.00000       0.00000       0.00000       0.00000       0.00000       0.00000       0.00000       0.00000       0.00000       58.4655       67.6997       65.3536       54.7908       41.8866       28.3178       17.2432       8.97238       4.26596       1.62609      0.504541      0.100410       0.00000       0.00000       0.00000       0.00000       0.00000       0.00000       0.00000       0.00000       0.00000       0.00000       0.00000       0.00000       0.00000       0.00000       0.00000       0.00000       0.00000       0.00000       0.00000       0.00000       0.00000       0.00000       0.00000       0.00000
   7  12 2184.5819    0.8413  0.7267  9.9900  0.0031       5.70823  0.0482   0.0325   0.0889    0.1894   0.0000       1.44484   428.4041      -7.68339      -1.13335       1.93237      -9.60269      0.393635       1.11388      -1.32809     -0.144267     0.0674801     0.0385285    -0.0831501  -0.000986378  -0.000448421       0.00000       0.00000       0.00000       0.00000       0.00000       0.00000       0.00000       0.00000       0.00000       0.00000       0.00000       0.00000       0.00000       0.00000       0.00000       0.00000       0.00000       0.00000       0.00000       0.00000       0.00000       0.00000       8.86131       9.48472       8.25425       7.14224       6.84741       5.24953       3.30197       1.91019      0.898703      0.398938      0.157866     0.0553686     0.0166610    0.00304590       0.00000       0.00000       0.00000       0.00000       0.00000       0.00000       0.00000       0.00000       0.00000       0.00000       0.00000       0.00000       0.00000       0.00000       0.00000       0.00000       0.00000       0.00000       0.00000       0.00000       0.00000       0.00000
   7  13 2322.3274    1.2797  0.9331  9.6162  0.0034       5.22876  0.0582   0.0455   0.0888    0.4905   0.0000       1.13102   441.5142      -8.28701       20.3721       10.0309      -7.58866      -3.35397     -0.846142     -0.783857     -0.694716      0.875550     -0.153693    -0.0133395   0.000925464    0.00767654       0.00000       0.00000       0.00000       0.00000       0.00000       0.00000       0.00000       0.00000       0.00000       0.00000       0.00000       0.00000       0.00000       0.00000       0.00000       0.00000       0.00000       0.00000       0.00000       0.00000       0.00000       0.00000       9.32882       9.10810       10.7254       9.30269       5.95332       5.31653       3.63975       1.79329      0.924876      0.593265      0.243028     0.0744882     0.0167491    0.00310913       0.00000       0.00000       0.00000       0.00000       0.00000       0.00000       0.00000       0.00000       0.00000       0.00000       0.00000       0.00000       0.00000       0.00000       0.00000       0.00000       0.00000       0.00000       0.00000       0.00000       0.00000       0.00000
   7  14 2458.1757    1.5568  1.0546 10.2652 -0.0069       2.23624  0.0616   0.0532   0.0970    0.4895   0.0000      0.960907   437.2973    -0.0600627       4.80006       5.28439       13.2555     -0.157624     -0.299615     -0.736788       2.70611     -0.532328    -0.0549598     0.0251629    -0.0387516   0.000631527       0.00000       0.00000       0.00000       0.00000       0.00000       0.00000       0.00000       0.00000       0.00000       0.00000       0.00000       0.00000       0.00000       0.00000       0.00000       0.00000       0.00000       0.00000       0.00000       0.00000       0.00000       0.00000       9.45295       11.8292       10.8381       8.97210       8.09947       5.34706       3.60834       2.08451       1.15880      0.506189      0.211833     0.0753810     0.0246891    0.00453958       0.00000       0.00000       0.00000       0.00000       0.00000       0.00000       0.00000       0.00000       0.00000       0.00000       0.00000       0.00000       0.00000       0.00000       0.00000       0.00000       0.00000       0.00000       0.00000       0.00000       0.00000       0.00000
   7  15 2594.4120    2.1795  1.0199 10.7210 -0.0076       3.66262  0.0534   0.0729   0.0966    0.5298   0.0000      0.928836   437.0313       10.7644       3.19322       6.97995       7.89987     0.0148031       1.66634      0.797557      0.710941      0.156216      0.409219    -0.0140175    -0.0113475    0.00376034       0.00000       0.00000       0.00000       0.00000       0.00000       0.00000       0.00000       0.00000       0.00000       0.00000       0.00000       0.00000       0.00000       0.00000       0.00000       0.00000       0.00000       0.00000       0.00000       0.00000       0.00000       0.00000       8.57315       9.80607       9.46212       7.65817       6.98503       4.68885       3.29044       1.81949      0.939372      0.467358      0.186975     0.0640616     0.0207504    0.00341330       0.00000       0.00000       0.00000       0.00000       0.00000       0.00000       0.00000       0.00000       0.00000       0.00000       0.00000       0.00000       0.00000       0.00000       0.00000       0.00000       0.00000       0.00000       0.00000       0.00000       0.00000       0.00000
   7  16 2731.2604    2.5303  0.9773 11.2870 -0.0129       4.31020  0.0617   0.0897   0.0963    0.5434   0.0000       1.13742   447.9558       5.23618       1.54851      -8.10665       10.4404      -4.87931      -4.23808      0.505006     -0.342337    -0.0137081      0.212336    -0.0306519    -0.0113619   -0.00355952       0.00000       0.00000       0.00000       0.00000       0.00000       0.00000       0.00000       0.00000       0.00000       0.00000       0.00000       0.00000       0.00000       0.00000       0.00000       0.00000       0.00000       0.00000       0.00000       0.00000       0.00000       0.00000       8.12642       11.9812       10.8666       9.06324       7.87005       5.11600       3.81794       1.83019       1.21070      0.434943      0.251175     0.0727257     0.0278312    0.00544132       0.00000       0.00000       0.00000       0.00000       0.00000       0.00000       0.00000       0.00000       0.00000       0.00000       0.00000       0.00000       0.00000       0.00000       0.00000       0.00000       0.00000       0.00000       0.00000       0.00000       0.00000       0.00000
   7  17 2868.3620    3.2959  0.8528 11.7553 -0.0059      0.152431  0.0404   0.1187   0.0921    0.4253   0.0000       1.08287   437.0406       24.1918       9.61772      -11.9458      -1.59025      -3.59401     -0.607649      -1.50233      0.519401   -0.00349504    0.00362207    -0.0164158   -0.00727792    0.00253998       0.00000       0.00000       0.00000       0.00000       0.00000       0.00000       0.00000       0.00000       0.00000       0.00000       0.00000       0.00000       0.00000       0.00000       0.00000       0.00000       0.00000       0.00000       0.00000       0.00000       0.00000       0.00000       7.93517       8.68994       8.76616       7.44918       5.49736       3.58626       2.31647       1.46921      0.789512      0.373570      0.145574     0.0503001     0.0136915    0.00248143       0.00000       0.00000       0.00000       0.00000       0.00000       0.00000       0.00000       0.00000       0.00000       0.00000       0.00000       0.00000       0.00000       0.00000       0.00000       0.00000       0.00000       0.00000       0.00000       0.00000       0.00000       0.00000
   7  18 3005.6538    3.6209  1.0171 12.2968  0.0027      0.161767  0.0583   0.1295   0.1175    0.3645   0.0000      0.962766   434.8300       20.2408      0.892565      -7.41315       5.15924      0.311319      -4.31818      -1.51897      0.672137     -0.365499    -0.0210034    -0.0308280    -0.0197601   -0.00106543       0.00000       0.00000       0.00000       0.00000       0.00000       0.00000       0.00000       0.00000       0.00000       0.00000       0.00000       0.00000       0.00000       0.00000       0.00000       0.00000       0.00000       0.00000       0.00000       0.00000       0.00000       0.00000       8.14359       9.82356       8.90026       9.41576       6.11792       4.82503       2.75549       2.11282      0.983084      0.521961      0.180512     0.0735750     0.0163655    0.00451230       0.00000       0.00000       0.00000       0.00000       0.00000       0.00000       0.00000       0.00000       0.00000       0.00000       0.00000       0.00000       0.00000       0.00000       0.00000       0.00000       0.00000       0.00000       0.00000       0.00000       0.00000       0.00000
   7  19 3142.9141    4.1258  1.1272 11.2152  0.0034      0.939533  0.0580   0.1325   0.1013    1.0106   0.0000      0.751197   428.9013       29.9325       28.8352       11.1054      -5.54093      -7.85871    -0.0857777      -1.69609     -0.911539      0.271793     -0.286280    -0.0823826    0.00670570   -0.00209769       0.00000       0.00000       0.00000       0.00000       0.00000       0.00000       0.00000       0.00000       0.00000       0.00000       0.00000       0.00000       0.00000       0.00000       0.00000       0.00000       0.00000       0.00000       0.00000       0.00000       0.00000       0.00000       8.67193       11.5743       10.1590       9.33499       6.57196       5.03876       3.27625       1.76994       1.00143      0.467921      0.219021     0.0718972     0.0203752    0.00478164       0.00000       0.00000       0.00000       0.00000       0.00000       0.00000       0.00000       0.00000       0.00000       0.00000       0.00000       0.00000       0.00000       0.00000       0.00000       0.00000       0.00000       0.00000       0.00000       0.00000       0.00000       0.00000
   7  20 3280.0088    3.6253  1.6076 11.6882 -0.0082       1.91782  0.0684   0.1003   0.1262    0.4723   0.0000      0.639966   448.2530       3.98913      -3.77083       6.40398      -2.91858       2.18592       7.22835      -3.70572       2.36874     -0.839082     -0.203120    -0.0207858   0.000143694    0.00199616       0.00000       0.00000       0.00000       0.00000       0.00000       0.00000       0.00000       0.00000       0.00000       0.00000       0.00000       0.00000       0.00000       0.00000       0.00000       0.00000       0.00000       0.00000       0.00000       0.00000       0.00000       0.00000       10.9479       12.7736       11.6525       10.4455       7.91129       5.78434       3.83436       2.19924       1.06462      0.572199      0.209730     0.0764025     0.0206492    0.00438755       0.00000       0.00000       0.00000       0.00000       0.00000       0.00000       0.00000       0.00000       0.00000       0.00000       0.00000       0.00000       0.00000       0.00000       0.00000       0.00000       0.00000       0.00000       0.00000       0.00000       0.00000       0.00000
   7  21 3417.4488    3.2732  2.1247 11.0324 -0.0002      0.309746  0.0894   0.0765   0.1353    0.4929   0.0000      0.476474   437.5643       9.25651       21.3157       14.9662      -9.37794      -13.9262      -5.24382       5.07604     -0.800811    -0.0533296     0.0976994    -0.0283312   -0.00829323    0.00166916       0.00000       0.00000       0.00000       0.00000       0.00000       0.00000       0.00000       0.00000       0.00000       0.00000       0.00000       0.00000       0.00000       0.00000       0.00000       0.00000       0.00000       0.00000       0.00000       0.00000       0.00000       0.00000       13.0996       14.3533       14.7012       12.2724       9.82522       7.09079       4.80040       2.73950       1.35854      0.722226      0.278050      0.100098     0.0275736    0.00486143       0.00000       0.00000       0.00000       0.00000       0.00000       0.00000       0.00000       0.00000       0.00000       0.00000       0.00000       0.00000       0.00000       0.00000       0.00000       0.00000       0.00000       0.00000       0.00000       0.00000       0.00000       0.00000
   7  22 3555.6902    2.7013  3.1009 10.4783 -0.0006      0.572238  0.1067   0.0535   0.1738    0.4440   0.0000      0.252505   445.1534       9.88776       4.99434      -13.5968       13.4710       6.31232       3.08616      -2.98360      -2.44643    -0.0925229      0.475287    -0.0952073     0.0144364    0.00122742       0.00000       0.00000       0.00000       0.00000       0.00000       0.00000       0.00000       0.00000       0.00000       0.00000       0.00000       0.00000       0.00000       0.00000       0.00000       0.00000       0.00000       0.00000       0.00000       0.00000       0.00000       0.00000       15.5866       19.3287       16.8424       15.5567       12.2990       9.25167       5.69576       3.40111       1.84388      0.768952      0.345789      0.123899     0.0345364    0.00760210       0.00000       0.00000       0.00000       0.00000       0.00000       0.00000       0.00000       0.00000       0.00000       0.00000       0.00000       0.00000       0.00000       0.00000       0.00000       0.00000       0.00000       0.00000       0.00000       0.00000       0.00000       0.00000
   7  23 3693.8266    2.2274  5.0959 10.2138 -0.0006      0.462992  0.1298   0.0338   0.2480    0.2125   0.0000      0.132081   444.6313      -31.4964       12.5671       15.6649      -3.51474      -16.2095      -3.40006     -0.213624      0.611773      -2.06756     -0.260339     -0.102374   -0.00102283   0.000966105       0.00000       0.00000       0.00000       0.00000       0.00000       0.00000       0.00000       0.00000       0.00000       0.00000       0.00000       0.00000       0.00000       0.00000       0.00000       0.00000       0.00000       0.00000       0.00000       0.00000       0.00000       0.00000       19.6417       23.2188       22.5520       19.2462       15.5949       11.0649       7.13097       4.32722       2.26953       1.09092      0.443921      0.163356     0.0469050    0.00878089       0.00000       0.00000       0.00000       0.00000       0.00000       0.00000       0.00000       0.00000       0.00000       0.00000       0.00000       0.00000       0.00000       0.00000       0.00000       0.00000       0.00000       0.00000       0.00000       0.00000       0.00000       0.00000
   7  24 3832.4003    1.8839  6.3619 10.2584 -0.0033      0.434831  0.1625   0.0285   0.2983    0.1541   0.0000      0.114710   460.7868       24.7167       22.6685      -18.5603      -20.2779      -5.04627      -2.55523       4.38787      -1.68788      -1.85284     -0.578826      0.283412    -0.0191593   -0.00640240       0.00000       0.00000       0.00000       0.00000       0.00000       0.00000       0.00000       0.00000       0.00000       0.00000       0.00000       0.00000       0.00000       0.00000       0.00000       0.00000       0.00000       0.00000       0.00000       0.00000       0.00000       0.00000       22.8897       28.1010       26.3261       24.0234       18.6772       13.2158       9.12580       5.12154       2.90907       1.31423      0.587147      0.191214     0.0583431     0.0115743       0.00000       0.00000       0.00000       0.00000       0.00000       0.00000       0.00000       0.00000       0.00000       0.00000       0.00000       0.00000       0.00000       0.00000       0.00000       0.00000       0.00000       0.00000       0.00000       0.00000       0.00000       0.00000
   7  25 3970.8918    1.5828  9.0349 10.1159 -0.0005      0.147443  0.2117   0.0215   0.3896    0.1003   0.0000     0.0891606   441.6219       31.1645       38.5445       24.1312       27.5682      -2.53957      -15.3958       10.5426      -1.75731      -2.01335     -0.758269     -0.227062      0.116789    -0.0198660       0.00000       0.00000       0.00000       0.00000       0.00000       0.00000       0.00000       0.00000       0.00000       0.00000       0.00000       0.00000       0.00000       0.00000       0.00000       0.00000       0.00000       0.00000       0.00000       0.00000       0.00000       0.00000       29.1901       35.2808       34.5530       30.2296       23.3053       17.0256       11.1755       6.64679       3.50768       1.74689      0.720734      0.259118     0.0731077     0.0139956       0.00000       0.00000       0.00000       0.00000       0.00000       0.00000       0.00000       0.00000       0.00000       0.00000       0.00000       0.00000       0.00000       0.00000       0.00000       0.00000       0.00000       0.00000       0.00000       0.00000       0.00000       0.00000
   7  27 4248.4129    1.1395 13.0645 10.1007 -0.0038    -0.0273129  0.3336   0.0169   0.5991    0.0705   0.0000     0.0915248   399.3088       9.71280       125.874       43.9287      -32.0889      -17.4192       30.6437       5.39512       3.35323      -7.19247      0.424793      0.466885      0.215185    -0.0326732       0.00000       0.00000       0.00000       0.00000       0.00000       0.00000       0.00000       0.00000       0.00000       0.00000       0.00000       0.00000       0.00000       0.00000       0.00000       0.00000       0.00000       0.00000       0.00000       0.00000       0.00000       0.00000       41.5881       50.4998       48.6881       43.2418       34.3134       23.8945       16.2342       9.54752       5.21605       2.48709       1.04192      0.365704      0.107264     0.0198041       0.00000       0.00000       0.00000       0.00000       0.00000       0.00000       0.00000       0.00000       0.00000       0.00000       0.00000       0.00000       0.00000       0.00000       0.00000       0.00000       0.00000       0.00000       0.00000       0.00000       0.00000       0.00000
   7  28 4386.7217    0.9451 17.4042 10.0687 -0.0003     -0.252768  0.5115   0.0145   0.8600    0.0651   0.0000      0.104314   453.0564       9.95511       73.4256      -39.1349       73.4725       17.0812      -33.1191      -25.5503       5.14753      -1.15105      -1.61412      0.903550      0.206824     0.0217633       0.00000       0.00000       0.00000       0.00000       0.00000       0.00000       0.00000       0.00000       0.00000       0.00000       0.00000       0.00000       0.00000       0.00000       0.00000       0.00000       0.00000       0.00000       0.00000       0.00000       0.00000       0.00000       55.6143       67.1059       65.6056       57.7365       46.3460       33.1714       21.8076       13.5216       7.11784       3.51463       1.40880      0.519596      0.144224     0.0270271       0.00000       0.00000       0.00000       0.00000       0.00000       0.00000       0.00000       0.00000       0.00000       0.00000       0.00000       0.00000       0.00000       0.00000       0.00000       0.00000       0.00000       0.00000       0.00000       0.00000       0.00000       0.00000
   8  10 1946.1503    0.5254  0.3916  9.7749  0.0010       13.7275  0.0402   0.0259   0.0605    0.1070   0.0000       2.92332   433.2443       2.16195       20.1554      -10.7030      -3.63466       1.33125      0.238247      -2.47728      -1.04068      0.514530      0.222595     -0.244204    0.00253051     0.0243674    -0.0112365   0.000571690       0.00000       0.00000       0.00000       0.00000       0.00000       0.00000       0.00000       0.00000       0.00000       0.00000       0.00000       0.00000       0.00000       0.00000       0.00000       0.00000       0.00000       0.00000       0.00000       0.00000       5.89813       7.64177       7.40425       5.93159       5.65948       3.16462       2.80819       1.57851      0.888046      0.554749      0.231619      0.144996     0.0407857     0.0153640    0.00519761   0.000729797       0.00000       0.00000       0.00000       0.00000       0.00000       0.00000       0.00000       0.00000       0.00000       0.00000       0.00000       0.00000       0.00000       0.00000       0.00000       0.00000       0.00000       0.00000       0.00000       0.00000
   8  12 2225.2140    0.9745  0.7722  9.9521 -0.0003       5.23434  0.0470   0.0360   0.0824    0.1985   0.0000       1.24444   439.3300     -0.427850       23.3823      0.989692      -6.04403      -6.66396      -2.16392       1.41374     -0.133925      0.266879     -0.354879     0.0459267   -0.00374414    -0.0109157   -0.00517123  -0.000158091       0.00000       0.00000       0.00000       0.00000       0.00000       0.00000       0.00000       0.00000       0.00000       0.00000       0.00000       0.00000       0.00000       0.00000       0.00000       0.00000       0.00000       0.00000       0.00000       0.00000       7.69972       7.99708       8.19104       6.66187       5.88364       5.26682       3.70365       2.22385       1.26977      0.632234      0.293973      0.134713     0.0552145     0.0170341    0.00387712   0.000628183       0.00000       0.00000       0.00000       0.00000       0.00000       0.00000       0.00000       0.00000       0.00000       0.00000       0.00000       0.00000       0.00000       0.00000       0.00000       0.00000       0.00000       0.00000       0.00000       0.00000
   8  13 2362.9534    1.3627  0.9126 10.1789  0.0030       3.41660  0.0456   0.0450   0.0899    0.2744   0.0000       1.11767   440.7329       2.99116       8.06087       2.88273      -4.98477      -1.63740       1.55330       1.46095      0.901381      0.659712      0.128278    -0.0878646     0.0193132     0.0202458    0.00344716  -0.000266422       0.00000       0.00000       0.00000       0.00000       0.00000       0.00000       0.00000       0.00000       0.00000       0.00000       0.00000       0.00000       0.00000       0.00000       0.00000       0.00000       0.00000       0.00000       0.00000       0.00000       6.63694       8.10633       8.16422       7.16246       5.45298       3.98548       2.89403       1.74449       1.00939      0.552648      0.284211      0.127218     0.0484381     0.0148386    0.00402511   0.000736843       0.00000       0.00000       0.00000       0.00000       0.00000       0.00000       0.00000       0.00000       0.00000       0.00000       0.00000       0.00000       0.00000       0.00000       0.00000       0.00000       0.00000       0.00000       0.00000       0.00000
   8  14 2499.5746    1.7975  0.8870 10.7536 -0.0053       2.16154  0.0520   0.0642   0.0841    0.3153   0.0000      0.953625   436.7812       11.2496       22.3244       3.42811      -4.58909       5.85726      -2.15999      -2.57081     -0.960564      0.247628     -0.192763      0.150953    0.00854569   -0.00960895   -0.00437140   0.000450941       0.00000       0.00000       0.00000       0.00000       0.00000       0.00000       0.00000       0.00000       0.00000       0.00000       0.00000       0.00000       0.00000       0.00000       0.00000       0.00000       0.00000       0.00000       0.00000       0.00000       7.77265       7.77661       9.16700       7.90098       6.08484       5.10820       3.60936       2.32007       1.32881      0.717302      0.382299      0.175545     0.0649413     0.0200836    0.00449124   0.000766846       0.00000       0.00000       0.00000       0.00000       0.00000       0.00000       0.00000       0.00000       0.00000       0.00000       0.00000       0.00000       0.00000       0.00000       0.00000       0.00000       0.00000       0.00000       0.00000       0.00000
   8  15 2636.2479    2.2138  1.0877 10.2644 -0.0068       1.70404  0.0502   0.0680   0.0980    0.7963   0.0000      0.905708   426.8278     -0.238496       17.9382     -0.304420       2.08625      -4.57464      -1.08998      -3.59550      0.923238      -1.25893     0.0272659    -0.0487095    -0.0176409    0.00296781    0.00693319  -0.000494578       0.00000       0.00000       0.00000       0.00000       0.00000       0.00000       0.00000       0.00000       0.00000       0.00000       0.00000       0.00000       0.00000       0.00000       0.00000       0.00000       0.00000       0.00000       0.00000       0.00000       7.48311       8.76991       8.45737       7.59013       6.00090       4.60732       3.00326       2.02364       1.15943      0.621156      0.298448      0.122327     0.0473166     0.0156076    0.00378852   0.000739372       0.00000       0.00000       0.00000       0.00000       0.00000       0.00000       0.00000       0.00000       0.00000       0.00000       0.00000       0.00000       0.00000       0.00000       0.00000       0.00000       0.00000       0.00000       0.00000       0.00000
   8  16 2773.8094    2.9111  0.8151 11.3714 -0.0039       1.45332  0.0401   0.1030   0.0793    0.3939   0.0000      0.816630   442.4012       12.2893       14.6125       3.24957       10.5797      -2.98920      -3.54085      -3.28214    0.00580755     -0.446719     0.0957448   -0.00473914     0.0163485     0.0199974   -0.00380968    0.00149588       0.00000       0.00000       0.00000       0.00000       0.00000       0.00000       0.00000       0.00000       0.00000       0.00000       0.00000       0.00000       0.00000       0.00000       0.00000       0.00000       0.00000       0.00000       0.00000       0.00000       6.03531       7.54948       7.05140       6.92142       5.08329       3.77855       2.80804       1.69537       1.02160      0.527796      0.290471      0.115919     0.0483619     0.0136479    0.00377957   0.000788423       0.00000       0.00000       0.00000       0.00000       0.00000       0.00000       0.00000       0.00000       0.00000       0.00000       0.00000       0.00000       0.00000       0.00000       0.00000       0.00000       0.00000       0.00000       0.00000       0.00000
   8  17 2911.5629    3.4364  0.9043 12.0498 -0.0034       2.56025  0.0485   0.1131   0.0842    0.3553   0.0000      0.866014   435.4312       15.9071       21.7897      -1.88896      -3.13978      -1.14966     -0.516238      -2.68373      0.749234      0.424184      0.161238     -0.225904     0.0341977   -0.00297875   -0.00270043   -0.00109440       0.00000       0.00000       0.00000       0.00000       0.00000       0.00000       0.00000       0.00000       0.00000       0.00000       0.00000       0.00000       0.00000       0.00000       0.00000       0.00000       0.00000       0.00000       0.00000       0.00000       6.64954       8.85851       7.41307       7.76104       5.99431       4.74389       3.30139       2.22443       1.18810      0.734509      0.291573      0.162758     0.0496722     0.0184622    0.00476115    0.00109733       0.00000       0.00000       0.00000       0.00000       0.00000       0.00000       0.00000       0.00000       0.00000       0.00000       0.00000       0.00000       0.00000       0.00000       0.00000       0.00000       0.00000       0.00000       0.00000       0.00000
   8  18 3049.2283    3.9314  0.9636 11.9369 -0.0005       1.83377  0.0526   0.1219   0.0850    0.4382   0.0000      0.801291   449.3826       10.6000       16.0304      -14.0667      0.854589      -7.43326       2.92232       1.12656      0.550039     -0.273598     -0.258947      0.289586    -0.0410232   0.000740868  -0.000833272   0.000973560       0.00000       0.00000       0.00000       0.00000       0.00000       0.00000       0.00000       0.00000       0.00000       0.00000       0.00000       0.00000       0.00000       0.00000       0.00000       0.00000       0.00000       0.00000       0.00000       0.00000       6.93869       7.59047       7.81345       7.83397       5.75208       4.32577       3.32527       2.03379       1.31838      0.664110      0.390097      0.149967     0.0614919     0.0160332    0.00436939   0.000863968       0.00000       0.00000       0.00000       0.00000       0.00000       0.00000       0.00000       0.00000       0.00000       0.00000       0.00000       0.00000       0.00000       0.00000       0.00000       0.00000       0.00000       0.00000       0.00000       0.00000
   8  19 3186.5789    3.8830  1.2271 12.4378  0.0058      -2.23270  0.0580   0.1154   0.1081    0.3403   0.0000      0.943684   432.7727       14.8356      -4.63937      -1.31618       11.1167       9.36399      -1.43774      -2.99435      -1.30164     -0.174754     -0.253633    -0.0652017     0.0597543   0.000171338   -0.00559005    0.00117009       0.00000       0.00000       0.00000       0.00000       0.00000       0.00000       0.00000       0.00000       0.00000       0.00000       0.00000       0.00000       0.00000       0.00000       0.00000       0.00000       0.00000       0.00000       0.00000       0.00000       8.09281       9.17679       8.60776       7.94678       6.86232       5.25831       3.86998       2.38369       1.40793      0.744324      0.338790      0.155545     0.0560256     0.0179009    0.00496384   0.000885529       0.00000       0.00000       0.00000       0.00000       0.00000       0.00000       0.00000       0.00000       0.00000       0.00000       0.00000       0.00000       0.00000       0.00000       0.00000       0.00000       0.00000       0.00000       0.00000       0.00000
   8  20 3324.4988    3.4838  1.6429 11.9901 -0.0023       1.03993  0.0706   0.0871   0.1199    0.2840   0.0000      0.795888   440.6770       15.2487       23.6073       11.6483      -3.13622       5.34839       2.98500     -0.501292      0.100053     -0.223968      0.296147    -0.0977773    -0.0134238    0.00161915    0.00261040   9.67154e-05       0.00000       0.00000       0.00000       0.00000       0.00000       0.00000       0.00000       0.00000       0.00000       0.00000       0.00000       0.00000       0.00000       0.00000       0.00000       0.00000       0.00000       0.00000       0.00000       0.00000       10.0559       11.3896       11.6334       10.3155       8.06339       6.17550       3.84842       2.53858       1.66663      0.860581      0.399090      0.170496     0.0712065     0.0223611    0.00521511   0.000960031       0.00000       0.00000       0.00000       0.00000       0.00000       0.00000       0.00000       0.00000       0.00000       0.00000       0.00000       0.00000       0.00000       0.00000       0.00000       0.00000       0.00000       0.00000       0.00000       0.00000
   8  21 3462.6241    3.0294  2.6078 11.0363 -0.0024      0.709483  0.0844   0.0596   0.1529    0.2629   0.0000      0.328072   437.3785      -6.87098       15.9971      -11.6264      -9.56091       5.93134       5.66885      -1.43382      -3.72660      0.526838      0.201618      0.488365      0.119951   0.000797354    0.00409912  -0.000311451       0.00000       0.00000       0.00000       0.00000       0.00000       0.00000       0.00000       0.00000       0.00000       0.00000       0.00000       0.00000       0.00000       0.00000       0.00000       0.00000       0.00000       0.00000       0.00000       0.00000       11.4465       13.4004       12.4957       11.2469       9.50496       7.65193       5.34898       3.38643       1.90764      0.968910      0.501258      0.203046     0.0818553     0.0263452    0.00678856    0.00127849       0.00000       0.00000       0.00000       0.00000       0.00000       0.00000       0.00000       0.00000       0.00000       0.00000       0.00000       0.00000       0.00000       0.00000       0.00000       0.00000       0.00000       0.00000       0.00000       0.00000
   8  22 3601.1492    2.4426  4.0324 10.9137 -0.0028      0.405347  0.1128   0.0409   0.1983    0.1767   0.0000      0.184675   440.8708       13.9374       7.84999       11.3992       32.2277      -16.9497      -4.20296       1.99463     -0.329793      -2.32300    -0.0591239      0.380042    0.00768092   -0.00801289     0.0151891   -0.00220619       0.00000       0.00000       0.00000       0.00000       0.00000       0.00000       0.00000       0.00000       0.00000       0.00000       0.00000       0.00000       0.00000       0.00000       0.00000       0.00000       0.00000       0.00000       0.00000       0.00000       14.4374       17.9526       17.4021       15.3166       12.8296       9.73597       6.94005       4.23787       2.64887       1.38215      0.667812      0.300066      0.119769     0.0374688     0.0104642    0.00185014       0.00000       0.00000       0.00000       0.00000       0.00000       0.00000       0.00000       0.00000       0.00000       0.00000       0.00000       0.00000       0.00000       0.00000       0.00000       0.00000       0.00000       0.00000       0.00000       0.00000
   8  23 3739.4296    2.1039  5.1047 10.6395 -0.0049      0.312237  0.1333   0.0318   0.2289    0.1472   0.0000      0.130518   410.7761       8.49457      -13.8434       26.5666       36.6950       11.3307      -17.5547      -4.10452       7.43114      -1.57386     -0.232782     0.0474200      0.198354     0.0547696     0.0105330   -0.00255122       0.00000       0.00000       0.00000       0.00000       0.00000       0.00000       0.00000       0.00000       0.00000       0.00000       0.00000       0.00000       0.00000       0.00000       0.00000       0.00000       0.00000       0.00000       0.00000       0.00000       17.3859       21.5788       21.5717       19.0933       15.2912       11.4503       7.77757       5.12261       3.00235       1.66248      0.806339      0.362526      0.136957     0.0464369     0.0118608    0.00213837       0.00000       0.00000       0.00000       0.00000       0.00000       0.00000       0.00000       0.00000       0.00000       0.00000       0.00000       0.00000       0.00000       0.00000       0.00000       0.00000       0.00000       0.00000       0.00000       0.00000
   8  24 3878.7043    1.8198  7.1201 10.3093 -0.0012      0.394628  0.1632   0.0242   0.2903    0.1076   0.0000     0.0967863   422.8950       2.53580       39.7817      -3.03018      -5.13837       14.9539      -5.87641       5.63432       1.69906       1.68035      0.264841    -0.0852354     0.0669810     0.0866751   -0.00687241   -0.00240225       0.00000       0.00000       0.00000       0.00000       0.00000       0.00000       0.00000       0.00000       0.00000       0.00000       0.00000       0.00000       0.00000       0.00000       0.00000       0.00000       0.00000       0.00000       0.00000       0.00000       20.7049       25.4256       24.5645       22.6559       18.3843       13.8477       9.58317       6.26592       3.67785       2.03428      0.962039      0.435638      0.161109     0.0539801     0.0143897    0.00266437       0.00000       0.00000       0.00000       0.00000       0.00000       0.00000       0.00000       0.00000       0.00000       0.00000       0.00000       0.00000       0.00000       0.00000       0.00000       0.00000       0.00000       0.00000       0.00000       0.00000
   8  25 4017.4436    1.5389  9.2099 10.1706 -0.0023      0.146031  0.2042   0.0198   0.3714    0.0869   0.0000     0.0826328   405.5124      -68.4475       14.9121      -6.94806      -15.5465      -4.50563       12.1785      -7.92728      -3.38781      -2.02860      0.631321      0.371837     -0.262535     0.0644387     0.0244352   -0.00308436       0.00000       0.00000       0.00000       0.00000       0.00000       0.00000       0.00000       0.00000       0.00000       0.00000       0.00000       0.00000       0.00000       0.00000       0.00000       0.00000       0.00000       0.00000       0.00000       0.00000       24.4310       31.6799       29.8905       26.9739       22.5496       17.2423       12.0057       7.86096       4.50002       2.45239       1.22003      0.528698      0.204139     0.0700453     0.0188243    0.00347599       0.00000       0.00000       0.00000       0.00000       0.00000       0.00000       0.00000       0.00000       0.00000       0.00000       0.00000       0.00000       0.00000       0.00000       0.00000       0.00000       0.00000       0.00000       0.00000       0.00000
   8  27 4296.2963    1.0968 14.5413 10.0697  0.0009    -0.0942597  0.3546   0.0152   0.6086    0.0640   0.0000     0.0902707   431.3705       5.02197       42.8792      -57.9119      -33.2506       2.90621      -9.13043      -6.04828      -19.9270       3.23093       1.98854      -1.63259     -0.118268     0.0956347     0.0145863   -0.00224765       0.00000       0.00000       0.00000       0.00000       0.00000       0.00000       0.00000       0.00000       0.00000       0.00000       0.00000       0.00000       0.00000       0.00000       0.00000       0.00000       0.00000       0.00000       0.00000       0.00000       37.3704       45.0937       46.0115       40.4874       33.4364       25.8929       18.3887       11.7562       7.00574       3.83644       1.87203      0.854555      0.328951      0.107255     0.0275384    0.00467091       0.00000       0.00000       0.00000       0.00000       0.00000       0.00000       0.00000       0.00000       0.00000       0.00000       0.00000       0.00000       0.00000       0.00000       0.00000       0.00000       0.00000       0.00000       0.00000       0.00000
   8  28 4434.2316    0.8986 17.6074 10.0623 -0.0044     -0.387891  0.4799   0.0129   0.8231    0.0571   0.0000      0.100148   471.1128       18.9662       57.8276      -22.0734      -31.0244       5.30921      -7.19173      -28.0621      -5.02632      -1.37792       2.25831     -0.960495     0.0146159     0.0696533   0.000528905   -0.00457659       0.00000       0.00000       0.00000       0.00000       0.00000       0.00000       0.00000       0.00000       0.00000       0.00000       0.00000       0.00000       0.00000       0.00000       0.00000       0.00000       0.00000       0.00000       0.00000       0.00000       44.8343       56.4083       55.6343       49.7061       41.7875       32.1987       23.2874       14.6171       8.97272       4.74438       2.41083       1.04967      0.423987      0.133822     0.0357429    0.00613896       0.00000       0.00000       0.00000       0.00000       0.00000       0.00000       0.00000       0.00000       0.00000       0.00000       0.00000       0.00000       0.00000       0.00000       0.00000       0.00000       0.00000       0.00000       0.00000       0.00000
   9   9 1843.6778    0.4036  0.3709  9.8509 -0.0138       15.9071  0.0412   0.0211   0.0585    0.0785   0.0000       4.00971   432.2062      -8.44782       10.6411       1.30725      -10.4088      -1.17326      -2.91419      -1.28341      -1.04943     -0.392858      0.230615     0.0728465     0.0135485    -0.0534954    0.00520674    0.00117090  -0.000402526   2.30838e-05       0.00000       0.00000       0.00000       0.00000       0.00000       0.00000       0.00000       0.00000       0.00000       0.00000       0.00000       0.00000       0.00000       0.00000       0.00000       0.00000       0.00000       0.00000       5.89059       7.81007       8.11106       7.22194       5.32645       4.25353       2.45517       1.70818       1.16435      0.608225      0.346989      0.205701     0.0670782     0.0339903     0.0122868    0.00379410   0.000867727   0.000159307       0.00000       0.00000       0.00000       0.00000       0.00000       0.00000       0.00000       0.00000       0.00000       0.00000       0.00000       0.00000       0.00000       0.00000       0.00000       0.00000       0.00000       0.00000
   9  10 1984.3200    0.5436  0.4921  9.9930  0.0032       8.65152  0.0462   0.0238   0.0632    0.1022   0.0000       2.34173   438.2228      -12.4061       5.30114      -11.3093      -1.45738       5.08254      0.486788      0.854812      0.866787     -0.133787    -0.0651439     -0.177894    -0.0364346     0.0324964   -0.00887211   0.000543536   2.07286e-06  -0.000106463       0.00000       0.00000       0.00000       0.00000       0.00000       0.00000       0.00000       0.00000       0.00000       0.00000       0.00000       0.00000       0.00000       0.00000       0.00000       0.00000       0.00000       0.00000       5.77693       7.18364       8.63723       5.37124       6.68526       4.56918       3.42540       2.68095       1.34814      0.949443      0.507615      0.226958      0.130286     0.0457369     0.0167102    0.00659582    0.00157665   0.000167346       0.00000       0.00000       0.00000       0.00000       0.00000       0.00000       0.00000       0.00000       0.00000       0.00000       0.00000       0.00000       0.00000       0.00000       0.00000       0.00000       0.00000       0.00000
   9  11 2125.1634    0.7770  0.5714 10.0626 -0.0029       5.31962  0.0398   0.0336   0.0761    0.1486   0.0000       1.57866   443.0095      -13.6558       2.42690       6.24467      -3.48494      -5.95199       4.10540     0.0787585     -0.194533     -0.585483     -0.419395     -0.116386     0.0361580    -0.0465340     0.0131220    0.00239689    0.00123704  -0.000108078       0.00000       0.00000       0.00000       0.00000       0.00000       0.00000       0.00000       0.00000       0.00000       0.00000       0.00000       0.00000       0.00000       0.00000       0.00000       0.00000       0.00000       0.00000       5.84101       6.02497       5.67073       6.47795       5.38142       4.27320       2.56237       1.95643       1.37440       1.03244      0.462322      0.223172     0.0894023     0.0404925     0.0121037    0.00414428   0.000787219   0.000186117       0.00000       0.00000       0.00000       0.00000       0.00000       0.00000       0.00000       0.00000       0.00000       0.00000       0.00000       0.00000       0.00000       0.00000       0.00000       0.00000       0.00000       0.00000
   9  12 2264.5160    1.0499  0.8297 10.1127  0.0009       3.05924  0.0555   0.0339   0.0828    0.2196   0.0000       1.09611   439.8539       10.5781     -0.587608      -8.75950       9.21630       3.64864     -0.888858     -0.197966       1.79607      0.514400     -0.492724     0.0718967     0.0336066  -0.000826817    -0.0136479   0.000722696   0.000539826  -8.64081e-05       0.00000       0.00000       0.00000       0.00000       0.00000       0.00000       0.00000       0.00000       0.00000       0.00000       0.00000       0.00000       0.00000       0.00000       0.00000       0.00000       0.00000       0.00000       7.54066       7.37090       9.55196       8.13996       5.87710       5.75862       4.54585       2.31171       1.75308       1.20469      0.538181      0.204734      0.135825     0.0660749     0.0209050    0.00539062    0.00117642   0.000161868       0.00000       0.00000       0.00000       0.00000       0.00000       0.00000       0.00000       0.00000       0.00000       0.00000       0.00000       0.00000       0.00000       0.00000       0.00000       0.00000       0.00000       0.00000
   9  13 2402.4360    1.4467  0.9598 10.5822 -0.0071       3.50769  0.0495   0.0453   0.0815    0.2706   0.0000      0.933306   437.6576       8.23130       9.74748       12.2831      -5.81350       2.96238       1.18678     -0.870443     -0.696719      0.862698    -0.0368715    -0.0127291    -0.0405354     0.0163000    -0.0128158    0.00239479    0.00210845  -0.000161855       0.00000       0.00000       0.00000       0.00000       0.00000       0.00000       0.00000       0.00000       0.00000       0.00000       0.00000       0.00000       0.00000       0.00000       0.00000       0.00000       0.00000       0.00000       6.84132       7.57566       7.14331       6.87155       6.15262       4.76667       3.68247       2.54534       1.54206      0.910546      0.486245      0.230118      0.108139     0.0399995     0.0140332    0.00428679    0.00107842   0.000175947       0.00000       0.00000       0.00000       0.00000       0.00000       0.00000       0.00000       0.00000       0.00000       0.00000       0.00000       0.00000       0.00000       0.00000       0.00000       0.00000       0.00000       0.00000
   9  14 2539.6528    1.7913  0.8891 10.7846 -0.0061       3.22464  0.0457   0.0568   0.0787    0.3264   0.0000      0.981161   442.1144       15.5185       13.0033      -1.95687      -2.28636      -4.49647       1.67294     -0.378027     -0.659002      -1.30615     -0.543063      0.246854     0.0320607    -0.0397020     0.0340676   -0.00267677    0.00164245  -0.000284751       0.00000       0.00000       0.00000       0.00000       0.00000       0.00000       0.00000       0.00000       0.00000       0.00000       0.00000       0.00000       0.00000       0.00000       0.00000       0.00000       0.00000       0.00000       5.71495       7.08689       7.26483       6.06269       5.73401       4.28570       3.08916       2.22871       1.29665      0.838294      0.449174      0.188381      0.108131     0.0374020     0.0143556    0.00497121    0.00117154   0.000180588       0.00000       0.00000       0.00000       0.00000       0.00000       0.00000       0.00000       0.00000       0.00000       0.00000       0.00000       0.00000       0.00000       0.00000       0.00000       0.00000       0.00000       0.00000
   9  15 2677.0120    2.4518  0.9313 10.1624 -0.0072      0.595728  0.0446   0.0745   0.0790    0.9461   0.0000      0.820374   436.6637       3.36087       5.11389    0.00567887      -3.51564      -8.42996       2.12695      -1.86200     -0.538527     -0.455559     -0.964476     -0.359152     -0.113452   -0.00244746     0.0132821    0.00137244   0.000172487   0.000133839       0.00000       0.00000       0.00000       0.00000       0.00000       0.00000       0.00000       0.00000       0.00000       0.00000       0.00000       0.00000       0.00000       0.00000       0.00000       0.00000       0.00000       0.00000       6.42035       7.40389       6.57416       6.25918       5.47182       4.52206       3.37865       2.26223       1.41488      0.773082      0.423256      0.197842     0.0858133     0.0323016     0.0118969    0.00343646   0.000888331   0.000165689       0.00000       0.00000       0.00000       0.00000       0.00000       0.00000       0.00000       0.00000       0.00000       0.00000       0.00000       0.00000       0.00000       0.00000       0.00000       0.00000       0.00000       0.00000
   9  16 2815.2110    3.1768  0.7823 11.3533 -0.0030       1.47135  0.0399   0.1105   0.0683    0.4651   0.0000      0.686842   427.5825       8.70124       6.40360      -8.35119      0.524997      -7.78202      -4.82812      -3.86516       1.68641      0.422838      0.493283    -0.0401921    -0.0704705    -0.0408609    0.00974195    0.00345149   -0.00122972   7.26244e-05       0.00000       0.00000       0.00000       0.00000       0.00000       0.00000       0.00000       0.00000       0.00000       0.00000       0.00000       0.00000       0.00000       0.00000       0.00000       0.00000       0.00000       0.00000       6.31129       7.24855       6.98094       6.49364       5.61850       4.37641       3.00317       2.05676       1.33464      0.808321      0.418968      0.184216     0.0824751     0.0317411     0.0114462    0.00343035   0.000834366   0.000139290       0.00000       0.00000       0.00000       0.00000       0.00000       0.00000       0.00000       0.00000       0.00000       0.00000       0.00000       0.00000       0.00000       0.00000       0.00000       0.00000       0.00000       0.00000
   9  17 2953.6483    3.6579  0.9218 11.2676 -0.0025       1.98441  0.0476   0.1147   0.0780    0.6873   0.0000      0.902075   446.9935       11.1810       10.5595       2.78320      -2.35466      -1.54354       3.33372      -2.18199      0.351356      -1.22783     -0.345383      0.317820     0.0131139     0.0582629    0.00562578   0.000492387   0.000566240  -0.000236388       0.00000       0.00000       0.00000       0.00000       0.00000       0.00000       0.00000       0.00000       0.00000       0.00000       0.00000       0.00000       0.00000       0.00000       0.00000       0.00000       0.00000       0.00000       5.97888       6.90138       6.83574       5.65501       5.50201       4.69248       3.31839       2.41085       1.47679      0.774093      0.439053      0.201591     0.0959279     0.0354959     0.0149259    0.00470871    0.00104938   0.000182864       0.00000       0.00000       0.00000       0.00000       0.00000       0.00000       0.00000       0.00000       0.00000       0.00000       0.00000       0.00000       0.00000       0.00000       0.00000       0.00000       0.00000       0.00000
   9  18 3091.5341    4.0091  0.9246 12.3262 -0.0060      0.763881  0.0459   0.1262   0.0829    0.4048   0.0000      0.842986   434.8367       16.2373       5.91092      -6.65792       12.2698       5.10672      -1.56838      -5.83701      0.236569     0.0699020     0.0114730    -0.0104628     0.0756813     0.0324708     0.0153369   -0.00217778  -0.000450090  -0.000143873       0.00000       0.00000       0.00000       0.00000       0.00000       0.00000       0.00000       0.00000       0.00000       0.00000       0.00000       0.00000       0.00000       0.00000       0.00000       0.00000       0.00000       0.00000       5.61375       6.69120       6.39060       6.22385       5.14535       4.41026       3.12450       2.12824       1.35541      0.858323      0.415476      0.214613     0.0878418     0.0418727     0.0138312    0.00432930    0.00101012   0.000197931       0.00000       0.00000       0.00000       0.00000       0.00000       0.00000       0.00000       0.00000       0.00000       0.00000       0.00000       0.00000       0.00000       0.00000       0.00000       0.00000       0.00000       0.00000
   9  19 3229.6016    3.6962  1.2746 12.2581  0.0107       1.77348  0.0623   0.0990   0.1080    0.2856   0.0000       1.00799   449.8592       3.28696       5.52320       10.1141      -1.29309      -14.7208       1.45152      -4.03247     -0.689439      0.147204      0.261201      0.208252    -0.0574553    -0.0181592  -0.000570696    0.00160828    0.00294233   0.000286938       0.00000       0.00000       0.00000       0.00000       0.00000       0.00000       0.00000       0.00000       0.00000       0.00000       0.00000       0.00000       0.00000       0.00000       0.00000       0.00000       0.00000       0.00000       6.81767       8.97099       8.01538       8.23176       6.55053       5.34926       4.19914       2.69371       1.78522      0.933029      0.556568      0.270073      0.127884     0.0496371     0.0187451    0.00501528    0.00147331   0.000280499       0.00000       0.00000       0.00000       0.00000       0.00000       0.00000       0.00000       0.00000       0.00000       0.00000       0.00000       0.00000       0.00000       0.00000       0.00000       0.00000       0.00000       0.00000
   9  20 3367.7153    3.4221  1.8323 11.8383 -0.0014     -0.182353  0.0682   0.0767   0.1238    0.2532   0.0000      0.555801   431.9278       1.80985      -1.62093       8.82515       6.91214      -5.71342       3.88007      -1.30103      -1.11447      0.121371     0.0647787     -0.162395     -0.143905     0.0439496     0.0161861   -0.00319783    0.00199856   0.000336126       0.00000       0.00000       0.00000       0.00000       0.00000       0.00000       0.00000       0.00000       0.00000       0.00000       0.00000       0.00000       0.00000       0.00000       0.00000       0.00000       0.00000       0.00000       8.35856       10.0394       9.65903       8.52349       7.84881       6.04831       4.87379       3.06046       2.01776       1.11779      0.582590      0.305683      0.122873     0.0559553     0.0192428    0.00556373    0.00162467   0.000243521       0.00000       0.00000       0.00000       0.00000       0.00000       0.00000       0.00000       0.00000       0.00000       0.00000       0.00000       0.00000       0.00000       0.00000       0.00000       0.00000       0.00000       0.00000
   9  21 3506.3986    2.9645  2.7316 11.1971  0.0007      0.484487  0.0880   0.0554   0.1418    0.2119   0.0000      0.243940   431.7162      -18.4077       33.7948      -8.79323       5.11204      -6.99111       1.31848       1.13704       4.80437      0.115211     -0.569342     -0.758639      0.104337   -0.00533223    -0.0104336   -0.00797699    0.00190608   0.000197419       0.00000       0.00000       0.00000       0.00000       0.00000       0.00000       0.00000       0.00000       0.00000       0.00000       0.00000       0.00000       0.00000       0.00000       0.00000       0.00000       0.00000       0.00000       10.0988       12.7794       12.5062       11.8889       9.20595       8.08419       5.43339       3.83007       2.36733       1.46526      0.746973      0.379247      0.170382     0.0740186     0.0261649    0.00829146    0.00180970   0.000369378       0.00000       0.00000       0.00000       0.00000       0.00000       0.00000       0.00000       0.00000       0.00000       0.00000       0.00000       0.00000       0.00000       0.00000       0.00000       0.00000       0.00000       0.00000
   9  22 3645.3833    2.3696  4.1410 10.9282 -0.0034      0.302445  0.1084   0.0371   0.1863    0.1411   0.0000      0.163950   450.4442      -3.18900      -10.0094      -25.6259       27.0025      -10.4441       1.00526      -9.11444      -1.89903       2.67555      0.155626      -1.17529    -0.0817720    -0.0863119    0.00600268     0.0108925   -0.00110127  -0.000226157       0.00000       0.00000       0.00000       0.00000       0.00000       0.00000       0.00000       0.00000       0.00000       0.00000       0.00000       0.00000       0.00000       0.00000       0.00000       0.00000       0.00000       0.00000       12.8797       15.9248       15.3324       13.8547       12.1293       9.71246       7.31853       4.89984       3.07084       1.80692      0.939806      0.474608      0.210232     0.0892102     0.0314281    0.00977004    0.00247132   0.000415384       0.00000       0.00000       0.00000       0.00000       0.00000       0.00000       0.00000       0.00000       0.00000       0.00000       0.00000       0.00000       0.00000       0.00000       0.00000       0.00000       0.00000       0.00000
   9  23 3784.2700    2.0275  6.0731 10.4227 -0.0002      0.253266  0.1336   0.0264   0.2427    0.1176   0.0000      0.104383   453.2662      -10.6523       26.2384       9.00077       22.2123      -24.2241       6.51877      -2.38605      -2.28923      -2.80834     -0.371451      0.474573      0.221045    -0.0838564     0.0207066   -0.00555874    0.00309150  -5.44296e-05       0.00000       0.00000       0.00000       0.00000       0.00000       0.00000       0.00000       0.00000       0.00000       0.00000       0.00000       0.00000       0.00000       0.00000       0.00000       0.00000       0.00000       0.00000       15.0993       18.6418       18.2621       17.1559       14.4656       11.4538       8.56947       5.85625       3.66351       2.16766       1.16281      0.593644      0.265725      0.110359     0.0388045     0.0120820    0.00300671   0.000516846       0.00000       0.00000       0.00000       0.00000       0.00000       0.00000       0.00000       0.00000       0.00000       0.00000       0.00000       0.00000       0.00000       0.00000       0.00000       0.00000       0.00000       0.00000
   9  24 3923.8843    1.6894  8.2259 10.2451 -0.0008      0.354761  0.1653   0.0205   0.3193    0.0878   0.0000     0.0803934   440.4032       34.8611       7.41801       43.2426       3.56683      -5.94994      -13.6621      -4.03886     0.0181341      -1.43666     -0.996485      -1.65620      0.298364   -0.00471192    -0.0355342     0.0110574   0.000187858    0.00102806       0.00000       0.00000       0.00000       0.00000       0.00000       0.00000       0.00000       0.00000       0.00000       0.00000       0.00000       0.00000       0.00000       0.00000       0.00000       0.00000       0.00000       0.00000       18.6279       23.2078       23.0824       20.8796       18.2287       14.4323       10.5514       7.25352       4.61491       2.70778       1.48031      0.725883      0.335337      0.135006     0.0500534     0.0156108    0.00386047   0.000640213       0.00000       0.00000       0.00000       0.00000       0.00000       0.00000       0.00000       0.00000       0.00000       0.00000       0.00000       0.00000       0.00000       0.00000       0.00000       0.00000       0.00000       0.00000
   9  25 4063.3958    1.4309 10.0111 10.2148 -0.0024      0.181386  0.2047   0.0178   0.3894    0.0725   0.0000     0.0798309   418.1815      -64.0408       63.8852      -2.42833      -14.6086      -25.3238       6.75424      -12.1487      -4.80121       1.55666       1.17977    -0.0306260      0.628672     -0.379723    -0.0610139     0.0102083    0.00427463    0.00113467       0.00000       0.00000       0.00000       0.00000       0.00000       0.00000       0.00000       0.00000       0.00000       0.00000       0.00000       0.00000       0.00000       0.00000       0.00000       0.00000       0.00000       0.00000       22.5588       27.7342       27.7038       25.6622       21.6832       17.2285       12.9000       8.74285       5.59187       3.32098       1.80630      0.914742      0.416954      0.172733     0.0613214     0.0185005    0.00456046   0.000760396       0.00000       0.00000       0.00000       0.00000       0.00000       0.00000       0.00000       0.00000       0.00000       0.00000       0.00000       0.00000       0.00000       0.00000       0.00000       0.00000       0.00000       0.00000
   9  26 4202.3689    1.1899 12.8884 10.2128 -0.0031     -0.157457  0.2929   0.0158   0.5129    0.0605   0.0000     0.0843307   428.3649      -46.1392      -19.4112       5.28269       38.1632      -35.7567       4.33292       12.9092       3.49127      -8.28869       4.08029      0.746224      0.232617     -0.310332    -0.0772131    -0.0212219    0.00752257  -0.000250560       0.00000       0.00000       0.00000       0.00000       0.00000       0.00000       0.00000       0.00000       0.00000       0.00000       0.00000       0.00000       0.00000       0.00000       0.00000       0.00000       0.00000       0.00000       28.2983       35.6959       35.3927       33.2801       28.1894       22.9479       16.2437       11.6144       7.39119       4.41619       2.38366       1.23358      0.531339      0.227925     0.0817375     0.0259895    0.00606521    0.00104782       0.00000       0.00000       0.00000       0.00000       0.00000       0.00000       0.00000       0.00000       0.00000       0.00000       0.00000       0.00000       0.00000       0.00000       0.00000       0.00000       0.00000       0.00000
   9  27 4341.8280    1.0208 16.1362 10.0867 -0.0031     -0.199435  0.3992   0.0134   0.6882    0.0590   0.0000     0.0900964   409.7372       51.8017       41.2106      -51.5495       48.1013      -6.80045      -43.0040      -23.4457      -2.43095      -9.35287      -5.77753       1.19379      0.458541    -0.0880258     -0.143215    -0.0200974    0.00242365   -0.00234588       0.00000       0.00000       0.00000       0.00000       0.00000       0.00000       0.00000       0.00000       0.00000       0.00000       0.00000       0.00000       0.00000       0.00000       0.00000       0.00000       0.00000       0.00000       35.9406       44.2321       44.3712       41.5818       35.1600       27.6788       20.7846       14.2873       9.06697       5.31853       2.95152       1.50239      0.682906      0.280029      0.100285     0.0306170    0.00745402    0.00122079       0.00000       0.00000       0.00000       0.00000       0.00000       0.00000       0.00000       0.00000       0.00000       0.00000       0.00000       0.00000       0.00000       0.00000       0.00000       0.00000       0.00000       0.00000
  10  11 2163.0326    0.8719  0.7465  9.8092 -0.0055       5.92886  0.0428   0.0288   0.0763    0.2056   0.0000       1.13353   437.9805      -2.89357       7.48968     -0.786250       2.10845      -5.22469      -1.80736    -0.0421934      -1.12116     -0.873394      0.205660      0.157976      0.141274     0.0609446   -0.00694756    0.00462860   0.000897141    0.00132878  -0.000202544  -1.75804e-07       0.00000       0.00000       0.00000       0.00000       0.00000       0.00000       0.00000       0.00000       0.00000       0.00000       0.00000       0.00000       0.00000       0.00000       0.00000       0.00000       5.36075       6.38617       6.97933       5.56539       5.34157       4.37207       3.09736       2.54654       1.53603      0.848503      0.588246      0.274255      0.147591     0.0794936     0.0293293     0.0100711    0.00446992    0.00133210   0.000266176   3.65150e-05       0.00000       0.00000       0.00000       0.00000       0.00000       0.00000       0.00000       0.00000       0.00000       0.00000       0.00000       0.00000       0.00000       0.00000       0.00000       0.00000
  10  12 2302.8975    1.1562  0.8876 10.2472 -0.0042       4.81195  0.0469   0.0366   0.0805    0.2541   0.0000       1.09397   439.9767      0.361975       10.5106       3.16427      -1.72781       3.15980      -1.28761       1.86667      -1.22446    -0.0380816      -1.08386      0.162368      0.118062     0.0126927     0.0515318    0.00588454    0.00381971  -0.000746916   1.06359e-05   3.19719e-05       0.00000       0.00000       0.00000       0.00000       0.00000       0.00000       0.00000       0.00000       0.00000       0.00000       0.00000       0.00000       0.00000       0.00000       0.00000       0.00000       5.49376       6.37372       6.97817       6.09363       5.44904       4.27869       3.25418       2.46765       1.45894      0.996596      0.627265      0.295627      0.159905     0.0784439     0.0351810     0.0117239    0.00422839    0.00129432   0.000273577   4.00184e-05       0.00000       0.00000       0.00000       0.00000       0.00000       0.00000       0.00000       0.00000       0.00000       0.00000       0.00000       0.00000       0.00000       0.00000       0.00000       0.00000
  10  14 2578.6919    2.0806  0.8989 10.9870 -0.0094       2.14674  0.0400   0.0612   0.0747    0.3254   0.0000      0.753341   439.4250      -3.24992       10.4481      -3.23056       2.23682      -8.11696      0.208091      -1.05446       1.46053       1.06641    -0.0357624     0.0949573     -0.116213    -0.0338262   -0.00149069    -0.0112633  -0.000313546    0.00126217   0.000221335   3.33365e-05       0.00000       0.00000       0.00000       0.00000       0.00000       0.00000       0.00000       0.00000       0.00000       0.00000       0.00000       0.00000       0.00000       0.00000       0.00000       0.00000       4.75240       6.08908       6.19921       5.61814       4.90848       3.91188       3.04700       2.08005       1.35711      0.932621      0.515727      0.268996      0.143351     0.0603632     0.0303576     0.0110914    0.00365491    0.00112922   0.000265279   4.10557e-05       0.00000       0.00000       0.00000       0.00000       0.00000       0.00000       0.00000       0.00000       0.00000       0.00000       0.00000       0.00000       0.00000       0.00000       0.00000       0.00000
  10  15 2717.0828    2.6933  0.8794 11.1612  0.0030       2.56748  0.0419   0.0797   0.0730    0.3645   0.0000      0.737584   444.3596       10.6050       15.3712       3.04675      0.584093       7.28622       1.93898     -0.729823      0.230013      0.833938     0.0375802     -0.177720    -0.0595958     0.0203246     0.0209816    0.00494062   -0.00400201  -1.15006e-05   8.93503e-05   2.20888e-05       0.00000       0.00000       0.00000       0.00000       0.00000       0.00000       0.00000       0.00000       0.00000       0.00000       0.00000       0.00000       0.00000       0.00000       0.00000       0.00000       5.27785       6.78840       6.85446       6.07767       5.47948       4.15750       3.21257       2.23409       1.49599      0.869249      0.553105      0.276792      0.141560     0.0686914     0.0282866     0.0102746    0.00393905    0.00109472   0.000281350   4.06233e-05       0.00000       0.00000       0.00000       0.00000       0.00000       0.00000       0.00000       0.00000       0.00000       0.00000       0.00000       0.00000       0.00000       0.00000       0.00000       0.00000
  10  16 2855.7479    3.0082  1.0710 11.1211 -0.0023       1.85099  0.0441   0.0834   0.0888    0.4988   0.0000      0.764913   439.7478     -0.648769       15.7145      -4.03336       7.07052      -1.33937     -0.794412      -2.26705      -3.46916      0.588495      0.507094     0.0354287     0.0671206      0.101820    -0.0187066    0.00984805   -0.00254961   -0.00201489   0.000135058  -1.86733e-05       0.00000       0.00000       0.00000       0.00000       0.00000       0.00000       0.00000       0.00000       0.00000       0.00000       0.00000       0.00000       0.00000       0.00000       0.00000       0.00000       5.35734       6.23232       6.26295       6.03280       5.24442       4.13015       3.37455       2.42885       1.66689      0.966106      0.544454      0.323615      0.171742     0.0719204     0.0314275     0.0116315    0.00383038    0.00107911   0.000263038   4.17286e-05       0.00000       0.00000       0.00000       0.00000       0.00000       0.00000       0.00000       0.00000       0.00000       0.00000       0.00000       0.00000       0.00000       0.00000       0.00000       0.00000
  10  17 2994.5585    3.7774  0.9308 11.9860 -0.0034       1.97462  0.0412   0.1100   0.0775    0.3628   0.0000      0.805603   439.5085       4.83465      0.960102       8.57649       8.64679      -3.71899       2.31777     -0.457817       1.20197      0.390000       1.03757     -0.300138    -0.0285845      0.121661   0.000839745   -0.00254685    0.00882815  -0.000695317  -6.17736e-05   4.11949e-06       0.00000       0.00000       0.00000       0.00000       0.00000       0.00000       0.00000       0.00000       0.00000       0.00000       0.00000       0.00000       0.00000       0.00000       0.00000       0.00000       5.13736       6.03017       5.79597       5.21698       4.80858       4.06660       3.28568       2.40446       1.50200      0.943402      0.525510      0.279101      0.135098     0.0652283     0.0268752     0.0101640    0.00325981    0.00102467   0.000227221   3.66002e-05       0.00000       0.00000       0.00000       0.00000       0.00000       0.00000       0.00000       0.00000       0.00000       0.00000       0.00000       0.00000       0.00000       0.00000       0.00000       0.00000
  10  19 3271.4453    3.8715  1.2216 12.4023  0.0035       1.62631  0.0549   0.1021   0.0955    0.2909   0.0000      0.777403   441.2902       10.3817       12.4281      -9.43781      -4.38527     -0.707869      -4.56265     0.0457168       2.05170       1.37905      0.605230     0.0903270      0.105254    0.00616283   -0.00304837   -0.00733126    0.00126481   -0.00100785   0.000650224   9.93276e-05       0.00000       0.00000       0.00000       0.00000       0.00000       0.00000       0.00000       0.00000       0.00000       0.00000       0.00000       0.00000       0.00000       0.00000       0.00000       0.00000       6.43353       7.30965       6.82404       6.69143       6.19590       5.17057       4.00238       2.91037       1.96643       1.24602      0.694863      0.382676      0.199985     0.0765173     0.0363407     0.0128494    0.00427420    0.00127268   0.000295820   4.74938e-05       0.00000       0.00000       0.00000       0.00000       0.00000       0.00000       0.00000       0.00000       0.00000       0.00000       0.00000       0.00000       0.00000       0.00000       0.00000       0.00000
  10  20 3410.2191    3.2528  2.2646 11.3724 -0.0021       1.11332  0.0712   0.0630   0.1208    0.2402   0.0000      0.327421   441.1657       12.8872       18.1133      -10.5528       13.1587       7.79215      -2.50643       1.03546     0.0444378    -0.0384952     -0.399908      0.443346     -0.125433      0.187491     0.0482188     0.0110643    0.00509024   0.000965887   0.000272566   4.79115e-05       0.00000       0.00000       0.00000       0.00000       0.00000       0.00000       0.00000       0.00000       0.00000       0.00000       0.00000       0.00000       0.00000       0.00000       0.00000       0.00000       8.17481       9.69783       9.67093       8.92157       7.78052       6.59074       5.06176       3.57507       2.36148       1.48958      0.844599      0.456347      0.226005      0.104722     0.0451154     0.0174322    0.00572788    0.00165403   0.000372037   6.11959e-05       0.00000       0.00000       0.00000       0.00000       0.00000       0.00000       0.00000       0.00000       0.00000       0.00000       0.00000       0.00000       0.00000       0.00000       0.00000       0.00000
  10  21 3549.2610    2.7301  3.3534 11.0419 -0.0040      0.897517  0.0888   0.0435   0.1568    0.1491   0.0000      0.213489   429.9092       17.3008       2.24670       2.70177      -4.80981       12.5900     -0.456604      -4.73618      -1.72655      -2.25777      0.129894      0.918730     -0.387911     -0.206273    -0.0672404     0.0238104    0.00123022   -0.00217580  -0.000636468   2.68290e-06       0.00000       0.00000       0.00000       0.00000       0.00000       0.00000       0.00000       0.00000       0.00000       0.00000       0.00000       0.00000       0.00000       0.00000       0.00000       0.00000       9.41410       11.6480       11.2421       10.9476       9.50784       7.71476       5.94840       4.22163       2.82377       1.82541       1.04018      0.575995      0.284483      0.132953     0.0559481     0.0217028    0.00701281    0.00209427   0.000499645   8.39754e-05       0.00000       0.00000       0.00000       0.00000       0.00000       0.00000       0.00000       0.00000       0.00000       0.00000       0.00000       0.00000       0.00000       0.00000       0.00000       0.00000
  10  22 3688.8412    2.2254  4.3467 10.9980  0.0013      0.563919  0.1077   0.0338   0.1873    0.1077   0.0000      0.166627   431.7834       1.73869       23.5608      -4.09549       12.5503       4.45179       4.46637      -5.36840      -1.33575      -1.09687     -0.894295     -0.592120     -0.207844     0.0395357      0.125761    -0.0256623    0.00789810    0.00548505   0.000358615   3.03684e-06       0.00000       0.00000       0.00000       0.00000       0.00000       0.00000       0.00000       0.00000       0.00000       0.00000       0.00000       0.00000       0.00000       0.00000       0.00000       0.00000       11.8337       13.9256       14.5020       13.4752       11.8616       9.61948       6.86840       5.00284       3.29862       2.22748       1.31382      0.698590      0.348036      0.161521     0.0693367     0.0260894    0.00877929    0.00262626   0.000560138   8.95085e-05       0.00000       0.00000       0.00000       0.00000       0.00000       0.00000       0.00000       0.00000       0.00000       0.00000       0.00000       0.00000       0.00000       0.00000       0.00000       0.00000
  10  23 3828.3908    1.8979  6.1210 10.5802 -0.0029      0.400584  0.1342   0.0246   0.2364    0.0951   0.0000      0.106978   425.9358       11.0186       16.8068      -10.8329      -5.27675       4.02080      -2.00471       3.63263      -3.57959      -2.87380      0.382272     -0.222182     -0.662167      0.106918     0.0860953    -0.0142071    -0.0119871   -0.00426659   -0.00211318   0.000111722       0.00000       0.00000       0.00000       0.00000       0.00000       0.00000       0.00000       0.00000       0.00000       0.00000       0.00000       0.00000       0.00000       0.00000       0.00000       0.00000       14.0061       17.3487       17.2025       16.3551       13.9848       11.6482       9.16151       6.42046       4.37928       2.70120       1.55019      0.877156      0.440454      0.208159     0.0876871     0.0348262     0.0112817    0.00318986   0.000770879   0.000125447       0.00000       0.00000       0.00000       0.00000       0.00000       0.00000       0.00000       0.00000       0.00000       0.00000       0.00000       0.00000       0.00000       0.00000       0.00000       0.00000
  10  25 4108.0391    1.3637 11.1186 10.1532  0.0005      0.125883  0.2153   0.0162   0.4059    0.0686   0.0000     0.0739760   450.9888       26.3079       29.3283       19.7070       30.3835      -24.6143      -13.4109      -9.18742       5.09846      0.333141       3.11758      -1.63096     -0.670014      0.328125      0.204368    0.00962575    -0.0213302   -0.00560651  -0.000373213   0.000291878       0.00000       0.00000       0.00000       0.00000       0.00000       0.00000       0.00000       0.00000       0.00000       0.00000       0.00000       0.00000       0.00000       0.00000       0.00000       0.00000       20.9008       26.3486       26.2338       25.8025       21.3490       18.0037       13.3922       9.87797       6.51184       4.07003       2.48507       1.32300      0.682166      0.329235      0.138862     0.0517585     0.0181623    0.00519105    0.00115868   0.000199356       0.00000       0.00000       0.00000       0.00000       0.00000       0.00000       0.00000       0.00000       0.00000       0.00000       0.00000       0.00000       0.00000       0.00000       0.00000       0.00000
  10  26 4247.5125    1.1220 13.5808 10.2112 -0.0030    -0.0445166  0.2956   0.0142   0.5262    0.0557   0.0000     0.0806444   402.2706       93.2306       64.2458      -4.63306      -29.2545       9.55245      -10.7805       4.61569      -10.5219      0.434531      -1.20303      -1.14249    -0.0473375      0.587821      0.115204      0.160294   -0.00450711   -0.00177802    0.00150330   0.000404398       0.00000       0.00000       0.00000       0.00000       0.00000       0.00000       0.00000       0.00000       0.00000       0.00000       0.00000       0.00000       0.00000       0.00000       0.00000       0.00000       25.8835       32.3490       32.1288       30.9291       27.1710       22.4461       17.2135       12.2250       8.58221       5.28097       3.25941       1.72173      0.902847      0.411003      0.179690     0.0666748     0.0237917    0.00652271    0.00154586   0.000243929       0.00000       0.00000       0.00000       0.00000       0.00000       0.00000       0.00000       0.00000       0.00000       0.00000       0.00000       0.00000       0.00000       0.00000       0.00000       0.00000
  10  28 4527.6068    0.8097 19.2558 10.0525 -0.0066     -0.233705  0.5392   0.0100   0.8302    0.0455   0.0000      0.100132   513.4173       32.8409       56.5802      -18.3761       13.9406       6.27561      -4.18335      -18.0037       11.2283      -6.03192       1.72521       2.74648    -0.0650376      0.189334      0.271568   -0.00403482    0.00492118   -0.00423006    0.00178775   0.000293097       0.00000       0.00000       0.00000       0.00000       0.00000       0.00000       0.00000       0.00000       0.00000       0.00000       0.00000       0.00000       0.00000       0.00000       0.00000       0.00000       38.7112       50.7668       49.8712       48.3261       41.7342       35.2202       26.7859       19.6367       13.2118       8.54133       5.08855       2.75803       1.44996      0.659075      0.297441      0.110375     0.0381513     0.0110140    0.00247046   0.000406143       0.00000       0.00000       0.00000       0.00000       0.00000       0.00000       0.00000       0.00000       0.00000       0.00000       0.00000       0.00000       0.00000       0.00000       0.00000       0.00000
  11  10 2058.0791    0.7085  0.4906  9.9649 -0.0009       5.33547  0.0427   0.0272   0.0562    0.1007   0.0000       1.57136   433.8528      -10.0032       15.0712      -10.0702       1.75303       2.90899      0.868004      0.126250      -1.52717     -0.278337     -0.423643     0.0401850     0.0775686    -0.0788311   -0.00318457    0.00552370   -0.00167764   -0.00133524   0.000868282   8.82194e-05   1.35135e-05  -1.08779e-05       0.00000       0.00000       0.00000       0.00000       0.00000       0.00000       0.00000       0.00000       0.00000       0.00000       0.00000       0.00000       0.00000       0.00000       4.78270       4.83194       5.21476       5.68149       5.16944       3.27344       2.67845       2.43990       1.86155      0.993821      0.576890      0.378272      0.288698      0.156542     0.0629768     0.0247489    0.00817470    0.00280229    0.00102074   0.000262306   6.41727e-05   9.05842e-06       0.00000       0.00000       0.00000       0.00000       0.00000       0.00000       0.00000       0.00000       0.00000       0.00000       0.00000       0.00000       0.00000       0.00000
  11  11 2199.9121    0.8748  0.7760 10.1556 -0.0073       5.91396  0.0494   0.0285   0.0691    0.1602   0.0000       1.20285   428.8192      -10.7724       18.5622     -0.224673       1.33018      -8.91022    -0.0574191      0.874681       2.12308      -1.42674     -0.240074      -1.12651      0.128331    -0.0759762     0.0269874     0.0444194     0.0103979   -0.00345424  -0.000169324   0.000423541  -3.51323e-05  -9.54834e-06       0.00000       0.00000       0.00000       0.00000       0.00000       0.00000       0.00000       0.00000       0.00000       0.00000       0.00000       0.00000       0.00000       0.00000       5.04012       5.95477       6.96120       6.16779       5.31766       4.76168       3.47246       2.19581       1.82873       1.20124      0.731868      0.490710      0.238051      0.128898     0.0589810     0.0263149     0.0110386    0.00465755    0.00133072   0.000335458   7.37873e-05   1.04787e-05       0.00000       0.00000       0.00000       0.00000       0.00000       0.00000       0.00000       0.00000       0.00000       0.00000       0.00000       0.00000       0.00000       0.00000
  11  12 2340.0673    1.2705  0.8981 10.0730 -0.0002       2.84332  0.0448   0.0371   0.0756    0.3048   0.0000      0.887063   433.2147      -1.30425       8.36133       2.41937      -4.36586      -6.01941       2.72251      -1.16134      -1.49023     -0.114775     -0.526915     -0.236115     0.0694508     0.0321475    -0.0528178    0.00533010   -0.00396513    0.00177801   0.000810936  -0.000272535   0.000106839  -2.14864e-05       0.00000       0.00000       0.00000       0.00000       0.00000       0.00000       0.00000       0.00000       0.00000       0.00000       0.00000       0.00000       0.00000       0.00000       5.06644       6.95680       7.16446       6.83157       5.76139       4.36558       3.45444       2.45977       1.60368       1.09607      0.655361      0.395751      0.216803      0.103599     0.0604560     0.0218650     0.0103414    0.00342261    0.00107239   0.000328558   7.56628e-05   1.17428e-05       0.00000       0.00000       0.00000       0.00000       0.00000       0.00000       0.00000       0.00000       0.00000       0.00000       0.00000       0.00000       0.00000       0.00000
  11  13 2478.5718    1.6975  0.9160 10.5641 -0.0017       2.38452  0.0440   0.0499   0.0712    0.3515   0.0000      0.876174   429.8044       5.94093       9.08741     -0.308291      -2.24669     -0.543156      -2.34142       2.56802     -0.285376      -2.22906     -0.323354      0.574296      0.258464     0.0621127    -0.0260319    0.00452336    0.00266062    0.00131376  -0.000301411   0.000349924   0.000113264   3.99032e-06       0.00000       0.00000       0.00000       0.00000       0.00000       0.00000       0.00000       0.00000       0.00000       0.00000       0.00000       0.00000       0.00000       0.00000       4.90479       6.12675       6.15638       5.74566       5.48076       4.46485       3.22412       2.30316       1.57538       1.20285      0.742414      0.440196      0.230491      0.111390     0.0499624     0.0219502    0.00901014    0.00334559    0.00105530   0.000322019   6.75388e-05   1.01876e-05       0.00000       0.00000       0.00000       0.00000       0.00000       0.00000       0.00000       0.00000       0.00000       0.00000       0.00000       0.00000       0.00000       0.00000
  11  14 2617.0202    2.2368  0.9329 11.3428 -0.0063       2.07836  0.0425   0.0671   0.0753    0.2970   0.0000      0.888755   438.4191       2.94783       13.7449      -5.20391      -3.66052      -6.46414       4.00165      0.190723       1.02450      -1.00214    -0.0201401     -0.929786      0.116309     -0.124369    -0.0138522    -0.0308571     0.0217371    0.00400225   0.000398791   8.79372e-05   1.85180e-05  -1.85944e-06       0.00000       0.00000       0.00000       0.00000       0.00000       0.00000       0.00000       0.00000       0.00000       0.00000       0.00000       0.00000       0.00000       0.00000       4.31097       5.29087       5.36651       5.19873       4.56882       3.95468       3.08475       2.38264       1.71462       1.08782      0.659694      0.398762      0.221482      0.119655     0.0509961     0.0246390    0.00940231    0.00360708    0.00114061   0.000313151   6.68588e-05   1.07600e-05       0.00000       0.00000       0.00000       0.00000       0.00000       0.00000       0.00000       0.00000       0.00000       0.00000       0.00000       0.00000       0.00000       0.00000
  11  15 2756.1425    2.7367  0.8793 11.5464 -0.0016       1.01031  0.0376   0.0786   0.0716    0.2623   0.0000      0.735404   435.2881      0.271162       11.5200     -0.841113      -3.17788     -0.297900       1.31830      -2.84828      0.860650     0.0340316      0.361588     -0.430059     -0.308971    -0.0465202     0.0165542   0.000356639    -0.0101992    0.00259552  -0.000716281   6.95860e-05   0.000134370   1.14910e-05       0.00000       0.00000       0.00000       0.00000       0.00000       0.00000       0.00000       0.00000       0.00000       0.00000       0.00000       0.00000       0.00000       0.00000       4.10162       5.26955       5.05168       4.99379       4.58307       3.66270       2.92446       1.99749       1.51753       1.00103      0.629602      0.379743      0.199966      0.108950     0.0435596     0.0225117    0.00769671    0.00321767   0.000968497   0.000261016   6.65187e-05   9.94589e-06       0.00000       0.00000       0.00000       0.00000       0.00000       0.00000       0.00000       0.00000       0.00000       0.00000       0.00000       0.00000       0.00000       0.00000
  11  16 2895.4935    3.5579  0.7963 11.8617 -0.0024       1.96903  0.0349   0.1035   0.0631    0.2917   0.0000      0.734343   432.0096       5.47113       12.7636     -0.733263      -7.83012      -5.60289       1.24271      0.329632      0.711357     -0.156281   -0.00300377      0.190680    -0.0782827     0.0143597     0.0168396    -0.0164045    0.00372031   0.000390553    0.00104653  -0.000279032   3.30291e-05   9.78281e-06       0.00000       0.00000       0.00000       0.00000       0.00000       0.00000       0.00000       0.00000       0.00000       0.00000       0.00000       0.00000       0.00000       0.00000       4.00506       4.66294       4.72066       4.48895       4.02851       3.43044       2.72886       2.03931       1.43207      0.918996      0.558904      0.330238      0.179543     0.0944318     0.0422990     0.0191979    0.00719297    0.00269579   0.000841257   0.000227473   4.88562e-05   7.62062e-06       0.00000       0.00000       0.00000       0.00000       0.00000       0.00000       0.00000       0.00000       0.00000       0.00000       0.00000       0.00000       0.00000       0.00000
  11  17 3034.5623    4.2453  0.8869 11.9341 -0.0035       1.38002  0.0392   0.1202   0.0656    0.3954   0.0000      0.767649   442.9276       3.81560       13.7604      -2.73172      -3.41484      -3.44230       2.52825      -2.68825       1.47346      -2.07024      0.777314      0.117267    -0.0268464     -0.127284     0.0525123     0.0105403    0.00457769  -4.43952e-05  -0.000724249  -0.000120429   1.58985e-05  -1.25662e-05       0.00000       0.00000       0.00000       0.00000       0.00000       0.00000       0.00000       0.00000       0.00000       0.00000       0.00000       0.00000       0.00000       0.00000       4.64069       5.35106       5.30094       5.22305       4.77184       4.11793       2.94537       2.03683       1.56444       1.05303      0.717297      0.412431      0.209359      0.101671     0.0494203     0.0194707    0.00793857    0.00300818    0.00100482   0.000238320   5.39803e-05   8.60150e-06       0.00000       0.00000       0.00000       0.00000       0.00000       0.00000       0.00000       0.00000       0.00000       0.00000       0.00000       0.00000       0.00000       0.00000
  11  18 3173.5679    3.9787  1.2167 11.5887 -0.0071      0.843123  0.0552   0.0993   0.0858    0.5588   0.0000      0.778431   435.5683       9.37455       4.06800      -1.32957      -9.95337      -11.5101      -7.68603      -5.35784      -2.64171      -1.35840     -0.124364    -0.0128005     0.0915616     0.0632962    -0.0102414   -0.00654654    0.00491065  -0.000384011   -0.00154886   2.21947e-05   3.60969e-05   8.07219e-06       0.00000       0.00000       0.00000       0.00000       0.00000       0.00000       0.00000       0.00000       0.00000       0.00000       0.00000       0.00000       0.00000       0.00000       4.84937       6.52666       6.64219       6.15019       5.79152       4.29852       3.95039       2.54312       2.06158       1.14331      0.843815      0.438045      0.244960      0.141866     0.0534688     0.0325820     0.0101845    0.00424087    0.00141784   0.000331611   9.73098e-05   1.30276e-05       0.00000       0.00000       0.00000       0.00000       0.00000       0.00000       0.00000       0.00000       0.00000       0.00000       0.00000       0.00000       0.00000       0.00000
  11  20 3451.8450    2.9700  2.5063 11.3109 -0.0014       1.02135  0.0724   0.0517   0.1236    0.1613   0.0000      0.271363   454.4307       2.87539       10.1033       3.32731       5.25510      -5.94774       3.87462      -2.69371       2.40873      -2.11397      0.934341      0.950122      0.270160      0.219181    -0.0485376     0.0235199     0.0131611   -0.00102636    0.00344707   0.000153102  -2.57699e-06   9.67478e-06       0.00000       0.00000       0.00000       0.00000       0.00000       0.00000       0.00000       0.00000       0.00000       0.00000       0.00000       0.00000       0.00000       0.00000       7.43294       9.35630       9.35294       8.61847       7.74902       6.52539       5.07616       3.85026       2.70732       1.69533       1.04798      0.626284      0.322887      0.174361     0.0817393     0.0354268     0.0133788    0.00528337    0.00169884   0.000462169   0.000101003   1.52279e-05       0.00000       0.00000       0.00000       0.00000       0.00000       0.00000       0.00000       0.00000       0.00000       0.00000       0.00000       0.00000       0.00000       0.00000
  11  21 3591.2499    2.5601  3.6400 10.9802 -0.0005      0.632421  0.0886   0.0383   0.1542    0.1229   0.0000      0.178226   445.7487       29.3550       2.43848      -27.8425       5.15417      -5.39169       5.48574      -7.92623       1.62085       2.01069       1.11657      -1.71014     -0.383270    -0.0957008     0.0195494     0.0705636    0.00293424   -0.00475250   0.000360421  -0.000345882  -8.83520e-05   1.38574e-05       0.00000       0.00000       0.00000       0.00000       0.00000       0.00000       0.00000       0.00000       0.00000       0.00000       0.00000       0.00000       0.00000       0.00000       8.74329       10.6617       10.8263       10.7046       9.22370       7.78180       6.03624       4.44242       3.21166       2.09821       1.28671      0.758415      0.434895      0.220327      0.101175     0.0450016     0.0182634    0.00659455    0.00209654   0.000549838   0.000123518   1.99631e-05       0.00000       0.00000       0.00000       0.00000       0.00000       0.00000       0.00000       0.00000       0.00000       0.00000       0.00000       0.00000       0.00000       0.00000
  11  22 3731.0767    2.1622  5.1886 10.7124 -0.0015      0.504281  0.1107   0.0287   0.2000    0.1012   0.0000      0.118138   432.7262       24.4258       10.7275       8.71611      -18.2227       6.16872      -3.65838     -0.424018       9.30675      -2.44297      0.368822     -0.214542      0.388745     -0.233105    -0.0862862     0.0388330     0.0141909    0.00904600    0.00146078  -0.000946968  -7.65254e-05   2.23776e-05       0.00000       0.00000       0.00000       0.00000       0.00000       0.00000       0.00000       0.00000       0.00000       0.00000       0.00000       0.00000       0.00000       0.00000       10.9031       13.0169       13.4274       12.9276       11.4973       9.67720       7.70477       5.56620       3.99072       2.66392       1.66859      0.979136      0.531189      0.274563      0.126980     0.0579492     0.0228311    0.00837648    0.00260867   0.000702208   0.000157270   2.36624e-05       0.00000       0.00000       0.00000       0.00000       0.00000       0.00000       0.00000       0.00000       0.00000       0.00000       0.00000       0.00000       0.00000       0.00000
  11  23 3871.2303    1.7656  6.7785 10.5114 -0.0009      0.461963  0.1396   0.0218   0.2456    0.0844   0.0000     0.0983485   416.6635       42.8880      -9.54693       18.2332    0.00397551      -3.25203      -7.28435       2.93707      -7.45333     -0.505513       2.84383       1.27315     -0.948046     -0.562822     0.0351417    -0.0400334    -0.0315144  -0.000518495   -0.00137213    0.00136063   0.000277347   1.42455e-05       0.00000       0.00000       0.00000       0.00000       0.00000       0.00000       0.00000       0.00000       0.00000       0.00000       0.00000       0.00000       0.00000       0.00000       13.4858       16.3791       16.2905       16.1392       14.4708       12.4190       9.43206       6.79121       5.00929       3.40373       2.14256       1.26862      0.708989      0.341984      0.166320     0.0679915     0.0297157     0.0104923    0.00339514   0.000893657   0.000198337   3.12813e-05       0.00000       0.00000       0.00000       0.00000       0.00000       0.00000       0.00000       0.00000       0.00000       0.00000       0.00000       0.00000       0.00000       0.00000
  11  26 4291.5822    1.0714 14.0113 10.1943 -0.0036     -0.102146  0.3003   0.0132   0.5203    0.0528   0.0000     0.0823023   418.1459      -14.1820      -11.8951      -20.5056       25.5787      -2.86971      -62.2325      -3.46044      -2.68534      -1.71406      -1.20329       1.94625      0.326979   -0.00625916     0.0332028     0.0285085    -0.0752819    0.00175309   -0.00213520  -0.000460284   6.26888e-05  -1.39679e-05       0.00000       0.00000       0.00000       0.00000       0.00000       0.00000       0.00000       0.00000       0.00000       0.00000       0.00000       0.00000       0.00000       0.00000       23.2288       29.5641       30.1112       29.7468       26.0902       22.1683       17.7803       13.2615       9.46614       6.24705       4.02191       2.34662       1.31963      0.681001      0.330234      0.146927     0.0594960     0.0212771    0.00693208    0.00183813   0.000405864   6.21837e-05       0.00000       0.00000       0.00000       0.00000       0.00000       0.00000       0.00000       0.00000       0.00000       0.00000       0.00000       0.00000       0.00000       0.00000
  11  27 4431.3058    0.8685 18.2497 10.1642 -0.0055     -0.370256  0.4687   0.0103   0.7412    0.0434   0.0000     0.0984706   462.5118      -88.9568       5.70536       11.3768       12.3574       28.9135      -24.4942      -9.17319      -20.7937      -5.30496       9.11835      0.938422      -1.71261       1.94947     -0.165007     -0.182129    -0.0200896     0.0116358    -0.0101969  -0.000166262   0.000249294   0.000159467       0.00000       0.00000       0.00000       0.00000       0.00000       0.00000       0.00000       0.00000       0.00000       0.00000       0.00000       0.00000       0.00000       0.00000       31.8518       40.4565       42.5782       40.0849       36.7865       30.2645       24.4272       18.1180       12.8381       8.75034       5.47388       3.30245       1.80569      0.945831      0.455201      0.203294     0.0819751     0.0302842    0.00952900    0.00264942   0.000572218   8.09673e-05       0.00000       0.00000       0.00000       0.00000       0.00000       0.00000       0.00000       0.00000       0.00000       0.00000       0.00000       0.00000       0.00000       0.00000
  12  10 2093.7038    0.7018  0.6197 10.0581 -0.0096       5.86326  0.0365   0.0240   0.0616    0.1119   0.0000       1.40204   434.4181     -0.141131       17.0736       2.33698      -3.18590      -4.12287      -2.33775       3.06774     -0.456843      -1.45463      0.138284     -0.396380    -0.0462372     0.0771990     0.0140601     0.0442899    -0.0298298    0.00504937    0.00215369  -0.000227292  -9.51399e-05   3.86588e-05   1.19173e-05  -1.35296e-06       0.00000       0.00000       0.00000       0.00000       0.00000       0.00000       0.00000       0.00000       0.00000       0.00000       0.00000       0.00000       4.07187       4.89624       4.85933       4.15168       4.04390       3.66200       3.27116       2.55894       1.83641       1.31305      0.769772      0.478136      0.253455      0.152470     0.0746711     0.0313917     0.0178785    0.00637520    0.00264452   0.000919695   0.000255660   7.48754e-05   1.49080e-05   2.00562e-06       0.00000       0.00000       0.00000       0.00000       0.00000       0.00000       0.00000       0.00000       0.00000       0.00000       0.00000       0.00000
  12  11 2235.8512    1.0018  0.7855 10.1441 -0.0079       2.68211  0.0390   0.0308   0.0668    0.1741   0.0000      0.925016   439.2574       4.45762       4.09758       1.63083      -3.12377       1.81838      -3.57473     -0.838140       1.84180     -0.756649       1.08535     -0.724447     0.0370441     0.0461781     0.0309278     0.0452272     0.0225761   -0.00231972   -0.00182239  -0.000364001  -0.000351877  -4.55239e-05   2.24355e-05  -1.28078e-07       0.00000       0.00000       0.00000       0.00000       0.00000       0.00000       0.00000       0.00000       0.00000       0.00000       0.00000       0.00000       3.90059       4.96615       4.89523       5.02175       4.35366       3.93337       2.94405       2.31853       1.72897       1.16259      0.788715      0.435676      0.291616      0.155360     0.0859115     0.0352943     0.0185339    0.00681437    0.00298218   0.000873199   0.000313766   7.25240e-05   1.53986e-05   2.62797e-06       0.00000       0.00000       0.00000       0.00000       0.00000       0.00000       0.00000       0.00000       0.00000       0.00000       0.00000       0.00000
  12  12 2376.3930    1.3471  0.8727 10.4693 -0.0063       3.78598  0.0426   0.0384   0.0673    0.2428   0.0000      0.864655   441.5947      -6.78763       7.56302       2.82450      -1.22021      -1.28317      0.700945     -0.388149     -0.250932     -0.484334     -0.321573     -0.781721      0.193923      0.195385     -0.123287    -0.0288304  -0.000566509    0.00650774   0.000831898  -0.000588870  -0.000100276  -9.04512e-06   9.75108e-06  -4.25720e-07       0.00000       0.00000       0.00000       0.00000       0.00000       0.00000       0.00000       0.00000       0.00000       0.00000       0.00000       0.00000       4.23191       4.90239       5.43524       4.48932       4.80147       4.18075       3.08100       2.57939       1.72244       1.25857      0.866270      0.541590      0.307029      0.166830     0.0847693     0.0399148     0.0184483    0.00746253    0.00282772    0.00101443   0.000339495   9.22125e-05   1.60281e-05   2.00054e-06       0.00000       0.00000       0.00000       0.00000       0.00000       0.00000       0.00000       0.00000       0.00000       0.00000       0.00000       0.00000
  12  13 2515.5775    1.8156  1.0447 10.4453  0.0014       3.59563  0.0442   0.0479   0.0749    0.3956   0.0000      0.786172   440.6538      -3.35978       5.07235      -3.47089      -8.24175      -5.69931      -3.08895     -0.976255     0.0695065     -0.472264     -0.252732  -0.000647407     -0.227440     -0.328127    -0.0297252   -0.00168121     0.0236121    0.00194529  -0.000804761  -0.000878176  -9.75457e-05  -3.98663e-05   1.61117e-05  -5.25346e-07       0.00000       0.00000       0.00000       0.00000       0.00000       0.00000       0.00000       0.00000       0.00000       0.00000       0.00000       0.00000       4.02792       4.98832       5.18981       4.94181       4.39410       3.97610       3.22081       2.42373       1.73452       1.24902      0.784836      0.529559      0.293591      0.155488     0.0837847     0.0414994     0.0187785    0.00764246    0.00312026    0.00107380   0.000301408   8.26529e-05   1.65156e-05   2.56223e-06       0.00000       0.00000       0.00000       0.00000       0.00000       0.00000       0.00000       0.00000       0.00000       0.00000       0.00000       0.00000
  12  14 2654.6911    2.3599  1.0701  9.5938 -0.0013       3.17706  0.0483   0.0609   0.0725    1.4799   0.0000      0.841857   439.5938       5.43717       16.4546      -1.65960      -2.38801       3.05473      -1.46225     -0.777080      -2.21293      -2.35518      0.554027      0.203253     0.0214628     -0.170866     -0.119719    -0.0279100  -0.000515577    0.00442837    0.00222280  -0.000289148  -1.95626e-05   8.32131e-05   7.84424e-06   1.79422e-06       0.00000       0.00000       0.00000       0.00000       0.00000       0.00000       0.00000       0.00000       0.00000       0.00000       0.00000       0.00000       4.63830       5.28379       5.23125       5.17760       5.09539       4.06927       3.34629       2.60594       2.07047       1.38225      0.829899      0.541988      0.313370      0.187501     0.0961178     0.0419901     0.0195280    0.00695355    0.00279547    0.00101451   0.000282403   7.74000e-05   1.70348e-05   2.19117e-06       0.00000       0.00000       0.00000       0.00000       0.00000       0.00000       0.00000       0.00000       0.00000       0.00000       0.00000       0.00000
  12  15 2794.4745    2.9915  0.9611 11.9029 -0.0039      0.643925  0.0417   0.0812   0.0729    0.2664   0.0000      0.831248   437.4542      -1.20573       20.4342      -4.59030     -0.936543      -3.63483      0.672411      -1.72128       2.69346     -0.597205    -0.0996490      0.371760    0.00395339    0.00251358     0.0499149     0.0327141   -0.00790929   -0.00137591  -0.000620986   8.66013e-05   2.21943e-05  -3.02780e-05   1.18081e-05   7.66303e-07       0.00000       0.00000       0.00000       0.00000       0.00000       0.00000       0.00000       0.00000       0.00000       0.00000       0.00000       0.00000       3.81898       4.96491       5.16881       4.79039       4.42540       3.62889       3.14703       2.29097       1.76657       1.13924      0.782653      0.456330      0.267547      0.158914     0.0735433     0.0387655     0.0167053    0.00792441    0.00264896   0.000986613   0.000307084   7.63251e-05   1.79171e-05   2.30804e-06       0.00000       0.00000       0.00000       0.00000       0.00000       0.00000       0.00000       0.00000       0.00000       0.00000       0.00000       0.00000
  12  16 2934.4147    3.5935  0.9332 11.8186 -0.0042       3.33534  0.0428   0.0987   0.0657    0.3644   0.0000      0.821243   434.2018       5.43789       13.6882      -3.92864      -3.29846      -7.62690      -2.26500      -3.85461      -1.22007      -1.82628       1.33185     -0.524213     0.0751520    -0.0753191    -0.0296098     0.0296375   -0.00806630    0.00778657   0.000752304  -0.000531323   6.30601e-05   5.25046e-05   7.30581e-06   4.07216e-06       0.00000       0.00000       0.00000       0.00000       0.00000       0.00000       0.00000       0.00000       0.00000       0.00000       0.00000       0.00000       4.03346       5.33264       5.52207       5.34005       5.00713       3.94356       3.19699       2.24003       1.65759       1.23701      0.738625      0.516340      0.273125      0.162725     0.0844334     0.0348910     0.0192634    0.00670435    0.00295125    0.00106404   0.000273678   8.65231e-05   1.83970e-05   2.60034e-06       0.00000       0.00000       0.00000       0.00000       0.00000       0.00000       0.00000       0.00000       0.00000       0.00000       0.00000       0.00000
  12  17 3073.7912    3.8395  1.0460 12.3486 -0.0137    -0.0899637  0.0426   0.1028   0.0764    0.3481   0.0000      0.780901   436.9480       8.16119       7.99792      -2.08342      0.666317     -0.789185       1.62241      -2.08507      -1.24755      0.743538       1.32937     -0.326993     -0.538209      0.264560    -0.0878317    -0.0417914    -0.0190827   -0.00426373    0.00462882    0.00120273   0.000281950  -5.04865e-05   5.95755e-06  -1.46031e-07       0.00000       0.00000       0.00000       0.00000       0.00000       0.00000       0.00000       0.00000       0.00000       0.00000       0.00000       0.00000       4.15105       5.46335       5.42270       5.24677       4.67645       4.03558       3.31384       2.36906       1.77482       1.19610      0.815104      0.494679      0.291079      0.151246     0.0787022     0.0371481     0.0173277    0.00703927    0.00287003   0.000958624   0.000297735   7.47723e-05   1.75925e-05   2.59740e-06       0.00000       0.00000       0.00000       0.00000       0.00000       0.00000       0.00000       0.00000       0.00000       0.00000       0.00000       0.00000
  12  19 3352.6638    3.4945  1.8960 11.3261 -0.0025      0.151946  0.0581   0.0660   0.0983    0.2639   0.0000      0.368300   442.8523       20.0063       12.2814      -7.08869      -8.90003      -10.1569     -0.287938      -4.05994       2.06966      -1.54831    -0.0298279    -0.0511563     -0.213126      0.130642    0.00168936    -0.0190701    -0.0112231    -0.0106871    0.00331893   1.71937e-05   8.12068e-05  -3.75936e-05  -2.04594e-05   7.61232e-07       0.00000       0.00000       0.00000       0.00000       0.00000       0.00000       0.00000       0.00000       0.00000       0.00000       0.00000       0.00000       5.81491       7.03509       7.58921       7.27068       6.30029       5.32984       4.17182       3.14151       2.30545       1.55285      0.981387      0.601441      0.362873      0.201806      0.104877     0.0504131     0.0221544    0.00939148    0.00366151    0.00123220   0.000365604   9.16101e-05   1.88930e-05   2.77197e-06       0.00000       0.00000       0.00000       0.00000       0.00000       0.00000       0.00000       0.00000       0.00000       0.00000       0.00000       0.00000
  12  20 3492.6966    2.8213  2.9462 11.0542 -0.0011      0.881113  0.0760   0.0440   0.1260    0.1453   0.0000      0.192679   432.2608       10.2724       13.4745      -1.99004      0.328073      -5.55497       2.52025      -9.09498       5.10564      -2.70279     -0.916674      0.918344      0.215929    -0.0205758      0.117942     0.0768580     0.0150939     0.0219949   0.000110338   -0.00318610  -8.82914e-05   0.000188053  -2.69292e-05  -2.20822e-07       0.00000       0.00000       0.00000       0.00000       0.00000       0.00000       0.00000       0.00000       0.00000       0.00000       0.00000       0.00000       6.72126       8.21393       8.30534       8.33003       7.54431       6.43661       5.14654       4.09459       3.09487       2.02831       1.31775      0.811306      0.486369      0.270804      0.143880     0.0690558     0.0301594     0.0123091    0.00470019    0.00164185   0.000513906   0.000128977   2.83354e-05   4.24613e-06       0.00000       0.00000       0.00000       0.00000       0.00000       0.00000       0.00000       0.00000       0.00000       0.00000       0.00000       0.00000
  12  21 3632.6813    2.3833  4.0714 10.9712 -0.0034      0.662088  0.0912   0.0323   0.1588    0.1004   0.0000      0.144316   424.8840      -7.97505       25.8535       9.97103      -5.75880      -8.41710      -7.74789      -2.14789      -3.46717      -4.45045      -1.74025       1.85522      0.467038      0.283100     -0.313687    -0.0329923   -0.00477245   -0.00955326    -0.0124239    0.00165818   0.000516484   1.78952e-05  -7.09522e-05  -6.31681e-06       0.00000       0.00000       0.00000       0.00000       0.00000       0.00000       0.00000       0.00000       0.00000       0.00000       0.00000       0.00000       8.28736       10.4557       10.5254       10.5175       9.36863       8.10304       6.38712       5.15115       3.67743       2.49905       1.64407       1.01443      0.594124      0.329281      0.173322     0.0847029     0.0382772     0.0156321    0.00588780    0.00202941   0.000634484   0.000166993   3.45463e-05   5.37208e-06       0.00000       0.00000       0.00000       0.00000       0.00000       0.00000       0.00000       0.00000       0.00000       0.00000       0.00000       0.00000
  12  22 3772.8728    2.0298  5.5203 10.7106  0.0007      0.574954  0.1144   0.0253   0.1993    0.0850   0.0000      0.111215   425.8438       12.4316       17.5837      -18.5094      -24.9017       4.46803       5.48224      -9.08273       2.65575      -1.85650     -0.247694     -0.859557       1.29616     -0.413758      0.213717     -0.110325     0.0774219     0.0342217    0.00150808  -0.000271813   0.000606679   0.000151571  -7.34508e-05   4.09034e-06       0.00000       0.00000       0.00000       0.00000       0.00000       0.00000       0.00000       0.00000       0.00000       0.00000       0.00000       0.00000       9.93186       12.3536       12.4142       12.4983       11.3221       9.85100       7.74897       5.90336       4.35106       3.07282       2.00992       1.26233      0.745183      0.419635      0.210786      0.102510     0.0452171     0.0193776    0.00726529    0.00255534   0.000761023   0.000200222   4.22017e-05   6.44311e-06       0.00000       0.00000       0.00000       0.00000       0.00000       0.00000       0.00000       0.00000       0.00000       0.00000       0.00000       0.00000
  12  23 3913.5562    1.7032  7.9604 10.3583 -0.0008      0.483148  0.1449   0.0192   0.2662    0.0803   0.0000     0.0801858   431.7450       5.28413       14.2410      -17.8560       20.1005       13.1282      -7.28735      -13.4707       7.10410    -0.0940887       1.33667      -1.27692      0.463681      0.230091    -0.0559246     0.0772153    -0.0849018   -0.00314150    0.00291211   -0.00138516   0.000183103   0.000468407   4.27295e-05  -8.78049e-06       0.00000       0.00000       0.00000       0.00000       0.00000       0.00000       0.00000       0.00000       0.00000       0.00000       0.00000       0.00000       12.0807       15.5170       15.5816       15.6815       14.0463       11.9538       9.98585       7.53021       5.54177       3.84310       2.51775       1.59526      0.917022      0.518296      0.265006      0.132797     0.0590695     0.0252521    0.00944015    0.00332472   0.000977544   0.000262127   5.71248e-05   8.43063e-06       0.00000       0.00000       0.00000       0.00000       0.00000       0.00000       0.00000       0.00000       0.00000       0.00000       0.00000       0.00000
  12  24 4053.7700    1.4267 10.0789 10.2630 -0.0017      0.247414  0.1793   0.0159   0.3490    0.0671   0.0000     0.0732537   450.9663       16.7285       7.31853      -48.9936       24.0214       2.52215      -20.5523      -11.2930      -2.69396      0.725010       1.68838       1.87376      0.698986      0.175669     0.0403954     -0.120032   -0.00439634     0.0689880     0.0106172    0.00449215  -6.49192e-05  -1.32629e-05   1.47969e-05  -1.47371e-05       0.00000       0.00000       0.00000       0.00000       0.00000       0.00000       0.00000       0.00000       0.00000       0.00000       0.00000       0.00000       14.9470       18.8216       19.6732       19.1821       17.3341       14.9016       12.0409       9.36928       6.81913       4.55976       3.19417       1.92439       1.12107      0.622788      0.322900      0.156927     0.0741735     0.0302955     0.0114015    0.00399101    0.00128507   0.000322175   6.82445e-05   9.81969e-06       0.00000       0.00000       0.00000       0.00000       0.00000       0.00000       0.00000       0.00000       0.00000       0.00000       0.00000       0.00000
  12  25 4194.2497    1.2042 12.0948 10.1981 -0.0011     0.0174638  0.2330   0.0139   0.4107    0.0583   0.0000     0.0743925   453.5763       8.68977       24.6853       54.9674      -7.35768      -21.1268      -10.2267      -6.97912      -3.23387     -0.680173      -4.78969       2.21307     -0.745339     -0.309025     -0.229937    -0.0763250     0.0813304     0.0515786    0.00708680   -0.00622464    0.00112701  -6.83445e-05   3.06653e-05  -1.91876e-05       0.00000       0.00000       0.00000       0.00000       0.00000       0.00000       0.00000       0.00000       0.00000       0.00000       0.00000       0.00000       18.0388       22.4859       23.0490       22.8199       20.6337       17.9847       14.5247       11.2127       8.43437       5.76580       3.75913       2.34511       1.38167      0.782185      0.404103      0.192177     0.0887472     0.0363590     0.0141409    0.00496594    0.00149985   0.000385258   8.11989e-05   1.17973e-05       0.00000       0.00000       0.00000       0.00000       0.00000       0.00000       0.00000       0.00000       0.00000       0.00000       0.00000       0.00000
  12  27 4476.6653    0.8387 16.8131 10.1784  0.0035     0.0353078  0.4197   0.0103   0.6669    0.0421   0.0000     0.0966892   477.7720      -68.7380       54.2891       29.6705      -46.6333      -8.72854       10.8514      -1.73030       9.40020      -18.9038     -0.111922       2.92060      -1.26793       2.40734      0.147201   -0.00121440    -0.0515130     0.0166429    0.00318335    -0.0114365   -0.00377785    0.00118490   0.000252908  -2.48182e-05       0.00000       0.00000       0.00000       0.00000       0.00000       0.00000       0.00000       0.00000       0.00000       0.00000       0.00000       0.00000       27.8402       35.1612       36.9842       35.9158       32.3786       27.4960       23.2124       17.2905       13.1313       8.88401       5.98969       3.72925       2.19990       1.23792      0.651388      0.317508      0.148489     0.0612823     0.0236950    0.00814637    0.00245095   0.000607734   0.000131603   1.79383e-05       0.00000       0.00000       0.00000       0.00000       0.00000       0.00000       0.00000       0.00000       0.00000       0.00000       0.00000       0.00000
  13   9 1983.9076    0.5924  0.4644  9.7157 -0.0057       9.63454  0.0278   0.0231   0.0530    0.0954   0.0000       1.54513   437.9493      -3.00133       10.1021     -0.299857       3.29618       2.35247      -4.02382       2.07403      0.523919     -0.182382      0.927657     -0.245940     -0.408163      0.193471     -0.109890    -0.0523529    0.00842928    0.00252440   0.000900890    0.00200836   -0.00122345  -4.96376e-05  -2.26135e-05   8.68901e-06  -3.90060e-06  -2.43729e-07       0.00000       0.00000       0.00000       0.00000       0.00000       0.00000       0.00000       0.00000       0.00000       0.00000       2.73062       3.73881       3.82918       3.56688       3.16974       2.91404       2.40717       1.94726       1.53020      0.961208      0.709732      0.419176      0.268625      0.143572     0.0852856     0.0410059     0.0218049     0.0101065    0.00443455    0.00166622   0.000677468   0.000224602   7.10564e-05   1.53098e-05   3.51511e-06   5.06128e-07       0.00000       0.00000       0.00000       0.00000       0.00000       0.00000       0.00000       0.00000       0.00000       0.00000
  13  11 2271.2116    1.0882  0.7189 10.3910 -0.0067       4.52341  0.0353   0.0331   0.0626    0.1508   0.0000      0.943384   437.3170       1.95942       18.1502       2.27574     -0.839946       3.63459     -0.475497     -0.343553       1.67892     -0.414767      0.328203     -0.191276    -0.0556272      0.162969    0.00676106     0.0125524    -0.0296277   -0.00503509   -0.00181127   0.000831603   0.000734215   0.000261032  -3.60330e-05  -2.43694e-05   3.39054e-06  -1.00453e-06       0.00000       0.00000       0.00000       0.00000       0.00000       0.00000       0.00000       0.00000       0.00000       0.00000       3.36275       4.24696       4.28562       4.31045       3.81440       3.40004       2.92145       2.28192       1.75070       1.17247      0.889260      0.507600      0.311653      0.200909      0.105640     0.0543816     0.0255352     0.0129599    0.00574698    0.00230586   0.000730181   0.000263706   8.00435e-05   1.76259e-05   3.99009e-06   5.85100e-07       0.00000       0.00000       0.00000       0.00000       0.00000       0.00000       0.00000       0.00000       0.00000       0.00000
  13  12 2411.9401    1.5198  0.8655 10.2842 -0.0035       3.63206  0.0392   0.0412   0.0637    0.2823   0.0000      0.743408   440.4257      -2.26416       11.5912       1.41120       1.99599      -6.06865      0.431210      -1.52706     -0.765930      -1.83750     0.0263909     -0.607570     -0.251136      0.111175     0.0850720    -0.0419142    -0.0198337    -0.0106676    0.00371835  -0.000371926   -0.00125593   0.000343994   1.14595e-05  -1.41399e-05  -5.39949e-06   2.94840e-07       0.00000       0.00000       0.00000       0.00000       0.00000       0.00000       0.00000       0.00000       0.00000       0.00000       3.78092       4.90738       4.73680       4.81815       4.40662       4.05895       3.06188       2.42968       1.79704       1.24340      0.905271      0.623960      0.374418      0.207904      0.118417     0.0565695     0.0297914     0.0130779    0.00560247    0.00202584   0.000832715   0.000276374   8.38583e-05   2.00138e-05   4.04742e-06   6.49389e-07       0.00000       0.00000       0.00000       0.00000       0.00000       0.00000       0.00000       0.00000       0.00000       0.00000
  13  13 2551.7673    1.8707  0.9664 11.2857 -0.0012       2.02184  0.0437   0.0504   0.0729    0.2113   0.0000      0.962500   440.8721     -0.549452       6.61613     -0.475775      0.674636      -3.52071      -2.39626      -3.62346      -1.22751      -1.34996     -0.401864      0.144287     0.0948489     -0.150506     0.0195113    -0.0337234     0.0132092    0.00443532   -0.00494948   -0.00309938    0.00129066  -0.000221978   5.38843e-06  -2.35345e-05  -5.83496e-06   4.28189e-07       0.00000       0.00000       0.00000       0.00000       0.00000       0.00000       0.00000       0.00000       0.00000       0.00000       3.56110       4.39491       4.59316       4.76158       4.08156       3.69182       3.05315       2.43978       1.70125       1.32442      0.888213      0.592082      0.337600      0.222507      0.120857     0.0606207     0.0290500     0.0148338    0.00641424    0.00254348   0.000883925   0.000303626   7.94028e-05   2.16862e-05   4.10210e-06   6.56079e-07       0.00000       0.00000       0.00000       0.00000       0.00000       0.00000       0.00000       0.00000       0.00000       0.00000
  13  14 2691.7247    2.5516  0.8537 11.0298 -0.0012       1.22767  0.0391   0.0700   0.0622    0.4200   0.0000      0.708066   431.8292       4.15328       11.0174       5.66541      -2.85353      -2.12409      -2.93407     -0.894173       1.89121     -0.892301      0.504378     -0.747858     -0.205288     -0.134015     0.0477153    -0.0302675    -0.0101731     0.0215278    0.00230459   -0.00407477  -0.000714382  -0.000136944   9.83441e-05  -1.38171e-05   8.45668e-07  -1.49394e-07       0.00000       0.00000       0.00000       0.00000       0.00000       0.00000       0.00000       0.00000       0.00000       0.00000       3.72524       4.69825       4.86117       4.94921       4.08798       3.58248       3.20846       2.48580       1.90451       1.29216      0.877663      0.544543      0.349040      0.181330      0.102857     0.0584689     0.0282273     0.0140139    0.00550182    0.00244875   0.000866553   0.000263637   7.82835e-05   1.78273e-05   4.03119e-06   5.94337e-07       0.00000       0.00000       0.00000       0.00000       0.00000       0.00000       0.00000       0.00000       0.00000       0.00000
  13  15 2832.1889    3.1151  0.8827 11.5078 -0.0048       1.76511  0.0390   0.0832   0.0637    0.4373   0.0000      0.705953   437.3030       4.68463       19.0365      -3.09136      -4.38820      -2.26378      -1.58090       1.08694      -3.87516     -0.313635      0.608310     0.0125215     0.0771400     0.0869981    -0.0302974    -0.0352272     0.0151003    -0.0102157   0.000867150   -0.00337553  -0.000849318   0.000426421  -1.31852e-05   8.37468e-06  -3.93200e-06  -1.44148e-07       0.00000       0.00000       0.00000       0.00000       0.00000       0.00000       0.00000       0.00000       0.00000       0.00000       3.63969       4.29685       4.43478       4.32185       3.88244       3.43264       3.17013       2.38349       1.85723       1.33392      0.875578      0.587788      0.312333      0.213212      0.113539     0.0544958     0.0267578     0.0131793    0.00599989    0.00221165   0.000825121   0.000284721   6.74366e-05   1.91215e-05   3.87508e-06   5.24841e-07       0.00000       0.00000       0.00000       0.00000       0.00000       0.00000       0.00000       0.00000       0.00000       0.00000
  13  16 2972.6732    3.7787  0.9812 11.8538 -0.0045       2.49883  0.0456   0.0971   0.0687    0.4225   0.0000      0.867621   436.7391       5.73097       8.33279      0.845790       2.01666      -1.37280      -1.27411     -0.244232       1.15350      -1.25475     0.0473593      0.587949     -0.270933     -0.342117      0.133862    0.00271447    -0.0248453     0.0227607    0.00808523   0.000871083  -4.24556e-05  -7.94336e-05   0.000149763  -1.37178e-05  -4.70906e-06   1.11672e-06       0.00000       0.00000       0.00000       0.00000       0.00000       0.00000       0.00000       0.00000       0.00000       0.00000       3.80485       4.89532       4.93712       4.92422       4.90277       3.58119       3.39708       2.39130       1.94336       1.37560      0.852125      0.664194      0.330908      0.238934      0.115916     0.0645599     0.0347845     0.0132117    0.00689569    0.00221054   0.000834223   0.000325043   6.50648e-05   2.30894e-05   5.21579e-06   5.98711e-07       0.00000       0.00000       0.00000       0.00000       0.00000       0.00000       0.00000       0.00000       0.00000       0.00000
  13  17 3112.4721    3.8753  1.1147 12.2803 -0.0113      0.181969  0.0447   0.0979   0.0776    0.3429   0.0000      0.745441   430.2298      -1.98570       14.8507      -1.06136       7.04651     -0.689554       2.14851      -3.77532       2.66336      0.928941       1.01735      -1.04766      0.134719      0.176057     0.0365648     0.0378166   -0.00930421     0.0269049    0.00461780   0.000894239  -0.000363971  -0.000462786  -3.91052e-05   4.80941e-05  -9.59441e-06   6.74853e-07       0.00000       0.00000       0.00000       0.00000       0.00000       0.00000       0.00000       0.00000       0.00000       0.00000       3.80449       4.43158       4.72918       5.00917       4.33861       3.84470       3.22168       2.55199       1.91484       1.34735      0.932640      0.668399      0.375388      0.231379      0.121206     0.0689741     0.0332322     0.0164074    0.00669915    0.00268166   0.000914123   0.000331270   8.31240e-05   2.16562e-05   4.30147e-06   6.36444e-07       0.00000       0.00000       0.00000       0.00000       0.00000       0.00000       0.00000       0.00000       0.00000       0.00000
  13  18 3252.4435    3.7176  1.4013 12.1852 -0.0049      0.942714  0.0512   0.0798   0.0849    0.2266   0.0000      0.584928   443.0561      -1.63315       18.2093       1.34218      -6.39661      -2.08907      0.526018       2.73229      -2.03840      0.944870     0.0882216      -1.39270     -0.256972    -0.0703052      0.171610    -0.0231384     0.0158236    0.00397172    0.00139330    0.00117132   0.000104636  -0.000162180  -0.000166956   3.65560e-05  -3.40512e-06  -3.34534e-07       0.00000       0.00000       0.00000       0.00000       0.00000       0.00000       0.00000       0.00000       0.00000       0.00000       4.35671       5.22437       5.11089       5.17127       4.93009       4.64332       3.60479       2.68925       2.03476       1.44836       1.09700      0.724216      0.454211      0.252090      0.137791     0.0681319     0.0341750     0.0146848    0.00668754    0.00251809   0.000956437   0.000304001   9.50139e-05   2.13525e-05   4.54845e-06   6.76985e-07       0.00000       0.00000       0.00000       0.00000       0.00000       0.00000       0.00000       0.00000       0.00000       0.00000
  13  19 3392.4268    3.3818  1.8952 11.1508 -0.0031    -0.0236846  0.0556   0.0612   0.0970    0.2882   0.0000      0.350973   439.5385       8.36707       16.4295      -4.16159      -4.76027      -2.91942       4.45685      -2.87782      -1.91651      -1.74155       2.59087    -0.0992271      0.254937     -0.132441     -0.112636     0.0390091    -0.0501181   -0.00624815     0.0116984   -0.00121334   0.000413384  -3.67883e-05  -6.68616e-05  -1.97636e-05  -6.39578e-06  -3.01431e-07       0.00000       0.00000       0.00000       0.00000       0.00000       0.00000       0.00000       0.00000       0.00000       0.00000       4.80049       5.95139       6.17723       5.93319       5.45652       4.87753       3.99730       3.24057       2.49631       1.72984       1.14820      0.773010      0.446942      0.266729      0.149446     0.0779788     0.0373625     0.0186692    0.00720283    0.00295178    0.00110051   0.000383616   0.000105420   2.65944e-05   5.29062e-06   7.59521e-07       0.00000       0.00000       0.00000       0.00000       0.00000       0.00000       0.00000       0.00000       0.00000       0.00000
  13  20 3532.7084    2.7241  3.1414 11.0804  0.0012      0.530953  0.0751   0.0396   0.1320    0.1223   0.0000      0.167390   433.7357       5.44226       11.3678       2.95254      -1.36173      0.901625      -2.57075      -2.83321       1.84899      -5.50188       1.04606      0.847566     0.0507002      0.420798    -0.0974163     0.0361708     0.0750243     0.0646794    0.00891787   -0.00398228    0.00183717  -0.000613157  -0.000126684   2.15335e-05   5.18460e-06   3.42386e-07       0.00000       0.00000       0.00000       0.00000       0.00000       0.00000       0.00000       0.00000       0.00000       0.00000       6.18254       7.84823       8.05311       7.93574       7.37207       6.26551       5.48343       4.16449       3.11924       2.25368       1.55289       1.01637      0.604378      0.365767      0.202574     0.0989183     0.0533526     0.0226488     0.0111387    0.00390314    0.00152143   0.000491094   0.000139584   3.62899e-05   7.73646e-06   1.04610e-06       0.00000       0.00000       0.00000       0.00000       0.00000       0.00000       0.00000       0.00000       0.00000       0.00000
  13  21 3673.5249    2.3465  4.3105 10.8835 -0.0003      0.747284  0.0930   0.0306   0.1570    0.0970   0.0000      0.128999   433.3046       11.0031       35.2332       6.27967       1.28743      -12.5594      -6.30077      -10.2872      -3.09148      -4.19758       2.17001      -3.90693     -0.141013      0.191974     0.0454023    -0.0822184     0.0504394     0.0232831     0.0339399    0.00448308   -0.00180433   0.000576754  -1.61274e-05  -2.87241e-05  -1.11597e-05   1.05291e-06       0.00000       0.00000       0.00000       0.00000       0.00000       0.00000       0.00000       0.00000       0.00000       0.00000       7.76818       9.74601       10.2295       10.0263       8.97198       8.03032       6.65835       5.03895       3.84471       2.78190       1.83967       1.23385      0.765277      0.428390      0.238391      0.128183     0.0613285     0.0291904     0.0118948    0.00512611    0.00189560   0.000607846   0.000171271   4.27195e-05   8.73435e-06   1.23984e-06       0.00000       0.00000       0.00000       0.00000       0.00000       0.00000       0.00000       0.00000       0.00000       0.00000
  13  22 3814.2161    1.9362  6.0640 10.6954 -0.0017      0.617627  0.1151   0.0229   0.2078    0.0779   0.0000     0.0984560   450.4204       26.9615       18.0624       3.78585      -5.36212      -1.32325       1.47594      -12.4894       5.33402      -2.94060      0.288224       1.21103     -0.563336      0.716389      0.674502     -0.126968    -0.0384284     0.0451588    -0.0107135   -0.00469867   -0.00308500   9.67419e-05   0.000429193   3.12804e-05  -7.16674e-06  -3.02365e-06       0.00000       0.00000       0.00000       0.00000       0.00000       0.00000       0.00000       0.00000       0.00000       0.00000       9.33523       11.5310       12.0505       11.9276       11.0140       9.69085       8.03362       6.33105       4.70161       3.43707       2.30823       1.53381      0.960165      0.540725      0.305528      0.161392     0.0788814     0.0372030     0.0153882    0.00632873    0.00233070   0.000741210   0.000218320   5.60532e-05   1.11467e-05   1.55567e-06       0.00000       0.00000       0.00000       0.00000       0.00000       0.00000       0.00000       0.00000       0.00000       0.00000
  13  23 3954.6272    1.6298  7.6688 10.5088 -0.0025      0.396713  0.1430   0.0184   0.2561    0.0687   0.0000     0.0865423   434.4635       38.2845       48.9821      -8.26405      -7.39110       13.0307       14.5323      -10.2652      -1.26458      -13.8203      -2.69671       1.09257      0.277437     -0.123815     -0.310585     0.0831604      0.134356   -0.00976704   -0.00611929    0.00475536  -0.000211498    0.00118863   0.000405948   1.95031e-05  -4.85487e-06   5.08266e-06       0.00000       0.00000       0.00000       0.00000       0.00000       0.00000       0.00000       0.00000       0.00000       0.00000       10.9238       14.1287       14.3305       14.4391       13.4246       11.6640       9.57058       7.60770       5.84594       4.16699       2.79305       1.84351       1.11953      0.672907      0.373337      0.197493     0.0961478     0.0449029     0.0187603    0.00757052    0.00276374   0.000948081   0.000273297   7.01307e-05   1.43055e-05   2.01124e-06       0.00000       0.00000       0.00000       0.00000       0.00000       0.00000       0.00000       0.00000       0.00000       0.00000
  13  25 4236.4305    1.1482 13.8709 10.2122 -0.0002   -0.00460580  0.2662   0.0127   0.4748    0.0527   0.0000     0.0728540   468.9484       41.6294       26.8762      -57.8872       13.3417      -5.87025       19.1860      0.614634      -13.1825       4.06322       6.24910      0.622362      -1.49066     -0.854565      0.555735      0.371978   -0.00976421     0.0123848     0.0211018   -0.00658846   -0.00459494    0.00117743   0.000205245  -0.000248534  -1.27988e-05  -4.95209e-06       0.00000       0.00000       0.00000       0.00000       0.00000       0.00000       0.00000       0.00000       0.00000       0.00000       18.3936       23.4624       24.4588       24.5926       21.9458       19.3083       15.9244       12.7533       9.44233       6.87193       4.66473       3.06448       1.89584       1.12043      0.629799      0.328778      0.167730     0.0757363     0.0341208     0.0131843    0.00490085    0.00158878   0.000456837   0.000113783   2.20940e-05   3.18857e-06       0.00000       0.00000       0.00000       0.00000       0.00000       0.00000       0.00000       0.00000       0.00000       0.00000
  14  10 2162.6271    0.8570  0.6353 10.0141 -0.0079       6.29371  0.0521   0.0342   0.0636    0.1345   0.0000       1.20036   437.3801      -2.35539       15.0171       4.70086       1.69133      -1.94918     -0.731781     -0.840812     -0.499439      0.105826      0.509813     -0.489016      0.883385    -0.0126588     0.0917709      0.219518    -0.0127509     0.0116255   -0.00736459   -0.00308862    0.00154969  -1.46129e-05   0.000181167  -7.15808e-05   3.37962e-05   1.35466e-06  -1.08097e-06   4.28065e-08       0.00000       0.00000       0.00000       0.00000       0.00000       0.00000       0.00000       0.00000       3.10485       6.23269       3.95027       6.52566       4.17934       5.45316       3.51995       3.32920       2.25730       1.69412       1.29022      0.800086      0.718328      0.285414      0.243561     0.0791855     0.0739857     0.0190011     0.0183563    0.00342093    0.00333007   0.000612179   0.000454471   8.39371e-05   4.08878e-05   8.04334e-06   1.79221e-06   3.56269e-07       0.00000       0.00000       0.00000       0.00000       0.00000       0.00000       0.00000       0.00000
  14  11 2305.8288    1.1336  0.8096 10.5415 -0.0082       5.53591  0.0510   0.0319   0.0645    0.1513   0.0000       1.02491   439.1579      0.649475       16.1196      -1.72480      -3.92373    -0.0479435      -1.64504     -0.673934       3.11810       3.17072     -0.479005     -0.883529      0.335461       1.04065     -0.124700    -0.0903775   0.000706721     0.0140632    -0.0104191    0.00429287    0.00403626  -0.000591903  -0.000295124   6.15808e-05   4.76491e-05  -5.18466e-06  -8.11648e-07   5.24809e-08       0.00000       0.00000       0.00000       0.00000       0.00000       0.00000       0.00000       0.00000       3.32445       5.79765       4.72605       6.04160       4.75280       4.38633       3.75784       2.92068       2.47380       1.51533       1.31617      0.751876      0.541753      0.347516      0.178129      0.121328     0.0473965     0.0354909    0.00995578    0.00797679    0.00187525    0.00120829   0.000285178   0.000121697   3.37479e-05   6.45830e-06   1.78205e-06   2.70062e-07       0.00000       0.00000       0.00000       0.00000       0.00000       0.00000       0.00000       0.00000
  14  12 2446.7353    1.5751  1.0478 10.1286 -0.0028       2.34198  0.0412   0.0367   0.0715    0.3090   0.0000      0.798831   437.8748     -0.907246       10.9187      -4.24696      -6.73896      -1.33838      -5.30826      -1.84965       2.40041      0.339299       2.15430      0.344204     -0.326290     -0.189800    -0.0175398    -0.0176854    -0.0394126    0.00989525   -0.00660313   -0.00602881  -0.000903142   0.000371625   0.000228654  -3.19615e-05  -1.51571e-05  -3.65120e-06  -1.96259e-06   1.62430e-07       0.00000       0.00000       0.00000       0.00000       0.00000       0.00000       0.00000       0.00000       3.29923       4.08320       4.47987       4.50423       3.81627       3.48936       2.99340       2.48623       1.81418       1.44634      0.917262      0.633598      0.381957      0.239902      0.144551     0.0809703     0.0417402     0.0215034     0.0101237    0.00465890    0.00189641   0.000740296   0.000252969   7.57937e-05   1.98219e-05   5.44376e-06   9.18574e-07   1.43202e-07       0.00000       0.00000       0.00000       0.00000       0.00000       0.00000       0.00000       0.00000
  14  14 2728.3047    2.7758  0.8660 11.5097 -0.0062       2.85893  0.0473   0.0721   0.0614    0.3314   0.0000      0.695536   439.5181      -2.15556       17.5183     -0.446314      -7.02296      -1.56165       3.62896      -3.92487      0.273603     -0.799183     -0.399863     -0.436666     -0.233810     0.0901627    -0.0248118     0.0159246    0.00322448   -0.00821786   -0.00389637   -0.00226603   -0.00219004   0.000646572  -0.000198379  -0.000125646  -9.33441e-06   1.53582e-06   4.46460e-07  -5.86653e-08       0.00000       0.00000       0.00000       0.00000       0.00000       0.00000       0.00000       0.00000       3.40652       5.58813       5.66373       5.06029       5.94850       3.47671       4.70161       2.44142       2.71671       1.60818       1.18762      0.966693      0.412977      0.403601      0.138678      0.121955     0.0501845     0.0251503     0.0151374    0.00432845    0.00271423   0.000929014   0.000277017   0.000142380   2.35384e-05   9.02799e-06   2.38279e-06   1.99164e-07       0.00000       0.00000       0.00000       0.00000       0.00000       0.00000       0.00000       0.00000
  14  15 2869.2746    3.4584  0.8634 11.3184 -0.0098       1.17911  0.0362   0.0959   0.0612    0.7236   0.0000      0.651449   433.3940       2.15916       11.3407      -3.75308       1.06891      -1.91117      -1.81940      -4.40659      0.486510       1.78966    -0.0419045     -0.223571     0.0662085     -0.503807    -0.0619568     0.0870432     0.0714538    0.00767681    -0.0144050   0.000803983    0.00155845   0.000100239  -0.000102615   8.47371e-05  -6.82840e-06  -1.94593e-06  -1.14722e-06   3.36147e-07       0.00000       0.00000       0.00000       0.00000       0.00000       0.00000       0.00000       0.00000       3.25946       4.10876       4.14246       4.08954       3.79884       3.16490       2.92567       2.35985       1.97914       1.32309      0.951028      0.601149      0.390415      0.237470      0.128059     0.0763456     0.0406055     0.0207604    0.00928350    0.00406633    0.00162647   0.000636384   0.000205033   6.89052e-05   1.95625e-05   4.31354e-06   1.02678e-06   1.28846e-07       0.00000       0.00000       0.00000       0.00000       0.00000       0.00000       0.00000       0.00000
  14  16 3010.2210    3.9851  1.0077 10.5840  0.0034       1.48803  0.0408   0.0967   0.0655    1.3757   0.0000      0.633636   439.8231       8.15853       17.3171      0.946312      -6.12427      -2.83591      -1.57528      -2.38920     -0.354818     -0.477768       1.06650    -0.0808319     -0.646984      0.571981     0.0660670   -0.00788263    -0.0109943   -0.00972644     0.0123983    0.00758338    0.00159894  -0.000190626   0.000216726  -0.000114274  -5.14158e-06  -6.35984e-06  -1.99720e-08  -1.73613e-07       0.00000       0.00000       0.00000       0.00000       0.00000       0.00000       0.00000       0.00000       3.65213       4.31351       4.44753       4.78113       4.29080       3.60387       3.23721       2.40472       1.81118       1.31443       1.05971      0.644822      0.397710      0.271204      0.167421     0.0889286     0.0417664     0.0210527     0.0103310    0.00509253    0.00196292   0.000715054   0.000222173   7.07173e-05   1.94339e-05   4.25458e-06   9.69582e-07   1.27817e-07       0.00000       0.00000       0.00000       0.00000       0.00000       0.00000       0.00000       0.00000
  14  17 3150.5709    3.9873  1.0784 12.9027 -0.0064       1.31694  0.0469   0.1011   0.0756    0.2522   0.0000      0.849712   431.9180       6.23748       14.0098      -3.84160      -3.98875       1.79640      0.892382      -1.62645     -0.230644     -0.862763     -0.246010     -0.548407     -0.689746     -0.118393     0.0863437     0.0880479    -0.0207088    -0.0258810     0.0105681    0.00706674    0.00133439   0.000510102  -3.26969e-05   0.000120478   2.20071e-05  -6.09839e-06  -7.43216e-07  -2.78336e-07       0.00000       0.00000       0.00000       0.00000       0.00000       0.00000       0.00000       0.00000       3.81777       4.33033       4.99399       5.18184       4.43360       3.93009       3.35225       2.79920       1.95582       1.51731       1.06698      0.744595      0.464137      0.269809      0.183012     0.0981735     0.0472768     0.0251687     0.0137545    0.00570025    0.00229665   0.000876505   0.000306663   8.69515e-05   2.39369e-05   5.82060e-06   1.01523e-06   1.49726e-07       0.00000       0.00000       0.00000       0.00000       0.00000       0.00000       0.00000       0.00000
  14  18 3290.8748    3.6342  1.6516 12.1227 -0.0015      0.368452  0.0541   0.0729   0.0908    0.2152   0.0000      0.484527   437.4029       6.96854       20.5187      -6.66350      -3.00853       3.51929      -3.60408      -4.49303       5.89400     -0.267395     0.0460009     -0.229378     0.0490652    0.00754606     -0.167546     0.0743674    -0.0185406     0.0345782    0.00606934    0.00601154   -0.00161523   0.000835328   0.000479154  -4.15586e-05   2.42885e-05   4.25912e-06  -2.16016e-06  -6.70976e-08       0.00000       0.00000       0.00000       0.00000       0.00000       0.00000       0.00000       0.00000       4.28739       5.47491       5.44977       5.85312       5.21672       4.50783       3.74350       3.12871       2.39617       1.70776       1.22252      0.805202      0.501494      0.317159      0.185221      0.105513     0.0544583     0.0275921     0.0134550    0.00576319    0.00232055   0.000840399   0.000284052   9.44194e-05   2.61266e-05   6.26639e-06   1.26131e-06   1.90514e-07       0.00000       0.00000       0.00000       0.00000       0.00000       0.00000       0.00000       0.00000
  14  19 3431.5226    3.1489  2.1957 11.8124 -0.0001      0.419986  0.0613   0.0538   0.1056    0.1491   0.0000      0.295918   438.4213       11.3673       18.9116      -4.52782      -1.87429      -4.24839      -4.14492      -7.75166      0.577382      -2.60921     -0.990431     -0.444135       1.09268      0.295068    -0.0396660     -0.130060    -0.0792616   -0.00849798    0.00576002   0.000581578  -0.000517641   0.000561432  -0.000159421  -0.000174044  -7.33880e-06  -4.70617e-06   5.99342e-07  -2.05754e-07       0.00000       0.00000       0.00000       0.00000       0.00000       0.00000       0.00000       0.00000       4.62545       6.02028       6.11317       6.27696       5.65576       5.09217       4.35098       3.61461       2.71973       2.00426       1.45014      0.927401      0.604654      0.361927      0.223378      0.118863     0.0637422     0.0314794     0.0149816    0.00691124    0.00277834    0.00104382   0.000371290   0.000113186   3.42150e-05   7.94594e-06   1.58669e-06   2.28290e-07       0.00000       0.00000       0.00000       0.00000       0.00000       0.00000       0.00000       0.00000
  14  20 3572.3921    2.6449  3.4444 11.2074 -0.0036      0.660794  0.0794   0.0364   0.1358    0.1116   0.0000      0.167978   429.9594       12.3935       16.4338      -9.89674     -0.568478       1.36019       7.28925      -3.70080       3.93886       2.63074      -2.24543     -0.661563       1.21519       1.30271     -0.179630   -0.00354744    -0.0370776    -0.0466829     0.0102380    0.00983188    0.00139486   0.000382379   0.000293007  -0.000420935  -5.62618e-06   1.47697e-05   3.14768e-06   4.35510e-08       0.00000       0.00000       0.00000       0.00000       0.00000       0.00000       0.00000       0.00000       6.37080       7.85110       7.77480       8.19414       7.27808       6.53309       5.57139       4.68050       3.65839       2.66591       1.83545       1.23198      0.763194      0.486037      0.271501      0.157989     0.0819529     0.0413940     0.0195865    0.00833566    0.00344772    0.00129382   0.000430793   0.000143741   3.75250e-05   9.38281e-06   1.81319e-06   2.70284e-07       0.00000       0.00000       0.00000       0.00000       0.00000       0.00000       0.00000       0.00000
  14  21 3713.2421    2.1489  4.9632 10.9440 -0.0010      0.410751  0.0977   0.0259   0.1775    0.0808   0.0000      0.117160   434.2141       16.7115       11.3735      -10.2223      -17.2528      -1.77619      -4.26859       3.23626      -3.01720      -3.56357    -0.0972160      0.698828       2.23222     -0.855672      0.362753      0.158521      0.209497     0.0307695    -0.0272916    -0.0244367   -0.00156367    0.00335534  -0.000422720   6.48974e-05   3.45484e-05   1.89708e-05  -3.80254e-07   1.07439e-07       0.00000       0.00000       0.00000       0.00000       0.00000       0.00000       0.00000       0.00000       7.51405       9.55082       10.2974       9.87482       9.26080       8.27492       6.83776       5.58238       4.19790       3.10658       2.19570       1.47054      0.961826      0.570913      0.341700      0.187800     0.0979072     0.0493122     0.0237081     0.0103660    0.00428304    0.00165907   0.000585599   0.000183457   5.35490e-05   1.27085e-05   2.36485e-06   3.15478e-07       0.00000       0.00000       0.00000       0.00000       0.00000       0.00000       0.00000       0.00000
  14  22 3854.4644    1.7993  7.1946 10.6046 -0.0014      0.391961  0.1299   0.0198   0.2281    0.0713   0.0000     0.0803820   432.7630       14.4522       8.19095       4.83374       15.1186      -8.75656      -6.07734      -6.33451       12.1704      -2.70777      -1.27094       3.60857      -1.31622     0.0725055     -0.194384    -0.0734653     -0.274266    -0.0359056     0.0256434     0.0230002    0.00728627    0.00113576  -0.000196551  -7.19859e-05   2.76115e-05   2.17880e-06   2.52396e-06  -2.09214e-07       0.00000       0.00000       0.00000       0.00000       0.00000       0.00000       0.00000       0.00000       9.54039       11.8483       12.6321       12.4860       11.7396       10.5989       8.69843       7.03625       5.39097       4.11196       2.82977       1.92861       1.23873      0.787887      0.448869      0.254481      0.136338     0.0674143     0.0303800     0.0138999    0.00576248    0.00221879   0.000767733   0.000247305   6.75117e-05   1.66834e-05   3.06055e-06   4.16827e-07       0.00000       0.00000       0.00000       0.00000       0.00000       0.00000       0.00000       0.00000
  14  23 3995.5999    1.5306  9.0885 10.4724 -0.0032      0.423426  0.1604   0.0168   0.2918    0.0650   0.0000     0.0761915   464.0273       10.2274       4.55294      -16.1326      -3.62155       19.7284      -6.01265      -10.4725       3.88150      -10.8960       3.07512      -1.24999      0.778442      0.640035     -0.547794      0.558584     0.0177412    -0.0186228     0.0617791   -0.00110828    0.00115792   0.000726809  -0.000498033  -0.000307802  -3.57289e-06   3.18340e-05  -1.08728e-06  -3.24301e-08       0.00000       0.00000       0.00000       0.00000       0.00000       0.00000       0.00000       0.00000       11.8366       14.9720       15.4348       15.0706       14.5692       12.7640       10.7176       8.79088       6.74304       5.11569       3.52968       2.35710       1.52467      0.947470      0.549798      0.309064      0.162226     0.0815770     0.0361535     0.0167713    0.00666674    0.00262959   0.000901730   0.000290912   8.27171e-05   2.03793e-05   3.78751e-06   4.93854e-07       0.00000       0.00000       0.00000       0.00000       0.00000       0.00000       0.00000       0.00000
  14  25 4278.2657    1.0808 13.5090 10.3351 -0.0012     0.0380344  0.2639   0.0124   0.4616    0.0477   0.0000     0.0753130   426.3254       37.3133       36.4462      -15.5479       7.56860      -34.6066      -7.04526      -8.50507       7.07811      -3.78851      -5.48846       3.35800       1.14039     0.0487941       1.34515      0.229922      0.246958     -0.104809     0.0183748   -0.00375731    0.00734331   -0.00856176  -3.61008e-05   0.000523916   0.000183590   1.33616e-06   1.90143e-06  -8.03094e-07       0.00000       0.00000       0.00000       0.00000       0.00000       0.00000       0.00000       0.00000       16.4098       21.2964       22.0802       22.4394       20.4567       18.7603       15.4184       12.7682       9.75303       7.43376       5.12280       3.51070       2.28674       1.40260      0.836086      0.467029      0.248578      0.125139     0.0582184     0.0262332     0.0107300    0.00421014    0.00148449   0.000461303   0.000129341   3.11286e-05   5.69857e-06   8.08232e-07       0.00000       0.00000       0.00000       0.00000       0.00000       0.00000       0.00000       0.00000
  14  26 4420.0788    0.8720 15.7599 10.3035 -0.0039   -0.00677713  0.3616   0.0103   0.5810    0.0407   0.0000     0.0936902   427.3687      -11.5294       16.5003      -5.00569       8.20363      -24.9466       16.1073      -7.36553       10.7788      -3.90113      -3.63907       2.40626       2.73924     0.0247531     -0.408521      0.705748      0.235235     -0.322823    -0.0572870    0.00635471     0.0234275    0.00837345   -0.00288942  -0.000368118   1.26712e-05  -1.78212e-05  -9.40423e-06  -1.54342e-06       0.00000       0.00000       0.00000       0.00000       0.00000       0.00000       0.00000       0.00000       20.4090       26.9451       28.5123       27.9945       26.4155       23.2099       19.7599       15.9193       12.3438       9.25422       6.50490       4.42109       2.83286       1.80463       1.05528      0.600798      0.319249      0.159298     0.0764632     0.0336499     0.0142410    0.00540731    0.00188973   0.000604397   0.000165774   4.01776e-05   7.58329e-06   9.86855e-07       0.00000       0.00000       0.00000       0.00000       0.00000       0.00000       0.00000       0.00000
  15  10 2195.8711    0.9140  0.7885 10.0403  0.0053       5.13150  0.0369   0.0239   0.0597    0.1376   0.0000       1.03263   439.4895      -4.06433       7.92684       4.54106      -4.24035      -1.82707       1.56369      -1.89997       1.18261     -0.324956     -0.307513       1.38742      0.446289     0.0604304    -0.0388725    -0.0617828    0.00605729    -0.0407085    0.00793077   -0.00698013   0.000723003   -0.00124787   0.000789867  -0.000167140   3.54365e-06  -2.43928e-06  -3.39427e-06   2.64817e-07   1.78875e-07   3.94439e-08       0.00000       0.00000       0.00000       0.00000       0.00000       0.00000       2.64734       3.70212       3.49327       3.78351       3.37891       3.23418       2.61058       2.29054       1.82509       1.36403      0.939171      0.695177      0.443717      0.299054      0.169341     0.0950311     0.0561474     0.0320514     0.0155022    0.00738964    0.00320617    0.00141914   0.000530886   0.000201212   6.97010e-05   2.22384e-05   5.66938e-06   1.41231e-06   2.63832e-07   4.00097e-08       0.00000       0.00000       0.00000       0.00000       0.00000       0.00000
  15  11 2339.6082    1.2789  0.8183 10.4193 -0.0076       4.74156  0.0399   0.0333   0.0640    0.1894   0.0000      0.844206   434.9653      -5.21777       16.6776      -2.35732      -4.00915       3.37575       1.81844       3.19842       1.76609     -0.544234       1.24270     -0.260650      0.286682     -0.163010     -0.135505    -0.0875233     0.0827674     0.0670746   -0.00161864   -0.00521832    0.00523095  -0.000633387  -2.12076e-05   0.000186586  -7.86485e-06   2.67607e-05   2.09672e-06  -7.61454e-07   1.82094e-07   7.70680e-09       0.00000       0.00000       0.00000       0.00000       0.00000       0.00000       3.50010       4.80445       4.65974       4.11942       3.76334       3.56079       3.27896       3.15722       2.48897       1.91720       1.39094      0.842962      0.529094      0.318916      0.188483      0.109326     0.0630844     0.0291035     0.0169247    0.00672548    0.00368143    0.00129846   0.000645540   0.000192285   7.28550e-05   2.33103e-05   7.13260e-06   1.57794e-06   2.94968e-07   4.13039e-08       0.00000       0.00000       0.00000       0.00000       0.00000       0.00000
  15  12 2481.1056    1.7369  0.9442 10.4735 -0.0072       2.53810  0.0381   0.0425   0.0618    0.2946   0.0000      0.696398   437.1046      -1.06459       8.50096       3.78181     -0.341063     0.0641959       2.86119    -0.0829502      -1.31176      -1.09109      0.672452      0.370180      0.531770      0.122611      0.320324    -0.0769717     0.0192103     0.0248123    -0.0128265    0.00228571  -0.000295483  -0.000533868   0.000905133  -8.34677e-05   2.30861e-05  -2.38035e-05   7.33181e-07   3.49890e-07  -3.17426e-07   3.51175e-08       0.00000       0.00000       0.00000       0.00000       0.00000       0.00000       3.19981       4.06932       4.19374       4.03037       3.68092       3.44211       3.03022       2.40462       1.98773       1.46465       1.06289      0.707339      0.479732      0.300322      0.178021     0.0979501     0.0555797     0.0296811     0.0146997    0.00677162    0.00304724    0.00132864   0.000538264   0.000195204   6.75271e-05   2.01637e-05   5.27121e-06   1.15157e-06   2.39199e-07   3.00540e-08       0.00000       0.00000       0.00000       0.00000       0.00000       0.00000
  15  13 2622.4730    2.2094  0.8804 11.4067 -0.0089       2.90679  0.0329   0.0571   0.0646    0.1943   0.0000      0.705776   441.4343      -1.01103       10.8353       1.17729      0.142492       2.36683      -1.63793     -0.916413      -1.25943       1.30420     -0.188830     -0.426737     0.0306769    -0.0247541     -0.212481    0.00893670     0.0882175     0.0290802    0.00769990   -0.00143125   -0.00587875    0.00212372   0.000111096  -0.000166676   0.000104261   4.05817e-06   2.90168e-06  -6.28720e-07   1.08063e-07   2.25563e-09       0.00000       0.00000       0.00000       0.00000       0.00000       0.00000       2.87825       3.48857       3.43396       3.61017       3.34168       3.14883       2.61591       2.12872       1.66370       1.35433      0.937421      0.667876      0.409439      0.267847      0.170738      0.107912     0.0558012     0.0286373     0.0137066    0.00673640    0.00294871    0.00121870   0.000479200   0.000186560   5.88934e-05   1.79425e-05   4.35153e-06   1.13939e-06   1.94164e-07   2.98095e-08       0.00000       0.00000       0.00000       0.00000       0.00000       0.00000
  15  14 2764.2065    2.8450  0.8683 11.9721 -0.0060       3.24614  0.0343   0.0750   0.0635    0.2027   0.0000      0.973335   437.2361       1.22245       9.92507       5.82114      -6.13821      -3.15533      -2.11605      -1.99768       1.17504      -1.27585      -1.15145     -0.165070      0.101715     -0.495338     -0.135557      0.159541     0.0329369     0.0225201   -0.00473396     0.0103232    0.00385251   0.000473851   0.000152295   0.000141396  -9.67704e-05   2.20935e-05  -5.48394e-06  -1.70660e-08  -1.65732e-07   4.18044e-08       0.00000       0.00000       0.00000       0.00000       0.00000       0.00000       2.95871       3.48824       3.52813       3.38401       3.55893       3.40311       2.70021       2.17335       1.61763       1.30071      0.968643      0.692593      0.461338      0.314355      0.186476      0.110073     0.0600033     0.0293595     0.0144732    0.00678798    0.00277828    0.00126018   0.000505949   0.000179179   6.24177e-05   1.97612e-05   5.16200e-06   1.22105e-06   1.97634e-07   2.77738e-08       0.00000       0.00000       0.00000       0.00000       0.00000       0.00000
  15  16 3047.1300    3.8525  0.9475 12.4005 -0.0119      0.549114  0.0357   0.0990   0.0683    0.3498   0.0000      0.590117   440.2301       7.44014       9.06326       2.11023       1.72359      -3.08195      0.490301     -0.782258     0.0726355      0.571916      0.808867      -1.39961     0.0664350     0.0118827    -0.0845446     0.0806393     0.0269855   -0.00774667     0.0252801     0.0184967    0.00493746  -0.000806760  -0.000409721   0.000118762  -7.91164e-06  -6.78948e-06   3.38666e-06   1.60146e-06   1.92016e-07   2.17351e-08       0.00000       0.00000       0.00000       0.00000       0.00000       0.00000       3.01772       3.86342       4.07797       3.99971       3.96720       3.46616       2.81671       2.22783       1.74380       1.22869      0.920110      0.675972      0.471633      0.297823      0.175687     0.0988754     0.0553114     0.0310599     0.0148996    0.00694718    0.00314642    0.00129308   0.000499061   0.000189384   6.54395e-05   2.05049e-05   5.53244e-06   1.26292e-06   2.39308e-07   2.98910e-08       0.00000       0.00000       0.00000       0.00000       0.00000       0.00000
  15  17 3188.0766    4.1492  1.2705 12.0014 -0.0065      0.606368  0.0448   0.0920   0.0791    0.4891   0.0000      0.564726   437.7027       8.97385       16.4502      -6.09141       1.28432      -1.01084       3.28342      -2.26570      -1.16858     -0.400439      0.249984     -0.547743      0.148323      0.303088    -0.0244508     -0.168421     0.0589117     0.0135942    0.00243540    0.00912872   0.000857516   -0.00287632   0.000239524   4.84682e-05   4.61156e-05   7.90704e-06  -5.12906e-06  -2.32073e-06  -2.07703e-07   7.61090e-09       0.00000       0.00000       0.00000       0.00000       0.00000       0.00000       3.43072       4.18502       4.33818       4.50289       3.95207       3.78981       3.43880       2.58206       2.07514       1.57861       1.16483      0.792844      0.537239      0.361283      0.204643      0.119412     0.0662627     0.0364984     0.0173884    0.00812096    0.00380875    0.00169875   0.000670615   0.000245152   7.82110e-05   2.38964e-05   5.77614e-06   1.33978e-06   2.77498e-07   3.72509e-08       0.00000       0.00000       0.00000       0.00000       0.00000       0.00000
  15  18 3328.9273    3.5962  1.6764 11.8499 -0.0046      0.802418  0.0552   0.0714   0.0916    0.3206   0.0000      0.454320   437.1359       13.1913      -1.29408     -0.961037     -0.211042      -4.60484      -2.36995      -8.47552       1.39341      0.497265      -3.44383     -0.159305      0.342819    -0.0610849   -0.00199486    -0.0257592    -0.0190701     0.0105422     0.0215646     0.0122209     0.0100193    0.00199679   0.000119295   2.55180e-05  -0.000195138   5.74750e-06   1.64866e-06  -4.84063e-07  -1.30314e-07   1.88281e-08       0.00000       0.00000       0.00000       0.00000       0.00000       0.00000       4.07834       4.97751       5.11277       5.35799       4.77471       4.51115       3.93206       3.06013       2.32055       1.85661       1.35321      0.893474      0.635084      0.408385      0.242445      0.133879     0.0784052     0.0414402     0.0200309    0.00892252    0.00416265    0.00187964   0.000765656   0.000268214   8.84734e-05   2.45545e-05   6.90771e-06   1.55164e-06   2.96628e-07   4.18178e-08       0.00000       0.00000       0.00000       0.00000       0.00000       0.00000
  15  19 3470.1201    2.9904  2.5831 11.3289 -0.0022      0.478802  0.0642   0.0460   0.1139    0.1920   0.0000      0.244808   444.4712       5.63837       11.9934       4.60771       6.18401      -17.3909       2.39275      -7.23294     -0.386171      -1.16518      -1.28958      0.695886     -0.968553      0.572372    -0.0886175     -0.121066    -0.0891829     0.0384329   -0.00299011     0.0265291    0.00553667   -0.00302697  -0.000345384   0.000576455   5.13652e-05   1.47825e-05  -7.65145e-07   1.49450e-06  -3.32047e-07  -9.07910e-08       0.00000       0.00000       0.00000       0.00000       0.00000       0.00000       4.71821       5.93851       6.34049       6.34845       5.92995       5.43782       4.51422       3.70537       2.95498       2.13763       1.60824       1.09476      0.743295      0.473222      0.288438      0.166242     0.0940177     0.0495464     0.0254350     0.0117788    0.00553598    0.00224323   0.000912870   0.000327724   0.000112879   3.47319e-05   9.53622e-06   2.06794e-06   3.99427e-07   5.22659e-08       0.00000       0.00000       0.00000       0.00000       0.00000       0.00000
  15  20 3611.2367    2.4580  3.6374 11.3567 -0.0028      0.344942  0.0819   0.0328   0.1389    0.0970   0.0000      0.158158   448.1672       5.92225       23.9521       6.23902       3.18151       4.44964      -2.13322       1.63920       4.06101     -0.850511      -1.08891    -0.0220675      0.804421    -0.0260489      0.359499  -0.000691750    -0.0706619    -0.0698746     0.0276553    -0.0192736    0.00118636    0.00907680  -0.000743623   0.000225938   4.27016e-05  -1.82588e-06  -7.59936e-06  -5.47106e-07  -1.57903e-07  -4.82033e-09       0.00000       0.00000       0.00000       0.00000       0.00000       0.00000       5.88789       7.47191       7.75934       7.81171       7.36875       6.62960       5.73027       4.69431       3.71480       2.77036       2.03659       1.40429      0.954280      0.601855      0.365780      0.213463      0.117950     0.0631539     0.0320026     0.0151007    0.00689943    0.00287663    0.00114996   0.000422298   0.000141537   4.33643e-05   1.18667e-05   2.71141e-06   5.19865e-07   6.72367e-08       0.00000       0.00000       0.00000       0.00000       0.00000       0.00000
  15  21 3752.9419    2.1204  5.3249 10.7038 -0.0014      0.550134  0.0987   0.0239   0.1769    0.0899   0.0000     0.0970708   434.5400       16.2869       27.0256      -10.7211      -3.08223      -1.40409       1.84605      -10.2675      -3.21298      -3.09509       1.27006      -4.61423      0.866655      0.381939      0.141840    -0.0850728      0.110483    0.00947116     0.0241099    0.00865898    0.00362261   0.000824101  -0.000928686  -0.000206109   7.76374e-06  -6.82357e-05  -1.04843e-05  -1.18736e-06  -6.73520e-07   6.60426e-08       0.00000       0.00000       0.00000       0.00000       0.00000       0.00000       7.37285       9.44729       9.99404       10.3136       9.47970       8.58521       6.98750       5.69739       4.43509       3.45862       2.41723       1.67897       1.10081      0.706178      0.447299      0.257509      0.148628     0.0767597     0.0386792     0.0182668    0.00812165    0.00348972    0.00138597   0.000502395   0.000175633   5.12644e-05   1.41466e-05   3.34227e-06   5.99297e-07   8.29467e-08       0.00000       0.00000       0.00000       0.00000       0.00000       0.00000
  15  22 3894.5822    1.7799  7.2792 10.5090 -0.0013      0.372345  0.1224   0.0185   0.2262    0.0710   0.0000     0.0749850   452.3337       10.4180      -7.64100       5.20241       5.41240      -16.6022       10.4851      -5.83654      -13.4984       3.94651      -1.55960       2.76553       2.68564      0.490967     -0.952022      0.211817      0.208743     0.0115850    -0.0232731    -0.0216981   -0.00683113    0.00372253   0.000484652  -0.000159399  -9.96270e-05  -4.25612e-05  -2.64638e-05  -2.76702e-06   4.41350e-07   1.26509e-07       0.00000       0.00000       0.00000       0.00000       0.00000       0.00000       8.51071       10.5253       11.4389       11.4054       10.8436       9.58727       8.33067       6.75429       5.36548       4.08901       2.92193       2.06082       1.37692      0.874709      0.536036      0.328704      0.176907     0.0942403     0.0487567     0.0232178     0.0106573    0.00431112    0.00178175   0.000658257   0.000214626   6.60431e-05   1.74408e-05   4.09535e-06   7.57107e-07   9.43107e-08       0.00000       0.00000       0.00000       0.00000       0.00000       0.00000
  15  23 4036.5655    1.4541  9.5018 10.4150 -0.0016      0.526680  0.1614   0.0154   0.2988    0.0618   0.0000     0.0716215   440.1076      -16.5962       9.40991      0.558332       16.2824      -11.1326      -3.74222       1.62055      -8.79400      -6.25355      -2.07297      -3.16397      -1.08942      0.193718      0.329074     -0.192937      0.100999      0.130653    -0.0108277    -0.0196848     0.0182294    0.00291802   -0.00100112  -0.000232182  -0.000106968   0.000113236  -4.21117e-05  -8.55141e-06  -7.90061e-07   8.20092e-08       0.00000       0.00000       0.00000       0.00000       0.00000       0.00000       10.6179       13.4982       14.6671       14.4893       13.9164       12.3010       10.5163       8.72813       6.81681       5.12234       3.73586       2.64181       1.74739       1.13880      0.682689      0.410481      0.223825      0.122283     0.0602059     0.0306053     0.0129197    0.00585576    0.00219408   0.000842720   0.000276620   8.87560e-05   2.34430e-05   5.51830e-06   9.97653e-07   1.24009e-07       0.00000       0.00000       0.00000       0.00000       0.00000       0.00000
  15  24 4177.7814    1.2103 12.0556 10.3036 -0.0001      0.245763  0.2203   0.0129   0.3804    0.0558   0.0000     0.0811198   445.9154       35.2308       9.26179       10.6798      -18.0606      -12.7591      -4.75309      -9.28959      -3.59146       4.63173      -4.35736      -1.90838       1.31919      0.429966     -0.183518    -0.0772391     0.0331678     0.0784612     0.0160869   -0.00716234     0.0235578    0.00783402   -0.00130478  -0.000618788   0.000880773  -9.89968e-05  -1.41281e-05   3.43526e-06  -2.41756e-07   1.83364e-07       0.00000       0.00000       0.00000       0.00000       0.00000       0.00000       13.2954       17.5061       18.2511       18.7098       17.5892       15.5734       13.3783       11.0168       8.73556       6.60723       4.73181       3.35903       2.21789       1.43704      0.871872      0.518231      0.289551      0.153834     0.0793777     0.0374390     0.0172070    0.00709673    0.00289179    0.00105102   0.000359139   0.000110377   2.93854e-05   6.99777e-06   1.30065e-06   1.67687e-07       0.00000       0.00000       0.00000       0.00000       0.00000       0.00000
  16   9 2081.6456    0.7054  0.6079 10.0125 -0.0065       6.59260  0.0310   0.0220   0.0519    0.1058   0.0000       1.24416   434.9756      -1.08284       12.5201      -1.37510      -2.23658       2.25760     -0.526230    -0.0145939      -1.40880      0.599088       1.26205     -0.138088     -0.443678    -0.0285980    -0.0165825     -0.413204     0.0309085     0.0890088     0.0207707    -0.0268081   -0.00530757    0.00413849   0.000980296   0.000468998   4.01159e-05  -1.78973e-05  -2.89263e-05  -9.72064e-06  -9.01936e-08   4.06379e-07  -2.44076e-08  -6.86952e-09       0.00000       0.00000       0.00000       0.00000       2.27077       3.14816       3.07340       3.25891       3.04753       2.85663       2.39344       2.04231       1.57578       1.31793      0.890229      0.717616      0.437174      0.302591      0.198904      0.128442     0.0693888     0.0424782     0.0201468     0.0113368    0.00512219    0.00244960    0.00107774   0.000438845   0.000152048   6.14684e-05   1.92421e-05   5.63939e-06   1.37449e-06   3.59854e-07   5.87880e-08   8.73050e-09       0.00000       0.00000       0.00000       0.00000
  16  10 2228.4133    0.9855  0.9054  9.8469 -0.0086       3.29251  0.0349   0.0248   0.0674    0.1937   0.0000      0.844149   437.8489      -1.52452       15.5835      -1.41670      -4.47165      0.345524      -1.13258      -5.11499      -2.05326       1.95675      0.994284     -0.395451   -0.00844471      0.309547      0.342984     -0.141299    -0.0358886    0.00903969    -0.0265659     0.0288243    0.00210434    0.00289509  -0.000220820   4.96610e-05   0.000106989   7.74570e-05   6.06941e-06   1.04664e-05   2.01037e-06   4.08878e-07   5.12431e-08   4.69251e-09       0.00000       0.00000       0.00000       0.00000       2.75952       3.62745       4.11866       3.97490       3.68674       3.40979       2.83959       2.35966       1.80149       1.32674       1.02770      0.712277      0.481707      0.320157      0.213720      0.122735     0.0690768     0.0410522     0.0217867     0.0102714    0.00502425    0.00242905    0.00113212   0.000434168   0.000169410   6.40322e-05   2.04962e-05   6.10733e-06   1.58311e-06   3.26663e-07   5.82558e-08   7.29332e-09       0.00000       0.00000       0.00000       0.00000
  16  11 2372.7025    1.3332  0.9367 10.2294 -0.0047       4.13423  0.0380   0.0316   0.0615    0.2169   0.0000      0.769970   436.7590      0.687426       8.32649       2.94589       2.23856      -2.16192       2.76183      -2.16476     -0.942425      -1.17184       1.22778     -0.725059     -0.149877     -0.339103      0.140521   -0.00795351     -0.159447    -0.0517682     0.0124997    0.00513267    0.00405701    0.00132929   -0.00152617  -0.000152365   0.000291610  -8.66138e-06  -1.52058e-05   4.98544e-06   1.38291e-06  -1.56354e-07   5.11990e-09  -2.65559e-09       0.00000       0.00000       0.00000       0.00000       2.68437       3.56086       3.80023       3.75030       3.62806       3.28473       2.82181       2.33874       1.82498       1.39294       1.05630      0.736526      0.524875      0.346461      0.216505      0.136049     0.0788668     0.0449265     0.0215875     0.0125536    0.00560976    0.00267218    0.00111095   0.000502174   0.000173589   6.81290e-05   2.04630e-05   6.47982e-06   1.69572e-06   3.69487e-07   6.74087e-08   8.48888e-09       0.00000       0.00000       0.00000       0.00000
  16  12 2514.8863    1.8538  1.0839 10.1848 -0.0049       1.89611  0.0414   0.0415   0.0690    0.4440   0.0000      0.644602   435.9665       3.33502       10.1394       2.64147       5.46260       3.05026      -2.70596      -1.60171       2.01068       2.35241      -1.76089      0.113271       1.38172     0.0579331     -0.387049    -0.0864277     0.0846391  -0.000428717    0.00972649    0.00299311    0.00300894   -0.00467694    0.00140348   0.000666422   0.000221846  -5.82450e-06   1.86797e-05  -8.12150e-07  -1.37288e-06   1.10278e-07   4.32960e-08  -1.33521e-08       0.00000       0.00000       0.00000       0.00000       3.07718       3.90306       3.91770       4.35239       3.85196       3.64556       3.11596       2.54275       1.88481       1.51303       1.12272      0.835329      0.550946      0.369154      0.236645      0.148352     0.0850687     0.0457474     0.0240221     0.0119462    0.00610296    0.00267788    0.00126239   0.000476037   0.000186144   6.37957e-05   2.02198e-05   5.77804e-06   1.39550e-06   3.44316e-07   6.02313e-08   9.36235e-09       0.00000       0.00000       0.00000       0.00000
  16  13 2656.9969    2.3414  1.0250 10.8757 -0.0092       2.07786  0.0385   0.0539   0.0692    0.3655   0.0000      0.693099   434.1540      0.481317       17.0942       6.35391       1.61287     -0.113965      -3.87353      -5.57983       4.85061      0.225460      0.638038     -0.189254      0.910276     -0.447968     -0.216163     -0.136533     -0.136179    -0.0169976     0.0153775    0.00953733    0.00491649  -0.000432287    0.00207909   0.000534799   7.29677e-05  -1.53172e-05   2.01200e-05   3.02570e-06   4.29688e-07  -1.52621e-08  -7.09217e-08   4.44787e-09       0.00000       0.00000       0.00000       0.00000       2.85686       3.44688       3.46152       3.83937       3.69122       3.51650       2.70330       2.17148       1.83026       1.52735       1.11284      0.732727      0.495035      0.322347      0.211906      0.150592     0.0883627     0.0484958     0.0245356     0.0124049    0.00568985    0.00249404    0.00103133   0.000438283   0.000169731   5.95998e-05   1.82842e-05   5.54354e-06   1.43278e-06   3.18625e-07   5.74817e-08   8.21646e-09       0.00000       0.00000       0.00000       0.00000
  16  14 2799.5527    3.0420  0.9742 11.5305 -0.0055       1.31243  0.0376   0.0700   0.0603    0.3081   0.0000      0.647412   437.5647       4.27930       14.0349      0.626152      0.870607      -2.04522       3.49281      -2.33639     -0.648502      -2.59563       1.86677     -0.621611     0.0992692     0.0877619     -0.210280      0.153023     0.0842197     0.0291991    0.00608293    0.00627482    0.00676371   -0.00168053   0.000619239   0.000902959  -0.000114536   4.67149e-05   1.56113e-05   1.86892e-06  -1.01024e-06  -3.63931e-08  -1.15502e-07  -3.43810e-09       0.00000       0.00000       0.00000       0.00000       2.72580       3.45177       3.67419       3.67734       3.65551       3.15463       2.65816       2.37380       1.67673       1.54212       1.04737      0.761737      0.486016      0.308846      0.215532      0.136001     0.0775652     0.0472520     0.0211081     0.0120237    0.00574869    0.00238704    0.00119450   0.000456313   0.000159419   6.56227e-05   1.79825e-05   5.48315e-06   1.59116e-06   3.92057e-07   5.78859e-08   8.14968e-09       0.00000       0.00000       0.00000       0.00000
  16  15 2941.8391    3.6496  0.9095 11.9156 -0.0017       1.65644  0.0320   0.0874   0.0621    0.3330   0.0000      0.642255   438.4944       11.1777       8.48061      -3.94982      0.941449      -3.70952     -0.199465      -1.34119       2.57840      0.315831      -1.27060      -1.19514     -0.275263      0.403481      0.128720    -0.0469127    -0.0246414     0.0146564     0.0166394   -0.00295788   0.000586747    0.00244154   0.000461573   0.000278249  -1.19842e-05   6.66075e-05   2.86882e-05  -7.10415e-06   1.96662e-06   8.56809e-08  -5.90062e-10  -6.12791e-10       0.00000       0.00000       0.00000       0.00000       2.42143       2.99673       2.95141       3.12221       3.02457       2.82135       2.41601       1.99516       1.56943       1.23841      0.932342      0.665878      0.468461      0.310667      0.194322      0.122018     0.0696316     0.0390816     0.0205319     0.0103341    0.00491898    0.00222551   0.000955576   0.000389572   0.000150297   5.24367e-05   1.60715e-05   4.96743e-06   1.29574e-06   2.93354e-07   5.31870e-08   7.23261e-09       0.00000       0.00000       0.00000       0.00000
  16  17 3225.1362    4.0188  1.3207 11.9238 -0.0055       1.51015  0.0496   0.0858   0.0754    0.5139   0.0000      0.544496   441.5881       5.37353       7.67747      -2.90711     -0.907111      -5.94482       3.69032      -7.26465      -2.85332     -0.477946      -2.04150      -1.35675     -0.395013     -0.424292     0.0447803     0.0848413    -0.0114666     0.0192440    -0.0184449   -0.00123105    0.00839939   -0.00180268  -0.000302970   0.000370829  -5.98290e-05   1.06213e-05  -1.07157e-06   1.19891e-05  -1.16032e-06  -4.07950e-07   4.38020e-08  -5.74178e-10       0.00000       0.00000       0.00000       0.00000       3.14502       4.16694       4.62093       4.22347       4.51732       3.67460       3.41208       2.83916       2.10305       1.71867       1.26097      0.920649      0.617504      0.399322      0.271115      0.159401     0.0907273     0.0542208     0.0256724     0.0140534    0.00719605    0.00282809    0.00154231   0.000552738   0.000209085   8.00457e-05   2.41598e-05   7.39072e-06   2.11247e-06   5.13134e-07   8.41081e-08   8.73972e-09       0.00000       0.00000       0.00000       0.00000
  16  18 3366.4914    3.3307  1.9739 11.9034 -0.0066       1.16062  0.0602   0.0607   0.0999    0.2443   0.0000      0.343272   429.5160       11.1371       15.7718       8.41461      -2.76501      -7.97080       1.70509      -2.05986      -8.04932      -4.78454       1.20526      0.124832      -1.55216    -0.0323793      0.233102      0.204125     -0.260368    -0.0256525     0.0111288   -0.00980359   -0.00623379   0.000341517   -0.00113654  -0.000561031  -0.000140274   0.000189864  -6.78315e-05  -2.17691e-05   2.81791e-06   1.06106e-06   1.12616e-07   2.50392e-09       0.00000       0.00000       0.00000       0.00000       3.98977       5.07208       5.77793       5.43932       5.34622       5.04382       3.87303       3.53847       3.03539       2.07348       1.62732       1.15502      0.761312      0.546766      0.337702      0.180519      0.123713     0.0677855     0.0337888     0.0199939    0.00908604    0.00381876    0.00178491   0.000764091   0.000245113   9.59045e-05   3.59692e-05   1.06888e-05   2.67808e-06   5.46530e-07   9.68609e-08   1.22143e-08       0.00000       0.00000       0.00000       0.00000
  16  19 3508.1526    2.8944  2.6162 11.5190 -0.0048      0.826311  0.0655   0.0438   0.1156    0.1658   0.0000      0.243195   449.2243       2.27097       4.13110      -1.22294      -4.90279      -8.47260      -1.95609       2.07361      -6.77354      0.322187      -2.27595     -0.131521      0.520343      0.563583      0.138692     0.0439718      0.146007    -0.0909572   -0.00433674     0.0182749     0.0121300    0.00855980   -0.00101219   0.000215962   0.000545076  -0.000141759   2.08930e-05  -1.47935e-05  -2.56275e-06  -2.92747e-07  -1.20581e-07  -9.23976e-09       0.00000       0.00000       0.00000       0.00000       4.46934       5.72588       5.97223       6.01199       5.75296       5.23683       4.51425       3.80810       3.13035       2.31723       1.75663       1.26855      0.857067      0.553162      0.364735      0.214896      0.127225     0.0708115     0.0369541     0.0188784    0.00945755    0.00411446    0.00191402   0.000714626   0.000277495   0.000100314   3.39304e-05   9.73986e-06   2.58056e-06   5.68076e-07   1.05190e-07   1.32876e-08       0.00000       0.00000       0.00000       0.00000
  16  20 3649.9785    2.3659  4.2208 10.8817 -0.0038      0.535431  0.0831   0.0280   0.1496    0.1093   0.0000      0.132493   446.4870       6.46604       15.4542       11.5832      -4.75950      -14.8523      0.270987      -2.03596       2.80395      -5.17415      -3.98363    -0.0498707       1.71955     0.0141041     -0.108013      0.414286    -0.0891462     -0.168187    -0.0704031    0.00136205     0.0251495   -0.00854162  -0.000992613   0.000990326   0.000410786  -6.63896e-05  -8.12837e-05  -1.34499e-05   3.76544e-06  -1.35411e-06  -1.20892e-07  -1.33563e-08       0.00000       0.00000       0.00000       0.00000       5.61158       7.12143       7.48452       7.64552       7.25627       6.33926       5.92331       4.81518       3.91750       2.98387       2.27475       1.58221       1.09592      0.727975      0.454984      0.278291      0.156224     0.0923426     0.0478555     0.0246020     0.0118282    0.00553048    0.00244989   0.000993049   0.000369922   0.000132668   4.05137e-05   1.24592e-05   3.23128e-06   7.38025e-07   1.42669e-07   1.65893e-08       0.00000       0.00000       0.00000       0.00000
  16  21 3791.5536    2.0450  5.6201 10.7258 -0.0022      0.331761  0.1016   0.0223   0.1774    0.0799   0.0000     0.0916488   444.3340       16.2569       2.20473       8.66989      -3.61652      -4.91463       6.51987      -12.4752       5.33766      -3.80063       2.78730     -0.179065      -1.20669      0.859148     0.0250039     0.0334088     -0.361408     0.0818490      0.128729   0.000727585   -0.00514503   0.000587393   -0.00258087   -0.00132975  -0.000584351  -0.000184918   6.35125e-05  -1.13122e-05  -2.44728e-06   5.90164e-07   3.21829e-07  -1.51199e-08       0.00000       0.00000       0.00000       0.00000       6.81923       8.70193       9.02295       9.00650       8.73625       7.83196       7.02980       5.89202       4.79780       3.68402       2.75096       1.97793       1.32229      0.887394      0.561861      0.338140      0.199027      0.110418     0.0598868     0.0299377     0.0143888    0.00685556    0.00289489    0.00119333   0.000448249   0.000156977   5.23437e-05   1.53703e-05   3.96959e-06   9.13826e-07   1.67594e-07   2.02729e-08       0.00000       0.00000       0.00000       0.00000
  16  22 3934.0059    1.6585  8.0071 10.5075  0.0001      0.421146  0.1335   0.0165   0.2415    0.0615   0.0000     0.0713258   459.6486       9.11543       13.5318       2.74901       25.6518      -34.4844      -8.97666      -3.69778       1.07457      -5.45097      -1.19761      -1.99227       1.28552     -0.304402     -0.381131     -0.284719     0.0214982      0.127042     0.0763891    -0.0220199     0.0127817    0.00240286   -0.00198385  -0.000916758  -8.69481e-05  -0.000171244  -9.05898e-06   5.49293e-06  -2.42204e-06  -7.51478e-07   2.94328e-07   1.39128e-09       0.00000       0.00000       0.00000       0.00000       8.38282       10.8563       11.3803       11.7318       11.0989       10.1118       8.95140       7.27686       5.87980       4.58732       3.40410       2.42538       1.68965       1.11781      0.718711      0.433116      0.253731      0.145219     0.0760569     0.0392190     0.0189040    0.00853609    0.00385433    0.00156188   0.000595752   0.000214664   6.78957e-05   1.98489e-05   5.24707e-06   1.17929e-06   2.19464e-07   2.72393e-08       0.00000       0.00000       0.00000       0.00000
  16  24 4217.9279    1.2039 13.2694 10.2700 -0.0023      0.220223  0.2287   0.0118   0.4020    0.0503   0.0000     0.0708368   427.5081       36.6156       15.5048      -18.7183      -6.66035       19.8132       15.7803     -0.120079       8.92185       1.76890       4.94241      -5.79496      -1.98691     0.0511663      -2.33856     -0.586510      0.532951     -0.201672   -0.00683686    -0.0334250   -0.00468593    -0.0109995    0.00364757   -0.00458164   -0.00105161  -0.000306140  -3.28795e-05   1.13005e-05   5.02055e-06  -3.08968e-07  -4.06901e-07  -4.65056e-08       0.00000       0.00000       0.00000       0.00000       12.9182       16.4629       17.5872       17.7927       16.8460       15.5539       13.3260       11.1701       8.98640       6.97707       5.16752       3.77185       2.53851       1.72577       1.09629      0.673408      0.397514      0.224888      0.118818     0.0626991     0.0290589     0.0142731    0.00580485    0.00255042   0.000916043   0.000335817   0.000108180   3.17856e-05   7.96685e-06   1.79093e-06   3.11117e-07   3.95876e-08       0.00000       0.00000       0.00000       0.00000
  17   8 1963.3705    0.5108  0.4380  9.9808 -0.0152       9.39791  0.0337   0.0181   0.0425    0.0715   0.0000       2.00119   437.4272      -1.96008       11.4778      -2.09884      -3.70707     -0.960600      0.798485      -1.62147      0.132376     -0.457015      0.519211      -1.39614      0.666673     0.0617236     -0.196328     0.0784173    -0.0279035     0.0142634     0.0162272    -0.0218264    0.00878916    0.00205924  -0.000384069   0.000936708  -0.000193482   4.16946e-05  -3.65820e-05   5.39744e-06   2.83898e-06  -1.34634e-06   4.08386e-07   4.14760e-08  -1.76728e-08   1.54426e-09       0.00000       0.00000       2.51288       3.26014       3.71205       3.34554       3.44450       3.22328       2.67245       2.38333       1.68555       1.14324      0.994436      0.716830      0.547578      0.381324      0.246929      0.164041     0.0919260     0.0521566     0.0275883     0.0143326    0.00799483    0.00380107    0.00183979   0.000785919   0.000343135   0.000126035   4.93062e-05   1.58228e-05   5.42180e-06   1.74656e-06   4.35176e-07   7.97885e-08   1.37237e-08   1.56062e-09       0.00000       0.00000
  17   9 2113.1072    0.7585  0.6745  9.8418 -0.0020       8.03046  0.0347   0.0216   0.0543    0.1124   0.0000       1.13788   439.4847      -1.64478       13.1472       1.53046     -0.154223      -2.57263      0.791110       1.87464     -0.993432    -0.0995834      0.550198     -0.250590     -0.479380     -0.459096      0.312427    -0.0615433    -0.0707291    -0.0250976     0.0227391    -0.0142727   -0.00275671    0.00118034   0.000364794   0.000805045  -6.56393e-05  -9.21979e-06   1.45785e-05  -3.55946e-06  -1.33410e-07  -1.53467e-06  -3.40338e-07  -2.06978e-08   6.99917e-09   1.24924e-09       0.00000       0.00000       2.39364       2.93424       3.30917       3.08031       3.37497       2.64893       2.73731       2.26491       1.63325       1.40594      0.927895      0.824710      0.584597      0.368845      0.284583      0.152099      0.104779     0.0540893     0.0306157     0.0176625    0.00771495    0.00437797    0.00216623   0.000899262   0.000377665   0.000154181   4.83961e-05   1.89542e-05   5.98669e-06   1.28028e-06   4.43702e-07   1.04534e-07   1.62527e-08   1.67270e-09       0.00000       0.00000
  17  11 2405.0919    1.4610  1.0100 10.3500 -0.0082       4.10658  0.0387   0.0336   0.0670    0.2315   0.0000      0.787970   436.7464       4.69195       16.4857      -1.39589      -3.41163     -0.913390     -0.856332      -1.30994      0.314826     -0.909847      0.612291     -0.563391      0.403628      0.382023     -0.349405    -0.0988153    -0.0590323     0.0188346    -0.0584777   -0.00546604    0.00416616   -0.00467295  -0.000126909  -0.000600377   7.24871e-05   6.78647e-05  -2.67121e-06  -1.43465e-05   9.78710e-06  -4.75130e-07  -5.02810e-07  -3.77811e-08   6.31668e-09  -8.04972e-10       0.00000       0.00000       2.54996       3.23664       3.14179       3.57154       3.46204       3.15484       2.50871       2.26907       1.87564       1.50576       1.02282      0.772474      0.555774      0.414003      0.262943      0.154161     0.0929078     0.0557552     0.0354138     0.0187690    0.00981559    0.00451885    0.00195783   0.000871003   0.000339169   0.000135884   5.05499e-05   1.65612e-05   5.59009e-06   1.53553e-06   3.85608e-07   8.98707e-08   1.48662e-08   2.15172e-09       0.00000       0.00000
  17  12 2548.1150    1.9214  0.9646 11.0056 -0.0068       2.03335  0.0382   0.0447   0.0634    0.2143   0.0000      0.718848   441.7993      -1.21590       13.3273       2.96975      -2.12719      -1.20929      -4.19584      -1.26186      0.671957      -1.82507      0.685541     -0.365802    -0.0339530      0.126971    -0.0356524      0.115132     -0.135927     0.0633506     0.0135261     0.0144022    0.00207674    0.00859017   0.000285563   -0.00149214  -7.84194e-06  -2.59025e-05   4.96694e-05   3.94112e-06   2.17327e-06  -1.40453e-06   1.35574e-07  -1.64263e-07   6.02460e-09  -1.72279e-09       0.00000       0.00000       2.95102       3.70343       3.99070       3.83591       3.26227       3.25199       2.97711       2.47038       2.24083       1.82903       1.27581      0.954272      0.642876      0.375951      0.257265      0.169129     0.0970418     0.0532559     0.0333037     0.0166744    0.00767313    0.00406168    0.00213157   0.000831576   0.000332642   0.000139148   5.86697e-05   1.99798e-05   6.02887e-06   1.46740e-06   3.78221e-07   8.36474e-08   1.43447e-08   1.93410e-09       0.00000       0.00000
  17  13 2691.0997    2.4429  1.0017 11.2401  0.0005       1.76836  0.0360   0.0533   0.0647    0.2515   0.0000      0.666409   442.2964       7.86933       10.8664       3.58020       2.94311      -2.56844     -0.794187      -1.04868      -1.62890    -0.0924337      -1.64032     -0.400672    -0.0457910     -0.368457   -0.00772428    0.00968215    -0.0433645    -0.0653185     0.0156728     0.0154222    -0.0108893    0.00165846   0.000262906   0.000330847   6.38114e-05  -3.49707e-06  -5.68488e-05   1.19761e-05  -6.31766e-06  -2.87696e-07   5.26198e-07   5.98497e-08  -1.27418e-08   6.68200e-10       0.00000       0.00000       2.69103       3.11428       3.37267       3.32482       3.16750       2.93415       2.58537       2.30875       1.95878       1.51845       1.23151      0.857571      0.575141      0.367117      0.251918      0.160553     0.0977763     0.0574054     0.0325772     0.0166994    0.00843538    0.00411545    0.00196850   0.000898822   0.000360810   0.000135566   4.99869e-05   1.67652e-05   5.37051e-06   1.51764e-06   3.78738e-07   7.22449e-08   1.31579e-08   1.56833e-09       0.00000       0.00000
  17  14 2834.4025    3.2288  0.9593 11.5288 -0.0068       1.86543  0.0353   0.0708   0.0566    0.3113   0.0000      0.711745   443.3220       3.78124       11.8975       2.25033      -2.01300      -4.55725     -0.127510       1.02093       1.10623     -0.428603      0.598499     -0.905997      -1.06071     -0.127035     -0.154711      0.111769      0.248193     0.0170691     0.0172081    -0.0213237    0.00778889   -0.00823341  -0.000119254  -0.000618406  -8.23754e-05  -7.28008e-05   7.28099e-05   1.01784e-05   1.64723e-06  -1.15051e-06   2.07261e-07   4.29230e-08   1.29823e-08   4.34128e-10       0.00000       0.00000       2.41024       3.19764       3.57270       3.43443       3.34717       3.07130       2.52421       2.18295       1.80541       1.35054       1.05209      0.744049      0.525582      0.361221      0.222017      0.147961     0.0898948     0.0506059     0.0291050     0.0158782    0.00781898    0.00402649    0.00185353   0.000800941   0.000323995   0.000136978   4.95281e-05   1.70849e-05   5.62768e-06   1.70572e-06   4.07231e-07   8.50978e-08   1.50102e-08   1.82604e-09       0.00000       0.00000
  17  15 2977.2314    3.7609  0.9295 12.0782 -0.0057     0.0113186  0.0343   0.0871   0.0588    0.2822   0.0000      0.679677   435.4098      -2.53831       8.90430       1.90663      -6.95197      -6.25340      -1.60640     0.0101952      -1.03036      0.152492      0.115661      -1.36142     -0.376777     -0.315998      0.156220    -0.0269834     -0.138105   -0.00452573   0.000655432    0.00226141  -0.000173554   -0.00334111  -9.03886e-05    0.00119067  -0.000120327  -6.13649e-05  -1.39605e-05  -3.21946e-06  -7.98169e-06  -1.04426e-06  -7.73181e-07   4.45948e-08  -3.00145e-09  -1.49945e-09       0.00000       0.00000       2.60195       3.10902       3.11598       3.11879       2.91183       2.92571       2.59284       2.19184       1.77821       1.46140       1.11860      0.818471      0.559649      0.384997      0.249087      0.156371     0.0992382     0.0545233     0.0300790     0.0154832    0.00781557    0.00377200    0.00170859   0.000781983   0.000324838   0.000130763   4.71186e-05   1.53439e-05   4.94057e-06   1.32802e-06   3.32137e-07   6.94679e-08   1.19883e-08   1.63725e-09       0.00000       0.00000
  17  16 3119.4437    4.2493  0.9726 12.4391 -0.0040      0.880983  0.0364   0.0985   0.0592    0.2981   0.0000      0.592169   440.2192       8.56281       11.1301       1.16961      -3.06883      -7.12330       2.26921      -4.48737       1.81819     -0.555706      0.667303     -0.554872      -1.36050     -0.780899      0.304323      0.207569     0.0160210    0.00992059    -0.0118078    0.00102057     0.0126273   -0.00141306    0.00227915   0.000143039  -8.00789e-05   9.80778e-05  -2.47982e-05  -3.23854e-05   1.04275e-05   1.13827e-06  -4.09967e-07   1.85233e-08   1.65248e-08  -1.89389e-09       0.00000       0.00000       2.57559       3.18246       3.17039       3.30541       3.12672       2.95667       2.54433       2.26614       1.81931       1.43961       1.08341      0.783982      0.571017      0.396829      0.244865      0.156331     0.0927177     0.0535934     0.0306662     0.0166972    0.00833521    0.00415794    0.00184283   0.000813512   0.000326143   0.000135476   4.66273e-05   1.57685e-05   4.84259e-06   1.44130e-06   3.52472e-07   7.61357e-08   1.29327e-08   1.77092e-09       0.00000       0.00000
  17  17 3261.4777    3.7546  1.3236 12.6179 -0.0106      0.892709  0.0473   0.0812   0.0770    0.2481   0.0000      0.551854   438.3655       4.84399       8.29836      -1.16546      -2.76587      -3.23518       5.58431      -6.55813       1.79129      -2.64594      0.851095      0.444575      0.313027      0.650825     0.0244163     -0.393471     -0.186681    -0.0270148     0.0586475     0.0234804    -0.0161098   -0.00256530    0.00183798   -0.00135365   1.88381e-05   0.000133902  -2.89496e-05  -2.26369e-05   5.52346e-08  -2.21120e-06  -2.97518e-07   9.52107e-08  -3.40683e-09   5.02262e-10       0.00000       0.00000       3.17169       4.21039       4.34532       4.62776       4.23295       3.92482       3.41754       2.88382       2.18381       1.77367       1.29418      0.995199      0.666080      0.470410      0.292242      0.196521      0.121850     0.0666280     0.0377133     0.0196550     0.0103095    0.00512520    0.00237655    0.00106105   0.000432667   0.000175448   6.43664e-05   2.05478e-05   6.68374e-06   1.87696e-06   4.48419e-07   1.09249e-07   1.79972e-08   2.56316e-09       0.00000       0.00000
  17  18 3403.5712    3.3055  2.1860 11.4257 -0.0042       1.07610  0.0593   0.0543   0.0977    0.3047   0.0000      0.274724   435.4024      0.327420       9.08366      -1.27380       5.46351      -9.21792       2.06248      -2.45007       1.04408      -6.25954       2.04774      -1.07017      0.102003      -1.18030      0.248557     -0.185820      0.241205     0.0144824     0.0407332    -0.0186006   -0.00726272    0.00662089    0.00141718   8.41061e-05   0.000595355  -0.000152684  -7.60961e-05  -8.50376e-06  -4.13090e-06   4.56156e-06  -1.42805e-07   9.76310e-08  -3.06692e-08   1.03863e-09       0.00000       0.00000       3.80040       4.70272       5.07285       5.07316       5.13786       4.63788       3.88634       3.46771       2.62908       2.27712       1.67618       1.16674      0.888306      0.572776      0.379488      0.254287      0.147000     0.0900979     0.0507293     0.0255599     0.0141974    0.00648535    0.00297613    0.00137345   0.000554062   0.000210328   8.63773e-05   2.75438e-05   8.07662e-06   2.53635e-06   6.83504e-07   1.39335e-07   2.19353e-08   2.80331e-09       0.00000       0.00000
  17  19 3545.6791    2.7230  3.0887 11.3612 -0.0014      0.718657  0.0715   0.0375   0.1225    0.1446   0.0000      0.188996   440.1343       15.7915       8.38864      -4.73737       10.1895      -6.97886      -3.43154      -5.69122       8.60468      -2.10618      -2.80386     -0.957130     -0.674721     -0.295848     -0.326369      0.505262      0.116034    -0.0424654      0.106183    -0.0157078  -0.000908035   0.000105298   -0.00106503    0.00346758   0.000648082  -0.000447155   2.67076e-05  -4.72465e-05  -3.52919e-06  -1.32565e-06   3.37509e-07  -1.11842e-07   5.59394e-09  -4.70677e-09       0.00000       0.00000       4.49613       5.69445       6.25061       6.13632       6.13110       5.52431       5.08006       3.98559       3.42693       2.56790       1.93639       1.47437       1.04975      0.717031      0.490452      0.297884      0.173635      0.104439     0.0592201     0.0316285     0.0159703    0.00763661    0.00369307    0.00161921   0.000687467   0.000259701   0.000100287   3.58078e-05   1.11360e-05   3.03838e-06   7.66890e-07   1.70457e-07   3.16490e-08   3.37782e-09       0.00000       0.00000
  17  20 3688.0173    2.2764  4.6360 10.6553 -0.0002      0.583440  0.0876   0.0252   0.1481    0.1123   0.0000      0.111117   442.2735       7.72900       15.3353       7.52470       4.72714       3.89949       3.74601      -3.04054       9.16653      -2.84860      0.367388     -0.859898      0.504985     -0.537038      0.592792      0.539779   -0.00344298     0.0338502    -0.0415291     0.0127841    -0.0234755   -0.00728121    0.00456553    0.00202855  -0.000734243  -0.000304187   0.000120729  -4.96158e-06   2.93875e-05   1.20616e-06   1.10601e-06  -1.09895e-07   2.97303e-08  -2.27889e-09       0.00000       0.00000       5.52694       7.03809       7.57803       7.61117       7.45222       6.67305       5.93923       5.09265       4.08720       3.24022       2.43325       1.81633       1.24348      0.855486      0.550022      0.359190      0.210016      0.127756     0.0683821     0.0373910     0.0193355    0.00951664    0.00442956    0.00198364   0.000827773   0.000318139   0.000116561   4.09590e-05   1.23599e-05   3.73742e-06   9.13783e-07   2.10405e-07   3.55055e-08   4.18893e-09       0.00000       0.00000
  17  21 3830.3908    1.8814  6.6946 10.5042 -0.0017      0.381812  0.1104   0.0183   0.2015    0.0715   0.0000     0.0800159   433.5813       9.97920       10.7891       8.65626      -13.8056       6.71590       7.47630      -10.0694      -1.59771       1.27529       2.00470     -0.336178      -2.38426      0.294990     -0.484664      0.431168   -0.00685639      0.165286     -0.112407     0.0278313    -0.0331642     0.0164376   -0.00892033   -0.00339269    0.00169813  -0.000508449  -7.17471e-05   5.90785e-05   3.38251e-06  -3.96125e-06   1.31550e-06  -3.05996e-07  -8.66130e-08   6.67788e-09       0.00000       0.00000       6.70657       8.57156       9.30777       9.31594       8.97121       8.32418       7.34046       6.15515       5.15998       3.97736       3.07098       2.19503       1.58738       1.07105      0.698343      0.447497      0.262454      0.157919     0.0878327     0.0473657     0.0244712     0.0117683    0.00559582    0.00243153    0.00104287   0.000403538   0.000153949   5.29310e-05   1.62827e-05   4.79450e-06   1.19492e-06   2.54263e-07   4.60707e-08   5.35857e-09       0.00000       0.00000
  17  22 3972.9158    1.5858  8.9836 10.4230 -0.0017      0.367098  0.1410   0.0151   0.2625    0.0582   0.0000     0.0651337   435.4744     -0.420991       13.8693       26.4638       4.64395     -0.979700      -7.44371      -17.2863      0.117629      -1.98342       2.49811      -1.23209      0.424344       1.10843      -1.38218      0.340538      0.491548      0.144142    -0.0446411     0.0559207    -0.0439904     0.0109696    0.00455220   -0.00190571   -0.00100648  -0.000363296   0.000167537   2.26674e-05   1.46445e-05  -2.58956e-06  -1.80133e-06  -3.60968e-08   5.84206e-08  -1.11330e-10       0.00000       0.00000       8.51239       10.8225       11.6889       11.9742       11.4751       10.6702       9.16186       7.71370       6.34732       4.92849       3.75879       2.76396       1.94909       1.31078      0.880935      0.556807      0.336627      0.201576      0.110572     0.0599009     0.0307716     0.0149046    0.00703878    0.00307602    0.00130402   0.000500328   0.000187225   6.62472e-05   2.05001e-05   5.85411e-06   1.47575e-06   3.12453e-07   5.49872e-08   6.68419e-09       0.00000       0.00000
  17  23 4115.5463    1.3694 12.0439 10.1435 -0.0035      0.405275  0.1919   0.0126   0.3378    0.0607   0.0000     0.0609694   443.2088       13.5783       7.59311       4.92625       15.8046       7.80995      -12.3280      -26.6010      0.958494      -12.4867       10.8069     -0.597294       1.02726      -4.67791       2.29584     -0.279197     0.0498875     0.0802357    -0.0887908     0.0980000   -0.00346233     0.0189343   -0.00327940   -0.00371618   0.000688961   0.000602721   0.000180902  -9.74844e-06   3.76259e-05   9.56218e-07  -1.88977e-07  -5.95662e-07  -1.07297e-07   1.06692e-08       0.00000       0.00000       10.6376       13.8162       14.7406       14.9615       14.4717       13.2373       11.6468       9.82997       8.11096       6.37312       4.82975       3.53014       2.52056       1.69865       1.11613      0.715128      0.434754      0.252810      0.143269     0.0777294     0.0393577     0.0195915    0.00931606    0.00400958    0.00168875   0.000672237   0.000248668   8.49403e-05   2.66749e-05   7.61922e-06   1.92702e-06   4.13535e-07   7.25880e-08   8.66550e-09       0.00000       0.00000
  17  24 4258.0414    1.1119 14.1290 10.2956 -0.0026      0.174226  0.2587   0.0106   0.4375    0.0453   0.0000     0.0740921   436.2912       9.15831       11.6295      -14.4464       3.90132      -13.4343      -10.2300       3.90109      -8.65303      -6.09203      -1.50282      -3.99196      -2.80935       3.94878       2.83007    -0.0852288    -0.0712792      0.349058     0.0322245    -0.0566650     0.0594195    -0.0151359   -0.00839023     0.0113240    0.00569473    0.00148471  -0.000952879   9.91691e-05   1.44680e-05  -6.80644e-06   5.64678e-07   2.96452e-07  -1.65734e-07  -1.01372e-08       0.00000       0.00000       12.7131       16.6856       17.6900       18.1504       17.2795       16.2962       14.0801       12.1989       9.86192       7.84674       6.00335       4.41506       3.13816       2.13575       1.41191      0.908397      0.550832      0.322864      0.183438     0.0981939     0.0502557     0.0251628     0.0116496    0.00532044    0.00215743   0.000875793   0.000321889   0.000110154   3.46076e-05   9.92324e-06   2.49776e-06   5.31949e-07   9.04211e-08   1.13849e-08       0.00000       0.00000
  17  25 4400.3238    0.9122 15.1569 10.2067 -0.0037      0.131686  0.3098   0.0090   0.4970    0.0415   0.0000     0.0916927   415.7138       31.2705       17.3888       9.64047       23.0590       6.69753      -16.9581       21.4853       2.10365       5.98671      -6.71770       9.79101       1.38249      -1.89252      -2.86165      0.914033      0.343164     0.0421476     0.0239607     0.0242199     0.0215508     0.0407741    -0.0136293   -0.00852366   -0.00191526  -2.32315e-05  -0.000612438   7.42509e-05   3.25042e-05  -4.49731e-06  -3.04928e-06   4.90745e-07   6.33722e-08   4.64466e-09       0.00000       0.00000       14.7711       18.9273       20.5386       20.5904       20.0989       18.1372       16.4526       13.7098       11.4494       8.81064       6.83886       4.99827       3.58069       2.43962       1.59297       1.02745      0.623324      0.367347      0.204234      0.110072     0.0581706     0.0284313     0.0134647    0.00592178    0.00252058   0.000977390   0.000366245   0.000124129   3.86035e-05   1.11125e-05   2.75156e-06   5.86011e-07   1.04242e-07   1.17449e-08       0.00000       0.00000
  18   7 1840.0061    0.4271  0.3384  9.9391 -0.0053       10.6277  0.0288   0.0185   0.0436    0.0582   0.0000       2.52795   436.5654     -0.559650       16.4880      -2.14737       1.25567       1.15405      -2.51261      0.732625      0.291125     -0.308274      0.832881    -0.0999840     -0.439177     -0.299282      0.383031   -0.00819170     0.0103730     -0.130627     0.0243952   -0.00423717   -0.00126516    0.00451806  -0.000305991   0.000150096   0.000396800   0.000113770  -8.41108e-06   1.95712e-05   1.61520e-05  -6.34665e-06   1.31326e-06   6.58120e-09  -2.11245e-09   2.24763e-08  -2.11608e-09  -9.68090e-11       2.01192       3.00792       2.90366       3.46040       2.66459       2.84935       2.22777       2.06854       1.62077       1.33637      0.938272      0.813819      0.495858      0.361600      0.244838      0.147076      0.100576     0.0542528     0.0382429     0.0165887     0.0114878    0.00499671    0.00304686    0.00102477   0.000682115   0.000216853   0.000121628   2.94880e-05   1.74125e-05   4.16933e-06   1.61688e-06   3.71755e-07   9.60244e-08   2.04784e-08   3.18574e-09   5.88919e-10
  18   9 2143.7596    0.8245  0.6964  9.8815 -0.0060       5.22715  0.0318   0.0215   0.0524    0.1315   0.0000      0.978039   439.5207       3.49160       17.5941      -4.73785      -3.80248       1.42212      -1.24975     -0.643275      0.409116     -0.337378      -1.15157      0.249937      0.291964     -0.212317      0.380266      0.334332    -0.0552111    -0.0511680    -0.0400024     0.0107178   -0.00757860   -0.00102817   -0.00343263   0.000623871   0.000746887   0.000129078  -0.000217511  -2.88641e-05  -1.19826e-05  -5.53692e-06  -1.41582e-06  -8.03574e-07   1.16068e-07   1.47106e-08  -1.84197e-09   2.53887e-10       2.14945       2.85479       2.99073       3.11049       3.13305       2.72190       2.53628       1.99781       1.61529       1.41631       1.00056      0.784166      0.531060      0.388021      0.262103      0.162602      0.112567     0.0651340     0.0382591     0.0220978     0.0114882    0.00593327    0.00310645    0.00127141   0.000673093   0.000234168   0.000120380   4.09576e-05   1.42677e-05   4.83222e-06   1.51374e-06   3.61232e-07   9.78697e-08   2.40660e-08   3.78399e-09   4.26893e-10
  18  10 2291.7432    1.1186  1.0030  9.8841 -0.0064       4.61036  0.0419   0.0255   0.0635    0.2351   0.0000      0.773187   440.8337     -0.301318       8.95190      -4.56205       1.53770      -2.29394      0.171373     -0.324945       1.88673      0.107297     0.0476428     -0.586785      0.497789     -0.458734    -0.0566379     -0.398469    -0.0473266     0.0618436     0.0270997    -0.0426425    0.00774429    0.00436978   -0.00572482   0.000536982   0.000648791  -0.000422519  -6.12306e-05   3.60769e-05  -1.00526e-05   6.10313e-06  -2.05517e-07   7.57228e-08  -1.78630e-08   4.85124e-08   4.76029e-10  -2.65818e-11       2.70905       3.05148       3.86434       4.04901       3.62660       3.23341       3.16280       2.69842       1.79038       1.67999       1.34142      0.858239      0.666653      0.496075      0.337401      0.201566      0.128751     0.0883747     0.0455621     0.0251017     0.0152851    0.00796952    0.00383092    0.00175480   0.000790102   0.000421908   0.000171121   6.01337e-05   2.04121e-05   6.27502e-06   1.68210e-06   4.92545e-07   1.29962e-07   2.54321e-08   3.88657e-09   4.63128e-10
  18  11 2436.9661    1.5339  1.0303 10.1305  0.0051       3.63112  0.0405   0.0326   0.0608    0.2780   0.0000      0.714536   439.1889       3.58100       10.8462       3.24119      -2.26615       1.89081      -1.21109     -0.475011    -0.0276998     -0.683645     -0.946400     -0.483180      0.381440   -0.00332079     -0.206716      0.429717     0.0317790     0.0404781     0.0113913   -0.00893155     0.0120579   -0.00211373   -0.00230931   -0.00133091  -0.000497592   0.000636940  -0.000135820  -1.14163e-05  -1.52824e-05   2.47613e-06   1.94169e-06   2.84281e-07  -8.19510e-08  -1.56929e-08   1.16250e-09   9.18848e-10       2.33046       3.38578       3.41185       3.57969       3.45627       3.08340       2.94369       2.24165       2.11629       1.50225       1.29817      0.869237      0.669918      0.468865      0.288438      0.216021      0.118309     0.0820640     0.0435099     0.0258168     0.0133684    0.00737850    0.00368820    0.00151496   0.000844081   0.000290372   0.000140056   5.06424e-05   1.89794e-05   6.36136e-06   1.72016e-06   5.74697e-07   1.21030e-07   2.60867e-08   5.53906e-09   5.96282e-10
  18  12 2580.9321    2.0248  1.1970 10.5584 -0.0027       1.81014  0.0414   0.0415   0.0720    0.3239   0.0000      0.653504   439.6893       1.24745       12.4562       1.62827       2.57452      -4.19649       1.12139     -0.277505      -1.06841      -2.12378     -0.599600     -0.516055     -0.323145     -0.204565     -0.187031      0.112729      0.142410     0.0591681    -0.0859143    0.00178165    0.00451280   -0.00830159    0.00330064   0.000803061   -0.00113600   0.000403718  -8.76541e-06   1.37483e-05   1.23420e-07  -5.97903e-06  -3.60016e-06  -1.99491e-08   1.73266e-07   3.38132e-08  -4.83046e-11   8.56055e-10       2.69560       3.28448       3.38160       3.26016       3.38011       3.41313       2.97791       2.55646       1.93368       1.46544       1.19616      0.883071      0.702382      0.509822      0.357623      0.221681      0.141955     0.0814380     0.0467751     0.0255237     0.0133164    0.00680031    0.00328571    0.00153423   0.000690357   0.000296818   0.000122147   4.68637e-05   1.59064e-05   5.41783e-06   1.75870e-06   4.68552e-07   1.22352e-07   2.22604e-08   3.86786e-09   4.65301e-10
  18  13 2724.7940    2.6058  1.0834 11.3048 -0.0057       2.28122  0.0379   0.0566   0.0689    0.2991   0.0000      0.705580   438.3956     -0.745730       12.5683       2.53807       4.49809      -6.41627      -2.53806       1.49539      0.711285       1.23783      0.217511     0.0591286      0.503479     -0.504482    -0.0333393      0.289353    -0.0576744    -0.0361501     0.0147569    0.00878998   -0.00390308    0.00853323  -0.000819551  -0.000474375  -0.000752067  -0.000288257  -0.000213881  -8.28707e-05   1.05763e-05  -5.86345e-06  -7.27592e-07   6.43384e-07   6.79590e-08  -1.39890e-08  -5.87551e-09  -8.27292e-11       2.77712       3.32011       3.29895       3.11655       3.10830       3.12117       2.92005       2.51608       2.05975       1.59011       1.24503      0.968652      0.715178      0.503793      0.344345      0.215941      0.134623     0.0794913     0.0443763     0.0232952     0.0122370    0.00646962    0.00306897    0.00137233   0.000663587   0.000270974   0.000109981   4.10811e-05   1.45444e-05   5.01236e-06   1.49272e-06   3.93110e-07   9.67499e-08   2.00881e-08   3.41756e-09   3.78041e-10
  18  14 2868.6876    3.3722  0.9362 11.0207 -0.0064      0.355935  0.0332   0.0743   0.0571    0.5152   0.0000      0.653400   438.9679       3.70547       13.4869    0.00396975      -3.96013      0.990023       3.57420      -2.59296       3.61169     -0.104476      -1.55931      0.218061     -0.214240      0.182028    -0.0524420     -0.216044     0.0794413    -0.0908845     0.0307672    -0.0215894     0.0137532    0.00565129   0.000376625    0.00150534  -0.000429268  -0.000390067  -7.13713e-05  -5.03715e-05   8.14619e-06  -3.93319e-06   9.41148e-07   2.04017e-09  -2.33259e-07  -2.42933e-11   2.14891e-09   1.92343e-10       2.25954       2.89698       3.27007       3.01432       3.13021       2.91448       2.37353       2.27149       1.67907       1.34817       1.13834      0.745388      0.591587      0.409171      0.242021      0.180687      0.110667     0.0639038     0.0406296     0.0196766     0.0108569    0.00624848    0.00282163    0.00124331   0.000680745   0.000244240   0.000102467   4.34650e-05   1.49215e-05   3.97173e-06   1.50556e-06   4.85589e-07   1.16941e-07   2.07781e-08   3.18665e-09   3.88545e-10
  18  15 3012.1798    3.8192  0.9858 12.1531 -0.0067      0.499439  0.0337   0.0860   0.0640    0.2741   0.0000      0.571179   441.4370       5.86499       6.05324      -2.20392      -3.30478      -2.87215       1.64081      -1.96542      0.401428     -0.679372       1.79451     -0.446723      0.376048     -0.542270     -0.511636     0.0999357    -0.0423876     0.0548327    -0.0420485   -0.00278076     0.0181916   -0.00970580   -0.00320841  -4.30609e-05  -1.27136e-06   0.000197333   0.000108554   9.63603e-05   1.40466e-05  -3.19124e-06   1.76728e-06  -6.57692e-07  -2.64582e-08  -1.99846e-08   9.99559e-10   7.55959e-11       2.18501       2.80825       2.88013       3.06377       3.04696       2.70956       2.39736       2.02300       1.69369       1.37387       1.02079      0.773409      0.558566      0.391623      0.253013      0.170908      0.108618     0.0639028     0.0390498     0.0213858     0.0117733    0.00602878    0.00303627    0.00140335   0.000621171   0.000253077   0.000102513   3.95852e-05   1.43048e-05   4.40413e-06   1.43008e-06   3.82322e-07   9.42240e-08   2.13183e-08   3.60564e-09   4.29325e-10
  18  16 3154.9322    3.9668  1.0142 12.5100 -0.0068       1.51888  0.0351   0.0862   0.0615    0.2336   0.0000      0.581061   437.5462       1.45337       17.2492      0.690679      -5.37709      -5.72990      -4.11732      -1.74807       2.23555     0.0564936      0.115250      0.389625      0.459905    -0.0996822     0.0886463      0.453387    -0.0661683     0.0114985     0.0573213     0.0427403   -0.00465600    0.00414650    0.00220775   0.000203574  -0.000684357  -9.65877e-05  -7.11810e-05  -0.000123277  -1.88729e-05   8.61556e-07   4.64607e-07  -7.26114e-07   1.08108e-07   5.67683e-09   1.40443e-10   3.41297e-10       2.29094       2.88087       3.12315       3.09095       2.92663       2.72675       2.50404       2.16915       1.81133       1.51491       1.15495      0.833008      0.606584      0.418666      0.285801      0.180473      0.110308     0.0652770     0.0393366     0.0234476     0.0121161    0.00605899    0.00303047    0.00144037   0.000650486   0.000275429   0.000117412   4.57977e-05   1.55440e-05   5.14300e-06   1.53171e-06   4.21218e-07   1.06411e-07   2.15806e-08   3.63057e-09   4.27953e-10
  18  17 3297.4983    3.7404  1.5489 11.9975 -0.0118       1.31262  0.0477   0.0677   0.0766    0.3058   0.0000      0.444168   438.2424       11.0491       12.6781       1.07530       6.01695      -3.77152      -2.95483      -2.08384       2.86889      -1.64575      0.396012      0.105141      0.266805      0.506049      0.184427     0.0982335     -0.312660     0.0647035     0.0268416    -0.0399157     0.0105694    0.00233743    0.00197066    0.00229995   -0.00127603  -0.000324197   0.000253318   5.34152e-06  -2.71127e-05   4.18845e-06   4.14379e-06   7.24463e-07   4.06285e-08   1.55345e-08   9.70216e-10   1.80702e-10       2.82723       3.65812       3.86261       4.06328       3.86955       3.59053       3.17351       2.64534       2.26984       1.74717       1.40243      0.981338      0.752574      0.514895      0.345794      0.223360      0.144390     0.0862942     0.0502600     0.0280520     0.0151416    0.00813245    0.00396125    0.00177752   0.000852629   0.000339915   0.000145424   5.50123e-05   1.94735e-05   6.33164e-06   1.96401e-06   5.41118e-07   1.34993e-07   2.66002e-08   4.99552e-09   5.72641e-10
  18  18 3440.1199    3.2200  2.2485 11.7115  0.0005      0.974331  0.0561   0.0508   0.1044    0.1996   0.0000      0.278646   439.3128       3.95167       8.75914       5.88729      -5.57356      -2.77596     -0.925929      0.538171     -0.420209      -3.13748       3.12250     0.0760574      0.651645     -0.509116     -0.656977     -0.194529     0.0806755      0.156386    -0.0163834    -0.0266244    0.00109303    -0.0187413   -0.00320877   0.000626209   0.000470238   0.000289350   2.69304e-05  -4.17291e-06   3.20690e-06   1.09303e-05   1.47312e-06  -4.60813e-07  -2.50601e-07   7.76851e-08   9.94636e-09  -2.69940e-10       3.39873       4.50205       4.72933       4.86928       4.64828       4.36927       3.94523       3.29344       2.68601       2.12686       1.66827       1.22158      0.898565      0.643932      0.424941      0.282912      0.172127      0.107185     0.0605892     0.0343126     0.0185274    0.00942348    0.00482380    0.00211897    0.00105491   0.000411682   0.000185286   6.67278e-05   2.46722e-05   7.92993e-06   2.36252e-06   6.94951e-07   1.60356e-07   3.46740e-08   6.04116e-09   7.19306e-10
  18  19 3582.8718    2.5970  3.2644 11.3261 -0.0058      0.852053  0.0698   0.0340   0.1265    0.1282   0.0000      0.176541   440.2687       5.68673       12.7258       17.4237      -12.5090      0.323865      0.283250      -3.18778      0.224451      -2.67688       5.22056     -0.681425      -1.52325      -1.67810      0.929037   -0.00292622     -0.466573    -0.0397227     0.0261457    -0.0374837    -0.0204215     0.0146076    0.00136904   -0.00723133   -0.00220234    0.00166997  -0.000151154   3.68700e-06  -3.41026e-05  -4.93980e-06  -2.23113e-06  -7.18461e-08  -4.26903e-08  -2.75898e-08   3.54700e-09   1.23826e-09       4.17763       5.38765       5.78136       5.94768       5.66964       5.34833       4.66481       4.08185       3.33048       2.65194       2.05400       1.57547       1.10627      0.778328      0.522112      0.340519      0.218202      0.131652     0.0743802     0.0427772     0.0222097     0.0119017    0.00573385    0.00292299    0.00121123   0.000563957   0.000211472   8.40488e-05   2.84106e-05   1.00941e-05   3.04544e-06   8.42874e-07   2.03424e-07   4.33358e-08   7.05782e-09   8.67993e-10
  18  20 3725.5992    2.1640  4.9787 10.6548 -0.0047      0.552245  0.0869   0.0228   0.1593    0.0990   0.0000      0.100753   438.3800       16.3601       8.25900     -0.260697      0.951157      -11.7525      -3.73773       14.0687     -0.905642      -9.66126      -2.78099     -0.351236       1.12885      0.908760      0.358312      0.627537    -0.0523152      0.121085    -0.0223764     0.0455304   -0.00885299    -0.0238958    0.00982580    0.00326897   -0.00105970   -0.00115851   0.000385911  -9.82082e-05  -2.17489e-05   9.90542e-06   3.15060e-06   9.65058e-07   1.17236e-07   1.95995e-08   3.18201e-09   7.69989e-10       5.22110       6.73588       7.25143       7.50460       7.16587       6.69481       5.74646       5.12184       4.21152       3.32011       2.59556       1.94851       1.37646      0.965543      0.642627      0.428990      0.262902      0.164549     0.0941379     0.0539559     0.0286580     0.0151606    0.00740108    0.00359746    0.00158686   0.000695198   0.000270004   0.000104153   3.65767e-05   1.25424e-05   3.76487e-06   1.08578e-06   2.53887e-07   5.35020e-08   8.90546e-09   1.08159e-09
  18  21 3868.6623    1.8459  7.0740 10.4197 -0.0023      0.436764  0.1108   0.0172   0.2051    0.0700   0.0000     0.0715042   442.3298       1.69279       17.4561      -3.51778     -0.930200     -0.372948       3.97954       2.14388      -6.83300      -5.55221     -0.953990      0.407817      -3.87259     -0.271106    -0.0336633      0.120435    -0.0832287      0.248628     0.0292088    -0.0277983    0.00918411    0.00713839     0.0103879    0.00236130   0.000864287    0.00119481   6.44183e-05  -0.000198701   5.93475e-05  -5.35012e-06  -3.89987e-07   3.38383e-07  -1.48293e-07  -1.25316e-07  -2.28890e-08   1.05931e-09       6.48816       8.25721       8.92058       9.15671       8.94086       8.17494       7.25343       6.28848       5.19758       4.14312       3.21554       2.36861       1.76543       1.20708      0.795398      0.538665      0.336785      0.202560      0.118818     0.0669785     0.0356435     0.0187626    0.00937953    0.00440213    0.00200565   0.000818822   0.000337726   0.000131269   4.67187e-05   1.51359e-05   4.60464e-06   1.31995e-06   3.23051e-07   6.71117e-08   1.14010e-08   1.29898e-09
  18  22 4011.3196    1.5404  9.4506 10.2784 -0.0012      0.366281  0.1429   0.0137   0.2626    0.0583   0.0000     0.0605941   428.0291       22.0326      -7.36267      -25.7151      -6.79416     -0.216215      -14.4447      -4.50362     -0.773237     -0.288735      -2.59866      0.309775       2.58597       2.94794      -1.76390      0.355127      0.486636     0.0178895     -0.262277    -0.0830103     0.0938360   -0.00915145    -0.0146250   -0.00285601    0.00107445  -5.58397e-05  -2.71418e-05   0.000103715   2.51585e-05  -2.48094e-05  -4.18826e-06  -8.85164e-11   2.82183e-08  -7.96729e-08  -1.71747e-09  -6.20243e-10       8.18693       10.2960       10.8627       11.2734       11.2168       10.2905       9.11759       7.79818       6.54695       5.19486       4.00757       2.95982       2.20198       1.58178       1.06178      0.689898      0.426855      0.259301      0.152445     0.0869498     0.0470490     0.0242731     0.0118750    0.00556534    0.00246272    0.00105439   0.000426787   0.000164153   5.81543e-05   1.93478e-05   5.90668e-06   1.65852e-06   4.03200e-07   8.42955e-08   1.43238e-08   1.61743e-09
  18  23 4154.4116    1.2875 12.0319 10.1953 -0.0004      0.325053  0.1924   0.0115   0.3407    0.0531   0.0000     0.0650893   445.0065       10.4737       18.2695      -3.69503       1.40219      -27.7447      -5.89488      -22.0602      -14.7202      0.959691      -2.32048      -4.54177      0.647425      0.875158     -0.731495      0.551240     -0.148370    -0.0137687     -0.611017     -0.142464   -0.00521312     0.0552324     0.0178823    0.00317511  -2.56442e-06   -0.00103933  -0.000951854  -0.000129142  -7.59687e-05  -1.99558e-05  -1.40490e-06  -8.23178e-07   6.15612e-07  -2.28302e-08  -6.44231e-09   1.35445e-09       9.95434       12.7521       13.8034       14.1431       13.6919       12.7473       11.2517       9.74193       8.00894       6.46127       4.93740       3.77135       2.63317       1.91764       1.29730      0.828172      0.522488      0.316701      0.186227      0.106279     0.0569903     0.0295084     0.0145434    0.00683295    0.00314056    0.00133948   0.000550185   0.000206679   7.27512e-05   2.46770e-05   7.62429e-06   2.07355e-06   5.00535e-07   1.08058e-07   1.74606e-08   2.05491e-09
  18  24 4297.4745    1.0585 14.6527 10.2767 -0.0039      0.191291  0.2719   0.0095   0.4460    0.0428   0.0000     0.0742768   434.4467       14.9097       33.8322       10.8506       15.9412      -13.3895      -39.8966       13.2742      0.302569       1.19295       6.64000       5.71955      -2.71644     -0.331950       1.11866      0.816559    -0.0848924     -0.634366     -0.114759      0.170599     0.0229171     0.0176952    -0.0651959   -0.00678631    0.00605555   2.75475e-05  -0.000114936  -0.000116733  -2.81243e-05   3.74132e-05  -1.27090e-05  -5.98423e-06   1.06087e-06  -1.83264e-07  -8.38158e-09   2.75658e-09       12.5950       16.6753       17.7764       18.2230       17.5766       16.2447       14.5179       12.7609       10.4290       8.44351       6.49971       4.90919       3.55470       2.47986       1.68566       1.10336      0.687809      0.420956      0.245575      0.139602     0.0755705     0.0394245     0.0194017    0.00964684    0.00411559    0.00188336   0.000724897   0.000284755   0.000100328   3.35608e-05   1.01145e-05   2.82492e-06   6.92508e-07   1.44617e-07   2.37907e-08   2.81040e-09
  19   7 1867.3593    0.4550  0.3858  9.9976 -0.0196       13.7188  0.0245   0.0193   0.0444    0.0568   0.0000       2.30129   438.8764      -1.50854       12.6965     -0.181116      -2.70888      -1.00644      -1.22010      -2.93590    -0.0195620       1.27578      -1.12450      0.373056     0.0692429      0.685090     -0.635044      0.253160     0.0371120     0.0202691     0.0468933    -0.0158753     0.0210319    -0.0123068   -0.00365956   0.000721448   1.70089e-05  -0.000268352  -8.53864e-05  -4.87086e-05   1.00306e-05   2.91275e-06  -9.05289e-06   1.19600e-06   1.36929e-07  -5.30363e-08   1.06513e-08  -5.22673e-10       1.92065       2.38303       2.61564       2.35987       2.34597       2.21677       1.92443       1.84678       1.60039       1.40467       1.08840      0.730509      0.597636      0.399081      0.276402      0.174390      0.105351     0.0577051     0.0381126     0.0225256     0.0127232    0.00733582    0.00368511    0.00174539   0.000851954   0.000385087   0.000160456   6.50222e-05   2.73316e-05   1.03509e-05   3.47364e-06   1.07942e-06   3.46532e-07   1.02785e-07   2.39228e-08   4.16910e-09
  19   8 2021.8060    0.6164  0.5989  9.7886 -0.0049       8.24791  0.0291   0.0172   0.0535    0.0954   0.0000       1.27838   436.6444       1.71735       14.5422      -1.06651      -4.26623      -4.17460       3.92115     -0.129790      -1.85367       1.13585     -0.530209     -0.209255     0.0666176     -0.298466     0.0356619    -0.0594295     0.0631201    -0.0288849    -0.0130703    -0.0139301     0.0114345   0.000189744   9.98539e-05   -0.00308039  -0.000247560  -7.78486e-05   1.75049e-05  -0.000102974  -4.68107e-05  -6.14231e-06  -2.36066e-06   4.82917e-07  -5.39791e-07  -9.22194e-08  -3.30362e-08   2.39054e-09       2.08833       2.28838       2.43602       2.83348       2.67502       2.43554       2.20640       1.87322       1.67759       1.29048       1.05609      0.793294      0.600089      0.385147      0.305373      0.198025      0.129285     0.0735071     0.0480855     0.0298508     0.0168486    0.00895517    0.00434646    0.00236500    0.00112178   0.000537449   0.000213757   8.94290e-05   3.24584e-05   1.20578e-05   4.20742e-06   1.28299e-06   3.84662e-07   8.37867e-08   2.27353e-08   4.08363e-09
  19   9 2173.8944    0.8739  0.7191 10.1461 -0.0035       8.40895  0.0319   0.0224   0.0496    0.1034   0.0000       1.07958   439.1682      0.593431       12.2100      0.944542       1.39652     -0.659296      -1.15622       1.51448     -0.212332      0.500820     -0.275964     -0.495631      0.221185    -0.0601912      0.255499   -0.00349098     -0.146151     0.0157981    -0.0280464    0.00138079   -0.00800728    0.00620361   -0.00356347   -0.00220102   0.000316499  -6.60975e-06   0.000255668  -7.39399e-06  -2.10939e-05  -1.54730e-05  -5.40272e-06  -5.46946e-07  -1.33200e-07   1.58475e-07   2.96784e-08  -6.13089e-09       1.95832       2.57505       2.67759       2.70763       2.77519       2.48272       2.29306       2.09157       1.57230       1.34551       1.04582      0.832388      0.587398      0.435730      0.304961      0.211498      0.133615     0.0765528     0.0504792     0.0285912     0.0169212    0.00853494    0.00424279    0.00213419    0.00111902   0.000469437   0.000233163   8.40466e-05   3.54495e-05   1.25646e-05   4.40242e-06   1.28850e-06   4.42693e-07   1.10332e-07   2.98663e-08   6.30321e-09
  19  10 2322.4338    1.3166  0.8257  9.8985 -0.0052       4.00124  0.0291   0.0303   0.0518    0.2161   0.0000      0.667333   439.9267       1.60255       11.1499      -2.25878      -3.42520       1.29676     -0.716356       2.36941       1.35914      -2.43177     -0.854723     -0.760542     0.0257385      0.164105     -0.210188      0.153392     -0.163811     0.0170044     0.0139816     0.0143114     0.0167689   -0.00798580    0.00316808    0.00196565   8.39316e-05  -0.000327353   6.15835e-05   1.51800e-05  -7.14949e-06  -6.83053e-06  -2.80813e-06  -7.89953e-07  -2.17667e-07  -1.60474e-07   3.80603e-08   7.09976e-10       1.82959       2.32758       2.33362       2.59741       2.49464       2.39232       2.11954       1.75456       1.58496       1.24273       1.00668      0.734622      0.538627      0.403193      0.280012      0.192387      0.115733     0.0751024     0.0445875     0.0271145     0.0152839    0.00838047    0.00435908    0.00204713   0.000977780   0.000442152   0.000195789   7.88672e-05   3.08208e-05   1.12826e-05   3.95044e-06   1.30295e-06   3.56701e-07   1.05954e-07   2.12933e-08   4.88567e-09
  19  11 2468.2228    1.6638  1.0515  9.8723 -0.0029       2.88958  0.0365   0.0340   0.0586    0.4007   0.0000      0.648959   435.4106      -1.37399       14.9907       3.92603     0.0970198      -4.15288       2.44067      -3.13706    -0.0945821      0.112190       2.14143     -0.177575     -0.693090      0.109766      0.260960     -0.144723    -0.0866374     0.0628810    0.00222762     0.0449542   -0.00381316   -0.00853593   -0.00571228    0.00193568  -0.000255008   0.000216695   7.40064e-05   9.23962e-05  -7.17496e-05  -9.94805e-06   9.10778e-06   2.01095e-06  -1.67776e-07  -1.19263e-07   4.50853e-09   5.65969e-09       2.34511       2.94682       3.03619       2.96275       2.90479       2.79008       2.61253       2.40171       1.87679       1.51838       1.17471      0.919897      0.702443      0.501564      0.351068      0.229519      0.147690     0.0905681     0.0528809     0.0292507     0.0162059    0.00860767    0.00460982    0.00228792    0.00111848   0.000499012   0.000223016   9.04230e-05   3.58192e-05   1.26881e-05   4.46715e-06   1.39218e-06   4.15729e-07   1.11214e-07   2.80043e-08   5.48659e-09
  19  12 2613.1685    2.1674  0.9737 10.8159 -0.0063       2.63056  0.0340   0.0459   0.0564    0.3368   0.0000      0.611668   440.6072     -0.512479       14.5977      0.680518      -1.52898       1.12816      0.782815      -1.76890       1.47552      0.605668      0.539178      0.183291     -0.392511      0.394918      0.238390     -0.209692     -0.179537     0.0365452     0.0250265    -0.0145517   -0.00281599   -0.00927995   -0.00972698    0.00129462  -0.000216882  -0.000489788   2.33192e-05   0.000141618  -5.14106e-05  -4.03009e-06   7.60620e-06  -1.38928e-06   2.14144e-07  -8.69366e-09  -6.66392e-09   2.39577e-09       2.06323       2.59772       2.77043       2.82397       2.82104       2.48284       2.30041       2.00528       1.78279       1.41037       1.09044      0.862793      0.611737      0.441837      0.306759      0.190908      0.129813     0.0811942     0.0490104     0.0272160     0.0154323    0.00902109    0.00461636    0.00240193    0.00108184   0.000493871   0.000215840   9.21114e-05   3.28821e-05   1.28129e-05   4.21112e-06   1.46878e-06   4.39876e-07   1.06452e-07   2.77033e-08   5.75525e-09
  19  13 2758.0502    2.7113  0.9862 11.5313 -0.0050       2.87875  0.0359   0.0587   0.0557    0.2297   0.0000      0.647583   435.4980       3.50903       11.4547       1.94238      -3.75070      -1.56767       1.12030      -4.99469       2.00524      -3.08760     -0.134029      0.195533     -0.694317    -0.0655645    -0.0660110     -0.134391    -0.0136114    -0.0534543    -0.0443056    -0.0386489    0.00507465   -0.00315445  -0.000966504    0.00287159    0.00141073  -0.000135958   0.000257124  -1.94626e-05  -1.27511e-05   1.00030e-05   4.52561e-06   6.64577e-07  -5.56936e-09  -1.07700e-07  -3.39815e-08   2.25249e-09       2.18132       2.55239       2.99070       3.12959       2.95425       2.74260       2.47953       2.24198       1.79083       1.30363       1.08332      0.910818      0.602665      0.426545      0.325424      0.218081      0.137829     0.0830737     0.0500405     0.0318838     0.0181510    0.00865255    0.00433981    0.00244177    0.00126254   0.000571312   0.000259789   0.000103057   3.78878e-05   1.28745e-05   4.73275e-06   1.59355e-06   4.71085e-07   1.15135e-07   2.64549e-08   5.48172e-09
  19  14 2902.5971    3.5097  1.0399 11.6283 -0.0032       1.21982  0.0356   0.0708   0.0588    0.3136   0.0000      0.595161   438.6890       3.00968       17.5413     -0.657691      -5.84796      -3.56907       2.59892      0.796168      0.561852      -1.88080     -0.231102       1.17209      0.258347     -0.133439      0.147382    -0.0956722     -0.172913    -0.0184837     0.0423959     0.0126098   -0.00176947    0.00727105   -0.00108384   -0.00224095   6.45216e-05  -8.61379e-05   6.46990e-05  -7.63152e-05   4.37782e-05   1.36688e-05  -1.34019e-06  -1.19414e-06  -3.04824e-07  -1.44092e-07   5.58227e-09  -3.04730e-09       2.27459       2.93637       2.87267       2.79231       2.95535       2.84457       2.70495       2.24948       1.77864       1.46266       1.19426      0.907979      0.710605      0.465858      0.349442      0.224452      0.154605     0.0980184     0.0552077     0.0328474     0.0168494    0.00906057    0.00437433    0.00231388    0.00104464   0.000492209   0.000208999   9.00327e-05   3.57593e-05   1.26295e-05   4.47433e-06   1.53880e-06   4.06467e-07   1.15182e-07   3.07021e-08   5.70776e-09
  19  15 3046.6183    3.9001  1.0625 11.9932 -0.0003       2.55744  0.0336   0.0790   0.0608    0.2831   0.0000      0.656596   439.4045       4.16697       11.6978       2.33031       2.65173      -4.08583      0.264407       1.16279       2.33682      0.761766      -1.49379      0.647557     -0.263050      0.170620     -0.394482      0.226897     0.0272294    -0.0390297    -0.0618495     0.0356463    0.00105113   4.23676e-06   0.000961110    0.00334373  -0.000710092  -0.000322915   0.000411874  -3.15878e-06  -1.81290e-05   2.85453e-06   3.03517e-06  -6.61990e-07   1.94015e-07  -1.07318e-07  -6.24383e-09   5.28060e-09       2.16926       2.63573       2.71865       2.84253       2.90243       2.68899       2.25569       2.08872       1.77693       1.43990       1.11271      0.821662      0.636169      0.451861      0.309859      0.211091      0.130521     0.0813959     0.0504437     0.0287482     0.0168311    0.00915399    0.00481542    0.00236547    0.00114150   0.000483413   0.000219064   8.17206e-05   3.26453e-05   1.19867e-05   4.24162e-06   1.27403e-06   3.95722e-07   1.10797e-07   2.63546e-08   5.15926e-09
  19  16 3189.9134    3.8715  1.2064 12.7147 -0.0086      0.151567  0.0412   0.0773   0.0710    0.1945   0.0000      0.638915   442.0974      0.622239       13.7883       1.15399       4.40012      -1.95566       1.59894      -2.55981     -0.371591     -0.937608       1.53290      0.905151     -0.355608      0.358729     -0.385408     -0.221922     -0.124548      0.121973   -0.00509203    -0.0468785   -0.00869361     0.0190929  -0.000305903   -0.00130352   0.000494063   0.000442748   0.000252876   0.000250793  -6.85519e-05  -2.79671e-06   1.64538e-06  -8.55556e-07  -4.13851e-07  -6.11155e-08  -1.49766e-08   1.39957e-08       2.36961       3.01742       2.92754       3.31018       3.31687       3.15069       2.70690       2.25461       1.98806       1.61881       1.30389      0.902521      0.704984      0.503094      0.381528      0.240654      0.155646     0.0942221     0.0601395     0.0363148     0.0204631     0.0116222    0.00571665    0.00275133    0.00125211   0.000566485   0.000254854   0.000100893   3.95093e-05   1.45934e-05   4.98419e-06   1.61716e-06   4.77811e-07   1.25919e-07   3.15476e-08   6.11336e-09
  19  17 3333.0902    3.5935  1.7652 12.0199 -0.0014       1.52796  0.0475   0.0575   0.0811    0.1556   0.0000      0.332390   439.7062       3.25424       21.4968       1.90859      -7.51198      -4.39349      -3.52457      -8.84265     -0.881688      -2.62022       1.64989     -0.541889      0.669228      0.888833     -0.269013      0.116456      0.337848    -0.0211031    -0.0817794    -0.0166522     0.0125912     0.0136301    0.00404336  -0.000561768  -0.000792316   8.34817e-05  -2.51006e-07  -1.03662e-05  -5.99170e-05  -1.61991e-05   1.06336e-06   9.60984e-07  -2.63230e-07   9.54789e-08  -1.46062e-08  -2.89978e-09       2.69332       3.41049       3.74029       3.85967       3.74806       3.35133       3.12569       2.65777       2.33338       1.85497       1.46739       1.11573      0.814514      0.573052      0.385571      0.262583      0.168385      0.105388     0.0639446     0.0376560     0.0210923     0.0114855    0.00606989    0.00300294    0.00147803   0.000665443   0.000291588   0.000116712   4.67259e-05   1.72852e-05   5.92865e-06   1.90784e-06   5.55089e-07   1.50625e-07   3.45894e-08   7.34605e-09
  19  18 3476.3384    2.9709  2.4863 11.6644 -0.0005       1.37279  0.0561   0.0419   0.1048    0.1297   0.0000      0.251879   434.7150       10.7544       5.18118       7.43775       6.04463      -8.98408      -2.37735      -9.38585       2.96434      0.345453      0.973694      0.731409     -0.912187      0.365014      0.448670     -0.220637     0.0666004    -0.0699170    -0.0695330     0.0660623    -0.0388896     0.0168883    0.00631812    0.00471808    0.00256788  -0.000897895  -9.50458e-05  -0.000293209  -6.68204e-05  -1.88937e-05   9.32257e-06   1.48185e-06   6.45400e-07  -9.24728e-08  -1.44854e-08  -5.06534e-10       3.25148       4.20273       4.49317       4.70725       4.39813       4.13857       3.82765       3.30656       2.80301       2.25665       1.77054       1.35678      0.979355      0.724178      0.488796      0.328973      0.211027      0.128028     0.0789569     0.0458105     0.0255291     0.0140511    0.00728966    0.00365952    0.00172380   0.000838556   0.000346704   0.000150280   5.76268e-05   2.18257e-05   7.25771e-06   2.33506e-06   7.10202e-07   1.86735e-07   4.16469e-08   9.20976e-09
  19  19 3619.7142    2.4091  3.7712 11.1232 -0.0044      0.752415  0.0758   0.0286   0.1318    0.1076   0.0000      0.151504   441.1150       10.8627       21.2198      -10.5250      -3.30555       1.26489       9.66316      -10.7797      -4.08586      -3.98230       2.78053      -1.13081      0.468843    -0.0164443       1.65452      0.220024     -0.323823   -0.00837936   -0.00150523     0.0911648    -0.0200169     0.0225870     0.0165665  -0.000585405   -0.00313658   0.000533310  -0.000526851  -0.000164829  -6.42854e-05   1.94205e-05   9.30992e-07  -1.70910e-06  -1.43428e-06   1.73582e-07   8.39970e-09   1.16112e-08       4.44583       5.63087       6.06555       6.28086       5.89042       5.47736       5.06624       4.45277       3.69668       3.05977       2.53094       1.83207       1.33409      0.935586      0.642857      0.427192      0.276951      0.170215      0.104677     0.0617825     0.0344518     0.0181536    0.00944778    0.00458864    0.00225281    0.00105184   0.000458963   0.000192853   7.62607e-05   2.75575e-05   9.23699e-06   2.92757e-06   8.83289e-07   2.43033e-07   5.72800e-08   1.12444e-08
  19  20 3762.9715    2.1150  5.6180 10.5648 -0.0010      0.613240  0.0935   0.0206   0.1637    0.0854   0.0000     0.0862608   440.5730       9.17663       19.0787       9.25644       2.37334      0.363597      0.155130       1.90245       3.92368      -4.61773     -0.546147      -3.22018       1.61698    -0.0297104      -1.23192      -1.34592      0.625971     -0.202851      0.191791     -0.131031    0.00492323    0.00877893   0.000537124   -0.00317325   0.000221479   -0.00126648  -3.85698e-05  -0.000128050  -4.93839e-05  -3.82637e-05   3.29422e-05  -7.66565e-07  -2.89496e-06   2.18969e-07   8.52141e-08   5.88038e-10       5.38194       7.00159       7.38368       7.52621       7.45485       6.92879       6.26898       5.49357       4.52780       3.73752       2.83049       2.20659       1.62818       1.19783      0.822873      0.549724      0.354449      0.215977      0.131167     0.0757344     0.0429171     0.0230027     0.0121053    0.00595825    0.00286887    0.00128826   0.000563825   0.000231090   9.29577e-05   3.39232e-05   1.19102e-05   3.77493e-06   1.15863e-06   3.05440e-07   7.41380e-08   1.54902e-08
  19  21 3906.2084    1.7107  7.8661 10.4151 -0.0021      0.372922  0.1198   0.0150   0.2175    0.0576   0.0000     0.0683034   428.8142     -0.708737       15.9026       7.94527      -15.7575      -17.7532       5.97917     -0.449690       10.5454      -10.5260      -1.40754     -0.952156       1.32021       1.18139     -0.153615      0.684029      0.755515      0.289603    -0.0572583     0.0542485    -0.0198171    -0.0754341    -0.0141281     0.0132777   0.000994982    0.00295783  -0.000438805  -6.53444e-05  -8.10140e-05   1.73791e-05   2.38825e-07  -3.92023e-06  -2.11044e-06   4.75257e-07   3.23485e-08   7.43717e-09       6.51442       8.51880       9.14760       9.27073       9.12250       8.46062       7.80478       6.79562       5.58847       4.55508       3.54077       2.72406       2.01536       1.47688       1.01916      0.677957      0.441260      0.269482      0.164418     0.0934587     0.0541385     0.0285169     0.0151635    0.00757119    0.00362190    0.00168010   0.000723095   0.000308494   0.000120370   4.39410e-05   1.54324e-05   4.82602e-06   1.48008e-06   3.93234e-07   9.48394e-08   1.96327e-08
  19  22 4049.3482    1.4848 10.5548 10.1822 -0.0014      0.238132  0.1548   0.0122   0.2793    0.0537   0.0000     0.0568816   448.8129       8.55889      -5.09146       18.5871       7.41347      -15.1403       14.1615      -7.87664       1.43937      -3.49561       1.11604     -0.115497       1.07339       2.21678       1.38985      -1.55299      0.143311      0.291367    0.00956696     -0.136895     0.0400295    0.00126127    0.00541844   -0.00179028    0.00136525    0.00186811   -0.00123500  -6.77138e-05   0.000112822  -5.75774e-05   1.12967e-05  -3.71016e-06  -3.00625e-06   2.36042e-07   3.83647e-08   5.53766e-08       8.01063       10.3888       11.4304       11.4700       11.3446       10.5702       9.41373       8.33611       6.89876       5.65459       4.33205       3.34740       2.49301       1.77348       1.23468      0.814515      0.532160      0.335712      0.197088      0.117314     0.0653893     0.0354834     0.0188704    0.00941799    0.00453514    0.00206957   0.000891291   0.000373956   0.000148160   5.40360e-05   1.89261e-05   6.22355e-06   1.80953e-06   4.87995e-07   1.18782e-07   2.39069e-08
  19  23 4192.9749    1.2480 13.4205 10.1861 -0.0012      0.335683  0.2132   0.0101   0.3693    0.0467   0.0000     0.0621611   441.1613       16.6443      -8.37220      -12.8339       7.47951      0.663025      -20.7876      -5.63452       5.27600     -0.714562     -0.344378       4.27732       1.15654      -4.51765     -0.617383       1.11546     -0.198075      -1.05134     0.0590512     0.0405502     -0.133930     0.0343975    -0.0236556    -0.0112946   -0.00385906    0.00332150   0.000457659   0.000358361   0.000169618  -7.18207e-06   2.09637e-05  -2.49958e-06   1.05675e-06  -5.90914e-07   2.85147e-07   4.66849e-08       9.95351       12.8668       13.8780       14.4755       13.9300       13.0542       11.8314       10.3300       8.47229       6.97784       5.50701       4.18038       3.09303       2.22474       1.55059       1.04311      0.664229      0.425229      0.257615      0.148203     0.0836630     0.0459438     0.0239911     0.0117606    0.00570484    0.00259940    0.00118063   0.000478704   0.000189808   6.94567e-05   2.43171e-05   7.67806e-06   2.26613e-06   6.17090e-07   1.44284e-07   2.94072e-08
  19  24 4336.4718    1.0323 15.7234 10.2179 -0.0019      0.235547  0.2858   0.0086   0.4566    0.0395   0.0000     0.0775245   434.3781      -24.6876      -2.18677       14.4046      -10.3210       2.90856       18.0191      -9.19214       11.7165      -7.49325      -8.20229       8.80904     0.0455802      -2.25715       1.43508       2.07574     -0.808671     -0.803101     -0.787090      0.126174     0.0304532     -0.101311     0.0682532   -0.00113551    0.00288488   -0.00301363   0.000529494   0.000418993   0.000110427  -2.16456e-05  -9.92389e-06   4.39668e-06   2.00087e-06   1.77096e-07  -1.64745e-07  -2.04706e-08       12.1553       15.8651       17.3527       17.5217       17.3076       15.9167       14.5494       12.6939       10.6903       8.69458       6.87069       5.20306       3.93581       2.74666       1.95763       1.28635      0.851146      0.527039      0.321576      0.188955      0.106680     0.0581740     0.0304560     0.0152375    0.00756677    0.00330657    0.00153548   0.000604307   0.000246931   8.99332e-05   3.12404e-05   1.00987e-05   2.95850e-06   7.82778e-07   1.90940e-07   3.73934e-08
  20   8 2050.1647    0.6700  0.5837  9.9413 -0.0075       9.47850  0.0240   0.0191   0.0481    0.0809   0.0000       1.26333   439.9337       1.63485       11.3533      0.894326       1.53404     -0.972782      -1.12884      0.492551      -1.14434     -0.941213      -1.18437      0.259834     -0.210067     -0.182545      0.237201     -0.182440     0.0901355     -0.100357    -0.0103839     0.0106582     0.0381985   -0.00330865    0.00138244    0.00341363   0.000234239   -0.00103958   0.000276725  -0.000125368  -8.19716e-05  -9.41563e-06  -6.15917e-06  -5.08988e-06  -4.14558e-07  -3.65781e-07   9.40028e-08   2.27963e-08       1.58639       2.03243       2.09839       2.31881       2.06621       1.99459       1.78190       1.62691       1.40289       1.15662      0.919267      0.730685      0.537685      0.382719      0.255602      0.180938      0.118182     0.0782402     0.0511693     0.0286105     0.0183138    0.00935175    0.00529307    0.00273781    0.00146361   0.000668494   0.000341003   0.000131310   6.51054e-05   2.21851e-05   9.25345e-06   3.14560e-06   1.11146e-06   2.97197e-07   9.61273e-08   2.27093e-08
  20   9 2203.2589    0.9249  0.8262  9.9473 -0.0078       6.20360  0.0323   0.0218   0.0549    0.1551   0.0000      0.859338   441.9557       1.27548       10.9248      0.356457       3.52904    -0.0451485      0.200739      0.822811      -2.09044     -0.235058     -0.100117      -1.54176     -0.244601      0.400433     -0.113379     0.0573870     0.0441147    -0.0981494     -0.119546     0.0146545     0.0515288     0.0249530   -0.00646580  -0.000608651    0.00161070  -0.000983836  -7.05202e-05  -0.000222580  -3.08803e-05  -2.09072e-05  -1.48622e-05  -1.96796e-06  -1.14118e-06   1.65489e-07  -1.12789e-07   2.66973e-08       1.83813       2.53140       2.56145       2.76192       2.58070       2.54667       2.11287       2.08849       1.60074       1.43809       1.01514      0.879067      0.633103      0.474534      0.321505      0.226785      0.147516      0.101089     0.0566876     0.0384170     0.0195316     0.0119509    0.00619948    0.00326709    0.00165455   0.000825466   0.000363367   0.000170591   6.48293e-05   2.73832e-05   1.07603e-05   3.71858e-06   1.25382e-06   4.34310e-07   1.10276e-07   3.05194e-08
  20  10 2352.5049    1.3606  0.9837  9.7744 -0.0045       2.87932  0.0334   0.0278   0.0559    0.2948   0.0000      0.637257   440.1069       4.45260       13.9355      0.656569      -4.42075      -2.37675       3.27990     -0.547965     -0.148381      0.226688      -1.05907     -0.591332      -1.27572      0.179418     0.0189755     -0.215098     0.0125136     0.0625732   -0.00709138    -0.0188141     0.0136573     0.0121226   0.000867883  -0.000779646    0.00159579   0.000977250  -0.000332323   0.000214216   8.32263e-05   2.14201e-06  -7.91882e-06   7.09116e-06   3.08179e-08  -2.06743e-07   1.33823e-07  -2.85921e-08       1.96920       2.54457       2.66705       2.73895       2.80453       2.51113       2.44710       1.98213       1.76267       1.47095       1.11421      0.893849      0.617639      0.513515      0.346010      0.248478      0.158894     0.0956791     0.0632310     0.0359890     0.0227913     0.0128402    0.00673019    0.00365273    0.00170320   0.000843284   0.000390332   0.000164345   7.49036e-05   2.84164e-05   1.10537e-05   4.13349e-06   1.30638e-06   4.13579e-07   1.21599e-07   2.97294e-08
  20  11 2498.9891    1.7635  1.0843 10.5739 -0.0112       2.55542  0.0378   0.0372   0.0626    0.3259   0.0000      0.635792   435.8466       3.48283       13.3853       1.43510      -6.26508     -0.976179       3.11500      0.212476       1.47194      0.533570       1.75566     -0.604275    0.00367850     0.0962795      0.145607      0.122527      0.151704      0.139338     -0.121611    -0.0305135     0.0195307     0.0492131    0.00247994   -0.00486002  -0.000188775  -0.000362558   0.000221321   2.98303e-05   8.75657e-05  -3.54547e-05   4.07374e-06   1.59457e-06  -7.78954e-07  -8.63745e-07   4.82162e-08   9.77163e-09       2.14985       2.82167       2.79422       2.96925       2.83916       2.78685       2.49719       2.13960       1.96752       1.57130       1.30537       1.04488      0.757798      0.525973      0.363383      0.240773      0.167945      0.112538     0.0723992     0.0408013     0.0244322     0.0130899    0.00717629    0.00366251    0.00191835   0.000908989   0.000405633   0.000182889   7.70918e-05   3.03327e-05   1.15073e-05   3.95473e-06   1.44773e-06   4.41550e-07   1.28192e-07   3.10331e-08
  20  12 2644.9133    2.3321  0.9904 10.8996 -0.0037       1.97831  0.0380   0.0477   0.0575    0.2933   0.0000      0.655458   439.8792       2.99253       10.7306       2.87210       2.42696      -1.70875      -1.01906      0.140441       1.69621      -2.07753    -0.0136461      0.836002     -0.334975     -0.412091      0.193655      0.139419      0.199874     0.0360974     0.0303953    -0.0392674    -0.0218988   -0.00668842    0.00505698   -0.00161462   -0.00119513  -0.000626442  -0.000175104  -3.07670e-05   6.62833e-05  -3.32243e-05   1.10723e-05  -9.19447e-07  -4.02907e-06  -9.71877e-08   5.86032e-08  -1.06694e-09       2.29511       2.92885       3.33099       3.07013       2.88209       2.56896       2.45026       2.35501       2.07378       1.77130       1.46675       1.09905      0.743086      0.566853      0.385573      0.252086      0.161091     0.0963910     0.0576746     0.0377411     0.0212635     0.0125188    0.00666287    0.00341570    0.00169353   0.000834469   0.000393772   0.000179124   7.66664e-05   3.08980e-05   1.16672e-05   3.98849e-06   1.27056e-06   4.53263e-07   1.27813e-07   3.34813e-08
  20  13 2790.7338    2.9891  0.9544 11.8355 -0.0025       1.14778  0.0333   0.0617   0.0552    0.1871   0.0000      0.632348   433.6105       1.09189       14.5468      -1.28049      -3.24242      -2.62098      -2.09144      -2.94189      0.885266     -0.876955      0.486258      -1.02705      0.527298     -0.153896     -0.280086     -0.123555      0.151042    -0.0349212     0.0146182    -0.0436692    -0.0146412   -0.00195927    0.00265576   -0.00177845    0.00105602   0.000689684  -0.000211895   0.000219907  -3.74782e-05  -2.70790e-05   1.76126e-05   1.25763e-06   1.56326e-07  -9.79956e-08  -1.36201e-07   3.29570e-08       1.99435       2.57610       2.77021       2.78805       2.74264       2.55730       2.39929       1.99185       1.78156       1.42886       1.14771      0.891074      0.626721      0.503914      0.325989      0.229259      0.151610     0.0962698     0.0602599     0.0353659     0.0213019     0.0112994    0.00640590    0.00342022    0.00160206   0.000802138   0.000372795   0.000151514   7.01825e-05   2.82509e-05   1.09548e-05   3.76624e-06   1.27168e-06   3.89428e-07   1.18167e-07   2.98606e-08
  20  16 3224.5118    3.8843  1.2927 12.1220 -0.0092      0.883931  0.0394   0.0705   0.0665    0.2652   0.0000      0.463932   440.3347       2.89932       12.8117      0.115238      -2.19711      -4.69495       1.21495      0.916764       2.34515     -0.229756      -1.91657      -1.36153      0.287963     -0.542873     -0.626776     -0.164858     0.0758927      0.152392    -0.0232781    -0.0238367     0.0302213    0.00295443   -0.00253019    0.00266720   -0.00110666   0.000603368  -7.78672e-05  -0.000304755  -0.000105220   2.94565e-05   4.39791e-06  -8.01662e-06   8.77387e-07   4.50101e-07  -1.86063e-08  -1.46941e-08       2.39322       2.89970       3.09886       3.25047       3.08410       2.98350       2.76536       2.32710       1.99126       1.63252       1.29786       1.03838      0.777709      0.543554      0.374963      0.269009      0.173410      0.116111     0.0726795     0.0437426     0.0241874     0.0134888    0.00743185    0.00376488    0.00187269   0.000914867   0.000427948   0.000193872   7.72691e-05   3.09220e-05   1.22422e-05   4.34148e-06   1.48723e-06   4.32944e-07   1.18346e-07   3.11412e-08
  20  17 3368.1699    3.4198  2.0161 11.7791 -0.0038      0.681351  0.0493   0.0500   0.0847    0.1324   0.0000      0.280999   442.2080       8.24666       14.3741      0.482132      -1.94939       3.20633       2.18732      -4.53283      -2.34766     -0.129752     -0.374355      0.809026      -1.36868      0.841418     -0.506340     -0.355262     0.0351542     -0.163478     -0.196915    -0.0269678    -0.0189684    0.00693618   0.000725506   -0.00437559   0.000789465   0.000258048  -0.000121110   -0.00107219  -1.53482e-07   1.49439e-07  -1.16556e-05  -3.92874e-06   1.04726e-06   1.26827e-06   5.97474e-08  -3.72233e-08       2.84956       3.61776       3.95203       4.12109       4.02446       3.79182       3.38859       2.92414       2.49296       1.94177       1.59087       1.28101      0.952353      0.637394      0.459048      0.330135      0.218000      0.136393     0.0890437     0.0532724     0.0313264     0.0172725    0.00900071    0.00470983    0.00235296    0.00121304   0.000563569   0.000258854   0.000100248   3.98253e-05   1.47401e-05   5.59455e-06   1.88492e-06   5.73667e-07   1.67381e-07   4.18514e-08
  20  18 3512.0847    2.8362  2.8299 11.2897 -0.0014      0.902369  0.0606   0.0354   0.1040    0.1239   0.0000      0.191428   441.2361       1.36869       19.0478       7.31567      -9.56541      -2.35419      -1.91071      -12.0804       1.24575      -1.23307      -2.14477     -0.467562     0.0997936     -0.592023     -0.846294      0.659537     -0.184739      0.131751    -0.0710837    -0.0409339    -0.0290396     0.0114217  -0.000931730   -0.00177248   -0.00341670    0.00232762   0.000749900  -0.000765750  -4.29794e-05   2.34693e-05  -3.21964e-06   7.62589e-06   1.83828e-06  -1.51113e-06   9.07049e-08  -5.41118e-09       3.19810       4.29155       4.46565       4.81212       4.63761       4.25061       3.88781       3.41144       2.93160       2.40714       1.92123       1.48624       1.10466      0.783528      0.570772      0.390339      0.260534      0.156219      0.103462     0.0613012     0.0379532     0.0208495     0.0114392    0.00591250    0.00295301    0.00146901   0.000687092   0.000304191   0.000126078   5.05994e-05   1.90369e-05   6.99168e-06   2.32020e-06   7.09083e-07   2.03367e-07   5.14695e-08
  20  19 3656.0608    2.3820  4.4168 10.7913 -0.0026      0.772061  0.0749   0.0250   0.1417    0.0995   0.0000      0.109393   440.9639       6.19874       17.4983      0.760364      -3.85209       4.10986       4.82766     -0.502086       4.19513      -2.03104       1.52764     0.0216098      0.896684      -1.04021      0.834124      0.526131     -0.338686     -0.278980     -0.219276    -0.0438113    -0.0650699    -0.0507047   -0.00534874   0.000330407    0.00427209   -0.00198074   -0.00112052   1.96677e-05   9.65860e-05  -8.90135e-05  -2.48000e-05  -5.91876e-06  -3.08074e-06   8.10929e-07  -5.00070e-07   2.29933e-09       4.12175       5.36393       5.67954       5.90378       5.82869       5.46778       4.97058       4.38298       3.62834       3.07124       2.36543       1.85778       1.38912       1.03521      0.720194      0.503513      0.326699      0.212360      0.130573     0.0792896     0.0457211     0.0255573     0.0142644    0.00737495    0.00365110    0.00178504   0.000822362   0.000366515   0.000150821   6.25476e-05   2.37834e-05   8.44726e-06   2.87039e-06   8.79783e-07   2.49985e-07   6.71295e-08
  20  20 3799.5439    1.9477  6.3892 10.5575 -0.0018      0.567612  0.0995   0.0177   0.1803    0.0689   0.0000     0.0793427   442.9619       21.1836       29.5982       12.7451      -14.6042      -9.44178      -1.78814      -4.16176      -3.01391      -9.26156       8.78454     -0.295612      -1.22977      0.808817      0.842324       1.89734      0.370350    -0.0979154     -0.165899     0.0659143     0.0108866     0.0242040     0.0205948    -0.0157818   -0.00453946    0.00371400  -0.000555769   0.000123214   3.09475e-05   3.73737e-05   4.48665e-06  -1.23716e-06  -3.02046e-06   2.21174e-06   1.78174e-07   8.32869e-08       5.42444       7.05331       7.70258       7.85820       7.83899       7.18819       6.58454       5.74495       4.83708       3.95101       3.16368       2.41806       1.82231       1.33745      0.931799      0.649335      0.419187      0.275460      0.171997      0.101778     0.0590501     0.0336258     0.0181147    0.00977551    0.00477198    0.00231929    0.00109745   0.000472377   0.000207685   8.14309e-05   3.06838e-05   1.12913e-05   3.74339e-06   1.16622e-06   3.36479e-07   9.08158e-08
  20  21 3943.3475    1.6881  8.5501 10.3219 -0.0023      0.290035  0.1247   0.0140   0.2228    0.0562   0.0000     0.0612857   433.8979       9.42586       8.08485       6.87516       7.57265       6.54107       11.6844      -13.4242       7.25580      -1.17852      -3.24233      -3.57959       4.32522      0.450928      -1.06267       1.24217     -0.418061     -0.293980     0.0864299     0.0579731     0.0529427    -0.0421846     0.0244848     0.0119249    0.00680766   0.000529300   -0.00188431   0.000291401   0.000225144  -4.92330e-05  -8.20888e-05  -2.69989e-05  -3.86896e-07   7.04739e-07  -8.11142e-07   4.36087e-09       6.46515       8.21353       8.70758       9.16995       9.07011       8.50766       7.71200       6.70392       5.86498       4.75154       3.88392       2.93963       2.20325       1.62011       1.15873      0.803802      0.517709      0.333741      0.211109      0.127593     0.0744444     0.0432592     0.0232134     0.0122625    0.00600299    0.00290452    0.00135327   0.000605547   0.000255247   0.000101459   3.79622e-05   1.40339e-05   4.58035e-06   1.44179e-06   4.14058e-07   1.07958e-07
  20  22 4087.1249    1.4086 11.1846 10.2525 -0.0013      0.265053  0.1687   0.0113   0.2926    0.0479   0.0000     0.0610510   456.0161      -13.3833       25.8080      -9.16004      -9.32301      -1.59923      0.543454       14.9359       13.6867      -1.56852       5.80184      -5.54652      -1.96447     0.0971847       2.30841       1.94041     -0.789950     -0.349766      0.280127      0.110738     0.0476989     0.0268877    -0.0126582   -0.00257419   -0.00903892   0.000659456   -0.00192053   0.000540636   0.000488876   4.59795e-05  -3.33685e-05   8.22124e-06   2.38618e-06   1.62399e-06  -1.04148e-07   1.09054e-07       8.05413       10.4316       11.0345       11.4567       11.1513       10.5554       9.86661       8.47976       7.26193       6.05491       4.82041       3.81621       2.79411       2.06785       1.44670      0.986965      0.664975      0.425017      0.266889      0.159408     0.0933992     0.0521152     0.0280859     0.0146282    0.00742169    0.00358844    0.00164692   0.000745672   0.000314659   0.000127677   4.86664e-05   1.73450e-05   5.82337e-06   1.82250e-06   5.14084e-07   1.31485e-07
  20  23 4230.7080    1.1629 13.8101 10.1998 -0.0018      0.171447  0.2267   0.0093   0.3847    0.0435   0.0000     0.0658813   447.6473      -1.28922       16.0082       1.61315      -9.75212       9.84640       17.7048      -29.2187       6.89082      -1.62860      -3.96394      -6.16189       3.01652       4.64382       1.84526       1.64792      0.434674     -0.582384     -0.144819    -0.0568766      0.144930    -0.0698193     0.0227498     0.0109109    0.00967623    0.00204459    0.00349888   -0.00188595   0.000368121  -1.25662e-05  -4.02947e-05  -5.66277e-05  -9.95827e-08   1.01536e-06   3.13298e-07  -9.89339e-08       10.0204       12.8970       14.1053       14.3227       14.2701       13.4532       12.2440       10.6231       8.98033       7.43336       5.91413       4.61525       3.48383       2.50613       1.81181       1.22306      0.827347      0.536213      0.335208      0.202361      0.117616     0.0673490     0.0356957     0.0189867    0.00958478    0.00465146    0.00211204   0.000967396   0.000405395   0.000164864   6.19259e-05   2.27861e-05   7.54314e-06   2.39378e-06   6.62145e-07   1.73124e-07
  20  24 4374.4023    0.9643 16.3904 10.2025  0.0001      0.156510  0.3065   0.0079   0.4669    0.0374   0.0000     0.0807733   434.3750       11.8243      -21.6196      -1.14776       7.22346      -14.7919       10.9995      -2.54532      -12.0410      -2.40367      -3.80262       1.20640       4.70943      0.925693      0.510026       1.89680       1.13451      0.268884     -0.279378     0.0129095    -0.0200082     0.0952003     0.0245341    0.00153658     0.0133917    0.00648157    0.00274346  -0.000866759  -0.000339742   8.33511e-05   8.01157e-05   4.17230e-05   2.53940e-05  -7.13168e-06   6.00391e-07   3.30324e-07       12.0630       15.8371       17.3905       17.6997       17.5684       16.4873       14.9566       12.9983       11.1797       9.17436       7.39176       5.72936       4.26410       3.14046       2.23814       1.54618       1.03137      0.654246      0.419823      0.250898      0.150712     0.0846476     0.0463520     0.0241685     0.0122457    0.00595375    0.00276209    0.00124350   0.000525407   0.000211552   8.09820e-05   2.91958e-05   9.85807e-06   3.05330e-06   8.83419e-07   2.23946e-07
  21   8 2077.8258    0.7269  0.5869 10.0549 -0.0028       8.26428  0.0286   0.0196   0.0484    0.0837   0.0000       1.24684   437.9599       1.98993       19.6506     -0.129085      -2.88145     -0.655636      -1.83687       3.43556     -0.591712     -0.913585      0.108695    -0.0484726      0.637732     -0.149800     0.0297987     -0.298815     -0.294178     0.0796769     0.0160786    -0.0228256     0.0226883   -0.00973811    0.00518983    0.00239332   0.000804474   0.000850077  -0.000898222   0.000123675   0.000115664   3.63693e-06  -3.27411e-05   5.81400e-06   2.23722e-06   1.91884e-06  -3.58946e-07   6.47186e-09       1.65645       2.05532       2.24808       2.29956       2.42182       2.13542       2.05811       1.76197       1.62346       1.19284       1.02405      0.808369      0.641255      0.413202      0.315116      0.241810      0.153322      0.111001     0.0610226     0.0400331     0.0260930     0.0151676    0.00819649    0.00409869    0.00224920    0.00117531   0.000630158   0.000277360   0.000123540   5.11018e-05   2.06542e-05   8.03574e-06   2.62910e-06   1.09228e-06   3.73067e-07   9.98928e-08
  21   9 2231.9740    1.0577  0.7999  9.9930 -0.0053       4.50680  0.0313   0.0245   0.0524    0.1635   0.0000      0.765554   440.9952      0.736887       14.4991       1.15006     -0.110911     -0.704765       2.56878     -0.269430      -1.13172       1.88185      -1.58595      0.147897     -0.804469     -0.133280      0.282716     -0.358088      0.149251     -0.190553   -0.00708098   0.000305720   -0.00596115    0.00759973   -0.00411508    0.00608465  -0.000605259    0.00101230  -0.000394549   0.000553148  -0.000146322   4.82092e-05  -1.45040e-05  -3.32918e-06   3.06896e-07  -2.29217e-06  -3.27922e-07   1.24120e-07       1.87007       2.65213       2.69027       2.84236       2.73585       2.41103       2.40532       2.01565       1.84957       1.44080       1.22030      0.930802      0.701764      0.523596      0.370294      0.265890      0.163679      0.110236     0.0718075     0.0428760     0.0251672     0.0138747    0.00853090    0.00456524    0.00249689    0.00116241   0.000579170   0.000287463   0.000124303   5.81474e-05   2.13936e-05   8.69709e-06   3.04787e-06   1.10632e-06   3.40535e-07   1.02837e-07
  21  10 2381.9937    1.4334  0.9101 10.3092 -0.0028       3.36399  0.0320   0.0298   0.0533    0.1971   0.0000      0.664760   437.2578      -1.24112       15.1865      -1.95785      -3.28556       1.36279      -3.29044      0.619402      0.690811     -0.525895      -1.49604       1.78257      0.728843    -0.0769064     0.0568456      0.339375      0.214003     0.0264274     0.0359500     0.0264856    -0.0269693    -0.0185917   -0.00111747   -0.00225544   0.000837377  -0.000420405  -0.000884465  -0.000327085   9.82905e-05  -2.15386e-05  -3.34613e-06   6.78270e-06  -4.70796e-06  -6.13313e-07  -6.39104e-08  -1.57180e-08       1.92482       2.33304       2.53343       2.52340       2.52381       2.39415       2.08369       1.94290       1.78464       1.46288       1.25509      0.972927      0.738431      0.527277      0.369840      0.252190      0.167838      0.111249     0.0747183     0.0459011     0.0266453     0.0160792    0.00899317    0.00487832    0.00271195    0.00127786   0.000638297   0.000300272   0.000126004   5.99348e-05   2.19680e-05   8.41336e-06   3.32074e-06   1.14613e-06   3.81379e-07   1.17324e-07
  21  11 2529.3976    1.8958  1.1304 10.3630 -0.0060       3.25720  0.0360   0.0360   0.0618    0.2995   0.0000      0.649779   439.4493      0.133027       16.0458      0.319461      -2.50174      -4.33346       2.42601      0.140766     -0.828991      0.648803      0.168835     -0.655971       1.14866     -0.508948     -0.232472    -0.0118744    -0.0298620     0.0401936     0.0625799   -0.00282012    -0.0113519    0.00584795   -0.00963407    0.00393200   -0.00146430   0.000664936  -2.43157e-05   6.78630e-05   6.20663e-05   1.40151e-05  -2.46384e-05   4.31950e-06  -1.28368e-06  -9.78142e-07  -2.30009e-07  -1.75274e-07       1.95765       2.48403       2.59891       2.79378       2.71022       2.62569       2.42609       2.04779       1.76947       1.45465       1.11082      0.949564      0.713488      0.534154      0.361924      0.251049      0.173194      0.123185     0.0794435     0.0493741     0.0281285     0.0159916    0.00866445    0.00494314    0.00260909    0.00129107   0.000649349   0.000292965   0.000129154   5.49220e-05   2.33506e-05   8.77007e-06   3.31227e-06   1.14618e-06   3.86143e-07   1.15043e-07
  21  12 2676.2545    2.4219  1.0070 11.2343 -0.0065       1.72872  0.0347   0.0488   0.0566    0.2499   0.0000      0.670438   439.0273       2.28078       11.9593       2.07425      -2.18468      -2.36281       1.17163      -2.39689      0.632864       1.06279     -0.185972      0.358774    -0.0530319      0.396384    -0.0514374      0.210057     -0.258682      0.148331    0.00830399    -0.0464067     0.0263285    -0.0111154    0.00634208   -0.00352594   -0.00116458  -0.000928848  -0.000257238  -6.26175e-05   4.78624e-05  -3.05860e-05  -3.17041e-05  -1.18400e-05   2.76120e-06  -5.10692e-07  -2.74966e-07  -8.54179e-08       1.89029       2.39277       2.49943       2.82260       2.64119       2.48216       2.29740       2.07666       1.68828       1.39040       1.20101      0.972855      0.711568      0.515603      0.361207      0.253437      0.172742      0.116948     0.0814818     0.0489876     0.0297671     0.0154390    0.00958529    0.00499701    0.00267278    0.00128029   0.000649525   0.000312883   0.000147047   6.24576e-05   2.46711e-05   9.80471e-06   3.34978e-06   1.14969e-06   3.85509e-07   1.09013e-07
  21  13 2823.0169    3.1638  1.0245 10.9551 -0.0010       1.56750  0.0304   0.0606   0.0566    0.4624   0.0000      0.600970   441.0498       3.50040       18.8072      -3.74506      -1.80365      0.651793      -3.33776      0.128943      -1.49768       1.22115     -0.636889      0.533536     -0.230890     -0.156059      0.207294      0.134358     0.0346236   -0.00477440    0.00462419     0.0323937     0.0378729     0.0116221    0.00255698    -0.0113809   -0.00229129    0.00150899   5.16164e-05   7.69346e-05   7.54227e-06   2.40431e-05  -5.67073e-06   1.04153e-06   3.18913e-06  -2.35331e-07  -6.29208e-08  -1.12422e-07       1.84142       2.24905       2.46468       2.57005       2.46266       2.22494       2.11335       1.92002       1.69155       1.45000       1.11542      0.881854      0.696442      0.503051      0.366047      0.239548      0.163902      0.108024     0.0724699     0.0434216     0.0244307     0.0142121    0.00834187    0.00475813    0.00253893    0.00130621   0.000614360   0.000288233   0.000131560   5.56024e-05   2.20724e-05   8.76826e-06   3.21232e-06   1.11435e-06   3.57945e-07   1.05745e-07
  21  14 2968.9257    3.8858  0.9058 11.9173 -0.0064     0.0486352  0.0321   0.0812   0.0524    0.2838   0.0000      0.641298   437.2781       5.36800       14.1251     0.0520456      -4.92070      -2.65528       3.14407      -2.08879      -1.56268      0.548667     -0.640062    -0.0258297      0.459625     -0.364115     -0.250945     -0.113022     -0.216248    0.00580956     0.0202811    -0.0559505    -0.0161768     0.0323122   -0.00253656  -5.70155e-05    0.00310371  -0.000143031  -0.000520097  -0.000151261   0.000333857  -3.58512e-05  -7.04814e-06  -2.22106e-06  -1.40835e-06  -2.64059e-07   2.26499e-07  -2.73406e-08       1.90520       2.43912       2.99087       2.84012       2.76159       2.75618       2.29691       2.02067       1.83372       1.38268       1.14225      0.914920      0.632562      0.485048      0.361661      0.229075      0.154734      0.108062     0.0621465     0.0373527     0.0253844     0.0134775    0.00745870    0.00473556    0.00226066    0.00107359   0.000594735   0.000272729   0.000115145   5.09131e-05   2.45288e-05   8.50763e-06   2.87615e-06   1.10867e-06   4.17567e-07   1.27422e-07
  21  15 3113.9568    4.0695  1.1187 11.5263 -0.0045      0.203907  0.0348   0.0776   0.0584    0.4481   0.0000      0.527805   437.5102       6.51171       16.9939      0.296088    -0.0705907       1.67760      -1.95037      -1.00089     -0.305294      -2.72457      0.350821      -2.42809       1.27653      -1.72091     -0.313659     -0.224531    -0.0270866      0.149603     0.0153425     0.0146941     0.0359977  -0.000945426   -0.00546017   -0.00153954   7.90283e-05    0.00168200   0.000172056   0.000781248  -7.41675e-05   4.99027e-05   2.63220e-05   1.42177e-05  -3.53485e-06   8.81342e-07  -3.79953e-07  -8.67057e-08       2.02403       2.46705       2.72559       2.77214       2.63538       2.57070       2.33337       1.99765       1.74063       1.50665       1.21464      0.964244      0.708522      0.526535      0.366716      0.257639      0.174199      0.113046     0.0724154     0.0442532     0.0279901     0.0163876    0.00905672    0.00468117    0.00252756    0.00123302   0.000613813   0.000289184   0.000120774   5.73884e-05   2.26624e-05   8.90595e-06   3.34112e-06   1.14971e-06   3.79834e-07   1.08232e-07
  21  16 3258.5928    3.8559  1.4823 11.8279 -0.0040      0.871026  0.0389   0.0630   0.0713    0.2171   0.0000      0.381272   438.8770     -0.964158       15.8635       12.3041      0.192103      -2.15047      -1.13242      -2.54571       4.15496      -1.03841     -0.586271      -2.61586      0.746581     -0.399499     -0.220219      0.175211      0.154540      0.156634    -0.0136129  -0.000243128     0.0303956    -0.0133455   -0.00125882   -0.00440649  -0.000303613  -0.000455968  -0.000428777  -0.000167835   0.000428641   4.12473e-05  -4.50657e-05   4.89884e-06  -1.24387e-06   2.29944e-06  -4.46535e-07   7.23525e-08       2.14912       2.78600       2.93840       3.03523       3.02778       2.86759       2.68006       2.25821       2.01331       1.59363       1.35092       1.05989      0.817790      0.571473      0.425968      0.291112      0.200675      0.135283     0.0851029     0.0539630     0.0321758     0.0186785     0.0102463    0.00556881    0.00281857    0.00147503   0.000705363   0.000329318   0.000154627   6.24749e-05   2.67459e-05   1.02600e-05   3.72746e-06   1.32168e-06   4.47252e-07   1.34061e-07
  21  17 3402.8803    3.2329  2.1730 11.5233 -0.0019      0.498921  0.0503   0.0434   0.0839    0.1250   0.0000      0.242344   439.5953       3.52308       19.1241      -4.53492     0.0236288      -3.14605      -4.37429      -6.71147      -2.02227      -4.95166       1.11835    -0.0286935      -1.50059     -0.415698      0.324752     0.0401701      0.198833      0.125278      0.171947     -0.128707    -0.0145425    -0.0214394    0.00795407    0.00325373    0.00596418   0.000556548   -0.00135492  -3.45608e-05   0.000150224   5.83401e-05   2.51189e-05   1.02322e-05  -5.40297e-06   4.25451e-06  -6.05083e-07  -2.67666e-07       2.69666       3.35529       3.78358       3.84326       3.79754       3.64651       3.36463       2.91238       2.43803       2.02500       1.57892       1.22537      0.980682      0.716390      0.523121      0.381229      0.259535      0.163755      0.105788     0.0675059     0.0388579     0.0229772     0.0129878    0.00707812    0.00366972    0.00183112   0.000904302   0.000440879   0.000191320   8.29580e-05   3.28868e-05   1.33788e-05   5.15748e-06   1.79013e-06   5.65613e-07   1.71671e-07
  21  18 3547.3951    2.6808  3.3986 11.4422 -0.0023      0.831205  0.0673   0.0309   0.1125    0.0843   0.0000      0.160319   435.8305       10.1926       11.4957       1.52888       3.11386      -7.79611       7.89780      -3.06197     -0.404334      -1.25964       2.69542      -1.39094       1.03491       1.12008     -0.326799      0.250177     0.0507349     -0.313821    -0.0412304    -0.0288664     0.0451575     0.0449914   -0.00499494    -0.0161993    0.00654907  -0.000293578   0.000416632  -0.000120801  -1.03763e-05   0.000122233   6.45722e-05  -5.64604e-06   5.43156e-06   1.05637e-06  -5.83796e-07  -1.97550e-07       3.52840       4.42569       4.66623       4.86184       4.90665       4.66286       4.20194       3.68717       3.27481       2.67174       2.15017       1.67572       1.29206      0.973554      0.704585      0.492685      0.334083      0.221408      0.139525     0.0872368     0.0518268     0.0308005     0.0171545    0.00955357    0.00501625    0.00250541    0.00123280   0.000556825   0.000251876   0.000105314   4.41166e-05   1.67818e-05   6.33305e-06   2.20415e-06   7.18991e-07   2.23698e-07
  21  19 3691.6530    2.2689  4.5964 10.8286 -0.0015      0.431929  0.0788   0.0226   0.1360    0.0854   0.0000      0.103832   431.6725       6.44912       21.2016     -0.279735      -7.62267      0.898504     -0.163277      -6.80729      0.926320     -0.960623      -1.90174       2.27464      0.120759      0.588275      0.401563      0.426432      0.391965    -0.0129840     0.0624578      0.101718     0.0414394     0.0737322     0.0195059    0.00918132    0.00445290  -0.000886393   -0.00207299   0.000793543  -1.32755e-05   7.56965e-05   2.45692e-05   2.47503e-05  -2.43952e-06  -5.64964e-06  -1.69280e-06   5.74624e-07       3.99316       5.36640       5.66728       6.02046       5.82325       5.52155       5.14650       4.43210       3.86178       3.17337       2.58014       2.02515       1.53958       1.14056      0.824389      0.577371      0.402261      0.254046      0.166242      0.101951     0.0622118     0.0370831     0.0204077     0.0110477    0.00587220    0.00294801    0.00150748   0.000660302   0.000327600   0.000127753   5.76500e-05   2.10195e-05   8.17982e-06   2.81439e-06   8.79465e-07   2.72668e-07
  21  20 3836.2765    1.9159  6.8250 10.4944 -0.0012      0.634167  0.1000   0.0164   0.1800    0.0622   0.0000     0.0690773   429.5876      -4.09871       16.1128      -3.10251       3.45362       3.63400      -5.89880      -6.04797      -1.28873      -4.79726      -6.42335      -1.94290      -1.89260      -1.02653   -0.00651129      0.288484     -0.141156     -0.618740     0.0286238      0.141346     -0.110010     0.0394979    0.00394956    -0.0325502    0.00790979    0.00435225  -8.73176e-05  -0.000150703  -8.12660e-05   4.39887e-05   4.90652e-05  -1.20789e-05   1.08221e-06   3.14209e-06  -1.28138e-06   8.98420e-08       5.13852       6.55814       7.03954       7.44558       7.42183       6.99666       6.39845       5.61446       4.83031       3.89191       3.16670       2.49416       1.90537       1.43369       1.01941      0.724508      0.504330      0.322865      0.209865      0.129618     0.0786344     0.0456710     0.0257487     0.0137949    0.00743307    0.00367890    0.00187703   0.000859136   0.000391772   0.000163051   6.86212e-05   2.58882e-05   9.97086e-06   3.32998e-06   1.08173e-06   3.33695e-07
  21  21 3980.1658    1.6051  8.9351 10.3443 -0.0010      0.273341  0.1279   0.0129   0.2306    0.0511   0.0000     0.0626274   449.3289       15.5925       5.57989       6.49884      -11.4267      -20.3052      -7.05743       5.93896       3.15435      -1.66299      -7.82880      0.404697       2.60988      -1.09912   -0.00886202      0.482090     -0.682344      0.515196     -0.360916     0.0486088      0.106685     0.0733859   -0.00459899   -0.00973691   -0.00911436    0.00570286   0.000526987   -0.00194568  -0.000163428  -0.000144893   8.68108e-05  -7.05078e-06  -4.32893e-06  -3.64686e-06   1.26244e-06  -2.41371e-07       6.32795       8.14547       8.98371       9.18150       9.08201       8.64311       7.88106       6.93110       5.91677       4.88266       3.96817       3.10459       2.35536       1.75952       1.27453      0.891477      0.604751      0.403337      0.254312      0.159639     0.0958911     0.0558897     0.0317498     0.0170661    0.00910326    0.00456969    0.00224594    0.00105146   0.000475348   0.000206161   8.54519e-05   3.31910e-05   1.23805e-05   4.24832e-06   1.40707e-06   4.25906e-07
  21  22 4124.4742    1.3438 11.8497 10.2317 -0.0032      0.257078  0.1773   0.0105   0.3085    0.0466   0.0000     0.0579830   434.9044       20.9516       6.92380      0.863043      -1.56435       5.42165       2.16184      -10.5840     -0.632699      -1.52406      -4.29713       4.97690      -6.53541      -2.27844    -0.0972693      -1.26633      -1.78865     -0.965928     -0.400748      0.112874    -0.0298866    -0.0772626  -0.000264252    0.00238006    0.00715821    0.00301818   -0.00200104    0.00227573  -0.000346104  -0.000793876  -5.46418e-05   3.00790e-05   6.26771e-06  -1.09862e-05  -2.22071e-06   8.33434e-08       7.93797       10.4601       11.2868       11.5892       11.6461       10.9888       10.0151       8.81839       7.61209       6.33553       5.12962       4.07402       3.09882       2.29694       1.65941       1.13287      0.798618      0.524994      0.338858      0.212963      0.128010     0.0729579     0.0421535     0.0230129     0.0120648    0.00610402    0.00300161    0.00140934   0.000634684   0.000269005   0.000112374   4.44081e-05   1.63723e-05   5.64920e-06   1.85685e-06   5.74001e-07
  21  23 4269.0083    1.1058 14.0431 10.2150  0.0006      0.322623  0.2283   0.0087   0.3844    0.0398   0.0000     0.0701845   447.2264       33.0757       33.5447      -8.89851      -32.6161      -8.78116      -25.5705       13.8164       7.18345      -9.03882       7.37871       8.29402      -4.37868     -0.221334      -1.98129      0.236705     -0.558003      0.159530     -0.256703      0.355411     0.0230648    -0.0812114     0.0591793     0.0235592     0.0152580  -0.000144708   -0.00140247   -0.00143037  -0.000389870   0.000670203   0.000138551   5.88860e-05  -4.28139e-05  -2.45122e-06  -4.18669e-07   5.13562e-07       9.45768       12.0344       13.2885       13.6434       13.6204       12.8375       11.8075       10.5553       9.09199       7.48198       6.03795       4.72475       3.74271       2.75157       1.97778       1.39011      0.968508      0.633381      0.405511      0.250053      0.152695     0.0888993     0.0489099     0.0273442     0.0143251    0.00736922    0.00368114    0.00171448   0.000756673   0.000324571   0.000136097   5.27973e-05   1.97380e-05   6.99908e-06   2.21079e-06   6.80720e-07
  22   8 2104.8123    0.8030  0.6712  9.7171 -0.0057       4.93746  0.0312   0.0191   0.0438    0.1214   0.0000      0.908945   440.3233      -1.55016       15.6359      -1.30527      -1.27769      -3.28054     -0.473508     -0.375073      -2.27988      0.705749     0.0415061     -0.281350     -0.162847     0.0793042      0.327998    -0.0203470     -0.359697     0.0399514    -0.0562041    0.00613253     0.0148097   -0.00737638  -0.000147271    0.00136147   -0.00337888    0.00125498   0.000118798   0.000231136  -0.000183757  -0.000136476  -2.02411e-05  -3.13818e-05  -4.14767e-06  -1.11477e-06  -4.97048e-07   5.95344e-08       1.96852       2.34628       2.46124       2.39843       2.48346       2.41438       2.13536       1.87563       1.66526       1.57780       1.37085       1.03163      0.748405      0.553840      0.412368      0.302054      0.198727      0.131480     0.0829847     0.0465936     0.0336703     0.0221926     0.0130463    0.00735355    0.00374480    0.00192790   0.000992275   0.000419725   0.000191248   8.69300e-05   4.09515e-05   1.75914e-05   7.31268e-06   2.38872e-06   9.01454e-07   3.22125e-07
  22  10 2410.9226    1.5256  1.0350 10.3902 -0.0059       4.16484  0.0340   0.0309   0.0578    0.2408   0.0000      0.657604   436.6945      -2.73136       14.6808       5.10305      -1.13146       1.33096       1.79730      -2.58764    -0.0859429      -2.59725     0.0887931      -1.13802     -0.419181     0.0392218    -0.0768446      0.259300    -0.0328867      0.292969    -0.0125848     0.0424743    -0.0107561    -0.0275857    0.00348344    0.00313513  -0.000729368  -0.000712109   0.000973135  -0.000627550   3.35554e-05   0.000120415  -6.36272e-06  -1.97226e-05  -8.04902e-06  -4.53176e-06  -6.13235e-07   3.86202e-07       2.05708       2.55679       2.61508       2.71500       2.86136       2.82640       2.51516       2.11186       1.73111       1.52917       1.31565       1.07792      0.832349      0.577454      0.418991      0.268740      0.193006      0.142047     0.0990739     0.0647268     0.0408051     0.0232976     0.0132030    0.00747585    0.00389447    0.00202697   0.000992461   0.000467697   0.000219281   9.76307e-05   4.31700e-05   1.77706e-05   7.39752e-06   2.66089e-06   9.39606e-07   3.35594e-07
  22  11 2559.2617    1.9917  1.1154 10.6521 -0.0049       2.54465  0.0360   0.0369   0.0598    0.2634   0.0000      0.619299   437.8225       3.59730       11.4988      -4.70579      -1.46642    0.00753233      -1.05998       1.68022     -0.908746      -1.17297       2.20740     -0.411926       1.16293     -0.336234     -0.171378      0.190016      0.148564     0.0788574    -0.0311148    -0.0526642    -0.0128070     0.0110175    0.00585982   -0.00181848   0.000315610   -0.00195175   0.000579519  -0.000182671  -4.77336e-05  -0.000146805  -2.89634e-05   1.23424e-05   5.46199e-07  -1.66270e-06  -2.39133e-06  -3.55477e-07       1.81311       2.24792       2.39347       2.54885       2.61652       2.46127       2.34431       1.86917       1.78430       1.46007       1.20744      0.956342      0.752366      0.522691      0.401414      0.298331      0.203682      0.136794     0.0854396     0.0564456     0.0354714     0.0229055     0.0131456    0.00739687    0.00396848    0.00202784    0.00103701   0.000505237   0.000246555   0.000107476   4.88692e-05   1.93416e-05   7.84051e-06   2.91983e-06   1.11850e-06   4.06668e-07
  22  12 2707.1298    2.6280  1.0789 10.9769 -0.0045       2.20664  0.0338   0.0504   0.0563    0.3376   0.0000      0.607328   436.9263      0.500119       13.6011       3.96130      -1.74045       3.48982       2.87904      -4.59439       1.72605    -0.0974287       1.67937      -1.11801     -0.578838      0.758834     -0.307129    0.00401337     0.0250434     0.0426361   -0.00456636     0.0419871   -0.00374997   -0.00117049    0.00432654    0.00828716    0.00132681   0.000668201  -0.000525329   0.000377070   0.000400871  -0.000197407   2.50583e-05   2.71141e-05   5.71395e-06   6.51102e-07  -1.68741e-06  -2.34877e-07       1.69974       2.03993       2.30702       2.41055       2.31447       2.33565       2.12783       1.86737       1.60436       1.38023       1.11334      0.885911      0.712303      0.524001      0.382258      0.265143      0.200351      0.129433     0.0826920     0.0563483     0.0349955     0.0203160     0.0122379    0.00697299    0.00368801    0.00198314   0.000969728   0.000504361   0.000235006   0.000112925   4.42432e-05   1.94383e-05   7.81491e-06   3.27757e-06   1.10963e-06   3.68447e-07
  22  13 2854.7784    3.3076  0.9896 11.4018 -0.0055       1.24115  0.0318   0.0629   0.0538    0.3644   0.0000      0.617971   437.1822       1.50558       14.9446      0.171226       1.73254      -1.17737       1.54541      -1.33244       3.35951       1.36205     -0.479278     -0.332203    -0.0249943     -0.525651     0.0141719      0.151267      0.150349   -0.00283656    -0.0566132    -0.0152216  -0.000972840    0.00728678     0.0140872   0.000412789   0.000897376   0.000642807   0.000291050  -0.000729594  -0.000246564   9.24911e-05  -5.16943e-05   4.25559e-06   1.54679e-06   1.66936e-06   5.59052e-07   4.68646e-07       1.87155       2.45306       2.78380       3.01626       2.88935       2.67311       2.42545       2.16168       1.73338       1.42956       1.16486      0.893713      0.659466      0.505701      0.370051      0.258781      0.183493      0.114469     0.0806241     0.0489033     0.0311086     0.0178009     0.0107851    0.00607111    0.00335118    0.00174411   0.000883988   0.000428759   0.000216926   9.64800e-05   4.57502e-05   1.77820e-05   7.52396e-06   2.70243e-06   9.57539e-07   3.20099e-07
  22  14 3001.4361    3.8731  0.9847 12.3737 -0.0026      0.768701  0.0304   0.0765   0.0541    0.2035   0.0000      0.613969   437.8998       6.26665       16.2659       1.18052      -2.95917     -0.892059       3.11272     -0.726462     -0.160811      -2.04524     -0.265408     -0.507490      0.340659     -0.609950     -0.180339     -0.169292     -0.238893      0.120149     -0.143981    -0.0131369    -0.0330653     0.0229922    0.00585634   0.000176173   -0.00273681   0.000711273   0.000491627   -0.00108776   2.96253e-05   0.000148152  -1.98586e-05  -1.62853e-05   1.58364e-06   1.58785e-06   3.21713e-07   2.79095e-07       1.70190       2.19430       2.37852       2.49220       2.41276       2.36684       2.14902       1.87283       1.63372       1.33841       1.09395      0.858769      0.707798      0.502815      0.357580      0.263143      0.179773      0.124771     0.0817462     0.0518233     0.0310531     0.0201526     0.0106749    0.00606989    0.00327186    0.00168958   0.000934921   0.000435519   0.000214569   9.31055e-05   4.02461e-05   1.69845e-05   7.02492e-06   2.42502e-06   1.01458e-06   3.39265e-07
  22  15 3147.1347    4.1256  1.1921 11.6437 -0.0029       1.37938  0.0366   0.0740   0.0592    0.4142   0.0000      0.524708   438.3896       5.66321       12.7639       3.11561      -4.03082     -0.377135       1.99088      -1.52814      0.710099      -2.69013       3.61031      -2.03588     -0.480969      0.476646      0.736250     -0.338420    -0.0682263    0.00700240     0.0346677    -0.0618027     0.0176013     0.0170773   -0.00176210    0.00461645   -0.00634340   -0.00172103  -0.000712378   0.000373109   0.000251071  -1.43004e-05  -4.53435e-05  -2.49942e-05   6.62824e-07   3.42177e-06  -1.27185e-07  -9.92802e-08       1.80241       2.25857       2.39170       2.67756       2.60770       2.47433       2.26525       2.03300       1.69095       1.44265       1.23538      0.937771      0.713983      0.560970      0.406210      0.287648      0.194560      0.137717     0.0882697     0.0606726     0.0344615     0.0214997     0.0124904    0.00703013    0.00408535    0.00203132    0.00105737   0.000498254   0.000247208   0.000106909   5.05774e-05   2.03287e-05   8.21905e-06   2.96299e-06   1.12690e-06   3.29698e-07
  22  16 3292.3266    3.6835  1.5481 12.0254 -0.0039       1.32971  0.0415   0.0583   0.0688    0.1660   0.0000      0.373203   439.8351       8.82287       18.0616       3.91175      -2.61438      -4.46308     -0.272587      -2.16847       1.29314      -2.10337      0.433552    -0.0236679      0.975720     -0.736960     -0.563283     -0.142531    -0.0107877     0.0567454     0.0991629      0.107792    -0.0179286     0.0251758     0.0124998    0.00654361   -0.00137695   -0.00259152  -0.000474325   0.000409723  -2.95920e-05   7.03969e-05  -2.87317e-05   3.99772e-05  -5.00994e-06   4.79739e-06   8.56866e-08  -4.35191e-07       2.16732       2.84480       3.27718       3.19416       3.39993       3.03177       2.80449       2.59476       2.02094       1.78742       1.42274       1.13454      0.912928      0.644338      0.469315      0.343627      0.228801      0.162514      0.104579     0.0673494     0.0433694     0.0241992     0.0143986    0.00827612    0.00428266    0.00232856    0.00116778   0.000576970   0.000291248   0.000127283   5.60485e-05   2.29508e-05   9.39858e-06   3.45306e-06   1.24691e-06   4.13416e-07
  22  17 3437.4099    3.1835  2.3115 11.5783 -0.0026       1.01289  0.0498   0.0406   0.0867    0.1051   0.0000      0.234728   439.7129       6.36054       19.7760      -9.20730      -9.47223      -5.18582       1.45040      -5.08711      0.762770      -3.54307       1.64734     -0.484977       1.88381     -0.215603     -0.557311      0.196904      0.172764     -0.186356    -0.0206169     0.0827316   -0.00573715     0.0547921   -0.00787422    0.00631049   -0.00105244  -0.000296649  -0.000445723   0.000482160  -0.000364017  -0.000187209  -8.49892e-06  -3.63329e-05   8.42839e-06   5.65710e-06   1.62545e-06  -2.71060e-07       2.53871       3.20522       3.57559       3.75611       3.66454       3.33036       3.24811       2.91799       2.45812       2.10160       1.68433       1.36899       1.06305      0.772521      0.578103      0.422773      0.286512      0.189583      0.122217     0.0821038     0.0485523     0.0286855     0.0170634    0.00973844    0.00539772    0.00275530    0.00136781   0.000713745   0.000339877   0.000165157   6.84891e-05   2.92338e-05   1.10361e-05   4.39561e-06   1.55636e-06   5.19981e-07
  22  18 3582.3414    2.6576  3.4340 11.2602 -0.0005      0.766436  0.0636   0.0286   0.1087    0.0791   0.0000      0.153662   432.2303       3.63606       12.3704     -0.142389      -12.2961      -1.41837      -7.35481     -0.544149      -2.03177     -0.517513       3.44248      0.262231     -0.767050     -0.148607      0.566921     -0.899836     -0.229848    -0.0671271      0.207284     0.0302874   -0.00816649     0.0240926     0.0255092   -0.00236597   -0.00653594   -0.00230982   0.000537659  -0.000170424  -0.000979518   9.90155e-05   0.000119677   2.38853e-05  -1.03796e-05  -5.34057e-06  -1.20516e-06   1.46545e-07       3.15535       3.98970       4.38211       4.62778       4.56767       4.26286       3.97065       3.51981       3.08276       2.62651       2.10204       1.67724       1.28341      0.988685      0.727385      0.511912      0.350227      0.239282      0.157322      0.101062     0.0615429     0.0367049     0.0213546     0.0124744    0.00693051    0.00367117    0.00183560   0.000915705   0.000433798   0.000191022   8.67534e-05   3.56719e-05   1.44054e-05   5.44387e-06   1.92154e-06   6.56874e-07
  22  19 3727.2760    2.1436  5.1200 10.7575 -0.0006      0.502419  0.0806   0.0201   0.1473    0.0739   0.0000     0.0960336   448.2199       8.56357       19.5601      -4.26773       1.84721      -11.5160       6.76773       1.22134       2.09757      -1.75345      -2.79332       1.10293       1.98515     -0.796265    -0.0401352     -0.112312      0.154634      0.264721      0.243254     -0.140670     0.0837785     0.0195993     0.0185888    -0.0140506    -0.0111556   -0.00148119    0.00428426  -0.000522411  -0.000229428  -0.000149612   0.000120430  -2.53257e-05   4.26052e-06  -2.86579e-06  -3.94562e-07  -6.64025e-07       3.97368       5.11644       5.53590       5.74999       5.56181       5.39570       4.99903       4.48616       3.91685       3.32896       2.71117       2.17360       1.67437       1.27040      0.921604      0.667427      0.452126      0.308721      0.202649      0.127156     0.0795714     0.0473834     0.0275086     0.0156623    0.00849723    0.00455450    0.00227137    0.00116104   0.000528428   0.000253344   0.000105599   4.69454e-05   1.78355e-05   7.00535e-06   2.44513e-06   8.60489e-07
  22  20 3871.9150    1.8114  7.3139 10.4774 -0.0011      0.356748  0.1028   0.0149   0.1903    0.0566   0.0000     0.0641694   442.2663      -3.54805       29.1860     -0.984535       4.92870       14.9767    -0.0807923      -3.88231      -2.41209      -2.43488     -0.405604      -3.43484     -0.117057       1.08377     -0.843313     -0.271361      0.515189     -0.187993     0.0606761     0.0717261    -0.0385526     0.0287585    -0.0607882   -0.00195408    0.00728277   -0.00622246   -0.00148747   0.000777196    0.00132870  -0.000700409  -0.000129823   7.01321e-06   4.07284e-05  -8.01872e-06  -1.51460e-06   5.78944e-07       4.99093       6.57894       7.11345       7.50650       7.33595       7.04280       6.51346       5.73636       4.91961       4.20183       3.42418       2.74734       2.10182       1.55963       1.17936      0.823510      0.573970      0.389735      0.256544      0.160814      0.101200     0.0615345     0.0356108     0.0201953     0.0108882    0.00588775    0.00292981    0.00147101   0.000691473   0.000312401   0.000142647   5.91512e-05   2.37071e-05   8.97411e-06   3.11835e-06   1.10128e-06
  22  21 4016.5049    1.5269  9.7629 10.3496 -0.0020      0.253016  0.1364   0.0120   0.2499    0.0471   0.0000     0.0593721   445.4817       5.56423       8.72317       11.3993      -2.38027      -3.19380      -16.6966       4.90184       3.74213      -10.0228      -2.26298      -1.83561      0.340225       1.19092     -0.186486       1.40361       1.70728      0.565492      0.224852      0.286468     0.0990230    -0.0873701     0.0442537    0.00937457    0.00603202    0.00818746   0.000503783  -0.000664323   0.000489264  -9.94785e-05   2.48356e-05  -2.95339e-05   3.39594e-05   3.87207e-07  -4.45464e-06   6.31287e-07       6.28784       8.16965       8.86398       9.33157       9.27337       8.84326       8.07491       7.16710       6.22316       5.15021       4.32230       3.35153       2.60576       1.94723       1.45574       1.04961      0.721727      0.488335      0.313382      0.205011      0.125978     0.0766045     0.0449395     0.0255453     0.0140436    0.00733340    0.00369052    0.00185763   0.000873595   0.000404848   0.000174924   7.48719e-05   2.90608e-05   1.12995e-05   3.90939e-06   1.33288e-06
  22  22 4161.3260    1.2861 12.8472 10.2612 -0.0015      0.189818  0.1942   0.0095   0.3316    0.0427   0.0000     0.0610799   443.1091       24.7799       1.75443      -4.66107       15.9622      -13.3834      -10.0471      -8.29477       4.74365       7.31666       2.47089       9.33661     -0.531369     -0.321404       5.67861      0.338002      -1.09414     0.0407514      0.624326      0.295467     -0.311672    -0.0210810   -0.00755050    -0.0563691   -0.00180859   -0.00406080   -0.00303386    0.00195480  -0.000501470  -0.000386505   1.53483e-05  -1.02361e-05   2.86401e-05   1.34375e-05  -1.67256e-06  -1.54045e-06       8.05498       10.3402       11.2574       11.8611       11.6201       11.0908       10.2225       9.17373       8.00748       6.70906       5.56842       4.40181       3.42934       2.58927       1.88607       1.34432      0.933272      0.638195      0.413749      0.268021      0.163274     0.0998259     0.0585617     0.0323507     0.0178719    0.00950360    0.00495378    0.00237937    0.00114635   0.000519078   0.000230501   9.49835e-05   3.84237e-05   1.45341e-05   5.19554e-06   1.73755e-06
  22  23 4306.0953    1.0589 14.3863 10.2213 -0.0017      0.179752  0.2427   0.0081   0.3926    0.0377   0.0000     0.0695804   451.6175      -1.28959       9.65028       13.3668       4.24770      -8.90990      -2.59333       2.55409      -19.2532      -9.07247       9.58018       1.92109      -1.76061      -3.80553       2.77402       1.30434      -1.05691     -0.182561     -0.163635      0.136132     -0.153947    -0.0569434     0.0693100    -0.0477904   0.000968566    0.00651106    0.00758137   1.60215e-06   0.000337297  -6.86713e-05  -0.000148468   0.000297887  -1.59961e-05  -5.30112e-07  -3.80672e-06   1.85721e-06       9.32017       12.1896       13.3681       13.8681       13.7741       13.1884       12.3114       10.6678       9.58324       7.98530       6.49257       5.19965       4.03323       3.08184       2.25750       1.63243       1.12525      0.766130      0.505237      0.322757      0.201371      0.119447     0.0709186     0.0401773     0.0222237     0.0117748    0.00598205    0.00300451    0.00138130   0.000665705   0.000272454   0.000122231   4.65173e-05   1.85471e-05   6.48013e-06   2.24633e-06
  23   7 1969.7176    0.5857  0.4770  9.9801 -0.0074       10.7452  0.0211   0.0176   0.0409    0.0678   0.0000       1.41167   439.0568       1.66934       20.0480       1.11226      -2.97862      -1.02362       1.62793     -0.402850      -2.35492     -0.846789      0.644634      0.503161     0.0630019      0.455759     -0.237572     0.0779004     -0.276177     0.0577857    -0.0713974     0.0271179     0.0463870    0.00241260    -0.0116773    0.00413525  -0.000145535    0.00387209  -0.000903545  -0.000461365  -0.000285641  -0.000220124   5.40366e-05   3.39659e-05  -1.74200e-05  -2.79175e-06   1.13993e-06  -1.28506e-06       1.29008       1.53604       1.83492       2.01832       1.77603       1.81743       1.74532       1.51124       1.24046       1.11607      0.875942      0.717829      0.551912      0.444234      0.289204      0.219481      0.165075      0.115125     0.0714229     0.0502258     0.0325372     0.0196221     0.0111210    0.00663458    0.00397922    0.00210054    0.00108177   0.000569426   0.000297420   0.000148132   6.53812e-05   2.77580e-05   1.22830e-05   5.37068e-06   2.13637e-06   7.74921e-07
  23   8 2131.1589    0.8366  0.6790  9.9043 -0.0051       6.35198  0.0280   0.0197   0.0439    0.1058   0.0000      0.884753   439.7734     0.0145515       15.8604       1.55573      -3.58206       1.24726      0.139394     -0.924526       1.16681     -0.973564       1.31636     -0.500399     0.0557035      0.276388      0.136024     0.0350423     0.0744853     -0.173935     0.0779119    -0.0266092    -0.0307569    0.00220181   -0.00369664  -0.000354731   -0.00739156    0.00115857    0.00146525  -0.000525319  -0.000328167  -0.000114832   0.000130733  -3.26254e-05   1.89447e-05   1.16511e-05  -4.82512e-06   7.89373e-07       1.56182       1.98755       2.29119       2.35191       2.25702       2.39242       2.10880       1.82289       1.52668       1.31807      0.960106      0.910419      0.689963      0.510775      0.361231      0.263862      0.190194      0.131198     0.0953490     0.0585674     0.0382343     0.0249599     0.0140227    0.00790186    0.00450277    0.00228484    0.00125113   0.000654402   0.000322293   0.000160909   7.14189e-05   3.05522e-05   1.36227e-05   5.56296e-06   2.07868e-06   7.81193e-07
  23   9 2287.5771    1.1320  0.9627  9.9376 -0.0051       4.69072  0.0310   0.0220   0.0519    0.1786   0.0000      0.690618   440.7077      -1.41336       19.2981      -1.91583      -2.17529      0.541827      0.909436     -0.840552     -0.513391     -0.913476     -0.927015      0.443430    -0.0580311      -1.06327     -0.112895     -0.128280   -0.00528704      0.149085     0.0669646     0.0853334    -0.0655245     0.0275473   -0.00187753    0.00327851   -0.00687274   0.000463946  -0.000474625   2.01185e-05   8.38666e-06   0.000242497  -2.22257e-06  -4.60991e-05  -1.54527e-06   4.22183e-06  -2.40872e-06   1.96141e-06       1.59411       2.01916       2.17632       2.25560       2.24076       2.17268       2.13566       1.84380       1.64998       1.35800       1.07247      0.923484      0.718482      0.546734      0.419396      0.293606      0.209482      0.150859     0.0997473     0.0654677     0.0400631     0.0267428     0.0141415    0.00842365    0.00490543    0.00254178    0.00134630   0.000707731   0.000368890   0.000171789   7.59398e-05   3.48828e-05   1.55654e-05   6.05881e-06   2.35661e-06   8.53352e-07
  23  10 2439.2182    1.6281  1.0346 10.0256 -0.0034       2.42707  0.0317   0.0309   0.0551    0.3244   0.0000      0.580356   437.8397     -0.522999       16.5310      -1.84315      -3.54097      -2.46064      -1.22079       3.21039      -2.98132      0.303240      -1.76982      -2.17395      0.574937     0.0688975      0.530134     -0.346479     0.0954377     0.0317001      0.155118    -0.0382468     0.0454731     0.0156531    -0.0178082   -0.00346483    0.00226125    0.00222090   -0.00307101  -0.000274207  -0.000398550   8.25480e-05   0.000134408   9.15276e-06  -1.07070e-05   3.17516e-06   2.62534e-07  -2.35194e-08       1.73116       2.33349       2.55847       2.65059       2.69320       2.55844       2.36036       2.07165       1.79365       1.44750       1.15784      0.930075      0.678332      0.540318      0.417182      0.317134      0.225811      0.148206     0.0971003     0.0641587     0.0393545     0.0244480     0.0147669    0.00874686    0.00503719    0.00267549    0.00140958   0.000699332   0.000339062   0.000171554   7.63913e-05   3.51842e-05   1.45667e-05   5.85850e-06   2.28988e-06   8.48668e-07
  23  11 2588.7114    2.1461  1.0522 10.8529 -0.0042       2.51863  0.0309   0.0402   0.0565    0.2390   0.0000      0.579384   439.5503       4.21212       15.7713       2.28806      -1.35043      -2.93421      0.437120      -2.14742       2.18384     -0.480828      0.805994     -0.770874      0.717584      0.596173      0.932992     -0.163711     0.0998453     0.0517239      0.197441    -0.0863491    -0.0151347     0.0248325    0.00507780    0.00787922   -0.00326277    0.00103722  -0.000406352   0.000659979   0.000511579  -0.000150552   4.38775e-05   4.75178e-05  -7.40302e-06  -1.77466e-06  -4.28240e-07  -1.27906e-06       1.60116       2.02276       2.13469       2.28225       2.33308       2.16477       2.06155       1.86341       1.63573       1.31301       1.07370      0.881462      0.711240      0.542359      0.398461      0.289587      0.209854      0.148629     0.0948909     0.0648769     0.0397838     0.0256957     0.0142755    0.00852174    0.00475711    0.00257230    0.00135232   0.000700988   0.000374057   0.000173850   8.01218e-05   3.36746e-05   1.42884e-05   5.79929e-06   2.19164e-06   8.24443e-07
  23  12 2737.6809    2.7765  1.0071 11.3645  0.0002       2.40194  0.0304   0.0514   0.0524    0.2265   0.0000      0.568712   439.8091       2.98876       13.6053      0.139398       1.55975      -2.36590      -1.87457     -0.762047      -1.13349       1.51859       1.30169      0.415098     -0.690194     -0.142863      0.582856      0.365333     -0.157410     0.0298430      0.128603     0.0184673   -0.00251340     0.0211222     0.0235079    0.00527286    -0.0105926    0.00152320   -0.00144005  -2.53021e-06  -0.000176594  -4.62861e-05  -4.85634e-05   2.49273e-05   1.39609e-05  -5.43194e-06  -1.54909e-06   7.57843e-07       1.59330       2.05810       2.26516       2.43514       2.35618       2.23352       2.15247       1.81965       1.53010       1.37407       1.11012      0.878870      0.666686      0.545427      0.385979      0.283457      0.200018      0.138273     0.0936396     0.0589461     0.0390681     0.0242322     0.0143010    0.00857416    0.00459480    0.00268903    0.00135128   0.000687121   0.000364991   0.000160105   7.19097e-05   3.54108e-05   1.42135e-05   6.10513e-06   2.50412e-06   8.94193e-07
  23  13 2886.1133    3.4047  1.0696 11.2297 -0.0016       1.41145  0.0348   0.0629   0.0577    0.3804   0.0000      0.633458   441.4158       5.94442       11.9848     -0.853261      -1.53934     -0.614052       3.17269      -5.94690     -0.282432      -2.59688     -0.373715     -0.195196      0.725759      0.419032     -0.447797     -0.514065      0.200203      0.207012     -0.221331   -0.00455169     0.0450732    -0.0198241    -0.0418358    0.00818589     0.0101487   -0.00167669   -0.00306953   4.88477e-05   0.000131651   5.77952e-05  -9.07347e-05  -4.35184e-05   1.49797e-05   3.78019e-06   9.63640e-07   7.91020e-07       1.78540       2.03172       2.30303       2.78447       2.37737       2.16480       2.44416       2.10992       1.61836       1.41441       1.28451      0.956098      0.716756      0.599625      0.465625      0.322987      0.201749      0.156860      0.116687     0.0672967     0.0392781     0.0258452     0.0180019    0.00894980    0.00457848    0.00269270    0.00177230   0.000869229   0.000359715   0.000163125   8.56787e-05   4.66585e-05   2.05172e-05   8.07293e-06   2.86512e-06   1.07443e-06
  23  14 3033.4354    3.9967  1.0200 11.9155 -0.0015      0.282070  0.0291   0.0748   0.0560    0.3202   0.0000      0.664081   438.9417       2.03301       13.9619      0.979170     -0.425266      -1.14952    -0.0139082      -3.07714      0.232525      0.669599      0.451859      -1.43261      -1.11506      0.207703      0.418180     -0.388642     -0.178352      0.252837    0.00343161    -0.0166247    0.00425755     0.0265223    -0.0134128    -0.0150006    0.00362089   -0.00226673   -0.00220787   -0.00122236  -9.80402e-05  -0.000192216   5.01383e-06  -2.53213e-05   9.65296e-06   3.15349e-06  -2.61927e-06  -3.09969e-07       1.55018       1.94117       2.19732       2.35647       2.33470       2.17911       1.99782       1.80991       1.56458       1.27087       1.05423      0.825278      0.661482      0.498322      0.378630      0.265859      0.190780      0.134529     0.0874653     0.0572051     0.0352565     0.0229610     0.0130443    0.00796254    0.00431030    0.00235407    0.00133861   0.000694491   0.000329704   0.000163677   7.29245e-05   3.28142e-05   1.35082e-05   5.87375e-06   2.16787e-06   7.74694e-07
  23  15 3179.7516    4.0572  1.2242 12.0875 -0.0073    -0.0679109  0.0346   0.0708   0.0606    0.2711   0.0000      0.490272   439.0423       5.72880       16.2648       2.35962      -4.63579      -3.69333      -3.17947      -3.10913     -0.232448      -2.31859      0.859802     -0.710918      0.340132       1.23657      0.470980      0.341970     -0.207355   -0.00688857     0.0262589     0.0198734    -0.0472946     0.0292987    0.00384415   -0.00265155  -0.000494444    0.00395804  -0.000910604   9.01149e-05   0.000418214  -0.000397065   3.71848e-05   4.62249e-05  -6.95854e-06   1.42223e-07   1.93366e-06   1.15705e-06       1.69355       2.12951       2.47648       2.45434       2.51019       2.32895       2.03422       2.01909       1.70703       1.50629       1.22863      0.965375      0.790033      0.582682      0.438954      0.315924      0.208214      0.153184      0.101243     0.0630532     0.0416150     0.0251789     0.0152606    0.00873752    0.00505277    0.00283759    0.00150501   0.000796063   0.000401573   0.000186082   8.44335e-05   3.77445e-05   1.65766e-05   6.47757e-06   2.42640e-06   9.10023e-07
  23  16 3325.5605    3.6284  1.7280 11.8732 -0.0016      0.565310  0.0425   0.0524   0.0701    0.1394   0.0000      0.289885   437.0300       3.40598       9.81672      0.603131       1.20939      -1.51316      0.369900      -7.14797       2.09311      -1.63168      -1.34507      -2.24262       1.28042      0.491792     -0.700386     -0.137316    -0.0216882     0.0760390     0.0893303     0.0112074    -0.0443217    0.00134301   0.000596456   -0.00428868   -0.00659890   -0.00421096   -0.00102653   0.000784230  -0.000524026  -7.57929e-06  -3.07545e-05  -3.56249e-05  -6.42860e-06   1.20177e-05   8.52859e-07  -1.29663e-06       1.99441       2.75704       2.87522       3.09032       2.92307       2.97852       2.62116       2.47859       2.02074       1.79448       1.41550       1.22390      0.903827      0.700389      0.520263      0.376598      0.266421      0.179198      0.125045     0.0777000     0.0499811     0.0315219     0.0187514     0.0106933    0.00613357    0.00321633    0.00175705   0.000885880   0.000440395   0.000208724   9.65585e-05   4.42095e-05   1.88249e-05   7.83987e-06   2.83451e-06   1.07457e-06
  23  17 3471.3380    3.0269  2.4742 11.7781 -0.0024      0.567320  0.0521   0.0375   0.0887    0.0843   0.0000      0.213396   440.5640       3.80857       15.4223     -0.112246      -2.72925      -5.91383      -3.90036      -9.79111       1.91556      0.181630      0.468329       1.41173      0.471710       1.29450      0.734753      0.118299     0.0379722      0.357313     -0.280900   -0.00231364     0.0349988    -0.0374735     0.0112276     0.0197158   -0.00739062   -0.00366843    0.00199865    0.00166592  -0.000646106  -0.000778628  -5.24616e-05   4.01836e-06   5.37945e-06   1.70538e-05  -1.45301e-06  -4.12803e-07       2.59587       3.28447       3.53185       3.59784       3.59231       3.48752       3.28445       2.95323       2.64142       2.16513       1.82210       1.44578       1.14054      0.867872      0.654647      0.487565      0.349978      0.234665      0.152697     0.0992518     0.0625680     0.0385584     0.0236683     0.0132202    0.00776084    0.00407581    0.00213121    0.00108732   0.000552472   0.000263274   0.000121462   5.26692e-05   2.28694e-05   8.96824e-06   3.55045e-06   1.34002e-06
  23  18 3616.9923    2.4690  4.0027 11.1486 -0.0005      0.753791  0.0704   0.0247   0.1170    0.0685   0.0000      0.121115   436.5257       5.77354       9.93496       7.20974      -4.61690       1.33924      -3.04890      -7.78072       3.75517    -0.0528122     -0.714146      -2.36127       2.60892      0.426066     -0.932297     -0.500661      0.355307     0.0193875     -0.117495    -0.0138530     0.0102744    0.00916808     0.0298008    0.00749550    0.00209374    -0.0100189   7.87539e-05  -0.000577264   -0.00176198   0.000188805   0.000313482   2.76544e-05   6.14369e-05  -2.78751e-06  -5.92553e-06   1.40745e-06       3.17045       4.26239       4.51701       4.85503       4.74025       4.59140       4.21550       3.80693       3.34939       2.78934       2.38287       1.89870       1.49181       1.12373      0.836034      0.617264      0.430884      0.292898      0.196968      0.131645     0.0815315     0.0512261     0.0304513     0.0175311     0.0103647    0.00556821    0.00287737    0.00146954   0.000748258   0.000357988   0.000164604   7.44097e-05   3.16011e-05   1.26756e-05   4.78155e-06   1.82003e-06
  23  19 3762.5567    2.0722  5.9563 10.6355 -0.0020      0.540642  0.0876   0.0177   0.1558    0.0643   0.0000     0.0802806   433.1393       8.30831       14.2760       3.81108       1.95245      -6.61950      -2.96359      -2.76358      -3.58690      -8.33423      -2.37144       3.45888      -3.89366      -2.00400      -1.71093     -0.265326     0.0889011      0.425368    -0.0326401      0.185559    -0.0184538    -0.0154396    -0.0622272     0.0361659    0.00849734   -0.00685217    0.00192865    0.00147978  -0.000960619  -0.000267777  -0.000264546   5.71298e-05  -1.14152e-05   7.97277e-06   7.31766e-06   3.77974e-06       4.16063       5.51772       5.94346       6.24423       6.25209       5.92967       5.54137       4.87420       4.27262       3.60383       2.94913       2.39357       1.87186       1.42180       1.05305      0.763486      0.540842      0.368679      0.251452      0.160294      0.103329     0.0633687     0.0378167     0.0218424     0.0124318    0.00675030    0.00358440    0.00180856   0.000929786   0.000433524   0.000200085   8.93768e-05   3.78576e-05   1.53738e-05   5.88365e-06   2.17170e-06
  23  20 3907.6355    1.7118  7.5345 10.5755 -0.0023      0.344498  0.1077   0.0141   0.1974    0.0513   0.0000     0.0695071   438.6177       6.31912       15.5540      -12.4111      -8.53514       8.17051       1.20386       2.09263     -0.181711       3.39034       2.20245      -5.84956      -2.62564       1.33628      0.288447      0.187634      0.102074     -0.594030      0.409093     0.0676759    -0.0523002    -0.0297656     0.0549045   -0.00153112    -0.0213402    -0.0196051    0.00754883    0.00265072   -0.00203288  -0.000971529   0.000347984   3.38559e-05  -5.95712e-05  -2.43160e-05   7.77419e-06  -4.19713e-06       4.91731       6.41330       6.92463       7.25646       7.30788       7.00627       6.41548       5.90758       5.09043       4.26382       3.60695       2.89104       2.31264       1.71875       1.30371      0.932969      0.665486      0.462062      0.307778      0.201232      0.129891     0.0783503     0.0484078     0.0275258     0.0155501    0.00847505    0.00451715    0.00233478    0.00115123   0.000557998   0.000259415   0.000114332   4.84690e-05   1.97698e-05   7.52032e-06   2.77157e-06
  23  21 4052.5630    1.4706 10.4288 10.3494 -0.0020      0.193275  0.1465   0.0111   0.2597    0.0449   0.0000     0.0579396   439.4009       12.6471       3.00983      -11.3799      -18.2387       9.77035       12.1698      -17.4041       9.29265      0.749083      -6.59549       3.30363     -0.932000      -2.08086      -1.63029      -1.44440      -1.23737      0.496853     0.0798205    -0.0655447     -0.133595     0.0838056    -0.0171670    -0.0125784    -0.0317973   -0.00978358    0.00955734    0.00525565    0.00420699  -0.000734619  -0.000603445   0.000158941   5.68915e-05  -4.18166e-05   1.38890e-05  -2.17242e-06       6.25121       8.28448       8.91071       9.41019       9.31428       8.96097       8.24203       7.50431       6.46491       5.55421       4.66196       3.71632       2.91596       2.20034       1.67533       1.19815      0.854545      0.579180      0.393701      0.251800      0.164676     0.0994764     0.0601263     0.0353376     0.0200762     0.0109630    0.00575743    0.00295830    0.00145288   0.000710123   0.000324411   0.000146224   6.15060e-05   2.57004e-05   9.63220e-06   3.55088e-06
  23  22 4197.9677    1.2303 13.5606 10.2980 -0.0011      0.224874  0.2095   0.0087   0.3543    0.0392   0.0000     0.0631273   435.5612       24.0417       28.3084       6.39698       28.2272      -3.25655      -3.08775       15.2608       4.80366      -4.27510       5.32618     -0.130397       4.31179      -1.95940      0.133335      -2.62202      0.428654      0.451980      0.859636     -0.281243    -0.0162233    -0.0178732     0.0972014    -0.0820315    0.00649128    0.00288825   -0.00391170   -0.00425454    0.00167766  -0.000716707   0.000314622   0.000148930   3.83657e-05   2.28896e-05  -6.57102e-06   6.52335e-07       7.89224       10.3526       11.2812       11.5694       11.8560       11.4300       10.5319       9.60560       8.22310       7.10842       5.76093       4.74304       3.67236       2.84345       2.13992       1.57535       1.12808      0.777618      0.518893      0.334343      0.215877      0.134490     0.0806393     0.0473151     0.0266908     0.0142982    0.00776409    0.00395522    0.00196495   0.000946480   0.000440553   0.000191871   8.25567e-05   3.42676e-05   1.27815e-05   4.74755e-06
  23  23 4342.9841    1.0099 16.5735 10.2346 -0.0021      0.195372  0.2925   0.0071   0.4384    0.0344   0.0000     0.0777785   428.0112       3.11953      -4.21804       7.12282       7.90212       2.87063    -0.0927033       21.9772       1.86587      -7.50742      -3.09460      -2.99400      -10.4442      -1.96766      -5.17157       3.63239      0.419809     0.0992092      0.576827     -0.463488      0.269309      0.133400    -0.0786421     -0.102004     0.0598328     0.0272070   -0.00359369    -0.0105988    0.00337843   0.000418748  -9.56282e-05  -0.000213988  -1.08462e-05   3.05596e-05  -3.19214e-05  -2.18224e-06       9.69947       13.0339       14.1114       14.9180       14.6577       14.3764       13.2213       11.6996       10.3937       8.70590       7.21738       5.79641       4.60474       3.49361       2.63351       1.93369       1.36545      0.951284      0.638237      0.416640      0.266177      0.166979      0.100229     0.0586777     0.0333357     0.0182963    0.00982862    0.00494646    0.00257881    0.00118625   0.000562441   0.000246972   0.000107359   4.27300e-05   1.64650e-05   6.06438e-06
  24   6 1826.3205    0.4179  0.3614  9.8768 -0.0115       14.9056  0.0212   0.0150   0.0334    0.0500   0.0000       2.47193   440.4651      0.345223       19.4354     -0.391111      -3.96130      0.159353      -1.97940       1.39255      0.274425      -1.85346     -0.252846     -0.994051     -0.933244     -0.375044    -0.0201252     -0.320365     -0.155752      0.157449     0.0231882    -0.0161177    -0.0204091     0.0156127    0.00278495     0.0139208   -0.00240514   -0.00116775   0.000157915   0.000373350   0.000349375   0.000138095   6.16360e-05  -9.65107e-05   2.47338e-06  -1.69494e-06   2.13323e-06   2.84723e-06       1.13947       1.42195       1.51948       1.80204       1.76485       1.54120       1.48502       1.45520       1.23126       1.01058      0.847335      0.742388      0.594172      0.430166      0.311511      0.261302      0.193719      0.131609     0.0800835     0.0569515     0.0411425     0.0250285     0.0131499    0.00864183    0.00546590    0.00337501    0.00168682   0.000717422   0.000437777   0.000243814   0.000123835   6.43552e-05   2.34021e-05   1.15693e-05   4.26067e-06   1.76309e-06
  24   7 1993.6664    0.6192  0.5310  9.9354 -0.0096       9.52797  0.0247   0.0168   0.0393    0.0725   0.0000       1.33607   437.3025      -1.81137       18.1738       1.31575      -2.85600     -0.906181       2.65949      0.244159     -0.569648      0.769923     -0.151092      0.503120     -0.852084      0.533070      0.245573      0.154099      0.123547     -0.174008    -0.0176636     -0.100229    0.00243321    0.00663413    -0.0119581     0.0121998   -0.00213047    0.00138089   -0.00195672   0.000134359    0.00113412  -8.02854e-05   2.06460e-05  -6.01750e-05   3.96964e-05  -7.60611e-06  -4.18040e-06  -2.84275e-06       1.28364       1.62144       1.65688       1.84722       1.92302       1.80828       1.70514       1.51391       1.31801       1.21734      0.913703      0.840909      0.583082      0.507381      0.354769      0.284579      0.204282      0.144406     0.0964184     0.0591078     0.0357512     0.0257185     0.0165117     0.0104628    0.00577955    0.00314432    0.00173993   0.000961999   0.000499117   0.000254938   0.000113803   5.16139e-05   2.57737e-05   1.05594e-05   4.27231e-06   1.54015e-06
  24   9 2314.3900    1.2538  0.8240 10.4979 -0.0068       3.55781  0.0267   0.0263   0.0490    0.1346   0.0000      0.697659   438.7931     -0.366406       12.7669       1.62895      -4.13091      -1.54857       1.27472       1.62241      -2.06922      0.158510     -0.206415     -0.395755     0.0163211      0.697205      0.661497      0.496283     -0.203600    -0.0380460     -0.102846     0.0799682     0.0337497     0.0267391    0.00478238   -0.00418125    0.00406283   0.000497251   0.000903052   -0.00103156   0.000341625   0.000157628   3.52072e-05  -2.31809e-05   9.19339e-06  -1.11684e-05   1.62935e-06   2.33549e-06       1.35042       1.68317       1.84968       2.07389       2.04011       1.88082       1.71279       1.64413       1.44242       1.23160      0.997337      0.829146      0.679827      0.494991      0.383605      0.285702      0.200392      0.143091     0.0964021     0.0641244     0.0408604     0.0268652     0.0163110    0.00948205    0.00583463    0.00327077    0.00175393   0.000978400   0.000510350   0.000253020   0.000127569   5.93526e-05   2.49106e-05   1.14884e-05   4.50702e-06   1.74420e-06
  24  10 2467.1386    1.6911  1.2147  9.9453 -0.0024       3.60794  0.0363   0.0292   0.0587    0.3630   0.0000      0.577976   438.8312      0.489825       15.3813      -2.34268      -1.00805      0.315900      -3.05247      0.299087      -1.70986      0.183349     -0.379108     -0.861680      0.812632     -0.304494      0.100425      0.321101     0.0967180     -0.261252      0.141166     0.0544797     0.0183297    -0.0104162     0.0104960    0.00242757   0.000463311    0.00223322    0.00291999   0.000762091  -0.000256928  -0.000304401   3.42706e-05   0.000104200  -3.13404e-05   1.49494e-05  -4.62419e-07   1.76159e-07       1.74165       2.24127       2.20841       2.41565       2.34491       2.34149       2.28255       2.05626       1.84310       1.53371       1.25765       1.02072      0.769103      0.633068      0.507719      0.384240      0.286100      0.195548      0.130577     0.0863627     0.0561323     0.0343512     0.0200102     0.0123707    0.00737070    0.00428352    0.00224761    0.00118624   0.000576608   0.000300123   0.000144252   6.71456e-05   2.96883e-05   1.24591e-05   5.46421e-06   2.12380e-06
  24  11 2617.7347    2.2929  1.0422 11.1364 -0.0044       2.31834  0.0307   0.0429   0.0545    0.2275   0.0000      0.593664   437.7307       2.45302       14.4693       1.06257      -3.29279      -5.43766      -3.83692      -1.67016      0.288971      -1.71648       1.12602     -0.369972      0.390781    -0.0834186      0.302254     -0.146215     -0.198782     -0.206075      0.177506   -0.00196124    0.00458287     0.0208593     0.0121820     0.0164847   -0.00871878   -0.00194129  -0.000725601   9.30626e-05   0.000139490   0.000269887   1.71438e-06   7.59437e-05   9.18150e-06   1.24787e-05   4.19199e-06   3.32193e-07       1.65280       2.04604       2.17964       2.26669       2.27499       2.13058       1.85584       1.80898       1.64601       1.52762       1.27880      0.985362      0.822334      0.644148      0.461347      0.333854      0.224687      0.161987      0.108925     0.0745182     0.0476743     0.0297194     0.0171369     0.0106904    0.00616349    0.00362668    0.00203356    0.00110812   0.000571105   0.000278902   0.000132069   6.03657e-05   2.53868e-05   1.10190e-05   4.47441e-06   1.80808e-06
  24  12 2767.7635    2.9294  0.9883 10.9219 -0.0006       1.85290  0.0313   0.0537   0.0497    0.3574   0.0000      0.519565   438.4120       2.22859       14.1766      0.547537     -0.617206      -3.53367      -2.16526      -1.55377     -0.243011      0.664957      -1.53657     -0.904448    -0.0257639      0.960457    -0.0968022    -0.0777223     0.0344185    -0.0402719     0.0335609     0.0201250    -0.0255477   -0.00522354   -0.00834624     0.0165828    0.00767024   -0.00395852   0.000815861  -0.000817596   9.75165e-05  -0.000132893  -6.65734e-05   6.81931e-05  -3.25650e-05  -2.23372e-06  -4.03913e-06  -1.67335e-06       1.81881       2.33106       2.57682       2.47606       2.19206       2.16735       1.91492       1.88907       1.83490       1.67190       1.45331       1.18055      0.927684      0.723305      0.502469      0.356534      0.254286      0.167614      0.108075     0.0693946     0.0435642     0.0268992     0.0170952    0.00987826    0.00569615    0.00322978    0.00174106   0.000916244   0.000488763   0.000245534   0.000115458   5.33020e-05   2.34736e-05   9.91142e-06   4.20493e-06   1.72775e-06
  24  13 2917.0006    3.6073  0.9318 12.2386 -0.0003       2.04365  0.0280   0.0688   0.0490    0.1962   0.0000      0.576188   439.5985       2.56935       15.1987       2.39785      -1.97712      -1.74304     -0.266665     -0.309921       2.53491       1.07927     -0.865815      0.280426     -0.721525    -0.0731016      0.164608      0.183081     -0.300244      0.189105     -0.113062     0.0260362     0.0219195    0.00472787    -0.0162655    0.00698634    0.00232781   -0.00426588  -0.000852511    0.00144936  -0.000507306   0.000276642  -7.23204e-05  -5.77829e-05   1.78752e-05  -8.94182e-06   1.60906e-06  -1.90242e-06       1.48605       1.93002       2.10202       2.22229       2.24066       2.14940       1.99836       1.71348       1.49102       1.29238       1.12462      0.886062      0.651688      0.518644      0.377266      0.294447      0.219635      0.145680     0.0970851     0.0612138     0.0411385     0.0264111     0.0166419     0.0105197    0.00603254    0.00337690    0.00179667   0.000950706   0.000458291   0.000235813   0.000108905   5.30626e-05   2.36500e-05   1.01602e-05   4.11539e-06   1.78911e-06
  24  14 3065.0859    4.0332  0.9311 12.3335 -0.0070       1.42720  0.0268   0.0785   0.0506    0.2389   0.0000      0.550594   439.8824       3.53715       16.5541       1.57107      -1.95883      -2.37133      -3.43765      -4.49541      -4.02363      -2.03636      0.734990      -1.26102     -0.411114     0.0252848      0.270855     -0.275634     -0.112825      0.105467     0.0576400     0.0595781     0.0540658    -0.0373391     0.0123692   -0.00321836    0.00684245  -0.000100568   0.000551222  -0.000546755   0.000884897  -6.18241e-05   2.30973e-05  -1.76788e-05   3.38711e-06   1.16447e-05  -1.02865e-06   1.29906e-07       1.39630       1.83508       1.96433       2.05931       2.06982       1.98444       1.87446       1.73937       1.49691       1.26511       1.00159      0.808307      0.657017      0.493224      0.386934      0.290713      0.209191      0.153481     0.0992650     0.0636150     0.0420664     0.0262283     0.0167668    0.00950292    0.00574556    0.00313237    0.00171066   0.000882395   0.000492596   0.000232580   0.000121440   5.21075e-05   2.36393e-05   1.02027e-05   4.40126e-06   1.62475e-06
  24  15 3212.0858    4.1251  1.2983 12.0672  0.0020       1.79036  0.0348   0.0688   0.0615    0.2576   0.0000      0.497529   437.5997       4.81003       14.5288      -5.34200      -1.18243      -1.91196       2.69828      -3.25161       2.79455       2.59238      -2.57676      -1.75410     -0.741396      0.356153     -0.204918     -0.371608     -0.147969     0.0296775    -0.0424575    -0.0203042  -0.000997084     0.0427327    -0.0230481    0.00782284    0.00757969    0.00123774   0.000756078    0.00192295   0.000653634   9.35028e-05  -0.000174669   7.46742e-06   9.37325e-07  -4.53912e-07  -8.85968e-06   8.20285e-07       1.71940       2.32029       2.44694       2.73935       2.67189       2.62237       2.33085       2.14133       1.80009       1.49761       1.20699      0.990553      0.771433      0.607422      0.451942      0.331033      0.232438      0.170712      0.116521     0.0776560     0.0506028     0.0321067     0.0194544     0.0118352    0.00657244    0.00374301    0.00208165    0.00112235   0.000571628   0.000291789   0.000134990   6.40797e-05   2.77497e-05   1.22514e-05   4.88573e-06   2.00363e-06
  24  17 3504.9560    2.8874  2.9584 11.5633 -0.0015      0.398967  0.0573   0.0316   0.0949    0.0711   0.0000      0.173874   439.2722       2.33498       11.6743       3.41823       1.93737      -5.88437      0.631867      -5.47012      -6.40096      -1.31842       2.21691      0.156065      0.149317     -0.540763      0.576683     -0.559654      0.549720      0.391315      0.195229     0.0887116    -0.0339141     0.0416543     0.0404856    0.00888360   -0.00260110   -0.00468352    0.00323290  -0.000651376    0.00115187  -0.000177908   0.000364722  -6.65375e-05  -2.77681e-05  -6.18949e-05   8.21118e-06  -3.22137e-06       2.50701       3.31068       3.54953       3.76398       3.70815       3.57142       3.45437       2.99246       2.73696       2.34431       1.87087       1.60884       1.23083       1.00478      0.725705      0.552230      0.389306      0.275437      0.194561      0.123849     0.0834202     0.0511368     0.0328770     0.0185917     0.0109856    0.00628199    0.00344026    0.00178429   0.000966996   0.000482475   0.000228102   0.000104696   4.74038e-05   2.16618e-05   8.23573e-06   3.43000e-06
  24  18 3651.2645    2.3773  4.3885 11.0429 -0.0011      0.621750  0.0695   0.0221   0.1229    0.0627   0.0000      0.100421   438.9264       8.48563       10.4980      -4.96310      -4.16400      -3.65359       4.53258      0.695477     -0.328598      -8.08949       1.02479     -0.598108     0.0238837     -0.541103      -1.79762      0.496364     0.0213663     -0.573651     0.0961244      0.101090    -0.0215396    -0.0175464     0.0491935     0.0110681  -0.000774432  -0.000559664    0.00466238    0.00154466   -0.00158536  -2.39483e-05   3.47971e-05   5.84708e-05   1.66230e-05   4.12648e-05   6.38302e-06   1.93298e-06       3.20173       4.17543       4.50956       4.72163       4.66570       4.49680       4.28231       3.93953       3.43214       2.89088       2.45909       1.93634       1.56488       1.19270      0.939818      0.690595      0.505026      0.343583      0.237520      0.159092     0.0993873     0.0643478     0.0383610     0.0233495     0.0133199    0.00785019    0.00414991    0.00225237    0.00113544   0.000584005   0.000275191   0.000132910   5.89672e-05   2.66126e-05   1.05203e-05   4.19805e-06
  24  19 3797.3206    1.9643  5.9837 10.7429 -0.0009      0.521750  0.0893   0.0167   0.1554    0.0574   0.0000     0.0815017   442.1353      -1.73130       1.98261      -2.53911       12.4717      -6.48474       7.53378      -15.9282       5.81032       1.74049      -4.66734       1.00002      -1.91106     -0.664830       1.18664     0.0229086      -1.19971     -0.354779      0.497174     -0.120869     0.0456222    -0.0215677    -0.0215102    -0.0724773     0.0139350   -0.00646119    0.00126173   0.000623270   4.25876e-06    0.00147349  -0.000544807   0.000105868   2.14308e-05  -2.33719e-05  -1.26076e-06   2.85923e-06       3.92389       5.15500       5.69488       5.94022       5.93619       5.72236       5.28961       4.82338       4.22879       3.58942       3.05552       2.48057       1.94278       1.52856       1.12945      0.843528      0.600934      0.421602      0.288409      0.190507      0.124289     0.0786439     0.0486888     0.0287862     0.0170636    0.00952162    0.00527091    0.00277307    0.00142515   0.000736063   0.000343866   0.000163896   7.31891e-05   3.20183e-05   1.30574e-05   5.26820e-06
  24  20 3943.1438    1.6650  8.8219 10.4726 -0.0019      0.441451  0.1196   0.0127   0.2158    0.0485   0.0000     0.0614930   438.6393       11.9187       10.5802      -17.6423     -0.665368       9.07157       14.8424      -7.40222       2.16966      -2.23381      0.593716      -1.35216      -1.72727      -1.02361     0.0690825      0.785360     -0.997016      0.738067      0.414001      0.220869     -0.115109     0.0944283     0.0108696    -0.0534299    -0.0210949   0.000969693    0.00303982   -0.00237366   0.000309708  -0.000268438   0.000218827   0.000158272   0.000136777  -2.61626e-05   6.07055e-06   2.71674e-06       5.00593       6.58713       7.18829       7.57661       7.59824       7.39052       6.94715       6.18752       5.46453       4.62782       3.87093       3.16336       2.50700       1.96039       1.47297       1.09806      0.793409      0.554112      0.384237      0.254489      0.165889      0.104678     0.0644710     0.0389764     0.0223889     0.0126937    0.00688164    0.00377314    0.00191984   0.000940837   0.000464612   0.000220677   9.54127e-05   4.28476e-05   1.70878e-05   6.88534e-06
  24  21 4088.4771    1.3935 11.0015 10.4000 -0.0008      0.177865  0.1588   0.0104   0.2732    0.0418   0.0000     0.0611989   433.3769       1.53636       26.8023      -4.31648      -6.94539       2.54165       8.69508      -14.0974      -13.7024      -3.87821     -0.832618       4.04778     -0.229479      -3.30980       1.44248       2.41240      0.113485       1.20105      0.795260     0.0161380     0.0766817     0.0148179    -0.0145081     0.0554969     0.0318446     0.0382547  -0.000614037   -0.00124351    0.00193667    0.00193841  -0.000468226   0.000114361  -2.16890e-05   2.42698e-05   5.18045e-06   6.64492e-06       6.31697       8.13444       8.90260       9.43337       9.39141       9.02433       8.41645       7.63032       6.82287       5.78754       4.91587       3.98699       3.16904       2.44673       1.85763       1.37908      0.985963      0.694903      0.470642      0.318601      0.204585      0.129716     0.0805015     0.0485783     0.0279994     0.0161836    0.00875035    0.00475071    0.00241450    0.00122598   0.000582012   0.000281506   0.000122302   5.51222e-05   2.15343e-05   8.79881e-06
  24  22 4234.4167    1.1544 13.7590 10.3437 -0.0042      0.300084  0.2181   0.0082   0.3581    0.0366   0.0000     0.0686061   436.5912     -0.349285       17.5042      -13.2007      -14.7209      -7.23879       3.40140       10.3252       9.19332      -5.02878       6.96502      -4.52067      -9.97102       2.70627       5.78424       5.34871     -0.499289      -1.29025       1.01294     -0.579954      0.454843      0.152188     0.0834853    -0.0405393    -0.0504557     0.0318733    -0.0142705   -0.00273638    0.00774307   -0.00128741   -0.00159117  -0.000620640   7.89736e-05  -5.81413e-05  -1.09783e-05   3.54009e-06       7.83394       10.2896       11.3170       11.6552       11.9813       11.3751       10.7206       9.68085       8.43019       7.38018       6.05147       5.08507       3.96925       3.06716       2.35600       1.73069       1.23469      0.882118      0.598561      0.405027      0.258064      0.169078      0.102154     0.0617756     0.0361167     0.0203141     0.0111593    0.00598743    0.00307515    0.00154220   0.000744853   0.000348162   0.000156282   6.82834e-05   2.79603e-05   1.09592e-05
  25   7 2017.0021    0.6512  0.5765  9.9057 -0.0087       9.20400  0.0207   0.0167   0.0436    0.0705   0.0000       1.24572   440.9909      0.966001       18.6538      0.201724      -5.49618       1.17521      -2.01394     -0.791898     -0.579978      0.423486      0.398680      -2.00116       1.07029     -0.176375     0.0378707      0.297765    -0.0507694    -0.0696915     -0.170870     0.0133187     0.0497725     0.0718161   -0.00441043    0.00125804    0.00611243  -0.000417791   -0.00151266   -0.00122757  -0.000976436   0.000327202   0.000109455   0.000100955   9.74057e-06   1.04783e-05   2.99129e-06   1.86471e-06       1.05493       1.33025       1.55813       1.53895       1.54627       1.54043       1.48450       1.28660       1.15615      0.998455      0.803663      0.727220      0.572333      0.440405      0.327587      0.262641      0.180776      0.120601     0.0941079     0.0617235     0.0413100     0.0274619     0.0170455    0.00993932    0.00596391    0.00359738    0.00195039    0.00107465   0.000587559   0.000296025   0.000148751   7.25456e-05   3.52846e-05   1.62674e-05   7.12878e-06   2.90334e-06
  25   8 2181.8587    0.9584  0.7521  9.8354 -0.0055       5.40583  0.0250   0.0199   0.0431    0.1360   0.0000      0.727735   439.7567      0.238733       16.5752      -1.15833      -5.68501     0.0408248       1.91756       1.91773     0.0500614      0.724630     -0.827427     -0.478809     -0.411826     -0.198465     -0.464913      0.244169      0.247662    -0.0360680     -0.190203    -0.0558299     0.0558219     0.0169845     0.0153000    -0.0138310   -0.00462161   -0.00345725    0.00125579   0.000578145  -0.000524540  -0.000261634   2.67348e-05   1.29499e-05  -8.34596e-05  -2.84123e-05  -6.86914e-07  -8.31756e-06       1.33920       1.61265       1.67208       1.82059       1.93544       1.85642       1.70732       1.49913       1.35049       1.20612       1.00313      0.831471      0.645535      0.513805      0.389892      0.290691      0.221424      0.162141      0.110606     0.0702360     0.0467652     0.0309274     0.0201672     0.0130928    0.00773394    0.00438572    0.00252021    0.00133432   0.000728104   0.000386719   0.000189510   8.86365e-05   4.11738e-05   1.82933e-05   8.10153e-06   3.20615e-06
[truncated: 1,535,899 more chars]
