# Supplementary material for: Global-Mode Analysis of Full-Disk Data from the Michelson Doppler Imager and the Helioseismic and Magnetic Imager
Source: Sol Phys. 2018 Jan 31;293(2):29. doi: 10.1007/s11207-017-1201-5 (PMC6566312; doi:10.1007/s11207-017-1201-5)
Supplement: Supplementary file 2 — (TAR 362.4 MB) [file 11207_2017_1201_MOESM2_ESM.tar › HMI/hmivw72d.7048.18]

   0  13 1957.5030    0.7032  0.3230  9.6933  0.0000  0.0869   0.1309   0.1594    0.5144   0.0000    -0.0000       0.00000       0.00000       0.00000       0.00000       0.00000       0.00000       0.00000       0.00000       0.00000       0.00000       0.00000       0.00000       0.00000       0.00000       0.00000       0.00000       0.00000       0.00000       0.00000       0.00000       0.00000       0.00000       0.00000       0.00000       0.00000       0.00000       0.00000       0.00000       0.00000       0.00000       0.00000       0.00000       0.00000       0.00000       0.00000
   0  17 2496.1671    1.6720  1.5051  1.3467 -0.0028  0.1590   0.1937   0.6728   77.9748   0.0000    -0.0000       0.00000       0.00000       0.00000       0.00000       0.00000       0.00000       0.00000       0.00000       0.00000       0.00000       0.00000       0.00000       0.00000       0.00000       0.00000       0.00000       0.00000       0.00000       0.00000       0.00000       0.00000       0.00000       0.00000       0.00000       0.00000       0.00000       0.00000       0.00000       0.00000       0.00000       0.00000       0.00000       0.00000       0.00000       0.00000
   0  19 2764.3259    2.7929  0.6154 10.9444  0.0000  0.1124   0.4338   0.2713    2.4917   0.0000    -0.0000       0.00000       0.00000       0.00000       0.00000       0.00000       0.00000       0.00000       0.00000       0.00000       0.00000       0.00000       0.00000       0.00000       0.00000       0.00000       0.00000       0.00000       0.00000       0.00000       0.00000       0.00000       0.00000       0.00000       0.00000       0.00000       0.00000       0.00000       0.00000       0.00000       0.00000       0.00000       0.00000       0.00000       0.00000       0.00000
   0  22 3168.8439    3.6497  0.8021 13.2025  0.0000  0.1426   0.5445   0.3610    0.7935   0.0000    -0.0000       0.00000       0.00000       0.00000       0.00000       0.00000       0.00000       0.00000       0.00000       0.00000       0.00000       0.00000       0.00000       0.00000       0.00000       0.00000       0.00000       0.00000       0.00000       0.00000       0.00000       0.00000       0.00000       0.00000       0.00000       0.00000       0.00000       0.00000       0.00000       0.00000       0.00000       0.00000       0.00000       0.00000       0.00000       0.00000
   0  23 3303.8921    3.4508  1.2677  4.7990  0.0000  0.1565   0.4387   0.9102 1000.0000   0.0000    -0.0000       0.00000       0.00000       0.00000       0.00000       0.00000       0.00000       0.00000       0.00000       0.00000       0.00000       0.00000       0.00000       0.00000       0.00000       0.00000       0.00000       0.00000       0.00000       0.00000       0.00000       0.00000       0.00000       0.00000       0.00000       0.00000       0.00000       0.00000       0.00000       0.00000       0.00000       0.00000       0.00000       0.00000       0.00000       0.00000
   1  12 1885.0598    0.4284  0.3471  9.6332  0.0000  0.0587   0.0564   0.1345    0.1607   0.0000   379.6909       15.4026       0.00000       0.00000       0.00000       0.00000       0.00000       0.00000       0.00000       0.00000       0.00000       0.00000       0.00000       0.00000       0.00000       0.00000       0.00000       0.00000       75.8591       41.5834       0.00000       0.00000       0.00000       0.00000       0.00000       0.00000       0.00000       0.00000       0.00000       0.00000       0.00000       0.00000       0.00000       0.00000       0.00000       0.00000
   1  14 2156.7482    0.8578  0.5421 10.2908  0.0000  0.0685   0.0875   0.1760    0.3031   0.0000   340.1407      -54.8859       0.00000       0.00000       0.00000       0.00000       0.00000       0.00000       0.00000       0.00000       0.00000       0.00000       0.00000       0.00000       0.00000       0.00000       0.00000       0.00000       91.3555       50.8128       0.00000       0.00000       0.00000       0.00000       0.00000       0.00000       0.00000       0.00000       0.00000       0.00000       0.00000       0.00000       0.00000       0.00000       0.00000       0.00000
   1  15 2291.8320    1.2143  0.6570 10.3096  0.0000  0.0708   0.1172   0.2049    0.4752   0.0000   439.1193       61.2166       0.00000       0.00000       0.00000       0.00000       0.00000       0.00000       0.00000       0.00000       0.00000       0.00000       0.00000       0.00000       0.00000       0.00000       0.00000       0.00000       72.0650       50.4851       0.00000       0.00000       0.00000       0.00000       0.00000       0.00000       0.00000       0.00000       0.00000       0.00000       0.00000       0.00000       0.00000       0.00000       0.00000       0.00000
   1  18 2693.3900    2.8820  0.9105 11.1557 -0.0082  0.0865   0.2708   0.2641    2.4536   0.0000   477.5325       65.5422       0.00000       0.00000       0.00000       0.00000       0.00000       0.00000       0.00000       0.00000       0.00000       0.00000       0.00000       0.00000       0.00000       0.00000       0.00000       0.00000       111.889       52.6584       0.00000       0.00000       0.00000       0.00000       0.00000       0.00000       0.00000       0.00000       0.00000       0.00000       0.00000       0.00000       0.00000       0.00000       0.00000       0.00000
   1  19 2828.2461    2.8076  1.1263 10.9544  0.0000  0.0947   0.2159   0.2985    2.3940   0.0000   517.7580       24.7251       0.00000       0.00000       0.00000       0.00000       0.00000       0.00000       0.00000       0.00000       0.00000       0.00000       0.00000       0.00000       0.00000       0.00000       0.00000       0.00000       120.493       67.3122       0.00000       0.00000       0.00000       0.00000       0.00000       0.00000       0.00000       0.00000       0.00000       0.00000       0.00000       0.00000       0.00000       0.00000       0.00000       0.00000
   1  24 3504.3784    2.7251  2.4138 12.1053  0.0663  0.1762   0.2459   0.6279    0.5879   0.0000   403.1548       119.430       0.00000       0.00000       0.00000       0.00000       0.00000       0.00000       0.00000       0.00000       0.00000       0.00000       0.00000       0.00000       0.00000       0.00000       0.00000       0.00000       229.103       118.243       0.00000       0.00000       0.00000       0.00000       0.00000       0.00000       0.00000       0.00000       0.00000       0.00000       0.00000       0.00000       0.00000       0.00000       0.00000       0.00000
   1  25 3640.3030    2.2939  3.3321 11.3778  0.0382  0.1977   0.1681   0.7002    0.6232   0.0000   475.0262       243.988       0.00000       0.00000       0.00000       0.00000       0.00000       0.00000       0.00000       0.00000       0.00000       0.00000       0.00000       0.00000       0.00000       0.00000       0.00000       0.00000       252.878       142.295       0.00000       0.00000       0.00000       0.00000       0.00000       0.00000       0.00000       0.00000       0.00000       0.00000       0.00000       0.00000       0.00000       0.00000       0.00000       0.00000
   1  26 3777.4602    2.1229  5.7042  9.9017 -0.0124  0.2888   0.0756   0.9246    1.4146   0.0000   509.9285      -56.8002       0.00000       0.00000       0.00000       0.00000       0.00000       0.00000       0.00000       0.00000       0.00000       0.00000       0.00000       0.00000       0.00000       0.00000       0.00000       0.00000       355.996       202.052       0.00000       0.00000       0.00000       0.00000       0.00000       0.00000       0.00000       0.00000       0.00000       0.00000       0.00000       0.00000       0.00000       0.00000       0.00000       0.00000
   2  12 1945.7165    0.5450  0.7431  9.2838  0.0000  0.0703   0.0424   0.2045    0.3121   0.0000   481.9340       12.0555      -35.8458       24.8954       0.00000       0.00000       0.00000       0.00000       0.00000       0.00000       0.00000       0.00000       0.00000       0.00000       0.00000       0.00000       0.00000       0.00000       49.6167       43.6145       21.0551       9.69096       0.00000       0.00000       0.00000       0.00000       0.00000       0.00000       0.00000       0.00000       0.00000       0.00000       0.00000       0.00000       0.00000       0.00000
   2  13 2082.0222    0.7240  0.5668 10.1270  0.0000  0.0602   0.0595   0.1644    0.2422   0.0000   303.7214       25.6584       29.6955       2.02432       0.00000       0.00000       0.00000       0.00000       0.00000       0.00000       0.00000       0.00000       0.00000       0.00000       0.00000       0.00000       0.00000       0.00000       34.5589       29.9793       22.8026       8.30383       0.00000       0.00000       0.00000       0.00000       0.00000       0.00000       0.00000       0.00000       0.00000       0.00000       0.00000       0.00000       0.00000       0.00000
   2  14 2217.7600    1.0160  0.5081  9.7210  0.0000  0.0443   0.0849   0.1227    0.3043   0.0000   453.8560      -4.25595       3.34562      -8.08647       0.00000       0.00000       0.00000       0.00000       0.00000       0.00000       0.00000       0.00000       0.00000       0.00000       0.00000       0.00000       0.00000       0.00000       32.2928       27.0542       18.0471       5.53165       0.00000       0.00000       0.00000       0.00000       0.00000       0.00000       0.00000       0.00000       0.00000       0.00000       0.00000       0.00000       0.00000       0.00000
   2  15 2352.0953    1.3579  1.0624  4.2668  0.0000  0.0620   0.0774   0.1918  169.5303   0.0000   388.9166       19.6459      -27.8664      -5.39228       0.00000       0.00000       0.00000       0.00000       0.00000       0.00000       0.00000       0.00000       0.00000       0.00000       0.00000       0.00000       0.00000       0.00000       41.0023       34.9840       23.8471       8.65507       0.00000       0.00000       0.00000       0.00000       0.00000       0.00000       0.00000       0.00000       0.00000       0.00000       0.00000       0.00000       0.00000       0.00000
   2  18 2754.4972    2.6210  0.6689 12.1214  0.0000  0.0862   0.1872   0.1331    0.3982   0.0000   514.3871       5.12090       4.01971      -2.50169       0.00000       0.00000       0.00000       0.00000       0.00000       0.00000       0.00000       0.00000       0.00000       0.00000       0.00000       0.00000       0.00000       0.00000       74.3538       57.6883       25.2153       8.26948       0.00000       0.00000       0.00000       0.00000       0.00000       0.00000       0.00000       0.00000       0.00000       0.00000       0.00000       0.00000       0.00000       0.00000
   2  19 2889.7374    3.0164  0.9050 11.9848  0.0000  0.0633   0.1940   0.1929    0.5714   0.0000   420.7025       74.6724      -30.7891       14.5729       0.00000       0.00000       0.00000       0.00000       0.00000       0.00000       0.00000       0.00000       0.00000       0.00000       0.00000       0.00000       0.00000       0.00000       43.5815       33.6438       26.2558       8.44043       0.00000       0.00000       0.00000       0.00000       0.00000       0.00000       0.00000       0.00000       0.00000       0.00000       0.00000       0.00000       0.00000       0.00000
   2  21 3159.9552    4.1708  1.2342  5.0410  0.0000  0.0814   0.2604   0.1978  901.3819   0.0000   432.0061       42.5220       4.79900       3.23600       0.00000       0.00000       0.00000       0.00000       0.00000       0.00000       0.00000       0.00000       0.00000       0.00000       0.00000       0.00000       0.00000       0.00000       59.9804       56.9865       24.0082       8.35491       0.00000       0.00000       0.00000       0.00000       0.00000       0.00000       0.00000       0.00000       0.00000       0.00000       0.00000       0.00000       0.00000       0.00000
   2  22 3295.2055    3.8210  1.6068  2.7073  0.0000  0.0745   0.1898   0.2686 1000.0000   0.0000   399.1108      -30.2367       5.61667      -9.48436       0.00000       0.00000       0.00000       0.00000       0.00000       0.00000       0.00000       0.00000       0.00000       0.00000       0.00000       0.00000       0.00000       0.00000       53.6723       46.9943       25.4276       10.5077       0.00000       0.00000       0.00000       0.00000       0.00000       0.00000       0.00000       0.00000       0.00000       0.00000       0.00000       0.00000       0.00000       0.00000
   2  23 3430.7262    3.3301  2.4139 11.4037  0.0000  0.1033   0.1418   0.3238    0.6210   0.0000   536.5485      -78.0672       61.6589       17.3081       0.00000       0.00000       0.00000       0.00000       0.00000       0.00000       0.00000       0.00000       0.00000       0.00000       0.00000       0.00000       0.00000       0.00000       71.9391       62.5049       36.6985       13.8804       0.00000       0.00000       0.00000       0.00000       0.00000       0.00000       0.00000       0.00000       0.00000       0.00000       0.00000       0.00000       0.00000       0.00000
   3  11 1865.1703    0.4639  0.2736  9.9126  0.0000  0.0413   0.0398   0.0856    0.1260   0.0000   464.9828       30.7927      -7.44341      -5.50186       1.86358     -0.220953       0.00000       0.00000       0.00000       0.00000       0.00000       0.00000       0.00000       0.00000       0.00000       0.00000       0.00000       0.00000       19.4368       15.4673       15.6089       11.3952       4.49295       1.13481       0.00000       0.00000       0.00000       0.00000       0.00000       0.00000       0.00000       0.00000       0.00000       0.00000       0.00000       0.00000
   3  13 2137.7389    0.7825  0.6065 10.2704  0.0000  0.0661   0.0523   0.1342    0.2344   0.0000   438.8008      0.103331       38.6878       9.28531       7.67897      -1.43474       0.00000       0.00000       0.00000       0.00000       0.00000       0.00000       0.00000       0.00000       0.00000       0.00000       0.00000       0.00000       30.0109       27.3279       25.9511       17.3576       6.60814       2.24187       0.00000       0.00000       0.00000       0.00000       0.00000       0.00000       0.00000       0.00000       0.00000       0.00000       0.00000       0.00000
   3  14 2273.4726    1.0534  0.8184 10.0259  0.0103  0.0587   0.0611   0.1280    0.3568   0.0000   388.4773       16.1410       7.15947      -4.07490       1.06530       2.50958       0.00000       0.00000       0.00000       0.00000       0.00000       0.00000       0.00000       0.00000       0.00000       0.00000       0.00000       0.00000       27.0262       26.9176       21.1696       11.6640       6.22647       1.79432       0.00000       0.00000       0.00000       0.00000       0.00000       0.00000       0.00000       0.00000       0.00000       0.00000       0.00000       0.00000
   3  15 2407.6052    1.4777  0.8963 10.9210  0.0000  0.0696   0.0874   0.1460    0.4145   0.0000   392.6129      -17.7290       34.5119       17.2524      -2.57745       1.28959       0.00000       0.00000       0.00000       0.00000       0.00000       0.00000       0.00000       0.00000       0.00000       0.00000       0.00000       0.00000       33.4144       25.6652       25.3008       17.8529       7.15143       1.67427       0.00000       0.00000       0.00000       0.00000       0.00000       0.00000       0.00000       0.00000       0.00000       0.00000       0.00000       0.00000
   3  17 2676.0896    2.4442  1.0137  2.4435  0.0000  0.0586   0.1341   0.1624 1000.0000   0.0000   450.0862      -11.1079       7.11345       18.9956       6.02019      0.362058       0.00000       0.00000       0.00000       0.00000       0.00000       0.00000       0.00000       0.00000       0.00000       0.00000       0.00000       0.00000       29.3463       29.2888       20.0360       13.0071       5.27485       1.86604       0.00000       0.00000       0.00000       0.00000       0.00000       0.00000       0.00000       0.00000       0.00000       0.00000       0.00000       0.00000
   3  19 2947.0913    3.3890  0.9364 12.2657  0.0000  0.0568   0.1793   0.1447    0.4739   0.0000   368.2379       34.5294       10.3455      -14.4457       4.40522      -1.42338       0.00000       0.00000       0.00000       0.00000       0.00000       0.00000       0.00000       0.00000       0.00000       0.00000       0.00000       0.00000       28.5332       24.4981       20.9684       14.9927       5.66374       1.56663       0.00000       0.00000       0.00000       0.00000       0.00000       0.00000       0.00000       0.00000       0.00000       0.00000       0.00000       0.00000
   3  20 3082.4013    3.7819  0.9250 11.9207  0.0000  0.0587   0.1882   0.1296    0.6250   0.0000   443.8372       44.1140       19.6280       1.16392      -3.66440     -0.386187       0.00000       0.00000       0.00000       0.00000       0.00000       0.00000       0.00000       0.00000       0.00000       0.00000       0.00000       0.00000       30.0943       24.6922       21.8355       14.3322       5.91374       1.52114       0.00000       0.00000       0.00000       0.00000       0.00000       0.00000       0.00000       0.00000       0.00000       0.00000       0.00000       0.00000
   3  21 3217.7760    3.9087  1.3583 11.2591  0.0000  0.0666   0.1655   0.1604    1.0953   0.0000   417.1818       84.3323      -2.56375       3.36302       4.84428      0.187607       0.00000       0.00000       0.00000       0.00000       0.00000       0.00000       0.00000       0.00000       0.00000       0.00000       0.00000       0.00000       28.6000       31.3169       24.1440       12.9752       7.27020       2.22546       0.00000       0.00000       0.00000       0.00000       0.00000       0.00000       0.00000       0.00000       0.00000       0.00000       0.00000       0.00000
   3  22 3353.4859    3.3413  1.8100 11.5358  0.0000  0.0718   0.1293   0.2170    0.4959   0.0000   447.2195       17.2405      -13.1129       6.08357      -3.71520      -2.38921       0.00000       0.00000       0.00000       0.00000       0.00000       0.00000       0.00000       0.00000       0.00000       0.00000       0.00000       0.00000       36.0846       34.8375       26.2145       15.1065       7.05360       2.08124       0.00000       0.00000       0.00000       0.00000       0.00000       0.00000       0.00000       0.00000       0.00000       0.00000       0.00000       0.00000
   3  23 3489.6524    2.9351  1.8610 11.9392  0.0000  0.0908   0.1222   0.2131    0.3599   0.0000   436.2337       66.1893       62.8348       2.22223      0.356395     -0.402134       0.00000       0.00000       0.00000       0.00000       0.00000       0.00000       0.00000       0.00000       0.00000       0.00000       0.00000       0.00000       41.5271       40.6028       31.4647       21.1820       8.61523       2.79937       0.00000       0.00000       0.00000       0.00000       0.00000       0.00000       0.00000       0.00000       0.00000       0.00000       0.00000       0.00000
   3  24 3626.4913    2.3968  3.8138 10.9923  0.0025  0.1226   0.0718   0.3213    0.2628   0.0000   335.3550      -37.6381      -1.59788       16.1381       2.52374      -4.38364       0.00000       0.00000       0.00000       0.00000       0.00000       0.00000       0.00000       0.00000       0.00000       0.00000       0.00000       0.00000       57.4484       57.9032       43.7772       27.7061       12.3020       3.85251       0.00000       0.00000       0.00000       0.00000       0.00000       0.00000       0.00000       0.00000       0.00000       0.00000       0.00000       0.00000
   4  11 1914.8028    0.5201  0.2097 10.0353 -0.0139  0.0239   0.0577   0.0596    0.0867   0.0000   425.3690       3.92801       11.6507      -14.0292      -4.52289      0.661028     -0.707630      0.219171       0.00000       0.00000       0.00000       0.00000       0.00000       0.00000       0.00000       0.00000       0.00000       0.00000       9.08942       7.85236       7.30608       6.16595       3.75410       1.82729      0.645524      0.162814       0.00000       0.00000       0.00000       0.00000       0.00000       0.00000       0.00000       0.00000       0.00000       0.00000
   4  13 2188.3669    0.8960  0.8207  9.7816 -0.0000  0.0559   0.0439   0.1118    0.3620   0.0000   433.6214      -16.8080      -15.6897       6.19721       4.83073     0.0191079      0.175130     0.0725553       0.00000       0.00000       0.00000       0.00000       0.00000       0.00000       0.00000       0.00000       0.00000       0.00000       19.7172       21.7161       19.4391       13.2055       7.14085       4.28882       1.53854      0.412045       0.00000       0.00000       0.00000       0.00000       0.00000       0.00000       0.00000       0.00000       0.00000       0.00000
   4  15 2458.4681    1.5836  0.7121 11.3879 -0.0288  0.0542   0.0795   0.1402    0.5877   0.0000   433.8690      -6.85786      -1.30355      -6.73407       6.77729      -6.55356       3.65296     -0.367950       0.00000       0.00000       0.00000       0.00000       0.00000       0.00000       0.00000       0.00000       0.00000       0.00000       21.1757       23.6223       17.5158       12.9361       7.90354       3.33530       1.45430      0.406679       0.00000       0.00000       0.00000       0.00000       0.00000       0.00000       0.00000       0.00000       0.00000       0.00000
   4  16 2593.0344    2.1045  1.0888  2.4736  0.0000  0.0740   0.0938   0.1458 1000.0000   0.0000   477.9088       17.3896       1.92089      -6.43484       1.06374      -1.75744       0.00000       0.00000       0.00000       0.00000       0.00000       0.00000       0.00000       0.00000       0.00000       0.00000       0.00000       0.00000       22.3885       26.4102       22.6912       15.9678       11.8877       4.53018       2.25665      0.587001       0.00000       0.00000       0.00000       0.00000       0.00000       0.00000       0.00000       0.00000       0.00000       0.00000
   4  17 2728.4960    2.6575  0.7854 12.2415  0.0103  0.0467   0.1352   0.1395    0.3395   0.0000   440.5873       51.9549      -3.32656      -30.4580      -4.63229       6.50222      -1.82329     0.0915048       0.00000       0.00000       0.00000       0.00000       0.00000       0.00000       0.00000       0.00000       0.00000       0.00000       16.6277       18.2149       17.0557       11.0229       7.25130       3.48543       1.47582      0.339864       0.00000       0.00000       0.00000       0.00000       0.00000       0.00000       0.00000       0.00000       0.00000       0.00000
   4  18 2864.2682    3.1873  0.8609 11.5563 -0.0083  0.0477   0.1567   0.1171    1.0161   0.0000   422.1813       15.6543       43.4068       10.9705      -4.45738     -0.441805      0.736646      0.613378       0.00000       0.00000       0.00000       0.00000       0.00000       0.00000       0.00000       0.00000       0.00000       0.00000       18.3577       18.3637       15.3376       12.0833       7.03144       3.41325       1.26793      0.342046       0.00000       0.00000       0.00000       0.00000       0.00000       0.00000       0.00000       0.00000       0.00000       0.00000
   4  19 3000.1570    3.5254  1.0559 11.5916  0.0017  0.0537   0.1630   0.1518    1.1893   0.0000   439.1293      -7.98695      -9.85025      -2.64716       1.69105      -2.21964    -0.0106553      0.175206       0.00000       0.00000       0.00000       0.00000       0.00000       0.00000       0.00000       0.00000       0.00000       0.00000       23.5711       23.4628       18.9385       13.0650       7.58128       3.52040       1.27752      0.292858       0.00000       0.00000       0.00000       0.00000       0.00000       0.00000       0.00000       0.00000       0.00000       0.00000
   4  21 3271.7892    3.8485  1.2515 10.8572  0.0037  0.0586   0.1708   0.1546    2.3101   0.0000   482.1125       36.0469       23.3170      -21.5790       8.03278      0.313681      0.371679      0.228975       0.00000       0.00000       0.00000       0.00000       0.00000       0.00000       0.00000       0.00000       0.00000       0.00000       20.1182       23.1211       18.2345       14.7860       9.01650       4.20786       1.58173      0.460487       0.00000       0.00000       0.00000       0.00000       0.00000       0.00000       0.00000       0.00000       0.00000       0.00000
   4  22 3408.0580    3.2629  2.1573 11.5077  0.0033  0.0779   0.1106   0.2199    0.5571   0.0000   449.9888       47.2294      -18.4473      -37.1697      -3.33077      -2.33862       1.61196     -0.169011       0.00000       0.00000       0.00000       0.00000       0.00000       0.00000       0.00000       0.00000       0.00000       0.00000       30.2637       32.7162       26.9860       18.3926       11.5969       5.33500       2.19527      0.548484       0.00000       0.00000       0.00000       0.00000       0.00000       0.00000       0.00000       0.00000       0.00000       0.00000
   5  12 2098.4326    0.7760  0.4911 10.1487 -0.0050  0.0389   0.0516   0.0892    0.1328   0.0000   450.8020      -2.05968       24.2188      0.347670      -1.07195      0.291545      0.638924    -0.0722293      0.327251    -0.0667906       0.00000       0.00000       0.00000       0.00000       0.00000       0.00000       0.00000       0.00000       11.8345       14.1702       11.9349       9.06593       6.10087       3.24748       1.80139      0.625753      0.270779     0.0698446       0.00000       0.00000       0.00000       0.00000       0.00000       0.00000       0.00000       0.00000
   5  13 2235.2777    0.9116  0.8969 10.2479  0.0041  0.0472   0.0409   0.1278    0.1769   0.0000   415.7411       1.73369      -3.94932      -12.8729      -3.06129       8.96750       1.69679       1.13800     -0.819691     -0.104393       0.00000       0.00000       0.00000       0.00000       0.00000       0.00000       0.00000       0.00000       13.9778       16.9850       13.2674       11.3487       7.60410       4.64827       2.03529      0.965287      0.319051     0.0877092       0.00000       0.00000       0.00000       0.00000       0.00000       0.00000       0.00000       0.00000
   5  14 2371.1491    1.4008  0.6865 11.0242 -0.0018  0.0459   0.0679   0.0886    0.1726   0.0000   431.2454      -3.27356       10.8541       18.8241      -8.95479      -1.94889      0.909748       1.22752      0.338491   0.000636630       0.00000       0.00000       0.00000       0.00000       0.00000       0.00000       0.00000       0.00000       11.5750       14.0777       12.9712       10.3683       7.39111       4.59082       2.19678       1.07103      0.366782     0.0863702       0.00000       0.00000       0.00000       0.00000       0.00000       0.00000       0.00000       0.00000
   5  15 2506.1131    1.7520  0.8713 11.2223 -0.0041  0.0445   0.0791   0.1057    0.2592   0.0000   441.9202      -11.1396       32.6178      -17.7123      0.274368      -5.85817      0.860898     0.0825171     -0.344964    -0.0280787       0.00000       0.00000       0.00000       0.00000       0.00000       0.00000       0.00000       0.00000       13.6472       15.3198       14.1733       10.5774       7.22014       4.10816       2.39417      0.935995      0.349152     0.0741259       0.00000       0.00000       0.00000       0.00000       0.00000       0.00000       0.00000       0.00000
   5  16 2641.2524    2.3607  0.7696 10.8460 -0.0109  0.0504   0.1130   0.0871    0.6711   0.0000   462.0940       14.3000       29.7595      -3.42689      -5.21133      -1.63516       2.01272       1.27491     -0.302293     -0.294026       0.00000       0.00000       0.00000       0.00000       0.00000       0.00000       0.00000       0.00000       15.7034       18.9300       15.1246       11.6866       8.34263       4.06769       2.52969      0.799335      0.349038     0.0920074       0.00000       0.00000       0.00000       0.00000       0.00000       0.00000       0.00000       0.00000
   5  17 2777.3772    2.8059  1.1589  0.4736  0.0000  0.0558   0.1106   0.1350 1000.0000   0.0000   427.8429       27.7008       5.37799      -8.56280     -0.640881       1.04299       0.00000       0.00000       0.00000       0.00000       0.00000       0.00000       0.00000       0.00000       0.00000       0.00000       0.00000       0.00000       16.4669       17.9416       16.7649       12.2227       9.24381       5.33158       2.94683       1.14490      0.428007     0.0862166       0.00000       0.00000       0.00000       0.00000       0.00000       0.00000       0.00000       0.00000
   5  19 3050.1398    3.5208  0.9654 12.4632 -0.0117  0.0576   0.1537   0.1501    0.8680   0.0000   438.2379       34.9761       26.4113      -8.41271       3.80578       5.76880     -0.796887       1.09374      0.339774     -0.169232       0.00000       0.00000       0.00000       0.00000       0.00000       0.00000       0.00000       0.00000       15.6703       16.3130       19.0895       12.7808       11.1571       6.38941       3.80016       1.60109      0.591370     0.0923882       0.00000       0.00000       0.00000       0.00000       0.00000       0.00000       0.00000       0.00000
   5  22 3459.4173    2.8274  2.4285 11.5960 -0.0051  0.0882   0.0888   0.2575    0.5578   0.0000   405.9834       47.6320      -14.1045      -29.7969      -22.7971      -9.69664       3.41742      -2.06751      0.277400    -0.0359377       0.00000       0.00000       0.00000       0.00000       0.00000       0.00000       0.00000       0.00000       24.3922       29.7786       26.4445       20.9482       14.6046       8.91233       4.69526       2.08506      0.706467      0.164883       0.00000       0.00000       0.00000       0.00000       0.00000       0.00000       0.00000       0.00000
   5  23 3596.4201    2.5204  3.5326 10.6862 -0.0129  0.1076   0.0651   0.2753    0.6900   0.0000   450.2548       22.1725       3.66684       8.52036       13.0918      -16.9062     -0.102317       4.06685       2.32909     -0.272929       0.00000       0.00000       0.00000       0.00000       0.00000       0.00000       0.00000       0.00000       31.7504       36.2537       32.9612       28.7123       18.2859       12.4719       6.30492       2.91055      0.843757      0.203000       0.00000       0.00000       0.00000       0.00000       0.00000       0.00000       0.00000       0.00000
   6   9 1727.7517    0.3024  0.1644  9.8737 -0.0220  0.0336   0.0423   0.0677    0.0616   0.0000   430.7733     -0.770965       4.98821       6.12998     -0.125960      0.262322     -0.604738     -0.738692     -0.340287     -0.369291    -0.0334858    0.00603595       0.00000       0.00000       0.00000       0.00000       0.00000       0.00000       12.3289       16.1424       15.2427       10.7893       5.88895       2.74742       1.36009      0.738899      0.315865      0.165346     0.0366666    0.00735745       0.00000       0.00000       0.00000       0.00000       0.00000       0.00000
   6  10 1866.0720    0.4149  0.3090  9.9376 -0.0348  0.0357   0.0271   0.0598    0.0770   0.0000   435.8072       17.7283       9.88422       1.84900      -4.50917      0.390337     -0.143506       2.24189      0.602719    -0.0185528     -0.192934    0.00232239       0.00000       0.00000       0.00000       0.00000       0.00000       0.00000       8.27803       10.5279       10.2184       7.31523       5.45967       3.32868       2.12559      0.995640      0.586577      0.199284     0.0794884     0.0142577       0.00000       0.00000       0.00000       0.00000       0.00000       0.00000
   6  11 2004.1400    0.5474  0.4961 10.0482 -0.0089  0.0602   0.0437   0.0865    0.1038   0.0000   431.1229      -12.5065       6.03222      -4.76923     -0.871007      -1.14362      -1.05058      0.217675     -0.382308    -0.0659739     -0.100408    0.00918302       0.00000       0.00000       0.00000       0.00000       0.00000       0.00000       13.8861       11.6533       13.7517       14.6892       8.33939       5.26072       3.60065       2.35516       1.10431      0.332054     0.0932403     0.0165303       0.00000       0.00000       0.00000       0.00000       0.00000       0.00000
   6  13 2279.7796    1.0673  1.0052 10.0705  0.0049  0.0485   0.0405   0.1135    0.2185   0.0000   446.8512       13.8294      0.278425       1.14599       7.63914      -4.59217     -0.526970       1.64107      0.591946     -0.442020     -0.193600   -0.00254502       0.00000       0.00000       0.00000       0.00000       0.00000       0.00000       12.0419       13.7652       13.4184       10.9766       7.48640       4.81448       3.02793       1.65031      0.792685      0.293281     0.0884030     0.0181720       0.00000       0.00000       0.00000       0.00000       0.00000       0.00000
   6  14 2415.5223    1.4618  1.0251 11.0266  0.0019  0.0486   0.0566   0.1192    0.1712   0.0000   435.9994       5.14074      0.488690       7.58880       7.32677       3.87426     -0.752711     -0.101236      0.384619     -0.188766    -0.0263464    -0.0131664       0.00000       0.00000       0.00000       0.00000       0.00000       0.00000       11.8027       13.4823       12.1436       10.9162       8.03323       6.07394       3.31713       1.62229      0.786147      0.305686     0.0822956     0.0197700       0.00000       0.00000       0.00000       0.00000       0.00000       0.00000
   6  15 2551.1308    1.9067  0.7817 11.6196 -0.0034  0.0370   0.0868   0.1143    0.1668   0.0000   438.6499       13.1886       7.56429       3.84690       4.00549      -2.01107       4.01480      0.640592      0.500355     0.0580034     0.0418482     0.0152473       0.00000       0.00000       0.00000       0.00000       0.00000       0.00000       9.15823       10.4335       10.4951       8.38647       5.74697       4.27219       2.30782       1.35055      0.565779      0.260950     0.0696784     0.0145631       0.00000       0.00000       0.00000       0.00000       0.00000       0.00000
   6  16 2687.0897    2.3071  0.8340 12.0278 -0.0044  0.0466   0.1056   0.1047    0.1764   0.0000   436.7778       3.94325       13.0559       17.8114      -4.83865       1.79322       3.78213      -2.21818     0.0501930     -0.502483     -0.165858   -0.00693560       0.00000       0.00000       0.00000       0.00000       0.00000       0.00000       10.3644       11.6498       11.1926       11.1078       6.44800       4.87326       2.93491       1.90066      0.772315      0.314555     0.0763959     0.0200697       0.00000       0.00000       0.00000       0.00000       0.00000       0.00000
   6  17 2823.7153    2.9339  1.0864 11.5254 -0.0009  0.0449   0.1070   0.1152    0.3801   0.0000   431.6522       13.7734       5.09973       7.65440      -2.39937      -5.90286      0.431013      0.940849      0.585112     -0.455768     0.0210662    -0.0149529       0.00000       0.00000       0.00000       0.00000       0.00000       0.00000       10.5576       12.5055       10.9905       10.1473       7.41755       5.05978       3.10166       1.62782      0.755176      0.274820     0.0835746     0.0192988       0.00000       0.00000       0.00000       0.00000       0.00000       0.00000
   6  18 2960.7611    3.6272  0.8022 12.2420 -0.0125  0.0402   0.1582   0.0962    0.3944   0.0000   431.8082       28.0906       9.32032       6.24225      -5.61112      -1.68988       2.87991      -1.15516      0.584283     -0.379606    -0.0995239   -0.00173993       0.00000       0.00000       0.00000       0.00000       0.00000       0.00000       9.94033       10.5477       10.8460       8.68496       6.14658       4.40756       2.62930       1.29078      0.696118      0.260940     0.0735253     0.0149039       0.00000       0.00000       0.00000       0.00000       0.00000       0.00000
   6  19 3097.4054    4.0938  1.0966 12.2919 -0.0053  0.0461   0.1461   0.1101    0.4280   0.0000   410.7337       24.5379       24.4909      -13.0303       3.15336      -2.58634      -3.21037      -2.16689     -0.250378      0.132743    -0.0918378   -0.00401970       0.00000       0.00000       0.00000       0.00000       0.00000       0.00000       12.5692       14.0623       12.3797       10.8416       8.20912       5.45498       3.12036       1.74009      0.693520      0.281642     0.0842642     0.0182983       0.00000       0.00000       0.00000       0.00000       0.00000       0.00000
   6  20 3234.0611    3.8806  1.4794 11.0608  0.0001  0.0537   0.1195   0.1470    1.2598   0.0000   428.3938       31.6345      -34.6214       4.32383       4.67484      -10.9719      -1.07278     -0.695684      0.226330    -0.0275707    -0.0368092   -0.00813001       0.00000       0.00000       0.00000       0.00000       0.00000       0.00000       13.0353       14.6927       14.6605       12.0903       9.06448       6.10263       3.57517       1.91686      0.898709      0.363963      0.110511     0.0209446       0.00000       0.00000       0.00000       0.00000       0.00000       0.00000
   6  21 3371.1619    3.2721  1.9564 10.6475  0.0002  0.0657   0.0855   0.1778    1.0185   0.0000   437.4750       5.49970       40.3360     -0.931751       12.7424      -13.3814      -4.77866     -0.554067       1.45649     -0.796801     -0.136175     0.0418591       0.00000       0.00000       0.00000       0.00000       0.00000       0.00000       16.7841       18.8746       18.0922       15.5546       11.8550       7.27759       4.90186       2.62974       1.17554      0.411813      0.135117     0.0261404       0.00000       0.00000       0.00000       0.00000       0.00000       0.00000
   6  22 3508.5121    2.9402  2.4472 11.5015  0.0032  0.0809   0.0820   0.2257    0.4342   0.0000   421.4399       45.8467       10.2642      -7.66905       3.24876      -23.4940     -0.644735      -1.13950       1.02838      0.250233     0.0127025    -0.0239795       0.00000       0.00000       0.00000       0.00000       0.00000       0.00000       20.4490       24.2185       23.4769       18.8822       14.6891       9.91877       5.92164       3.28990       1.46869      0.601111      0.178020     0.0336096       0.00000       0.00000       0.00000       0.00000       0.00000       0.00000
   6  23 3646.0886    2.4685  3.8586 10.8552 -0.0037  0.1036   0.0543   0.2696    0.3375   0.0000   426.2555       15.6614      -25.6345     -0.403853      -27.4833      -10.4833       5.87578      0.559592      -3.14327      -1.75016     0.0100555    -0.0386273       0.00000       0.00000       0.00000       0.00000       0.00000       0.00000       27.5616       32.4837       31.6601       25.5384       18.2675       13.0688       7.58690       4.16827       1.95332      0.817311      0.219788     0.0414156       0.00000       0.00000       0.00000       0.00000       0.00000       0.00000
   6  25 3921.8928    1.6145  6.8530 10.6694  0.0076  0.1589   0.0318   0.4532    0.1317   0.0000   450.0198       33.4512       21.2369       5.90300       15.2214      -5.54053      -20.6284      -5.48542       2.78892      0.214448      0.365121     0.0350430       0.00000       0.00000       0.00000       0.00000       0.00000       0.00000       38.0027       49.6697       44.1806       39.1151       29.5128       20.3666       12.8101       6.59078       3.26106       1.21131      0.364544     0.0757692       0.00000       0.00000       0.00000       0.00000       0.00000       0.00000
   6  27 4199.5848    1.0793 11.3653 10.3358 -0.0067  0.2605   0.0211   0.7645    0.0852   0.0000   411.7776      -83.6850       108.654      -15.4260       21.0183      -2.40044      -10.3267     -0.777213       10.3387      0.889292      0.303879     -0.144718       0.00000       0.00000       0.00000       0.00000       0.00000       0.00000       59.7794       73.5539       71.3210       62.9879       48.1568       34.3082       21.5113       12.1420       5.56882       2.17490      0.608721      0.118138       0.00000       0.00000       0.00000       0.00000       0.00000       0.00000
   7  11 2045.8583    0.6140  0.4729 10.1715 -0.0108  0.0334   0.0322   0.0675    0.0906   0.0000   436.2478       2.85884       14.9261       2.49564       2.51129       2.96716       3.27901      -1.19277    -0.0368961    -0.0889430     0.0577144    -0.0236512    -0.0195324    0.00601040       0.00000       0.00000       0.00000       0.00000       6.54670       8.73562       7.84130       6.78749       5.80465       3.61688       2.66676       1.51055      0.789843      0.399180      0.153445     0.0547056     0.0193054    0.00374954       0.00000       0.00000       0.00000       0.00000
   7  12 2184.5097    0.8246  0.6764 10.1896 -0.0040  0.0368   0.0348   0.0858    0.1302   0.0000   452.8621       18.7929       22.5222       2.58399     -0.564854      -9.99917      -4.71456       2.60783    -0.0641410     -0.106480     -0.110853    -0.0226274   -0.00683440    0.00427941       0.00000       0.00000       0.00000       0.00000       7.52248       8.93616       8.91615       7.53724       5.96181       4.21323       2.95555       1.64638      0.997107      0.410016      0.199360     0.0640002     0.0189662    0.00356198       0.00000       0.00000       0.00000       0.00000
   7  13 2322.1616    1.1505  0.9009 10.3451 -0.0048  0.0555   0.0420   0.0918    0.1857   0.0000   412.8013      -3.89568      -12.4037      -9.61575      -6.84603      -3.94942     -0.476971      -1.38094     -0.623878     -0.827556    -0.0337462     0.0687766    0.00222113    0.00107510       0.00000       0.00000       0.00000       0.00000       13.5653       11.2943       11.2871       13.6380       10.2453       5.51489       4.23240       3.15970       1.83394      0.790271      0.269441     0.0689374     0.0198174    0.00393070       0.00000       0.00000       0.00000       0.00000
   7  14 2458.2121    1.5821  1.0061 10.5152 -0.0043  0.0450   0.0534   0.1011    0.2477   0.0000   421.7927       2.11013       10.9135      -4.45230      -2.04800       4.81839       2.50320      -4.01546      -1.83257     -0.198114     0.0723713    -0.0264165    0.00428769   -0.00103408       0.00000       0.00000       0.00000       0.00000       9.11289       11.7611       10.5816       9.57521       7.33233       5.16554       3.80188       1.87245       1.26311      0.469059      0.262906     0.0702982     0.0234672    0.00471231       0.00000       0.00000       0.00000       0.00000
   7  15 2594.3121    1.9749  0.9945 11.1220 -0.0048  0.0418   0.0708   0.1001    0.2241   0.0000   423.0979      -11.3020       24.4496       1.29312       1.51032      -3.18927      -1.90541      0.281140      -1.35100      -1.12607     -0.128670    -0.0929132     0.0200942    0.00588133       0.00000       0.00000       0.00000       0.00000       9.19208       10.7978       10.0924       8.70325       7.27955       5.07477       3.31262       2.03189       1.02541      0.501663      0.185981     0.0707521     0.0203955    0.00403318       0.00000       0.00000       0.00000       0.00000
   7  16 2731.2764    2.4198  0.8387 12.3722 -0.0035  0.0447   0.0966   0.0998    0.1503   0.0000   438.3263       11.0006       1.49617      -13.9718       3.29537       11.8074       3.17689      -1.37427       1.59434     -0.379395     -0.170738    -0.0984112    -0.0310520    0.00206246       0.00000       0.00000       0.00000       0.00000       9.88558       10.9049       12.0402       9.34483       7.11851       5.47129       3.61098       1.89076      0.965046      0.556676      0.236531     0.0844379     0.0214241    0.00348145       0.00000       0.00000       0.00000       0.00000
   7  17 2868.3602    3.0914  0.8462 12.4884  0.0051  0.0414   0.1153   0.0903    0.1742   0.0000   419.8962       11.8633       13.5097       3.17511      -13.5158       5.05033       2.25637      -1.27508     -0.579857     -0.199944      0.109539     0.0932540    -0.0366607   -0.00731207       0.00000       0.00000       0.00000       0.00000       8.72140       10.9380       9.38343       9.67451       6.16025       5.42549       3.23852       2.01627      0.898305      0.554324      0.198959     0.0795750     0.0166243    0.00472840       0.00000       0.00000       0.00000       0.00000
   7  18 3005.7520    3.4861  0.8922 13.0277 -0.0114  0.0411   0.1358   0.1001    0.1628   0.0000   428.8727       19.8304       21.8377       11.2942       3.54201      -9.53844       2.17057      -4.06347      0.704217     -0.643986     -0.209536     0.0779565    0.00335703   -0.00285072       0.00000       0.00000       0.00000       0.00000       8.92182       10.4956       10.2469       8.38043       6.99142       4.88167       3.25409       1.98649      0.949061      0.518842      0.191024     0.0724519     0.0203470    0.00366081       0.00000       0.00000       0.00000       0.00000
   7  19 3142.8547    3.9822  1.0868 12.0710 -0.0067  0.0431   0.1329   0.1030    0.4153   0.0000   422.0901       22.7252     -0.211981       3.72567      -4.52379      -8.39257       1.69673       3.01642     -0.124357      0.168268      0.325807    -0.0583571    0.00961668    0.00150429       0.00000       0.00000       0.00000       0.00000       9.65878       12.5137       11.2496       9.60493       7.17362       5.57004       3.30549       2.01925       1.03024      0.474780      0.212804     0.0789050     0.0202211    0.00446152       0.00000       0.00000       0.00000       0.00000
   7  20 3279.9429    3.6641  1.5001 11.9205  0.0009  0.0618   0.1114   0.1154    0.3053   0.0000   443.8442       17.9637      -5.34279      -5.29990      -8.43466      0.770474      -2.35779      -1.42464       1.39295     -0.584961      0.158135      0.273658    -0.0150900   -0.00640228       0.00000       0.00000       0.00000       0.00000       12.7537       17.9019       13.5749       14.5248       9.78675       8.15523       4.60954       3.04412       1.47374      0.749649      0.282394      0.116539     0.0270969    0.00784571       0.00000       0.00000       0.00000       0.00000
   7  21 3417.4651    3.1581  2.1119 11.6578 -0.0069  0.0638   0.0802   0.1540    0.3044   0.0000   448.2877       32.4069      -2.18162      -1.37338     -0.202847      -7.47095      -7.58088       1.27033       1.47762     -0.182161      0.428463   0.000258609    -0.0107205   -0.00593733       0.00000       0.00000       0.00000       0.00000       13.7836       16.8961       16.8076       13.4130       11.1832       7.89873       4.94956       3.11746       1.67023      0.774073      0.326483      0.124140     0.0347451    0.00619654       0.00000       0.00000       0.00000       0.00000
   7  22 3555.4417    2.6758  2.8679 11.2244  0.0039  0.0779   0.0589   0.2076    0.2529   0.0000   412.9815      -10.9380       29.2872       35.0154       17.2910      0.523624      -2.47359      -10.7480      -1.85815      -1.39281     0.0265913    -0.0492404   -0.00881717   -0.00221457       0.00000       0.00000       0.00000       0.00000       17.0593       19.5189       18.7634       17.4195       13.6143       9.83973       6.46017       3.98286       2.37024      0.947579      0.451010      0.143718     0.0392846    0.00749296       0.00000       0.00000       0.00000       0.00000
   7  24 3832.0652    1.7376  5.2887 10.9887 -0.0010  0.1340   0.0333   0.3265    0.1312   0.0000   488.2556       13.2042      -22.3376       2.08802       15.1501      -16.6929       11.1935      -1.75036      -6.26818      0.274119      0.740291     -0.261460     0.0188326    -0.0137136       0.00000       0.00000       0.00000       0.00000       26.3829       34.1386       32.3577       30.0618       22.9056       17.4869       11.9555       6.96442       3.99687       1.87353      0.837911      0.279609     0.0749927     0.0148402       0.00000       0.00000       0.00000       0.00000
   7  25 3970.5899    1.5176  7.8539 10.4702  0.0047  0.1596   0.0249   0.4506    0.1067   0.0000   410.7262       26.0817       75.7323      -75.6193      -44.5615       12.2531       28.9919      -14.5505      -5.77882      -1.60689       1.42313     -0.184783     -0.130973    -0.0424890       0.00000       0.00000       0.00000       0.00000       33.3212       40.0412       39.6443       35.2968       28.9849       21.2634       14.4166       8.81581       4.89937       2.33422      0.992679      0.347050     0.0937043     0.0164951       0.00000       0.00000       0.00000       0.00000
   7  29 4527.3204    0.6648 14.5117 10.2549 -0.0307  0.3900   0.0167   1.1316    0.0622   0.0000   516.0067       258.791       22.1042      -54.4830       25.7713       90.9954       49.8246      -27.8010      -17.1676      0.812284       5.99802      0.392069    -0.0609930      0.110154       0.00000       0.00000       0.00000       0.00000       79.8139       97.6520       100.075       85.7502       72.0880       53.7877       37.2737       23.2564       12.8833       6.48243       2.66320      0.919040      0.237941     0.0400354       0.00000       0.00000       0.00000       0.00000
   8  11 2086.1429    0.7080  0.5524 10.2468 -0.0035  0.0325   0.0370   0.0778    0.0945   0.0000   440.4108       8.36332       22.8024      -7.72555      0.818913     -0.889452      -4.35451      -2.77324       2.43379     -0.505951      0.289415    -0.0674018     0.0816583     0.0140872   0.000276804   0.000613247       0.00000       0.00000       5.77245       7.69617       6.82816       6.76871       5.37180       4.20061       3.19954       1.81493       1.21707      0.507917      0.310458      0.106704     0.0572603     0.0146596    0.00470666   0.000886271       0.00000       0.00000
   8  12 2225.1322    0.8981  0.6498 10.7218  0.0004  0.0387   0.0389   0.0850    0.1065   0.0000   433.6317       4.42949       21.2846      -8.38129      -8.29518      -2.73616     -0.322213     -0.720508      -1.27484      -1.02013      0.145736      0.185072     0.0906359    -0.0225685   0.000520218  -0.000616057       0.00000       0.00000       8.08732       8.45889       8.69188       8.96645       6.74006       4.41428       3.69853       2.20089       1.30952      0.755667      0.402645      0.176461     0.0605838     0.0159120    0.00437298   0.000814856       0.00000       0.00000
   8  13 2362.8382    1.2702  0.9688 10.3307 -0.0078  0.0438   0.0460   0.0884    0.2056   0.0000   440.5432       8.02415       6.50243      -11.5288      -4.35298       8.06430     -0.281600      -1.76330       2.31345      -1.74869     -0.232170     -0.171129      0.182274    -0.0128272   -0.00711713   0.000309278       0.00000       0.00000       7.80563       9.73445       9.06469       8.89604       6.62077       5.47285       3.98153       2.66978       1.35174      0.887131      0.412191      0.204702     0.0674791     0.0228810    0.00549175    0.00112581       0.00000       0.00000
   8  14 2499.4239    1.6862  0.8903 10.9667  0.0023  0.0391   0.0588   0.0878    0.1876   0.0000   444.5114       17.6087       15.6944       1.16726      -4.20004      0.939179       4.40800     0.0215269     -0.334158      0.550226     -0.332724     -0.156212     0.0244062     0.0459507   -0.00498187  -4.90870e-05       0.00000       0.00000       8.11306       9.44114       9.44159       8.44256       6.88263       4.77906       3.05423       2.17902       1.31740      0.725065      0.344026      0.141271     0.0525226     0.0185918    0.00445166   0.000805777       0.00000       0.00000
   8  15 2636.1583    2.1602  1.1747 10.9960  0.0002  0.0434   0.0651   0.1055    0.2577   0.0000   431.2382      -1.40291       15.2415       3.91748      -1.24607      -4.66794       2.47045      -2.38012       1.13219     -0.666477     -0.553984      0.143141     0.0791620    -0.0334466    0.00177448   0.000290507       0.00000       0.00000       8.07676       9.99989       9.96302       8.91847       7.45004       5.19359       3.61330       2.45325       1.37163      0.825214      0.378127      0.181302     0.0603515     0.0223653    0.00572775    0.00102802       0.00000       0.00000
   8  16 2773.8276    2.6810  0.8741 11.6379  0.0008  0.0397   0.0876   0.0808    0.2435   0.0000   434.4109       13.2162       4.36062      -1.32462       11.5767     -0.372244      0.148692      -1.11326      0.582951      0.194455     -0.230354     0.0159820   -0.00995494     0.0159049    0.00816874  -0.000492547       0.00000       0.00000       7.62423       9.68704       8.73371       7.40672       6.82669       5.11529       3.61315       2.28866       1.24264      0.697339      0.289937      0.145635     0.0495532     0.0187684    0.00520660   0.000923567       0.00000       0.00000
   8  17 2911.6190    3.2752  0.8630 12.5293  0.0027  0.0521   0.1129   0.0783    0.1902   0.0000   436.4434       15.1982       3.03006      -2.46564      -8.44697      -4.79895      0.276341      -1.59372      0.112815      0.213242      0.196982   -0.00529057     0.0594684    -0.0438003   -0.00475675  -0.000708860       0.00000       0.00000       7.91955       11.5907       9.99387       8.62685       8.83709       5.02746       4.88628       2.50014       1.58245      0.891386      0.343557      0.204539     0.0628611     0.0200551    0.00825228    0.00128872       0.00000       0.00000
   8  18 3049.2513    3.8656  0.9221 13.1650 -0.0035  0.0384   0.1370   0.0909    0.1679   0.0000   439.2776       13.4823       13.5909       7.78284       6.36811      -9.51240      -4.38657       1.54140       2.29709      -1.17688      0.452766     -0.180308     0.0203733    -0.0147356    0.00354475   -0.00165950       0.00000       0.00000       7.52738       9.04309       8.92372       7.85912       6.32496       4.88725       3.26179       2.14933       1.26799      0.698524      0.320856      0.149187     0.0550503     0.0189519    0.00463578   0.000870147       0.00000       0.00000
   8  19 3186.8439    3.4702  1.0197 13.6497 -0.0065  0.0458   0.1275   0.1279    0.1272   0.0000   437.8384       11.5403       25.5753       4.39614      -20.4078      -6.81432     -0.188908       2.09760      -1.63107      -2.34915      0.499728     -0.365167    -0.0282232     0.0422780   -0.00115119  -0.000314807       0.00000       0.00000       8.24356       10.4995       9.95703       8.53070       7.93331       5.71520       3.98975       2.69208       1.65143      0.831317      0.467756      0.161225     0.0737332     0.0237203    0.00654563    0.00109672       0.00000       0.00000
   8  20 3324.5374    3.3397  1.6111 12.7776 -0.0012  0.0562   0.0906   0.1373    0.1296   0.0000   434.4918       11.2417      -21.5162       10.3683      -9.23917      -6.40388      -7.58941      -3.86264       1.33866     0.0997246     -0.571672     -0.166749     0.0985428    -0.0331702    0.00540125    0.00344578       0.00000       0.00000       9.60431       12.6986       11.6724       11.2419       9.25138       7.01428       4.91630       3.23232       1.97971       1.12996      0.480636      0.245080     0.0860410     0.0296413    0.00789228    0.00153485       0.00000       0.00000
   8  21 3462.6172    2.8837  2.1487 12.0724 -0.0067  0.0633   0.0692   0.1542    0.1405   0.0000   414.1277      0.736962       42.0793      -5.37331       3.88538      -13.7875       5.55628      -7.51151      -1.48550     -0.133672      -1.24346     -0.287714    -0.0702430     0.0260902    0.00904652    0.00158623       0.00000       0.00000       12.5863       16.1606       15.9149       13.6434       10.9600       8.17095       5.48402       3.67328       2.18132       1.16019      0.613984      0.252608      0.102215     0.0338249    0.00845860    0.00152260       0.00000       0.00000
   8  22 3600.9243    2.3537  3.4727 11.5944 -0.0031  0.0830   0.0462   0.2177    0.1246   0.0000   443.0630       11.5593       7.16926       6.49662       11.6276      -16.0723      -11.2241      -9.71730      0.279761      -1.09008     -0.118962     -0.495239      0.143088     0.0154769    -0.0145976   0.000776171       0.00000       0.00000       15.6282       19.1033       17.7926       16.5330       14.1736       11.2813       8.01467       5.11019       3.15750       1.62985      0.820298      0.344558      0.141870     0.0439032     0.0115532    0.00207794       0.00000       0.00000
   8  23 3739.5607    2.0491  4.5666 11.0522 -0.0054  0.0998   0.0339   0.2619    0.1238   0.0000   431.2558       4.72023       3.19724       10.6601      -21.5715       3.57873      -17.4800      -11.7100       2.00053      -2.09526      -1.72205     -0.227259      0.421527    -0.0255202    0.00513654   -0.00464020       0.00000       0.00000       18.4759       23.1176       22.8236       20.3739       17.3882       12.9104       9.12415       6.16013       3.59027       2.04788      0.967680      0.446908      0.163234     0.0560373     0.0142140    0.00245036       0.00000       0.00000
   8  24 3878.5672    1.6645  6.0432 10.9206 -0.0021  0.1304   0.0274   0.3449    0.0971   0.0000   465.3852       21.5500     -0.599778       15.9528      -32.5591       1.44691       7.23719      0.100722      -3.59793      -5.01717      0.109667      0.522846     0.0440407    -0.0621968    -0.0438057    0.00122764       0.00000       0.00000       24.4740       30.5359       30.0380       27.0345       22.5533       17.6111       12.7642       8.23163       4.94894       2.70798       1.37850      0.595213      0.235805     0.0740782     0.0189074    0.00321947       0.00000       0.00000
   8  28 4435.4100    0.7622 13.9266 10.2513 -0.0046  0.3078   0.0164   0.9154    0.0631   0.0000   382.7449       93.5323       110.604      -45.0403      -34.1156       55.2973      -4.04599      -60.0202       3.29881       12.9980       3.22468      -1.04097     -0.156073     -0.142898     0.0432172   -0.00177868       0.00000       0.00000       57.2080       71.1145       70.1629       64.6352       55.0480       43.7207       30.9717       21.4877       13.1717       7.43271       3.73366       1.64207      0.614302      0.193782     0.0456824    0.00779507       0.00000       0.00000
   9  10 1984.1891    0.5477  0.5198  9.8580 -0.0068  0.0300   0.0244   0.0693    0.1134   0.0000   431.4487       12.8202       10.8514       2.87985     -0.817056      -2.08612      -1.77723       1.35605     -0.295586      0.454839     -0.766057     0.0809189     -0.122314     0.0164784     0.0116486   0.000635322   0.000461774   5.17514e-05       4.96010       6.18241       6.22682       5.52058       4.83298       3.70991       2.75758       1.94478       1.15016      0.677464      0.400543      0.179933     0.0943198     0.0339955     0.0131666    0.00407759    0.00100653   0.000168904
   9  12 2264.5281    1.0390  0.7735 10.6094 -0.0123  0.0387   0.0398   0.0870    0.1241   0.0000   428.2765       12.8303       12.2719       3.29310       11.7634      -1.56997     -0.314197     -0.529707       1.34060      -1.84530      0.177007     -0.220972      0.162720    -0.0517430   -0.00412443   0.000898194   0.000360869   0.000181109       5.57512       8.18427       6.97450       7.42396       6.36598       4.45529       3.82451       2.26016       1.74447      0.880064      0.570723      0.242380      0.133603     0.0439282     0.0193674    0.00455223    0.00158866   0.000270455
   9  13 2402.3622    1.3939  0.9317 10.8781 -0.0029  0.0412   0.0481   0.1001    0.1421   0.0000   437.8826      -10.1427       6.60873       12.1373      -2.69849      -5.48049      -4.81244    -0.0358080      0.682741       1.23389     -0.761536     0.0547556    -0.0607321    -0.0687430    -0.0136744   0.000447895   -0.00284000  -3.93422e-05       5.62728       8.60081       7.47697       7.23763       6.53039       4.83061       4.01674       2.56276       1.72075      0.991219      0.542083      0.273228      0.125585     0.0523604     0.0189831    0.00574033    0.00170391   0.000283977
   9  14 2539.5992    1.8882  0.8514 11.2644 -0.0045  0.0345   0.0628   0.0775    0.1715   0.0000   449.0820       6.89129       5.61672       16.0504       4.00120      -5.19114      -1.71029      -2.23055       2.72515     -0.884307      0.143902     -0.207396    0.00782509    -0.0182564     0.0184064   -0.00619667   -0.00125125   1.69728e-05       5.80219       7.22414       7.19052       6.72361       5.52995       4.33240       3.40373       2.19645       1.46220      0.795062      0.479832      0.222874      0.114505     0.0421856     0.0166515    0.00445127    0.00120571   0.000200671
   9  15 2677.0430    2.3747  1.0155 10.8143 -0.0006  0.0376   0.0700   0.0812    0.2807   0.0000   439.8465      -8.88023       7.08830      -7.87539       10.6769      -6.16391       3.64647      -3.34440     0.0992185     -0.237835      0.192196     -0.413510      0.266247    0.00963203    -0.0169902    0.00443217  -0.000878363  -0.000102773       6.85591       8.56662       7.77654       6.74453       6.39163       5.14410       4.13094       2.58459       1.71166      0.856721      0.482416      0.234667      0.104519     0.0415562     0.0167631    0.00439861    0.00133563   0.000210016
   9  16 2815.2016    2.8195  1.0594 11.6580  0.0022  0.0392   0.0849   0.0870    0.2128   0.0000   455.2978       13.1132       26.2912      -3.00487      -9.72659      -2.62020       2.65571     -0.620501      0.600067      -1.07564     -0.467402     -0.515928    -0.0305573     0.0926139     0.0172366    0.00369050  -0.000321499  -0.000198579       7.62135       8.73592       8.61504       8.28751       6.38779       5.24872       4.05732       2.76444       1.59816      0.908786      0.492705      0.272381      0.119077     0.0489421     0.0156634    0.00459479    0.00105590   0.000201574
   9  17 2953.5600    3.6265  0.9208 11.6844 -0.0043  0.0340   0.1176   0.0804    0.2865   0.0000   432.9010       3.15759       20.1746      -3.56095       3.63548      -4.04530      -2.75019     -0.120766      0.231477     -0.981071   -0.00608981    0.00175432    -0.0164601    -0.0283214    -0.0152893   0.000213495   -0.00213402   0.000565055       5.95820       7.02433       7.19500       6.16011       5.85563       4.31067       3.65353       2.18620       1.51341      0.879192      0.438331      0.240011     0.0954129     0.0458845     0.0152605    0.00426820    0.00128633   0.000178123
   9  18 3091.5768    3.8840  0.9981 12.4596  0.0006  0.0371   0.1207   0.0820    0.2203   0.0000   423.8452       11.6670       4.28108       10.0819     -0.400369       3.33661      -8.07071     -0.370139       1.91452     -0.662269      0.542872     0.0854515      0.120002    -0.0140395     0.0130668    0.00487168   0.000153955  -0.000189811       6.44377       7.90902       7.64831       7.64372       6.03603       4.98910       3.58111       2.50287       1.54711      0.970789      0.495769      0.274117      0.111872     0.0502583     0.0162833    0.00541217    0.00119475   0.000228468
   9  19 3229.7515    3.7887  1.2058 12.8183 -0.0061  0.0521   0.1086   0.0975    0.1863   0.0000   449.1145       21.1126       16.9736       1.81579       10.1486      -6.48027      -2.30546      -4.77974      -2.37354      -1.56584     0.0977797    -0.0862481    -0.0753734     0.0636496     0.0188894    0.00560383   0.000412015  -6.59286e-05       8.41620       9.51032       11.0107       10.0117       7.83706       6.49985       4.64399       3.46527       2.16195       1.02016      0.730754      0.366009      0.172910     0.0619566     0.0264727    0.00747502    0.00168879   0.000282171
   9  20 3367.9655    3.1536  1.8119 12.7324  0.0003  0.0557   0.0796   0.1380    0.1097   0.0000   434.8354      -5.05537       10.9420       2.28405       12.3328      -14.5638      -5.96812     -0.966490    -0.0341903      -1.85677    -0.0760337     0.0193214      0.261512    -0.0248856    0.00132510   -0.00726356    0.00150203  -0.000184524       9.23698       11.2252       11.2289       10.4845       9.02751       7.07850       5.12319       3.85052       2.23977       1.38331      0.767897      0.389898      0.182415     0.0687539     0.0241255    0.00804977    0.00184341   0.000322831
   9  21 3506.3438    2.6085  2.5761 12.3267 -0.0005  0.0695   0.0584   0.1799    0.0889   0.0000   422.5917       9.37802      -5.52377       23.3788      -17.5172      -7.61210       4.77062      -2.73475      0.312663    -0.0882574       1.33059    -0.0904908     -0.265157     0.0267128     0.0365644   -0.00248052   -0.00375652   0.000466833       11.3670       13.6485       14.1731       13.1461       11.2725       9.23205       6.58177       4.69725       3.01813       1.81204      0.994417      0.505464      0.224531     0.0935359     0.0343874     0.0106451    0.00242591   0.000402848
   9  22 3645.2743    2.2340  3.5874 11.6914 -0.0032  0.0834   0.0430   0.2050    0.0898   0.0000   412.4632       5.50866      -1.79088      -1.16452       4.95071      -4.05627      -13.1936       4.33045      -2.72229     -0.296270      -2.22103      -1.26856     0.0540804    -0.0283587     0.0422535    0.00210286   -0.00635731   0.000224992       14.0407       17.7380       17.8281       16.5614       14.1174       10.8534       7.91677       5.50830       3.58034       2.19988       1.18376      0.638420      0.265396      0.115188     0.0398021     0.0123786    0.00299760   0.000490417
   9  23 3784.1976    1.8719  4.2986 11.4162 -0.0069  0.0984   0.0346   0.2495    0.0899   0.0000   438.0988     -0.828786       39.8805       3.29058      -20.9734      -14.5057      -5.25479       9.35154      -2.31696     -0.112626    -0.0774837      -1.27847    -0.0930666    -0.0463407      0.137464     0.0308776   -0.00102142  -0.000432043       16.0730       20.0485       19.5976       18.5352       15.9205       13.4249       9.59781       7.00664       4.48842       2.65438       1.46175      0.782283      0.328053      0.140848     0.0509860     0.0155240    0.00347279   0.000603839
   9  24 3923.6030    1.5045  6.1608 11.0267  0.0006  0.1335   0.0252   0.3421    0.0770   0.0000   428.7308       43.7975      -12.3717      -41.6330       20.2245      0.810471      0.531482      -38.4008      -5.54546       6.01090      -1.71866      -2.61018      0.215994      0.280499    0.00516478    -0.0487139   0.000461401    0.00175372       20.8489       27.9793       26.5734       26.8972       21.1162       18.4012       12.9355       9.56217       5.84377       3.68447       1.89216       1.07547      0.436622      0.202054     0.0665425     0.0217502    0.00474688   0.000913464
   9  25 4063.2753    1.2714  7.4157 10.6764 -0.0106  0.1516   0.0208   0.4041    0.0761   0.0000   471.8895       37.4633      -36.7186       2.16659       5.08081      -4.61408      -11.3427      -7.63588      -10.2807       3.00521     -0.659556      0.251180     -0.846511     -0.191110      0.121673    -0.0387999    0.00495544  -3.93200e-06       24.3333       31.9222       31.3593       29.1185       25.6550       20.4230       15.0506       10.6885       6.93836       4.17507       2.31061       1.17164      0.531300      0.221084     0.0790809     0.0245221    0.00581317   0.000950936
   9  28 4483.1604    0.7047 14.3171 10.2857 -0.0134  0.3368   0.0155   0.9394    0.0564   0.0000   407.5449       3.77812       54.3579       7.59818       48.4638      -44.9380      -93.6663       72.3419       6.80388      -1.32262      -6.59815       2.22431      0.695707      0.419409     -0.422705    -0.0638419    0.00397889    0.00249339       53.0540       67.7470       69.1734       64.2023       56.3550       46.1820       34.8685       25.1287       17.0792       10.2076       5.97800       3.13340       1.40050      0.578479      0.204151     0.0579469     0.0132462    0.00208492
  10   9 1879.9993    0.4309  0.4177  9.8665  0.0007  0.0323   0.0213   0.0605    0.0657   0.0000   435.8621      -13.4710       13.6911       6.65397      -4.77688       7.41851      -2.49182      0.116887       1.23066      -1.33846     -0.620853     -0.320306    -0.0560165     0.0871221     0.0214343   -0.00883935   -0.00914211  -0.000222013       5.28687       4.91731       6.91362       5.48631       4.79797       4.42718       2.67172       2.05627       1.70420      0.983014      0.564819      0.356464      0.167288     0.0727332     0.0317405     0.0145842    0.00490754    0.00134617
  10  11 2162.9031    0.8385  0.6850 10.0935 -0.0056  0.0385   0.0326   0.0882    0.1767   0.0000   445.6625      -11.4693       19.2238      -3.90748      -2.36746       11.9355      -1.17057       1.34107     -0.483817      0.906369      0.270929     -0.209858     -0.123175      0.110730     0.0316493   -0.00839175  -0.000890047   0.000320480       6.30008       6.12686       5.48799       6.91331       6.43233       5.22036       3.18859       2.22479       1.95704       1.30330      0.889777      0.443271      0.208392     0.0769082     0.0363466     0.0118907    0.00419097    0.00108587
  10  12 2302.7208    1.1379  0.9018 10.5368 -0.0020  0.0412   0.0380   0.0863    0.2123   0.0000   445.6005       11.2584       8.84681       6.01238      -2.04400       2.58714       3.05604      -4.75812       1.41769     -0.878343    -0.0216447    -0.0684189     -0.151478     -0.146771     0.0385397    0.00251373    0.00491439   -0.00126219       6.23836       7.49524       6.67938       7.51404       6.08356       5.00964       4.03140       2.80182       1.97875       1.17783      0.794185      0.375115      0.204879     0.0958546     0.0414646     0.0138636    0.00472988    0.00116818
  10  13 2440.7982    1.5686  0.7432 11.2510 -0.0090  0.0332   0.0565   0.0717    0.1422   0.0000   435.2071      -2.14894       20.2059      -3.07971      0.207548      -2.84438       7.30337       1.77862       2.05955       2.23100      0.270396     -0.591878   -0.00111129      0.121356   -0.00207952    -0.0261427   -0.00786130    0.00270067       5.37863       6.46553       6.10152       5.95111       4.80955       4.46952       3.78474       2.66440       1.78635      0.988859      0.595418      0.310219      0.162214     0.0788407     0.0330456     0.0125884    0.00422158    0.00111890
  10  14 2578.6413    2.0594  0.7627 11.7282 -0.0089  0.0313   0.0709   0.0665    0.1362   0.0000   430.5310       8.01950       7.42518      -1.16853       3.97864     -0.465732     -0.687395      -6.65827     -0.320329     -0.225588     -0.531520      0.225878     -0.144064    0.00732948     0.0391569    0.00733139   0.000109805   0.000436969       5.18646       5.87782       5.82915       5.69092       5.05107       4.34585       3.18471       2.31094       1.63288       1.02119      0.616826      0.320421      0.178367     0.0646985     0.0339669     0.0115542    0.00424403    0.00109510
  10  15 2717.0288    2.4073  1.0196 11.7053 -0.0067  0.0525   0.0866   0.0863    0.1982   0.0000   440.9445       16.7675       30.0652      -5.02242      0.551435      -1.41000       9.04256      -4.05069      -1.41194     -0.599722      0.595203     -0.157385      0.174973    -0.0842700    -0.0218824    0.00909868   -0.00354846   -0.00181545       10.5296       12.0027       8.50701       6.63972       7.13559       8.32776       7.63908       5.55148       3.16206       1.82062      0.849887      0.425173      0.183293     0.0892832     0.0337585     0.0142361    0.00403303    0.00146704
  10  16 2855.6803    3.0277  0.9127 12.0688 -0.0109  0.0454   0.0956   0.0770    0.1805   0.0000   437.9738       10.2268       5.17183      -9.38839       6.70459      -3.28063       2.79877      -1.00991     -0.850561      -1.16042     -0.688064      0.113826      0.148291    -0.0395884   -0.00129519   -0.00309634    0.00212239   -0.00197834       10.1796       13.6073       14.0627       12.5863       9.84977       6.93424       4.49018       2.86014       1.81846      0.968826      0.593949      0.318582      0.161497     0.0766255     0.0296247     0.0111947    0.00413791    0.00112641
  10  17 2994.6079    3.7443  0.8709 12.5443 -0.0083  0.0324   0.1215   0.0755    0.1588   0.0000   428.0440       16.1344       6.23465      -11.7766     -0.827985      -3.09301      -3.29149      -5.92502     0.0816178     -0.959674     -0.582265      0.232122      0.132058     0.0726774    0.00886206   -0.00110090   -0.00573744   0.000898117       5.04332       6.42760       6.50831       6.09639       5.15313       4.27253       3.13907       2.04469       1.59171      0.923945      0.571058      0.315262      0.156710     0.0688253     0.0283852     0.0124277    0.00426364    0.00106661
  10  18 3132.9957    3.7467  1.0223 12.3540  0.0010  0.0392   0.1111   0.0815    0.2103   0.0000   442.2824       25.3260       1.78149     -0.798651       6.52414       3.62741      -3.41580      -6.27376      -2.49982      0.470361      0.354254     0.0194157      0.198259     0.0619598    -0.0691675    -0.0378578    0.00213190    0.00120156       6.55644       8.09036       7.69579       7.38053       6.22734       5.32211       3.94644       3.05874       1.97590       1.15017      0.680307      0.382751      0.185432     0.0916537     0.0344000     0.0140601    0.00475447    0.00133298
  10  19 3271.3951    3.7811  1.3063 12.1035 -0.0086  0.0441   0.0990   0.0918    0.2445   0.0000   441.2261       4.89025       6.79035       11.5056       3.71437      0.164459      -1.76892    -0.0155330      -2.25921     -0.947867      0.639347     -0.414455      0.199848    -0.0323345     0.0193905    0.00117976   -0.00257707   0.000933089       6.52994       7.98725       9.13178       7.62806       6.73930       5.81492       4.38197       2.87511       2.17672       1.31885      0.671078      0.451439      0.229504     0.0863550     0.0448227     0.0183324    0.00643201    0.00174640
  10  20 3410.2541    3.0809  2.0782 12.2196 -0.0044  0.0523   0.0668   0.1303    0.1152   0.0000   436.3690     -0.910304       19.4249       1.67808      -6.03248      -2.01721       2.81975      0.213656      -1.21244      -1.67928     0.0112796     0.0636988     -0.177916    -0.0101169     0.0567541   -0.00930603    -0.0115713    0.00241821       8.31147       10.1244       10.2106       9.13199       8.54375       6.82746       5.40748       3.83730       2.62957       1.65477      0.951111      0.557937      0.256727      0.134209     0.0503470     0.0215521    0.00684533    0.00196989
  10  21 3549.2212    2.5535  2.6494 12.1630 -0.0133  0.0709   0.0516   0.1586    0.0879   0.0000   428.4457      -18.7856       9.15012       38.5413      -4.47951      -19.0760       11.3774       12.8203      -2.58000      -6.72098       1.35201       1.69440     0.0726970    -0.0947234     0.0157429    -0.0522965    0.00237839    0.00589397       9.77201       12.9299       12.8840       12.4815       10.7089       9.26236       6.87353       5.38923       3.48750       2.19853       1.33822      0.740429      0.365675      0.189630     0.0740716     0.0298754     0.0102761    0.00313271
  10  22 3688.4067    2.1376  3.7409 11.7293 -0.0062  0.0799   0.0398   0.2152    0.0795   0.0000   428.4718       47.6721       17.3325       6.13735      0.788798      -9.60421      -16.1674      -2.50293      -3.97179      -1.34218       2.05765       1.14819    -0.0227206     0.0167296     0.0961565    -0.0116202     0.0102412    0.00312806       12.1399       15.3345       15.5993       14.2552       13.0481       10.1812       8.18731       5.94823       3.90932       2.53218       1.51801      0.815729      0.443760      0.197459     0.0907213     0.0323127     0.0108783    0.00325701
  10  23 3828.0140    1.7503  5.3172 11.2945 -0.0007  0.1041   0.0286   0.2699    0.0730   0.0000   467.7298       35.5865      -2.01319       2.15194      -3.43157       4.47678      -1.74502      -3.98832      0.566256       1.16792      -4.15124     -0.418713       1.06062     -0.313511     -0.180447     0.0639022   -0.00373013   0.000580933       15.6363       19.9051       20.7522       19.1862       17.1136       13.6137       10.7518       7.85675       5.21541       3.40428       1.99089       1.12995      0.572507      0.280338      0.117042     0.0463302     0.0148439    0.00442462
  10  24 3967.6710    1.4482  7.1637 10.8541 -0.0059  0.1291   0.0222   0.3617    0.0736   0.0000   434.1791       64.0989      -1.28385       11.8724      -15.4104      -2.76128      -12.8942       2.00054      -3.34831       2.06304       4.15828      -3.61062     -0.889363      0.831896      0.305505     -0.109626    -0.0453653    0.00135219       19.2839       23.7004       23.9584       22.5004       20.5813       17.1712       13.2920       9.93863       6.74427       4.48614       2.62204       1.53177      0.750306      0.379690      0.151871     0.0612828     0.0191511    0.00559830
  10  25 4107.7278    1.2378  9.4336 10.5464 -0.0045  0.1599   0.0185   0.4643    0.0668   0.0000   424.8375       45.7364       32.8277      -17.3118      -28.0004       34.5588       14.1827      -8.91749      -10.3776       2.75740       6.31083       3.85483      -1.47018     -0.337794     0.0128551     0.0517826    -0.0294384    0.00380929       23.7022       30.3343       30.6599       28.9580       25.9812       21.0032       16.6212       12.3436       8.41016       5.31614       3.21212       1.80824      0.969096      0.441976      0.192528     0.0728364     0.0237593    0.00683626
  10  27 4387.8668    0.8453 12.5948 10.3116 -0.0123  0.2452   0.0159   0.6923    0.0606   0.0000   415.2851       99.9662      -5.64527      -60.4414      0.105757      -16.3039       19.3376      -10.6322      -13.9583      -21.4097       5.97253       8.34298      -3.41140      -1.12561      0.660290    0.00442352     -0.105330    0.00214629       36.8703       45.5970       47.3746       44.5700       39.1912       33.3769       25.8707       19.4102       13.3415       8.72046       5.26028       2.99228       1.61903      0.719086      0.329421      0.120182     0.0395518     0.0107839
  11   9 1915.4234    0.5001  0.4194  9.9333 -0.0060  0.0264   0.0228   0.0564    0.0643   0.0000   435.3007       1.49439       14.9594       4.82900      -8.55417      -3.38404     -0.582986      -1.57177     -0.452434       1.28071     0.0261346     0.0671679     -0.285177      0.154916    0.00408015    -0.0112872   -0.00784780   -0.00149652       3.45811       3.82276       4.38029       4.49068       3.49059       2.74407       2.73015       1.86671       1.14965      0.850616      0.577835      0.311369      0.158076     0.0855765     0.0481602     0.0216245    0.00932629    0.00282947
  11  10 2057.9585    0.6537  0.4693 10.1837 -0.0072  0.0290   0.0278   0.0528    0.0803   0.0000   439.4458       8.26629       11.9548      -1.17261      -5.31162       2.31968      0.662396      0.729684      -1.02116     -0.405466     -0.143471      0.168099      0.368133     0.0303363    -0.0653100   -0.00704410     0.0152267   -0.00368083       4.96978       6.22464       6.13787       5.81524       5.08296       4.01395       3.03352       2.11818       1.45314      0.985059      0.588242      0.346937      0.191067     0.0901894     0.0414403     0.0171997    0.00745835    0.00247937
  11  11 2199.7707    0.9190  0.7444 10.2344 -0.0091  0.0345   0.0316   0.0669    0.1615   0.0000   445.0764       3.26257       13.7429       5.91585      -4.89491       5.19237     -0.555712      -3.52790       1.08609      0.559608      0.364105      0.632710      0.218719     0.0313321   -0.00793758    0.00805150     0.0118047   0.000900322       5.38889       6.19907       5.38422       5.70748       5.62806       4.90630       3.62826       2.50253       1.92272       1.32657      0.956448      0.518444      0.284259      0.128529     0.0567920     0.0253212    0.00955277    0.00346778
  11  12 2340.0489    1.1946  0.9529 10.5116 -0.0151  0.0370   0.0395   0.0833    0.3095   0.0000   435.7844      -5.17881      -1.85837      -6.23321      -6.55070       1.08412       2.72224       2.31339      0.630805    -0.0432094     -0.817967      -1.23541     0.0227338    -0.0370509     0.0207349    -0.0379617   -0.00487704   -0.00709085       5.33328       6.61602       6.45991       6.11288       6.06005       4.74046       3.69034       2.69406       1.81680       1.38690      0.863537      0.540486      0.279248      0.134359     0.0660831     0.0281276     0.0108633    0.00374540
  11  13 2478.5515    1.6798  1.0054 10.6056  0.0034  0.0336   0.0510   0.0859    0.4119   0.0000   439.4583      -7.02844       4.81422       7.37988      -5.29471      -1.49757      -1.84239      -2.33982      -1.77387    -0.0624460     -0.146420      0.385763     0.0849989     -0.141867     0.0911955   -0.00424179     0.0117208    -0.0100110       4.63151       5.79898       5.71018       5.72090       5.14531       4.24451       3.34005       2.42906       1.87035       1.12723      0.782473      0.444520      0.241999      0.128853     0.0587621     0.0273117    0.00971175    0.00381951
  11  14 2616.9834    2.1064  0.9651 11.7525 -0.0073  0.0347   0.0639   0.0776    0.1874   0.0000   439.1821       4.95536       23.2294      -4.91137       2.37020      -6.36998       1.34522       2.35303      0.880487      0.702857      0.984952     -0.192072     0.0219750   -0.00406248    -0.0103686     0.0153684    -0.0129073    0.00108303       5.29976       6.72218       7.17645       6.50513       5.83453       4.62094       3.46022       2.61545       1.68426       1.15658      0.764763      0.457738      0.213986      0.126166     0.0591147     0.0283465    0.00961592    0.00372358
  11  15 2756.1638    2.7990  0.8318 12.1814 -0.0017  0.0286   0.0878   0.0774    0.1488   0.0000   438.8354       7.67191       2.92700      -2.36169      -3.52250       2.06987       3.74389      -1.13549     -0.265444      0.927328      0.255160      0.295702      0.113127     0.0105495     0.0257412     0.0130237   -0.00345128   -0.00107131       4.28503       4.70662       5.09787       5.16934       4.17623       3.68125       2.89013       2.17301       1.37073       1.03692      0.665992      0.383207      0.206988      0.104355     0.0511761     0.0242991    0.00965001    0.00304497
  11  16 2895.3881    3.3103  0.8665 12.2050 -0.0017  0.0310   0.0975   0.0703    0.1646   0.0000   434.9867       6.57008       21.5962       6.08918     -0.410638      -3.63961       2.25262      -2.34255       1.70312     -0.749953      0.141221      0.149012    -0.0493306    -0.0878439     0.0602511   -0.00129429    0.00298690    0.00134485       4.24243       5.30006       5.55596       4.83245       4.81115       4.03728       3.00835       2.42777       1.70609       1.07278      0.701305      0.400787      0.227963      0.112128     0.0591383     0.0217294    0.00939471    0.00343258
  11  17 3034.6001    3.9534  0.9576 12.2018 -0.0027  0.0306   0.1136   0.0761    0.2404   0.0000   434.5207       6.04890       10.0185       3.56802      -5.45093     -0.845248      -2.73101     -0.166678     -0.183434       1.12935     -0.409661     -0.361941    -0.0723540      0.102285     0.0192339    -0.0289023    -0.0229223    0.00337844       4.79227       5.92040       5.82246       5.34628       4.97247       4.12183       3.45561       2.53704       1.81335       1.15199      0.690694      0.398779      0.223089      0.113932     0.0514037     0.0232419    0.00891947    0.00310195
  11  18 3173.5294    3.5545  1.1852 12.7904  0.0055  0.0409   0.0995   0.0913    0.1566   0.0000   437.2218       17.5013       9.16709      -4.20269      -9.87767      -7.17929      -2.25643       1.14346     -0.585460      -1.81499      0.151859   -0.00233614     -0.475102     0.0803123      0.132531   -0.00155966    0.00961580   -0.00550730       5.88307       7.48088       6.75132       6.71720       5.81377       5.64200       4.41056       3.44307       2.31733       1.61325      0.944104      0.568100      0.294661      0.143011     0.0765762     0.0292305     0.0127041    0.00458345
  11  19 3312.3488    3.5149  1.7577 11.8527 -0.0016  0.0427   0.0761   0.1105    0.1571   0.0000   431.7834       15.7776       13.5077       10.6835       2.08667      -4.47848       2.21518      -3.64089      -4.07171      0.596609      0.884791      0.140506      0.178890     -0.188713    -0.0438957     0.0170572   -0.00205994   -0.00782941       6.67567       8.16407       8.11408       7.87585       6.73400       5.77001       4.60109       3.46776       2.32948       1.53982      0.958526      0.548625      0.289376      0.151447     0.0718850     0.0327545     0.0125995    0.00446122
  11  20 3451.8042    3.0051  2.3886 11.7252 -0.0038  0.0530   0.0570   0.1340    0.1180   0.0000   424.6483       7.52816       10.1247      -9.01173      -10.1968      -1.92093       8.11576      -7.96767      -1.96805      -1.29697      0.601935     0.0243015     -0.579866     -0.182298     0.0368209     0.0178068   -0.00581020    0.00331345       7.31906       9.47490       9.59808       8.67668       7.84657       7.15461       5.44412       4.35578       2.93636       1.88153       1.25297      0.649361      0.383547      0.187022     0.0894372     0.0405518     0.0160387    0.00576809
  11  21 3591.1910    2.4692  3.0447 11.6951 -0.0019  0.0655   0.0442   0.1554    0.0920   0.0000   429.9144       41.5635       21.5035       20.4798       7.28724      -18.3040     -0.188755      -7.62347      -3.12576      0.450993     -0.217938     -0.484776     -0.356026   0.000690959     0.0813619   -0.00442613  -0.000576607    0.00581870       9.26432       11.9453       12.0153       11.9596       9.79820       8.90492       6.64959       5.16565       3.56288       2.39887       1.41153      0.908339      0.464347      0.253140      0.121231     0.0531774     0.0205769    0.00806246
  11  22 3730.8436    2.0131  4.4738 11.3659 -0.0014  0.0835   0.0327   0.2166    0.0773   0.0000   450.2257       32.7423       12.0270       23.0289       9.81632      -13.4649      -8.38084      -10.8000       2.62678      -1.48100      -2.56641      0.962401      0.376361     -0.214349     -0.105183     -0.120348     0.0408889  -0.000535652       11.1967       14.4956       14.3936       14.1252       12.9450       10.8218       8.59660       6.48155       4.58019       3.15290       2.02301       1.17461      0.676081      0.340509      0.160620     0.0721922     0.0275703    0.00995580
  11  23 3871.0613    1.7115  6.0623 10.9557 -0.0013  0.1057   0.0261   0.2756    0.0816   0.0000   450.9401       30.2803       12.7481      -12.4641       1.58847      0.929664      -6.98823      -2.60647      -8.17070     -0.993592       2.57973      -2.38451     -0.656869     -0.537321      0.335647    -0.0970620     0.0137659    0.00989241       14.0843       18.7221       18.5581       18.5751       15.4579       14.1299       10.6561       8.35847       5.97651       3.84637       2.48190       1.46206      0.809089      0.437744      0.200538     0.0944529     0.0344504     0.0134733
  11  24 4011.0567    1.4272  7.9269 10.6541 -0.0003  0.1262   0.0205   0.3567    0.0752   0.0000   429.1903      -9.81496       2.65083       8.12206      -31.9115      -18.0821       12.6332      -5.59768      -11.9243     0.0117059       2.63353    0.00648785      -1.21981     -0.406029      0.577474    -0.0617297    -0.0207292     0.0165132       17.5079       22.4746       22.6844       21.9867       19.7512       16.6944       13.3590       10.1372       7.12262       4.86423       3.07485       1.83844       1.00670      0.534799      0.250124      0.115049     0.0429006     0.0160050
  11  27 4432.9933    0.7822 14.0405 10.3515 -0.0146  0.2701   0.0152   0.7714    0.0554   0.0000   432.1319       5.34291      -15.3110       30.6392       44.2001      -7.20854      -39.4652       9.32049      -24.1153      -16.8340      -10.6392     -0.939388     -0.560956       1.97404     -0.346276    -0.0559469     -0.142352     0.0306161       35.4756       45.6730       46.6441       46.2828       41.3014       35.6059       28.3490       22.2361       15.8299       10.9800       7.18435       4.29637       2.51160       1.30750      0.642105      0.285581      0.106148     0.0382341
  12  10 2093.6668    0.7130  0.5889 10.0970 -0.0081  0.0304   0.0258   0.0612    0.0855   0.0000   438.8664      -2.10842       12.0411      -1.59418      -2.07343      -2.00833      -3.00940       1.29947     -0.186072     -0.550768      0.319787   -0.00215811     -0.284131    -0.0909057      0.130416    -0.0352202    -0.0296611    0.00786883       4.30517       5.25787       5.35140       5.17052       4.20711       3.71052       3.58214       2.61866       1.87780       1.20531      0.796778      0.453575      0.257251      0.131672     0.0761170     0.0362099     0.0185794    0.00739459
  12  13 2515.4332    1.8361  1.1683 -0.2278 -0.0060  0.0376   0.0558   0.0957   82.6550   0.0000   430.8123      0.299446       11.0999       7.99176      0.623196      -1.85524      0.600927       1.48211       3.87203      -2.17266      0.806777      0.509044     -0.228621     -0.491114    -0.0213564      0.144183     0.0159283    -0.0226460       4.73411       5.79220       6.41966       6.23655       4.93099       4.87286       4.06342       2.65682       2.20202       1.47089      0.981382      0.551044      0.379844      0.193923     0.0949421     0.0520707     0.0220064     0.0104624
  12  14 2654.6262    2.3553  0.8265 11.3200 -0.0072  0.0297   0.0704   0.0674    0.3834   0.0000   437.8214      0.907690       14.4735      -2.46209      -1.97927       3.54401      -4.12929       3.13092      0.757824      0.198266     -0.453021      0.601942     -0.169476    0.00598147    -0.0548718    0.00904738     0.0189895    0.00239689       4.06348       4.68309       4.58919       4.61112       4.29283       3.85697       3.17576       2.30608       1.59110       1.26640      0.839522      0.516331      0.301537      0.170871     0.0806210     0.0349535     0.0185309    0.00788235
  12  15 2794.5914    2.9270  0.8817 12.3412 -0.0005  0.0292   0.0836   0.0750    0.1827   0.0000   441.7035       6.54885       9.54413      -1.36023      0.586120     -0.738917      0.144939       1.30269      0.590746      -1.25038      0.184308     -0.719917      0.227200     0.0691754    -0.0524872    0.00417495     0.0444529    -0.0143263       3.78064       4.52483       4.62563       4.75759       4.07953       3.49906       3.00908       2.33201       1.66306       1.11467      0.801539      0.492169      0.280828      0.151165     0.0778579     0.0431995     0.0184044    0.00829704
  12  16 2934.4016    3.5534  0.7202 12.7835 -0.0070  0.0261   0.1143   0.0611    0.1327   0.0000   437.1078       6.72154       3.73611       2.36018       3.57334      -2.29627       2.86972      -1.32116      -2.03417     -0.272071       1.78092     -0.443307      0.141330     -0.155477     0.0510720    -0.0678036   -0.00402798    0.00124476       3.62856       4.55365       4.58704       4.32184       3.94845       3.39818       2.77549       2.20907       1.52331       1.10481      0.689229      0.430856      0.243125      0.138252     0.0706386     0.0316023     0.0155737    0.00613896
  12  17 3073.9222    3.8506  0.9548 12.6113  0.0032  0.0352   0.1096   0.0763    0.1640   0.0000   436.5457       6.91991       12.1466       3.61851       4.03415      -10.2025      -3.87565      -4.24344     0.0933560      -1.45743     -0.319981      0.928615      0.661791     -0.118359    -0.0215541     0.0237847     0.0177809     0.0105486       5.67150       6.62164       5.96060       6.10842       6.37410       5.55793       3.94005       2.43145       1.70098       1.46798       1.13732      0.735683      0.419640      0.199284     0.0940145     0.0397385     0.0175109    0.00653097
  12  18 3213.3103    3.8045  1.2641 12.4528  0.0009  0.0354   0.0946   0.0892    0.1847   0.0000   438.7711       7.19836       8.82331       1.66249      0.101902      -13.9478      -12.4259       1.01395      -2.31317      -1.42224      0.482811      0.453383      0.196076    -0.0802705    0.00381946    -0.0758069   -0.00603694    0.00263191       4.51461       5.86133       6.02124       5.76679       5.07190       4.58458       3.66714       2.87178       2.14916       1.39248      0.948051      0.551198      0.340585      0.188556     0.0976861     0.0493490     0.0201292    0.00914253
  12  19 3352.7740    3.4291  1.6159 12.2749 -0.0095  0.0465   0.0784   0.1057    0.1423   0.0000   438.6108       13.5245       10.2384      -3.57239       11.9260      -2.87147      -2.72872     -0.577611      -1.78857      -1.28430     -0.414480       1.49528     0.0573404     -0.320999     -0.135916      0.142699     0.0111672   -0.00211210       7.50501       10.3777       10.9346       10.3917       8.70614       6.90440       5.23137       3.57929       2.53317       1.63017       1.03113      0.660275      0.360306      0.203175      0.106878     0.0511627     0.0236151    0.00949878
  12  20 3492.5204    2.8064  2.7658 11.6368 -0.0013  0.0548   0.0481   0.1395    0.1001   0.0000   441.3774       16.0146      -10.4852       5.98099       4.83805      -15.8945       2.66461      -2.33014      -2.73223      -1.02520       1.03069      0.108501    -0.0859155     -0.467566     -0.149210    -0.0489774    0.00462621   0.000267018       6.81455       8.74033       8.98781       8.58506       7.91509       6.67478       5.70272       4.30172       3.29443       2.19996       1.43261      0.895626      0.518710      0.298163      0.152042     0.0746475     0.0329708     0.0138719
  12  22 3772.7417    1.8843  4.9353 11.2010 -0.0013  0.0804   0.0280   0.2236    0.0735   0.0000   430.0381      -1.51870      -5.73841       21.5681      -11.3907       3.21859       9.18725      -2.68392      -6.64767       3.32787      0.430389      -1.43338       1.12862     -0.390088     -0.242271    -0.0113150    -0.0453319     0.0198810       10.3623       13.1273       13.8282       13.3866       11.8972       10.4243       8.47665       6.71546       4.90522       3.37125       2.24250       1.40468      0.826067      0.459124      0.241392      0.121901     0.0529032     0.0222836
  12  23 3913.0520    1.5760  6.6571 10.9121 -0.0032  0.1043   0.0234   0.2893    0.0762   0.0000   445.2653       49.0507       33.9116       28.9925       11.5959      -9.81711      -3.25695       20.8829      0.291995      -11.1835       2.64428       1.95420       2.23098     -0.737277     -0.466039     0.0880768    -0.0372694     0.0492076       13.8580       17.7761       18.1436       17.6758       16.1325       13.9654       11.1894       8.56162       6.47633       4.44549       2.98118       1.89001       1.12023      0.628015      0.329321      0.154475     0.0693567     0.0275606
  12  27 4476.3346    0.7089 13.1543 10.3782 -0.0035  0.2671   0.0149   0.7452    0.0510   0.0000   434.7239      -30.2309       67.4608      -19.8695       29.9655      -42.6706       1.49949       7.70874       5.66323      -13.3984       7.99433       3.31615       3.99284      -1.95126     -0.129324      0.193492     -0.135673     0.0111297       31.9059       41.3292       44.2045       42.6464       39.4370       34.1369       27.9916       22.1918       16.1845       11.9227       7.96066       5.09822       3.11952       1.79909      0.932904      0.480772      0.196051     0.0852738
  13   8 1838.6331    0.4022  0.3408  9.8731 -0.0025  0.0239   0.0178   0.0468    0.0569   0.0000   436.2021       1.24915       9.68651      -6.25530      0.420999     -0.157705       2.60719       3.10979      0.391848      -1.74899     -0.318820      0.409936      0.437232     -0.231559     -0.155393     0.0693764     0.0217715    0.00176933       3.40450       4.49709       4.83545       4.66868       4.09948       3.44985       2.60861       1.89481       1.40887      0.943932      0.628851      0.415830      0.252725      0.137332     0.0886506     0.0407781     0.0221999     0.0100079
  13   9 1983.8263    0.5438  0.5382  9.9366 -0.0016  0.0283   0.0203   0.0610    0.0723   0.0000   441.6492      -3.46246       12.9024      0.123376       3.42301      -4.91920     -0.960037      0.438853     -0.609152      -1.27482     0.0899524     -0.458427      0.141929      0.202350     -0.123867    -0.0483834    0.00270299     0.0101589       3.60096       4.19106       4.05869       4.15998       3.81608       3.26243       2.96317       2.44519       1.78666       1.31386      0.822416      0.549602      0.313459      0.178438      0.102446     0.0515968     0.0286599     0.0113795
  13  10 2128.4318    0.8116  0.6627 10.0776 -0.0011  0.0262   0.0274   0.0616    0.0940   0.0000   436.7935       2.79008       8.70446      -4.94107       1.19039     -0.730381      0.523461    -0.0709028       2.01579     0.0280845     -0.355799     -0.345961     -0.320532      0.186301     -0.111794     0.0946107   -0.00751903    -0.0303759       3.35873       4.19310       4.07781       4.16992       3.85709       3.45236       2.83316       1.97993       1.58721       1.06644      0.829827      0.508584      0.334826      0.186970     0.0997338     0.0522620     0.0244032     0.0111478
  13  11 2271.1494    1.1121  0.7736 10.2132 -0.0016  0.0331   0.0330   0.0617    0.1261   0.0000   440.2114      -1.11508       6.75925       5.41815      0.197213       6.09910       1.24171      -1.68656       3.35321      -1.08843      0.622151      0.403161     -0.399741      0.233348     0.0631738     0.0399558     0.0119819    -0.0213197       3.38910       4.88077       4.30778       4.59391       4.50672       3.57837       3.39627       2.17192       1.99605       1.18361      0.983797      0.591633      0.376884      0.226029      0.109976     0.0641093     0.0286781     0.0127328
  13  12 2411.8625    1.5878  0.8874 10.4533 -0.0016  0.0281   0.0434   0.0625    0.2079   0.0000   437.1999      -4.59299       13.3577       2.20422       2.67265      -2.97371      -4.28299      -1.38305      -1.21437      0.654089     -0.442062     0.0697322      0.222714      0.228426     0.0464393    -0.0480178   -0.00318860    -0.0204471       3.27172       4.17142       4.28387       4.42038       3.87894       3.49117       2.93437       2.25038       1.74648       1.27945      0.804527      0.571372      0.366875      0.192030      0.111157     0.0614372     0.0317973     0.0134219
  13  13 2551.7639    1.8279  0.9472 11.3235 -0.0136  0.0316   0.0521   0.0762    0.2496   0.0000   437.4986       6.82292       17.4962       7.32737       8.59586       2.97158      -4.74755      -1.23926      0.735763       1.54887      0.494789     -0.522766      0.296461      0.530222     -0.233567    -0.0582937     0.0588610     0.0107306       3.65877       4.89165       5.25248       4.98089       4.74073       3.79754       3.39992       2.31697       1.92651       1.31160      0.894157      0.584853      0.357491      0.224204      0.121796     0.0653528     0.0291697     0.0146155
  13  14 2691.7420    2.4954  0.9436 11.1208  0.0009  0.0328   0.0723   0.0707    0.5609   0.0000   433.6859       8.15861       9.90802       3.37746      -1.86420      -2.05450     -0.387494      -3.56934      0.268365      0.791219      0.584164    -0.0575105     -0.214739   -0.00858642      0.104013     -0.110812     0.0481892    0.00222998       3.88216       5.16735       4.87185       4.91077       4.41533       4.02504       3.41187       2.76738       2.01392       1.47867       1.01216      0.638369      0.405527      0.234307      0.123731     0.0681450     0.0324857     0.0140966
  13  15 2832.2258    2.8662  0.9583 12.0771  0.0002  0.0311   0.0790   0.0788    0.3036   0.0000   435.2341       10.6712       11.5482      -6.79194      -3.94054     -0.227361       2.37736       1.66888    0.00175222      -1.23832      -1.33572     0.0980883      0.380197    0.00908552    -0.0259509    -0.0717656     0.0579451     0.0237503       3.65155       4.67118       4.74282       4.70509       4.30179       3.86725       3.06717       2.44057       1.65232       1.34342      0.869977      0.599309      0.372362      0.211461      0.119738     0.0607032     0.0298860     0.0136436
  13  16 2972.6828    3.3749  0.9584 12.7287 -0.0126  0.0321   0.0919   0.0705    0.2167   0.0000   442.8121       7.94780       7.86109       6.10743      -2.19974      -7.75403      -6.77260      -7.21124       2.38166     -0.462517     -0.645954     0.0266675      0.784533     -0.133289     -0.446663      0.154716     0.0345604    -0.0254054       3.62103       4.81491       4.75843       4.99510       4.47511       3.86628       3.25299       2.45439       1.86814       1.35423      0.976994      0.598860      0.403697      0.230204      0.135465     0.0676468     0.0328921     0.0149165
  13  17 3112.5908    3.9562  0.9670 12.6967 -0.0055  0.0308   0.1068   0.0697    0.2013   0.0000   437.2244       10.3011       8.41649       5.66691      -2.11191       3.86753      -1.35742      -7.31023     -0.151340     -0.427870      0.617453     -0.266110     0.0405491      0.122628     0.0259774     0.0397804     0.0110485    0.00502767       3.60329       4.68535       4.54529       4.42541       4.38907       3.56219       3.18059       2.44718       1.92541       1.32874      0.943380      0.577980      0.381303      0.214756      0.122300     0.0626918     0.0293674     0.0138540
  13  18 3252.4984    3.7793  1.2230 12.7625 -0.0051  0.0353   0.0935   0.0858    0.1712   0.0000   436.1721       5.80582       16.8953       11.9290      -6.40792       1.44289       3.29212      -4.93580     -0.950369      0.636566     -0.653054     -0.346919     -0.555771      0.273907      0.296544    0.00947927    -0.0150642   -0.00783038       4.77588       6.15598       6.42384       6.19232       5.56327       4.67643       3.92440       3.05113       2.20723       1.54990       1.05399      0.699011      0.422154      0.244701      0.132911     0.0713552     0.0360925     0.0161457
  13  19 3392.4328    3.2028  1.8328 12.0973  0.0015  0.0418   0.0648   0.1068    0.1311   0.0000   443.1382       26.4877       13.7340       2.18990     -0.748940      -1.09983      -7.60095      -6.46995       1.40204      -1.41448      -1.61214      -1.21628     -0.886784     -0.152747     -0.256744     -0.123092     0.0170395    -0.0322595       5.43391       6.55904       6.42070       6.36883       5.96751       5.30229       4.63916       3.65777       2.70400       1.94792       1.37591      0.880090      0.532243      0.310900      0.171310     0.0862099     0.0414965     0.0202997
  13  20 3532.6718    2.6387  2.8004 11.8249 -0.0005  0.0538   0.0449   0.1412    0.0893   0.0000   451.6751       19.6279       5.17542      -5.45895       12.7252      0.395049      0.451665      -4.91006      -2.97733      0.433471      -2.04879      0.228450      0.223863      0.401568     -0.235647     0.0675315     0.0577991   -0.00795445       6.51958       8.25174       8.65605       8.26738       7.50086       6.88533       5.59349       4.59616       3.48233       2.42743       1.68745       1.07353      0.676317      0.388336      0.218793      0.116054     0.0558982     0.0260874
  13  21 3673.1959    2.2274  4.1381 11.1484 -0.0003  0.0675   0.0320   0.1729    0.0894   0.0000   432.7436       5.98044       12.7967       4.48920      -10.8218      -7.42415      -4.32359      -2.10111      -2.80042      -1.69787       3.90367       1.55672     -0.830214      0.371784      0.402152   -0.00679002     0.0514619     0.0129994       7.93712       10.3991       10.2137       10.6240       9.48264       8.66209       7.29355       5.63154       4.25737       3.11896       2.14020       1.45663      0.882667      0.509551      0.285291      0.143945     0.0705051     0.0330545
  13  22 3814.0572    1.7825  5.3762 11.0985 -0.0009  0.0831   0.0254   0.2236    0.0729   0.0000   441.2984      -1.08055       12.9242       4.48171       6.48699      -10.4356      -7.33753      -11.9125      -3.36662       1.37382       6.01652     -0.348827     -0.775925    -0.0142798    -0.0194909    -0.0830904     -0.126309     0.0120498       9.53201       12.2477       13.2205       12.7151       12.0671       10.2770       8.69266       7.02731       5.15919       3.78949       2.65369       1.73487       1.10844      0.646508      0.348425      0.195115     0.0914938     0.0428549
  13  25 4236.6783    0.9728 10.3269 10.5773 -0.0097  0.1677   0.0166   0.4951    0.0591   0.0000   482.0306       65.1998       45.1225       13.7289       20.5446       59.1089       13.8694      -32.1854     -0.414110       9.45894       10.2830      -5.21488      -4.78613      0.826841      0.864397     -0.361757     -0.441914    0.00128675       19.6607       24.4040       26.8054       26.6149       24.2834       21.4302       17.2428       14.3451       10.5855       7.54415       5.48696       3.63779       2.26278       1.36550      0.777182      0.401079      0.203973     0.0930507
  13  27 4518.9467    0.6699 14.5926 10.3778 -0.0025  0.2860   0.0134   0.8176    0.0443   0.0000   427.9090       45.6234      -41.9921      -35.1729      -15.1913       9.62098       35.4268      -25.2873      -20.0916       15.8113    -0.0334736       8.41474      -2.56983      0.731329      -1.06591      0.104059      0.432115     0.0431667       31.7484       42.4115       45.3653       43.4267       41.6653       35.6316       30.4091       23.7765       18.5528       13.5287       9.39763       6.34136       4.07195       2.45590       1.36687      0.756717      0.331610      0.157784
  13  28 4660.5833    0.5321 18.5174 10.2220  0.0016  0.4395   0.0096   1.0612    0.0348   0.0000   466.8429       12.3737      -23.8349       50.6706       28.1688      -61.0029       54.2909       61.7428      -7.11589      -14.9114      -4.12817       16.5686       9.00257      -7.89351     -0.898070       3.45343      0.423464     -0.474240       48.2416       63.9741       66.6272       66.9517       60.6212       55.6885       46.0277       37.7556       28.9239       21.3730       14.8278       10.0024       6.36419       3.92438       2.19761       1.21578      0.538727      0.258261
  14   8 1870.8219    0.4276  0.3988  9.9450 -0.0119  0.0264   0.0181   0.0521    0.0593   0.0000   435.8030      -1.03636       14.7470     -0.150351      -5.95720      0.848720      0.767440      -3.96549       1.02023     -0.342965      -1.31401      0.300093     0.0200021     -0.103757      0.250097    -0.0192789    -0.0507655     0.0120386       3.74082       4.90964       5.46480       5.11184       4.57054       3.71267       2.94449       2.38118       1.66318       1.16473      0.793322      0.490934      0.311539      0.178063      0.114388     0.0634716     0.0310893     0.0159159
  14   9 2016.9914    0.6450  0.5501 10.0561 -0.0042  0.0256   0.0227   0.0569    0.0784   0.0000   436.1359      -1.66068       11.9521       2.84500      0.140808      -3.45434      -3.91248      0.478312      -1.00246     0.0591038      0.549450     -0.530211     -0.523786     0.0543103      0.348222    -0.0736652    -0.0457214   -0.00565936       2.64230       3.18445       3.17862       3.78924       3.04221       2.76752       2.51228       1.96795       1.47583       1.07980      0.788179      0.533332      0.353562      0.207330      0.121902     0.0689325     0.0361945     0.0190434
  14  10 2162.5331    0.8561  0.6943 10.1134 -0.0031  0.0292   0.0256   0.0588    0.1008   0.0000   441.9075       9.45672       9.43780     -0.947550      -4.64721       5.33441       5.90408       3.94863     -0.939819     -0.183509     -0.649852     -0.422849     -0.382532     -0.356345     0.0984518      0.136003  -0.000774123     0.0217060       3.58552       4.30880       4.27381       4.17514       4.28423       3.85731       3.21725       2.37775       1.61121       1.27503       1.00395      0.714784      0.489886      0.271328      0.170639     0.0870546     0.0407739     0.0208084
  14  11 2305.6965    1.1601  0.7924 10.4704 -0.0039  0.0285   0.0331   0.0641    0.1209   0.0000   435.3947       5.23159       12.1458      -3.68119       3.92321      -3.72174       3.32562      -1.26778     -0.781901     -0.666102      0.604225     -0.310958     -0.363734      0.249429     0.0324889     -0.120402     0.0328445    -0.0249435       2.99975       4.00160       3.76957       4.20079       3.84881       3.27281       2.90830       2.09673       1.73843       1.20991      0.934462      0.610527      0.391088      0.250947      0.150325     0.0836862     0.0407219     0.0212944
  14  12 2446.7152    1.5531  0.9235 10.9820 -0.0009  0.0276   0.0413   0.0692    0.1251   0.0000   441.5426       4.97026       10.2085      -2.55002      0.518502       2.70323     -0.761284      -2.61281     0.0814951      -2.31938       2.01652      0.304772     -0.474820     0.0495476     0.0677856      0.204814     0.0201271    -0.0197658       3.21024       3.94150       4.15801       4.09767       3.99025       3.40564       2.84024       2.25890       1.72871       1.34849      0.928037      0.606247      0.381091      0.254178      0.146826     0.0869102     0.0424285     0.0211449
  14  13 2587.3269    2.0461  0.9873 11.0212 -0.0046  0.0324   0.0533   0.0685    0.2326   0.0000   433.0162      -4.71786       14.6594       4.14330      -7.11788      -4.03615      -1.07032      -4.64809     -0.503295     -0.315439     -0.478614       1.51159     -0.150289      0.111618     -0.138473     -0.253481    -0.0166745     0.0188332       4.41873       5.25433       5.05215       4.38919       3.75491       3.66603       3.72824       3.46187       2.72940       1.95634       1.32382      0.821168      0.482930      0.268387      0.150519     0.0864485     0.0437621     0.0229475
  14  14 2728.2803    2.5375  0.9732 11.6356 -0.0097  0.0279   0.0659   0.0728    0.3257   0.0000   437.1245     0.0289286       15.3971      -2.82887      -1.12971      -9.97099      -3.64706     -0.211610       1.02267      -1.62820     0.0191132      0.997919     -0.727201    -0.0484743     -0.245756      0.161051    -0.0168970  -0.000989114       3.01684       3.89856       4.20415       3.89952       3.96127       3.32062       2.91299       2.33569       1.66562       1.36091      0.871929      0.677790      0.400795      0.262447      0.146720     0.0845679     0.0414027     0.0213493
  14  15 2869.3016    3.2928  0.7751 12.4115  0.0008  0.0275   0.0986   0.0621    0.2717   0.0000   432.6161       7.99547       10.6157      -11.6127      -5.45727      -1.36852      -2.05786      -2.72095       1.69504      0.734111      0.493812      0.290027      0.165444     -0.205915    -0.0293100      0.129332     0.0488215     0.0185257       3.29677       4.15451       4.37185       4.29066       3.60032       3.26830       3.01757       2.50756       1.86750       1.39827      0.970654      0.651217      0.381732      0.236867      0.150045     0.0751406     0.0385019     0.0195017
  14  16 3010.2381    3.7186  1.0134 12.2884 -0.0102  0.0290   0.0998   0.0769    0.5080   0.0000   435.7688       13.8950       9.13463      -5.66487      -9.34916      -2.07781     -0.669903      -2.09284     -0.778758     -0.573834       1.10301      -1.68037     -0.253635      0.216141     -0.120736     0.0576150    -0.0221798    -0.0463635       3.17628       4.00265       4.34970       4.15596       3.92137       3.49974       2.98393       2.34226       1.85090       1.37947      0.965620      0.651475      0.418208      0.261879      0.156825     0.0859564     0.0460914     0.0220138
  14  17 3150.5923    3.7003  1.2074 12.6013 -0.0022  0.0346   0.0919   0.0845    0.2908   0.0000   435.8638       20.2440       6.71687       2.13889      -3.17110      -3.07835      -1.78462      0.667732     -0.420993     -0.771492      0.765855     -0.823995     -0.972657      0.149214     0.0967759    -0.0261850    0.00657969     0.0411165       3.62502       4.85740       4.63972       4.99318       4.44046       3.98067       3.36796       2.73649       2.16920       1.51547       1.09004      0.798885      0.494500      0.317094      0.162109     0.0962421     0.0530932     0.0277557
  14  18 3290.9320    3.5247  1.4419 12.6611 -0.0153  0.0364   0.0788   0.0925    0.1676   0.0000   446.8644       9.87430       5.24244      -2.54469      -5.65014      -7.24238       2.26816      -8.87210       1.97315    -0.0948470     -0.623086      -1.00293      0.185284     0.0416282     -0.103756     -0.183991     0.0528065   -0.00468414       3.92658       5.09188       5.43378       5.27279       4.95502       4.57371       3.70079       3.05789       2.25955       1.69165       1.19850      0.850183      0.564977      0.340804      0.194043      0.112342     0.0558114     0.0287952
  14  19 3431.5151    2.9475  2.0255 12.4397 -0.0046  0.0446   0.0576   0.1151    0.1017   0.0000   437.0831       12.3565       9.81082       11.6210      -1.90059      -11.6310     -0.305174      -2.09943      -2.79259      -6.75724      -1.69729      0.481405      0.204740     0.0144818      0.141085    -0.0269684    -0.0882689     0.0493980       4.94246       6.20815       6.40331       6.40517       6.41269       5.35347       4.56155       3.65277       3.01747       2.18911       1.58549      0.997376      0.658186      0.427364      0.252384      0.142815     0.0770381     0.0356786
  14  20 3572.3347    2.4896  3.1952 11.8101 -0.0023  0.0574   0.0397   0.1458    0.0838   0.0000   436.6598      -2.07281       10.9543       12.2180      -3.23526      -14.1827     -0.696899      -3.33607       2.05614       5.02599       3.85644     -0.637066      0.417148    -0.0218589     -0.170597     -0.205142     0.0273864   0.000835689       6.17771       8.40679       8.51559       8.52412       7.96797       7.03927       6.02859       4.81880       3.91821       2.79621       2.09374       1.34198      0.873951      0.552694      0.322159      0.179859     0.0912719     0.0447207
  14  21 3713.2512    2.0526  4.4733 11.2535 -0.0024  0.0710   0.0290   0.1874    0.0801   0.0000   442.0599      -4.26807       15.7311      -24.1472      -3.06388       4.29915       9.25692      -5.99125       2.62605      -6.12998      -3.46708      -1.14846      0.147290     -0.226350     0.0618735     -0.105879      0.180256     0.0383755       7.43395       10.0867       10.2196       10.2775       9.81600       8.28037       7.62658       5.56794       4.84911       3.29112       2.50548       1.65821       1.10448      0.687562      0.393023      0.229501      0.111936     0.0576279
  14  22 3854.5326    1.6695  6.3399 10.9823 -0.0040  0.0911   0.0227   0.2476    0.0738   0.0000   427.9016       2.09710       32.2021       5.51150      -6.11548      -16.8141      -6.63970       1.59695       13.2452      -10.6281      -1.22969       2.46359       1.94118      0.315515     -0.661307      0.293654     0.0238596     -0.120521       9.90761       12.6172       13.6390       13.3614       12.7594       10.9163       9.73005       7.76678       5.99683       4.47665       3.23357       2.22658       1.43417      0.901135      0.529776      0.298735      0.147680     0.0763779
  14  24 4136.9424    1.1265  8.8156 10.7962 -0.0051  0.1316   0.0176   0.3972    0.0571   0.0000   431.0436      -10.1635       7.11859      -2.22083       24.5667      -18.7010      -24.8933       22.4782     -0.437911      -18.1031      0.185931      -7.26753      0.169521       3.49284      -1.16136     -0.425215      0.700548     -0.106860       14.4743       18.2433       19.8748       19.4041       18.0472       16.2704       13.8119       11.5173       8.79074       6.57371       4.74237       3.27361       2.12909       1.34179      0.794832      0.445980      0.225811      0.115046
  14  25 4278.1989    0.9288 11.5748 10.5753 -0.0022  0.1784   0.0158   0.5325    0.0536   0.0000   486.1195       12.7750      0.996404      -33.1495       12.5203       28.9350      -8.23045      -32.6244      -5.59451       3.87243      -1.59018      -8.86031      0.959252       5.18870      0.219043      -1.16191     0.0640008      0.133460       18.6637       24.7905       26.0295       25.6426       24.1766       21.7081       18.7109       15.2560       11.9663       8.92598       6.48380       4.45957       2.92498       1.83158       1.08580      0.626215      0.293028      0.155350
  14  26 4419.9286    0.7846 13.5845 10.4846 -0.0032  0.2268   0.0147   0.6718    0.0480   0.0000   462.4441       18.7182      -49.3391      -31.4169       34.0713       11.3776      -40.8289       16.9501       22.8610      -17.3977       9.88972      -1.27215    -0.0108244     -0.464381      0.318598    -0.0779834     -0.327348     -0.223028       24.3101       31.1783       33.5396       33.8116       31.0032       27.9418       23.7849       19.4086       15.3645       11.2741       8.36065       5.62652       3.78661       2.39439       1.40630      0.816057      0.405553      0.207151
  14  27 4561.2072    0.6239 14.7650 10.3797 -0.0036  0.2952   0.0123   0.8083    0.0395   0.0000   413.7640       17.9920       71.7206       33.6596      -45.1994      -49.5852       42.0614       8.61580      -44.1825       11.0231       17.7465      -6.40778       8.60191      -3.78987      0.849659       3.10968     0.0667565     -0.318057       30.6306       39.8191       42.2722       43.4499       39.5395       36.1344       30.7371       25.1539       19.4556       15.3138       10.4691       7.60386       4.95701       3.15114       1.90179       1.09983      0.533645      0.274881
  14  28 4703.3832    0.4819 17.3356 10.2246  0.0018  0.4196   0.0104   1.0505    0.0359   0.0000   404.8891       80.0892       76.2027       47.8672       21.2120      -41.9732     -0.297530      -21.9053      -23.2179       6.45283       20.2310      -3.03043      -1.95358      0.457043       3.90764      -2.51697      -1.60153      0.285877       43.2342       55.4668       60.8444       59.9851       56.2327       50.5162       43.7585       35.8655       27.9520       21.2846       15.4290       10.7426       7.06607       4.58333       2.71175       1.57746      0.761004      0.391894
  15   8 1902.3157    0.4954  0.4046  9.9282 -0.0068  0.0253   0.0212   0.0460    0.0586   0.0000   438.9418      -1.73896       9.73950      -2.76133       1.52652      -3.51473     -0.779899      0.801213      0.129757     -0.856035     -0.739909      0.581208     -0.278961    -0.0398654     0.0475910     0.0357961   -0.00115713     0.0236544       2.69737       3.25842       3.68867       3.28869       2.95210       2.98304       2.71102       1.97149       1.95879       1.36635      0.894138      0.645156      0.409714      0.219631      0.154863     0.0974703     0.0423710     0.0260280
  15   9 2049.6600    0.6552  0.5869 10.0023 -0.0073  0.0259   0.0213   0.0550    0.0877   0.0000   438.1599      -3.93836       11.7542      -1.86599      -5.60982      -6.36473      0.523429      -1.46888      -1.24042      0.876527      0.511692     -0.250298    -0.0765624     -0.425141      0.126911     0.0935271    -0.0745923    -0.0499558       2.90057       3.70312       4.19897       4.14961       3.76929       3.19129       2.67610       2.18348       1.60695       1.27235      0.846337      0.571029      0.394580      0.238173      0.152074     0.0904389     0.0520728     0.0271620
  15  10 2195.8257    0.9469  0.6926 10.2442 -0.0026  0.0247   0.0277   0.0550    0.0947   0.0000   435.1029       2.42676       9.03902      0.693492       1.57927      -1.08108       3.44241       1.00732     -0.325566      -2.71764      0.672390      0.628481      0.108525     -0.717820      0.128071      0.100474     0.0114366    -0.0226216       2.84440       3.64287       3.74219       3.57847       3.25074       2.98378       2.66056       2.21066       1.78528       1.37928      0.975163      0.630538      0.403715      0.268144      0.152448     0.0969737     0.0491183     0.0270613
  15  11 2339.4962    1.2375  0.8762 10.5197 -0.0027  0.0272   0.0327   0.0664    0.1220   0.0000   437.2499       4.47383       14.1150       2.09926       4.66613       5.74851       1.97327      -5.20138      -1.09765   0.000711851      0.102905      -1.51993      -1.35350     -0.533064    -0.0262714    -0.0510634     0.0119430     0.0382499       2.81383       3.79219       3.84866       3.86404       3.60379       3.10226       2.83122       2.23764       1.84460       1.34598      0.984462      0.662495      0.459009      0.283749      0.166887     0.0986994     0.0550992     0.0285355
  15  12 2481.0790    1.7474  0.9754 10.8061 -0.0030  0.0283   0.0432   0.0681    0.1551   0.0000   435.5950       3.58500       7.72359      -5.28730      -4.73963     -0.308819      0.996698      -2.98587      0.803487    -0.0730617      0.284507     -0.626739    -0.0944582     0.0294120      0.230168    -0.0809007    -0.0399353    -0.0380276       2.86016       3.79214       3.89928       3.88223       3.48645       3.24752       2.83327       2.31532       1.88223       1.39818       1.02719      0.692050      0.461964      0.304247      0.173049      0.103135     0.0572535     0.0306832
  15  13 2622.3590    2.1424  0.9943 11.3570 -0.0073  0.0278   0.0533   0.0708    0.1551   0.0000   436.7895      -6.07169       10.1909      0.644041     -0.933478       5.44187      -1.70818     -0.421348     -0.695866      0.146579       1.92888      0.421701      -1.09415     -0.140371      0.351500      0.181140    -0.0179591    -0.0337353       3.16717       3.90765       4.07312       3.74557       3.35016       3.39920       3.06001       2.49765       2.06236       1.56773       1.08075      0.798025      0.502749      0.303989      0.196937      0.108040     0.0575741     0.0305811
  15  14 2764.2122    2.7430  0.9688 11.8963 -0.0023  0.0283   0.0699   0.0671    0.1814   0.0000   432.9008       7.12330       11.9034       6.07477      0.440591       2.73185      -5.93399      -3.04013       2.22991     -0.366266      -2.68729     -0.342603       1.01815      0.218761      0.101352    -0.0720587     0.0572395     0.0464133       2.98822       3.89081       3.95939       3.86830       3.66732       3.27502       3.02416       2.44388       1.93858       1.45242       1.06712      0.715481      0.516420      0.306957      0.182495      0.107319     0.0587253     0.0304711
  15  15 2905.8577    3.5441  0.9712  4.6856  0.0029  0.0257   0.0842   0.0663    4.0194   0.0000   440.2233       12.6926       10.9708      0.107157       4.66055       1.22117   -0.00200988     -0.186306       1.89312      -1.86546       1.77052      0.424795     -0.253508     -0.348679     -0.227006    -0.0569317     0.0117230    -0.0118949       2.89579       3.54423       3.84117       3.89095       3.71434       3.05886       2.59459       2.28228       1.80522       1.30720      0.869778      0.668265      0.449431      0.277495      0.154476     0.0957968     0.0543847     0.0322773
  15  16 3047.1734    4.0691  0.9246 11.7678 -0.0068  0.0276   0.1088   0.0640    0.9150   0.0000   437.8129       7.12221       11.7527       3.65756      -3.77986      -5.90076       2.62830      -3.96137      -1.19979      0.717841     -0.675271     -0.228453     0.0394885     -0.582630     -0.243509     0.0640974     0.0130007    -0.0403144       2.83618       3.64358       3.69184       3.55740       3.63811       3.12887       2.76696       2.23499       1.84729       1.48125       1.01133      0.686995      0.458690      0.298422      0.178324      0.113191     0.0615716     0.0324464
  15  17 3188.1368    3.9570  1.2487 12.5360 -0.0088  0.0324   0.1019   0.0871    0.4427   0.0000   441.8143       8.92871       7.15852       5.41816      -6.65726      -3.99789      -4.74606      -6.68615      -1.78815      -3.14102     -0.103632      0.156442      -1.08659     0.0634316      0.133501      0.274355     0.0745418   -0.00455377       3.36629       4.23420       4.53310       4.60288       4.19857       3.86675       3.40472       2.77498       2.17120       1.72165       1.22129      0.859964      0.557217      0.400796      0.215398      0.136293     0.0739991     0.0408479
  15  18 3328.9132    3.4205  1.5129 12.8242 -0.0252  0.0369   0.0794   0.0960    0.1912   0.0000   432.4433       10.7461       26.3865       5.41521       2.35468      0.689130       3.73275      -5.87422      -8.99542     -0.790227     -0.906526      -1.58971       1.54695     -0.829932      0.568907     -0.108446     0.0351313    0.00604553       3.69990       4.86858       5.14685       5.04541       4.88024       4.17862       3.82620       3.11138       2.58533       1.84924       1.39679      0.952875      0.632625      0.414221      0.245826      0.152844     0.0772204     0.0422535
  15  19 3470.0329    2.7854  2.4461 12.3122 -0.0054  0.0471   0.0499   0.1271    0.1035   0.0000   435.7205       3.36950       20.4379       5.65063      -3.26615      -8.85832     -0.335840       1.01375       1.31208     -0.542940      -1.82097      -1.71471     -0.811320       1.08354      0.104038      0.359886     0.0446552    -0.0337061       4.87375       6.27167       6.60315       6.50854       6.36783       5.58208       4.91358       4.06246       3.18515       2.42713       1.74752       1.28953      0.833689      0.550611      0.335111      0.195532      0.105473     0.0567810
  15  20 3611.3145    2.3671  3.8408 11.4581 -0.0031  0.0595   0.0342   0.1642    0.0959   0.0000   443.4274       15.7253       4.66278      -6.61519       14.5920       4.37921      -9.72438       5.76267       6.74148      -9.18694      -1.24335    0.00692559      -1.67858     -0.237421      0.638690     -0.138953    -0.0790950      0.103716       6.28290       7.95173       8.62255       8.33726       8.05905       7.28914       6.13993       5.24828       4.12245       3.23898       2.30352       1.61399       1.06180      0.679567      0.434834      0.255662      0.138347     0.0733277
  15  21 3752.6613    1.9303  4.7802 11.1347 -0.0002  0.0698   0.0263   0.1890    0.0828   0.0000   429.2186       4.41082       22.9723       1.50410      -7.31331      -8.87663       9.32843       3.28795       1.74765       1.74654    -0.0503790      0.208899      0.189201      0.520636    -0.0278992     -0.118738     0.0270570     0.0431370       7.26844       9.29396       10.0013       9.89761       9.45227       8.53595       7.33220       6.11417       4.66787       3.72244       2.66750       1.86767       1.28151      0.825753      0.504310      0.294827      0.159925     0.0857311
  15  22 3894.1797    1.6307  6.7527 10.7426 -0.0018  0.0880   0.0204   0.2472    0.0768   0.0000   430.4426       16.7173       3.65559       9.43482      -12.1836      -14.3897       10.5761     -0.229786       4.08010      -1.75302       2.90889      -2.75585     -0.852117     -0.999850     -0.471965    -0.0280439    -0.0149781    -0.0101396       8.89643       11.6223       12.2955       12.5568       11.7242       10.5264       9.15875       7.59985       6.06483       4.53848       3.36829       2.40686       1.60577       1.04559      0.648110      0.375546      0.202017      0.109345
  15  23 4035.9719    1.2772  8.7053 10.7172 -0.0029  0.1171   0.0181   0.3478    0.0647   0.0000   446.0848       13.2940       17.5217      -21.1682       8.40440       20.0678       16.8068      -11.1087      -4.38198      -3.55268      -7.99096       5.63343       4.19131      -4.06809      -1.75913       1.15615      0.354478     -0.109294       11.5998       15.0732       16.1915       16.3770       15.2091       14.0450       11.9937       10.1730       7.95311       6.22509       4.48809       3.20664       2.15507       1.42086      0.869486      0.516466      0.276448      0.150325
  15  24 4177.6092    1.0707 10.3519 10.6897 -0.0015  0.1483   0.0175   0.4501    0.0579   0.0000   450.2712       13.6900      -7.38213      -45.0518      -12.3446       29.9423      -22.7640      -23.3893      0.529057      -4.39413       9.67653      -1.16148       1.17135      -1.01447     -0.338595      0.677846     0.0991119      0.182797       14.7773       19.1488       20.6477       20.4378       19.3037       17.9096       15.2215       12.8919       10.2663       7.81872       5.71195       4.13704       2.74899       1.81102       1.10812      0.655070      0.346210      0.188296
  15  25 4319.5226    0.8860 12.3018 10.5777 -0.0016  0.1881   0.0149   0.5603    0.0467   0.0000   425.0819       35.8365       36.0377      -19.0131       21.5557      0.505211      -23.1403      -4.97082      -16.5171      -4.09736       11.2694       4.71429    -0.0672048     -0.225198       1.11370     0.0166218     -0.238946      0.297681       18.1076       23.5931       25.9288       24.7579       25.2562       21.7533       19.1296       16.2387       12.4131       9.79345       7.20576       5.17979       3.51636       2.33715       1.46240      0.842818      0.458050      0.249727
  16   9 2081.6189    0.7125  0.5019 10.2186  0.0024  0.0209   0.0239   0.0492    0.0742   0.0000   438.6714       1.17394       13.9215      -1.24489       3.11103      -3.59517      0.330354      -2.08102       2.01075      -2.18298       1.01610     -0.163936    -0.0339369    -0.0946532     -0.132824    -0.0335061    -0.0253773    0.00474715       2.35667       2.92654       3.10849       3.29385       3.18249       2.62125       2.19714       1.84423       1.44838       1.08402      0.797914      0.528087      0.381928      0.255602      0.164298     0.0931519     0.0549173     0.0345570
  16  10 2228.3796    0.9415  0.7463 10.5114 -0.0120  0.0259   0.0270   0.0620    0.1120   0.0000   437.3202       5.16187       19.3474      -4.03146      -1.47155      -2.59581      -1.39653     0.0775904      -1.66603      -1.91829      -1.11834       1.33573      0.422088     -0.542289     -0.194581      0.335255    0.00976864     0.0154840       2.51759       3.33448       3.45430       3.56189       3.29058       3.05706       2.53846       2.11001       1.74811       1.31069      0.943790      0.727137      0.442018      0.312021      0.191245      0.120500     0.0697580     0.0389741
  16  11 2372.5819    1.3281  0.8535 11.0218 -0.0105  0.0272   0.0353   0.0643    0.1025   0.0000   437.9943       9.14066       15.6764     -0.384738      -3.64249      -3.10660      -1.97583      -1.60877    -0.0976567     -0.917518     -0.781547     -0.741666     -0.136041     -0.179648     -0.385375    -0.0496797     0.0107180      0.114061       2.51149       3.36442       3.23111       3.43453       3.31647       2.86650       2.61493       2.22938       1.83355       1.44582       1.00391      0.756474      0.526147      0.331528      0.219585      0.127059     0.0752485     0.0429168
  16  12 2514.8272    1.8583  1.0241 10.8498 -0.0043  0.0277   0.0432   0.0678    0.1579   0.0000   432.9117      -2.31044       18.0486       5.42232      0.504302       3.33603     -0.276540      -3.90386     -0.421357     0.0775915     -0.136856      0.691317      0.828470      0.539482     -0.236825      0.208128      0.118980    -0.0433908       2.81866       3.56573       3.44463       3.64263       3.52239       3.17841       2.80104       2.34116       1.88979       1.57427       1.15970      0.795388      0.542336      0.340778      0.221348      0.141927     0.0822103     0.0478527
  16  13 2656.9306    2.2506  1.1256 11.1862 -0.0083  0.0298   0.0518   0.0729    0.1988   0.0000   439.6398       5.91550       14.1659     -0.310802      -3.76371     -0.242872       2.97117      -1.83719      0.143334       2.73106       3.38852     -0.508295     -0.467419      0.169051    -0.0576381     0.0497627     -0.207872     0.0885040       2.91356       3.76285       3.80704       4.11333       3.72027       3.32831       3.04949       2.50100       1.92007       1.52859       1.15542      0.821620      0.560113      0.367169      0.242951      0.141030     0.0824712     0.0456646
  16  14 2799.5480    3.0192  0.8912 11.8435 -0.0028  0.0260   0.0731   0.0617    0.1710   0.0000   438.9486       12.6271       16.0947      0.678503       1.28009      0.183873      0.348807      -4.21480     -0.703263      -2.44047      0.341115     -0.821969     -0.480363     -0.256281      0.210790    -0.0151905    -0.0432232    -0.0369423       2.65266       3.38278       3.40741       3.23125       3.36963       3.14477       2.88874       2.21201       1.67551       1.20597      0.944444      0.754370      0.551070      0.379607      0.226908      0.138301     0.0748116     0.0403749
  16  15 2941.8373    3.4807  0.9584 12.4898 -0.0025  0.0264   0.0845   0.0646    0.1877   0.0000   441.1005       8.53112       9.08603       5.32492       3.83259      -5.38045    -0.0865158     -0.568237      -1.31861      -1.16960      0.524212      -1.91891      0.279957     -0.331042      0.265935     -0.118752    -0.0274041     0.0135744       2.59008       3.45319       3.63139       3.50153       3.55698       3.02186       2.76166       2.18074       1.79370       1.32423       1.03734      0.736355      0.485434      0.338599      0.197549      0.133040     0.0755910     0.0404429
  16  16 3083.5528    3.8736  0.9576 12.5381 -0.0117  0.0253   0.0951   0.0686    0.3571   0.0000   436.9639       12.5237       13.3681      -5.63139      -3.93576      -3.50766      -1.28552      -4.94938      0.445844     -0.153330       1.18205      -2.25913      0.284842      0.535187      0.227030     -0.274396     -0.135230     0.0342046       2.64062       3.38970       3.58830       3.68262       3.48818       3.09326       2.62081       2.23372       1.67882       1.31621      0.985155      0.703256      0.487171      0.314800      0.201732      0.126222     0.0697204     0.0414923
  16  17 3225.0856    4.0692  1.3531  6.3141  0.0074  0.0322   0.0937   0.0867    3.1829   0.0000   433.2162       14.2711       17.1614      -3.59839      -2.59463      -1.49469      -2.86489      -2.67353       5.83055      -2.49071     0.0895969      0.369971     -0.323890     -0.429258    -0.0341872     0.0515389    -0.0401423     0.0385438       3.16622       4.13721       4.36125       4.31851       3.87936       3.49966       3.18884       2.84696       2.26980       1.83565       1.26833      0.923934      0.604305      0.412192      0.249700      0.145200     0.0877270     0.0489974
  16  18 3366.4146    3.2559  1.9595 11.9524 -0.0075  0.0408   0.0645   0.1086    0.3227   0.0000   440.5447       7.86324       15.4739      0.697969       16.0313       1.20348      -1.30121      -1.28122       2.88328      -2.55954      0.360885       1.46590     -0.720962     -0.216198     -0.256413      0.199282    -0.0397947    -0.0291768       3.86025       5.11075       5.39937       5.47748       5.30251       4.62626       4.06123       3.45638       2.72006       2.19638       1.59928       1.12177      0.781748      0.517733      0.334051      0.198265      0.119577     0.0662295
  16  19 3507.9881    2.7087  2.6029 12.1058 -0.0016  0.0478   0.0479   0.1338    0.1287   0.0000   439.9431       21.7305       12.5509       4.79618       4.34865      -9.96389       2.22048      -2.39875     -0.552604       3.06709       2.21350      -1.31217     -0.382948    -0.0907541      0.345104      0.129200     -0.236075    -0.0457645       4.64061       5.86314       6.19556       6.21727       6.01001       5.38005       4.95451       4.00885       3.26583       2.47067       1.86298       1.39640      0.968150      0.645961      0.410676      0.250543      0.140212     0.0769639
  16  20 3649.9621    2.2334  3.9704 11.4914 -0.0034  0.0631   0.0327   0.1628    0.0972   0.0000   438.6534       9.34963       19.5774       6.88930       6.97311       3.50533      -12.1878      -6.82035       2.25138     -0.121591       2.45756      -1.11347     -0.627627      -1.08677      0.601958    -0.0838710    -0.0627416      0.185237       6.06739       7.77198       8.61854       8.13335       8.21814       7.22162       6.55634       5.41754       4.40645       3.52341       2.50618       1.89090       1.24438      0.827435      0.535314      0.324497      0.190627      0.102736
  16  21 3791.6719    1.8427  5.3709 11.0662 -0.0072  0.0739   0.0241   0.2030    0.0818   0.0000   441.3901       1.87805       10.4185      -4.66026       2.17895      -12.8885       11.5685      -2.54444       2.24101       2.14934      -2.55231       6.02225     -0.560062       1.37115       1.49694      0.414493      0.259896     0.0851265       7.24011       9.22011       9.73524       10.0417       9.53615       8.50745       7.61742       6.25515       5.27765       4.05475       3.04517       2.16328       1.47561       1.00066      0.635538      0.390244      0.226884      0.129114
  16  22 3933.6241    1.5409  7.0932 10.8092 -0.0037  0.0889   0.0193   0.2614    0.0688   0.0000   434.0151       27.0044       25.4192      -6.32156      -20.5781       5.42165      -2.33729      -8.91339      -5.96388      -3.81380      -3.31848     -0.853394       2.37436     -0.794524       1.57498     -0.773902     0.0746479      0.129368       8.67903       11.0945       11.9885       12.1040       11.4580       10.4719       9.16780       7.81630       6.26790       4.90772       3.65189       2.65505       1.85608       1.23701      0.793678      0.484801      0.269235      0.155490
  16  23 4075.8617    1.2209  8.8032 10.7504 -0.0016  0.1160   0.0176   0.3433    0.0600   0.0000   421.7022      -15.4688       12.3321       8.44765      -15.4554      -16.8392      -14.1225       10.0303      0.747378      0.129603       8.58372      -3.00687       2.75371       1.06070      0.511243     -0.670153     -0.246674      0.176811       10.8839       13.9000       15.1376       15.3382       14.8598       13.2364       11.7591       9.93128       8.10273       6.31241       4.74311       3.42931       2.39724       1.61879       1.02999      0.642514      0.362285      0.204568
  16  24 4218.2191    0.9805 11.2273 10.7131 -0.0000  0.1602   0.0159   0.4860    0.0494   0.0000   431.5191      -4.50369       53.4585       19.3392       10.6828      -10.0728       23.0152      -16.6268       9.77118      -14.4186     -0.514783       10.2091      -3.82781     -0.530290       2.12963      0.162429     -0.187359      0.104142       14.4863       19.1374       20.8576       21.0562       20.2958       18.7098       16.1043       13.4997       11.1187       8.59653       6.63868       4.65018       3.32575       2.26346       1.41977      0.900628      0.499252      0.281812
  16  25 4360.4128    0.7622 11.0721 10.6731 -0.0088  0.1844   0.0153   0.5641    0.0449   0.0000   418.3514       23.4272      -12.8833      -10.7652      -14.5609      -14.4152       46.5641       19.7618      -3.33862     -0.130172      -2.68227      -5.47259     -0.411087       8.20007       1.32688      -1.39708     -0.705713     -0.233130       17.6032       22.2494       24.9906       24.7461       23.8164       21.8373       19.2142       15.9510       12.6120       9.97410       7.43116       5.50970       3.88580       2.69670       1.68464       1.06021      0.584584      0.331455
  16  26 4502.7664    0.6263 13.1276 10.5295 -0.0074  0.2478   0.0144   0.7300    0.0422   0.0000   397.6528       94.4534       54.2427      -52.2710      -15.0241      -4.98344       5.16371      -16.3974       25.1910       11.7595       14.6283      -10.9841      -2.97744      -2.20305       1.57896     -0.117480     -0.424926      0.332102       22.7480       29.1723       32.2573       32.3518       31.1337       28.7776       24.4303       21.3117       17.1065       13.5031       10.2495       7.39150       5.27854       3.54549       2.27886       1.46513      0.799062      0.455944
  16  27 4644.1192    0.4992 15.2721 10.3870 -0.0130  0.3433   0.0110   0.9013    0.0336   0.0000   420.8990       106.229       17.9544       113.900      -42.4958      -48.6258     -0.303797       17.6878      -83.7758     -0.236592      -2.94361      -7.73582       3.83500       3.35059      -9.05407     -0.452522     -0.121733      0.660339       31.3518       41.6993       45.0491       45.1405       43.9593       39.2168       35.4242       29.3782       23.8175       18.6302       14.1075       10.5085       7.28176       4.95667       3.22117       2.02693       1.08746      0.622948
  17   7 1811.9745    0.3897  0.3444  9.9093 -0.0142  0.0191   0.0161   0.0422    0.0460   0.0000   440.6574      -3.42135       12.3767      -2.14423      -4.18696       1.70372       4.72769     -0.528880       1.49489    -0.0845863      0.947341      0.998888     -0.201403      0.136059      0.149277    -0.0203242     0.0558178    0.00565219       1.96314       2.49936       2.78334       2.52554       2.71047       2.45748       2.13271       1.81873       1.42825       1.09183      0.794881      0.609470      0.441263      0.308822      0.200552      0.123811     0.0754610     0.0434403
  17   8 1963.2516    0.5642  0.4859 10.0372  0.0019  0.0215   0.0191   0.0487    0.0594   0.0000   438.6509       2.53145       17.4429      0.149891      -4.46440       1.47992      -1.33630       1.15673       1.81923      0.314530      -2.38489    0.00684133      0.551213      0.517172     -0.277884     -0.151370     -0.101248     0.0163569       2.07410       2.82257       2.84159       2.88819       2.59751       2.49863       2.09682       1.91725       1.47121       1.21601      0.903780      0.659052      0.443096      0.303530      0.192669      0.125307     0.0715602     0.0435383
  17   9 2113.0270    0.7816  0.6370 10.1407 -0.0002  0.0224   0.0224   0.0520    0.0750   0.0000   436.0364       2.41432       11.9039      -2.90119       3.42669      -4.47615      -2.46835    -0.0249281       1.29128      0.497466       1.26096      0.405770     -0.515945      0.217632      0.242164      0.143605    -0.0156315     0.0482242       2.16439       2.75845       2.81515       2.70089       2.57348       2.27716       2.18878       1.91789       1.66040       1.33907       1.02589      0.704770      0.480300      0.334181      0.203384      0.128747     0.0738942     0.0453416
  17  10 2260.2606    1.1111  0.8335 10.1578  0.0006  0.0260   0.0298   0.0617    0.1632   0.0000   437.4655      0.990583       14.5370      -3.15776      -2.62425       4.67814      -1.88593      0.904002     -0.901618     -0.764862      0.238915       1.60668     -0.631090    -0.0393946      0.122829      0.427194     0.0419201    -0.0225042       2.50306       3.30370       3.38956       3.33687       3.07238       2.58372       2.69986       2.29592       1.95369       1.53782       1.18103      0.864130      0.559845      0.381218      0.235616      0.149994     0.0901312     0.0529491
  17  11 2405.0695    1.4257  0.9183 10.9202  0.0032  0.0265   0.0348   0.0656    0.1240   0.0000   442.9853       5.68490       9.42353       3.31271      -1.63825       1.36698      -1.53024      0.525460      -1.72782      -1.46713     -0.272168      0.267410     -0.249839     -0.156262      0.256470      0.385761    -0.0890786     -0.126364       2.50808       3.09032       3.16699       3.50876       3.09361       2.93632       2.54587       2.29972       1.81296       1.43303       1.08008      0.811653      0.553299      0.378292      0.245189      0.160726     0.0942424     0.0568636
  17  12 2548.1204    1.9977  0.9299 11.1924 -0.0020  0.0260   0.0465   0.0631    0.1388   0.0000   444.1789       2.39886       9.31260       2.35074      -1.57004      0.993145      -4.65202     0.0530951     -0.143651      0.777532       2.16502    -0.0377802      0.145859     -0.137691    -0.0937849    -0.0969413    0.00241448      0.128286       2.28701       3.21921       3.04217       3.31307       3.21706       2.86085       2.64460       2.13836       1.75082       1.29976       1.10283      0.777785      0.563803      0.349106      0.237614      0.157033     0.0976479     0.0584541
  17  13 2691.0350    2.4717  1.0105 11.1566 -0.0034  0.0266   0.0551   0.0607    0.2031   0.0000   438.2208       8.87290       10.6907      -2.28365      0.721407      -6.08239      -2.04963      -3.71054      -1.95152      -1.39963       2.37259      0.814295     -0.768265     -0.301243     0.0573897    -0.0133572    -0.0635124    -0.0550176       2.46429       3.20612       3.44494       3.40398       3.39796       3.07027       2.62605       2.31935       1.83918       1.42798       1.14526      0.779161      0.562383      0.406501      0.247956      0.160900     0.0919657     0.0566817
  17  14 2834.3198    3.0154  1.0356 11.6758  0.0007  0.0261   0.0653   0.0660    0.1909   0.0000   439.8050       14.0644       10.7268      -4.73813       2.60712     -0.730301    -0.0190943      0.169165      -1.27953      0.131583      0.707160      0.180934     -0.296719    -0.0129243      0.105488    -0.0152237   -0.00587630   -0.00393326       2.49566       3.30645       3.56313       3.35387       3.18733       2.92654       2.67299       2.30721       1.96629       1.48217       1.19020      0.818590      0.575138      0.386105      0.246773      0.147203     0.0928045     0.0507864
  17  15 2977.2903    3.7356  0.9126 12.5857 -0.0048  0.0245   0.0923   0.0649    0.1494   0.0000   437.7349       2.10555       7.74554       4.36136      -3.77508      -4.85271      0.369498       2.69253     -0.418601       2.77151      -1.78443      0.143012     -0.747219      0.403660     -0.733986    0.00371404     0.0996002   0.000889645       2.40026       2.99375       3.22577       3.38805       3.23753       2.68738       2.44131       2.16872       1.72985       1.35556      0.980935      0.734444      0.513257      0.342462      0.227919      0.134631     0.0876331     0.0484410
  17  16 3119.4766    3.7924  1.3244 12.6097 -0.0020  0.0304   0.0799   0.0787    0.2098   0.0000   434.6306       5.61347       12.0270      -3.99030      -6.87603      -4.91771       2.05974      -1.34274      0.887107      0.869040      0.499519      -1.27425     -0.160753      0.311335    -0.0894599     -0.319144    -0.0110411     0.0511014       2.98302       3.69860       3.81164       3.78793       3.70679       3.47815       3.17423       2.70218       2.11109       1.63817       1.21561      0.966659      0.692677      0.491791      0.303963      0.202763      0.118611     0.0656388
  17  17 3261.5024    3.7353  1.5592 11.5213 -0.0042  0.0319   0.0748   0.0871    0.6298   0.0000   440.6088       3.10867       9.39204       1.85508      -2.77331      -7.05858      -1.29033      -3.05431       5.13863      -1.32713     -0.652484      0.232041     -0.534099     -0.668732    0.00675342     0.0561854    -0.0302996    -0.0743939       3.02422       3.65005       3.97857       4.05098       3.87879       3.56809       3.24765       2.71554       2.19520       1.66054       1.30977       1.00265      0.676633      0.488199      0.314356      0.206585      0.120501     0.0712307
  17  18 3403.4570    3.1427  2.2201 11.7666 -0.0104  0.0406   0.0559   0.1117    0.2853   0.0000   439.2286       3.33667       15.1772       8.30871       2.33450      -7.69563       11.0566      -4.63456      -5.11396     -0.963858       1.45183      -3.25357       1.54715      0.602630    -0.0932567    -0.0259840   -0.00621649    -0.0625946       3.73737       4.76419       4.91103       5.01850       5.06947       4.54989       4.16802       3.47359       2.80594       2.21805       1.69525       1.31153      0.898904      0.625483      0.400471      0.261221      0.163941     0.0934271
  17  19 3545.5282    2.6360  3.1019 11.7048 -0.0014  0.0487   0.0405   0.1405    0.1383   0.0000   446.2547       5.09472       8.07111      -1.24075     -0.389666      -15.1738       1.16895      -2.61413       2.27481      -8.42533     -0.312424       1.42613       1.14361      -1.07091     0.0475736     -0.301982    -0.0758987     0.0119429       4.50475       5.82231       6.16913       6.43404       6.11834       5.47043       4.99041       4.19993       3.47720       2.70549       2.14134       1.54553       1.06448      0.735729      0.487765      0.305843      0.188325      0.108584
  17  20 3687.8936    2.1596  4.2395 11.2342 -0.0061  0.0589   0.0285   0.1676    0.1023   0.0000   448.5793       19.3883       12.0994       2.11893       3.54436      -3.08371      0.822598      -5.59299       1.22394      -3.15814       1.97842       3.94153    -0.0468865     -0.176039      0.266855      0.132326     -0.492673     0.0428463       5.34595       6.93503       7.45174       7.52573       7.27871       6.80009       5.86816       5.12883       4.02090       3.30212       2.48203       1.85703       1.29133      0.921007      0.593520      0.375502      0.226891      0.132702
  17  21 3830.2839    1.7441  6.0252 10.9255 -0.0021  0.0781   0.0214   0.2198    0.0755   0.0000   437.3989      -1.95846       13.2121     -0.350032       24.9991      -1.05058      -13.0363      -7.52972       5.50616      -8.34206     -0.453833   -0.00226077     -0.168811      0.611805      0.847341     -0.226887     0.0911579     -0.184257       6.80956       9.04414       9.74327       9.83233       9.63494       8.77585       7.87302       6.61855       5.35619       4.30757       3.28944       2.48754       1.72309       1.19223      0.781975      0.507316      0.307948      0.175200
  17  22 3972.4167    1.4278  7.7649 10.7162 -0.0008  0.0947   0.0176   0.2777    0.0641   0.0000   433.6737       27.8446       11.9511      0.292241       22.5004       5.95847      -25.0732     -0.774904       6.87587      -3.46556      -2.26252       2.88027      -2.21114      -1.96598     -0.283048      0.998206      0.684541    -0.0486351       8.41606       10.8976       11.8536       11.9715       11.5461       10.4733       9.59313       8.07451       6.64281       5.43954       4.11235       2.98501       2.18806       1.44451      0.964543      0.630647      0.363027      0.215900
  17  23 4114.9958    1.1289  9.0525 10.7353 -0.0031  0.1187   0.0165   0.3494    0.0540   0.0000   448.4199       3.41301       22.7995       7.44857      -9.24728       5.64854      -17.2042      -11.4846       6.65122       11.5166      -4.61860      -4.99189     -0.289673       3.31490      -2.35769       1.00655     -0.997045     -0.369929       10.6816       13.9075       14.9703       15.2152       14.3469       13.3152       11.9690       10.3634       8.38101       6.81378       5.26535       3.81863       2.69675       1.86378       1.22992      0.790413      0.459083      0.275167
  17  24 4257.6336    0.8865 10.1955 10.7641 -0.0100  0.1496   0.0154   0.4653    0.0451   0.0000   410.2413       49.2781       27.1469       12.9435       17.6530       18.3470      -30.1628       11.4603       26.2613      -5.51824      0.894138       10.9949      -1.79525      -3.88068      -1.29473       3.38181      0.287053      -1.10996       13.1671       17.0980       18.7131       19.0990       18.2532       16.8680       15.0892       12.6556       10.5113       8.39258       6.59199       4.76351       3.40462       2.40507       1.60915       1.01807      0.594069      0.360418
  17  25 4400.3542    0.7170 12.1885 10.6445 -0.0047  0.2027   0.0149   0.6225    0.0418   0.0000   435.7422       51.7206       16.3598      -17.4298       34.5743      -19.9462      -23.6293      -29.0306       20.8829       6.64117       6.64955      -8.34088       6.54269      -5.15913      -6.69658       3.10785       1.87529     -0.552880       18.2375       23.3667       25.7821       25.8298       24.9048       22.8603       20.4223       17.4352       14.5033       11.4837       8.83557       6.53076       4.71385       3.22444       2.19974       1.37934      0.799056      0.479869
  17  26 4542.8935    0.5687 14.0750 10.5318 -0.0005  0.2866   0.0131   0.8083    0.0363   0.0000   434.0206       22.4832       18.0220      -31.7765       38.0357       21.0147      -52.9906      -27.0636       17.6766       26.1527       3.33842      -14.1284       9.99798       4.93976       1.62242       3.18725       1.51020      -1.03241       24.3441       32.7230       34.9797       36.0129       34.5124       32.1545       28.1110       24.4165       20.0323       16.0464       12.1929       9.22741       6.62849       4.59619       3.04517       1.96812       1.13811      0.666889
  18   7 1839.9792    0.3890  0.4257  9.9634 -0.0047  0.0242   0.0139   0.0472    0.0469   0.0000   438.1586       1.92977       9.23266     -0.186527      0.118880       1.16646       1.91640      0.524336      0.593747      0.635729    -0.0230920     -0.556957     -0.456335     0.0560530     -0.113470    -0.0454822    0.00415813    -0.0437952       2.09458       2.47841       3.03953       2.61033       2.65616       2.80935       2.16484       1.67748       1.65034       1.33033      0.992081      0.761389      0.511880      0.336262      0.243166      0.147055      0.108082     0.0747852
  18   9 2143.7068    0.8333  0.6252 10.2337  0.0006  0.0222   0.0241   0.0531    0.0764   0.0000   436.9797      0.299999       17.6870      0.888663      0.921231       2.17855       1.67398     -0.231390      -3.78632      0.501081     -0.569129   -0.00171004    -0.0113565      0.192030     -0.478215    -0.0663227     0.0980711   -0.00775438       1.75811       2.48800       2.42655       2.64820       2.23434       2.43037       2.01404       1.81268       1.46312       1.17937      0.885852      0.663692      0.495795      0.348321      0.229493      0.146164     0.0963043     0.0547841
  18  10 2291.6471    1.1336  0.8511 10.4580 -0.0057  0.0248   0.0281   0.0613    0.1353   0.0000   438.3916      0.989996       8.33155      -3.01809       3.71894       5.12366       1.93047      -3.49585       1.39836       1.10748      -1.06919      0.126993     -0.429550    -0.0818956      0.198992     -0.269708    -0.0316104    -0.0136611       1.94510       2.65093       2.84735       2.81829       2.85528       2.53415       2.29278       2.07763       1.61455       1.33348       1.06797      0.738380      0.572134      0.393590      0.261683      0.176676      0.102564     0.0632539
  18  11 2436.8760    1.5351  0.9312 10.8717 -0.0013  0.0264   0.0359   0.0607    0.1684   0.0000   438.2868       1.59514       13.2500      0.490014     -0.823255       1.89935      -4.48467      -2.89593       1.01836     -0.977730     -0.308577      0.984043      0.940739    -0.0692666      0.341658      0.163155     -0.142848     0.0264293       2.26164       2.98847       3.35469       3.37764       3.33553       2.88053       2.62353       2.20632       1.84353       1.37606       1.12671      0.825280      0.587755      0.412550      0.279947      0.178389      0.114961     0.0652675
  18  12 2580.8620    2.0785  1.0155 11.2892 -0.0021  0.0254   0.0457   0.0629    0.1379   0.0000   438.1051       3.23969       15.4511      0.879428      -3.38129      -6.09840      -3.88287      -1.81948      -1.18499      -1.19715       1.76031      0.905342      -1.01175    -0.0125693      0.116918      0.168503     -0.284895      0.105221       2.22202       2.80194       3.09665       2.90839       3.03079       2.80506       2.46763       2.19976       1.78747       1.42655       1.09494      0.817111      0.609146      0.447141      0.285994      0.190584      0.118093     0.0704789
  18  13 2724.7694    2.6435  0.9903 11.4428 -0.0048  0.0251   0.0578   0.0591    0.1803   0.0000   435.6548       6.43354       15.5691       1.19200     0.0293084      0.154362       3.93562      -2.51966       1.32421       1.39961       2.06682      0.651650     -0.233706      0.476440     0.0407767    0.00330874     -0.237938    -0.0491022       2.21197       2.95246       3.12069       3.35146       3.06671       2.83014       2.46447       2.22193       1.76341       1.44025       1.06905      0.815700      0.578488      0.396022      0.272981      0.167259      0.108964     0.0660489
  18  14 2868.7073    3.3176  0.9417 12.0469 -0.0019  0.0255   0.0739   0.0579    0.1679   0.0000   439.0039       7.40788       14.1915       2.29448      -2.79171      0.227563       1.08816      -3.07537       1.27253      -2.75845       1.21492     -0.519423     0.0581715     -0.847475     0.0646381    -0.0943923     0.0518108    0.00137896       2.53287       3.14463       3.06656       3.36811       3.22190       3.02607       2.63863       2.24230       1.89334       1.47971       1.16238      0.857133      0.622661      0.425960      0.279814      0.186123      0.117639     0.0729312
  18  15 3012.2168    3.8087  0.8948 12.8272 -0.0022  0.0242   0.0871   0.0575    0.1285   0.0000   436.4873       5.15193       10.0710       1.50446     -0.352432      -1.79056      0.946712      -2.94683     -0.171864      -1.58871      -2.03445      0.309447     -0.239795     -0.230466     -0.116522     -0.275769    -0.0200029    0.00243278       2.17614       2.84181       2.94237       2.97851       2.96312       2.64806       2.43512       2.01998       1.76852       1.43015       1.07220      0.795386      0.587996      0.405412      0.267459      0.171821      0.110358     0.0654828
  18  16 3154.9608    3.9006  1.1432 12.5257 -0.0064  0.0278   0.0844   0.0715    0.2091   0.0000   441.0774       12.9784       6.80363       4.40896      -4.65360      -2.93793      -6.70323       3.15297      0.576106      -3.44190      0.698368    -0.0903202     -0.429248   -0.00707816     -0.236046     -0.210734      0.181793     0.0738110       2.65752       3.37199       3.52403       3.46238       3.46229       3.10035       2.84450       2.55273       2.00059       1.67119       1.28584      0.933985      0.691954      0.463276      0.311211      0.200676      0.128398     0.0781000
  18  17 3297.5371    3.4406  1.5139 12.5067 -0.0033  0.0335   0.0691   0.0851    0.2026   0.0000   440.5850       3.14972       13.0874       6.26740      -4.23826      -1.77073       2.48830      -2.14263      -3.42325      -1.45254      0.358700     -0.297224     -0.167100     -0.210101      0.252063     -0.184140     -0.153019    -0.0831334       2.98407       4.00040       4.05584       4.13402       3.77523       3.63363       3.33595       2.91312       2.42883       2.01398       1.53086       1.15335      0.803060      0.564973      0.373955      0.244263      0.146447     0.0866681
  18  18 3440.0392    2.9709  2.5506 11.8242  0.0006  0.0434   0.0482   0.1193    0.1878   0.0000   433.1030    -0.0576201       20.2128      -2.91591      -2.84467      -6.90868      -1.78466      -8.36450      -1.80810       1.72983       2.22539       2.59626     -0.230932     -0.735763     -0.226377    -0.0776791      0.234576     0.0257923       3.65649       4.80334       5.25106       5.19030       5.20147       4.51880       4.36067       3.68006       2.95538       2.44483       1.86862       1.41912       1.00479      0.746421      0.492911      0.320531      0.193864      0.118170
  18  19 3582.7559    2.4371  3.6123 11.4377 -0.0017  0.0522   0.0338   0.1489    0.1316   0.0000   439.7256       22.5296       3.63630     -0.970552       18.0099     -0.357704      -5.92236      -3.68156      -4.29789      0.692042     -0.274539       1.44302     -0.177342      -1.63884     -0.198891     -0.273911      0.687265    -0.0226755       4.40885       5.88572       6.14042       6.32527       6.14938       5.75879       5.16625       4.50574       3.64461       3.03217       2.28851       1.76489       1.24680      0.934610      0.601243      0.402700      0.241099      0.148380
  18  20 3725.4168    2.0045  4.8061 11.2205 -0.0034  0.0641   0.0253   0.1767    0.0897   0.0000   440.4638       20.1415       16.8646       6.87490       7.08234      -7.85840      -4.56658      -7.62691     -0.431252       2.30025     -0.501635      0.515066       3.33274     -0.323764      -1.44526      0.594155      0.399278     -0.167554       5.42134       7.10138       7.68035       7.80460       7.69708       7.06059       6.40171       5.45772       4.51338       3.66578       2.83351       2.13647       1.58075       1.11724      0.756567      0.499559      0.299480      0.183109
  18  21 3868.2706    1.6764  6.3728 10.8158 -0.0009  0.0776   0.0192   0.2154    0.0733   0.0000   443.9243       5.96073       17.3636       1.89795       2.00133      -10.6833      -3.20135     -0.494090     -0.829604      -4.35754      -3.51759       1.16907      -2.81693    -0.0230285      0.219423     -0.650275     -0.153801    -0.0618719       6.37609       8.51717       9.15874       9.25726       9.09982       8.36810       7.73265       6.46668       5.49418       4.52009       3.41642       2.57606       1.93473       1.33540      0.913575      0.599883      0.356239      0.218311
  18  22 4011.1131    1.3393  8.1638 10.7475 -0.0006  0.0963   0.0163   0.2839    0.0568   0.0000   440.5947       9.16014       24.2202       13.1849       2.05278      -26.2899      -12.3944       2.82868       6.81687      -4.24833       7.62898      0.291039      -5.26881      -3.09773       1.62864       1.49329     -0.532965     -0.247444       8.15873       10.6059       11.7667       11.6263       11.4290       10.8810       9.36685       8.34567       6.76965       5.55342       4.35392       3.24407       2.36583       1.68530       1.11649      0.743298      0.458631      0.279645
  18  24 4297.2353    0.8464 11.2150 10.7516 -0.0061  0.1624   0.0153   0.5069    0.0433   0.0000   421.1108       21.4933       8.81099      -5.07596       4.47520      -21.9271       24.4959      -14.5590      -22.1889      0.103868       2.50707      -6.79558      -1.29305       1.28406     -0.246393      -1.11843      0.765638     -0.423918       13.3363       17.0909       19.2859       19.2421       19.2799       17.5816       15.8737       13.8686       11.1485       9.46871       7.11523       5.51169       4.01647       2.85262       1.98104       1.30212      0.770701      0.476019
  18  25 4440.1711    0.7019 13.9141 10.6339 -0.0032  0.2306   0.0134   0.6723    0.0376   0.0000   444.7821       54.3416       39.1127      -27.7702       24.1742      -25.2783      -17.8582       41.2281      -23.5373      -1.89061       18.6436      -2.75920      -4.00048      -1.26803      0.966965       1.19768      0.919055      -1.11762       18.7130       24.5041       27.0097       27.3518       27.0211       25.2422       22.1563       19.7205       15.8342       13.1444       10.1830       7.71969       5.69613       4.06927       2.79821       1.85085       1.09963      0.683003
  19   7 1867.2997    0.4188  0.4027  9.8696 -0.0161  0.0182   0.0155   0.0448    0.0488   0.0000   438.5538     -0.984571       14.2760      -6.28505      0.517202      -3.45116      -1.27508      -5.25620     -0.564446      -2.33523       2.36428      -1.14162     -0.754423     -0.206993     -0.167606     -0.104242      0.216303    -0.0100754       1.68809       2.08961       2.23991       2.38703       2.20328       2.07308       1.77303       1.70978       1.33539       1.13701      0.857895      0.667513      0.474319      0.325130      0.219316      0.145423     0.0950588     0.0578061
  19   8 2021.7595    0.6309  0.5952 10.1021  0.0033  0.0233   0.0182   0.0476    0.0686   0.0000   438.6708       3.55575       13.8946    -0.0483055      0.792291     -0.134503   -0.00211034       1.43385       2.25705      -2.57164       1.88060     -0.717065     -0.303047    -0.0422983     0.0365267     -0.199720     -0.114556     0.0783737       1.90176       2.47210       2.82916       3.00298       2.71258       2.68960       2.24857       1.99524       1.55295       1.22082       1.03915      0.801728      0.547454      0.382639      0.258968      0.175513      0.122866     0.0788133
  19   9 2173.7463    0.8948  0.7362 10.0692 -0.0014  0.0215   0.0227   0.0567    0.0888   0.0000   438.9253       1.08286       13.8006      -1.01394      -3.24630     -0.201943       2.08016       1.27544      0.834061      -1.14518    -0.0613820     -0.263453     -0.534747      0.307957     -0.445726     -0.254030      0.102819     0.0707738       1.68208       2.36325       2.50266       2.48806       2.58051       2.32259       1.95405       1.83766       1.42892       1.26403      0.941432      0.719187      0.524443      0.364768      0.266074      0.166386      0.107704     0.0661165
  19  10 2322.3285    1.2200  0.9727 10.4531 -0.0018  0.0271   0.0271   0.0634    0.1126   0.0000   437.7222       2.61151       16.8333       1.84182     -0.826091       3.33933       1.92938      0.518098       1.69147     -0.795398      0.860190     -0.350047      0.805246     -0.940720     0.0231299     -0.119829      0.149830    -0.0224405       2.61014       3.58510       4.07333       4.22337       4.02172       3.60603       3.14540       2.57577       1.98397       1.58539       1.18222      0.853754      0.650008      0.446684      0.305013      0.203760      0.137517     0.0813059
  19  11 2468.1181    1.7023  1.1100 10.4443 -0.0035  0.0275   0.0376   0.0702    0.2947   0.0000   438.2236       9.98806       12.7036      0.613678      0.615395   -0.00130244      0.873670      -2.77241      0.754462       1.03783      0.223233     -0.756356       1.02560     -0.364347      0.971903      0.148859     0.0519205    -0.0307333       2.32226       3.16873       3.15194       3.40461       3.14589       3.12828       2.68006       2.45343       1.88680       1.57545       1.13172      0.930297      0.684196      0.510010      0.351138      0.228643      0.148107     0.0958744
  19  12 2613.1098    2.1397  0.9383 11.4704 -0.0062  0.0245   0.0466   0.0588    0.1580   0.0000   435.2582      0.710730       10.6996      -3.55538    -0.0855172       1.50338       1.13430       1.47368     0.0330203      0.908375      0.867092      0.271706      -1.26286      0.191294      0.130733      0.244442      0.225970      0.122026       2.07105       2.64621       2.90753       2.70562       2.82729       2.37888       2.32573       2.09039       1.76924       1.51237       1.13778      0.857765      0.632489      0.476637      0.323011      0.205853      0.132214     0.0781869
  19  13 2758.0025    2.6843  1.0789 11.2739 -0.0020  0.0254   0.0542   0.0624    0.2018   0.0000   439.3133       4.94195       18.1100      0.701878     -0.582801      -3.27982      -1.23425      0.650351      -2.04500      -1.15705      0.175085     -0.427386     -0.475730      0.209620     -0.528896    -0.0513288    -0.0843221    -0.0946487       2.11007       2.75480       2.99916       2.95952       2.94536       2.66564       2.42280       2.10393       1.78939       1.51104       1.17757      0.880130      0.639850      0.466964      0.310559      0.207792      0.130966     0.0820293
  19  14 2902.5845    3.5195  0.8349 12.2181 -0.0064  0.0225   0.0785   0.0512    0.1483   0.0000   438.9738       7.16098       15.5948     -0.852489      -1.38954    -0.0636147       2.00334      -1.42728      -2.17549      0.474458     -0.324516      0.169731    -0.0201897     -0.763036     -0.274700      0.259774     0.0211341    -0.0159643       1.87619       2.57729       2.67417       2.77961       2.79316       2.39507       2.27979       1.87170       1.56791       1.27079      0.994430      0.754222      0.544953      0.387726      0.269463      0.175739      0.113618     0.0736678
  19  15 3046.5946    4.0091  0.9939 12.1487 -0.0044  0.0250   0.0866   0.0596    0.1966   0.0000   438.8960       7.66120       14.6111      0.432469       1.84419      -4.67446       1.83578      -4.23027       1.87612      -4.92979       2.08477      -1.39663    -0.0761669     -0.303634     0.0232433     -0.322469      0.186301     0.0857560       2.13702       2.87563       2.93536       2.90596       2.82145       2.58566       2.42308       2.18746       1.79584       1.54944       1.18816      0.886252      0.639177      0.462213      0.306931      0.210351      0.130081     0.0760892
  19  16 3189.9368    3.8554  1.3210 12.3080 -0.0007  0.0286   0.0735   0.0742    0.1702   0.0000   438.7153       4.29989       7.99153     -0.342017       2.97831      -2.80632       1.46305      -4.76793      -1.26561      -1.72027       2.13240     -0.654491     -0.187998     -0.446041      0.165771    -0.0483492     0.0122560      0.125352       2.29601       3.15913       3.28641       3.36475       3.32222       2.98393       2.75667       2.39211       1.98428       1.67679       1.27645      0.958991      0.721134      0.503527      0.354613      0.225077      0.151378     0.0908867
  19  17 3332.9751    3.4604  1.6810 12.2443  0.0007  0.0332   0.0612   0.0852    0.1562   0.0000   438.7672       11.6279       13.1837       3.57208      -1.31614      -5.25052      -4.54167      -4.13491      0.686080      -2.26665       2.84782       3.28693    -0.0254599     -0.864494    0.00884048      0.442667     0.0635084     0.0458706       2.65352       3.58075       3.75256       3.86166       3.84411       3.58117       3.22301       2.72675       2.37650       1.88543       1.48472       1.17775      0.829344      0.598238      0.424762      0.282562      0.176046      0.111114
  19  18 3476.2897    2.8352  2.5443 11.9062 -0.0007  0.0418   0.0442   0.1154    0.1390   0.0000   442.7860       13.7394       18.9851       5.84291       2.63217     -0.983475       5.04858      -1.96190      -7.25596      -3.04697      -2.28057       1.41329       1.73351     -0.477740      0.397283      0.112873      0.340752      0.103419       3.34183       4.43254       4.71033       4.85596       4.67902       4.51858       4.05252       3.48310       2.91396       2.41689       1.93166       1.46540       1.08042      0.767869      0.551570      0.351802      0.233770      0.145643
  19  19 3619.3815    2.3329  4.0326 11.1797 -0.0007  0.0539   0.0294   0.1523    0.1219   0.0000   441.8210       14.4525       9.02945       2.53825       9.35489       4.25988       2.25559      -12.1561      -2.25681       4.23846       5.12462     -0.673659       1.12395     -0.219663    -0.0276017    -0.0667531     0.0735729      0.170982       4.28299       5.66841       6.16377       6.32751       6.20433       5.75862       5.21940       4.60427       3.86835       3.12047       2.49326       1.86847       1.43101       1.00625      0.686583      0.478820      0.294823      0.182921
  19  20 3762.5770    1.9368  5.5432 10.9195 -0.0007  0.0664   0.0223   0.1907    0.0873   0.0000   434.5718       12.3355       8.34902      -15.7724       10.2524      -13.5379      -5.77818      -11.6356       5.52168      0.784065    -0.0231159     -0.126479      -1.97468      -1.52924       1.49889     0.0486152      0.448866     -0.159425       5.33932       6.95163       7.82409       7.93336       7.62139       7.16645       6.58289       5.61118       4.76834       4.01327       3.03189       2.36978       1.74061       1.28775      0.853730      0.603394      0.356829      0.224793
  19  21 3905.8728    1.5909  7.0676 10.7319 -0.0027  0.0785   0.0177   0.2310    0.0663   0.0000   432.1938       15.1525       24.8234      -3.26518      -10.4318      -2.96474      -13.8842       6.79691      0.423022      -11.1303      -2.50242      -6.70671      0.419634      -2.03095       1.43250     -0.393405     -0.179558      0.288920       6.52593       8.35215       9.07437       9.38176       8.95275       8.47206       7.54778       6.85855       5.73169       4.64073       3.69136       2.82221       2.11923       1.50081       1.04638      0.693592      0.448334      0.277150
  19  22 4049.1801    1.2709  8.8111 10.7251 -0.0018  0.1005   0.0154   0.3055    0.0509   0.0000   430.5712       27.7841       20.3790      -2.15610      -5.84446       9.39083      0.636268       5.53760       7.17033      -1.39751       5.99235      -1.18512       1.21761       1.21946       1.09144      0.461376    -0.0589194     -0.108686       8.33555       10.7784       11.9550       12.1223       11.7150       11.2577       9.89430       8.70275       7.26650       5.94545       4.69848       3.59036       2.64075       1.94524       1.33295      0.899650      0.568018      0.361161
  19  23 4192.6504    1.0123 10.2836 10.7429 -0.0015  0.1300   0.0149   0.4020    0.0434   0.0000   413.4885       13.5835       61.1446       13.4120       8.25446      -17.8923       38.4708       17.4583       5.47670      -9.70287      0.762471      -2.57700      0.831113       5.51717      -6.43359      0.855219      0.584880      0.248609       10.2605       13.5183       14.6922       15.4489       14.8233       14.2126       12.4102       11.0796       9.17185       7.64483       5.94203       4.54985       3.44311       2.45982       1.75010       1.16544      0.721794      0.457392
  20   6 1734.1888    0.3223  0.2575  9.9050 -0.0167  0.0179   0.0162   0.0369    0.0364   0.0000   437.9416      -2.32480       17.3936       2.16767      -2.97225       1.65148    -0.0205144     -0.271439      0.190395     -0.626715       1.46347     -0.549882      0.571228     -0.212690     -0.714662    0.00477187   -0.00498405      0.126795       1.24269       1.92656       1.64248       2.02906       1.51688       1.74998       1.43366       1.54040       1.20076       1.06016      0.751178      0.570595      0.416893      0.394439      0.314213      0.184568      0.113298     0.0731810
  20   7 1893.9075    0.4633  0.4118  9.9920 -0.0044  0.0193   0.0161   0.0415    0.0460   0.0000   437.8871     -0.226604       14.3011       2.16107      -2.47985      0.441470     -0.917935     -0.229037      -1.98895     -0.982483       1.47269     -0.206502     -0.320945     -0.314853     0.0221315     -0.185564     0.0504922     0.0815454       1.44303       2.09251       2.12654       2.23420       2.31492       1.97436       1.95557       1.46622       1.35896       1.02233      0.827016      0.634769      0.457235      0.355560      0.235452      0.166448      0.115949     0.0740492
  20   8 2050.0548    0.6637  0.5771 10.0789 -0.0034  0.0205   0.0181   0.0462    0.0631   0.0000   437.0284      -1.25808       17.2070      -1.03769     -0.341073      -1.56311     -0.992891     0.0169122       1.08939      -1.33769     0.0409786      0.152155      0.147572     -0.668919    -0.0672892     0.0873127     0.0576406     0.0120582       1.59710       2.17465       2.36536       2.47703       2.31546       2.15128       2.10026       1.67631       1.43151       1.13762      0.932589      0.664640      0.556000      0.377769      0.272640      0.185885      0.119793     0.0779853
  20   9 2203.2202    0.9506  0.7569 10.2207 -0.0040  0.0222   0.0228   0.0527    0.1013   0.0000   439.5786      -1.34340       15.6306       5.15311      -1.83067     -0.750075     -0.787315      -3.45013      -3.12204      0.487102    -0.0432436      0.428285     -0.345541      0.117476    -0.0861915     0.0540381    -0.0657242    -0.0973351       1.85192       2.34545       2.71440       2.71247       2.67603       2.56091       2.16962       1.85829       1.59373       1.30277       1.02346      0.802085      0.544292      0.427789      0.294721      0.202447      0.139868     0.0860891
  20  10 2352.4063    1.3282  0.9275 10.4981 -0.0008  0.0243   0.0286   0.0552    0.1144   0.0000   439.4459      0.708827       17.4219       4.69522     -0.634019      -1.60721     -0.651655       3.20301       1.37232      -1.21115     -0.169612      0.495213     -0.731615     -0.212201    -0.0696196    -0.0405931     -0.100309     -0.224538       1.95074       2.47841       2.63913       2.77129       2.85072       2.49882       2.35008       1.99022       1.75807       1.33615       1.10715      0.840543      0.657933      0.462916      0.322482      0.226003      0.151602      0.101398
  20  11 2498.9538    1.7111  1.0179 11.1530  0.0003  0.0250   0.0383   0.0659    0.1531   0.0000   439.1715       9.97344       10.8914       4.26533       2.99686       2.46909      -7.43497     -0.277493     -0.982920       1.32757      -1.25573     -0.420413     -0.190279      0.323581     0.0922188     0.0823174     -0.203556     0.0165930       1.95127       2.62257       2.79748       2.91800       2.90873       2.63682       2.48722       2.11495       1.73352       1.45504       1.11772      0.907255      0.670207      0.490141      0.331105      0.225235      0.159030      0.103088
  20  12 2644.8169    2.3121  1.0003 11.5457 -0.0018  0.0261   0.0504   0.0624    0.2064   0.0000   439.2667       5.24932       11.6119      0.288082     -0.444865       4.56141      0.815185      -6.24083      -1.26345       1.80421      -1.23812     -0.738287     0.0782979      0.385810      0.115050      0.323572     -0.151129      0.163325       1.99966       2.69959       2.62152       3.01946       2.81977       2.84631       2.33771       2.16958       1.75366       1.55998       1.17272      0.920483      0.667398      0.501898      0.351481      0.240505      0.153109      0.108326
  20  13 2790.7648    2.8144  0.9283 12.1382 -0.0003  0.0235   0.0610   0.0563    0.1294   0.0000   440.5008       2.89246       14.6001       1.96636      -3.52625      -5.60750       1.04992     -0.680417     -0.721061       1.44298      0.977713      -1.14608      0.788589      0.904579     0.0200481     -0.154714    -0.0724910    -0.0271264       1.97990       2.43569       2.52972       2.68751       2.55677       2.44584       2.29559       1.94925       1.66115       1.40849       1.15472      0.847141      0.667115      0.466282      0.338243      0.219974      0.156175      0.101243
  20  14 2935.9632    3.7733  0.9082 12.1368  0.0005  0.0239   0.0783   0.0523    0.1637   0.0000   439.9517       9.78310       15.7490      -5.85166      -7.69576     -0.185644      -1.24290      -3.09170     -0.393655      0.346496       1.73026     0.0942147     -0.114983     -0.573578      0.494984      0.268310     0.0666027     0.0335923       1.76770       2.36002       2.46080       2.60441       2.49162       2.46714       2.19290       1.77370       1.62123       1.32838       1.02010      0.813465      0.594484      0.436881      0.307213      0.213447      0.141012     0.0880194
  20  15 3080.5281    3.9034  1.0891 12.0927 -0.0078  0.0244   0.0787   0.0612    0.2315   0.0000   444.9473       2.04496       9.23711     -0.813660       1.84397      -5.80199       1.11116      -2.20263     -0.196291      -1.47667      -1.59185      -2.12347      0.555969     -0.182561     -0.976250     -0.154993     0.0129998     0.0482244       1.95217       2.53683       2.72779       2.83016       2.71639       2.52226       2.37142       2.06282       1.74836       1.41268       1.14337      0.886605      0.661026      0.472700      0.363457      0.235589      0.154099      0.100235
  20  16 3224.4911    3.8081  1.3139 12.4172 -0.0023  0.0282   0.0716   0.0720    0.1545   0.0000   436.9956       6.47145       17.2647      -3.73289      -6.90766     -0.582055      -4.27288      -1.04510      0.762194      -2.05805       2.99765      -2.15471     -0.775374      0.462530      0.167810     -0.202239    -0.0302217     -0.296467       2.23617       2.72713       3.14122       3.21612       3.13242       2.93894       2.76166       2.29487       1.98562       1.59444       1.28159       1.03600      0.751035      0.550165      0.385005      0.275447      0.181179      0.114138
  20  17 3368.1487    3.1886  1.9285 12.3269 -0.0029  0.0352   0.0522   0.0937    0.1054   0.0000   441.6524       9.47002       4.49311       4.92983       3.85445      -5.75070      -3.70563       3.49266      -1.79401     -0.307489      -2.44971      0.879115     -0.325291    0.00479096    -0.0739269     -0.377397      0.101203     0.0847758       2.71915       3.59338       3.81434       4.14368       3.85231       3.74098       3.28706       2.99807       2.51001       2.06453       1.54679       1.26623      0.951731      0.696731      0.496715      0.351534      0.225609      0.140190
  20  18 3512.0329    2.6993  2.8223 11.9552 -0.0051  0.0430   0.0388   0.1181    0.0983   0.0000   441.1700    -0.0766725       10.4816       9.05350      -4.95184      -12.3949       8.58239      -4.26021      -5.38100      -4.62383      -1.61911      -1.63833       1.02993     -0.138962     -0.255355     -0.264788     -0.395688     0.0425781       3.32801       4.38164       4.72862       4.89749       4.73032       4.60737       4.20675       3.59179       3.12139       2.47009       1.98919       1.48218       1.17987      0.866180      0.629158      0.426797      0.279484      0.183261
  20  19 3655.7872    2.2186  4.0621 11.4690 -0.0009  0.0535   0.0281   0.1526    0.0901   0.0000   435.0885       12.1920       10.1050      0.146594       10.1276      -11.0246       1.67781      -1.99782       2.59100       3.95415      -1.07206      0.158281     -0.768431      0.695169      -1.01895     -0.173674      0.212370     0.0538416       4.22297       5.32688       5.97317       5.83242       5.86194       5.60950       5.11237       4.54019       3.82417       3.18274       2.50405       2.00096       1.49833       1.10788      0.767077      0.543968      0.347402      0.230530
  20  20 3799.2458    1.8265  5.6179 11.0150 -0.0026  0.0671   0.0210   0.1918    0.0752   0.0000   439.5514       8.69501       11.1158      -8.64607       4.01057       3.79215      -12.5137      -15.4580       4.96621      -2.07285      -4.28739      -6.80980       2.42238      -1.99454      0.687287     0.0356798     -0.237735      0.159745       5.10770       6.66771       7.35490       7.35431       7.46372       6.97978       6.39543       5.66391       4.75303       3.95291       3.12622       2.47349       1.83279       1.37878      0.981504      0.670579      0.437722      0.284226
  20  21 3943.2661    1.4656  7.2617 10.8441 -0.0054  0.0828   0.0169   0.2406    0.0587   0.0000   440.7409       22.9168       9.05209      -12.4218     0.0265645       1.77268       22.9360      -19.0076      0.353218       5.93180      -2.48156       4.22871       2.55885      0.113065     -0.625327     -0.394859      0.572463      0.298219       6.38090       8.32475       9.06886       9.35133       9.19591       8.81260       7.85039       6.92956       5.97511       4.96334       4.00556       3.09781       2.33480       1.73805       1.18477      0.833649      0.535558      0.355606
  20  22 4086.8514    1.1936  8.9015 10.8222 -0.0035  0.1039   0.0150   0.3209    0.0453   0.0000   429.5538       21.1005       19.5098       15.1896      -1.32075      -11.7056      -16.8804       5.37811      -3.89870      -3.83857       4.90868      -8.42290      -4.48220      0.592659      -1.44134      0.614080     -0.696869     -0.764019       7.89723       10.2695       11.2685       11.6688       11.3593       10.9162       9.96552       8.57600       7.49599       6.15012       4.84166       3.89825       2.93540       2.14182       1.52959       1.05895      0.679399      0.453370
  20  23 4230.7235    0.9138 10.0593 10.8381 -0.0003  0.1362   0.0148   0.4237    0.0397   0.0000   445.0380       3.95608      -8.37647      -28.1735       13.3363       13.4334      -1.12107      -8.43140       25.6150       6.52637      -14.0822      -1.64235       6.87601      -2.19647      -1.08536      -1.98001      0.187203      0.713109       10.0248       13.2590       14.7567       15.0781       14.8555       14.1238       12.6647       11.1558       9.76521       7.94517       6.39264       5.04736       3.75702       2.83135       1.99004       1.37929      0.878719      0.560870
  20  24 4374.3001    0.7032 11.3860 10.7972 -0.0028  0.1845   0.0149   0.5830    0.0357   0.0000   449.5102       12.8290       4.33863      -20.3958       27.1688      -25.9522      -32.7623       16.0751      -4.06895      -12.7625      -2.56354       7.23008    -0.0347321      -1.62493      -1.45095      0.703240       1.36940      0.587635       13.0462       18.0080       19.5015       20.1158       20.0515       18.5494       17.4771       14.9180       12.9550       10.7170       8.58251       6.83923       5.09319       3.81747       2.68335       1.88802       1.16988      0.762921
  21   6 1758.2343    0.3614  0.2636  9.8509 -0.0083  0.0157   0.0160   0.0304    0.0392   0.0000   438.1874      -1.49562       18.0810    -0.0869490     -0.907353     -0.828910      -1.31027       1.75801      -1.23862      0.501755      0.582687      0.337903     -0.723927     -0.365461     -0.192637      0.249462   -0.00327318    0.00586947       1.30355       1.73542       1.99400       1.69918       1.56333       1.46527       1.34858       1.46457       1.29401       1.13701      0.983931      0.721156      0.551404      0.384400      0.270074      0.200107      0.114124     0.0699740
  21   7 1919.7829    0.5137  0.5069 10.0194 -0.0016  0.0220   0.0156   0.0477    0.0510   0.0000   438.8997       1.03111       16.3074       2.41487      -6.66941      -2.42554       1.05170       1.62206     -0.834067     -0.588689     -0.302269      0.606818     -0.330887     -0.144722     -0.313077     0.0563628    -0.0405775     0.0622794       2.05585       2.70718       3.02240       2.79133       2.78676       2.50912       2.42872       2.10324       1.80841       1.53438       1.17689      0.867728      0.649817      0.466922      0.350604      0.234353      0.158619      0.103628
  21   8 2077.7392    0.7178  0.5868 10.2469 -0.0044  0.0199   0.0190   0.0451    0.0643   0.0000   438.4830      -1.92123       10.4031      -2.71496     -0.602527       1.76832       2.10857       2.55668     -0.186704      -1.23542     -0.831764      0.223880      0.421146    -0.0860013     -0.199809    -0.0350415     -0.143834    -0.0908714       1.56067       2.10685       2.15370       2.13717       2.09004       2.02225       1.90459       1.79698       1.48030       1.21779      0.972190      0.753870      0.587779      0.464498      0.313956      0.232920      0.149706      0.103701
  21   9 2231.8696    1.0039  0.8324 10.3843 -0.0047  0.0232   0.0236   0.0584    0.1012   0.0000   438.4224      0.343347       13.1568       1.63050     -0.498924       3.86657      -2.59022       2.87707     -0.586019      -1.32867      -1.14604      0.131316      0.854809      0.606842      0.910510   -0.00325602    -0.0995822    -0.0126837       1.77909       2.36317       2.37989       2.43222       2.44340       2.26429       2.18478       1.99561       1.76452       1.39741       1.09985      0.813931      0.667255      0.515142      0.388758      0.265941      0.192753      0.122743
  21  10 2381.9209    1.4887  0.9847 10.5529 -0.0011  0.0239   0.0312   0.0588    0.1314   0.0000   438.4144       2.42583       17.8172       1.64334      -2.52028     -0.589884       5.29578     -0.417145      -1.58446      0.517779      0.585743      -2.51541     0.0402081      0.526489     -0.397360      0.259671      0.138839     0.0261447       1.68300       2.28306       2.47278       2.52701       2.52066       2.39787       2.12598       1.93393       1.68571       1.38610       1.07328      0.893738      0.647841      0.485853      0.365583      0.253600      0.167877      0.105819
  21  11 2529.2812    1.8266  1.0381 11.1664  0.0001  0.0244   0.0370   0.0608    0.1248   0.0000   439.7824       4.68346       12.2054      -1.31459       1.40931      0.590766      0.609859      0.913993      0.625148     -0.112442     -0.179095     -0.865430      0.447125     -0.428802      0.303868      0.290707     -0.273624     0.0177976       1.81573       2.39337       2.62918       2.57111       2.62423       2.40007       2.29939       2.06720       1.66208       1.47328       1.15785      0.899071      0.706822      0.513245      0.381322      0.258346      0.174316      0.118601
  21  12 2676.2170    2.4833  1.0575 11.4417 -0.0035  0.0247   0.0507   0.0613    0.2427   0.0000   437.4308       1.60482       11.1502      -2.08300      -5.38496      -6.39298       1.21463     -0.690808     -0.335285      -2.62929      -1.14567      0.822908      0.121266     -0.139435      0.285661     0.0209707    -0.0839765     0.0643699       1.84398       2.50022       2.66308       2.87249       2.81105       2.57594       2.39089       2.05615       1.78100       1.42520       1.14518      0.905312      0.699042      0.500354      0.368364      0.254981      0.174202      0.115635
  21  13 2823.0219    3.1014  0.9586 11.8540 -0.0060  0.0228   0.0639   0.0551    0.2532   0.0000   439.9402       6.59626       18.0364      0.792190       2.50933     0.0231604      -3.07064      -4.34017      -1.10371      -2.58528     -0.658985     -0.709550     -0.723475     -0.503424     -0.235291      0.182243    -0.0890224    -0.0544215       1.71292       2.21881       2.35873       2.40853       2.40869       2.27352       2.13030       1.85848       1.61403       1.36595       1.08390      0.824684      0.673831      0.463713      0.357913      0.247873      0.163874      0.108322
  21  14 2968.9619    3.5709  1.0076 12.2737  0.0004  0.0233   0.0714   0.0566    0.1585   0.0000   438.8783       2.56307       12.2815       1.02321      -3.12900      -5.14647      0.481751      -2.13918     -0.265894      0.639763      0.871486     -0.635989      0.142667      -1.14705     -0.137914      0.334399      0.151049     0.0210782       1.80289       2.34429       2.49490       2.64805       2.66824       2.44855       2.22801       1.88092       1.69892       1.37555       1.14288      0.866830      0.678017      0.497221      0.340038      0.250477      0.165672      0.108463
  21  15 3113.9914    3.8945  1.1472 12.4526 -0.0036  0.0265   0.0764   0.0626    0.1866   0.0000   441.1856       3.71071       16.4621     -0.997868      -3.96820      -4.44989      -3.36914      0.653747       4.02756      -1.38636       1.30096     -0.809445     -0.954073      0.466091     -0.393113    -0.0201088     0.0495721      0.141149       2.00039       2.59629       2.72932       2.79367       2.78702       2.53495       2.49377       2.19572       1.86154       1.55488       1.22139      0.990028      0.777682      0.557520      0.412145      0.276530      0.192433      0.125900
  21  16 3258.6295    3.6831  1.4859 12.4146  0.0008  0.0310   0.0627   0.0705    0.1315   0.0000   444.7591       11.0961       15.0048       2.94346       4.84768      -1.40621      -3.87741      -2.62740       1.34663      -1.71636     -0.253416    -0.0290903     -0.163584      0.313729     -0.208869      0.114865     -0.124482      0.107291       2.34784       3.25332       3.48260       3.82761       3.69408       3.34152       3.07872       2.68443       2.19474       1.83140       1.44787       1.14426      0.862395      0.619650      0.458561      0.313765      0.211272      0.139538
  21  17 3402.9909    3.0690  2.0613 12.4433  0.0011  0.0368   0.0473   0.0921    0.0815   0.0000   445.7855       14.6747       11.3208      0.958737       4.69555      -4.34883      -2.99145      -9.84322      -4.67815     -0.218457      0.117702   -0.00106147      -2.19641      -1.74459      0.211344      0.628038      0.230063    -0.0942317       2.77131       3.57287       3.98425       4.06114       4.00928       3.78422       3.49949       3.05472       2.72905       2.12920       1.74652       1.38594       1.07173      0.780824      0.590833      0.406078      0.270914      0.180406
  21  18 3547.3107    2.5044  3.1680 11.9447  0.0002  0.0462   0.0339   0.1239    0.0784   0.0000   440.4315       7.71218       10.2655      -4.63008      -5.59580      -3.39614      -2.38022      -2.45408      -1.06752      -1.55547      -2.93644      -2.69138      0.243525      0.603370      0.687451     -0.216410     -0.523644      0.103697       3.37773       4.38690       4.89850       5.11930       5.03710       4.73708       4.27559       3.84041       3.27994       2.73486       2.18503       1.72864       1.34403      0.960632      0.727749      0.503647      0.330995      0.215925
  21  19 3691.6314    2.1068  4.4922 11.3333 -0.0008  0.0559   0.0251   0.1559    0.0821   0.0000   435.3783       22.9161       1.01260       3.87692       1.57879      -8.63643      -7.62496       3.49677      -1.97963      -4.30753      -2.93206      -1.68931       1.46471      0.509088     -0.584656      0.465970     -0.361125     -0.458556       4.11958       5.38760       5.92803       6.07584       5.96860       5.72823       5.27747       4.58754       4.08286       3.28900       2.79061       2.11784       1.63930       1.26987      0.859309      0.625290      0.421332      0.271387
  21  20 3835.6646    1.7017  6.1517 11.0905 -0.0073  0.0707   0.0192   0.2002    0.0614   0.0000   427.7781       22.3776       26.5457      -5.29177      -9.96636      -5.40890      -23.1298      -7.95416       3.98904      -11.3328       4.47969      -3.19214      -3.92493       1.48664       5.54627      0.165478      -1.04711     -0.208353       5.21937       6.79127       7.47792       7.79103       7.70924       7.35261       6.64707       5.96746       5.05836       4.23486       3.37873       2.70785       2.05937       1.55048       1.12013      0.796512      0.531626      0.345327
  21  21 3979.9040    1.3870  7.9386 10.8632  0.0005  0.0875   0.0159   0.2553    0.0514   0.0000   431.3052       27.1373       23.9919      -13.2609      -10.6941       1.16787      -6.46934       5.40758       4.07680      -1.64396       1.02748     -0.283402      -2.74438      0.801490      0.183405     0.0135914      0.946116     -0.680652       6.39534       8.41988       9.09126       9.54658       9.18113       8.90084       8.16096       7.39680       6.20124       5.30455       4.18800       3.43622       2.59555       1.94536       1.39853      0.980786      0.657860      0.437393
  21  22 4124.4428    1.0946  9.5245 10.8695 -0.0066  0.1124   0.0147   0.3445    0.0420   0.0000   421.4285      -3.68409       34.4367     -0.807950      -17.7934      -20.7793      -5.51635       3.59897      -12.4948      -11.3705       7.47931      -8.52562      -3.56029       2.60251      0.935042      -1.12387       1.89188     -0.778985       8.06008       10.3498       11.7670       12.0871       11.6697       11.4313       10.2871       9.21894       8.02145       6.62531       5.53955       4.31160       3.30782       2.51903       1.75641       1.28349      0.827171      0.549280
  21  23 4268.3980    0.8825 11.0500 10.8229 -0.0040  0.1431   0.0144   0.4586    0.0376   0.0000   426.6820       1.34887       9.55070      -4.48383      -13.0271       5.13746      -21.4649       1.03345       6.93455      -19.0169      0.176568      -8.83339       2.43285     -0.405032       10.7444      0.158497      -2.22954     -0.139070       10.2236       13.2637       15.1041       15.4536       15.1051       14.6659       13.1371       11.8072       10.0996       8.57265       6.90529       5.45575       4.24640       3.12699       2.33820       1.61847       1.05259      0.710949
  21  24 4412.6480    0.6595 11.0755 10.8432  0.0007  0.1884   0.0137   0.5750    0.0288   0.0000   439.9542      -14.2629       70.6247       25.5723     -0.288101      -44.5984       18.1734      -8.36800      -34.4078     -0.542550       10.8433      -5.50849      -4.73111      -2.97428      -1.95484       3.10193      -1.07093      0.830639       12.8469       17.3424       19.4809       19.8435       19.4256       19.0165       17.1984       15.3784       13.1758       10.9199       8.97495       6.94965       5.49168       4.08556       3.00482       2.13252       1.36075      0.921701
  22   6 1781.5125    0.3800  0.3498  9.8893 -0.0075  0.0185   0.0146   0.0392    0.0411   0.0000   439.3123      -1.25886       18.4920     -0.279164      -3.34540     -0.755389     -0.290460       3.17267      0.820942      0.397048     0.0322473     -0.654319    -0.0843371      0.539052    -0.0185560     0.0923685      0.179776     -0.265819       1.50924       1.81928       1.98508       1.91099       1.77401       1.61978       1.52199       1.47580       1.57804       1.22791       1.00944      0.789989      0.583099      0.450108      0.314965      0.215674      0.146614      0.102845
  22   7 1945.0632    0.5761  0.4557  9.9965 -0.0089  0.0184   0.0177   0.0383    0.0515   0.0000   440.6271      -2.36485       14.5213       2.73055      -3.07444     -0.861186      -1.50255       2.34829      0.500388      0.577870      0.325074       1.59724      -1.10364     -0.177579      0.123781      0.260075      0.208872    -0.0724195       1.14714       1.71781       1.65709       1.94854       1.64188       1.83783       1.51182       1.54500       1.18667       1.06738      0.817797      0.750623      0.499612      0.403822      0.279234      0.201145      0.137953     0.0919574
  22   8 2104.7684    0.7637  0.7262 10.0066 -0.0051  0.0212   0.0185   0.0526    0.0790   0.0000   440.6620     -0.197942       15.7226      0.343134      -4.34021       3.94556      -4.30863      -3.11525      -2.93884     0.0302296      -2.41067     0.0919313      0.118927    -0.0698675     -0.598250      0.342833     -0.221773     0.0589018       1.54276       2.02022       2.16347       2.16185       2.38742       2.05710       1.96273       1.69959       1.45587       1.26053       1.02012      0.819858      0.602256      0.466035      0.336522      0.236858      0.156519      0.109297
  22   9 2260.0229    1.0657  0.8485 10.3805 -0.0094  0.0225   0.0240   0.0546    0.1029   0.0000   437.2444      -2.45015       21.8047     -0.324183      -2.22053     -0.632729     -0.621282       2.63596    -0.0994657      -2.03105     -0.686933     -0.902409      -1.02607     -0.157621       1.12466     -0.249611     -0.384619    -0.0513439       1.74739       2.28220       2.38724       2.34301       2.35345       2.20458       2.14761       1.96539       1.70397       1.43395       1.14762      0.881337      0.700903      0.551390      0.396841      0.289282      0.200863      0.133016
  22  10 2410.7867    1.5121  0.9551 10.8188  0.0000  0.0225   0.0317   0.0585    0.1333   0.0000   438.6589       1.43334       10.8624      0.586195     0.0400408       1.79892      -1.66062      -1.68524       1.27312     0.0932090       1.33044     -0.228307      -1.46158      0.531287      0.378463    -0.0198839     -0.137881    0.00862571       1.59103       2.17764       2.15501       2.41398       2.31989       2.27633       1.93506       1.90781       1.57169       1.38020       1.05007      0.815020      0.693704      0.494856      0.377182      0.257811      0.189422      0.123097
  22  11 2559.1970    1.9415  1.1081 10.9846 -0.0001  0.0255   0.0366   0.0618    0.1443   0.0000   437.4083       7.97981       17.0812      -1.41549      -2.81676      0.734304      -2.13997      -1.54232      -1.24350    -0.0903939       1.13124     -0.608885     -0.753288     -0.443590      0.188326     0.0667090      0.260784    -0.0201549       1.97385       2.70839       2.99007       3.19385       3.07415       3.02674       2.58284       2.30329       1.90598       1.48284       1.25185      0.953964      0.739254      0.564593      0.382461      0.293765      0.197562      0.131839
  22  12 2707.1569    2.4661  1.0449 11.6466  0.0002  0.0237   0.0488   0.0609    0.1683   0.0000   437.0829       5.29381       13.7945       1.72191      -1.27252      -5.04068     -0.972975       1.76367     -0.316345      -2.33662     -0.597304     -0.319864      -2.36503     -0.198097     -0.158233      0.107014      0.273807      0.114368       1.71164       2.22045       2.42605       2.61327       2.51771       2.30418       2.16619       1.99291       1.67945       1.42533       1.17215      0.964088      0.741620      0.552300      0.377714      0.272005      0.183869      0.125511
  22  13 2854.8105    3.2198  0.9347 12.0475 -0.0027  0.0226   0.0696   0.0573    0.2369   0.0000   435.4296       6.22977       14.0476      0.664258      -1.69042      -1.68789      -2.96910      -5.55369      -3.20716     -0.949321       1.32528      -1.37379      0.721555      0.730696     -0.205213     -0.326405      0.115586    -0.0699500       1.63981       2.11909       2.20619       2.42442       2.28326       2.13628       1.99674       1.82496       1.64384       1.32802       1.10698      0.866980      0.689558      0.500302      0.370522      0.260651      0.184917      0.116888
  22  14 3001.4819    3.6543  0.8900 12.7674 -0.0039  0.0212   0.0766   0.0534    0.1331   0.0000   438.0730       6.38819       13.3758      0.594103      -3.31500      -1.47381       1.35010      -3.41840     0.0223994      -2.39312     -0.620351      -1.88394      -1.15487    -0.0719924      0.323535     -0.232965    -0.0135620     -0.123828       1.52617       1.94337       2.19075       2.17329       2.20178       2.06756       1.97375       1.71237       1.48552       1.25081       1.00798      0.816760      0.635102      0.461335      0.346121      0.252550      0.170403      0.114307
  22  15 3147.1094    3.9605  1.1572 12.6798 -0.0020  0.0256   0.0757   0.0644    0.1460   0.0000   438.5155       8.69516       6.85915      -3.31211      -6.79719      -1.47892       1.47340      -2.41723      -2.12279     -0.786788       1.08522      0.787145     -0.655229     -0.516818      0.311429    -0.0111340    -0.0997355    -0.0911100       1.85046       2.55620       2.48526       2.77700       2.62375       2.60880       2.21557       2.06719       1.77627       1.59639       1.28449       1.04489      0.791984      0.570416      0.418528      0.285949      0.201486      0.132920
  22  16 3292.2514    3.5714  1.6780 12.0003 -0.0019  0.0296   0.0549   0.0751    0.1353   0.0000   443.9579       4.73868       11.6407       2.21216       1.64221       4.19190     0.0360265      -3.65029      -2.62745       1.29216     -0.914989       1.84575       1.54939      0.411195     -0.250604      0.627232      0.201198    0.00401949       2.21624       2.94052       3.23339       3.35484       3.36837       3.17543       2.94043       2.49588       2.10367       1.82694       1.43325       1.13577      0.881439      0.667623      0.489720      0.337463      0.240974      0.165288
  22  17 3437.3480    3.0219  2.2534 11.8838  0.0014  0.0362   0.0412   0.0881    0.0963   0.0000   442.4973       3.41445      0.954776       4.85778      0.493502       1.28465      -6.35460       1.39412      -3.79996      -3.36277      0.826631      -1.64926       1.10817      0.953003      0.334661     0.0281410     0.0677204     0.0884768       2.57476       3.40564       3.62595       3.87733       3.80214       3.63003       3.27755       2.91534       2.59728       2.18236       1.78776       1.46263       1.10670      0.824978      0.612029      0.420370      0.288965      0.197891
  22  18 3582.2176    2.4081  3.4450 11.7812 -0.0011  0.0468   0.0299   0.1268    0.0690   0.0000   445.0561       13.5999       3.23770       5.97948       10.8730  -0.000995452      -2.54515      -4.29200      -3.64656      0.661968       3.31517      -1.04980      -1.92601     -0.232590     -0.157561      0.326760     -0.666720    -0.0862024       3.22252       4.27526       4.91758       4.89891       5.00943       4.62302       4.32227       3.86431       3.27610       2.76052       2.29814       1.80566       1.39049       1.05646      0.777677      0.570663      0.363023      0.255978
  22  19 3726.9125    2.0151  4.8885 11.2691 -0.0032  0.0593   0.0233   0.1607    0.0733   0.0000   446.2126       16.3711       6.88097       5.04292      -5.19709      0.278224       1.58379      -8.21260       6.00350      -10.1766      0.836803       1.52008      -3.51229     -0.139997      0.573825     -0.899120      0.282148      0.253022       4.12011       5.40671       6.02654       6.15936       6.14507       5.91023       5.29769       4.83024       4.16870       3.59267       2.92201       2.36865       1.80317       1.36707       1.01617      0.715476      0.475085      0.333292
  22  20 3871.7516    1.6025  6.6214 10.9535 -0.0015  0.0721   0.0175   0.2092    0.0585   0.0000   434.1161       6.99755       26.4457       2.44078      -14.9503     -0.743442       1.25211       6.80535      -1.18887      -5.96991      0.627341      -1.51125      0.956344      -1.65397      -2.86764      0.629804     -0.797314     -0.641953       5.06514       6.52965       7.34871       7.47697       7.50157       7.11190       6.54467       5.85045       5.16883       4.42590       3.55420       2.88094       2.21762       1.70493       1.24279      0.886968      0.607209      0.405131
  22  21 4016.4731    1.2788  8.2005 10.9077 -0.0018  0.0910   0.0154   0.2832    0.0460   0.0000   442.7355       29.5344       19.1045       24.5331   -0.00618274      -9.99063      -17.0626      -8.52516       2.25444      -10.2988      -1.29583      -3.96980      -1.93088     -0.172507     -0.935341      0.476924     -0.711925     -0.276523       6.16811       8.15117       9.03124       9.34729       9.28296       8.91485       8.28602       7.24063       6.47048       5.51098       4.38138       3.57261       2.75976       2.13408       1.56392       1.13705      0.758956      0.515984
  22  23 4305.5647    0.8214 11.3554 10.8305 -0.0073  0.1525   0.0143   0.4889    0.0353   0.0000   426.0626       44.5415       32.2001      -7.70746       5.44466       22.8209       2.72543      -24.4689      -12.4492       4.63252      -7.35793      -15.3946      -6.72554       3.92039       3.31205       2.47326      -1.40987     -0.627857       10.3795       13.5624       15.0373       15.7791       15.3542       14.8859       13.9861       12.3495       10.7756       8.97646       7.52520       5.96863       4.70965       3.57208       2.64459       1.91250       1.27142      0.879631
  23   7 1969.6070    0.5930  0.5234  9.9293 -0.0053  0.0184   0.0162   0.0417    0.0565   0.0000   439.6591      -1.07371       15.3799      -3.41913      -3.78274      -1.42788       1.43471    -0.0977757     -0.232923     -0.135768      -1.14488     -0.979077      -1.09826     -0.218224     -0.106266      0.246491     -0.148315     -0.103557       1.22440       1.61430       1.84915       1.75245       1.85093       1.71294       1.63966       1.39893       1.30332       1.06359      0.864059      0.706349      0.551185      0.413871      0.315107      0.227791      0.159972      0.107355
  23   8 2131.0966    0.8133  0.6529 10.2063  0.0006  0.0205   0.0199   0.0454    0.0685   0.0000   438.1692      0.565426       15.7229     -0.597305     -0.125571      0.805077    -0.0103479      0.359731      0.943732      0.991810    -0.0279100     -0.324959     -0.500310     -0.595961     -0.536644     -0.156189    0.00464181      0.360632       1.40651       1.72875       1.82809       2.05293       2.06490       1.85419       1.71086       1.62663       1.37370       1.16200      0.880476      0.751112      0.597241      0.463308      0.335212      0.243906      0.178357      0.130516
  23   9 2287.4756    1.1378  1.0073 10.2940 -0.0001  0.0231   0.0227   0.0621    0.1100   0.0000   436.9236      0.521186       14.1266      0.164977      -3.39963    -0.0912008      0.546379      -3.23339      -1.21133     0.0424690     -0.279288     -0.408234      -1.18048      0.133566     0.0845518     0.0507485      0.125962     -0.110857       1.58911       2.00559       2.17814       2.35572       2.38829       2.18318       1.99920       1.80541       1.62247       1.35134       1.12745      0.924855      0.691200      0.541726      0.398868      0.296323      0.195502      0.141266
  23  10 2439.1579    1.6102  1.0281 10.7189 -0.0007  0.0243   0.0319   0.0579    0.1628   0.0000   440.8088       2.82445       13.0644      -2.69553      -1.55435      -2.33847      -1.36005       1.11291      -2.84579     -0.907990     -0.118701     -0.693167     -0.825550      0.590187     -0.279169     -0.813916      0.300573    -0.0354452       1.66365       2.18707       2.30831       2.44668       2.42225       2.32175       2.06136       1.96135       1.71313       1.42135       1.28785      0.988754      0.814223      0.580175      0.451787      0.309033      0.215647      0.148903
  23  11 2588.7152    2.0620  1.0885 11.2655 -0.0040  0.0241   0.0392   0.0597    0.1374   0.0000   439.3310       8.14942       16.0357      -1.07812      -1.90858       2.63746       4.31431      -3.68084     0.0547239      -1.05323      0.902243    -0.0557896      -1.36047      0.299651      0.440033      0.311682     0.0110341      0.154158       1.69789       2.18345       2.34666       2.57480       2.40859       2.28066       2.15938       1.94362       1.73445       1.44188       1.26682      0.974522      0.773383      0.585966      0.430808      0.316101      0.212301      0.158767
  23  12 2737.6251    2.6747  0.9882 11.7484  0.0031  0.0215   0.0530   0.0575    0.1339   0.0000   437.5730       2.05801       12.8153      -4.90721      -1.00723       2.07161       3.00915     -0.322288     -0.868013      -1.58061       2.28725     -0.128347      -1.54873      0.837836      0.163936     0.0744759      0.110100     -0.165018       1.48886       2.00710       2.04940       2.22685       2.12803       2.07019       1.86366       1.76837       1.51715       1.40117       1.08448      0.874802      0.683185      0.527307      0.388877      0.298833      0.208959      0.139044
  23  14 3033.4759    3.9933  1.0017 12.4410 -0.0063  0.0220   0.0800   0.0583    0.2269   0.0000   440.5005       8.95196       11.6219       1.47748      -2.30656     -0.195423       1.17839     -0.909239       2.00955      -6.17267      0.923588      -1.47259      0.143109     0.0461424     -0.272618     -0.436447     -0.228296    -0.0254110       1.48011       1.91532       2.06888       2.11397       2.27297       2.06233       1.96845       1.71276       1.51620       1.34735       1.08121      0.853168      0.640707      0.503140      0.396369      0.290173      0.206995      0.138511
  23  15 3179.7677    3.8141  1.1485 13.0881 -0.0024  0.0260   0.0751   0.0645    0.1199   0.0000   437.0985       5.44792       11.5285       1.05278       2.77307      -4.09702      0.894979      -1.51680       1.15456     -0.977728      -1.41457      -1.11124     -0.199417     -0.262733      0.107864    -0.0812731     -0.164199     0.0944989       1.80550       2.42587       2.58223       2.72015       2.67743       2.54138       2.35819       2.08109       1.85671       1.57848       1.37251       1.05870      0.847338      0.648952      0.446350      0.336817      0.232511      0.153178
  23  16 3325.6226    3.5059  1.6958 12.0802  0.0004  0.0297   0.0541   0.0763    0.1278   0.0000   439.4215       2.11210       8.33784       2.25176       1.12320      -7.16464      -1.38602      -2.05640      -2.46883      -4.41349     -0.199842    -0.0137990     -0.585531      -1.56958    -0.0478459     -0.274237     -0.317183     -0.167717       2.18190       2.93217       3.14898       3.16390       3.18958       2.90667       2.62021       2.47419       2.20347       1.97818       1.65996       1.34689       1.05888      0.801138      0.551507      0.392758      0.272814      0.185234
  23  17 3471.2740    2.8059  2.6622 11.9319 -0.0022  0.0381   0.0357   0.1020    0.0747   0.0000   438.2569       4.20871       10.4457      -8.28226      -1.52880      -2.91478       6.54232      -4.31231      -3.14927      -3.16966     -0.346333     -0.506959       2.13699       1.60740     -0.970525     0.0130730     -0.268827    0.00910727       2.62683       3.45118       3.74297       3.71177       3.85492       3.68535       3.60531       3.02028       2.77809       2.25158       1.89394       1.57922       1.19996      0.946672      0.690161      0.495505      0.361781      0.243760
  23  18 3616.7317    2.3386  3.6807 11.5752 -0.0002  0.0457   0.0275   0.1286    0.0707   0.0000   442.2953       13.6393       4.76593       2.72836      -1.93961      -2.47705      -2.12252      -4.88845     -0.744622       1.38616       2.37026      -1.74142       1.52898     -0.737387      -1.06032      0.561760     -0.499961     -0.230066       3.13359       4.07348       4.44421       4.69671       4.66452       4.34009       4.05694       3.72367       3.28746       2.78649       2.31356       1.88734       1.47050       1.14453      0.831896      0.614291      0.417239      0.290367
  23  19 3762.1011    1.8920  5.4623 11.1865 -0.0030  0.0610   0.0205   0.1715    0.0643   0.0000   442.9199       1.07701       24.2968       2.78087      -2.50554       3.38635      -4.25267      0.794031      -1.33965      -5.01453      -1.35895      -1.30731       1.27295      -2.21831      0.268350      0.991066     -0.876275     -0.189885       4.03544       5.18834       5.74020       5.91377       6.00982       5.89351       5.29504       4.94386       4.12973       3.63294       3.04771       2.44784       1.89954       1.50494       1.11209      0.804274      0.554561      0.387323
  23  20 3907.5124    1.5124  7.2863 10.9510 -0.0035  0.0784   0.0166   0.2224    0.0533   0.0000   442.5510       11.8340       6.48793      -5.82892       7.31140      -21.6904      -4.23656       5.00670     -0.415674      -10.9489      0.798339     -0.192570      -1.94991     -0.969468       2.55950       1.18881      0.466653     -0.574931       5.14572       6.83417       7.43219       7.80649       7.64841       7.61068       6.89963       6.26325       5.52193       4.74824       3.90294       3.22954       2.49393       1.94439       1.42422       1.06449      0.724887      0.500134
  23  21 4052.6146    1.1866  8.3894 10.9672 -0.0039  0.0955   0.0153   0.2888    0.0424   0.0000   436.8410       25.4053       28.0669       7.47768      -14.9511      -2.00653       8.22409      -27.9677       5.69774       1.26682       4.90926      -2.00489      -4.26896      -2.30703      0.375195      0.961224      0.422947     -0.332455       6.17660       8.42634       9.35997       9.56157       9.60367       9.23082       8.41064       7.71007       6.84473       5.71516       4.87027       3.91441       3.05568       2.38849       1.75385       1.27566      0.858345      0.595460
  23  22 4197.6014    0.9339  9.4998 10.9853 -0.0038  0.1214   0.0150   0.3904    0.0353   0.0000   418.5136       14.9669       41.3990       3.62249       7.66978      -10.7147      -8.04181      -2.63429       10.6093      -16.5700      -2.75165       7.84521      -2.91789      0.904600      -3.31756     -0.406593      0.115016       1.97732       7.83637       10.4205       11.6521       11.9369       12.0910       11.4789       10.4668       9.73563       8.40568       7.35304       6.07777       4.96497       3.86041       3.00359       2.23442       1.63409       1.08912      0.761900
  24   5 1653.7109    0.2885  0.1733  9.8625 -0.0071  0.0146   0.0142   0.0238    0.0304   0.0000   439.6551      -1.23676       19.5610      -1.29573     -0.643654     -0.768501     -0.769149     -0.569723      -1.14230      0.722936     -0.111429     -0.124321      0.228850     -0.183459    -0.0282375      0.310279     -0.148372     0.0528466      0.899918       1.14905       1.27631       1.65277       1.20756       1.55802       1.38185       1.24697      0.746714       1.00898      0.737452      0.601667      0.340979      0.372183      0.278883      0.187148      0.122926     0.0885965
  24   6 1826.2912    0.4301  0.3823  9.8982 -0.0018  0.0154   0.0140   0.0389    0.0409   0.0000   440.0158     -0.138182       20.4587      -1.00097      -2.42195      0.609013     0.0560930     -0.361195     -0.579906      0.723872     -0.660555     -0.708755     -0.244279      0.157347     -0.112539    -0.0624342    0.00913808    -0.0763130       1.05300       1.42051       1.49655       1.53340       1.47016       1.37478       1.27902       1.24990       1.13932       1.01323      0.862732      0.657979      0.519583      0.385345      0.309227      0.236016      0.170716      0.108315
  24   7 1993.5961    0.6038  0.4722 10.0798 -0.0078  0.0172   0.0171   0.0380    0.0510   0.0000   439.2214       1.35963       14.8237       2.87119      -2.59253      -1.09915       4.40258     -0.742840       1.61744      -2.56313      0.900667     -0.444321    -0.0555968      0.294929      0.454492      0.114521    -0.0991703      0.273027       1.15274       1.39314       1.54946       1.55288       1.63295       1.56320       1.46568       1.30854       1.30601       1.06796      0.855834      0.646374      0.543293      0.418198      0.349910      0.250607      0.185731      0.133827
  24   8 2156.7443    0.8812  0.6550 10.3438 -0.0059  0.0199   0.0211   0.0439    0.0703   0.0000   440.9348     -0.457573       15.5306       1.71302      0.640968       1.19497       2.02966      -3.49574       2.34076     -0.832868      0.891974     -0.254955      0.442113     -0.874118    0.00535669      0.153470    -0.0465024      0.186186       1.33375       1.72626       1.75650       1.89967       2.02888       1.94337       1.78349       1.56510       1.31599       1.19469      0.957051      0.795218      0.616218      0.475963      0.358467      0.261592      0.179395      0.138431
  24   9 2314.2488    1.2240  1.0185 10.4636 -0.0048  0.0236   0.0240   0.0598    0.1015   0.0000   438.9097       1.72440       18.1578     -0.757791       1.02002    -0.0268386     -0.352736     -0.199678      -2.08492       1.02645     -0.801736      0.376001     -0.171235     -0.268700      0.130655      0.661546     -0.494682     0.0797877       1.47205       1.98844       2.10806       2.23273       2.25913       2.23412       1.99522       1.83242       1.56931       1.36175       1.17980      0.920240      0.712922      0.573609      0.421117      0.317047      0.225892      0.149175
  24  10 2467.0297    1.6681  1.0697 10.7284 -0.0084  0.0235   0.0319   0.0579    0.1811   0.0000   436.6315       5.17426       12.9624      -2.40689      -2.01754       1.79910       1.40569      -1.97100       1.92171      -4.25423      0.645956       1.34139   -0.00489647     -0.999026      0.111829     -0.546420     -0.380907    -0.0115938       1.56525       2.07337       2.21012       2.28566       2.33561       2.15285       2.13056       1.87121       1.64472       1.44000       1.16878       1.00601      0.771312      0.606810      0.433546      0.328279      0.231306      0.166395
  24  11 2617.6727    2.2191  1.0430 11.2225 -0.0014  0.0227   0.0423   0.0553    0.1903   0.0000   440.5514      0.762320       12.4440      -2.91047      -2.90036    0.00526032      -3.52948      0.818032      -3.13384      -1.16825       1.82369      0.603234     -0.747358     -0.258349       1.16682      0.476264      0.110831     0.0149423       1.54101       2.08811       2.17571       2.28298       2.28519       2.11570       2.02904       1.78900       1.64558       1.40410       1.27739       1.01563      0.823887      0.622808      0.466253      0.333263      0.222201      0.159841
  24  12 2767.6951    2.8604  1.0419 11.6636  0.0001  0.0220   0.0532   0.0563    0.1571   0.0000   439.2524       3.47923       12.1222       4.73334      0.307281       1.19118       1.13217      -3.07196     -0.114969      -1.10228      0.828144      -1.43564      -1.43916      0.496303     0.0551146     -0.198695     0.0657386    -0.0669522       1.43084       1.88691       2.01108       2.21772       2.22548       2.03004       1.93599       1.78510       1.51541       1.35010       1.07482      0.901100      0.740187      0.559738      0.412966      0.294756      0.214347      0.151302
  24  13 2917.0319    3.4450  0.9215 12.5071 -0.0031  0.0237   0.0683   0.0499    0.1379   0.0000   440.7456       3.15789       17.6753      0.682838      -4.03072      -4.93552     -0.999065      0.480353      -1.55114     -0.166921      0.582321      -1.23341      0.959125     -0.112537      0.503153    -0.0868948     0.0899961      0.148369       1.44636       2.18464       2.14323       2.47722       2.33329       2.30015       2.06910       1.89774       1.64758       1.42539       1.12928      0.917629      0.720152      0.563528      0.422709      0.297238      0.224458      0.151675
  24  14 3065.0947    3.9884  1.0248 12.5317 -0.0104  0.0231   0.0790   0.0594    0.2457   0.0000   439.5035       5.47408       14.8353     -0.433320     0.0138239      -2.14054       3.07911      -2.68978     -0.641647     -0.128828      -1.01259      -1.79551       1.06268      0.110741     -0.477792      0.344262      0.488989      0.337921       1.48134       2.06723       2.13816       2.19452       2.14638       2.16456       2.01793       1.96330       1.64608       1.39824       1.11070      0.873346      0.727579      0.561594      0.441965      0.323659      0.248073      0.174537
  24  15 3212.1018    3.8057  1.3765 12.7006 -0.0002  0.0267   0.0649   0.0694    0.1439   0.0000   440.2048       7.88270       14.2728      -1.58741    -0.0541318     -0.377682      -3.45166      -3.12989       1.51526     -0.910370      0.143468      -1.30583       1.42438     -0.132064    -0.0135283     -0.285090     -0.252248      0.225605       1.79367       2.38316       2.57597       2.59362       2.65984       2.48955       2.40551       2.14340       1.89611       1.63868       1.41159       1.15946      0.938010      0.683344      0.539899      0.362897      0.280128      0.192813
  24  16 3358.5210    3.3487  1.9633 12.2474 -0.0009  0.0322   0.0478   0.0809    0.0957   0.0000   445.6056       6.69824       15.5772       2.43426       5.70461      -2.19983      0.906127       1.80562      0.571467      -1.31272      0.543120      -2.56288      -1.21165     -0.290700     -0.825942     -0.135221     -0.734797    -0.0880786       2.07581       2.80437       3.08737       3.23185       3.26314       3.09333       2.84671       2.66535       2.27519       1.97795       1.64405       1.29242       1.02927      0.813492      0.607391      0.450976      0.331426      0.231313
  24  17 3504.9609    2.6821  2.8221 11.9984 -0.0036  0.0395   0.0330   0.1047    0.0658   0.0000   442.2253       6.30779       7.45193       4.11859       4.52028      -2.78011      -1.07744      -2.55603      -5.09773      -4.02129      0.924740      -2.12725     -0.603398      0.293129     -0.635859     -0.332508      0.325838     -0.429136       2.47101       3.17360       3.65536       3.71521       3.70280       3.60268       3.33867       3.06335       2.67346       2.34881       2.00023       1.60294       1.29818      0.996356      0.757155      0.547174      0.391328      0.277863
  24  18 3651.0322    2.1816  4.0653 11.4958 -0.0014  0.0493   0.0245   0.1314    0.0636   0.0000   438.1934       11.1617       12.7603       1.03093       2.65451      -5.05904      -3.53667      -2.58637      -1.06826       1.94658      -1.63145      -3.49143      -1.43609      -1.49913       1.00585     -0.170240     0.0757135      0.145899       3.15307       4.16934       4.62921       4.64139       4.79581       4.61344       4.35783       3.96681       3.40735       2.97497       2.47049       2.02820       1.62119       1.29172      0.927991      0.719243      0.481647      0.350440
  24  19 3796.8674    1.7716  5.8002 11.1449 -0.0013  0.0627   0.0193   0.1784    0.0603   0.0000   440.5828       12.3468       25.3577       1.17161       3.57719      -17.0196     -0.247474      0.936775      -2.08986      -4.62018       3.58732      -3.54804      -2.32370      0.501589       1.72627      0.302824     -0.115279     -0.342075       4.01755       5.28450       5.87105       6.22102       6.11296       5.96581       5.62547       4.92319       4.45405       3.75811       3.16787       2.56934       2.09291       1.57673       1.19867      0.897246      0.629465      0.445324
  24  20 3942.6449    1.4079  7.8803 11.0148 -0.0017  0.0835   0.0164   0.2496    0.0486   0.0000   433.2045       23.0418       6.97850      -7.62142       1.10861      -6.25756       16.5368      -10.7136       1.07768       6.49974       11.4607      -1.47301      -4.44598    -0.0458574       1.78245       2.44424     -0.678803     -0.961295       5.23737       6.93318       7.93215       8.01445       8.06318       7.90436       7.23580       6.63121       5.84604       5.00355       4.21030       3.44310       2.73359       2.12417       1.59986       1.20271      0.827161      0.579059
  24  21 4088.5210    1.1116  8.5143 11.0133  0.0011  0.0977   0.0154   0.3073    0.0400   0.0000   440.7789       12.6887       16.2188       4.46429     -0.341988      -19.6940       13.4682       14.7245       1.19278      -8.68139       8.45512       3.60319      -1.19211       4.70315      -3.07768      -3.32436       1.03266      0.575979       6.21264       8.15222       9.26091       9.33209       9.51515       9.24578       8.55578       7.73061       6.92745       5.86125       5.00965       4.09419       3.24686       2.52722       1.90682       1.40867      0.998621      0.697484
  24  22 4233.8430    0.8612  9.6550 11.0282 -0.0016  0.1300   0.0156   0.4179    0.0337   0.0000   433.9912       21.8431       31.0775       5.04403      -17.2166      -26.3340       18.7591      -12.4467      -13.4207       10.2355       7.44711      -6.24278      -2.82944       7.41929      0.683543      -2.25315     0.0188527      0.802385       7.97289       10.7561       11.8158       12.4489       12.4226       12.0691       11.4112       10.2129       9.02059       7.79209       6.46320       5.32887       4.22641       3.37328       2.49535       1.90314       1.29639      0.917063
  24  23 4379.2900    0.6298 10.3544 11.0153 -0.0047  0.1819   0.0161   0.6133    0.0278   0.0000   403.7697       48.3669       50.2255       37.5522       15.4955      -18.6522      -5.96072       21.0988       11.4095      -16.0157       6.74355       4.22227       3.96556      -6.20970     -0.680504      -1.96791      -1.27201     -0.139922       10.7781       14.7728       16.5636       16.8552       17.0282       16.7516       15.3870       14.1889       12.5101       10.7219       8.95328       7.29197       5.85203       4.58465       3.48616       2.62307       1.79507       1.28217
  25   6 1847.8752    0.4691  0.3999  9.8543 -0.0043  0.0159   0.0148   0.0372    0.0434   0.0000   440.5765     -0.136291       20.2645      -3.01336      -3.29495      -2.18062       2.14077      0.380139    -0.0142409      -1.76551      -1.38472      0.938079      0.237054     0.0218912     0.0805304     -0.243745      0.158344     -0.143834       1.01971       1.31085       1.37872       1.47697       1.51686       1.52748       1.41592       1.14719       1.09366      0.918274      0.765032      0.655996      0.532067      0.394169      0.290593      0.233412      0.155088      0.120336
  25   7 2016.9211    0.6724  0.6059 10.0518 -0.0010  0.0192   0.0168   0.0474    0.0597   0.0000   437.6571       1.74604       19.3146       1.55516      -3.63402      -1.67794     -0.820946      0.954325       1.37274     -0.442266    -0.0824646      -1.31887      0.368721     -0.157158      0.491898      0.373545     0.0844616    0.00897894       1.11319       1.48703       1.56484       1.77588       1.68008       1.63959       1.57335       1.37325       1.25722      0.996829      0.920163      0.761688      0.604575      0.460058      0.364838      0.252121      0.188555      0.140061
  25   8 2181.7416    0.9502  0.8054 10.0389 -0.0011  0.0206   0.0196   0.0473    0.0869   0.0000   437.9683       1.72320       18.9863      -1.01958      -2.44446       2.00465     -0.562843       1.40719       2.88702     -0.759557     -0.908561      0.525121     0.0502160     -0.562242     -0.566498      0.280597     -0.430196      0.164168       1.19120       1.59919       1.86060       1.83579       1.92183       1.75143       1.76177       1.53656       1.36940       1.17958       1.02203      0.806562      0.667135      0.503490      0.396151      0.295078      0.212723      0.152265
  25   9 2340.4925    1.3127  1.0579 10.4470 -0.0008  0.0236   0.0248   0.0589    0.1149   0.0000   438.1324      -1.12408       15.1362      0.421400      -1.66620     -0.445174       3.19988      0.623311      -2.74769     -0.583053     -0.221389     -0.124989      0.235147     -0.307825     -0.452326      0.657426      0.243091   -0.00378839       1.58601       2.15230       2.16405       2.23576       2.22284       2.18056       2.13739       1.92858       1.76655       1.46944       1.20134      0.966231      0.779012      0.639465      0.476479      0.366424      0.269176      0.195501
  25  10 2494.3414    1.7143  1.1598 11.0166 -0.0019  0.0247   0.0307   0.0597    0.1308   0.0000   441.6320       4.92036       17.4641     -0.447430     -0.457016     -0.711022      0.138204      -3.62104     -0.115750      -1.49890       2.03343      0.160892     -0.506781      0.491476      0.310294      0.204872      0.142311     0.0419953       1.66126       2.23828       2.35409       2.55401       2.46197       2.41586       2.21129       2.01131       1.80884       1.61185       1.36406       1.14049      0.929878      0.720390      0.537080      0.394345      0.275653      0.188009
  25  11 2646.2604    2.3468  1.0514 11.2316 -0.0009  0.0224   0.0436   0.0569    0.1893   0.0000   438.0006     -0.377549       15.0749      0.924496      -4.09518       1.10261      -1.29739      -3.30252      -1.55541       1.25900       1.17354     -0.499785      0.514492      0.930327      0.233021     -0.336247     -0.208744     0.0233847       1.47375       1.98605       2.07826       2.19680       2.16875       2.10241       1.99429       1.82934       1.58247       1.39531       1.16374      0.981529      0.793228      0.604397      0.461153      0.338020      0.252130      0.176533
  25  12 2797.3698    2.9921  0.9226 11.8155 -0.0012  0.0210   0.0580   0.0509    0.1400   0.0000   440.8750       6.32549       15.0023    -0.0430196      -1.79352     -0.450341     -0.316650      -1.51987       2.79382      -1.96273       1.26772       1.49340     -0.735135     -0.122283    -0.0227832      0.207070     -0.189699      0.202783       1.30129       1.83202       1.88122       2.03441       2.00335       1.84255       1.81563       1.54505       1.44949       1.27626       1.11156      0.903486      0.729318      0.582759      0.414671      0.318953      0.214812      0.148878
  25  13 2947.4917    3.7282  0.8552 12.4429 -0.0006  0.0188   0.0745   0.0484    0.1210   0.0000   443.4755       5.73141       14.3715       1.08425    -0.0390662      -1.61991      0.780836      -4.49857     -0.106924     -0.543803       1.60406       1.01113    -0.0254992     -0.121529     -0.116514    -0.0827392      0.255758      0.195828       1.23944       1.64910       1.76351       1.94611       1.86481       1.70340       1.68593       1.51929       1.33503       1.17021       1.01832      0.840406      0.677534      0.532128      0.393028      0.294874      0.201662      0.141613
  25  14 3096.2873    3.9509  1.1550 12.5996 -0.0010  0.0241   0.0742   0.0611    0.2094   0.0000   440.8223       5.90276       12.7068       1.33090      -1.24370      -4.05543     -0.145802      0.576606       1.25514      -2.50844      0.484110      0.421288     -0.163498    -0.0899178       1.22021     -0.699597    -0.0266773     -0.271560       1.49028       1.95260       2.16138       2.14003       2.26394       2.13456       2.02645       1.91872       1.69586       1.42053       1.24583      0.971208      0.793367      0.617319      0.513470      0.355861      0.276755      0.193486
  25  15 3243.9712    3.7794  1.3828 12.8295 -0.0033  0.0280   0.0682   0.0713    0.1575   0.0000   440.1433       10.9593       12.2719     -0.505913      -2.84888      -4.45634      0.463835      -2.12235     -0.963492     -0.316949      -1.34155      -4.17497       1.81595    -0.0969181    -0.0843936      0.324922     -0.290832    -0.0948049       1.71202       2.40239       2.50294       2.63974       2.71557       2.57368       2.44542       2.20641       1.98499       1.68191       1.40182       1.15536      0.920585      0.731359      0.542605      0.417016      0.304487      0.211618
  25  16 3391.1727    3.0632  1.9142 12.7089 -0.0063  0.0336   0.0468   0.0845    0.0779   0.0000   440.5341       8.84182       12.9334       3.91829       2.53063      -4.37471      -1.84169      -4.95297       1.90754      -1.68340      -1.19397       1.76947      -1.01423      -1.24601      0.944821      0.424520      0.375041      0.152616       2.10351       2.84773       2.96815       3.16772       3.18055       3.06738       2.88440       2.68859       2.33837       2.02952       1.71217       1.39688       1.12185      0.892547      0.665003      0.505102      0.378035      0.267645
  25  17 3538.2010    2.5877  2.9730 11.9932 -0.0017  0.0393   0.0313   0.1085    0.0646   0.0000   445.0246       8.18242       16.5533      -7.30903       4.11226      -6.95207      -6.27445      -6.92009      -4.01723      -3.86006      -1.66344   -0.00921258      0.232150      0.672316    -0.0939658      0.339817      0.550382      0.187217       2.47162       3.27267       3.63117       3.72108       3.79646       3.57858       3.41096       3.08253       2.82649       2.38962       2.05506       1.69717       1.37930       1.05074      0.789999      0.608608      0.445854      0.315141
  25  18 3684.9521    2.0785  4.5456 11.4337 -0.0010  0.0514   0.0222   0.1406    0.0579   0.0000   442.9719       14.8599       6.01306      -4.80968       4.33814       4.26619      -9.96028      -4.26402      0.366351      -5.03970       1.03871      -1.98901   -0.00884066      -1.16393     -0.508437     -0.732297     -0.880666     -0.608299       3.19298       4.17662       4.72643       4.86146       4.83817       4.77785       4.51057       4.09470       3.59945       3.09496       2.60362       2.15435       1.72619       1.37210       1.04081      0.792200      0.554882      0.402478
  25  19 3831.4516    1.6785  6.1127 11.2039 -0.0013  0.0646   0.0184   0.1900    0.0533   0.0000   433.2263       25.2016       29.5092      -3.23498      -12.1270       11.2830      -11.7266      -4.23661       2.73285       3.39704      -4.92016      -4.39513       3.35129       1.82892       1.32071     -0.686470     -0.441559      0.546286       3.91398       5.19589       5.93429       5.96900       6.06502       5.84460       5.45258       5.04594       4.51643       3.95265       3.30639       2.76436       2.20483       1.74834       1.31297       1.01081      0.708249      0.501451
  25  20 3977.5016    1.3259  8.0445 10.9942 -0.0028  0.0846   0.0157   0.2513    0.0462   0.0000   446.8030       8.01527       22.8313       7.47812      -12.3658      -24.2476      -9.34620      -10.6530       4.77382      -1.56005      -14.7002      -3.38755     -0.333064       2.73380     -0.131983     -0.406951      -1.61911     -0.454558       5.07392       6.77554       7.63651       7.63360       8.01931       7.71019       7.18501       6.62701       5.76961       5.09217       4.29023       3.58629       2.84566       2.24049       1.73853       1.29848      0.906583      0.647271
  25  21 4123.7961    1.0511  9.0383 11.0056 -0.0062  0.1037   0.0149   0.3285    0.0373   0.0000   439.2199       6.29215       30.8456      -7.73581       6.21015      -11.0194      -7.85314       25.5308      -3.69723      -3.95014     -0.292840      -11.8235      0.120075       6.95051      -3.69838      -3.34278     0.0243233      0.317408       6.21198       8.14697       9.21596       9.51412       9.56265       9.40677       8.71484       8.05475       7.10998       6.23874       5.34599       4.39764       3.54558       2.78719       2.11136       1.62322       1.14543      0.815317
  25  22 4270.0671    0.7817 10.0057 11.0894 -0.0066  0.1435   0.0160   0.4827    0.0301   0.0000   440.0360       17.4356       51.6453       5.29375      -18.0067      -34.3621       19.1365      -1.63104       24.8201      -24.3373       2.66150       5.77949       7.91366       3.00506       1.13015      -3.93275     -0.243534      0.840684       8.63491       11.2225       12.8655       13.2617       13.4284       12.9325       12.0133       11.0843       9.98628       8.64326       7.27762       6.09923       4.86373       3.78343       2.94059       2.23332       1.58836       1.12268
  26   5 1694.0544    0.3126  0.2660  9.8007 -0.0004  0.0150   0.0120   0.0326    0.0326   0.0000   441.2105      -1.78796       18.3217      0.265540      -3.99840     -0.134710      0.259968      -1.53402     -0.661746     -0.470961     0.0300432     -0.229124     -0.419815     -0.242028      0.183237     -0.118643     0.0432570   -0.00412817      0.872270       1.06798       1.26110       1.18585       1.47375       1.33901       1.20127       1.24000      0.855325      0.906823      0.760235      0.560810      0.510852      0.349240      0.281726      0.220850      0.160154      0.122818
  26   6 1869.0183    0.4774  0.4149  9.9363 -0.0015  0.0156   0.0140   0.0354    0.0413   0.0000   439.4647      -2.10855       18.8937       1.84474      -2.59747      -2.48656     -0.943937      0.283951       1.09425      0.182335     -0.178103      0.334010      0.480277      0.381383      0.174274     -0.380980      0.122148     -0.152365       1.00466       1.23485       1.44234       1.46380       1.52762       1.33729       1.25846       1.27056       1.08694      0.950908      0.822396      0.724726      0.590491      0.443633      0.336270      0.238884      0.188244      0.142719
  26   7 2039.7298    0.7000  0.6501  9.9555 -0.0000  0.0200   0.0165   0.0437    0.0618   0.0000   437.7994      -1.40191       18.2207       1.85985     0.0762930      -2.36663     -0.246373      -1.19484       2.07815       1.37600     -0.623853     -0.673905      0.999752     -0.314790     0.0318846      0.228656      0.271904     -0.141834       1.15941       1.56430       1.75137       1.65066       1.79126       1.70360       1.59427       1.61883       1.38524       1.17141      0.955977      0.741894      0.610786      0.500041      0.384277      0.312708      0.246997      0.167924
  26   8 2206.0393    1.0292  0.8926  9.9924 -0.0033  0.0205   0.0204   0.0501    0.1026   0.0000   440.3532       1.37009       16.0587     -0.808355     -0.304066     -0.688104       2.20698     -0.230074      -2.20594      -2.61028       1.04017      -1.41590       1.53073     -0.742773     -0.904751      0.428169      0.394558      0.173798       1.26101       1.53462       1.79035       1.78320       1.80516       1.84937       1.75440       1.54367       1.41385       1.19466      0.994747      0.860993      0.697626      0.551317      0.427563      0.316990      0.240393      0.174986
  26   9 2366.1183    1.4038  1.0098 10.7664 -0.0018  0.0220   0.0260   0.0551    0.1023   0.0000   438.4547     -0.547584       17.3680     -0.405099      -1.63612      -1.71167     -0.951785     -0.525412       2.46968     -0.878549     -0.856135      -1.08036      0.806625     -0.661635      0.350336      0.276804     0.0795504    -0.0327325       1.32483       1.77077       1.91872       2.07086       2.03700       1.96639       1.92000       1.70818       1.51857       1.33047       1.10570      0.937039      0.762954      0.603539      0.460386      0.342268      0.257097      0.185110
  26  10 2521.2549    1.9007  0.9761 11.1865  0.0002  0.0213   0.0351   0.0510    0.1115   0.0000   438.9703       1.85569       15.8674      -1.27024      -1.86531      -6.07697      0.326962       1.83067       1.61141     -0.710833     -0.553628      0.413980     -0.451856      0.403351      0.183789      0.449826     -0.164560     -0.210187       1.36836       1.75741       1.87942       1.89499       1.91762       1.98874       1.85265       1.72923       1.52469       1.31462       1.05547      0.918429      0.722591      0.585931      0.465505      0.350694      0.259402      0.190663
  26  11 2674.3792    2.4892  1.0997 10.9503  0.0066  0.0230   0.0429   0.0538    0.2445   0.0000   437.9770       1.64809       14.0418       3.22196      -1.32021      -1.65796      -2.75447      -3.38370       1.52553     -0.972200      0.108649     -0.149482      -1.59439    -0.0583518       1.71508     -0.313730     -0.558132    -0.0444600       1.34208       1.82894       1.98433       2.11868       2.05001       2.08479       1.87433       1.78313       1.49263       1.39248       1.17786      0.975464      0.810554      0.628931      0.483870      0.353695      0.275256      0.196404
  26  12 2826.6291    3.1662  0.9870 11.9666 -0.0013  0.0202   0.0576   0.0525    0.1544   0.0000   440.1610     -0.454531       12.7240       2.05751      -1.54868      -2.99352       1.56457     -0.427877      -1.22628      0.935041      0.283335     -0.173699     -0.126079      0.117589     -0.159476     -0.431527      0.136487      0.170371       1.33852       1.82821       1.96546       2.07576       2.04971       2.01634       1.89011       1.77755       1.50460       1.35176       1.05330      0.877007      0.715277      0.591235      0.432301      0.336718      0.244430      0.177766
  26  13 2977.5474    3.7765  1.0874 11.8743 -0.0007  0.0211   0.0661   0.0548    0.2089   0.0000   440.6975       8.10283       14.2828       1.65069     0.0189460     -0.982342       1.50725     -0.548539      -3.25234      0.240654       1.27919     -0.200555     -0.280387      0.158478     -0.209444      0.172788    0.00592402     0.0555141       1.35160       1.75018       1.82413       1.92236       1.94445       1.97139       1.81988       1.70688       1.49796       1.28559       1.07563      0.892576      0.749814      0.592579      0.454364      0.341358      0.253830      0.182839
  26  14 3127.0192    3.9125  1.1227 12.9142 -0.0045  0.0229   0.0721   0.0592    0.1370   0.0000   437.2301       4.69010       19.1315     -0.607343     -0.191787      -2.69862      0.745171      -1.66699      -1.94319     -0.881917      -1.35686     -0.487566     -0.848554      -1.15473      0.427155    -0.0178952      0.285414    -0.0674939       1.43049       1.97209       2.08100       2.27953       2.24588       2.16200       2.04055       1.86118       1.63446       1.44357       1.19227       1.00224      0.790938      0.655080      0.480224      0.372968      0.266354      0.197476
  26  15 3275.4866    3.6452  1.5651 12.4188 -0.0028  0.0280   0.0601   0.0745    0.1862   0.0000   438.6708       4.15814       12.3489      0.142209     -0.976452      -7.55894     -0.884216      -2.51122      0.194667      -4.00762      0.448078    -0.0651799      0.447802    0.00529793      0.242496    -0.0815364      0.684923     -0.273133       1.66813       2.24750       2.42433       2.56934       2.59838       2.49759       2.40844       2.12395       1.93571       1.67666       1.46532       1.20530       1.00686      0.786222      0.600165      0.436244      0.332585      0.239951
  26  16 3423.3717    3.0739  2.1793 12.3884  0.0004  0.0335   0.0427   0.0889    0.0890   0.0000   441.1558       7.71723       16.7087     -0.582461       5.13853      -1.76182      -3.37090      -2.12882     -0.639143      -3.92038      -1.18223      -1.35440     -0.995058      0.708605      0.305616     -0.197486    -0.0685421    -0.0380605       2.06731       2.70925       2.97177       3.06703       2.96489       2.95013       2.79043       2.63700       2.30261       2.08962       1.77108       1.47237       1.22693      0.981552      0.742323      0.550715      0.411532      0.294340
  26  17 3571.0206    2.4609  3.1406 11.9473 -0.0002  0.0412   0.0297   0.1105    0.0645   0.0000   445.9793       2.39986       16.0702      -1.54973       3.22133      -8.72051      -11.0457      -5.65047       1.40130      -5.41256       1.36108      0.702062     -0.553875       1.65982       1.57066     -0.730348      -1.02564      0.141207       2.51206       3.25916       3.84345       3.84727       3.91331       3.82341       3.56737       3.33588       2.84798       2.55431       2.14918       1.76772       1.44237       1.12681      0.889946      0.659947      0.485331      0.358076
  26  18 3718.5560    1.9506  4.8382 11.4612 -0.0007  0.0543   0.0211   0.1495    0.0546   0.0000   438.5070       4.35879       17.4059       3.13656       10.6783      -13.8911     -0.120144       4.30798       6.75063      -3.51809      -5.02779     -0.418196     -0.333267       1.60909      -1.71973      -1.25399      0.585245     -0.196215       3.25181       4.33559       4.91773       5.14534       5.09878       5.05267       4.68974       4.32629       3.83939       3.31278       2.81393       2.30896       1.86272       1.49803       1.15033      0.880027      0.637395      0.461546
  26  19 3865.5439    1.5763  6.5899 11.1633 -0.0004  0.0679   0.0171   0.2003    0.0490   0.0000   443.5116       7.51932       19.6383       7.73627       5.83040      -5.40087      -4.21859       1.94778      0.864623      -5.35343      -2.50175       2.51231       2.70664       2.25246     -0.164017      0.788229     -0.290918     -0.223183       3.94301       5.25722       6.01315       6.10311       6.21739       6.14884       5.74337       5.27657       4.67665       4.15801       3.43165       2.88241       2.36473       1.84019       1.46652       1.09694      0.796870      0.582465
  26  20 4012.3879    1.2367  8.3576 11.0922 -0.0006  0.0893   0.0161   0.2774    0.0427   0.0000   434.6364       9.59768       24.9986       27.9864      -10.7462      -3.00221       4.18906      -13.6578      -3.57129      -5.40987      -1.32055       3.37053      -1.74664       1.95399       2.31076     -0.963271      -2.05314      0.193977       5.09340       6.88737       7.80058       8.00564       8.19035       7.97124       7.47002       6.86802       6.15080       5.34971       4.58738       3.82452       3.05608       2.43473       1.88753       1.46514       1.04968      0.758325
  26  21 4159.2063    0.9726  9.6353 11.1143 -0.0089  0.1158   0.0166   0.3874    0.0365   0.0000   446.3902       14.0928       1.33109     -0.126835       7.97151      -1.55983     -0.607032     -0.530216       9.53835      -10.2557       2.00696       5.17579      -9.80248      -3.05660       3.52609       3.55867     -0.620797      -2.58656       6.55458       8.74040       9.88255       10.2008       10.3396       10.0292       9.65090       8.68973       7.84874       6.90980       5.93904       4.93512       4.00627       3.18762       2.49989       1.89312       1.35195      0.985059
  26  22 4305.3073    0.7062  9.7024 11.1304 -0.0077  0.1507   0.0187   0.5602    0.0317   0.0000   438.8881       45.8651       40.6888       8.44110      -10.8854      -12.8839      -14.3356       18.5977      -15.4724      -1.23147       4.55074      -5.56084      -5.63176       3.87740      -5.45880     -0.339426      0.129802      0.555890       8.55620       11.0526       12.8614       13.1839       13.5315       13.0595       12.4847       11.5651       10.1978       8.89885       7.58489       6.28481       5.08399       4.06917       3.19085       2.46269       1.77934       1.30150
  27   4 1527.5737    0.1804  0.1240  9.7765 -0.0177  0.0132   0.0126   0.0240    0.0263   0.0000   440.3199     -0.950191       20.9837      0.509562      -2.85464      -1.93729      -1.72614    -0.0307761      0.351126     -0.168867     -0.285647      0.508411     -0.158596     0.0149187     -0.232969    0.00963810      0.151004    -0.0919581      0.708769       1.18772       1.13791       1.35200       1.21421       1.38808       1.30524       1.32310      0.865131       1.05255      0.686770      0.707703      0.454702      0.456001      0.314164      0.245245      0.191365      0.103366
  27   5 1713.5988    0.3263  0.2131  9.8363 -0.0126  0.0114   0.0135   0.0250    0.0314   0.0000   440.0373      0.208831       20.0883     -0.287917      -1.72158      0.533498     -0.478131     -0.137960      0.755198      0.283471     -0.291312     -0.191430      0.438627     -0.131799      0.215915    -0.0237306      0.330229     -0.393597      0.738888      0.953401       1.05244       1.04639       1.02904      0.956496      0.969176       1.08010      0.885823      0.764500      0.631118      0.483577      0.392018      0.320179      0.301965      0.224407      0.188965      0.154889
  27   6 1889.7702    0.5056  0.4315  9.9365 -0.0062  0.0152   0.0146   0.0384    0.0434   0.0000   440.9702     -0.904457       18.7506      0.157031      -3.16684      -1.04251       3.38596      0.480285      0.397517      0.230796     0.0829511     -0.122423     -0.886259      0.305721     -0.320650      0.241251    0.00977213     -0.269695      0.960313       1.20335       1.32806       1.35285       1.30056       1.30895       1.28688       1.18921       1.04351      0.957775      0.792636      0.698801      0.561578      0.480398      0.353120      0.283818      0.194721      0.148980
  27   7 2062.0308    0.7565  0.6546 10.0744 -0.0033  0.0180   0.0171   0.0418    0.0635   0.0000   440.7085       2.58990       18.2698      0.696891      -1.04445      0.864550      0.641247       1.34881      -2.57476     -0.436492      0.939341     -0.195411     -0.805512     -0.504563     0.0794257     0.0512154  -0.000490464    -0.0442475       1.10926       1.37471       1.52786       1.68965       1.59772       1.54740       1.58170       1.45028       1.27187       1.07347      0.965957      0.796942      0.602660      0.505851      0.412148      0.318583      0.231038      0.176515
  27   8 2229.7141    1.0419  0.8897 10.3605 -0.0034  0.0221   0.0204   0.0492    0.0881   0.0000   437.0072       1.58866       20.0851     -0.118484      -2.01223     -0.398716     0.0920437       3.29443      -2.15214      0.277544      0.208687      -1.15802     0.0444118      0.789008     -0.320301     -0.589406      0.449523    0.00401097       1.25208       1.85509       1.94815       2.19353       2.16563       2.09317       1.95069       1.75650       1.59965       1.37520       1.16617      0.924456      0.770147      0.608349      0.459216      0.354705      0.268842      0.186610
  27   9 2391.0187    1.4493  1.0828 10.6812 -0.0037  0.0233   0.0260   0.0552    0.1160   0.0000   439.8610       2.81359       15.8885      0.461547      -3.80756      -3.73991      0.794896      -1.34170      -2.54050      -2.31636      0.160073      0.511262     0.0895075      0.203203     -0.538477      0.198066     0.0914255      0.139146       1.30175       1.80360       1.89468       2.04258       2.01035       1.99295       1.89012       1.74476       1.56202       1.37635       1.19641      0.987056      0.804923      0.655340      0.525933      0.378655      0.294627      0.207911
  27  10 2547.5201    1.9181  1.0928 11.4447 -0.0014  0.0230   0.0351   0.0593    0.1075   0.0000   440.4980       4.54976       14.6079      -1.17125     -0.214055       4.28982     -0.180915      -3.42104      -1.61208      -1.19049      0.268975      -2.31716     -0.429341      0.814796      0.522913    -0.0420975     -0.399468    -0.0873450       1.29464       1.80891       2.01456       2.04897       2.17411       2.00184       1.95856       1.77796       1.60329       1.40975       1.19139      0.998390      0.809762      0.653663      0.511526      0.379708      0.285939      0.211789
  27  11 2702.1199    2.5608  1.0876 11.6275 -0.0040  0.0219   0.0452   0.0548    0.1496   0.0000   439.7338      0.585261       13.7591     -0.123103      -2.39601     -0.843025      -2.68817      -1.32366      -2.01770      -1.11503      -1.58369       2.88623     -0.348331     -0.527468      0.404196      0.321308      0.574243      0.193902       1.37432       1.83655       1.98345       2.07381       2.09146       1.94205       1.85323       1.68375       1.60543       1.37905       1.22085       1.04653      0.842279      0.680697      0.529046      0.393129      0.290835      0.208615
  27  12 2855.3929    3.3259  0.8984 12.1959 -0.0027  0.0198   0.0609   0.0473    0.1450   0.0000   439.2188       2.05331       14.5839     -0.496324      -3.84076      0.574175      -3.03123      -1.69402      -1.21410      -1.58688      0.786876      0.673654     -0.643712      0.163651     -0.357336    -0.0147514     0.0781408     -0.127571       1.21784       1.67723       1.82990       1.94928       1.89645       1.80881       1.72510       1.56308       1.47191       1.27592       1.06040      0.908391      0.733444      0.565077      0.441737      0.336794      0.247946      0.184870
  27  13 3007.1141    3.7913  1.0298 12.4797 -0.0042  0.0208   0.0687   0.0526    0.1456   0.0000   441.3976       6.02501       11.9537     -0.471319      -1.42325      -5.06735       2.69254      -2.29949      -2.42232      -2.31846       1.78260     -0.116380       1.16860      -1.19447     0.0703419      0.320601      0.127659     0.0223064       1.19088       1.63549       1.73622       1.88061       1.90510       1.80025       1.71186       1.62071       1.43443       1.26880       1.07668      0.893149      0.741395      0.562181      0.460211      0.342694      0.264030      0.196014
  27  14 3157.2926    3.9717  1.2255 12.5805 -0.0038  0.0239   0.0672   0.0581    0.1387   0.0000   437.4560       6.28194       15.3814      -1.89993      -2.88637      -1.12877      -1.18438      -4.24234      0.385964      0.558421     -0.238482      -1.33586     -0.564867      -1.35169    -0.0129483    -0.0181909      0.688362      0.319302       1.45875       1.96234       2.04255       2.12138       2.10074       2.05903       1.96105       1.86569       1.69187       1.48952       1.26172       1.07149      0.854199      0.709468      0.549750      0.431014      0.316151      0.226561
  27  15 3306.5266    3.6082  1.7179 12.2477 -0.0012  0.0284   0.0533   0.0717    0.1618   0.0000   441.4936       5.99970       11.4678      -3.98754      0.432185      -4.79118      -4.66086      -5.88179      -1.32929      -3.34851     -0.102155      0.478452      -1.47573     0.0403524      0.557994     -0.343131      0.349110    -0.0559718       1.62597       2.19322       2.39783       2.45327       2.54887       2.48063       2.26917       2.19375       1.90200       1.70069       1.47743       1.26939       1.01448      0.813859      0.631318      0.486833      0.363207      0.263653
  27  16 3455.3461    2.8464  2.4344 12.2364 -0.0036  0.0342   0.0382   0.0979    0.0934   0.0000   444.4154       11.5641       13.8612      0.730017      -4.79826      -8.09916       1.48876      0.483148       2.08119      -6.20682      -1.67163      0.941371       1.57341      0.958402      -1.07109     -0.113580       1.24132     -0.177783       2.03310       2.60509       2.88556       3.02141       3.20932       3.04004       2.92023       2.65402       2.35899       2.07576       1.78289       1.46427       1.21895      0.959543      0.747247      0.601839      0.435052      0.319411
  27  17 3603.6272    2.2708  3.8359 11.7293 -0.0013  0.0457   0.0251   0.1269    0.0612   0.0000   439.4906       6.99083       11.6664     -0.837069     -0.399733     -0.546844      -6.53900      -8.09347       6.40156      -4.86614      -3.18948      0.790455      -1.27183      0.393839       2.03015     0.0574576     -0.397389      0.463133       2.57555       3.39270       3.81523       3.93803       4.13690       3.88908       3.76960       3.46560       3.13537       2.74097       2.33112       1.93775       1.59483       1.28391       1.00741      0.779266      0.571375      0.425928
  27  18 3751.6113    1.8724  5.4854 11.3319 -0.0003  0.0569   0.0191   0.1617    0.0523   0.0000   436.0036       1.72695       12.5282       1.07422      -6.17188      -10.9240       1.93962      0.387666       4.89838      -1.72010      -1.94969      -3.17739      -1.58615      -3.05022    -0.0341397    -0.0501875      0.638818      0.627299       3.24320       4.23243       4.79277       4.88513       5.08077       4.85150       4.67967       4.29104       3.92321       3.42176       2.97443       2.45584       2.03440       1.63398       1.27086      0.990192      0.732151      0.537571
  27  19 3899.3166    1.4956  7.0489 11.1603 -0.0003  0.0702   0.0167   0.2113    0.0471   0.0000   436.6211       16.4967       15.6796     -0.489167      -9.49982     -0.639580      -1.62625       4.55247       3.23522       2.74543     -0.481060       3.21353     -0.553415     -0.201168      0.377389      -1.56679       1.71297     0.0852861       4.03407       5.32667       5.93991       6.29668       6.51424       6.21985       5.86573       5.40773       4.92084       4.30282       3.65664       3.00535       2.51034       2.01571       1.56830       1.21281      0.894144      0.656911
  27  20 4046.4579    1.1741  8.5456 11.1148 -0.0026  0.0901   0.0157   0.2887    0.0397   0.0000   447.6222       16.9559       12.7888       6.32762      -8.25843       3.39556      -13.1640       8.98788       11.6728      -11.7216      -1.62526       4.60517       3.50424       3.48419      -7.98735     -0.566513      0.714475     -0.370637       5.00783       6.75423       7.56757       7.86685       8.10271       7.88846       7.43582       6.90910       6.17595       5.44611       4.61703       3.94112       3.15242       2.60047       2.02055       1.54804       1.12809      0.837817
  27  21 4193.8685    0.8449  9.0412 11.2260 -0.0067  0.1215   0.0192   0.4478    0.0375   0.0000   425.3175       9.08054       22.2682       14.2076       6.83029      -8.82098       8.25737       11.0438      -2.76480      -1.26940       18.7867       2.82797       3.03700       1.66263       6.88983      0.179420      -1.45273       2.10149       6.63105       8.80994       10.0940       10.3183       10.7214       10.3172       9.94558       9.03934       8.16768       7.27146       6.24685       5.26001       4.29732       3.40403       2.69924       2.12285       1.52858       1.14287
  28   5 1732.7622    0.3405  0.3016  9.8323 -0.0045  0.0138   0.0119   0.0310    0.0332   0.0000   441.2849      -1.47389       19.2139     -0.322959      -1.02850     0.0230407      0.681666     -0.829278      -1.27806       1.13912      0.773336     -0.196895     -0.765770     -0.539651      0.121804      0.138775      0.352748     -0.269477      0.722345      0.981541       1.10809       1.15002       1.18712       1.13668       1.05966      0.942678      0.952650      0.809467      0.687396      0.617304      0.481233      0.387429      0.295040      0.230639      0.194849      0.146497
  28   6 1910.1347    0.5108  0.5287  9.9017 -0.0068  0.0169   0.0129   0.0398    0.0461   0.0000   441.1481     0.0902671       18.6523       4.71080      -3.28590      -2.12245     -0.136276      -2.27892      -1.72665     -0.362160     -0.639319      0.408972     0.0671976     -0.395983     -0.184360   -0.00635020     -0.184127      0.101463      0.968078       1.23677       1.40380       1.45960       1.48990       1.52749       1.45062       1.33651       1.14918       1.03458      0.842789      0.711181      0.620774      0.454516      0.399572      0.285219      0.223455      0.173324
  28   7 2083.8777    0.7397  0.6902 10.2606 -0.0077  0.0195   0.0170   0.0466    0.0595   0.0000   438.9008      -1.41432       20.6246     -0.121213     -0.924942     -0.582679      -2.30766      -1.67275       2.60633     -0.459513      0.838965      -2.18285      0.933390      0.598856      0.267142      -1.04846     -0.194449      0.156381       1.10338       1.48298       1.60306       1.61322       1.58387       1.63632       1.65320       1.51967       1.36470       1.18631      0.950315      0.757053      0.675237      0.534044      0.442842      0.363198      0.257295      0.203058
  28   8 2252.8159    1.1018  0.8666 10.6018 -0.0015  0.0200   0.0215   0.0508    0.0778   0.0000   439.5183      -1.14901       21.7620      0.202400      0.293733      -2.06515       2.70324      -1.12693     -0.496991     -0.770706      0.791977     -0.446139     -0.989943     -0.215220    -0.0385272    -0.0790561     -0.320963     -0.212809       1.14185       1.57610       1.71711       1.91055       1.92694       1.87122       1.74735       1.55908       1.45048       1.22115       1.05805      0.858711      0.733055      0.569112      0.459002      0.354032      0.257017      0.186479
  28   9 2415.3449    1.5355  1.1732 10.7427 -0.0033  0.0238   0.0268   0.0609    0.1324   0.0000   442.1192       1.87906       19.7008      -2.63115      -2.53203      0.503324      0.603630      -3.81769      -1.12003      0.325170       1.49251      0.110012      0.802263      -1.90394     -0.802678     -0.596319      0.429675     -0.157907       1.31313       1.79396       1.99986       1.98433       2.05683       1.98027       1.90094       1.81589       1.59863       1.45961       1.25058       1.00939      0.863536      0.708777      0.541311      0.425915      0.323412      0.233853
  28  10 2573.3870    2.0706  0.9887 11.4146 -0.0012  0.0213   0.0368   0.0492    0.1093   0.0000   439.4234       4.31450       12.9219      0.550778       1.30124    -0.0582024       2.84456      -1.75659     -0.546153      -1.88417      -1.18975      0.214014     -0.103911     -0.457774      0.382162      0.127463     -0.116132      0.122469       1.20521       1.67414       1.76736       1.93101       1.95834       1.89408       1.83104       1.66554       1.50837       1.33338       1.09711      0.924340      0.740504      0.609940      0.476793      0.376494      0.291261      0.206725
  28  11 2729.3828    2.7335  1.1866 11.1631 -0.0005  0.0224   0.0445   0.0547    0.2143   0.0000   440.9258       3.50154       12.5734     -0.934030      -2.06142      -2.63948      -1.46486     -0.706844      -1.19240      -1.17247       1.94817      0.327134      0.988912     -0.204077    -0.0738696    -0.0154036     0.0613304      0.162766       1.23040       1.66974       1.83338       1.92432       2.01984       1.84915       1.85162       1.70600       1.49109       1.35737       1.14875      0.965218      0.802791      0.657450      0.497007      0.388977      0.305701      0.225717
  28  12 2883.7683    3.3187  1.0719 11.9990 -0.0008  0.0205   0.0570   0.0553    0.1882   0.0000   441.6014       5.40439       17.1430      0.731195       1.31264      -2.36573      -1.98844     -0.879334     0.0935889      -1.97893      -1.09982      -1.16086     -0.762839     -0.740898     -0.486336     -0.548714     -0.377491    -0.0654514       1.16930       1.53334       1.69223       1.83859       1.82538       1.82030       1.68484       1.59744       1.43024       1.20224       1.09169      0.890249      0.749902      0.602082      0.476303      0.353238      0.271519      0.212707
  28  13 3036.2322    3.9406  1.1062 12.3022 -0.0028  0.0212   0.0662   0.0549    0.1805   0.0000   440.7329       5.32522       19.0944      -1.07909      -1.67574      -1.64055      0.815082      -2.95590     -0.441945     -0.134718      0.479367     -0.533148      0.625598     0.0442364      0.144492     -0.478605     -0.412466     0.0995086       1.17733       1.63012       1.69847       1.79876       1.85357       1.80520       1.64633       1.61639       1.39724       1.31410       1.08543      0.937453      0.774031      0.622327      0.500983      0.385452      0.284845      0.210110
  28  14 3187.2446    3.8590  1.4010 12.3157  0.0003  0.0243   0.0594   0.0642    0.1379   0.0000   439.5446       4.65599       10.6203     -0.623098      -1.93336      -2.04731      0.434482      -2.21480      -2.53730      -2.90135       2.60339      -1.03864      -1.42179     -0.238636      0.309645     -0.112878      0.358825      0.135299       1.37368       1.90607       2.01726       2.12407       2.13719       2.10170       1.97730       1.96785       1.71074       1.50231       1.24628       1.04212      0.832682      0.694386      0.538485      0.420549      0.340938      0.265285
  28  15 3337.3583    3.4178  1.8297 12.5186 -0.0055  0.0285   0.0491   0.0766    0.1038   0.0000   438.4502       10.4420       15.4754       3.67602      0.976001      -1.47919       3.92936      -6.30269      -1.77834      -2.50749      0.102055     -0.310250      0.502291       1.30563      0.292156       1.27612     -0.924645     -0.392087       1.59288       2.08036       2.27671       2.42963       2.47112       2.44965       2.32411       2.18881       1.96132       1.70748       1.48654       1.23912       1.00013      0.835611      0.650240      0.515986      0.395446      0.295009
  28  16 3486.8323    2.7103  2.5918 12.2882 -0.0009  0.0360   0.0360   0.1029    0.0830   0.0000   438.5843       6.60643       13.5787       2.89354     -0.645481     -0.267429      -5.07334      -3.83066      0.665436      -1.28773      0.135036      -3.51029      0.926127     0.0212650      0.174011     -0.580521   -0.00217768     0.0628109       1.95162       2.68473       2.88449       3.17323       3.07481       3.13996       2.93343       2.69455       2.45856       2.20144       1.82599       1.60060       1.30380       1.07917      0.841245      0.654715      0.478527      0.356050
  28  17 3635.8073    2.2033  4.0940 11.6554 -0.0014  0.0455   0.0234   0.1333    0.0580   0.0000   438.4379       12.3241       9.48955      -2.66185      -5.12316      -8.79774       5.31989      -6.40758       5.52440     -0.700654       1.35244      -2.86721       3.44575       1.53721       3.38885     -0.100125      -1.06295      0.311047       2.53060       3.34934       3.78702       3.98318       4.01366       3.93943       3.67075       3.48972       3.17523       2.73635       2.38001       2.04315       1.64606       1.34789       1.07513      0.819303      0.623183      0.455559
  28  18 3784.3903    1.7930  5.7976 11.2767 -0.0013  0.0586   0.0179   0.1689    0.0500   0.0000   442.3091       4.76988       14.4648      -8.70829       1.37026      -1.85278       3.95352      -11.1866       4.43809      -4.80644       2.65383      0.555407      -4.04746     -0.268729      0.546912      -2.57980     -0.822709     -0.207529       3.15037       4.19575       4.67340       4.93570       5.02347       4.94482       4.67496       4.35297       4.01438       3.46110       2.98416       2.51203       2.11481       1.69553       1.36780       1.04915      0.772602      0.570387
  28  19 3932.8622    1.4052  7.5319 11.1809 -0.0009  0.0745   0.0157   0.2254    0.0423   0.0000   445.7606       13.5176       20.0332       8.67409      -5.80814       4.45986      0.991319      -5.75919      0.675112      -5.95798      -3.38233      -2.53872     -0.357774     -0.782884     -0.782273       2.65998      0.272886      0.188139       4.08001       5.32296       6.12118       6.31091       6.50645       6.32439       6.01167       5.64665       5.02934       4.49423       3.86172       3.26947       2.71496       2.17679       1.75371       1.35641      0.993938      0.752490
  28  20 4080.7414    1.0613  8.5139 11.2313 -0.0004  0.0949   0.0168   0.3220    0.0378   0.0000   440.5675       5.54438       21.0661      -16.2563       20.8039       7.31339      -7.34449       9.70361      0.233930       2.29740      -1.77401      -1.89774       4.14089     -0.130528      -3.02258      -2.99178      0.249430      -1.23312       5.11550       6.77337       7.66842       8.01277       8.16837       7.87076       7.76838       6.97207       6.47480       5.74331       4.87828       4.17237       3.43913       2.76786       2.21316       1.73121       1.29610      0.954668
  28  21 4228.0115    0.7636  8.9857 11.3089 -0.0141  0.1328   0.0215   0.5194    0.0356   0.0000   444.9221       36.7638       15.7108      -8.57520       2.33783      -9.18138      -26.2220      -1.66212       8.94404      -7.91256      -4.53830      -5.69036      -1.11129       1.03430      -1.52571      -6.26065      -2.72832       1.72083       6.90172       9.14319       10.6842       10.9768       11.2008       11.0395       10.5168       9.50299       9.05905       7.69674       6.77598       5.76103       4.71602       3.88809       3.08774       2.39514       1.72321       1.30539
  29   5 1751.5520    0.3612  0.3022  9.8746 -0.0033  0.0147   0.0121   0.0293    0.0326   0.0000   440.1127      -2.20644       20.6605      -1.25748      -2.22777      0.273448      -1.21319      0.530958     -0.434501      0.439347     -0.249533      0.235942      0.310002     0.0363034     -0.245744     -0.311639     -0.167461     -0.310258      0.789520       1.14325       1.23930       1.34626       1.42554       1.31318       1.26246       1.15921       1.02080      0.886345      0.762930      0.609224      0.530370      0.400494      0.335306      0.238102      0.201235      0.152174
  29   6 1930.2158    0.5477  0.5302  9.9437 -0.0029  0.0168   0.0138   0.0378    0.0466   0.0000   439.9783      0.458457       19.0622      -2.31382      -1.90921      0.406749      0.963090      -1.34193      -2.43951      0.243363       1.13557      0.735324      -1.32179      0.270581     -0.106549     -0.173519      0.670256     -0.239459      0.922705       1.17284       1.34906       1.44870       1.41344       1.38020       1.40914       1.18942       1.10927       1.00603      0.862188      0.720612      0.635468      0.499850      0.376135      0.301829      0.247265      0.178400
  29   7 2105.2874    0.8216  0.7286 10.0956 -0.0006  0.0175   0.0173   0.0460    0.0656   0.0000   440.9435      0.419164       18.0497      -2.30864      -2.88309       1.40627     -0.948536     -0.338081      0.525257       3.05584      0.359876     -0.597756       1.33029     -0.607877     -0.243439     0.0268635      0.207040      0.155095      0.969846       1.27347       1.38335       1.40014       1.47111       1.47069       1.42078       1.29091       1.14890       1.04366      0.915041      0.788610      0.679802      0.530939      0.439268      0.325120      0.258103      0.186355
  29   8 2275.3539    1.1862  0.9177 10.4999 -0.0006  0.0209   0.0224   0.0512    0.0905   0.0000   441.5079      -4.29662       20.6898      -1.64367      0.646672    -0.0373757      0.691458      -1.81159      0.788129     -0.767337       1.04723     -0.908909     -0.139384      -1.30801      0.203384     -0.175254      0.546214      0.343796       1.11547       1.48722       1.74841       1.86631       1.92409       1.84864       1.76018       1.67694       1.37656       1.22154       1.14075      0.879200      0.746687      0.607605      0.461942      0.367666      0.279072      0.208777
  29   9 2439.0460    1.6832  1.0670 10.9358 -0.0023  0.0218   0.0297   0.0553    0.1170   0.0000   439.7197       2.88828       15.4835     -0.837555      -3.47883      -1.19503      0.714222       1.48855     0.0319293      -2.10369     -0.865923     0.0298163       1.43236      0.374990      0.384624      0.262161      0.702851     -0.120877       1.24652       1.67874       1.78148       1.92903       1.92554       1.87137       1.81002       1.68833       1.58801       1.36443       1.18242      0.933368      0.817011      0.632021      0.514090      0.402825      0.320777      0.239706
  29  10 2598.6800    2.1347  1.1034 11.4749 -0.0023  0.0219   0.0366   0.0547    0.1128   0.0000   437.9042     0.0197628       17.2795      0.438894      -3.46696      -4.86314       2.56458      0.856552       1.02824      -1.61011       1.74895      0.434926     -0.975811      0.414186     -0.214529      0.488406      0.125114     -0.410866       1.21284       1.58360       1.78588       1.83997       1.87273       1.81981       1.74602       1.65212       1.49919       1.29944       1.16221       1.01768      0.849464      0.685298      0.537188      0.420733      0.318769      0.249676
  29  11 2756.2008    2.8245  1.0887 11.6623 -0.0013  0.0212   0.0476   0.0516    0.1484   0.0000   438.3224       4.07093       17.2817      0.797183      -2.35094      -4.34446      0.187282      -1.29831     -0.250499       1.64525     -0.904565      0.523399     -0.569405     -0.214857      0.147599     -0.344555      0.132915      0.243461       1.15194       1.54486       1.68108       1.75843       1.78779       1.70266       1.69632       1.56933       1.39196       1.29272       1.12666      0.957201      0.769138      0.646126      0.516036      0.395960      0.307377      0.238777
  29  12 2911.6766    3.4505  0.9393 12.5830 -0.0021  0.0198   0.0623   0.0471    0.1286   0.0000   439.7398       3.18189       11.9336    -0.0418273      -4.26884      -2.42544     0.0636213      -1.64952       1.62124      -1.80383       1.54961       1.15870       1.97954      0.464434     -0.254663     -0.890141      0.140579     0.0486352       1.10197       1.43194       1.57968       1.65647       1.77187       1.56916       1.56909       1.45273       1.32654       1.20633       1.04340      0.891043      0.762016      0.600620      0.466515      0.397773      0.288340      0.214358
  29  13 3065.0505    3.9229  1.0533 12.7310  0.0003  0.0208   0.0663   0.0552    0.1400   0.0000   439.3484       7.38956       15.1006       3.70153      -6.55852      -2.73937      0.330304     -0.394475      0.397556      -1.11070     -0.546579      -1.48669      -2.09809     -0.703089      0.327683    -0.0396980      0.183995      0.125360       1.15796       1.58242       1.75437       1.80369       1.72186       1.64458       1.57147       1.45941       1.42336       1.27876       1.17591      0.982698      0.830238      0.691549      0.537598      0.422840      0.315787      0.231097
  29  14 3216.8288    3.7794  1.3970 12.5633  0.0017  0.0242   0.0576   0.0633    0.1208   0.0000   437.8846       6.46991       12.6504      -2.01175       1.47746      -3.38050      -2.85869      -3.11944       1.33757      0.309517      0.880771      -1.67307     -0.846293     -0.244931      0.344040      0.240674     0.0972679     -0.438504       1.27122       1.76748       1.81205       2.04289       2.05299       1.99102       1.97310       1.79354       1.62512       1.39941       1.27254       1.05594      0.859433      0.703607      0.593981      0.438524      0.337548      0.257866
  29  15 3367.6841    3.2322  1.9603 12.4592  0.0034  0.0297   0.0436   0.0776    0.0809   0.0000   441.4532       11.5718       10.9664     -0.595908       5.11556      0.173301      -3.41449     -0.717454      0.659197      -2.80687       3.56923      -2.60068      -2.91780      0.613440      0.255391     -0.512806      0.961445     -0.401599       1.63715       2.21121       2.42521       2.53011       2.62071       2.60563       2.44372       2.33677       2.04542       1.82735       1.56778       1.31389       1.11679      0.913162      0.734863      0.561411      0.428621      0.312679
  29  16 3518.0206    2.5869  3.0237 12.0989 -0.0024  0.0386   0.0308   0.1078    0.0683   0.0000   445.3947       3.31310       15.4097       1.65803       4.45175      -4.46219      -1.65147      -3.97351       8.88498      -3.76414     -0.626457      0.860184     -0.137111      -2.14043      0.816395      0.593705      0.114250      0.117525       2.07053       2.75615       3.16380       3.18257       3.25094       3.19953       3.00378       2.87852       2.68517       2.34856       2.02828       1.73345       1.41499       1.15733      0.954182      0.730097      0.561852      0.424775
  29  17 3667.8008    2.1434  4.5839 11.4326 -0.0022  0.0490   0.0217   0.1335    0.0612   0.0000   440.6410       4.75038       18.6200      -1.83853     -0.825272      -9.31593       8.19025      -7.00974     0.0634744      -1.97124     0.0396062      0.690587      -2.81121     -0.314640      -1.27111     -0.696113     -0.537396       1.39734       2.59456       3.44914       3.93171       3.96952       4.24761       4.10911       3.90592       3.71624       3.28174       2.96449       2.51960       2.18727       1.78929       1.47462       1.17832      0.919263      0.700628      0.521837
  29  18 3816.9724    1.6903  6.0204 11.3276 -0.0025  0.0614   0.0176   0.1781    0.0461   0.0000   436.3809       6.93535       18.8932       3.42711      -4.58180       2.72537       3.17216      -8.30917       6.05057      -2.79721     -0.125109     -0.346130      0.367750     -0.837766       1.81297       1.89163     -0.208706    -0.0191154       3.21322       4.26741       4.83798       4.96047       5.18261       5.02825       4.77327       4.59417       4.08341       3.63030       3.18831       2.72622       2.25960       1.85304       1.47719       1.16329      0.871706      0.662327
  29  19 3965.7935    1.3395  7.5299 11.1579 -0.0021  0.0743   0.0154   0.2308    0.0407   0.0000   437.7775       22.8697       13.9666       3.32518       3.37489      -15.0169      -4.63342      -10.0603      -1.46353       6.25203    -0.0517641      -8.32780      -3.30813       3.97113     -0.909097     -0.755236      0.177417     -0.222134       3.91507       5.17918       5.88153       6.19008       6.35460       6.17843       5.99972       5.48883       5.05207       4.43282       3.85137       3.27058       2.76381       2.22732       1.76641       1.42136       1.04638      0.789924
  29  20 4114.4829    0.9469  8.3718 11.3176 -0.0078  0.1048   0.0185   0.3607    0.0369   0.0000   444.4434      -7.85725       10.5687      -4.57928       3.78624      -7.35958      -4.59462      -12.7544       1.28876      -6.94876       1.21028      -6.90501      -4.51181      -5.47869       1.78641      0.937370      0.278453     -0.458183       5.29597       7.10414       8.11755       8.58957       8.58857       8.71762       8.06043       7.75668       6.86064       6.16828       5.30726       4.62449       3.78821       3.10621       2.49622       1.94376       1.44904       1.08732
  30   7 2126.3405    0.8508  0.7390 10.1622 -0.0015  0.0171   0.0171   0.0441    0.0667   0.0000   438.5655      -1.89114       19.1613       1.82044       2.34767    -0.0373261    -0.0979251     -0.592040      -2.22657     -0.569863     0.0368997     0.0411470      0.915063       1.10391     -0.712140     -0.693923    -0.0889324      0.135409      0.909086       1.18819       1.32517       1.39729       1.43941       1.41746       1.33705       1.30096       1.18574       1.01630      0.908810      0.793457      0.618314      0.518593      0.428868      0.326572      0.261039      0.197574
  30   8 2297.3597    1.2415  0.9130 10.6356 -0.0018  0.0191   0.0228   0.0504    0.0844   0.0000   439.2829       2.91177       18.8464      -1.17753       3.11478     -0.905665      0.281014      -1.08590       2.20758     -0.936285     -0.277159      -1.17870      -1.00430      0.103500      0.678673    -0.0664776     -0.171182     -0.113956       1.06060       1.35878       1.46830       1.48597       1.65811       1.61775       1.56900       1.46479       1.28218       1.10299      0.978127      0.900136      0.752192      0.626474      0.491067      0.369219      0.298414      0.216821
  30   9 2462.3049    1.7132  1.1787 10.9589 -0.0037  0.0235   0.0286   0.0563    0.1312   0.0000   441.2825       1.11304       15.4880       2.03337      -1.64058      0.770909       1.22424      -2.36430       2.69367      -1.88338       1.39883     -0.662213     -0.354969     -0.116813      0.777302      0.111646     0.0116162     0.0208737       1.19084       1.66523       1.74988       1.93101       1.99553       1.90394       1.89693       1.70123       1.54597       1.40443       1.17791       1.05024      0.836780      0.713534      0.547373      0.454850      0.337614      0.255983
  30  10 2623.4946    2.2608  1.1404 11.3246 -0.0013  0.0210   0.0369   0.0548    0.1430   0.0000   439.4657       1.75323       18.0434      -2.78471      -3.18692      -3.36800       1.29904      -3.67448      -1.53661     -0.200237       1.14150     -0.354126      0.227473    -0.0931447      0.212366      0.176627    -0.0840485      0.118103       1.09857       1.42955       1.62787       1.71335       1.73963       1.69668       1.68146       1.54224       1.35425       1.26613       1.10627      0.958718      0.764386      0.648284      0.546418      0.415712      0.317568      0.233446
  30  11 2782.5242    2.9742  1.0880 11.9350 -0.0013  0.0207   0.0498   0.0518    0.1289   0.0000   439.8502       1.71349       15.7236      -1.01442     -0.989485      -2.29471     0.0915147      -3.08343      -2.97175      -3.90011       1.34384      -1.35844     -0.667659     -0.344581      0.409201      0.230540     -0.364776     -0.113882       1.13821       1.48967       1.64571       1.81732       1.87480       1.75405       1.69025       1.55810       1.43912       1.28146       1.08486      0.964630      0.787259      0.664355      0.523539      0.404969      0.314835      0.235106
  30  12 2939.1255    3.6994  1.0471 12.1684 -0.0038  0.0197   0.0619   0.0520    0.1554   0.0000   440.3920       4.66583       15.6679     -0.515110      -2.40667      -2.36121      0.695160      -4.29657     -0.789800      0.388640       1.03988      -1.44310     -0.426193     -0.793783      0.792738      0.424730      0.161586     -0.163757       1.11659       1.50975       1.65336       1.87160       1.87494       1.82334       1.77003       1.68444       1.44164       1.27136       1.06389      0.895335      0.720858      0.607909      0.489713      0.367716      0.284441      0.233067
  30  13 3093.4450    4.0375  1.0932 12.2265 -0.0082  0.0212   0.0669   0.0522    0.2581   0.0000   439.1151       5.67639       12.7569      -1.79980       2.63770      -3.42962      -2.39920      -3.49791      0.553663    0.00457597       2.05358      -1.60293    -0.0574821       1.71812      0.334066      0.361699      0.792266      0.296952       1.06174       1.49571       1.60321       1.70499       1.71477       1.71848       1.63005       1.54253       1.41900       1.24283       1.10991      0.945555      0.783720      0.653457      0.505343      0.417104      0.310162      0.248994
  30  14 3246.0390    3.7368  1.4658 12.6161 -0.0007  0.0246   0.0553   0.0627    0.1033   0.0000   440.9137       6.40058       14.8739       1.78184      -1.68541      -5.81690     -0.634750      -3.58137       1.31516      -1.22704       2.63833      -1.13376      -2.74827      -1.27559     0.0663345      0.185007      0.194589     -0.423463       1.31443       1.76728       1.89244       2.05834       2.13539       2.04854       2.00162       1.82013       1.69648       1.48819       1.32386       1.09828      0.938992      0.763866      0.602010      0.473735      0.377033      0.284745
  30  15 3397.8144    3.2304  2.0062 12.1850  0.0004  0.0278   0.0408   0.0752    0.0878   0.0000   440.8665       2.85798       10.7913      0.601736       1.40171      -4.28266     -0.893981      -1.75731      -1.41957      -3.56002     -0.836216      -1.07539      0.370534      -1.40044     0.0906706     -0.569599       1.22196      0.139248       1.47671       1.95702       2.16710       2.30424       2.34525       2.29615       2.17317       2.05307       1.90071       1.70830       1.46763       1.26658       1.05889      0.881812      0.697299      0.553946      0.434486      0.322418
  30  16 3548.8210    2.5391  3.2777 11.9017 -0.0004  0.0384   0.0279   0.1079    0.0665   0.0000   439.0429       9.24424       9.45912       1.36324       4.28093      -6.96861      -4.87001      -3.84401       7.60156      -2.66614      -5.30674      -3.24650       2.30446      -1.03720      -1.24641      0.158617      -1.26340      0.272973       1.98751       2.65600       2.93203       3.12390       3.23154       3.21953       3.03445       2.83995       2.62515       2.32093       2.00455       1.70830       1.39683       1.18779      0.965839      0.748533      0.577572      0.446105
  30  17 3699.2593    2.0151  4.7439 11.5849 -0.0016  0.0501   0.0209   0.1421    0.0525   0.0000   439.8853       7.07790       17.0982     -0.895557     -0.301905       6.09560     -0.155576      -4.82165      -3.59590     -0.965800       3.14922     -0.672984      0.343153      0.533820     -0.515117     -0.594789       1.16978      0.136517       2.63259       3.48405       3.89150       4.13861       4.27021       4.19210       3.96682       3.74628       3.38398       3.01352       2.64756       2.29471       1.89077       1.56174       1.25654       1.00742      0.762239      0.567496
  30  18 3848.9478    1.5843  6.4958 11.2903 -0.0004  0.0633   0.0163   0.1921    0.0429   0.0000   443.2969       2.94371       6.41989       4.40101       5.22918      -4.85270       5.11352      -4.63359      -4.06634      0.721652     -0.936936      -3.01896      -1.88305       1.75927     -0.147337      0.809710      -1.02414      0.519522       3.28951       4.24010       4.98494       5.07912       5.32772       5.20694       4.93252       4.66928       4.24350       3.84379       3.30465       2.87698       2.37823       1.94755       1.56040       1.25683      0.957327      0.734212
  30  19 3998.6242    1.2282  8.1340 11.2712  0.0036  0.0844   0.0162   0.2677    0.0375   0.0000   448.5547       4.73706       11.7443      -12.1469       2.32079       6.14686      -1.79690       2.66456      -3.82568      -5.69045      0.822885       4.03242      0.214572      -5.95076      0.951981      -1.69782       1.19297     -0.469280       4.21633       5.58808       6.48721       6.73423       6.98367       6.88883       6.51818       6.13067       5.54257       5.05068       4.39059       3.70648       3.16861       2.60651       2.10880       1.65189       1.23425      0.942988
  30  20 4147.7109    0.8915  8.5037 11.3433 -0.0083  0.1088   0.0192   0.3951    0.0362   0.0000   436.5905       3.48903       14.6487       4.84251       14.0298       23.8714      -11.3507      -11.6366       5.37373       7.32331     -0.994638    -0.0996387      -11.5681      -2.31346      -2.94694      0.353606       2.30764      -1.60645       5.32642       7.10837       8.26129       8.35287       9.01008       8.55068       8.33592       7.68089       7.06856       6.41426       5.53281       4.86344       4.02548       3.32967       2.66219       2.16091       1.57300       1.22224
  31   4 1599.3034    0.2333  0.1602  9.7529  0.0014  0.0116   0.0120   0.0224    0.0263   0.0000   440.8607      -1.76966       21.5602      0.507492      0.297680      0.136903      0.657649     -0.481778     0.0327819     -0.810056     -0.469098      0.293912      0.283279     0.0377205     0.0430886     0.0172462     -0.517415      0.146281      0.717422      0.701055      0.847952      0.987932      0.903256      0.851272      0.973360      0.815982      0.656882      0.717435      0.715539      0.550003      0.426238      0.400429      0.292490      0.226390      0.220169      0.178076
  31   5 1788.2769    0.3994  0.3563  9.8558 -0.0024  0.0157   0.0118   0.0292    0.0346   0.0000   440.3299      -1.78706       21.4720       1.06311      -4.42478     -0.372475      0.621732     -0.622864     -0.448506       1.08182       1.66931     -0.961866      -1.09123      0.211786      0.388930     0.0567851      0.102702      0.113562      0.814558      0.935296       1.22481       1.30576       1.16279       1.31374       1.25950       1.15196       1.02919      0.960481      0.842975      0.629348      0.534785      0.462145      0.358641      0.293436      0.238169      0.170912
  31   6 1969.4155    0.6110  0.6218  9.9372 -0.0022  0.0171   0.0135   0.0415    0.0514   0.0000   441.0280     -0.936258       20.7481      -1.10778      -2.33960    -0.0299008      0.458807   -0.00928235     -0.884460      0.123611      0.900228    -0.0851464       1.37794      0.235616    -0.0396473     -0.403516      0.477147    -0.0865268      0.909414       1.21681       1.30995       1.39314       1.33838       1.36534       1.35865       1.29356       1.17337      0.974135      0.909159      0.743001      0.664380      0.527129      0.435066      0.344255      0.261885      0.201621
  31   7 2147.0168    0.8802  0.7665 10.2155 -0.0039  0.0190   0.0175   0.0448    0.0685   0.0000   439.9378      0.310598       19.3382       2.66163      -2.43633      -1.07097       1.16114     -0.248019       1.61103      -1.69299      -1.32102      -1.02580     -0.490744     -0.116209      0.347618    -0.0797472     0.0586066     0.0361180       1.05204       1.48035       1.60778       1.66425       1.58744       1.46510       1.37432       1.39491       1.30384       1.26087       1.10088       1.00335      0.813496      0.663842      0.506091      0.385068      0.299152      0.227486
  31   8 2318.9120    1.2950  0.9475 10.8575 -0.0035  0.0205   0.0234   0.0504    0.0821   0.0000   440.6056      -1.60677       18.1515       1.25206     -0.976254     -0.387741      -2.56544      -2.06123      -3.22118      0.328990    -0.0788624      -1.43752     -0.840910    0.00272304     -0.146263      0.187762     -0.222237      0.463380       1.02871       1.40287       1.51194       1.66232       1.61904       1.54268       1.59577       1.42272       1.36759       1.21625       1.06739      0.922048      0.804402      0.653176      0.517844      0.418320      0.337225      0.243137
  31  10 2647.8580    2.3910  1.1227 11.4611 -0.0008  0.0216   0.0390   0.0559    0.1292   0.0000   438.8433       2.27055       12.5661     -0.476361      -3.66598    -0.0170026     -0.224501      -1.33218     -0.851574      -3.56810     0.0626350     0.0253252     -0.635263     -0.372113      0.238940      0.116601      0.605787      0.202237       1.24993       1.71111       1.96093       2.17163       2.25822       2.24552       2.10704       1.86998       1.66404       1.48079       1.24967       1.03562      0.841480      0.661162      0.543832      0.433555      0.327982      0.252280
  31  11 2808.3962    3.1395  1.0793 11.7666  0.0015  0.0202   0.0507   0.0494    0.1503   0.0000   439.7760       3.89872       12.9830       1.60387       2.21099      -1.04140      -2.32498      -2.16691     -0.175601      0.250873       1.35255    -0.0204541     -0.198992      -1.42799      0.293021      0.308618     0.0589517     -0.310345       1.10272       1.38889       1.46524       1.66257       1.73244       1.56783       1.48838       1.46878       1.38155       1.23722       1.04289      0.928558      0.799375      0.655552      0.527688      0.434959      0.327670      0.256865
  31  12 2966.1754    3.7867  0.9395 12.4512 -0.0031  0.0183   0.0652   0.0461    0.1212   0.0000   438.9203       4.59722       14.9949      -2.16720      -3.73501    -0.0861508      -1.45538      -5.02561      -1.55441      -1.27951      -1.30174      0.439094     -0.534378      0.910573     -0.250946     -0.326697   -0.00771811     0.0964045      0.983849       1.36232       1.48344       1.57038       1.57769       1.55537       1.46954       1.41887       1.28541       1.16685       1.01855      0.861432      0.740010      0.612494      0.477327      0.391418      0.311363      0.222933
  31  13 3121.3973    4.0773  1.2363 12.4838 -0.0014  0.0217   0.0632   0.0550    0.1724   0.0000   440.3259       4.56486       13.3086      0.839764       1.13168      -3.91175      -1.93881      -1.97031     -0.978412     -0.528345      -1.08068     -0.172618      0.164853     -0.679998     -0.611167      0.943808     0.0150471      0.132133       1.07109       1.45085       1.55985       1.67732       1.75382       1.69236       1.62320       1.55386       1.39518       1.28621       1.12729      0.952399      0.841007      0.684717      0.569476      0.454318      0.333563      0.258920
  31  14 3274.8984    3.6090  1.5783 12.6409 -0.0014  0.0261   0.0517   0.0667    0.1079   0.0000   441.0234       5.74373       15.2935       3.20567      -1.08613      -1.48754     -0.266036      -6.12827      -2.74345      -1.77174       1.83133    -0.0360707     -0.972360      0.253341     -0.996443     -0.969764     -0.370675      0.429742       1.30848       1.84541       1.96997       2.18351       2.19000       2.21543       2.05689       1.98522       1.75856       1.57671       1.38663       1.21096      0.990409      0.851747      0.654724      0.528050      0.405936      0.318825
  31  15 3427.3851    2.9297  2.4044 12.4406  0.0016  0.0319   0.0348   0.0882    0.0592   0.0000   443.5858       7.40043       8.20941      -1.73658       3.50010      -3.72712      -2.02131      -3.07519       1.67135      -1.66606      -1.87766       2.67346      -1.80758      -1.95356      -1.17269      0.265367     0.0664945      0.117991       1.63047       2.17867       2.44485       2.62012       2.71181       2.60135       2.50361       2.35948       2.17158       1.92055       1.66997       1.47024       1.24435       1.03283      0.829341      0.655085      0.507839      0.395210
  31  16 3579.3077    2.4578  3.8222 11.6621 -0.0001  0.0404   0.0239   0.1134    0.0607   0.0000   437.0077       8.02628       16.0494      -7.09576       1.16734     -0.703491      -2.02748      -2.12706       2.57688      -1.83058      -1.47776      -4.43702       1.04077       1.14299     0.0717617    -0.0815975      0.511334      0.521293       2.02719       2.65541       3.04823       3.18319       3.29817       3.18553       3.11384       2.87378       2.74934       2.35516       2.14395       1.80872       1.55770       1.27781       1.02907      0.823343      0.636750      0.494401
  31  17 3730.3574    1.9542  5.2546 11.2769 -0.0029  0.0509   0.0181   0.1459    0.0531   0.0000   432.3358       13.9156       28.6256      0.248755      -4.94134      -13.4909       2.96616       6.18423      -2.63414      -5.01415       4.38275     -0.446183      -1.57740       1.16270      0.732900     -0.590734      0.261652      0.487099       2.48894       3.38442       3.78569       3.97404       4.20371       4.10335       3.92252       3.60958       3.39663       3.02484       2.68434       2.28437       1.90684       1.62332       1.29463       1.04919      0.785177      0.608314
  31  18 3880.9647    1.5580  7.0808 11.1531 -0.0010  0.0660   0.0157   0.1954    0.0440   0.0000   434.7819       8.44919       29.4390      -3.63254       5.58440      -8.58420      0.344597       1.36648       6.91564      -3.43198     -0.322059      -1.11257      0.161827      0.703654      0.144513     -0.356732       1.38692     -0.481542       3.29760       4.37371       5.02255       5.19449       5.37730       5.34599       5.08917       4.83119       4.41947       3.92344       3.51296       2.96112       2.55913       2.09663       1.67958       1.35259       1.03906      0.813448
  31  19 4031.2918    1.1444  7.9669 11.3040 -0.0019  0.0866   0.0162   0.2804    0.0356   0.0000   440.1021       4.62029       28.1786       14.9111      -5.01120      -6.77200       9.95373      -9.24289       11.5669       9.71810      -1.66831     -0.198688      -6.45684      -4.15321       8.38473      -2.71111     -0.235161     -0.418207       4.14425       5.54115       6.38244       6.70640       6.93373       6.73271       6.50185       6.19202       5.65997       5.04312       4.50749       3.83119       3.25149       2.66330       2.22624       1.73857       1.34014       1.02239
  31  20 4180.5325    0.8327  8.7008 11.3646 -0.0129  0.1182   0.0219   0.4631    0.0373   0.0000   435.0057       11.4676       19.1225       6.00246      -4.17879      -15.2270       28.3265      -2.47542       9.82131      -7.64268       3.06467      -6.65830       7.68251      -7.28795      0.110273    -0.0913572      0.464299      -1.93257       5.65524       7.55035       8.87951       8.76160       9.60410       9.17120       8.86373       8.39011       7.69132       6.91998       6.03090       5.25584       4.42487       3.74917       3.00266       2.41133       1.82639       1.39769
  32   5 1806.1563    0.4149  0.3732  9.8889 -0.0080  0.0141   0.0121   0.0311    0.0347   0.0000   441.4593     -0.276032       20.8491      0.170192      -1.51169      -1.37936      0.491026      -1.29742       1.83221     -0.918325      -1.48777      0.595476      0.183588     -0.294726      0.811021    -0.0335676     -0.711210     -0.144581      0.717082      0.931130       1.05631       1.05034       1.07741       1.10879       1.14760      0.986860      0.931401      0.838770      0.711964      0.653853      0.553853      0.447309      0.378785      0.302597      0.240393      0.181237
  32   6 1988.6383    0.6537  0.5899  9.9338 -0.0021  0.0156   0.0145   0.0402    0.0512   0.0000   440.8310      -2.69511       21.6526      -1.59370      -2.78782      0.249063      0.978225     -0.661875      -1.42582     -0.637312     -0.572212     -0.332443      -1.43696      0.458775      0.527198    -0.0163685      0.288924      0.121934      0.786222       1.01573       1.20216       1.20366       1.24943       1.20511       1.17815       1.13058       1.05097      0.937223      0.806708      0.697642      0.591335      0.509144      0.406594      0.319838      0.250530      0.201820
  32   7 2167.3418    0.9705  0.8047 10.1919 -0.0029  0.0192   0.0179   0.0418    0.0760   0.0000   440.1245       2.35050       19.6742      0.618992     -0.271180       2.42301       2.79434       1.69620       1.55910     -0.440280     -0.744713      0.902487     0.0473267     -0.573465    -0.0717331    -0.0640790     -0.417690     0.0862721       1.00604       1.41977       1.52365       1.61553       1.56782       1.56486       1.48194       1.43057       1.34781       1.20147       1.05686      0.922643      0.793896      0.672178      0.525117      0.420793      0.330285      0.256321
  32   8 2340.0368    1.3543  1.1402 10.7323 -0.0002  0.0219   0.0225   0.0571    0.0982   0.0000   442.0384       1.74490       20.2060       2.36948      -2.50881     -0.929087      0.324915       2.72880    -0.0747289      -3.07149      0.959995       1.16711      0.629337     -0.133061     -0.392819     -0.322533     0.0581520      0.634424       1.07243       1.41952       1.50267       1.64846       1.69217       1.72197       1.56729       1.53828       1.33060       1.32355       1.15965       1.01471      0.827197      0.673835      0.559157      0.467940      0.362986      0.288799
  32   9 2507.2667    1.9343  1.1412 11.0889 -0.0014  0.0209   0.0313   0.0544    0.1263   0.0000   438.3633       2.37388       17.4271      0.501771      -3.41193     -0.443990      0.683194      -3.40052       2.08435      -3.55582     -0.831816      0.133729      -2.47591      -1.02363     -0.826765      0.270131      0.575153      0.308291       1.03787       1.42984       1.47514       1.65574       1.68403       1.67337       1.60080       1.52907       1.39584       1.27947       1.11115      0.938743      0.792446      0.675058      0.561946      0.444888      0.348694      0.265386
  32  10 2671.6770    2.4684  1.1641 11.8483 -0.0024  0.0210   0.0399   0.0575    0.1103   0.0000   439.5702       1.80187       15.4113      -1.74790       2.86396      -1.98190      -1.27019      0.218801      0.316678      0.405507     -0.662196       1.73537       1.00009      0.403397     -0.313276      0.155023    -0.0313070    -0.0746200       1.11263       1.50975       1.67579       1.71198       1.76303       1.70441       1.69910       1.60299       1.50022       1.40083       1.18901      0.994921      0.858470      0.675147      0.553203      0.447520      0.374545      0.289006
  32  11 2833.7967    3.2035  1.0126 12.2156 -0.0001  0.0187   0.0532   0.0485    0.1133   0.0000   440.2208       2.38958       17.1239       2.10749      -4.05191     -0.362345      -2.28060      -3.31601    -0.0856061      -2.65440       1.20236      -2.41178     -0.642610      0.489443     -0.300248      0.398290      0.385538     0.0877182      0.965134       1.24935       1.37866       1.47643       1.54905       1.45626       1.43549       1.36522       1.20783       1.10216       1.00168      0.894383      0.778741      0.632321      0.533334      0.422519      0.332674      0.240621
  32  12 2992.7815    3.8430  1.0199 12.7412  0.0016  0.0197   0.0638   0.0499    0.1013   0.0000   439.9115       3.33458       16.3338       2.68291      -1.92114      0.486971      -1.13321      -1.52930      -1.97566     -0.889248      -1.06044     -0.698449      -2.23084     -0.137042      0.102627     -0.296396     -0.101831    -0.0398889      0.978692       1.40150       1.44218       1.60434       1.60335       1.53592       1.47104       1.33174       1.32213       1.18948       1.06200      0.922582      0.839393      0.667501      0.545157      0.423862      0.345113      0.264312
  32  13 3148.9449    3.9507  1.1828 13.2059 -0.0015  0.0221   0.0662   0.0580    0.1012   0.0000   439.6700       8.33007       16.4951      -2.03698      -2.93015      -2.08724     -0.725028      -2.47046       1.81684      -3.45672       2.98868      0.595224     -0.971030     -0.943791     -0.152243     0.0540079     -0.200613      0.216085       1.07332       1.50772       1.62049       1.74929       1.82145       1.78114       1.72025       1.63426       1.45740       1.34214       1.18378       1.03247      0.890099      0.675344      0.592758      0.457721      0.367615      0.282137
  32  14 3303.3652    3.5435  1.7849 12.5701 -0.0019  0.0261   0.0465   0.0705    0.1008   0.0000   440.8795       6.11076       12.7815      -1.06432      -2.57004       2.48421     -0.265435      -4.79587      -3.20402      -1.01638       1.59324     -0.459409      0.241864      -1.18122      0.738195     0.0912367     0.0919687    -0.0843363       1.29529       1.70731       1.88779       2.04598       2.10941       2.05924       1.95595       1.87787       1.73510       1.55859       1.35142       1.18725       1.01957      0.840956      0.716955      0.565045      0.436366      0.331154
  32  15 3456.7238    2.8934  2.4591 12.2339 -0.0008  0.0314   0.0331   0.0840    0.0653   0.0000   442.5896       7.23814       8.39943      -1.37057       5.16756      -3.77755      -3.48781      -3.89387      -2.08420      -5.56015       2.27339      -2.98872      -2.72761     -0.235156     -0.307250     -0.739142     -0.161876     -0.374222       1.57232       2.09421       2.34078       2.45587       2.61109       2.56576       2.45002       2.33870       2.09263       1.93651       1.68091       1.42624       1.22021       1.03037      0.836329      0.659145      0.526545      0.411419
  32  16 3609.3795    2.2731  4.0787 11.6716 -0.0002  0.0422   0.0218   0.1175    0.0531   0.0000   434.2612       3.96764       9.27095       3.20994      0.667064      -10.9089      -1.72611     -0.359425      0.389960      -1.70932      -2.00900     -0.709047       2.95921       1.59110     -0.550187      0.703277      0.830662      0.662935       2.11071       2.78976       3.14397       3.29030       3.40524       3.41860       3.24511       3.10301       2.85805       2.58076       2.27061       1.89866       1.63330       1.34852       1.12417      0.896667      0.710637      0.548911
  32  17 3761.2326    1.8331  5.4668 11.3790 -0.0013  0.0542   0.0176   0.1525    0.0478   0.0000   439.2114       8.53950       18.9447       5.35180      -9.00338      -4.45903       7.17275       6.67866       5.03864      -2.01618      -1.08595       2.47246     -0.393651      -5.10644      -2.16287       2.22452       2.44411      0.361200       2.60107       3.50363       3.95559       4.06806       4.32779       4.18616       4.15541       3.79291       3.60867       3.18301       2.84947       2.45661       2.08465       1.72759       1.43282       1.12773      0.902056      0.690161
  32  18 3912.5529    1.4394  7.1543 11.2834 -0.0027  0.0689   0.0154   0.2117    0.0391   0.0000   440.9708       21.2526       15.2867     -0.640889       2.22576      -4.05342      -2.03740     -0.482535      -9.52483      -5.09439       3.89556       2.77487      -5.23696      -4.88222    0.00275386      -1.19917     -0.291970     -0.310979       3.30148       4.35207       5.01566       5.20630       5.45283       5.28846       5.18769       4.85273       4.58247       3.99803       3.59487       3.08569       2.69355       2.24498       1.78611       1.48068       1.13214      0.886096
  32  19 4063.0779    1.0671  7.9732 11.3568 -0.0004  0.0914   0.0172   0.2968    0.0358   0.0000   442.3089       23.2242       36.6313      -2.36776      -3.95577      0.540184       3.89013      -17.1352       3.63413      -4.85169      -7.00861      -1.95150       5.22382      -1.44605     -0.395155      -1.36301     -0.504426     -0.405767       4.20818       5.59715       6.53746       6.77550       7.07308       7.02521       6.74662       6.40153       5.85638       5.27362       4.65032       4.09352       3.45817       2.88781       2.35345       1.94067       1.42725       1.12133
  32  20 4213.2150    0.7396  8.4454 11.4337 -0.0346  0.1305   0.0252   0.5613    0.0382   0.0000   434.5040       20.5906       1.31072      -8.58585      -4.15405       1.93846      -8.46001       7.16913      -2.71042       17.4401      -11.5386       1.06571      -11.1519    0.00849877       10.2095      -2.04137      -8.48922      -2.10444       5.93543       7.87426       9.34388       9.39398       9.98071       9.78182       9.31311       8.91284       8.22636       7.42673       6.69857       5.71438       4.94230       4.09338       3.38958       2.69552       2.07553       1.62695
  33   4 1633.2155    0.2665  0.2204  9.7821 -0.0031  0.0124   0.0099   0.0259    0.0264   0.0000   441.9715     0.0900022       21.8049       1.45199      -3.67157     -0.255090       2.26169      -1.03020      -1.83072     -0.112278      0.246419     -0.279849      -1.32000     -0.732349      0.115612     -0.127713     -0.185342    -0.0169585      0.719234      0.938074      0.985144       1.12029       1.08007       1.05959       1.05253      0.960377      0.850124      0.821632      0.667764      0.630298      0.548502      0.417875      0.321988      0.289315      0.240584      0.218836
  33   5 1823.8147    0.4397  0.4129  9.8377 -0.0038  0.0153   0.0118   0.0322    0.0363   0.0000   441.3438      -1.08410       21.2397      0.457825      -3.16907      -2.30651      -1.29269    -0.0280499       1.65175      0.372023    -0.0333744      0.508909     0.0542261     -0.490694     -0.597171     -0.205385      0.485251     0.0892755      0.831978       1.00587      0.956422       1.18951       1.44131       1.29379       1.05013       1.04500       1.13758       1.05047      0.735225      0.661387      0.646144      0.592787      0.452448      0.311116      0.273813      0.227466
  33   6 2007.6085    0.6572  0.6540  9.9921 -0.0039  0.0174   0.0137   0.0417    0.0547   0.0000   440.7485     -0.952254       18.8094     -0.453108      -1.41158       1.93273      -1.98372      -1.84859     -0.445577      0.319607      -1.22236     -0.538412       1.30942      0.426408    -0.0446910     -0.259342      0.277283   -0.00577430      0.835894       1.07706       1.19696       1.31058       1.33792       1.20248       1.22238       1.16060       1.07083      0.990491      0.919304      0.794459      0.687923      0.568972      0.456040      0.359530      0.292379      0.224957
  33   7 2187.2990    0.9750  0.8597 10.3630 -0.0045  0.0193   0.0179   0.0451    0.0718   0.0000   440.6328    -0.0977650       20.5059      -1.44942    -0.0981295      0.186748      -1.36590       2.04027     0.0276043      0.375027      -3.90515       2.03424     -0.367535     -0.575030      0.368116      0.149542     -0.257595     -0.286941      0.897811       1.26852       1.33616       1.42827       1.43244       1.45857       1.46516       1.37145       1.22169       1.15799       1.00027      0.861021      0.742853      0.597201      0.499444      0.403291      0.322592      0.252953
  33   8 2360.8037    1.4002  1.0741 10.7342 -0.0014  0.0203   0.0231   0.0555    0.1008   0.0000   442.2784       1.91957       17.7118       1.51914      -1.20849      0.327717      0.733367      -1.33107      -2.39902      0.316093     -0.547259      -1.03124     -0.159641      0.739785      0.142344      0.310346      0.303531     -0.237920      0.962825       1.30562       1.51185       1.54218       1.64883       1.55325       1.51635       1.45555       1.30734       1.19428       1.06876      0.939326      0.825181      0.695530      0.565017      0.464596      0.353504      0.276079
  33   9 2529.1802    1.9811  1.1402 11.0826 -0.0044  0.0206   0.0313   0.0521    0.1274   0.0000   441.9231       1.56246       18.5936       2.81108      -2.36782      -3.07445       3.49287      -1.57005      0.346492      -1.70699       1.75036      -1.43252    -0.0398759    -0.0127825      0.787034     -0.533913      0.283600     -0.515673      0.964224       1.34376       1.42221       1.57870       1.62181       1.62659       1.57352       1.45711       1.29913       1.20928       1.06251      0.949448      0.799239      0.683054      0.571739      0.445362      0.347194      0.280613
  33  10 2695.0625    2.6062  1.1651 11.3294 -0.0011  0.0204   0.0393   0.0515    0.1613   0.0000   441.5500       2.57899       17.4550      0.283195      -3.27496      -2.20410       2.12232     0.0736662       1.30934      -1.41422      -1.93273      0.482820      -1.04057      0.474518      0.406502      0.827342      0.490527     -0.823816       1.01214       1.34913       1.45783       1.58500       1.65580       1.63015       1.58079       1.48360       1.39056       1.25873       1.06901      0.948032      0.816767      0.689405      0.545355      0.457470      0.350968      0.281220
  33  11 2858.6047    3.3896  1.1038 12.0215 -0.0017  0.0191   0.0531   0.0507    0.1543   0.0000   440.9334       4.55755       16.1730     -0.267783      -2.48284     -0.794581      -1.87480      0.414797      -1.24493      -2.76005      -1.02590      -1.06617      0.845557     -0.367863      0.166669      0.312872     -0.679679     -0.191672      0.946433       1.24187       1.41767       1.51561       1.51002       1.54887       1.50855       1.37167       1.32036       1.15898       1.00839      0.880211      0.762141      0.643231      0.543563      0.439101      0.330741      0.260813
  33  12 3018.8725    4.0430  1.0755 12.2210 -0.0030  0.0185   0.0635   0.0496    0.1606   0.0000   440.4678       3.28568       16.5342       1.13823      -2.79601      -1.82106       1.02245      0.809868      -2.42047      -2.24135     0.0925767    -0.0346803      0.572198      0.694611      0.991968      0.393524      0.469023     -0.245822      0.920203       1.24660       1.37675       1.43825       1.45034       1.40580       1.37720       1.30162       1.25832       1.11158       1.02918      0.884784      0.758270      0.623191      0.521516      0.411550      0.338077      0.263345
  33  13 3176.1149    3.8572  1.3269 12.6135  0.0017  0.0230   0.0571   0.0567    0.1205   0.0000   440.3124       8.61891       18.7866       4.08817      -3.13324      -2.53225     0.0547297      -1.75891      0.187686      0.512346      0.862247       1.19061     -0.445583     -0.225210      0.603512     0.0578781      0.260120     -0.803733       1.14865       1.55203       1.68098       1.74568       1.78005       1.79810       1.72766       1.70264       1.56022       1.36112       1.24119       1.06418      0.934983      0.759081      0.615382      0.507921      0.411848      0.334591
  33  14 3331.5360    3.3902  1.8922 12.5649 -0.0022  0.0272   0.0441   0.0730    0.0931   0.0000   439.1953       6.72002       12.7477      0.529370       1.48074      -6.44264      -1.54912      -2.37359      -1.91506      -3.21304       1.02880     -0.199496      -2.00781     -0.529289       1.46882     -0.613531     -0.597369      0.113033       1.27884       1.69730       1.88700       1.98844       2.07829       2.04505       1.93374       1.94068       1.74150       1.59121       1.40747       1.24341       1.05479      0.895333      0.730976      0.599025      0.473453      0.373645
  33  15 3485.8017    2.7519  2.7652 12.1541 -0.0011  0.0335   0.0297   0.0910    0.0606   0.0000   443.4475       9.62079       9.57164     -0.141838       6.49462      -4.13184      -7.51635       3.38537      0.364731      -3.26996      -1.26204      -1.32624      -1.13968     -0.238372     -0.984502     -0.866002     -0.577395      0.143037       1.55510       2.11389       2.33886       2.44931       2.57016       2.43149       2.51223       2.29701       2.16942       1.96146       1.73525       1.51037       1.31081       1.09053      0.904252      0.743293      0.578377      0.459296
  33  16 3639.2517    2.1569  4.4532 11.6608 -0.0003  0.0454   0.0202   0.1242    0.0463   0.0000   442.8662       6.29505       5.14621     -0.846750       5.55563      -1.51297      -7.87605      -5.40660       5.01701      -1.03968      -3.26146      -1.02538       2.64625       1.17981      -1.02521    0.00767548       1.16842       1.40385       2.11996       2.87721       3.24029       3.38698       3.46454       3.42447       3.27051       3.06782       2.91599       2.66027       2.43022       2.12537       1.82915       1.51162       1.23274      0.998606      0.801872      0.628574
  33  17 3791.7966    1.8137  6.1512 11.2670 -0.0003  0.0562   0.0161   0.1595    0.0436   0.0000   435.6930       3.36872       18.7394      -2.21532      -6.80164      -2.80200       5.00361     -0.320025      -4.77586      -5.68024      -5.93028      -1.52681       1.71067       1.43756       1.40926       1.78310     0.0539904     -0.388425       2.60999       3.46483       3.99342       4.11795       4.35670       4.27033       4.15455       3.91351       3.54801       3.29194       2.93864       2.55446       2.21842       1.84553       1.53946       1.23172      0.966167      0.749301
  33  18 3943.7863    1.3684  7.8451 11.2455  0.0012  0.0753   0.0153   0.2318    0.0380   0.0000   439.3161       10.4574       29.5039      -6.18909      -9.31703      -7.37519       2.23382      -1.33246      -5.17797      -8.49218      -4.15255      0.123946       1.17782      -2.84197      0.175997       1.81526      -1.30324      0.576776       3.43874       4.53465       5.28202       5.44751       5.75471       5.69099       5.42035       5.24629       4.84703       4.34646       3.84235       3.42423       2.86714       2.46186       1.98449       1.65031       1.25995      0.981939
  33  19 4094.8300    1.0492  8.8832 11.2958 -0.0078  0.0975   0.0178   0.3406    0.0362   0.0000   441.7230       26.5183       45.1541      -4.43027      -6.76141       1.84079       11.3161      0.283267       5.40913      -2.75524      -6.35169       1.67881       11.1485      -3.56334      0.131002      0.592860      -1.61270      0.628027       4.36859       5.88024       6.77599       6.96285       7.41121       7.36510       7.00225       6.76305       6.16364       5.66694       4.97210       4.34650       3.72555       3.11989       2.56294       2.12538       1.61333       1.25989
  34   3 1441.1551    0.1618  0.0912  9.7691 -0.0135  0.0113   0.0110   0.0215    0.0225   0.0000   441.1298      0.174246       20.9922      -1.01343      -2.73659      0.298916       1.44286     -0.176431     -0.488768     -0.394123     0.0404771    -0.0877724     -0.340175      0.652101    -0.0269232     -0.425036     -0.188842    -0.0475878      0.482027      0.611891      0.726299      0.759649      0.741398      0.780531      0.911916      0.762529      0.687775      0.706061      0.487275      0.553128      0.401369      0.382074      0.256613      0.255624      0.185225      0.157050
  34   5 1841.2466    0.4643  0.4460  9.8581  0.0016  0.0145   0.0115   0.0327    0.0374   0.0000   440.1737      0.597846       20.6348     -0.178017      -2.64809      0.538342      -1.41245     -0.558997     -0.845990      -1.31351       2.00255      0.185318       1.17739     -0.586074     0.0105786      0.350558      0.307548      0.133619      0.675944      0.897962       1.07863       1.15408       1.17668       1.20069       1.13282       1.08639      0.947297      0.903461      0.764543      0.663370      0.575811      0.456204      0.368584      0.308971      0.245891      0.190204
  34   6 2026.3333    0.6954  0.6602  9.9958 -0.0024  0.0162   0.0141   0.0394    0.0543   0.0000   440.6844      -2.70574       21.5993     0.0401430      -4.75903      -1.88071       2.30906     -0.371518      -1.07933      0.300127      0.885042     -0.880090      0.307063     0.0233530     -0.245150     -0.200859     -0.141511      0.348482      0.722539      0.966603       1.09599       1.18213       1.23811       1.20927       1.20992       1.07676       1.02654      0.934893      0.801714      0.747851      0.688753      0.535395      0.478258      0.365952      0.296894      0.236506
  34   7 2207.0132    1.0349  0.9242 10.4214 -0.0047  0.0188   0.0183   0.0479    0.0752   0.0000   440.1336       1.14314       19.4213      -2.67898      -2.14963     0.0339984      0.538743     -0.229904      -1.29856      -2.11027      -1.65806      -1.43782      -1.51086      0.366609     -0.509691     -0.238279     0.0778255     -0.499743      0.887013       1.18043       1.26325       1.36122       1.44567       1.40956       1.40916       1.33144       1.25597       1.10084      0.994330      0.841808      0.720990      0.605850      0.492672      0.418659      0.324124      0.266025
  34   8 2381.2341    1.4434  1.1290 10.9024 -0.0046  0.0214   0.0235   0.0551    0.0959   0.0000   440.5508       1.13403       19.7664      0.638637      -6.30023      -2.08890       1.62747      0.972493      -2.84192      -1.91408      0.562982     -0.202870      0.118622    -0.0647224      -1.00429      0.325563     -0.563207    -0.0394829      0.979252       1.37206       1.46761       1.66942       1.73384       1.73344       1.65129       1.52672       1.43872       1.27250       1.12165      0.978459      0.833059      0.684814      0.580716      0.457488      0.372326      0.294488
  34   9 2550.6872    2.0355  1.2971 10.9031 -0.0011  0.0213   0.0294   0.0550    0.1279   0.0000   442.2909       1.60572       17.3274      -1.69349     -0.212565     -0.618925      0.282277      -3.94472       1.03607      -1.28934       1.33297      -1.42736       1.11577      0.450244       1.20839   8.18563e-05      0.274999     0.0661048      0.990201       1.34886       1.45193       1.56359       1.57800       1.63552       1.56789       1.52568       1.38447       1.27312       1.10133      0.957616      0.819491      0.702132      0.591477      0.468572      0.386155      0.300957
  34  10 2717.9668    2.7840  1.1288 11.3827  0.0002  0.0194   0.0416   0.0491    0.1551   0.0000   441.7157       1.89415       19.4588      -1.03987      0.453049      0.540992      0.725840      0.404468      0.994079      -1.87892      0.593727      -1.06221      -1.06736    -0.0560259    -0.0598693    -0.0960562     -0.423974     -0.173298      0.911053       1.22964       1.36977       1.39263       1.44513       1.45837       1.41282       1.37669       1.27249       1.17550       1.03363      0.885280      0.739682      0.635140      0.540153      0.428699      0.353097      0.272525
  34  11 2882.9935    3.4700  0.9992 12.4667 -0.0045  0.0188   0.0563   0.0460    0.1093   0.0000   440.0242       3.17688       15.1279      0.751538      -2.62844     -0.539548     -0.638075      -2.70316       1.19414      -1.35086       1.41780      -1.95277       1.16672     -0.496715     -0.837379      0.246202     -0.165191     -0.311487      0.881913       1.16450       1.24376       1.39986       1.36959       1.41293       1.40924       1.30857       1.20808       1.08421      0.975381      0.861367      0.777084      0.615820      0.517043      0.405741      0.338948      0.277329
  34  12 3044.4909    4.0741  1.1137 12.4038 -0.0038  0.0195   0.0623   0.0478    0.1498   0.0000   440.5450       6.29181       15.9483     -0.362089     -0.689102     -0.896680     -0.548606     -0.929347      -3.30248      -2.71366    -0.0507740     -0.547187     -0.300575     -0.740509      0.729627      0.183572      0.608928     -0.576567      0.921072       1.18351       1.30245       1.43942       1.50004       1.47429       1.41381       1.38569       1.25970       1.13094       1.03206      0.912154      0.750867      0.633795      0.527556      0.432313      0.351553      0.278200
  34  13 3202.8771    3.9411  1.3535 12.7508  0.0071  0.0222   0.0575   0.0589    0.1057   0.0000   440.3442       5.28733       15.7480      0.719128     -0.797264      -3.12595      0.619614      -2.66424      -1.30781      -1.47030      0.471620      0.659273      -1.38454     -0.357413      0.727839     -0.322449      0.205096      0.467766       1.02925       1.36863       1.56239       1.66684       1.72915       1.67397       1.62961       1.59464       1.40605       1.30719       1.15740       1.00664      0.896082      0.751591      0.631214      0.498527      0.399365      0.313730
  34  14 3359.2886    3.3536  2.0036 12.4722 -0.0008  0.0276   0.0414   0.0724    0.0844   0.0000   439.6382       6.47184       11.8349      0.746230       4.14375      -5.84863      -7.15602     -0.200216      0.412044      -3.59948      0.482475      -3.67305     -0.415798     -0.302565     -0.337407      0.398093    -0.0524068     -0.407684       1.22562       1.64210       1.84026       1.96829       2.06183       2.05562       1.93583       1.85726       1.78313       1.57794       1.43329       1.22190       1.08810      0.875862      0.764808      0.625474      0.474889      0.383690
  34  15 3514.5078    2.6216  3.2807 11.9894 -0.0024  0.0363   0.0262   0.0996    0.0565   0.0000   445.3053       8.13248       11.6454       4.38240       4.81504       2.23787      -9.09771     -0.913704       4.63066      0.169099       2.23672      -2.62027      -3.33668       2.14622     -0.691432      -1.32114       1.23192      0.408044       1.63947       2.17621       2.50663       2.58643       2.72517       2.75763       2.62809       2.49270       2.33540       2.10012       1.87939       1.63706       1.43583       1.20624      0.998292      0.813894      0.645961      0.496827
  34  16 3668.7386    2.1225  4.6350 11.5347 -0.0013  0.0457   0.0192   0.1215    0.0470   0.0000   433.9212       9.22245       14.4209       2.29845      -3.53636      -5.98693      -5.94467      -9.00006       2.54173      -3.59795       4.30577      0.179381      -1.17731     -0.223787      -2.29889       1.16048       1.14829     -0.602835       2.05690       2.79244       3.19139       3.32159       3.46364       3.37858       3.32655       3.17199       2.93575       2.66389       2.36875       2.12215       1.82088       1.55155       1.25825       1.05339      0.807079      0.646058
  34  17 3822.1047    1.6417  6.2155 11.3715 -0.0003  0.0580   0.0160   0.1717    0.0411   0.0000   439.5456       10.2743       24.2450       6.09482      -8.42947      -5.94063      0.995728      -2.13610      -4.60030      -1.24124      0.727269       4.35237      -1.09462      -1.61434       1.29315      -1.16644      0.528562       1.05797       2.68574       3.54914       4.06108       4.23505       4.37483       4.36590       4.22063       4.02318       3.68229       3.43260       3.08773       2.71464       2.33099       1.95687       1.64323       1.32803       1.05701      0.834175
  34  18 3974.5676    1.3280  7.9378 11.2409 -0.0020  0.0774   0.0149   0.2305    0.0360   0.0000   440.1081       16.1219       16.5568    -0.0835549      -3.14731      -3.30240      -14.5650      -10.9945      0.408899       4.44584      -7.17723       6.27212       4.16713      -2.96455     -0.681223      0.906414     -0.862468      -1.50958       3.33863       4.49864       5.26737       5.46858       5.67047       5.71640       5.40899       5.25953       4.88606       4.36913       4.00741       3.43012       2.99766       2.55632       2.09144       1.70492       1.33209       1.04481
  34  19 4126.3981    0.9482  8.9405 11.3640 -0.0198  0.1042   0.0194   0.3949    0.0359   0.0000   434.7970       30.0427       24.0584     -0.684449      -19.2996      -11.4985       1.19659      -8.02549    -0.0189056      -11.0395      -11.1274       14.0447       10.7955      -8.24645       6.66860      0.348554      0.232318     -0.570360       4.55854       6.16005       7.08820       7.27932       7.73998       7.69395       7.42227       7.17706       6.57756       6.02011       5.33317       4.61815       4.04589       3.40928       2.81687       2.32462       1.78787       1.40998
  35   3 1456.6186    0.1594  0.1185  9.7844  0.0092  0.0129   0.0086   0.0251    0.0223   0.0000   441.1795      -1.69853       20.1015     -0.150564      -4.05784      0.777725      0.419018      0.149256      0.824499     -0.275980      0.132629      0.145818     -0.709545     -0.249573     -0.419644     -0.124334     0.0786688     -0.159306      0.626511      0.844713      0.863252      0.932451      0.852606      0.866881       1.01800       1.02105      0.962277      0.834764      0.684997      0.508998      0.447061      0.381802      0.333624      0.307003      0.256179      0.170900
  35   4 1665.9499    0.2817  0.2349  9.8741 -0.0101  0.0142   0.0101   0.0258    0.0262   0.0000   441.2264      0.209201       21.9037      0.984894      -3.35719     -0.705872     -0.746089      0.599021       1.49899     -0.160073      0.509108     -0.933550     -0.703950     -0.516003     -0.131099    -0.0561738     0.0856134     -0.135140      0.520912      0.786520      0.788019      0.915443      0.801577       1.01720      0.852113      0.889261      0.878095      0.716481      0.645537      0.572817      0.554583      0.454357      0.386817      0.271609      0.237513      0.170775
  35   5 1858.4205    0.4755  0.4626  9.8694 -0.0064  0.0135   0.0118   0.0347    0.0380   0.0000   440.5096     -0.638136       21.4147      0.462966      -3.12700      -2.56829      0.261368       1.75994      -1.64910     -0.255338      0.124101      0.259629     -0.649374      -1.46187   -0.00640209      0.138729      0.360211     -0.101272      0.597021      0.800550      0.884100      0.961840      0.968316       1.03262      0.962684      0.936677      0.873461      0.763341      0.675991      0.648149      0.520691      0.459343      0.370423      0.304961      0.237765      0.200865
  35   6 2044.8211    0.7154  0.6887 10.1251 -0.0000  0.0171   0.0141   0.0398    0.0536   0.0000   440.9274     -0.130778       20.6741     -0.788192      -1.80797     -0.308220      0.269888      -1.93254      0.198441       1.11314      -1.39930      -1.40130      0.447639    -0.0651020      0.262590     -0.143705    -0.0535375    -0.0692198      0.782283       1.06003       1.12864       1.24093       1.27358       1.27770       1.28463       1.20143       1.11270      0.982571      0.907491      0.778072      0.651202      0.567437      0.460464      0.382096      0.296942      0.244483
  35   7 2226.3798    1.0821  1.0211 10.2699 -0.0012  0.0199   0.0177   0.0512    0.0889   0.0000   439.7731     -0.629590       21.0526      -1.00940      -2.08552       1.39973      -1.08841    -0.0859344       1.00140     -0.567959      0.428273      -1.48741     -0.575354      0.198007      0.211707     -0.432625     -0.956673      0.437565      0.955869       1.34743       1.52116       1.62332       1.74146       1.71115       1.62246       1.50336       1.37158       1.26153       1.11935      0.971383      0.832654      0.710444      0.580294      0.478898      0.377379      0.294524
  35   8 2401.3270    1.5280  1.1248 10.8441  0.0013  0.0204   0.0240   0.0527    0.1049   0.0000   440.4083       2.02325       20.5533     -0.383876      -4.44267      0.356607      -2.46995      -1.48499       1.73174       1.03477       1.64449       1.17296      0.264173     -0.528672       2.00263     -0.102358      0.327275      0.476959      0.899065       1.21702       1.35794       1.47133       1.50206       1.50341       1.45834       1.43340       1.27001       1.19881       1.03589      0.915720      0.819344      0.695231      0.565846      0.470052      0.369732      0.298022
  35   9 2571.8522    2.0965  1.2044 11.3389 -0.0089  0.0205   0.0310   0.0530    0.1077   0.0000   442.5968     -0.576245       21.3683     -0.401324      -6.10767      -1.31933      0.356145      -1.45203      -2.34625     -0.712560       2.40924     -0.897266       1.96821     -0.328236      0.400615     -0.459727      0.776780     -0.172351      0.961619       1.27774       1.39364       1.48568       1.57565       1.55280       1.57341       1.44601       1.34753       1.18847       1.08014      0.953834      0.841345      0.740857      0.623132      0.508057      0.411439      0.303989
  35  10 2740.5682    2.8347  1.0531 12.0263 -0.0026  0.0190   0.0444   0.0491    0.1067   0.0000   439.7145       3.35000       19.2325       1.82520      -1.20437      -2.41081     -0.781458      -1.19425       3.52139    -0.0520847      -1.63485      -1.76468      0.364076     -0.589857       1.48408      0.136611      0.498509     -0.550354      0.852497       1.14761       1.20488       1.33518       1.35929       1.41935       1.31222       1.28696       1.21531       1.09477       1.00163      0.870652      0.721573      0.625327      0.520902      0.442564      0.357535      0.276359
  35  11 2906.8726    3.7768  0.9892 12.1451  0.0000  0.0180   0.0584   0.0430    0.1496   0.0000   439.7290       6.60233       18.0269      -1.58501      -2.29469      -1.68326      0.876897      -2.08516      0.595334     -0.444701       1.92542     0.0743454     -0.894493     -0.365712      0.386682      0.179447     -0.200751     -0.178738      0.869276       1.22050       1.38217       1.48617       1.58939       1.54029       1.53781       1.44152       1.30246       1.15315       1.03466      0.848008      0.757812      0.641468      0.527203      0.431036      0.336040      0.266688
  35  12 3069.7030    4.1312  1.0560 12.4643 -0.0018  0.0187   0.0624   0.0462    0.1469   0.0000   439.7793       3.78051       16.6379      -1.11472      -1.97263      -5.18846     -0.556302      -1.61914      -1.34897      -1.59739      0.302239      0.279901     -0.111020      0.211268      0.166985     -0.850671     -0.114289   -0.00838277      0.849304       1.18565       1.25040       1.35293       1.42542       1.41147       1.38276       1.26069       1.21808       1.09899      0.982044      0.896387      0.743340      0.649528      0.529362      0.439258      0.352251      0.275090
  35  13 3229.2646    3.9103  1.3910 12.7914 -0.0119  0.0224   0.0547   0.0576    0.0951   0.0000   440.8575       3.76639       14.1681       2.23843     -0.771482      -1.49386      -1.42443      -1.13502      -1.47726      -1.39098       1.96110      -1.05978       2.14715      0.494867       1.01658      0.294348      0.212455      0.559735      0.994619       1.38204       1.54346       1.63455       1.70097       1.68935       1.61037       1.54749       1.45696       1.33767       1.20674       1.03010      0.938325      0.753012      0.655297      0.525676      0.410779      0.335246
  35  14 3386.6769    3.2750  2.0749 12.4260  0.0005  0.0275   0.0385   0.0707    0.0738   0.0000   441.5413       6.98210       15.0051     -0.100631       4.28201      -5.01325      -4.68414      -5.34866       3.37758      -1.69100      0.382182     0.0991908      -1.79086     -0.817910     -0.127032     -0.360212      0.517603     -0.132589       1.23684       1.66290       1.79416       1.88490       2.03461       1.99940       1.89259       1.87578       1.70832       1.61860       1.42005       1.27906       1.08139      0.929699      0.767223      0.642786      0.514106      0.412447
  35  15 3542.8679    2.4990  3.5253 11.9782 -0.0003  0.0382   0.0244   0.1040    0.0522   0.0000   439.5615       4.63164       11.8126       3.25111      -1.66402      -4.80712      -6.53686      -3.20467       1.73092       1.43532      0.351079      -2.31932    -0.0210904       2.82684     -0.449382       1.78271     -0.760927     -0.232242       1.64052       2.30340       2.51566       2.71635       2.85580       2.84406       2.70823       2.60471       2.41959       2.25049       1.96754       1.75057       1.48333       1.27559       1.06287      0.873717      0.700909      0.544339
  35  16 3697.9978    1.9615  4.5582 11.7632 -0.0009  0.0465   0.0188   0.1301    0.0402   0.0000   441.9024       3.81736       18.1714       3.08221      -6.74797      -6.85374     -0.141847      -3.59614      -1.41019      -2.26619      -2.93786      0.934271       1.42447      -1.75454       1.28608       3.87763     -0.984200     -0.109970       2.00062       2.74631       3.04220       3.27948       3.35480       3.37553       3.21172       3.12961       2.91017       2.65285       2.40582       2.13661       1.82913       1.58242       1.29774       1.08897      0.848604      0.680311
  35  17 3852.0013    1.5670  6.4884 11.4800 -0.0017  0.0620   0.0162   0.1822    0.0380   0.0000   441.9940       9.30439       11.8477      -1.53385      0.158506      -9.57384      -1.97550      0.235633       5.80216      -7.31494      -5.58457      -4.34451       1.58068       3.74821      -1.23108      0.753098      0.543286     -0.370120       2.70326       3.67147       4.15284       4.40484       4.66841       4.56568       4.42650       4.28996       3.87188       3.62365       3.24658       2.83931       2.47405       2.09185       1.74763       1.43567       1.13317      0.899963
  35  18 4005.3622    1.1780  7.7468 11.4043 -0.0066  0.0807   0.0162   0.2572    0.0351   0.0000   433.9503       19.2003       19.4861      -8.37567      -10.4980       6.07669      -3.38702      -5.63474     -0.553533      -16.3559      -4.82328      -3.10682       4.92724      -1.36957       3.19193    -0.0116105      0.419645      0.562957       3.47403       4.70601       5.40589       5.56910       5.99694       5.75227       5.70245       5.40196       5.05318       4.62121       4.15806       3.68398       3.22458       2.72679       2.32380       1.86864       1.50531       1.18170
  35  19 4157.8374    0.8314  8.0904 11.4869 -0.0048  0.1113   0.0247   0.4889    0.0398   0.0000   437.3382       17.5579       21.7246       4.69088      -8.66077      -9.28778      -3.51517      -6.33438       5.86976       9.17476      -3.05765      0.464292       1.94654       2.52804      -4.77117       1.96410       5.05722      0.521172       4.58589       6.19880       7.29067       7.34963       7.95016       7.75480       7.55871       7.27380       6.78006       6.04747       5.64809       4.86236       4.31529       3.64327       3.05840       2.56837       1.96638       1.55616
  36   4 1681.9071    0.3016  0.2729  9.7192 -0.0078  0.0118   0.0098   0.0253    0.0275   0.0000   440.8675      -2.16526       20.9086      0.543367      -2.96498       1.49280       1.26162     -0.415771     -0.661556     0.0186845     -0.331976     -0.596159     -0.187488    -0.0937875     0.0885553      0.107427    -0.0855132      0.115363      0.570220      0.837410      0.917619      0.900209       1.00046       1.01703      0.924681      0.817121      0.829297      0.705630      0.799459      0.686771      0.702369      0.540598      0.461336      0.326271      0.282750      0.234944
  36   5 1875.4244    0.5001  0.5187  9.7852 -0.0048  0.0155   0.0114   0.0374    0.0417   0.0000   441.0131     -0.683410       21.0913      0.121754      -1.97774      0.410677    -0.0936072      0.755219     -0.247614      -1.32132      0.134541      0.530549      -1.12047     -0.730934     -0.833952      0.891704     -0.678182     -0.123711      0.789869       1.01692       1.13863       1.08858       1.14586       1.07777       1.02799      0.958328      0.925000      0.824425      0.868298      0.787161      0.715509      0.626825      0.549383      0.442977      0.353353      0.300387
  36   6 2063.0839    0.7220  0.8284  9.8943 -0.0011  0.0190   0.0131   0.0454    0.0644   0.0000   441.2496     -0.304187       21.3095      0.488642      -3.13123     -0.505426       2.68547     -0.768731      0.701393      0.540674     -0.330170      -1.31150      0.349581      0.596006    -0.0448032     -0.395574      0.137585     -0.504019      0.859722       1.16988       1.38992       1.50797       1.55199       1.55813       1.48716       1.41317       1.33621       1.14823       1.03198      0.867022      0.771954      0.653006      0.516096      0.450209      0.364748      0.273666
  36   7 2245.5067    1.1149  0.9944 10.3749 -0.0028  0.0188   0.0180   0.0476    0.0835   0.0000   439.8187      0.716570       20.8924       1.30520      -3.96657       1.90785      0.990191      0.399148      0.119477     -0.854907      0.649711      -1.18044      0.102977     0.0157874     -0.204748      0.320530     -0.208287     0.0864283      0.810186       1.12919       1.24409       1.33630       1.36477       1.37155       1.34837       1.29331       1.20035       1.06997       1.00398      0.875744      0.778056      0.647643      0.541866      0.439646      0.355764      0.287609
  36   8 2421.1677    1.6550  1.2153 10.5690 -0.0007  0.0199   0.0243   0.0545    0.1317   0.0000   442.1660       1.86049       19.1232       2.36298      -1.50095      0.537356      -2.22884      -1.37809     -0.913422     -0.127758       1.30532      0.143146     -0.589638       1.20883      0.186748   -0.00861059     -0.353219      0.677854      0.884954       1.16645       1.30032       1.40719       1.46580       1.47102       1.38547       1.39024       1.28855       1.15736       1.04938      0.932601      0.772605      0.681118      0.553304      0.479198      0.392840      0.308568
  36   9 2592.7358    2.2150  1.2375 11.1845 -0.0058  0.0200   0.0322   0.0538    0.1230   0.0000   440.2011       2.95144       22.1238      -1.32165    -0.0937453      -4.22517       2.83039      0.245188      -4.75439       1.13326      0.432418      -1.36072      0.606573     -0.145841      0.737947      0.256338     -0.624903      0.903519      0.895035       1.20948       1.28718       1.45578       1.43841       1.44724       1.42992       1.31466       1.29128       1.16624       1.09328      0.933861      0.838965      0.671671      0.578695      0.480615      0.397466      0.309782
  36  10 2762.7521    2.8951  1.0626 12.1243 -0.0027  0.0192   0.0453   0.0478    0.1018   0.0000   440.2648       3.04313       20.6065      -1.37515      -2.45888      0.717819       2.09257     -0.766364       3.04506     -0.634281     -0.819067      -1.53587      0.673847      -1.77015     -0.355438      0.677071      0.884985     0.0776212      0.819971       1.12562       1.23760       1.33964       1.38968       1.36147       1.37870       1.31182       1.18897       1.09020      0.999281      0.875847      0.763843      0.653684      0.548524      0.461710      0.380734      0.293639
  36  11 2930.3176    3.7340  1.1941 11.8726  0.0012  0.0197   0.0538   0.0488    0.1719   0.0000   442.9251       3.05946       17.4254     -0.136908      -1.95471      -5.59601      -1.47773      -1.82120     -0.154743     -0.934691       1.79647     -0.450678     -0.896904      0.402288     -0.421207      0.147055     -0.392361      0.133098      0.825701       1.17582       1.23648       1.40099       1.40874       1.41209       1.40674       1.33272       1.21879       1.12706       1.03306      0.873134      0.800471      0.656811      0.567587      0.461249      0.367884      0.294215
  36  12 3094.3149    4.0896  1.2369 12.5558  0.0004  0.0200   0.0592   0.0538    0.1223   0.0000   439.7179       3.79910       12.9022      0.795020      -2.37701      -2.47146     -0.876183      -3.24811      0.574623      -1.02324       1.06095     0.0186948     -0.177963     -0.771906     -0.166765      0.633293     -0.139122     -0.249759      0.861895       1.19995       1.28551       1.40756       1.39904       1.42903       1.35680       1.34173       1.20135       1.20008       1.03577      0.926729      0.803916      0.680562      0.569452      0.461460      0.390775      0.305376
  36  13 3255.1550    3.7902  1.5922 12.5100 -0.0005  0.0230   0.0492   0.0623    0.0949   0.0000   443.3085       7.19962       14.9916       4.58578     0.0412900      -1.44461      -1.15013      -3.05003       1.21160      -1.51212      0.381173      -1.53033      0.396584     -0.137395      0.193259     0.0268981       1.00644    -0.0389986       1.03482       1.36358       1.49207       1.61865       1.69860       1.66266       1.61214       1.55152       1.44288       1.36031       1.21973       1.07038      0.966138      0.787517      0.658384      0.543875      0.443910      0.365563
  36  14 3413.7394    3.1089  2.3243 12.2754 -0.0025  0.0283   0.0340   0.0774    0.0637   0.0000   440.8118       7.44359       9.50019      -2.47360       3.76245       1.54598      -3.18882      -3.26861       3.52516      -4.18074     -0.630788      0.134572       1.33661      0.313891      0.113840     -0.300934    -0.0744909     -0.271721       1.23176       1.68311       1.84296       2.00529       2.07078       2.14469       2.02430       1.97006       1.78583       1.70263       1.47121       1.34786       1.10141      0.971240      0.805454      0.667022      0.531435      0.440834
  36  15 3570.9073    2.3798  3.6800 12.0273 -0.0010  0.0397   0.0238   0.1088    0.0464   0.0000   439.2043       1.46111       11.0433       4.71627       3.82710      -5.19303      -1.61753      -3.89052      -3.27386      0.913932       2.70315     -0.588974     -0.211201      -5.31318    -0.0891375     -0.265554      0.195133     -0.916767       1.64180       2.29829       2.54441       2.72521       2.89631       2.78219       2.76165       2.64139       2.43219       2.27210       2.01606       1.82629       1.59626       1.36303       1.10978      0.944389      0.737390      0.593808
  36  16 3726.7934    1.9103  5.4121 11.5053 -0.0013  0.0500   0.0170   0.1431    0.0393   0.0000   437.6256       6.66916       17.9573       3.26121      -8.22315      -1.52699       1.56112      -2.22585     -0.191766      0.343259     -0.510534      -1.17960      -1.07015     -0.698746       1.19716      -2.23783      -1.05212     -0.224356       2.12803       2.88229       3.28312       3.42541       3.59371       3.64647       3.52160       3.40728       3.15178       2.89720       2.60066       2.29300       1.98927       1.68969       1.41289       1.17038      0.943904      0.759867
  36  17 3881.5023    1.4807  6.8683 11.4033 -0.0046  0.0643   0.0157   0.1934    0.0361   0.0000   437.9738       4.40224       16.4531       11.9227       1.92594      -4.10678       9.24579      -8.06177       6.25661      0.954090     -0.286273      -2.96711      0.894820      -1.67515      -3.67131      -2.80634       1.66432      0.230796       2.75307       3.59357       4.19581       4.34941       4.64248       4.56261       4.53401       4.27632       3.98996       3.66443       3.33610       2.94691       2.54198       2.17791       1.84470       1.51645       1.23205      0.968439
  36  18 4035.3436    1.1065  7.7623 11.4403 -0.0172  0.0866   0.0173   0.2807    0.0335   0.0000   440.6766       16.8789       12.2835      -10.4344       18.4815       14.8162      -8.67278      -23.5891      -6.90984       3.56972      -1.73701     -0.104231       2.99375       5.02229      -1.40505       2.79549       1.11880      -1.06435       3.47954       4.76611       5.46784       5.82595       6.10731       6.15160       5.96049       5.68522       5.26132       4.87708       4.33210       3.88176       3.37708       2.85942       2.42994       2.01863       1.52638       1.24639
  37   4 1697.5777    0.3140  0.2567  9.8036 -0.0059  0.0112   0.0101   0.0240    0.0268   0.0000   441.6108     -0.193984       21.0269      0.199246      -2.16626      0.398012    -0.0420954      0.707498     -0.918928     -0.896517     -0.791942    -0.0288973      -1.32381     -0.108277      0.417882      0.251562    -0.0744896    -0.0170466      0.506100      0.690213      0.760159      0.807686      0.856080      0.896719      0.819740      0.856108      0.771133      0.693832      0.606389      0.505265      0.442335      0.388767      0.315536      0.280931      0.212542      0.163000
  37   5 1892.2136    0.5140  0.5579  9.8367  0.0007  0.0152   0.0112   0.0380    0.0414   0.0000   441.8270     -0.144591       21.4764      0.431867      -3.83889      0.574614     -0.831082      -1.32964     -0.389138     0.0322650     -0.716409      0.199114     -0.348815      0.377940     -0.940102     -0.182801      0.479181      0.197662      0.639428      0.837297      0.947852       1.06817       1.03051       1.03331       1.02664       1.03232      0.896049      0.859283      0.780850      0.677553      0.581128      0.522740      0.416313      0.365603      0.304212      0.239821
  37   6 2081.1338    0.8014  0.7754  9.9415 -0.0005  0.0167   0.0145   0.0419    0.0660   0.0000   441.5421       1.80378       20.3001      -2.17864      -1.78362      0.764275      0.659172       2.34238       2.38833     -0.635053      0.938010      0.779738     -0.757572     -0.309113      0.953925      0.502879      0.224347     -0.104150      0.772210       1.07071       1.19016       1.26336       1.30841       1.22255       1.16097       1.10550       1.03077       1.03131      0.890969      0.830852      0.760159      0.686514      0.554253      0.461471      0.395172      0.314994
  37   7 2264.3363    1.1590  1.1018 10.2781 -0.0028  0.0201   0.0181   0.0512    0.1026   0.0000   440.6366      -2.46868       20.6365      0.622810      -3.15895      -1.17850     -0.223046     -0.363709      -1.05828      0.245240     -0.403796       1.48875     -0.117986     -0.201434     -0.507207    -0.0243258      0.329746      0.472131      0.841610       1.14563       1.25123       1.33000       1.41446       1.30470       1.34013       1.26223       1.26128       1.10805       1.02470      0.925460      0.803811      0.681408      0.569635      0.472498      0.412050      0.322177
  37   8 2440.6601    1.7041  1.2330 10.6007 -0.0004  0.0204   0.0243   0.0528    0.1216   0.0000   439.5339       1.93107       20.9645     -0.344984      -4.75609       1.56052     -0.357410     -0.370942       2.39024      0.976934      -2.18658     -0.254232      0.622141    -0.0889394     -0.176993      0.722773      0.179325    -0.0973621      0.832063       1.21122       1.26433       1.38750       1.44468       1.49475       1.41920       1.37799       1.21828       1.19482       1.04082      0.956229      0.793133      0.708741      0.566776      0.505252      0.389763      0.312257
  37   9 2613.3854    2.2927  1.1253 11.7335  0.0015  0.0193   0.0351   0.0516    0.0953   0.0000   440.1013       4.24416       19.6783      -1.53496      -3.69010      -1.94895      -1.86424     -0.315190      0.449037      0.350369      0.648047      -2.44456     -0.987661     -0.235550     -0.162285      0.518072     -0.484044     -0.464322      0.826315       1.13605       1.22512       1.35878       1.44131       1.41355       1.39017       1.29759       1.26350       1.17691       1.05566      0.920408      0.799520      0.635299      0.557380      0.461123      0.383168      0.311271
  37  10 2784.6041    3.0785  1.1109 11.9874  0.0012  0.0197   0.0456   0.0469    0.1244   0.0000   442.1231       4.71050       19.0707      0.652482      -1.71989     -0.888042      -3.00964      0.280970      0.626543     -0.861006     -0.236906      0.573990     -0.438737     0.0598017      0.275591      0.437584      0.189358     0.0433757      0.901202       1.28524       1.43022       1.57205       1.62264       1.60898       1.60941       1.53230       1.40933       1.28186       1.11739      0.977158      0.817317      0.686623      0.565686      0.483056      0.389321      0.313139
  37  11 2953.3169    3.8136  1.0412 12.5877 -0.0016  0.0174   0.0597   0.0475    0.1144   0.0000   440.7321       1.90488       18.7150     -0.309265      -4.41603      -2.61756      -1.76952     -0.397571      -1.11734      -3.61892      0.356879      0.331727     -0.472545      -1.03392     -0.290144     -0.290765     -0.416264     0.0971352      0.767719       1.00984       1.10603       1.16934       1.21792       1.20480       1.22269       1.17242       1.11793       1.00103      0.915142      0.792943      0.742502      0.607900      0.519728      0.434943      0.346049      0.282154
  37  12 3118.5745    4.1462  1.2041 12.8869  0.0019  0.0208   0.0612   0.0518    0.1190   0.0000   441.1907       2.88846       18.4176     -0.630139      -4.86254     -0.250019      0.210564      -2.63342      0.222142      0.545551       1.35925     -0.430096     -0.586791     -0.372072      0.455836      0.650768      0.308090      0.122725      0.904885       1.25771       1.35911       1.55124       1.57162       1.58836       1.46553       1.47644       1.31794       1.24645       1.09590      0.981145      0.874648      0.747587      0.624282      0.519615      0.420843      0.329464
  37  13 3280.7059    3.6594  1.6568 12.8393 -0.0048  0.0244   0.0480   0.0641    0.0733   0.0000   442.7558       5.15702       17.8640       1.59125      0.322290      -1.47908      -6.58233      0.377672      -1.37478      -2.36192       1.00321     -0.783147      -1.01235     -0.597639     -0.773225      0.352070     -0.872698     0.0883414       1.00922       1.36688       1.53093       1.59210       1.73192       1.67675       1.67366       1.61200       1.46301       1.36528       1.23492       1.11889      0.963779      0.863199      0.691498      0.584774      0.466359      0.378451
  37  14 3440.4379    2.9681  2.5709 12.1868  0.0022  0.0298   0.0303   0.0807    0.0561   0.0000   443.0860       3.85591       7.34908     -0.591267       9.37812     -0.978379      -8.83024     -0.863291      0.225847      -1.23562      -1.95379      0.705246      -1.45887       1.76823      0.511920     -0.909896     -0.129102      0.225447       1.20934       1.69648       1.86865       1.98957       2.10262       2.07792       2.03120       1.94653       1.84597       1.64251       1.54184       1.35431       1.20173       1.02808      0.857106      0.723491      0.574544      0.469141
  37  15 3598.5524    2.3330  3.9473 11.9053 -0.0020  0.0395   0.0216   0.1091    0.0448   0.0000   442.9336       5.90958       10.7974       5.27694      -2.86621      -5.79981      -4.26205      -5.72898      -2.38525      -8.69655      0.188978     -0.447274   -0.00272076     -0.730689      0.108625     -0.477701     -0.845818     -0.304087       1.62174       2.24665       2.48417       2.65165       2.77027       2.77791       2.73260       2.63440       2.45202       2.21899       2.04085       1.78844       1.58530       1.37320       1.15534      0.956399      0.772397      0.615573
  37  16 3755.3412    1.8302  5.5657 11.4796 -0.0024  0.0523   0.0165   0.1444    0.0397   0.0000   438.3641       2.84503       17.3283      0.573581       2.83787     -0.283762      -1.48307      -4.59519       1.07833       2.74980       2.42531      -10.7523     -0.744836       6.11934     -0.534586      -2.66683       1.33683       1.52979       2.10976       2.84684       3.26678       3.44099       3.64004       3.57136       3.52384       3.40920       3.20386       2.91567       2.66084       2.39311       2.05050       1.76007       1.51917       1.24702       1.00119      0.806200
  37  17 3910.8092    1.3914  7.0791 11.4834 -0.0028  0.0699   0.0163   0.2113    0.0355   0.0000   435.1569       2.24026       22.5649       4.60802      -2.07703     -0.103014       5.98001      -8.25768      -6.41152      -7.96923       1.89553      0.212832     -0.970160       2.07376     -0.890394       3.94696       1.54472      -1.56452       2.79905       3.82545       4.32738       4.59353       4.87010       4.85492       4.81538       4.55778       4.29369       3.88404       3.52975       3.16406       2.75809       2.37490       2.00225       1.70008       1.30892       1.06701
  37  18 4065.6978    0.9962  8.0311 11.5543  0.0351  0.0975   0.0249   0.3966    0.0401   0.0000   436.5757       4.12981       7.95487      -10.7551       2.69596      -11.0527      -2.51821      -9.52184       4.83058       6.27486      -6.57381      -3.94646      0.335485       1.29589      -6.01354     -0.765220      -1.23339      -4.20211       3.86701       5.19357       6.07055       6.39932       6.72437       6.73177       6.60496       6.24322       5.90010       5.39739       4.95605       4.37093       3.86569       3.29504       2.78900       2.32915       1.82891       1.47612
  38   4 1713.0321    0.3361  0.3069  9.7635 -0.0064  0.0113   0.0097   0.0274    0.0280   0.0000   441.6889      0.524588       20.1936      0.302105      -2.43917      0.227078      0.419107     -0.362546      0.786446    -0.0346655      0.457071     -0.439574   -0.00440293     -0.441074     -0.278980     -0.404240      0.319769     -0.285609      0.451847      0.603565      0.719678      0.715401      0.752127      0.789080      0.755885      0.752966      0.722142      0.582088      0.582851      0.490283      0.467100      0.378789      0.339788      0.287647      0.227896      0.175408
  38   5 1908.7945    0.5403  0.5181  9.8496 -0.0019  0.0149   0.0116   0.0322    0.0400   0.0000   442.0167     -0.598159       20.1759      0.441250     -0.783133     -0.346013     -0.342989      0.335918     0.0454840      -1.14910    -0.0772811    -0.0483307    0.00674143     -0.167064     -0.621284     -0.402710     -0.149326      0.248516      0.576277      0.779812      0.805625      0.927844      0.961932       1.00666      0.937230      0.966806      0.826208      0.811356      0.682897      0.673508      0.540225      0.513470      0.398607      0.366040      0.278895      0.222857
  38   6 2098.9858    0.7973  0.8204 10.1149 -0.0005  0.0169   0.0140   0.0437    0.0609   0.0000   442.0758      0.111547       17.5356     -0.785277      -2.62518      -1.71912     -0.995243     -0.839682      -1.05336      -1.66318      0.830399      0.768766     -0.417585      -1.06095      0.250158      0.198483    0.00348576      0.272783      0.701079      0.940442       1.05449       1.13363       1.15917       1.14621       1.16221       1.06549       1.03007      0.988120      0.884355      0.767261      0.685298      0.593003      0.498688      0.416985      0.343046      0.275064
  38   7 2282.9267    1.2202  1.0302 10.5167 -0.0014  0.0183   0.0190   0.0489    0.0827   0.0000   442.5015      0.913123       20.0763     -0.887876      -1.66951      0.145994      0.672541     -0.430681       1.55950    -0.0879342      -1.10287      0.431088      0.351198      -1.32325      0.587054      0.257789    -0.0252171    -0.0180501      0.782222      0.989793       1.18324       1.25216       1.27328       1.30446       1.28775       1.21226       1.13615       1.06104      0.989204      0.848990      0.738104      0.636474      0.534076      0.449255      0.366233      0.302589
  38   8 2459.9998    1.7619  1.2103 10.7468 -0.0014  0.0197   0.0256   0.0533    0.1325   0.0000   439.6818       3.36574       19.8122      -1.40596      -2.55264     -0.100612     -0.494389       1.50154      -2.23609      0.465196      0.770852      -1.80522     -0.384749       1.06830     -0.123219     -0.772060      0.154376      0.338546      0.820440       1.11257       1.23929       1.31564       1.35273       1.37705       1.34114       1.30019       1.24168       1.13729       1.00827      0.899812      0.796291      0.700969      0.592806      0.478578      0.392114      0.326010
  38   9 2633.7793    2.3247  1.1827 11.5412 -0.0160  0.0197   0.0337   0.0505    0.1107   0.0000   442.5949       1.66206       17.2663      0.671003      -2.08333      0.890329      0.312774      -4.50346      -2.21220      -2.41620      0.818755     -0.770071      -1.00939      -1.74034      0.207165    -0.0378590     -0.528947     -0.393312      0.837497       1.12698       1.25974       1.34023       1.42691       1.40562       1.38486       1.38011       1.26863       1.15448       1.06087      0.889832      0.813012      0.685845      0.594024      0.495817      0.396752      0.330967
  38  10 2806.1327    3.1520  1.1529 11.8972 -0.0001  0.0185   0.0452   0.0512    0.1306   0.0000   442.0257      0.200990       16.8215       1.24187      -2.15130      0.781424      -1.95146     -0.459118     -0.443673      -2.33932      0.244388     -0.713581     -0.843434     -0.222915     -0.269239     -0.447865      0.405407      0.243100      0.765429       1.04402       1.12498       1.23243       1.31365       1.29819       1.26664       1.25482       1.14181       1.01267      0.943973      0.840350      0.773503      0.671399      0.577271      0.476070      0.390519      0.324285
  38  11 2975.9486    3.9057  1.0030 12.8509 -0.0047  0.0181   0.0616   0.0456    0.0951   0.0000   439.4739       3.91892       18.3330      0.712444     -0.578587      -2.71354     -0.177162      -2.12433       2.03329      -3.85719      -1.00335      -1.78350     -0.725442    -0.0769556     -0.157267     0.0278477      0.194600     -0.508882      0.721409       1.00641       1.04796       1.25527       1.20759       1.23860       1.21081       1.21502       1.06924       1.04963      0.927035      0.818686      0.714697      0.603290      0.512856      0.424867      0.353735      0.278988
  38  12 3142.4249    4.1468  1.2525 12.6207  0.0001  0.0200   0.0591   0.0513    0.1259   0.0000   441.3812       4.97534       17.9747     -0.295398      -3.23858      -2.88605      -1.13661      -3.86188      0.430789      -2.77251      0.743215      0.287014     -0.493019      0.187034     -0.490193     -0.520178      0.482148     -0.120911      0.862844       1.15872       1.27521       1.36541       1.43023       1.37722       1.40969       1.38695       1.29967       1.16393       1.03791      0.934192      0.827240      0.690677      0.594917      0.498240      0.405039      0.340225
  38  13 3305.7901    3.6194  1.8013 12.4884  0.0005  0.0246   0.0431   0.0624    0.0814   0.0000   441.3968       5.07040       17.0465     -0.195612       4.54665      -3.91172      -3.52146     -0.728575       1.26752     -0.879425      -3.01647      -1.47745      0.940397    -0.0366345      -2.11144     -0.276858      0.998346     -0.575664       1.03733       1.35213       1.50526       1.68901       1.77748       1.70948       1.68088       1.62548       1.55828       1.38616       1.27135       1.13110       1.01166      0.853225      0.748724      0.612310      0.508742      0.409759
  38  14 3466.7854    2.8597  2.7807 12.2253  0.0009  0.0304   0.0280   0.0857    0.0485   0.0000   442.0715       8.42834       9.26288       1.84462       4.16311       1.17474      -7.14471      -3.37405       5.08684      -6.04902      -3.16818     -0.164879     -0.564711     -0.147381     -0.360901     -0.751194      0.562192      0.108953       1.26297       1.68781       1.90466       1.99451       2.13684       2.18119       2.05899       2.00066       1.85483       1.73056       1.57673       1.38693       1.24909       1.06692      0.920756      0.759693      0.634785      0.506924
  38  15 3625.9565    2.2005  4.2875 11.8040 -0.0006  0.0419   0.0197   0.1148    0.0409   0.0000   441.7744       5.25977       15.3252       7.38879      -3.07479      -4.20135      -2.89296     -0.150035       3.22475      0.389532      -1.94119      -2.62794      -1.32748       2.20199     -0.661964     0.0416676     0.0147733      -1.23429       1.63778       2.24916       2.55402       2.72105       2.86648       2.91056       2.74401       2.75758       2.49524       2.32915       2.12304       1.90467       1.66961       1.41798       1.21888       1.01004      0.826643      0.656283
  38  16 3783.4240    1.7748  5.8206 11.4442 -0.0000  0.0530   0.0158   0.1499    0.0378   0.0000   439.3953       6.36449       21.7194       5.38634     -0.788142      -1.25508      0.333246      -3.52153     -0.272185      -6.06806      -5.66527      -1.69479       4.03123     -0.529063       2.05401       1.06670      -1.72542     -0.199486       2.05194       2.87688       3.17905       3.40230       3.56195       3.59125       3.45034       3.45668       3.16739       2.97481       2.68496       2.37129       2.09203       1.81058       1.53821       1.28638       1.03989      0.843329
  38  17 3939.8095    1.3133  7.5095 11.5218 -0.0040  0.0762   0.0171   0.2362    0.0340   0.0000   442.7746       5.07365       22.0128      -1.62925      -9.39709      -3.33335       3.91240      -7.27754       6.12499      -9.09636       3.91910       3.64692      0.360696      0.133244      -1.24082       1.03781     -0.205345     -0.869526       2.90623       4.07698       4.54145       4.82055       5.17182       5.06962       5.06981       4.83268       4.57838       4.18717       3.82142       3.38911       2.99725       2.58508       2.23226       1.83627       1.46470       1.18687
  38  18 4095.4429    0.8738  7.6400 11.6530 -0.0405  0.1046   0.0314   0.5163    0.0458   0.0000   440.9329       10.6571       25.0248       7.99376      -13.4683      -10.2242       2.40624       5.19638       5.43362       3.03305      -7.81737       5.70424       3.79675      -4.89500     -0.655626      -1.28901       1.25887      0.325441       3.94392       5.49977       6.23295       6.64218       6.93336       6.93263       6.80877       6.59746       6.20636       5.71959       5.19207       4.65419       4.11356       3.51374       3.02465       2.50384       1.98145       1.61233
  39   3 1516.0386    0.1903  0.1710  9.7325  0.0022  0.0105   0.0079   0.0226    0.0223   0.0000   441.2624     -0.357064       21.5334      0.824664      -2.62755      0.207717      0.416846     -0.288355     -0.388004     -0.590165     0.0750661      0.556681     0.0464758     -0.102929     -0.155694     0.0584834    -0.0416549      0.258729      0.460272      0.565039      0.600157      0.756628      0.799826      0.738461      0.652234      0.670557      0.714915      0.610179      0.515532      0.467615      0.454081      0.397047      0.425545      0.271994      0.227905      0.196700
  39   4 1728.2289    0.3478  0.3100  9.8184 -0.0064  0.0116   0.0101   0.0265    0.0282   0.0000   441.5960     0.0731887       21.1683       1.00849      -2.23311      0.254998      0.489921     -0.908912     -0.513130      0.698907     -0.166994      0.480254      0.439845       1.00279    -0.0917487     0.0427506      0.243647      0.291139      0.474506      0.592227      0.685327      0.731800      0.752650      0.765814      0.798233      0.679573      0.704107      0.673961      0.605631      0.493116      0.481934      0.377033      0.344198      0.289263      0.220656      0.191847
  39   5 1925.1976    0.5744  0.5161  9.8452 -0.0025  0.0137   0.0119   0.0309    0.0422   0.0000   440.9481     -0.232374       20.2142      -1.27130      -1.58425       1.27456     -0.595853      0.553094    -0.0426001     -0.186027     -0.338153      0.409647     -0.127015      0.671549     -0.150431     -0.272021     -0.284071     -0.149808      0.526297      0.739188      0.780603      0.878016      0.906563      0.895793      0.894074      0.824169      0.841073      0.761895      0.726697      0.626731      0.536883      0.456057      0.394069      0.326903      0.279668      0.238070
  39   6 2116.5544    0.8299  0.8434 10.1615 -0.0018  0.0171   0.0141   0.0443    0.0615   0.0000   441.0832       1.77335       21.3166       1.58274     0.0634613      -2.44903      -1.39153      0.437245     -0.112801      0.653814       1.14153     -0.566815     -0.941310      0.734019      0.580932     -0.466469     -0.656849    -0.0305924      0.660907      0.901174      0.970871       1.05451       1.14538       1.07128       1.12592       1.02234       1.01502      0.927522      0.837642      0.750825      0.674167      0.584961      0.505386      0.416970      0.342635      0.277341
  39   7 2301.2593    1.2500  1.0776 10.5391 -0.0040  0.0192   0.0191   0.0508    0.0927   0.0000   440.5278       3.24276       19.7482      0.474380     -0.967785     -0.314922      0.455449      -1.11826      -2.43795      -1.21223      0.957579      0.165947       1.24892      0.585324     -0.323412      0.333235      0.156604      0.431084      0.763702       1.07810       1.17735       1.24751       1.29644       1.29663       1.31241       1.28307       1.17348       1.10748      0.987195      0.859273      0.770138      0.683221      0.570448      0.490912      0.394502      0.328195
  39   8 2479.0626    1.8089  1.2244 10.8501 -0.0016  0.0198   0.0251   0.0497    0.1137   0.0000   440.1769       2.13056       22.4423     -0.233189      -3.64141      -1.20094      0.993640      -1.22048     -0.294943     -0.690318      0.964416      -1.13868     0.0519763     0.0828052     -0.876385      0.401710      0.166864      0.261455      0.807210       1.06368       1.19559       1.28417       1.39017       1.36099       1.39349       1.31508       1.20600       1.13196       1.03796      0.923900      0.807780      0.691507      0.578003      0.480111      0.397362      0.326044
  39   9 2653.8604    2.3967  1.2716 11.5949 -0.0078  0.0200   0.0330   0.0535    0.0987   0.0000   441.4748       2.35483       18.5407     -0.286160      0.101206      -3.02053      -1.05394      0.386944      -2.01205      -1.27448     -0.496270     -0.960285     -0.282919     0.0774561     -0.749921     -0.370645      0.275993     -0.275446      0.830959       1.12793       1.18906       1.33966       1.32263       1.39269       1.33019       1.32136       1.25409       1.13759       1.01297      0.954078      0.815085      0.717005      0.606445      0.508383      0.420121      0.351193
  39  10 2827.3438    3.3716  1.0715 11.9000 -0.0016  0.0177   0.0492   0.0442    0.1456   0.0000   441.1658       3.72448       21.1180     0.0261453     -0.898952     -0.394247     -0.397661      -2.33469      -1.48139      -1.94910      0.603960     -0.998509     -0.796533     -0.544162     -0.538129     -0.915915      0.492342      0.588496      0.728280      0.989891       1.08671       1.17509       1.22250       1.25158       1.22095       1.20517       1.09415       1.03666      0.928094      0.828082      0.716945      0.616726      0.535318      0.445422      0.372317      0.300576
  39  11 2998.2006    3.9966  1.0913 12.6231 -0.0030  0.0185   0.0592   0.0467    0.1172   0.0000   441.9689      0.844589       16.5335      0.163059      -3.98026      -1.72776       2.40857      -4.68155      0.637796      -1.62713      0.610650     -0.520878     -0.195758       1.27626      0.929249     -0.274346      0.356701      0.386715      0.826515       1.05253       1.11016       1.26528       1.29492       1.30297       1.25875       1.25944       1.16639       1.07355      0.991047      0.885006      0.776463      0.667666      0.540531      0.460106      0.391338      0.333992
  39  12 3165.7622    4.2649  1.3351 12.4414 -0.0000  0.0201   0.0567   0.0513    0.1302   0.0000   442.1576       4.20345       18.7887      0.573398      0.459778       1.11484      -1.65237      -2.76438     -0.234744      -2.40174     -0.322899     -0.902762      -1.70021      -1.22902    0.00681176     -0.191436      0.429831      0.106682      0.829909       1.14391       1.22643       1.36311       1.41359       1.43163       1.40534       1.37006       1.25255       1.15544       1.04764      0.929179      0.831749      0.718478      0.608398      0.521584      0.432479      0.346140
  39  13 3330.4806    3.5270  1.9758 12.3052  0.0005  0.0252   0.0393   0.0669    0.0799   0.0000   442.5574       5.63994       13.3107      -1.33409       5.41545     -0.205060      -2.99206      0.615449       1.28083      -3.24404      -1.09557     -0.344630      0.822305      0.207963       1.09822     -0.176305      0.351136    -0.0474240      0.981322       1.41681       1.50953       1.65954       1.70629       1.75801       1.70119       1.68028       1.53191       1.44215       1.31353       1.14753       1.01165      0.881958      0.744035      0.635151      0.513018      0.421147
  39  14 3492.6815    2.6933  3.1468 12.2566 -0.0010  0.0340   0.0254   0.0913    0.0425   0.0000   442.0306       3.04669       9.09228       2.49353       5.43953      -8.80971      -6.44742      -4.40050       3.99617     -0.354474      -2.08806      -2.35754      0.710619     -0.726857      -1.80917      0.663587      0.198457     -0.845320       1.32115       1.87845       2.06244       2.25245       2.35521       2.34444       2.34082       2.22262       2.09883       1.96131       1.72563       1.59334       1.35855       1.20144       1.00420      0.846582      0.678768      0.562281
  39  15 3652.8592    2.1563  4.4907 11.7456 -0.0011  0.0425   0.0185   0.1157    0.0384   0.0000   442.2096       3.05472       17.1749      0.440863      -4.69381      -4.05974      -4.23734      -2.57926      0.271156      0.180173       2.52212      0.172480      -3.16859     -0.521314     -0.303627      -1.47646      0.460180     -0.804799       1.63875       2.27302       2.53290       2.71003       2.92052       2.83403       2.80213       2.70958       2.53749       2.36019       2.13875       1.91921       1.71101       1.46900       1.27350       1.06023      0.882389      0.715996
  39  16 3811.2218    1.6568  6.2660 11.4650 -0.0004  0.0566   0.0155   0.1639    0.0366   0.0000   442.7683       15.7723       11.9606      -1.31448      0.516106      -1.47577     -0.470527      -1.82497       1.48681     0.0461201      -3.61346      -1.98243       3.17996       2.68190     -0.113910      -2.70242      0.418952      0.180462       2.16455       2.99884       3.37144       3.59643       3.75910       3.82742       3.69445       3.65195       3.37548       3.11181       2.93399       2.56231       2.29349       1.94462       1.68395       1.40067       1.14781      0.925336
  39  17 3968.4654    1.2374  7.4909 11.4826 -0.0051  0.0756   0.0170   0.2470    0.0351   0.0000   432.3714       10.4120       25.8131      -10.8591      -14.1770       5.71488       12.0933      -10.1618      -1.70488      -8.83702       2.78947      -4.82594      -1.04318       1.85320      0.311137      -4.44479      0.561827      -2.31996       2.85587       3.88328       4.46409       4.68926       5.00867       4.95763       4.88763       4.72776       4.53018       4.14423       3.81260       3.37723       3.01419       2.58479       2.25287       1.88648       1.46804       1.22063
  40   3 1530.3303    0.1997  0.1314  9.7470 -0.0001  0.0104   0.0090   0.0173    0.0216   0.0000   441.2370     -0.174102       21.5295      0.681302      -2.63786      0.597042     -0.247265     -0.309928      0.428681      0.251669     -0.620228     -0.328828     -0.136430     -0.430463      0.155675    -0.0359414    -0.0495989     0.0618122      0.455548      0.538263      0.496153      0.592842      0.725087      0.735854      0.693661      0.543877      0.598603      0.667250      0.563406      0.530640      0.362247      0.353150      0.286986      0.279585      0.247320      0.200637
  40   4 1743.2377    0.3811  0.3573  9.7795 -0.0036  0.0134   0.0102   0.0292    0.0295   0.0000   442.7286      -1.26371       20.9103      0.446579      -3.35961     -0.265109      0.165917     0.0563167      0.211243      -1.71287     -0.290790      0.878455      0.171106     -0.100662     -0.119392      0.352514    -0.0183611      0.181861      0.584261      0.814807       1.01165       1.10125       1.29686       1.09031       1.07015      0.892475      0.792128      0.754236      0.713153      0.791938      0.719469      0.619684      0.553394      0.440926      0.353288      0.252532
  40   5 1941.3908    0.6101  0.5706  9.8415 -0.0016  0.0137   0.0122   0.0329    0.0457   0.0000   441.8013      0.707311       20.7348      0.348268      -2.28623     -0.569230     -0.217960     -0.327598     -0.266960     -0.683879     -0.501030     0.0954878      -1.44583     -0.356321      0.704550      0.200628      0.276447      0.260603      0.563136      0.734962      0.788738      0.864214      0.899258      0.912502      0.900848      0.884083      0.837327      0.748359      0.721325      0.611911      0.562695      0.484910      0.413920      0.361920      0.299566      0.249891
  40   6 2133.9501    0.8996  0.8897 10.0430 -0.0012  0.0179   0.0146   0.0434    0.0728   0.0000   441.1972     -0.395425       19.3731     -0.744971      -2.30142      -1.00168      0.727351    -0.0955602     -0.237833      0.200267      0.860889     -0.390147     -0.282697      -1.35324    -0.0907630      0.256035    -0.0875686     0.0438809      0.678342      0.946516       1.06572       1.09017       1.19412       1.10624       1.19092       1.06898       1.02518      0.962880      0.897216      0.810851      0.726542      0.620291      0.524056      0.451528      0.361760      0.303343
  40   7 2319.3165    1.3327  1.1670 10.4878 -0.0012  0.0191   0.0194   0.0513    0.1021   0.0000   440.1704      -1.07528       19.5634      -3.59498      -1.80474     -0.728265      -2.16805      -1.37283     -0.419820     -0.343819      0.398942     -0.736078      0.793727     -0.151684      0.367001     -0.486078     -0.417511    -0.0395409      0.757633       1.01466       1.15178       1.26789       1.29746       1.28592       1.27058       1.23834       1.14867       1.06021       1.00528      0.868236      0.787091      0.680679      0.597736      0.493534      0.418774      0.337920
  40   8 2497.9423    1.8915  1.2066 11.0055 -0.0007  0.0195   0.0270   0.0510    0.1259   0.0000   441.3590       2.81339       23.6029      0.731352      -5.11742      -2.89700       1.80226      -1.38108       2.48779     -0.287013      0.593940     -0.591428     -0.971178      0.319134    -0.0814113      0.158279      0.727590     0.0843910      0.809572       1.09798       1.18412       1.26619       1.29894       1.30652       1.30379       1.25309       1.17504       1.11330       1.02489      0.945228      0.821650      0.724197      0.603461      0.526118      0.432635      0.360476
  40   9 2673.8086    2.5882  1.1699 11.7220 -0.0024  0.0192   0.0371   0.0482    0.1161   0.0000   442.0525       2.94302       19.9389     -0.717269      -1.74688       1.05388       2.35893      -1.69505     -0.558218     -0.998759      0.349234      0.523593      -1.41197     -0.556246     -0.579543      0.421482     -0.131886     -0.122006      0.784277       1.02985       1.11965       1.19883       1.22697       1.24595       1.29351       1.24132       1.14438       1.05334       1.00960      0.861009      0.778160      0.671028      0.588881      0.492657      0.421784      0.349791
  40  10 2848.3138    3.4490  1.0362 12.2460 -0.0007  0.0170   0.0503   0.0438    0.1119   0.0000   441.9255       4.31018       19.3994      0.455827      -3.16480      -1.36531       1.43059      -1.70081     -0.542702      -1.29226      0.832251     -0.620566     -0.404820     0.0898177     -0.631635      0.214062    0.00474591     -0.374786      0.671129      0.910148      0.989466       1.08642       1.14454       1.13573       1.13496       1.08906       1.04685      0.963433      0.864620      0.772948      0.675370      0.615698      0.511132      0.453720      0.365461      0.293309
  40  11 3020.1382    4.1625  1.1959 12.3201 -0.0015  0.0182   0.0577   0.0484    0.1544   0.0000   440.6651       1.99561       21.8969      0.528922     -0.623555      -2.27985       1.23914     -0.623594      0.676474      -1.50059       1.08562      -1.38255     -0.470793     -0.867057      0.575142    -0.0209836      0.305597     -0.245562      0.755550       1.03759       1.11272       1.20431       1.27353       1.29435       1.28659       1.20610       1.14212       1.03313      0.970367      0.867818      0.795889      0.694962      0.593543      0.490124      0.405638      0.344866
  40  12 3188.7785    3.9590  1.4576 12.7303 -0.0021  0.0208   0.0511   0.0566    0.0917   0.0000   441.6791       4.71709       16.2171     -0.785877      -1.20165      -1.91342      0.935964      -2.24856      0.355036      -1.60622     0.0216701     -0.936019    -0.0210669    -0.0138197     -0.730966      0.323144      0.162870    -0.0922738      0.831767       1.09955       1.25199       1.29434       1.39134       1.37554       1.37993       1.32834       1.26636       1.21293       1.07845      0.964526      0.840509      0.728071      0.621380      0.521741      0.448114      0.371378
  40  13 3354.6927    3.4160  1.9623 12.4889  0.0006  0.0256   0.0381   0.0649    0.0726   0.0000   442.6251       6.42542       14.5835       2.42929      0.911944      -3.40523      -5.81745      -2.12726      0.145839      -2.72241     0.0807956      0.538274      0.376203      0.326686      0.408629     -0.345610     -0.797579     -0.277294      0.955087       1.34398       1.46128       1.59440       1.65643       1.69446       1.63605       1.62681       1.52741       1.38256       1.28012       1.14663       1.02727      0.888553      0.777466      0.645238      0.533536      0.442310
  40  14 3518.2167    2.5782  3.4673 12.1442 -0.0005  0.0345   0.0230   0.1000    0.0396   0.0000   443.6468       4.01917       13.4603     -0.397973       6.29627      -5.76857      -6.29396      -2.12140       3.95653      -2.27753     0.0244029      -1.49638      -1.34110      -1.01547      0.785057       1.01451      0.615927     -0.816987       1.31404       1.79140       2.01347       2.13784       2.26644       2.27404       2.24779       2.17898       2.07199       1.90789       1.73576       1.57803       1.40275       1.19610       1.02762      0.863054      0.709440      0.579884
  40  15 3679.4527    2.0293  4.9455 11.7443 -0.0004  0.0457   0.0174   0.1268    0.0354   0.0000   442.0610       2.51205       18.8573      0.876755      -3.88304      -2.82379      -8.00528      -2.76182       2.82948      -3.60600      -1.21893     -0.374535      0.705960     -0.706356      -1.99795     -0.436542      0.639784      0.811186       1.72620       2.38621       2.65407       2.91038       2.98306       3.00401       2.90528       2.83208       2.67633       2.51929       2.32457       2.07802       1.84462       1.62647       1.36113       1.17672      0.948963      0.784268
  40  16 3838.9027    1.5984  6.6713 11.5658 -0.0015  0.0590   0.0158   0.1769    0.0339   0.0000   439.3484       9.06214       18.3175      -6.60148      -3.36317      -3.72831       3.57968       5.00933       4.82874      -7.51622       1.65058       1.29822      -3.91409      0.177331     -0.179205      0.481077     -0.824115      0.224672       2.25337       2.99763       3.45169       3.66384       3.84903       3.86675       3.84961       3.72078       3.48807       3.22558       2.94709       2.70663       2.37715       2.06699       1.80041       1.52465       1.23070       1.01121
  40  17 3996.8075    1.1883  7.8968 11.5436  0.0038  0.0797   0.0187   0.2818    0.0356   0.0000   438.5231       3.38710       24.0765      0.878633      -14.2581      -10.2796       15.5376      -5.10113     -0.575283      -1.66388       1.63422       1.33447       7.22702      0.769429      -3.59466      -2.60261       1.48475       2.54618       2.96561       3.99752       4.66578       4.84137       5.19609       5.23604       5.11416       4.96981       4.60967       4.41651       3.91040       3.62945       3.19045       2.76949       2.41907       2.02625       1.64162       1.35691
  41   3 1544.3612    0.2001  0.1506  9.7582 -0.0021  0.0110   0.0086   0.0194    0.0216   0.0000   442.0535     -0.325464       20.9687     -0.402951      -3.78208     -0.243007     0.0921009     -0.855091      -1.03994     -0.193935     0.0695931      0.808623    -0.0483601     0.0349030     -0.639596     -0.371163     0.0669863      0.226060      0.399011      0.619481      0.610114      0.674035      0.674685      0.727279      0.727834      0.719678      0.643862      0.575879      0.540260      0.498271      0.479168      0.418922      0.354466      0.281389      0.274089      0.182673
  41   4 1758.0445    0.3785  0.3624  9.8489 -0.0052  0.0121   0.0098   0.0285    0.0295   0.0000   442.0064     -0.482521       21.5502      0.495837      -2.91540     0.0717397      0.405727      -1.96981     -0.672984     0.0106868     -0.255338      0.244237     -0.222931    0.00845423      -1.12815      0.407130     -0.384120      0.449086      0.530471      0.721011      0.825982      0.899299      0.920098      0.923814      0.869056      0.827279      0.736315      0.671724      0.654137      0.632543      0.543566      0.523822      0.449007      0.369965      0.322196      0.267868
  41   5 1957.4718    0.6131  0.6722  9.8995 -0.0010  0.0156   0.0114   0.0367    0.0472   0.0000   441.0877      -1.53958       21.3361      -1.70257      -3.71701       2.18218     -0.811077      -1.14923      0.709476      0.878528     -0.172183      0.144877     -0.424931       1.07362     0.0864857     0.0517805     -0.556252      0.122409      0.593758      0.803969      0.961993      0.989059       1.06494       1.05260       1.00332      0.989950      0.916189      0.870520      0.794710      0.738262      0.629931      0.595056      0.493184      0.423438      0.332911      0.273043
  41   6 2151.0955    0.9166  0.9479 10.1098 -0.0023  0.0183   0.0144   0.0462    0.0731   0.0000   441.6976      0.756790       21.0198     0.0633712      -4.83906       2.64437     0.0578879      -1.12630     -0.605010     -0.306700      0.230803    -0.0219195      0.127785      -1.33305      0.139232      0.106055      0.574964      0.104335      0.775353       1.01117       1.07324       1.05934       1.03886       1.13085       1.18606       1.20518       1.16275       1.01047      0.904150      0.776174      0.679863      0.615989      0.533423      0.463188      0.406927      0.334104
  41   7 2337.1827    1.3701  1.2104 10.3942  0.0049  0.0197   0.0193   0.0495    0.1096   0.0000   441.7534       1.46767       20.4898     -0.406070     0.0975996     -0.162594      -2.87235      -2.05462       1.52278      -2.55005      0.788989      0.441130      -2.98685    -0.0329931      0.160699     -0.265022      0.308023     0.0991785      0.762644       1.03354       1.14986       1.25317       1.35790       1.33397       1.34355       1.32544       1.21759       1.13036       1.01826      0.897791      0.832348      0.683686      0.613642      0.507207      0.405718      0.335800
  41   8 2516.5320    1.9356  1.2650 11.0415 -0.0077  0.0194   0.0261   0.0512    0.1033   0.0000   441.4208       2.66750       20.0008      0.652082    -0.0108863      -1.17912     -0.138537      -2.91224     -0.848007      -1.83860       1.52651      0.650410     -0.693190    -0.0509562      0.588057     -0.525163      0.741755     -0.374141      0.758908      0.996326       1.11961       1.21495       1.31397       1.29602       1.25840       1.23012       1.17067       1.11175      0.982430      0.905735      0.776439      0.703643      0.595685      0.501579      0.420361      0.342909
  41   9 2693.5774    2.6729  1.2178 11.4720 -0.0018  0.0185   0.0363   0.0477    0.1296   0.0000   440.8414      0.749936       19.3091      0.199707      -2.05658     0.0268780      0.883650      -1.60415       2.77085      -1.74484     -0.730906      -1.03401      0.297786    -0.0117600      0.815251     -0.171568      0.187243     -0.251501      0.730031      0.950142       1.09075       1.12836       1.18984       1.21430       1.20597       1.15824       1.10984       1.01120      0.915142      0.868470      0.770018      0.680476      0.600342      0.523269      0.432137      0.350068
  41  10 2868.9878    3.4814  1.2160 11.7604  0.0005  0.0186   0.0465   0.0486    0.1748   0.0000   441.7672       1.56137       19.2660     -0.948542       1.06275      -1.45383      -1.06853      0.270242      0.214673      -1.31961       1.20571     -0.186898     -0.495116     -0.366529    -0.0322453     -0.603627     -0.841149      0.405916      0.736108       1.00650       1.09515       1.16637       1.23224       1.23534       1.19964       1.22183       1.10847       1.05499      0.962550      0.850583      0.784792      0.687580      0.572158      0.511587      0.407579      0.333769
  41  11 3041.7345    4.0416  1.1486 12.8347 -0.0016  0.0179   0.0576   0.0505    0.1041   0.0000   442.9379       4.74513       17.6237       1.41818      -2.61062      -3.36658       2.22506     -0.345341       1.60889      0.361584       1.17353      -1.53985      -1.14763      0.755335      0.231968      0.438824     0.0571271    -0.0161114      0.700866      0.916133       1.00411       1.09318       1.16653       1.19026       1.15015       1.12160       1.02519      0.980816      0.922673      0.794825      0.745352      0.640480      0.559946      0.460444      0.395226      0.328334
  41  12 3211.4155    4.0740  1.4389 12.6677 -0.0023  0.0203   0.0510   0.0548    0.0929   0.0000   441.6473       3.37867       19.1012      0.709836      -1.23454      -1.98658       2.37911     -0.673981       1.94751     -0.340273    -0.0337645      0.194671     -0.279812     -0.750386     -0.522960      -1.19350    -0.0643659     -0.670513      0.787995       1.07528       1.18431       1.24823       1.30141       1.33988       1.29758       1.28442       1.20128       1.12403       1.03565      0.932527      0.858528      0.743149      0.631269      0.534411      0.450320      0.381554
  41  13 3378.6492    3.3197  2.2988 12.2061  0.0012  0.0261   0.0333   0.0709    0.0687   0.0000   443.7066       3.97447       13.7981      0.522144       3.07780     -0.239426      -7.61422     -0.650317     -0.347829     -0.809109      -2.06208      -1.57011     -0.787371      -1.75831     -0.540147      0.189253     -0.307047     -0.586076      0.970423       1.33711       1.53617       1.59624       1.74135       1.69956       1.72048       1.63830       1.54204       1.46432       1.31525       1.18502       1.05105      0.931732      0.782203      0.681239      0.561490      0.462268
  41  14 3543.3876    2.5733  3.6632 11.9807  0.0043  0.0359   0.0221   0.0988    0.0417   0.0000   443.4840       3.94699       10.3630       1.16277       3.00370      -2.24353      -3.09680      -7.93976       2.59095      -1.58791      -2.84942     -0.251007    -0.0225148      0.382544     -0.940755      0.171780      -1.29030    -0.0312057       1.30092       1.83808       2.08131       2.20112       2.37967       2.34795       2.35124       2.25019       2.10938       1.98256       1.81969       1.63003       1.42866       1.25327       1.08414      0.927378      0.763061      0.620136
  41  15 3705.7439    1.9751  5.2604 11.6774 -0.0016  0.0479   0.0164   0.1317    0.0340   0.0000   439.3773       11.7334       20.9375      -4.23411      -6.46226      -3.97726       4.47723      -1.53396       2.44172      -1.05391      -2.27351      -1.14306     -0.590871      -2.38831     0.0113207     -0.621086     -0.306148     -0.639205       1.71410       2.40593       2.68369       2.84077       3.09374       3.02578       3.06348       2.89991       2.77101       2.55469       2.35459       2.15094       1.87895       1.69269       1.43500       1.24071      0.988187      0.831614
  41  16 3866.1577    1.4921  6.5539 11.6421 -0.0009  0.0611   0.0164   0.1870    0.0336   0.0000   435.5619       13.8724       16.5748     -0.524808      0.319494      -3.80083      -1.86493      -3.50900     -0.567874      -1.82480       4.81682      -3.31662      -3.23414       1.45416      -1.45302      -1.47535     -0.689504      0.999013       2.23484       3.03288       3.48499       3.75436       3.93538       3.97710       3.86297       3.81284       3.56366       3.31875       3.07946       2.73867       2.44105       2.17428       1.85005       1.59836       1.27975       1.07113
  41  17 4024.9257    1.1154  7.7632 11.5989 -0.0300  0.0849   0.0207   0.3104    0.0369   0.0000   434.9195       8.11281       30.5866       3.81288      -23.1390      -5.82955       7.36433      -3.07143      -5.80671       3.76214       6.24973       2.35609      -10.9204      -1.63537       5.89750      -5.31488      -4.24306     -0.240678       2.95169       4.23148       4.77320       5.08057       5.38977       5.32758       5.38741       5.14314       4.85060       4.53847       4.24017       3.75256       3.36699       2.97051       2.53159       2.15397       1.75128       1.45262
  42   4 1772.6243    0.3942  0.4100  9.8153 -0.0020  0.0125   0.0095   0.0310    0.0305   0.0000   440.8453     -0.838036       21.7360     -0.707550      -4.69168     -0.451092      0.794124      0.503973     -0.895649      0.513769    -0.0384862      0.149359     -0.525690      0.255863     -0.168548      0.607917     -0.153602      0.157581      0.497587      0.653116      0.749921      0.802382      0.821095      0.835482      0.825378      0.803799      0.775235      0.677063      0.661989      0.582558      0.541410      0.461041      0.394749      0.367377      0.312898      0.242676
  42   5 1973.3356    0.6419  0.6518  9.8688 -0.0003  0.0146   0.0118   0.0362    0.0482   0.0000   442.2633     -0.499090       22.1532     -0.606598      -2.61475     -0.821546     -0.672237     -0.505565      0.531841      0.659545     -0.613782      0.438833      0.246337      0.232927     0.0906069     -0.237181     -0.238358      0.347959      0.548219      0.779129      0.855551      0.935509       1.00483      0.983952      0.966234      0.933563      0.894856      0.841363      0.761166      0.681670      0.595698      0.537570      0.458257      0.390745      0.318145      0.267677
  42   6 2168.0902    0.9574  0.9577 10.1426 -0.0027  0.0173   0.0149   0.0449    0.0738   0.0000   440.9597      0.978041       20.8821      -1.83697      -2.80339     -0.646252       1.11355      -1.56152     -0.794204      -2.21668     -0.569723       1.07878     0.0344982      0.351654     -0.407468     -0.749780     -0.249753      0.177578      0.657747      0.918753       1.01009       1.09418       1.13754       1.16292       1.13621       1.11006       1.03167      0.971132      0.902061      0.825042      0.729558      0.639426      0.548560      0.458839      0.377660      0.321627
  42   7 2354.7923    1.4439  1.0739 10.7350 -0.0026  0.0182   0.0211   0.0457    0.0934   0.0000   442.2319       2.24143       21.5325      -1.84304     -0.991419     -0.266515      -1.79883      -1.21060       1.02292      -1.37946      -2.29944      0.208351     0.0218960      0.689552      0.265425      0.969140     -0.259738    -0.0920945      0.704418      0.950398       1.05826       1.14666       1.18684       1.18346       1.15336       1.12551       1.11942      0.997703      0.976867      0.843200      0.772119      0.670580      0.580355      0.512189      0.421820      0.350464
  42   8 2535.0248    2.0557  1.3486 10.9248 -0.0009  0.0193   0.0263   0.0520    0.1057   0.0000   441.3152       2.34995       21.6013      -1.43058     -0.660331      0.780598     -0.784654     -0.428092     -0.977064      -3.38294     -0.732423     0.0363486     -0.675502    0.00918198      0.322088     -0.743393     0.0331575     -0.223070      0.705569      0.985867       1.06353       1.18126       1.21935       1.21717       1.20346       1.19544       1.10294       1.05586      0.963584      0.884006      0.789309      0.702870      0.589596      0.518306      0.424067      0.355907
  42   9 2713.0542    2.8251  1.1873 11.6499 -0.0003  0.0187   0.0389   0.0481    0.1364   0.0000   441.1708       2.10046       20.5497       2.15758      -1.98757     -0.634350      -1.61490     -0.888820      -1.08741     -0.764994      0.701952     -0.841312      0.601178      0.370173      0.207863     -0.406367      0.321497     0.0710142      0.707772       1.00005       1.05626       1.18444       1.19725       1.22085       1.20601       1.14637       1.08631       1.02644      0.945612      0.878130      0.788791      0.710587      0.605515      0.505600      0.439456      0.349479
  42  10 2889.4419    3.6137  1.1263 12.2992 -0.0009  0.0176   0.0505   0.0455    0.1209   0.0000   441.6042       3.80856       19.5681     -0.691629      -2.63757      -1.65511      0.900715     -0.612745      -1.08965      -1.39101       2.06338     -0.987485     -0.327791     -0.634346      0.159584      0.434788      0.165540    0.00275849      0.667806      0.880530      0.979530       1.06104       1.09711       1.10517       1.11674       1.11174       1.02881      0.959698      0.907797      0.810126      0.708199      0.631461      0.538153      0.456721      0.382044      0.315635
  42  11 3063.0434    4.2848  1.1829 12.4505 -0.0025  0.0177   0.0589   0.0479    0.1457   0.0000   440.6861       3.88664       20.1864      0.169874      -4.17356      -4.34467    -0.0111472     -0.789436      -1.78782     -0.855985      0.531979     -0.710116     -0.249564      0.878324      0.434606      -1.65309    0.00563082      0.258993      0.683879      0.930839      0.989820       1.08710       1.14524       1.15176       1.14343       1.15739       1.07705       1.00986      0.912660      0.788859      0.726019      0.649975      0.552004      0.468673      0.400199      0.323474
  42  12 3233.7470    3.9551  1.4291 12.9047 -0.0016  0.0211   0.0511   0.0564    0.0830   0.0000   439.5028       4.23509       19.6520     -0.365395      -2.70590       1.05906     -0.450172      -3.91437     -0.148612     0.0395322      -1.05181     -0.817568     0.0668482      -1.00623      0.605365     -0.273140      -1.18098     -0.331870      0.770216       1.07231       1.15096       1.30082       1.29642       1.34686       1.35006       1.30364       1.24086       1.15740       1.08245      0.932017      0.828396      0.750851      0.633207      0.555583      0.463468      0.375059
  42  13 3402.0947    3.1545  2.3943 12.3615  0.0020  0.0271   0.0315   0.0735    0.0565   0.0000   442.7098       4.54879       14.2327      0.252133       3.96508      -1.79262      -7.67169      -3.61101       2.12212      -3.50454      -2.01952     -0.738946      -1.91712      -1.24989      0.850060     0.0582831      0.749549     -0.587699      0.999457       1.36216       1.54853       1.62174       1.73792       1.76081       1.70381       1.72140       1.58810       1.50275       1.35255       1.23372       1.10125      0.987925      0.841967      0.706556      0.592630      0.496392
  42  14 3568.2259    2.3954  3.8135 12.0314 -0.0011  0.0379   0.0210   0.1025    0.0384   0.0000   439.8801       6.12532       16.4024     -0.368747      -2.20813      0.386895      -1.24866      -5.06332      0.957511      -1.73212       2.78321     -0.409356       1.58359      -1.66117      -1.45373      -1.59436       1.54385      0.771065       1.36454       1.91104       2.13730       2.25902       2.50277       2.39514       2.44525       2.35491       2.21247       2.06428       1.88783       1.72147       1.52982       1.34364       1.17044      0.974134      0.818718      0.662085
  42  15 3731.6671    1.9462  5.3705 11.6454 -0.0030  0.0479   0.0161   0.1339    0.0333   0.0000   438.4212       3.75638       18.3675     -0.412092      -10.7802      0.894328       2.08501      -4.44732      -4.60373      -3.53148       4.39607      -3.79549      -1.17766     0.0348158      -2.25234      -2.46669      -1.21289      -2.28199       1.71409       2.40888       2.67570       2.92983       3.08895       3.08265       3.04262       2.92610       2.80687       2.59234       2.41698       2.16459       1.93689       1.71702       1.46313       1.26032       1.04044      0.865806
  42  16 3892.8433    1.4197  7.0185 11.6107 -0.0018  0.0659   0.0168   0.2081    0.0337   0.0000   436.8934       12.7467       24.2118      -3.28935      -2.88655      -5.00337     -0.732692       3.68635      -2.21623      -2.97841       1.15876      -3.75436      0.177310      -1.67298      -5.08591      -2.16478       1.67910      0.205231       2.33551       3.21353       3.67464       3.88873       4.17161       4.23710       4.13672       3.95064       3.82510       3.54312       3.28180       2.94366       2.63763       2.31179       2.04101       1.70076       1.41237       1.16214
  43   3 1571.8074    0.2225  0.1810  9.7568 -0.0172  0.0094   0.0089   0.0211    0.0220   0.0000   442.3674      -1.25872       21.4388      0.312106      -3.33658     -0.226655      0.464122     -0.641166      0.817131     -0.501624     -0.415322     -0.489742     -0.915487      0.462388    -0.0421247      0.419174     0.0127106    0.00864443      0.382437      0.530439      0.613425      0.721082      0.712450      0.773621      0.807455      0.731711      0.710952      0.602857      0.574923      0.429006      0.404727      0.380175      0.330446      0.322626      0.290577      0.193350
  43   5 1989.0513    0.6637  0.7259  9.8620 -0.0025  0.0157   0.0117   0.0376    0.0518   0.0000   442.3202      0.279029       22.1662      -1.09351      -2.01584      -1.22104       1.26929      -1.88837     -0.246179      0.448275      0.134260     -0.767018     -0.143055     -0.161250      0.185505      -1.18878    -0.0741919      0.515546      0.555334      0.745587      0.840275      0.952461      0.955709      0.963973      0.971382      0.954717      0.856209      0.845422      0.796522      0.682497      0.608442      0.575035      0.489831      0.434516      0.349203      0.292899
  43   6 2184.8361    1.0108  0.9302 10.1505  0.0001  0.0166   0.0155   0.0430    0.0767   0.0000   440.4921       1.31265       20.8357    -0.0780213      -1.75767     -0.888051       1.30226      0.181834     -0.428655      0.938169    -0.0755251     -0.826346      -1.02485    -0.0883953      0.525277     -0.196334    -0.0524673      0.401196      0.626429      0.850529      0.909323       1.01818       1.02967       1.10290       1.05368       1.02734      0.934583      0.874303      0.836282      0.755616      0.685774      0.614364      0.535311      0.474679      0.402821      0.343947
  43   7 2372.2221    1.4730  1.2283 10.6472 -0.0022  0.0196   0.0202   0.0495    0.0992   0.0000   442.4862       2.44594       21.0574      0.652091     -0.980070     -0.275130     -0.687950      0.774639     -0.120182      -2.57717     -0.146801      0.849459      0.893981     -0.653177     -0.160376     0.0462542    -0.0616697     -0.497637      0.704601      0.985928       1.06544       1.15980       1.23311       1.25614       1.27613       1.18258       1.14888       1.04161      0.990784      0.880275      0.809330      0.706016      0.617746      0.509074      0.429322      0.357222
  43   8 2553.3395    2.1029  1.2645 11.1420 -0.0031  0.0188   0.0280   0.0506    0.1183   0.0000   441.6921       1.75554       20.4842     -0.878676      -3.70842       1.46026      0.784527     -0.879413     -0.685523    -0.0289837      0.910687      -1.61245      -1.16553      0.187024     -0.478700      -1.00477      -1.01233    -0.0124472      0.717097      0.930614      0.997326       1.08701       1.16582       1.17611       1.20031       1.19307       1.09289      0.993666      0.938189      0.840365      0.780438      0.677109      0.595956      0.505975      0.423740      0.353598
  43   9 2732.4391    2.8484  1.1032 11.9740 -0.0007  0.0174   0.0399   0.0447    0.1038   0.0000   442.3700       2.39951       19.7737     0.0710162     -0.256993      -1.72976       1.24626     -0.951569     -0.408866      -1.33383     -0.279205     -0.451886     -0.906028     -0.188697      0.791988      0.547806      0.281258     -0.150875      0.654516      0.872490      0.981145       1.06685       1.13201       1.13904       1.12441       1.09821       1.03723      0.996732      0.889931      0.788839      0.740382      0.625026      0.544507      0.481954      0.402795      0.337300
[truncated: 652,911 more chars]
